# Supplementary material for: Topological digestion drives time-varying rheology of entangled DNA fluids
Source: Nat Commun. 2022 Jul 28;13:4389. doi: 10.1038/s41467-022-31828-w (PMC9334285; doi:10.1038/s41467-022-31828-w)
Supplement: Supplementary file 3 — Source Data [file 41467_2022_31828_MOESM3_ESM.zip]

Archive with 418 entries (296 files):
- SOURCE_DATA/
- SOURCE_DATA/DATA_FIG1/
- SOURCE_DATA/DATA_FIG1/panel_d_eta_vs_time_different_stoichiometry/
- SOURCE_DATA/DATA_FIG1/panel_d_eta_vs_time_different_stoichiometry/eta.dat
- __MACOSX/
- __MACOSX/SOURCE_DATA/
- __MACOSX/SOURCE_DATA/DATA_FIG1/
- __MACOSX/SOURCE_DATA/DATA_FIG1/panel_d_eta_vs_time_different_stoichiometry/
- __MACOSX/SOURCE_DATA/DATA_FIG1/panel_d_eta_vs_time_different_stoichiometry/._eta.dat
- __MACOSX/SOURCE_DATA/DATA_FIG1/._panel_d_eta_vs_time_different_stoichiometry
- SOURCE_DATA/DATA_FIG1/panel_k_eta_vs_linearised_different_stoichiometry/
- SOURCE_DATA/DATA_FIG1/panel_k_eta_vs_linearised_different_stoichiometry/data.dat
- __MACOSX/SOURCE_DATA/DATA_FIG1/panel_k_eta_vs_linearised_different_stoichiometry/
- __MACOSX/SOURCE_DATA/DATA_FIG1/panel_k_eta_vs_linearised_different_stoichiometry/._data.dat
- __MACOSX/SOURCE_DATA/DATA_FIG1/._panel_k_eta_vs_linearised_different_stoichiometry
- SOURCE_DATA/DATA_FIG1/.DS_Store
- __MACOSX/SOURCE_DATA/DATA_FIG1/._.DS_Store
- SOURCE_DATA/DATA_FIG1/panel_i_linearised_vs_time_diff_stoichiometry/
- SOURCE_DATA/DATA_FIG1/panel_i_linearised_vs_time_diff_stoichiometry/lineardna_vs_time.dat
- __MACOSX/SOURCE_DATA/DATA_FIG1/panel_i_linearised_vs_time_diff_stoichiometry/
- __MACOSX/SOURCE_DATA/DATA_FIG1/panel_i_linearised_vs_time_diff_stoichiometry/._lineardna_vs_time.dat
- __MACOSX/SOURCE_DATA/DATA_FIG1/._panel_i_linearised_vs_time_diff_stoichiometry
- SOURCE_DATA/DATA_FIG1/panel_b_Trajectories/
- SOURCE_DATA/DATA_FIG1/panel_b_Trajectories/0min.dat
- __MACOSX/SOURCE_DATA/DATA_FIG1/panel_b_Trajectories/
- __MACOSX/SOURCE_DATA/DATA_FIG1/panel_b_Trajectories/._0min.dat
- SOURCE_DATA/DATA_FIG1/panel_b_Trajectories/240min.dat
- __MACOSX/SOURCE_DATA/DATA_FIG1/panel_b_Trajectories/._240min.dat
- __MACOSX/SOURCE_DATA/DATA_FIG1/._panel_b_Trajectories
- SOURCE_DATA/DATA_FIG1/panel_d_eta_vs_time_different_DNA_conc/
- SOURCE_DATA/DATA_FIG1/panel_d_eta_vs_time_different_DNA_conc/.DS_Store
- __MACOSX/SOURCE_DATA/DATA_FIG1/panel_d_eta_vs_time_different_DNA_conc/
- __MACOSX/SOURCE_DATA/DATA_FIG1/panel_d_eta_vs_time_different_DNA_conc/._.DS_Store
- SOURCE_DATA/DATA_FIG1/panel_d_eta_vs_time_different_DNA_conc/eta.dat
- __MACOSX/SOURCE_DATA/DATA_FIG1/panel_d_eta_vs_time_different_DNA_conc/._eta.dat
- __MACOSX/SOURCE_DATA/DATA_FIG1/._panel_d_eta_vs_time_different_DNA_conc
- SOURCE_DATA/DATA_FIG1/panel_j_linearised_vs_time_diff_DNA_conc/
- SOURCE_DATA/DATA_FIG1/panel_j_linearised_vs_time_diff_DNA_conc/lineardna_vs_time.dat
- __MACOSX/SOURCE_DATA/DATA_FIG1/panel_j_linearised_vs_time_diff_DNA_conc/
- __MACOSX/SOURCE_DATA/DATA_FIG1/panel_j_linearised_vs_time_diff_DNA_conc/._lineardna_vs_time.dat
- __MACOSX/SOURCE_DATA/DATA_FIG1/._panel_j_linearised_vs_time_diff_DNA_conc
- SOURCE_DATA/DATA_FIG1/panel_c_MSD/
- SOURCE_DATA/DATA_FIG1/panel_c_MSD/data.3mgml.005Uug.dat
- __MACOSX/SOURCE_DATA/DATA_FIG1/panel_c_MSD/
- __MACOSX/SOURCE_DATA/DATA_FIG1/panel_c_MSD/._data.3mgml.005Uug.dat
- SOURCE_DATA/DATA_FIG1/panel_c_MSD/data.3mgml.01Uug.dat
- __MACOSX/SOURCE_DATA/DATA_FIG1/panel_c_MSD/._data.3mgml.01Uug.dat
- SOURCE_DATA/DATA_FIG1/panel_c_MSD/data.3mgml.05Uug.dat
- __MACOSX/SOURCE_DATA/DATA_FIG1/panel_c_MSD/._data.3mgml.05Uug.dat
- __MACOSX/SOURCE_DATA/DATA_FIG1/._panel_c_MSD
- SOURCE_DATA/DATA_FIG1/panel_m_complex_viscosity/
- SOURCE_DATA/DATA_FIG1/panel_m_complex_viscosity/Etac_Gamma_Interpo.65min.dat
- __MACOSX/SOURCE_DATA/DATA_FIG1/panel_m_complex_viscosity/
- __MACOSX/SOURCE_DATA/DATA_FIG1/panel_m_complex_viscosity/._Etac_Gamma_Interpo.65min.dat
- SOURCE_DATA/DATA_FIG1/panel_m_complex_viscosity/Etac_Gamma_Interpo.45min.dat
- __MACOSX/SOURCE_DATA/DATA_FIG1/panel_m_complex_viscosity/._Etac_Gamma_Interpo.45min.dat
- SOURCE_DATA/DATA_FIG1/panel_m_complex_viscosity/Etac_Gamma_Interpo.15min.dat
- __MACOSX/SOURCE_DATA/DATA_FIG1/panel_m_complex_viscosity/._Etac_Gamma_Interpo.15min.dat
- SOURCE_DATA/DATA_FIG1/panel_m_complex_viscosity/Etac_Gamma_Interpo.195min.dat
- __MACOSX/SOURCE_DATA/DATA_FIG1/panel_m_complex_viscosity/._Etac_Gamma_Interpo.195min.dat
- SOURCE_DATA/DATA_FIG1/panel_m_complex_viscosity/Etac_Gamma_Interpo.125min.dat
- __MACOSX/SOURCE_DATA/DATA_FIG1/panel_m_complex_viscosity/._Etac_Gamma_Interpo.125min.dat
- SOURCE_DATA/DATA_FIG1/panel_m_complex_viscosity/Etac_Gamma_Interpo.5min.dat
- __MACOSX/SOURCE_DATA/DATA_FIG1/panel_m_complex_viscosity/._Etac_Gamma_Interpo.5min.dat
- __MACOSX/SOURCE_DATA/DATA_FIG1/._panel_m_complex_viscosity
- SOURCE_DATA/DATA_FIG1/panel_l_eta_vs_linearised_different_DNA_conc/
- SOURCE_DATA/DATA_FIG1/panel_l_eta_vs_linearised_different_DNA_conc/data.dat
- __MACOSX/SOURCE_DATA/DATA_FIG1/panel_l_eta_vs_linearised_different_DNA_conc/
- __MACOSX/SOURCE_DATA/DATA_FIG1/panel_l_eta_vs_linearised_different_DNA_conc/._data.dat
- __MACOSX/SOURCE_DATA/DATA_FIG1/._panel_l_eta_vs_linearised_different_DNA_conc
- SOURCE_DATA/DATA_FIG1/panels_f-g_gels/
- __MACOSX/SOURCE_DATA/DATA_FIG1/._panels_f-g_gels
- __MACOSX/SOURCE_DATA/._DATA_FIG1
- SOURCE_DATA/.DS_Store
- __MACOSX/SOURCE_DATA/._.DS_Store
- SOURCE_DATA/DATA_FIG2/
- SOURCE_DATA/DATA_FIG2/panel_i_diff_coeff_Ree/
- SOURCE_DATA/DATA_FIG2/panel_i_diff_coeff_Ree/DATA.D.rg.dat
- __MACOSX/SOURCE_DATA/DATA_FIG2/
- __MACOSX/SOURCE_DATA/DATA_FIG2/panel_i_diff_coeff_Ree/
- __MACOSX/SOURCE_DATA/DATA_FIG2/panel_i_diff_coeff_Ree/._DATA.D.rg.dat
- __MACOSX/SOURCE_DATA/DATA_FIG2/._panel_i_diff_coeff_Ree
- SOURCE_DATA/DATA_FIG2/.DS_Store
- __MACOSX/SOURCE_DATA/DATA_FIG2/._.DS_Store
- SOURCE_DATA/DATA_FIG2/panel_b_MSD_entangled/
- SOURCE_DATA/DATA_FIG2/panel_b_MSD_entangled/g3_SCM.N40M800S0.06.dat.0pc
- __MACOSX/SOURCE_DATA/DATA_FIG2/panel_b_MSD_entangled/
- __MACOSX/SOURCE_DATA/DATA_FIG2/panel_b_MSD_entangled/._g3_SCM.N40M800S0.06.dat.0pc
- SOURCE_DATA/DATA_FIG2/panel_b_MSD_entangled/g3_SCMdigest.N40M800SS0.06.dat.90pc
- __MACOSX/SOURCE_DATA/DATA_FIG2/panel_b_MSD_entangled/._g3_SCMdigest.N40M800SS0.06.dat.90pc
- SOURCE_DATA/DATA_FIG2/panel_b_MSD_entangled/.DS_Store
- __MACOSX/SOURCE_DATA/DATA_FIG2/panel_b_MSD_entangled/._.DS_Store
- SOURCE_DATA/DATA_FIG2/panel_b_MSD_entangled/g3_SCMdigest.N40M800SS0.06.dat.100pc
- __MACOSX/SOURCE_DATA/DATA_FIG2/panel_b_MSD_entangled/._g3_SCMdigest.N40M800SS0.06.dat.100pc
- SOURCE_DATA/DATA_FIG2/panel_b_MSD_entangled/g3_SCMdigest.N40M800SS0.06.dat.10pc
- __MACOSX/SOURCE_DATA/DATA_FIG2/panel_b_MSD_entangled/._g3_SCMdigest.N40M800SS0.06.dat.10pc
- SOURCE_DATA/DATA_FIG2/panel_b_MSD_entangled/g3_SCMdigest.N40M800SS0.06.dat.50pc
- __MACOSX/SOURCE_DATA/DATA_FIG2/panel_b_MSD_entangled/._g3_SCMdigest.N40M800SS0.06.dat.50pc
- __MACOSX/SOURCE_DATA/DATA_FIG2/._panel_b_MSD_entangled
- SOURCE_DATA/DATA_FIG2/panel_c_MSD_semidilute/
- SOURCE_DATA/DATA_FIG2/panel_c_MSD_semidilute/g3_SCMdigest.N40M800SS0.06.dat.90pc
- __MACOSX/SOURCE_DATA/DATA_FIG2/panel_c_MSD_semidilute/
- __MACOSX/SOURCE_DATA/DATA_FIG2/panel_c_MSD_semidilute/._g3_SCMdigest.N40M800SS0.06.dat.90pc
- SOURCE_DATA/DATA_FIG2/panel_c_MSD_semidilute/.DS_Store
- __MACOSX/SOURCE_DATA/DATA_FIG2/panel_c_MSD_semidilute/._.DS_Store
- SOURCE_DATA/DATA_FIG2/panel_c_MSD_semidilute/g3_SCMdigest.N40M800SS0.06.dat2.50pc
- __MACOSX/SOURCE_DATA/DATA_FIG2/panel_c_MSD_semidilute/._g3_SCMdigest.N40M800SS0.06.dat2.50pc
- SOURCE_DATA/DATA_FIG2/panel_c_MSD_semidilute/g3_SCMdigest.N40M800SS0.06.dat.100pc
- __MACOSX/SOURCE_DATA/DATA_FIG2/panel_c_MSD_semidilute/._g3_SCMdigest.N40M800SS0.06.dat.100pc
- SOURCE_DATA/DATA_FIG2/panel_c_MSD_semidilute/g3_SCMdigest.N40M800SS0.06.dat.10pc
- __MACOSX/SOURCE_DATA/DATA_FIG2/panel_c_MSD_semidilute/._g3_SCMdigest.N40M800SS0.06.dat.10pc
- SOURCE_DATA/DATA_FIG2/panel_c_MSD_semidilute/g3_SCMdigest.N40M800SS0.06.dat.0pc
- __MACOSX/SOURCE_DATA/DATA_FIG2/panel_c_MSD_semidilute/._g3_SCMdigest.N40M800SS0.06.dat.0pc
- __MACOSX/SOURCE_DATA/DATA_FIG2/._panel_c_MSD_semidilute
- SOURCE_DATA/DATA_FIG2/panel_d_diff_coeff/
- SOURCE_DATA/DATA_FIG2/panel_d_diff_coeff/DATA.D.dat
- __MACOSX/SOURCE_DATA/DATA_FIG2/panel_d_diff_coeff/
- __MACOSX/SOURCE_DATA/DATA_FIG2/panel_d_diff_coeff/._DATA.D.dat
- __MACOSX/SOURCE_DATA/DATA_FIG2/._panel_d_diff_coeff
- SOURCE_DATA/DATA_FIG2/panel_g-h_Rg-Ree_vs_time/
- SOURCE_DATA/DATA_FIG2/panel_g-h_Rg-Ree_vs_time/.DS_Store
- __MACOSX/SOURCE_DATA/DATA_FIG2/panel_g-h_Rg-Ree_vs_time/
- __MACOSX/SOURCE_DATA/DATA_FIG2/panel_g-h_Rg-Ree_vs_time/._.DS_Store
- SOURCE_DATA/DATA_FIG2/panel_g-h_Rg-Ree_vs_time/Rg_SCMdigest.dat.50pc.dat
- __MACOSX/SOURCE_DATA/DATA_FIG2/panel_g-h_Rg-Ree_vs_time/._Rg_SCMdigest.dat.50pc.dat
- SOURCE_DATA/DATA_FIG2/panel_g-h_Rg-Ree_vs_time/Rg_SCMdigest.dat.90pc.dat
- __MACOSX/SOURCE_DATA/DATA_FIG2/panel_g-h_Rg-Ree_vs_time/._Rg_SCMdigest.dat.90pc.dat
- SOURCE_DATA/DATA_FIG2/panel_g-h_Rg-Ree_vs_time/Rg_SCMdigest.dat.100pc.dat
- __MACOSX/SOURCE_DATA/DATA_FIG2/panel_g-h_Rg-Ree_vs_time/._Rg_SCMdigest.dat.100pc.dat
- SOURCE_DATA/DATA_FIG2/panel_g-h_Rg-Ree_vs_time/Rg_SCMdigest.dat.10pc.dat
- __MACOSX/SOURCE_DATA/DATA_FIG2/panel_g-h_Rg-Ree_vs_time/._Rg_SCMdigest.dat.10pc.dat
- __MACOSX/SOURCE_DATA/DATA_FIG2/._panel_g-h_Rg-Ree_vs_time
- __MACOSX/SOURCE_DATA/._DATA_FIG2
- SOURCE_DATA/DATA_FIG5/
- SOURCE_DATA/DATA_FIG5/.DS_Store
- __MACOSX/SOURCE_DATA/DATA_FIG5/
- __MACOSX/SOURCE_DATA/DATA_FIG5/._.DS_Store
- SOURCE_DATA/DATA_FIG5/panel_d-h/
- SOURCE_DATA/DATA_FIG5/panel_d-h/data.dat
- __MACOSX/SOURCE_DATA/DATA_FIG5/panel_d-h/
- __MACOSX/SOURCE_DATA/DATA_FIG5/panel_d-h/._data.dat
- SOURCE_DATA/DATA_FIG5/panel_b-c/
- SOURCE_DATA/DATA_FIG5/panel_b-c/XhoI10/
- SOURCE_DATA/DATA_FIG5/panel_b-c/XhoI10/DATA.ETA.dat.normalised
- __MACOSX/SOURCE_DATA/DATA_FIG5/panel_b-c/
- __MACOSX/SOURCE_DATA/DATA_FIG5/panel_b-c/XhoI10/
- __MACOSX/SOURCE_DATA/DATA_FIG5/panel_b-c/XhoI10/._DATA.ETA.dat.normalised
- __MACOSX/SOURCE_DATA/DATA_FIG5/panel_b-c/._XhoI10
- SOURCE_DATA/DATA_FIG5/panel_b-c/XhoI10_EcoRIHF1/
- SOURCE_DATA/DATA_FIG5/panel_b-c/XhoI10_EcoRIHF1/DATA.ETA.dat.normalised
- __MACOSX/SOURCE_DATA/DATA_FIG5/panel_b-c/XhoI10_EcoRIHF1/
- __MACOSX/SOURCE_DATA/DATA_FIG5/panel_b-c/XhoI10_EcoRIHF1/._DATA.ETA.dat.normalised
- __MACOSX/SOURCE_DATA/DATA_FIG5/panel_b-c/._XhoI10_EcoRIHF1
- SOURCE_DATA/DATA_FIG5/panel_b-c/XhoI10_EcoRIHF05/
- SOURCE_DATA/DATA_FIG5/panel_b-c/XhoI10_EcoRIHF05/DATA.ETA.dat.normalised
- __MACOSX/SOURCE_DATA/DATA_FIG5/panel_b-c/XhoI10_EcoRIHF05/
- __MACOSX/SOURCE_DATA/DATA_FIG5/panel_b-c/XhoI10_EcoRIHF05/._DATA.ETA.dat.normalised
- __MACOSX/SOURCE_DATA/DATA_FIG5/panel_b-c/._XhoI10_EcoRIHF05
- SOURCE_DATA/DATA_FIG5/panel_b-c/XhoI10_EcoRIHF0025/
- SOURCE_DATA/DATA_FIG5/panel_b-c/XhoI10_EcoRIHF0025/DATA.ETA.dat.normalised
- __MACOSX/SOURCE_DATA/DATA_FIG5/panel_b-c/XhoI10_EcoRIHF0025/
- __MACOSX/SOURCE_DATA/DATA_FIG5/panel_b-c/XhoI10_EcoRIHF0025/._DATA.ETA.dat.normalised
- __MACOSX/SOURCE_DATA/DATA_FIG5/panel_b-c/._XhoI10_EcoRIHF0025
- SOURCE_DATA/DATA_FIG5/panel_b-c/XhoI10_EcoRIHF025/
- SOURCE_DATA/DATA_FIG5/panel_b-c/XhoI10_EcoRIHF025/DATA.ETA.dat.normalised
- __MACOSX/SOURCE_DATA/DATA_FIG5/panel_b-c/XhoI10_EcoRIHF025/
- __MACOSX/SOURCE_DATA/DATA_FIG5/panel_b-c/XhoI10_EcoRIHF025/._DATA.ETA.dat.normalised
- __MACOSX/SOURCE_DATA/DATA_FIG5/panel_b-c/._XhoI10_EcoRIHF025
- SOURCE_DATA/DATA_FIG5/panel_b-c/XhoI10_EcoRIHF5/
- SOURCE_DATA/DATA_FIG5/panel_b-c/XhoI10_EcoRIHF5/DATA.ETA.dat.normalised
- __MACOSX/SOURCE_DATA/DATA_FIG5/panel_b-c/XhoI10_EcoRIHF5/
- __MACOSX/SOURCE_DATA/DATA_FIG5/panel_b-c/XhoI10_EcoRIHF5/._DATA.ETA.dat.normalised
- __MACOSX/SOURCE_DATA/DATA_FIG5/panel_b-c/._XhoI10_EcoRIHF5
- __MACOSX/SOURCE_DATA/DATA_FIG5/._panel_b-c
- __MACOSX/SOURCE_DATA/._DATA_FIG5
- SOURCE_DATA/DATA_FIG4/
- SOURCE_DATA/DATA_FIG4/.DS_Store
- __MACOSX/SOURCE_DATA/DATA_FIG4/
- __MACOSX/SOURCE_DATA/DATA_FIG4/._.DS_Store
- SOURCE_DATA/DATA_FIG4/panel_j/
- SOURCE_DATA/DATA_FIG4/panel_j/LambdaDNA_HindIII.tif
- __MACOSX/SOURCE_DATA/DATA_FIG4/panel_j/
- __MACOSX/SOURCE_DATA/DATA_FIG4/panel_j/._LambdaDNA_HindIII.tif
- __MACOSX/SOURCE_DATA/DATA_FIG4/._panel_j
- SOURCE_DATA/DATA_FIG4/panel_c/
- SOURCE_DATA/DATA_FIG4/panel_c/g3ave_MSD.dat.15m.dat
- __MACOSX/SOURCE_DATA/DATA_FIG4/panel_c/
- __MACOSX/SOURCE_DATA/DATA_FIG4/panel_c/._g3ave_MSD.dat.15m.dat
- SOURCE_DATA/DATA_FIG4/panel_c/g3ave_MSD.dat.35m.dat
- __MACOSX/SOURCE_DATA/DATA_FIG4/panel_c/._g3ave_MSD.dat.35m.dat
- SOURCE_DATA/DATA_FIG4/panel_c/g3ave_MSD.dat.5m.dat
- __MACOSX/SOURCE_DATA/DATA_FIG4/panel_c/._g3ave_MSD.dat.5m.dat
- SOURCE_DATA/DATA_FIG4/panel_c/.DS_Store
- __MACOSX/SOURCE_DATA/DATA_FIG4/panel_c/._.DS_Store
- SOURCE_DATA/DATA_FIG4/panel_c/g3ave_MSD.dat.25m.dat
- __MACOSX/SOURCE_DATA/DATA_FIG4/panel_c/._g3ave_MSD.dat.25m.dat
- SOURCE_DATA/DATA_FIG4/panel_c/g3ave_MSD.dat.45m.dat
- __MACOSX/SOURCE_DATA/DATA_FIG4/panel_c/._g3ave_MSD.dat.45m.dat
- SOURCE_DATA/DATA_FIG4/panel_c/g3ave_MSD.dat.65m.dat
- __MACOSX/SOURCE_DATA/DATA_FIG4/panel_c/._g3ave_MSD.dat.65m.dat
- SOURCE_DATA/DATA_FIG4/panel_c/g3ave_MSD.dat.120m.dat
- __MACOSX/SOURCE_DATA/DATA_FIG4/panel_c/._g3ave_MSD.dat.120m.dat
- SOURCE_DATA/DATA_FIG4/panel_c/g3ave_MSD.dat.195.dat
- __MACOSX/SOURCE_DATA/DATA_FIG4/panel_c/._g3ave_MSD.dat.195.dat
- __MACOSX/SOURCE_DATA/DATA_FIG4/._panel_c
- SOURCE_DATA/DATA_FIG4/panel_d/
- SOURCE_DATA/DATA_FIG4/panel_d/Etac_Gamma_Interpo.65min.dat
- __MACOSX/SOURCE_DATA/DATA_FIG4/panel_d/
- __MACOSX/SOURCE_DATA/DATA_FIG4/panel_d/._Etac_Gamma_Interpo.65min.dat
- SOURCE_DATA/DATA_FIG4/panel_d/Etac_Gamma_Interpo.120min.dat
- __MACOSX/SOURCE_DATA/DATA_FIG4/panel_d/._Etac_Gamma_Interpo.120min.dat
- SOURCE_DATA/DATA_FIG4/panel_d/Etac_Gamma_Interpo.45min.dat
- __MACOSX/SOURCE_DATA/DATA_FIG4/panel_d/._Etac_Gamma_Interpo.45min.dat
- SOURCE_DATA/DATA_FIG4/panel_d/Etac_Gamma_Interpo.15min.dat
- __MACOSX/SOURCE_DATA/DATA_FIG4/panel_d/._Etac_Gamma_Interpo.15min.dat
- SOURCE_DATA/DATA_FIG4/panel_d/Etac_Gamma_Interpo.195min.dat
- __MACOSX/SOURCE_DATA/DATA_FIG4/panel_d/._Etac_Gamma_Interpo.195min.dat
- SOURCE_DATA/DATA_FIG4/panel_d/Etac_Gamma_Interpo.35min.dat
- __MACOSX/SOURCE_DATA/DATA_FIG4/panel_d/._Etac_Gamma_Interpo.35min.dat
- SOURCE_DATA/DATA_FIG4/panel_d/Etac_Gamma_Interpo.5min.dat
- __MACOSX/SOURCE_DATA/DATA_FIG4/panel_d/._Etac_Gamma_Interpo.5min.dat
- SOURCE_DATA/DATA_FIG4/panel_d/Etac_Gamma_Interpo.25min.dat
- __MACOSX/SOURCE_DATA/DATA_FIG4/panel_d/._Etac_Gamma_Interpo.25min.dat
- __MACOSX/SOURCE_DATA/DATA_FIG4/._panel_d
- SOURCE_DATA/DATA_FIG4/panel_e/
- SOURCE_DATA/DATA_FIG4/panel_e/.DS_Store
- __MACOSX/SOURCE_DATA/DATA_FIG4/panel_e/
- __MACOSX/SOURCE_DATA/DATA_FIG4/panel_e/._.DS_Store
- SOURCE_DATA/DATA_FIG4/panel_e/20Uul/
- SOURCE_DATA/DATA_FIG4/panel_e/20Uul/.DS_Store
- __MACOSX/SOURCE_DATA/DATA_FIG4/panel_e/20Uul/
- __MACOSX/SOURCE_DATA/DATA_FIG4/panel_e/20Uul/._.DS_Store
- SOURCE_DATA/DATA_FIG4/panel_e/20Uul/DATA.ETA.dat
- __MACOSX/SOURCE_DATA/DATA_FIG4/panel_e/20Uul/._DATA.ETA.dat
- __MACOSX/SOURCE_DATA/DATA_FIG4/panel_e/._20Uul
- SOURCE_DATA/DATA_FIG4/panel_e/50Uul/
- SOURCE_DATA/DATA_FIG4/panel_e/50Uul/.DS_Store
- __MACOSX/SOURCE_DATA/DATA_FIG4/panel_e/50Uul/
- __MACOSX/SOURCE_DATA/DATA_FIG4/panel_e/50Uul/._.DS_Store
- SOURCE_DATA/DATA_FIG4/panel_e/50Uul/DATA.ETA.dat
- __MACOSX/SOURCE_DATA/DATA_FIG4/panel_e/50Uul/._DATA.ETA.dat
- __MACOSX/SOURCE_DATA/DATA_FIG4/panel_e/._50Uul
- SOURCE_DATA/DATA_FIG4/panel_e/5Uul/
- SOURCE_DATA/DATA_FIG4/panel_e/5Uul/DATA.ETA.dat
- __MACOSX/SOURCE_DATA/DATA_FIG4/panel_e/5Uul/
- __MACOSX/SOURCE_DATA/DATA_FIG4/panel_e/5Uul/._DATA.ETA.dat
- __MACOSX/SOURCE_DATA/DATA_FIG4/panel_e/._5Uul
- SOURCE_DATA/DATA_FIG4/panel_e/100Uul/
- SOURCE_DATA/DATA_FIG4/panel_e/100Uul/.DS_Store
- __MACOSX/SOURCE_DATA/DATA_FIG4/panel_e/100Uul/
- __MACOSX/SOURCE_DATA/DATA_FIG4/panel_e/100Uul/._.DS_Store
- SOURCE_DATA/DATA_FIG4/panel_e/100Uul/DATA.ETA.dat
- __MACOSX/SOURCE_DATA/DATA_FIG4/panel_e/100Uul/._DATA.ETA.dat
- __MACOSX/SOURCE_DATA/DATA_FIG4/panel_e/._100Uul
- __MACOSX/SOURCE_DATA/DATA_FIG4/._panel_e
- SOURCE_DATA/DATA_FIG4/panel_b/
- SOURCE_DATA/DATA_FIG4/panel_b/control.track5.dat
- __MACOSX/SOURCE_DATA/DATA_FIG4/panel_b/
- __MACOSX/SOURCE_DATA/DATA_FIG4/panel_b/._control.track5.dat
- SOURCE_DATA/DATA_FIG4/panel_b/digested.track64.dat
- __MACOSX/SOURCE_DATA/DATA_FIG4/panel_b/._digested.track64.dat
- __MACOSX/SOURCE_DATA/DATA_FIG4/._panel_b
- SOURCE_DATA/DATA_FIG4/panel_k/
- SOURCE_DATA/DATA_FIG4/panel_k/data.dat
- __MACOSX/SOURCE_DATA/DATA_FIG4/panel_k/
- __MACOSX/SOURCE_DATA/DATA_FIG4/panel_k/._data.dat
- __MACOSX/SOURCE_DATA/DATA_FIG4/._panel_k
- SOURCE_DATA/DATA_FIG4/panel_l/
- SOURCE_DATA/DATA_FIG4/panel_l/data.dat
- __MACOSX/SOURCE_DATA/DATA_FIG4/panel_l/
- __MACOSX/SOURCE_DATA/DATA_FIG4/panel_l/._data.dat
- __MACOSX/SOURCE_DATA/DATA_FIG4/._panel_l
- SOURCE_DATA/DATA_FIG4/panel_i/
- SOURCE_DATA/DATA_FIG4/panel_i/HaeIII/
- SOURCE_DATA/DATA_FIG4/panel_i/HaeIII/.DS_Store
- __MACOSX/SOURCE_DATA/DATA_FIG4/panel_i/
- __MACOSX/SOURCE_DATA/DATA_FIG4/panel_i/HaeIII/
- __MACOSX/SOURCE_DATA/DATA_FIG4/panel_i/HaeIII/._.DS_Store
- SOURCE_DATA/DATA_FIG4/panel_i/HaeIII/DATA.ETA.HaeIII.dat
- __MACOSX/SOURCE_DATA/DATA_FIG4/panel_i/HaeIII/._DATA.ETA.HaeIII.dat
- __MACOSX/SOURCE_DATA/DATA_FIG4/panel_i/._HaeIII
- SOURCE_DATA/DATA_FIG4/panel_i/EcoRI/
- SOURCE_DATA/DATA_FIG4/panel_i/EcoRI/.DS_Store
- __MACOSX/SOURCE_DATA/DATA_FIG4/panel_i/EcoRI/
- __MACOSX/SOURCE_DATA/DATA_FIG4/panel_i/EcoRI/._.DS_Store
- SOURCE_DATA/DATA_FIG4/panel_i/EcoRI/DATA.ETA.EcoRI.dat
- __MACOSX/SOURCE_DATA/DATA_FIG4/panel_i/EcoRI/._DATA.ETA.EcoRI.dat
- __MACOSX/SOURCE_DATA/DATA_FIG4/panel_i/._EcoRI
- SOURCE_DATA/DATA_FIG4/panel_i/.DS_Store
- __MACOSX/SOURCE_DATA/DATA_FIG4/panel_i/._.DS_Store
- SOURCE_DATA/DATA_FIG4/panel_i/smith-welcox/
- SOURCE_DATA/DATA_FIG4/panel_i/smith-welcox/data_smith_welcox.dat
- __MACOSX/SOURCE_DATA/DATA_FIG4/panel_i/smith-welcox/
- __MACOSX/SOURCE_DATA/DATA_FIG4/panel_i/smith-welcox/._data_smith_welcox.dat
- __MACOSX/SOURCE_DATA/DATA_FIG4/panel_i/._smith-welcox
- SOURCE_DATA/DATA_FIG4/panel_i/20Uul/
- SOURCE_DATA/DATA_FIG4/panel_i/20Uul/.DS_Store
- __MACOSX/SOURCE_DATA/DATA_FIG4/panel_i/20Uul/
- __MACOSX/SOURCE_DATA/DATA_FIG4/panel_i/20Uul/._.DS_Store
- SOURCE_DATA/DATA_FIG4/panel_i/20Uul/DATA.ETA.dat
[truncated: 118 more entries]
