# Supplementary material for: Topological digestion drives time-varying rheology of entangled DNA fluids
Source: Nat Commun. 2022 Jul 28;13:4389. doi: 10.1038/s41467-022-31828-w (PMC9334285; doi:10.1038/s41467-022-31828-w)
Supplement: Supplementary file 3 — Source Data [file 41467_2022_31828_MOESM3_ESM.zip › SOURCE_DATA/DATA_FIG1/panel_d_eta_vs_time_different_stoichiometry/eta.dat]

#Time (min)    3mg/mL: 0.05u/ug  err   3mg/mL: 0.10u/ug err    3mg/mL: 0.50u/ug err
0    1    0    1    0    1    0
10    1.043887147    0.06700846395    1.294670846    0.1543366771    1.868338558    0.4639498433
20    1.150470219    0.07281724138    1.373040752    0.1252206897    2.131661442    0.3699059561
30    1.24137931    0.03502758621    1.448275862    0.07908369906    2.959247649    0.5517241379
40    1.373040752    0.09737335423    1.413793103    0.04582257053    3.260188088    0.5862068966
50    1.429467085    0.08114702194    1.592476489    0.1489949843    3.94984326    0.1372978056
60    1.451410658    0.06131567398    1.78369906    0.144069279    4.313479624    0.4043887147
70    1.426332288    0.03803416928    2.188087774    0.2643526646    5.319749216    0.7429467085
80    1.504702194    0.09233667712    2.260188088    0.2308780564    5.470219436    0.6332288401
90    1.526645768    0.07631786834    2.304075235    0.2054376176    5.796238245    0.6175548589
100    1.655172414    0.1323253918    2.10031348    0.001305119122    6.188087774    0.9435736677
110    1.680250784    0.1359087774    2.225705329    0.1289451411    6.858934169    0.539184953
120    1.774294671    0.05313761755    2.407523511    0.1608059561    7.968652038    0.7962382445
130    1.815047022    0.09442507837    2.736677116    0.1799645768    7.470219436    0.9623824451
140    1.833855799    0.08924075235    2.952978056    0.1571940439    7.285266458    1.056426332
150    1.993730408    0.1107507837    2.993730408    0.1143730408    6.902821317    0.6771159875
160    2.006269592    0.1116711599    3.021943574    0.1276021944    7.432601881    0.6802507837
170    2.009404389    0.1080087774    3.043887147    0.1384940439    7.902821317    0.2228630094
180    2.147335423    0.2335159875    3.451410658    0.2697996865    7.780564263    0.1510166144
190    2.460815047    0.34169279    3.473354232    0.2597934169    7.990595611    0.329153605
200    2.702194357    0.1373623824    3.451410658    0.2713868339    8.423197492    0.2744673981
210    2.686520376    0.1446476489    3.404388715    0.225876489    7.902821317    0.789968652
220    2.463949843    0.07560407524    3.849529781    0.4106583072    7.605015674    0.7115987461
230    2.510971787    0.1061981191    4.636363636    0.4764890282    7.018808777    0.4012539185
