# Supplementary material for: Topological digestion drives time-varying rheology of entangled DNA fluids
Source: Nat Commun. 2022 Jul 28;13:4389. doi: 10.1038/s41467-022-31828-w (PMC9334285; doi:10.1038/s41467-022-31828-w)
Supplement: Supplementary file 3 — Source Data [file 41467_2022_31828_MOESM3_ESM.zip › SOURCE_DATA/DATA_FIG1/panel_k_eta_vs_linearised_different_stoichiometry/data.dat]

#time	3mg/mL, 0.05u/ug		3mgml, 0.1uug		3mgml, 0.5uug		#Time (min) 3mg/mL: 0.05u/ug err 3mg/mL: 0.10u/ug err 3mg/mL: 0.50u/ug err
0	0	0	0	0	0	0	0 1 0 1 0 1 0
10	0.5634803712	0.2282758156	1.242853863	0.5533748024	13.76917288	2.143183438	10 1.043887147 0.06700846395 1.294670846 0.1543366771 1.868338558 0.4639498433
20	1.131832714	0.2758786816	5.610217117	0.270496372	25.88340489	4.397461114	20 1.150470219 0.07281724138 1.373040752 0.1252206897 2.131661442 0.3699059561
30	1.633279476	0.09529011617	4.072975442	0.1148490572	41.15803554	0.3629610468	30 1.24137931 0.03502758621 1.448275862 0.07908369906 2.959247649 0.5517241379
40	2.224739809	0.5251575831	8.087992938	0.3826318674	44.1556387	12.43845264	40 1.373040752 0.09737335423 1.413793103 0.04582257053 3.260188088 0.5862068966
50	3.19572297	0.198938859	8.198105171	0.3149855581	49.03012511	18.01951483	50 1.429467085 0.08114702194 1.592476489 0.1489949843 3.94984326 0.1372978056
60	3.695474784	0.7449569474	10.47614883	0.0680235996	68.26673716	7.995121046	60 1.451410658 0.06131567398 1.78369906 0.144069279 4.313479624 0.4043887147
70	4.482898025	1.083586493	18.97096705	0.3716762672	75.1052339	5.37830819	70 1.426332288 0.03803416928 2.188087774 0.2643526646 5.319749216 0.7429467085
80	5.641493807	1.523615228	15.68710757	0.2686319329	76.86374113	8.774222419	80 1.504702194 0.09233667712 2.260188088 0.2308780564 5.470219436 0.6332288401
90	5.470325516	2.301021574	27.7506406	0.2015372671	77.33533333	12.95095787	90 1.526645768 0.07631786834 2.304075235 0.2054376176 5.796238245 0.6175548589
100	5.775067854	2.009290904	20.44630466	0.2342791783	77.82035734	13.77737883	100 1.655172414 0.1323253918 2.10031348 0.001305119122 6.188087774 0.9435736677
110	7.050909785	2.860909785	25.24120836	0.1938957209	89.75560572	4.267139586	110 1.680250784 0.1359087774 2.225705329 0.1289451411 6.858934169 0.539184953
120	8.250345863	2.768864382	27.80211195	13.31561755	91.66719551	5.035251064	120 1.774294671 0.05313761755 2.407523511 0.1608059561 7.968652038 0.7962382445
130	10.51490172	5.214519635	32.31107897	8.837281028	98.45548072	1.047006842	130 1.815047022 0.09442507837 2.736677116 0.1799645768 7.470219436 0.9623824451
140	11.39845228	4.985128757	29.08434911	6.127642322	98.85049779	0.3894491817	140 1.833855799 0.08924075235 2.952978056 0.1571940439 7.285266458 1.056426332
150	12.71921162	5.171535014	43.53347395	7.786594919	98.86266819	0.422398777	150 1.993730408 0.1107507837 2.993730408 0.1143730408 6.902821317 0.6771159875
160	13.18916063	5.380596403	51.72369826	0.565000695	99.02019074	0.1952788724	160 2.006269592 0.1116711599 3.021943574 0.1276021944 7.432601881 0.6802507837
170	13.75278244	8.006308135	54.8482212	2.738872562	99.03045231	0.2542120734	170 2.009404389 0.1080087774 3.043887147 0.1384940439 7.902821317 0.2228630094
180	15.07075462	8.383803979	59.64252833	2.229737635	99.18993838	0.1887892569	180 2.147335423 0.2335159875 3.451410658 0.2697996865 7.780564263 0.1510166144
190	17.94940731	7.306589326	54.02255207	6.822762749	99.49142965	0.5085703522	190 2.460815047 0.34169279 3.473354232 0.2597934169 7.990595611 0.329153605
200	19.21268488	7.484542802	51.57225063	2.886663393	99.78876404	0.2112359551	200 2.702194357 0.1373623824 3.451410658 0.2713868339 8.423197492 0.2744673981
210	19.23035508	7.196772987	59.49607078	2.731322476	99.93772704	0.06227296316	210 2.686520376 0.1446476489 3.404388715 0.225876489 7.902821317 0.789968652
220	21.08339065	8.403855981	65.53531053	2.609820902	99.64105861	0.3589413908	220 2.463949843 0.07560407524 3.849529781 0.4106583072 7.605015674 0.7115987461
230	22.41046811	9.190295102	68.77231042	0.8389731504	99.89677419	0.1032258065	230 2.510971787 0.1061981191 4.636363636 0.4764890282 7.018808777 0.4012539185
240	22.1521467	11.0117032	69.86842411	0.148290181	99.90382481	0.0961751868
