# Supplementary material for: Topological digestion drives time-varying rheology of entangled DNA fluids
Source: Nat Commun. 2022 Jul 28;13:4389. doi: 10.1038/s41467-022-31828-w (PMC9334285; doi:10.1038/s41467-022-31828-w)
Supplement: Supplementary file 3 — Source Data [file 41467_2022_31828_MOESM3_ESM.zip › SOURCE_DATA/DATA_FIG1/panel_i_linearised_vs_time_diff_stoichiometry/lineardna_vs_time.dat]

#time	3mg/mL, 0.05u/ug		3mgml, 0.1uug		3mgml, 0.5uug
0	0	0	0	0	0	0
1	0.5721351391	0.3003613907	1.124907449	0.3338450661	0.8956064873	0.1557791136
10	0.5634803712	0.2282758156	1.242853863	0.5533748024	13.76917288	2.143183438
20	1.131832714	0.2758786816	5.610217117	0.270496372	25.88340489	4.397461114
30	1.633279476	0.09529011617	4.072975442	0.1148490572	41.15803554	0.3629610468
40	2.224739809	0.5251575831	8.087992938	0.3826318674	44.1556387	12.43845264
50	3.19572297	0.198938859	8.198105171	0.3149855581	49.03012511	18.01951483
60	3.695474784	0.7449569474	10.47614883	0.0680235996	68.26673716	7.995121046
70	4.482898025	1.083586493	18.97096705	0.3716762672	75.1052339	5.37830819
80	5.641493807	1.523615228	15.68710757	0.2686319329	76.86374113	8.774222419
90	5.470325516	2.301021574	27.7506406	0.2015372671	77.33533333	12.95095787
100	5.775067854	2.009290904	20.44630466	0.2342791783	77.82035734	13.77737883
110	7.050909785	2.860909785	25.24120836	0.1938957209	89.75560572	4.267139586
120	8.250345863	2.768864382	27.80211195	13.31561755	91.66719551	5.035251064
130	10.51490172	5.214519635	32.31107897	8.837281028	98.45548072	1.047006842
140	11.39845228	4.985128757	29.08434911	6.127642322	98.85049779	0.3894491817
150	12.71921162	5.171535014	43.53347395	7.786594919	98.86266819	0.422398777
160	13.18916063	5.380596403	51.72369826	0.565000695	99.02019074	0.1952788724
170	13.75278244	8.006308135	54.8482212	2.738872562	99.03045231	0.2542120734
180	15.07075462	8.383803979	59.64252833	2.229737635	99.18993838	0.1887892569
190	17.94940731	7.306589326	54.02255207	6.822762749	99.49142965	0.5085703522
200	19.21268488	7.484542802	51.57225063	2.886663393	99.78876404	0.2112359551
210	19.23035508	7.196772987	59.49607078	2.731322476	99.93772704	0.06227296316
220	21.08339065	8.403855981	65.53531053	2.609820902	99.64105861	0.3589413908
230	22.41046811	9.190295102	68.77231042	0.8389731504	99.89677419	0.1032258065
240	22.1521467	11.0117032	69.86842411	0.148290181	99.90382481	0.0961751868
