# Supplementary material for: Topological digestion drives time-varying rheology of entangled DNA fluids
Source: Nat Commun. 2022 Jul 28;13:4389. doi: 10.1038/s41467-022-31828-w (PMC9334285; doi:10.1038/s41467-022-31828-w)
Supplement: Supplementary file 3 — Source Data [file 41467_2022_31828_MOESM3_ESM.zip › SOURCE_DATA/DATA_FIG1/panel_b_Trajectories/0min.dat]

y x frame particle_id 
7.433663619 1576.080265 0 0
7.665673352 1575.92464 1 0
7.266161249 1575.399947 2 0
7.346952641 1575.082235 3 0
7.741009177 1574.910415 4 0
8.045021599 1574.830127 5 0
8.083492682 1574.553606 6 0
7.6356983 1575.126848 7 0
7.211193833 1574.939235 8 0
7.232796817 1575.059127 9 0
7.127979947 1575.450647 10 0
8.332955502 1575.065837 11 0
8.449080557 1574.721806 12 0
7.943225702 1574.673298 13 0
7.964513161 1575.422309 14 0
7.882768349 1575.704093 15 0
7.940907078 1576.318391 16 0
7.741067418 1576.418609 17 0
7.836331397 1576.284316 18 0
8.812964853 1575.980405 19 0
9.013852239 1575.826375 20 0
9.765828226 1576.276012 21 0
9.609843859 1576.317398 22 0
8.64774339 1576.451299 23 0
8.707030327 1575.739452 24 0
8.5377526 1575.663223 25 0
9.038140093 1576.106225 26 0
9.495083 1576.285439 27 0
9.968408597 1576.751246 28 0
10.09437854 1576.481002 29 0
11.11163762 1576.078374 30 0
10.80848826 1576.567875 31 0
10.89711618 1577.653226 32 0
11.37916256 1578.067544 33 0
11.90378518 1578.838119 34 0
11.74755489 1579.460387 35 0
11.08530085 1579.607291 36 0
10.16295407 1579.918492 37 0
9.280262795 1580.497122 38 0
8.107664094 1581.782041 39 0
7.743863604 1582.44087 40 0
8.210829443 1583.363811 41 0
7.754234109 1583.796361 42 0
6.971851882 1583.535827 43 0
7.250847739 1583.971446 44 0
7.416296434 1584.684127 45 0
7.756235489 1585.276879 46 0
7.913545843 1585.24498 47 0
7.853719591 1585.343556 48 0
7.830269232 1584.995293 49 0
7.551533126 1584.801337 50 0
7.734192948 1585.182963 51 0
7.469987993 1585.420233 52 0
6.575879039 1584.736371 53 0
6.12379763 1584.476013 54 0
5.809937196 1584.822646 55 0
1116.193997 694.6544983 0 1
1116.534924 694.2598373 1 1
1116.442065 694.6452556 2 1
1116.26814 694.5802265 3 1
1116.73082 694.2760588 4 1
1116.869882 694.8915437 5 1
1116.65891 694.9168493 6 1
1117.016021 695.3117954 7 1
1117.073372 695.7074537 8 1
1117.495947 695.8250832 9 1
1118.983849 695.2448327 10 1
1119.743407 695.3978383 11 1
1121.013522 695.1436898 12 1
1120.926209 696.0369128 13 1
1121.734348 696.4982275 14 1
1121.711635 696.9327857 15 1
1121.590389 697.4718141 16 1
1121.010058 696.9590867 17 1
1120.412438 696.4744604 18 1
1119.850762 696.3218436 19 1
1119.525645 695.9197863 20 1
1120.092786 696.4048082 21 1
1120.38374 696.8574058 22 1
1120.470377 697.1401042 23 1
1119.597747 697.8422883 24 1
1118.894318 697.3069971 25 1
1118.288573 697.3175485 26 1
1117.654122 697.3888993 27 1
1118.038862 697.6237453 28 1
1117.90357 697.5509908 29 1
1117.273487 697.3387891 30 1
1116.693124 697.6930947 31 1
1115.889363 697.052367 32 1
1116.172047 697.2036665 33 1
1115.89151 698.1117054 34 1
1116.102348 698.0443621 35 1
1115.682665 698.6323658 36 1
1115.690885 697.965304 37 1
1115.424022 697.4200305 38 1
1116.420586 697.3166706 39 1
1116.045814 696.1656368 40 1
1116.12702 695.7289597 41 1
1117.037621 695.515984 42 1
1116.994788 695.4445004 43 1
1117.602908 694.901075 44 1
1117.258981 695.3164068 45 1
1116.696014 695.5970555 46 1
1117.254746 695.3863233 47 1
1117.65493 695.5109474 48 1
1117.112765 696.0866449 49 1
1116.988888 695.5500372 50 1
1116.603506 694.9060466 51 1
1116.600458 694.7312664 52 1
1116.057036 694.9761843 53 1
1115.367092 694.6997804 54 1
1115.072973 694.4829959 55 1
1115.194272 693.8230056 56 1
1115.274913 692.9238368 57 1
1114.933075 693.0766315 58 1
1113.960778 692.7284724 59 1
1113.39529 692.4424777 60 1
1113.01588 692.3343008 61 1
1112.116724 692.3938691 62 1
1111.517094 692.7996678 63 1
1110.919391 692.3041332 64 1
1110.076584 693.1090245 65 1
1109.692177 693.2792499 66 1
1109.828611 693.3710346 67 1
1109.953414 693.4449024 68 1
1109.876414 692.2023061 69 1
1110.445319 691.4961008 70 1
1110.180424 691.1965942 71 1
1110.176979 690.548654 72 1
1109.4935 690.4942271 73 1
1109.782609 690.765572 74 1
1109.773453 690.6280765 75 1
1110.520598 690.7661759 76 1
1110.753443 690.95517 77 1
1111.439691 691.2108632 78 1
1112.335145 691.1124312 79 1
1113.294473 691.11898 80 1
1113.476119 690.3599144 81 1
1112.800549 691.1473359 82 1
1112.824995 691.689866 83 1
1112.246585 691.5193535 84 1
1111.361232 691.5522677 85 1
1111.184865 691.4100835 86 1
1110.776511 691.6959532 87 1
1110.839756 692.0553052 88 1
1110.708311 691.8207704 89 1
1110.451236 690.7291248 90 1
1110.552556 690.7337125 91 1
1110.701148 689.6164823 92 1
1110.648186 689.4430213 93 1
1111.201852 689.2266469 94 1
1111.224558 688.801253 95 1
1110.965114 688.5501951 96 1
1110.607036 689.0192862 97 1
1110.85873 689.056269 98 1
1111.114857 688.9888736 99 1
1111.310528 688.5318347 100 1
1111.209815 688.7792296 101 1
1111.205138 689.4147116 102 1
1111.539351 689.4633175 103 1
1111.964348 689.7850089 104 1
1111.897088 689.2669365 105 1
1111.545775 688.5366807 106 1
1112.386256 687.6801806 107 1
1113.222579 687.4095178 108 1
1113.324418 687.9786041 109 1
1113.589213 688.2237996 110 1
1113.947564 688.6043602 111 1
1114.10377 688.9938912 112 1
1113.780097 689.2129464 113 1
1113.797656 689.7563068 114 1
1113.698086 689.6349883 115 1
1113.546592 689.8078861 116 1
1114.000276 689.8085786 117 1
1114.199372 690.0615636 118 1
1113.704684 689.8877069 119 1
1114.040562 690.707589 120 1
1114.715604 691.3162922 121 1
1114.845105 691.9112288 122 1
1115.374616 692.5476146 123 1
1115.329702 692.6373293 124 1
1115.954354 693.007234 125 1
1116.01349 693.143601 126 1
1115.515996 693.2235082 127 1
1115.245379 693.0055898 128 1
1114.995675 693.5078317 129 1
1114.940222 693.3556388 130 1
1115.437955 693.3595545 131 1
1115.914178 692.6368653 132 1
1115.802104 691.8808277 133 1
1116.05059 692.3086975 134 1
1115.497366 693.1928581 135 1
1115.646434 693.7107601 136 1
1115.235611 694.2357488 137 1
1115.55969 693.7409491 138 1
1115.047423 693.6932357 139 1
1115.202618 693.7643714 140 1
1115.554103 694.2278457 141 1
1115.135241 694.2680295 142 1
1114.680653 694.0254898 143 1
1114.691627 692.9558073 144 1
1114.334196 693.386824 145 1
1113.20051 693.0658819 146 1
1112.96816 693.6633077 147 1
1113.078377 693.4623788 148 1
1112.361982 693.4741401 149 1
1111.911864 693.717909 150 1
1112.966393 694.9856666 151 1
1113.13924 696.0192812 152 1
1112.172429 697.4488524 153 1
1112.253491 697.5534818 154 1
1112.023313 697.6338696 155 1
1112.191195 698.4561977 156 1
1111.78173 698.9506727 157 1
1111.357353 699.1384993 158 1
1111.026025 699.2656341 159 1
1111.170956 699.5688811 160 1
1110.645372 699.2600276 161 1
1110.387519 698.8132094 162 1
1110.32738 698.2361238 163 1
1110.283808 698.0749673 164 1
1110.193226 698.3888647 165 1
1110.674601 698.1854237 166 1
1110.883628 697.8190991 167 1
1109.90207 697.2350748 168 1
1109.401169 697.2556071 169 1
1108.949876 697.3134709 170 1
1108.437943 697.0093749 171 1
1108.351572 696.5512278 172 1
1107.963442 697.4125769 173 1
1108.122885 697.2856138 174 1
1108.72692 697.7947563 175 1
1108.765101 698.2055744 176 1
1108.863163 697.4936806 177 1
1108.806788 697.7838754 178 1
1108.53425 697.6896317 179 1
1108.461442 698.0543285 180 1
1108.302388 698.3994118 181 1
1107.908393 698.1852327 182 1
1107.625584 698.1690459 183 1
1106.853392 698.3101704 184 1
1106.844178 698.74079 185 1
1107.286561 698.3827789 186 1
1107.329696 697.8519072 187 1
1107.235928 698.0533352 188 1
1108.10091 697.7704582 189 1
1107.871647 697.2122073 190 1
1107.293822 697.0967548 191 1
1107.98943 696.620793 192 1
1108.047595 697.0912793 193 1
1108.230323 697.9283615 194 1
1108.75118 697.6052672 195 1
1109.049444 697.2401713 196 1
1109.208045 697.4718581 197 1
1109.008834 697.4650604 198 1
1109.238042 697.3108505 199 1
1108.819799 696.8626821 200 1
1108.820087 697.1184252 201 1
1109.678344 697.1515381 202 1
1108.999351 697.1461903 203 1
1109.46073 696.7320229 204 1
1109.360895 697.0856234 205 1
1108.953129 697.7257031 206 1
1109.387482 696.9126676 207 1
1109.268276 697.2607818 208 1
1108.64361 697.7042267 209 1
1108.339028 696.7693092 210 1
1107.792072 696.6121959 211 1
1107.726664 696.5439071 212 1
1106.749899 696.2335178 213 1
1107.787993 696.2728692 214 1
1108.276239 696.5332058 215 1
1108.803332 696.8193696 216 1
1108.102192 697.5211277 217 1
1108.241915 697.6476281 218 1
1108.587409 698.1667277 219 1
1109.182802 698.7705166 220 1
1109.916333 699.5179715 221 1
1110.255447 699.0395572 222 1
1110.505169 698.1265319 223 1
1110.515801 697.9895344 224 1
1109.925832 697.941737 225 1
1109.32161 698.5640371 226 1
1108.636411 698.4824761 227 1
1108.719282 697.4323469 228 1
1108.190354 698.0284514 229 1
1107.509393 698.6238394 230 1
1107.912388 698.25809 231 1
1108.065225 697.5887221 232 1
1107.146396 697.6412883 233 1
1106.888183 697.8079137 234 1
1106.780387 697.3380008 235 1
1106.730404 697.0557517 236 1
1106.403377 696.8327422 237 1
1106.10966 696.2797117 238 1
1106.289635 696.2977592 239 1
1106.784057 696.7819775 240 1
1106.797415 696.9497964 241 1
1106.578825 695.7382361 242 1
1105.992008 695.7432457 243 1
1105.973901 695.9961526 244 1
1106.468897 696.6934828 245 1
1106.381747 697.8381998 246 1
1105.5778 698.3786991 247 1
1104.842527 697.2998958 248 1
1105.320403 696.9870727 249 1
1106.19231 697.4199101 250 1
1106.137847 698.3226133 251 1
1105.911924 699.391773 252 1
1105.500742 699.3966078 253 1
1104.818233 698.6493089 254 1
1104.735627 698.5286498 255 1
1105.296837 699.0357848 256 1
1104.489509 698.9265238 257 1
1103.601972 698.2939695 258 1
1103.629152 698.9796358 259 1
1103.890711 699.0617523 260 1
1103.960628 698.0020541 261 1
1104.024408 698.3711313 262 1
1103.425802 697.7742208 263 1
1102.368455 697.4902755 264 1
1103.000416 697.8324223 265 1
1103.267166 698.0710296 266 1
1103.177694 697.4963126 267 1
1103.955939 697.4219514 268 1
1103.486029 696.5002169 269 1
1103.917838 695.4719428 270 1
1104.220351 694.9003239 271 1
1104.164406 694.9284765 272 1
1103.992271 694.2329608 273 1
1103.577925 693.6243075 274 1
1103.967894 692.9747974 275 1
1104.255934 693.6297596 276 1
1104.022339 694.2580965 277 1
1104.746662 694.0200882 278 1
1104.583385 693.6134864 279 1
1103.898079 692.24796 280 1
1102.788122 692.2020996 281 1
1102.37952 691.9111687 282 1
1102.690172 691.7227911 283 1
1103.613755 691.3076942 284 1
1103.257116 691.4551856 285 1
1103.255316 690.9804751 286 1
1102.808287 691.5239215 287 1
1103.591279 691.6493785 288 1
1103.444539 691.8757679 289 1
1103.354475 691.5641804 290 1
1102.805673 691.7798159 291 1
1102.272785 691.1116314 292 1
1102.61816 689.8512088 293 1
1102.200638 688.9600138 294 1
1102.176685 689.2013462 295 1
1102.063691 689.268155 296 1
1101.518468 689.34589 297 1
1100.558083 689.6540769 298 1
1100.70821 690.0165846 299 1
1100.866493 690.0354033 300 1
1100.750151 690.1179603 301 1
1100.524008 688.6909047 302 1
1099.790473 688.3297819 303 1
1099.944687 687.9247354 304 1
1099.541672 687.4878989 305 1
1099.29458 685.9429956 306 1
1099.575324 685.0822275 307 1
1098.917578 684.5691879 308 1
1098.283071 684.5861666 309 1
1097.28333 684.7977387 310 1
1097.347826 684.588187 311 1
1097.654942 684.3847722 312 1
1115.412342 90.45495665 0 2
1095.364878 1745.488008 0 3
1095.122669 1745.060356 1 3
1095.16446 1744.136258 2 3
1096.071422 1744.569113 3 3
1095.30065 1744.628128 4 3
1094.711693 1745.29329 5 3
1094.296687 1745.83263 6 3
1093.755296 1745.876892 7 3
1093.649513 1745.211661 8 3
1093.32217 1744.242086 9 3
1093.059652 1744.991541 10 3
1093.03614 1744.971453 11 3
1092.871427 1745.654686 12 3
1092.944833 1746.124336 13 3
1092.70334 1746.480509 14 3
1092.486595 1746.332493 15 3
1092.545957 1746.340806 16 3
1092.569507 1746.312325 17 3
1093.354321 1746.672971 18 3
1093.672306 1747.332026 19 3
1092.984174 1748.502215 20 3
1093.48 1748.946988 21 3
1092.988044 1749.657962 22 3
1093.155164 1749.117344 23 3
1093.521999 1748.456336 24 3
1093.009108 1748.517439 25 3
1092.748425 1749.062341 26 3
1092.083014 1748.847217 27 3
1090.706801 1749.287101 28 3
1090.644621 1750.093686 29 3
1091.365316 1750.142936 30 3
1091.998313 1750.145462 31 3
1092.979633 1749.933743 32 3
1092.436265 1749.583409 33 3
1093.517334 1749.425324 34 3
1093.95469 1749.304896 35 3
1094.069915 1748.813384 36 3
1094.848754 1748.853498 37 3
1095.306434 1749.141893 38 3
1096.011513 1749.638876 39 3
1096.060966 1749.327433 40 3
1096.025347 1749.456958 41 3
1096.741464 1749.540435 42 3
1096.690865 1750.030434 43 3
1096.520824 1750.414468 44 3
1096.778855 1750.161472 45 3
1097.473143 1750.082979 46 3
1097.921558 1750.508139 47 3
1098.171034 1750.315684 48 3
1097.840784 1750.731844 49 3
1097.731206 1751.192842 50 3
1097.601325 1751.143317 51 3
1097.680856 1751.017593 52 3
1098.162848 1751.541318 53 3
1098.110206 1751.04495 54 3
1097.718184 1750.767309 55 3
1097.496478 1750.657014 56 3
1097.043593 1751.018714 57 3
1096.542736 1751.096679 58 3
1097.547912 1750.525243 59 3
1098.322642 1750.467239 60 3
1098.259568 1751.52978 61 3
1098.208947 1751.322641 62 3
1098.14603 1752.471744 63 3
1097.631413 1752.403467 64 3
1096.979107 1753.097055 65 3
1097.05578 1752.896655 66 3
1097.191333 1752.577942 67 3
1096.687285 1752.037468 68 3
1095.883268 1752.531581 69 3
1096.244254 1752.848656 70 3
1096.300466 1752.673214 71 3
1096.219598 1752.837992 72 3
1095.788481 1753.252107 73 3
1096.017311 1752.581986 74 3
1096.256946 1753.518494 75 3
1096.021907 1754.088142 76 3
1095.74084 1754.404734 77 3
1095.534144 1754.263781 78 3
1095.630826 1754.81473 79 3
1095.692868 1754.90279 80 3
1096.225714 1754.551044 81 3
1097.093428 1754.687378 82 3
1097.260034 1755.071063 83 3
1097.87332 1755.038877 84 3
1097.699848 1755.345284 85 3
1097.660567 1755.405155 86 3
1097.514214 1755.754699 87 3
1097.552729 1755.045871 88 3
1097.73107 1755.009027 89 3
1097.892189 1754.234975 90 3
1098.287682 1754.460691 91 3
1097.732697 1754.692767 92 3
1097.559462 1754.909552 93 3
1096.712641 1754.95828 94 3
1095.841591 1754.982306 95 3
1095.649276 1755.24893 96 3
1095.098455 1755.015601 97 3
1095.153072 1754.605257 98 3
1094.694996 1754.670258 99 3
1094.254861 1754.903101 100 3
1094.147278 1755.418993 101 3
1094.525652 1755.37505 102 3
1094.839221 1754.617312 103 3
1094.957427 1754.867624 104 3
1094.450468 1754.561478 105 3
1094.629814 1754.92231 106 3
1094.419083 1754.736312 107 3
1094.571627 1754.752999 108 3
1094.591748 1754.244861 109 3
1094.410317 1754.432063 110 3
1094.414511 1754.966274 111 3
1094.219413 1754.89012 112 3
1094.791984 1754.656082 113 3
1095.31202 1755.387855 114 3
1095.143686 1756.232675 115 3
1094.477557 1757.126257 116 3
1092.759157 1757.123517 117 3
1091.980629 1757.069298 118 3
1093.033482 1756.907014 119 3
1093.526478 1756.676999 120 3
1092.290158 1755.773538 121 3
1092.21523 1755.685866 122 3
1092.444207 1756.16124 123 3
1092.479457 1756.718377 124 3
1092.604095 1757.485734 125 3
1092.433053 1757.281264 126 3
1093.054773 1757.705444 127 3
1092.865347 1756.898329 128 3
1093.40571 1756.26502 129 3
1093.32572 1756.739456 130 3
1093.621635 1756.959695 131 3
1093.594344 1756.519923 132 3
1093.960425 1756.767979 133 3
1094.378573 1756.681748 134 3
1094.161081 1756.110714 135 3
1094.014213 1756.345378 136 3
1093.669682 1756.850089 137 3
1093.415572 1756.423524 138 3
1093.704519 1756.348309 139 3
1094.404714 1755.924299 140 3
1094.368493 1755.572306 141 3
1094.429976 1755.714629 142 3
1094.365255 1755.659836 143 3
1094.666327 1754.777664 144 3
1094.871357 1754.801864 145 3
1094.210067 1755.215775 146 3
1094.16018 1755.644593 147 3
1094.35793 1755.867045 148 3
1094.539834 1756.40254 149 3
1094.371836 1756.522411 150 3
1094.145638 1756.609207 151 3
1094.291077 1755.767229 152 3
1094.657348 1754.689101 153 3
1095.609281 1753.246157 154 3
1095.687749 1753.189027 155 3
1094.987792 1752.814346 156 3
1094.313768 1752.833935 157 3
1093.624167 1752.510628 158 3
1092.919222 1751.889554 159 3
1093.057163 1752.107443 160 3
1093.65114 1752.015948 161 3
1093.89689 1751.747098 162 3
1094.269613 1752.139005 163 3
1093.706517 1751.502635 164 3
1092.882045 1751.757239 165 3
1092.12473 1751.162112 166 3
1090.581041 1751.524927 167 3
1090.156114 1751.911754 168 3
1090.995235 1752.412752 169 3
1090.977481 1752.995459 170 3
1091.74014 1753.271134 171 3
1091.762058 1753.459216 172 3
1091.331332 1754.560227 173 3
1090.96532 1754.750037 174 3
1090.616736 1754.47484 175 3
1090.676131 1753.462715 176 3
1090.299816 1752.717292 177 3
1090.363834 1752.741993 178 3
1091.418272 1752.433696 179 3
1091.459493 1752.714543 180 3
1090.708815 1752.615265 181 3
1090.561611 1753.455576 182 3
1090.470519 1753.742544 183 3
1090.142182 1753.804805 184 3
1090.060521 1753.365861 185 3
1090.363838 1752.21147 186 3
1090.809532 1751.290857 187 3
1090.480575 1751.977198 188 3
1089.867072 1753.502967 189 3
1089.41535 1753.781009 190 3
1089.154018 1753.733396 191 3
1089.524421 1753.503416 192 3
1088.892589 1753.492103 193 3
1088.593288 1753.590753 194 3
1088.74801 1752.818114 195 3
1088.939759 1752.568477 196 3
1088.159504 1752.59132 197 3
1086.44794 1752.73524 198 3
1086.974216 1752.576288 199 3
1086.823391 1753.092225 200 3
1086.457783 1752.979197 201 3
1086.376071 1752.698031 202 3
1086.499307 1752.493671 203 3
1086.647679 1752.63499 204 3
1085.778517 1753.118283 205 3
1086.113846 1753.105352 206 3
1086.655315 1753.558712 207 3
1086.600599 1754.179901 208 3
1087.282958 1754.878431 209 3
1087.744223 1755.593912 210 3
1087.819806 1755.835946 211 3
1087.950844 1756.359613 212 3
1087.993738 1756.144913 213 3
1087.206189 1755.592472 214 3
1086.38102 1756.521619 215 3
1085.910578 1756.561319 216 3
1085.254473 1757.019825 217 3
1084.925339 1756.49321 218 3
1084.187804 1756.29701 219 3
1084.204026 1755.429705 220 3
1084.003216 1756.314076 221 3
1083.560845 1756.992149 222 3
1083.900589 1756.877188 223 3
1084.299335 1756.815806 224 3
1084.424083 1756.467066 225 3
1085.38476 1755.972609 226 3
1085.050582 1755.295613 227 3
1085.222867 1755.470004 228 3
1085.331195 1755.380942 229 3
1085.571318 1755.293818 230 3
1086.03361 1756.169381 231 3
1086.38129 1756.955529 232 3
1086.909149 1756.928135 233 3
1086.94356 1757.612271 234 3
1086.368646 1758.029217 235 3
1085.376612 1757.456036 236 3
1084.116276 1757.576952 237 3
1084.406415 1758.018188 238 3
1084.317517 1757.645238 239 3
1084.076031 1757.424632 240 3
1083.092008 1758.256713 241 3
1083.206608 1758.888408 242 3
1082.261713 1759.194239 243 3
1082.45035 1758.798247 244 3
1083.473162 1758.840471 245 3
1083.976835 1758.724192 246 3
1084.632537 1758.294338 247 3
1084.498681 1758.928186 248 3
1084.976655 1759.29791 249 3
1084.313165 1760.192143 250 3
1083.813118 1759.725933 251 3
1083.964902 1759.459433 252 3
1083.694276 1759.268373 253 3
1083.240547 1757.636634 254 3
1083.333245 1757.446803 255 3
1083.179696 1756.706146 256 3
1083.153057 1756.403664 257 3
1083.046624 1756.391172 258 3
1083.819259 1756.72464 259 3
1084.574778 1757.546422 260 3
1084.228094 1758.206734 261 3
1083.308912 1758.515652 262 3
1083.288539 1758.500232 263 3
1083.054353 1758.30704 264 3
1083.078427 1758.465774 265 3
1082.89765 1758.344997 266 3
1082.370239 1757.820407 267 3
1082.24094 1757.788325 268 3
1082.005459 1757.687719 269 3
1081.935765 1758.377937 270 3
1081.183656 1758.236251 271 3
1080.538971 1758.140919 272 3
1081.113948 1757.791764 273 3
1081.874176 1757.472977 274 3
1081.990569 1756.856554 275 3
1082.17993 1756.944971 276 3
1081.585448 1756.668412 277 3
1081.466367 1756.876165 278 3
1082.695539 1756.518131 279 3
1082.777547 1756.226929 280 3
1083.281159 1755.910036 281 3
1084.080971 1755.799614 282 3
1084.048159 1756.881414 283 3
1083.059476 1757.994631 284 3
1082.801274 1758.379771 285 3
1082.622069 1757.756368 286 3
1082.929956 1758.109429 287 3
1083.398479 1758.624206 288 3
1083.812244 1758.636067 289 3
1083.43893 1758.215311 290 3
1082.923221 1757.542743 291 3
1083.376093 1757.666152 292 3
1083.931762 1757.798386 293 3
1084.528054 1757.825716 294 3
1084.464534 1757.974983 295 3
1083.148032 1758.135649 296 3
1082.282839 1757.658423 297 3
1082.03416 1757.299448 298 3
1081.276412 1756.290443 299 3
1080.83733 1756.287816 300 3
1080.815711 1756.012205 301 3
1080.721936 1756.512268 302 3
1081.027176 1756.753723 303 3
1081.057353 1757.325464 304 3
1080.963117 1757.467199 305 3
1081.13552 1757.352308 306 3
1080.788281 1757.27698 307 3
1081.117497 1756.641298 308 3
1082.135699 1756.59553 309 3
1082.565628 1755.924599 310 3
1082.006374 1755.543866 311 3
1081.791523 1755.50027 312 3
1081.629293 1755.822385 313 3
1081.863479 1755.915706 314 3
1081.865391 1755.811672 315 3
1081.562505 1755.902482 316 3
1081.921749 1755.836295 317 3
1082.057268 1755.704583 318 3
1082.499285 1755.106691 319 3
1082.019081 1755.479188 320 3
1081.182633 1755.95655 321 3
1080.833732 1756.068144 322 3
1080.539938 1756.001198 323 3
1080.236979 1756.273312 324 3
1079.78421 1755.985618 325 3
1079.255573 1756.302177 326 3
1078.643733 1755.444956 327 3
1078.426964 1755.417704 328 3
1077.677846 1755.722191 329 3
1077.232668 1755.565279 330 3
1077.215762 1755.732499 331 3
1077.054126 1756.136462 332 3
1077.110659 1756.224684 333 3
1076.932066 1756.51023 334 3
1075.903793 1756.379783 335 3
1075.930122 1756.085813 336 3
1074.997114 1755.970793 337 3
1074.412331 1755.717428 338 3
1074.024842 1754.92386 339 3
1073.643647 1754.46697 340 3
1073.910802 1754.310758 341 3
1073.686662 1754.84175 342 3
1074.417696 1754.842744 343 3
1074.049123 1754.906815 344 3
1074.35665 1755.070651 345 3
1074.08137 1754.760542 346 3
1073.967419 1754.905887 347 3
1073.758876 1755.421781 348 3
1074.915829 1755.04864 349 3
1075.125229 1755.273772 350 3
1075.741829 1755.835258 351 3
1076.412215 1756.245069 352 3
1076.492472 1755.688535 353 3
1076.574412 1755.498968 354 3
1076.48847 1755.270598 355 3
1076.007255 1754.604979 356 3
1075.41724 1754.610035 357 3
1075.360503 1755.077889 358 3
1076.022438 1755.063133 359 3
1076.81072 1754.691827 360 3
1077.65164 1753.964999 361 3
1078.145158 1754.648021 362 3
1078.39712 1754.829463 363 3
1077.955547 1756.058669 364 3
1077.866544 1756.370623 365 3
1077.106348 1755.753348 366 3
1076.684041 1755.00633 367 3
1076.901467 1755.835493 368 3
1076.635826 1756.166964 369 3
1076.385724 1756.667707 370 3
1076.820619 1757.260497 371 3
1076.078704 1757.616726 372 3
1075.554544 1757.380592 373 3
1075.69293 1757.68341 374 3
1075.026627 1758.508975 375 3
1075.511465 1759.033251 376 3
1076.337959 1759.833445 377 3
1077.094117 1760.057086 378 3
1077.721786 1758.306297 379 3
1078.001487 1758.509409 380 3
1078.368888 1758.505828 381 3
1079.135297 1758.477293 382 3
1078.693995 1758.27089 383 3
1079.427608 1757.925199 384 3
1080.189632 1758.208685 385 3
1079.963001 1757.523775 386 3
1079.121061 1757.94622 387 3
1078.710421 1758.210131 388 3
1078.666724 1757.594424 389 3
1078.751948 1758.091887 390 3
1079.541161 1758.69053 391 3
1079.801686 1758.629346 392 3
1079.953669 1758.822464 393 3
1079.602014 1758.420557 394 3
1079.368481 1758.551506 395 3
1078.649624 1758.607553 396 3
1077.961523 1758.790363 397 3
1076.622759 1759.251483 398 3
1075.578104 1759.107614 399 3
1076.514747 1759.152605 400 3
1077.021252 1759.206162 401 3
1077.239036 1759.160086 402 3
1077.2139 1759.122217 403 3
1077.308251 1759.173985 404 3
1076.964396 1758.90792 405 3
1078.321794 1758.333629 406 3
1079.0435 1758.793519 407 3
1079.462929 1758.373494 408 3
1079.869226 1758.830847 409 3
1079.915929 1759.174006 410 3
1079.729501 1759.320624 411 3
1079.009135 1759.617211 412 3
1078.591924 1758.441586 413 3
1078.683482 1758.685274 414 3
1079.420605 1758.924341 415 3
1079.614673 1759.076267 416 3
1079.950755 1758.051276 417 3
1080.118757 1757.863852 418 3
1079.684449 1758.193027 419 3
1079.701662 1758.779658 420 3
1079.480094 1758.811574 421 3
1079.992881 1758.813931 422 3
1081.158321 1758.786328 423 3
1080.171636 1759.338207 424 3
1078.972955 1759.179529 425 3
1078.643797 1759.012701 426 3
1079.394146 1759.229851 427 3
1078.51477 1759.461558 428 3
1078.631925 1759.700901 429 3
1079.337849 1760.309659 430 3
1078.89643 1760.672715 431 3
1078.719808 1760.417886 432 3
1078.953283 1760.547291 433 3
1078.807857 1760.85296 434 3
1078.563732 1760.605827 435 3
1079.095537 1760.463841 436 3
1080.047745 1760.017742 437 3
1079.476514 1761.002861 438 3
1079.034417 1760.320526 439 3
1078.4999 1759.513087 440 3
1078.478774 1760.055425 441 3
1078.720663 1760.922523 442 3
1079.10683 1760.90593 443 3
1079.65991 1760.410587 444 3
1080.129267 1760.216902 445 3
1079.622441 1760.141263 446 3
1079.940834 1760.845007 447 3
1079.813864 1760.901959 448 3
1079.465484 1760.274192 449 3
1079.212456 1759.600097 450 3
1078.5636 1759.609175 451 3
1078.854108 1759.952546 452 3
1079.27167 1760.008746 453 3
1078.735112 1760.409613 454 3
1078.097233 1760.901492 455 3
1077.912384 1761.176025 456 3
1077.221312 1761.984666 457 3
1076.278603 1762.140946 458 3
1076.022893 1761.996269 459 3
1076.486809 1761.705921 460 3
1076.561493 1761.501087 461 3
1076.381597 1760.780716 462 3
1076.143603 1761.009578 463 3
1075.308808 1760.747645 464 3
1075.52163 1760.772749 465 3
1076.774059 1760.42809 466 3
1077.814874 1759.147916 467 3
1078.538518 1758.088446 468 3
1078.663032 1757.916712 469 3
1078.226119 1757.434323 470 3
1078.380182 1757.645056 471 3
1078.616578 1758.067362 472 3
1078.577078 1758.799201 473 3
1078.468666 1759.640136 474 3
1078.99599 1760.066385 475 3
1079.128685 1761.195226 476 3
1079.317481 1761.268977 477 3
1079.696595 1760.881743 478 3
1079.235305 1759.940254 479 3
1078.698409 1759.469205 480 3
1078.574379 1759.333132 481 3
1078.326053 1759.420271 482 3
1078.146526 1759.673227 483 3
1078.6679 1759.895676 484 3
1079.636658 1760.522908 485 3
1079.41161 1761.469844 486 3
1079.174251 1761.428745 487 3
1078.722166 1761.699644 488 3
1078.005426 1761.642219 489 3
1077.963167 1761.108353 490 3
1077.523478 1760.778723 491 3
1077.386136 1760.828279 492 3
1077.352079 1761.38643 493 3
1076.918884 1761.023893 494 3
1077.315142 1760.128989 495 3
1077.315717 1759.882292 496 3
1077.994934 1760.279029 497 3
1077.685896 1760.308852 498 3
1077.98937 1760.8642 499 3
1078.703522 1761.204252 500 3
1078.606878 1761.590558 501 3
1077.739323 1760.232226 502 3
1076.564059 1760.023796 503 3
1076.739124 1760.197567 504 3
1077.410546 1759.733151 505 3
1077.277773 1758.129805 506 3
1076.606243 1757.66004 507 3
1076.615067 1757.584155 508 3
1077.230376 1757.789354 509 3
1077.423696 1757.962116 510 3
1077.656271 1758.150176 511 3
1077.710735 1758.141319 512 3
1077.06296 1757.794878 513 3
1076.43024 1758.304311 514 3
1075.809986 1758.007336 515 3
1075.35023 1757.608557 516 3
1074.565608 1756.847243 517 3
1075.170011 1756.372545 518 3
1074.886514 1756.231811 519 3
1075.203682 1755.778657 520 3
1075.658643 1756.03789 521 3
1076.526065 1755.688747 522 3
1076.482123 1755.892025 523 3
1076.735433 1756.443139 524 3
1076.488705 1757.064716 525 3
1077.448705 1757.355803 526 3
1077.97421 1757.941174 527 3
1079.211427 1757.853847 528 3
1079.244693 1757.955046 529 3
1077.527756 1757.744698 530 3
1077.022107 1757.667893 531 3
1076.992402 1758.282706 532 3
1076.247974 1758.526488 533 3
1075.396426 1758.165109 534 3
1074.696732 1758.460527 535 3
1075.438766 1758.172968 536 3
1076.220016 1757.921789 537 3
1076.553005 1757.688358 538 3
1076.074683 1757.550891 539 3
1076.301521 1757.261141 540 3
1076.644096 1756.917135 541 3
1076.594229 1756.63351 542 3
1076.663677 1756.086924 543 3
1077.1734 1755.878422 544 3
1076.806035 1755.720878 545 3
1077.560794 1756.209781 546 3
1077.29243 1756.348196 547 3
1077.363506 1756.565278 548 3
1077.893777 1756.553102 549 3
1078.10998 1757.176127 550 3
1078.442077 1757.809668 551 3
1078.074346 1757.91777 552 3
1078.254667 1758.502401 553 3
1078.638943 1757.948852 554 3
1078.606123 1757.716214 555 3
1078.823741 1758.677277 556 3
1078.43391 1759.596367 557 3
1077.537036 1760.111359 558 3
1077.272979 1760.521406 559 3
1077.152822 1760.010366 560 3
1077.559957 1759.983447 561 3
1077.322985 1760.623269 562 3
1077.108578 1760.696555 563 3
1077.363328 1761.374587 564 3
1077.322492 1761.620285 565 3
1077.640701 1761.782319 566 3
1077.545584 1761.185573 567 3
1077.394193 1761.183378 568 3
1076.760109 1760.842709 569 3
1077.532685 1760.876206 570 3
1078.612685 1761.247581 571 3
1078.691941 1761.290711 572 3
1078.976348 1761.483975 573 3
1079.916866 1762.255691 574 3
1079.818129 1762.448218 575 3
1080.450746 1762.205674 576 3
1081.16563 1761.262963 577 3
1081.104959 1761.229726 578 3
1080.876323 1761.666542 579 3
1080.048718 1761.696002 580 3
1079.84364 1761.808092 581 3
1080.137077 1762.590586 582 3
1080.404721 1762.259136 583 3
1080.305435 1761.876046 584 3
1080.84947 1761.299971 585 3
1081.035758 1761.085654 586 3
1081.281886 1761.00181 587 3
1081.634557 1761.008707 588 3
1081.204383 1761.106913 589 3
1080.472244 1760.247858 590 3
1080.711622 1758.924643 591 3
1080.880168 1758.384076 592 3
1080.932311 1757.764599 593 3
1081.41806 1757.462352 594 3
1081.634773 1757.608273 595 3
1081.060137 1757.147121 596 3
1081.538946 1757.09994 597 3
1081.604156 1757.825319 598 3
1081.605374 1758.203337 599 3
1080.91212 1758.017446 600 3
1080.901628 1758.569111 601 3
1080.829831 1758.750324 602 3
1080.776133 1759.584084 603 3
1080.429222 1759.85821 604 3
1080.171864 1759.592696 605 3
1079.683602 1759.280827 606 3
1079.529435 1759.152768 607 3
1079.0881 1759.202105 608 3
1078.428695 1758.789184 609 3
1077.62989 1758.173451 610 3
1077.387627 1758.411108 611 3
1077.282043 1758.197925 612 3
1077.606695 1758.461426 613 3
1078.620729 1758.664213 614 3
1079.03297 1758.65343 615 3
1078.925425 1757.892344 616 3
1079.639647 1758.475702 617 3
1079.680682 1759.227814 618 3
1079.665856 1758.75873 619 3
1079.67828 1758.095094 620 3
1079.614517 1757.797174 621 3
1079.493564 1757.637968 622 3
1079.494115 1757.331203 623 3
1079.178087 1757.591959 624 3
1079.660322 1757.415965 625 3
1079.682187 1757.241317 626 3
1080.411932 1756.554258 627 3
1080.745445 1755.77193 628 3
1080.251203 1755.329149 629 3
1079.4747 1754.961519 630 3
1079.441095 1755.029895 631 3
1079.815212 1754.430482 632 3
1079.109394 1753.856285 633 3
1079.088732 1754.118682 634 3
1078.248488 1753.948833 635 3
1077.845693 1754.859694 636 3
1077.285457 1754.780638 637 3
1077.161459 1754.515203 638 3
1077.289611 1754.463169 639 3
1077.256547 1754.752667 640 3
1077.899937 1755.306828 641 3
1077.524924 1754.988009 642 3
1076.759945 1755.541134 643 3
1076.748284 1756.43065 644 3
1076.35853 1755.853765 645 3
1076.456562 1755.857017 646 3
1076.570247 1755.567356 647 3
1076.998 1755.741852 648 3
1077.741667 1755.768955 649 3
1078.236123 1755.59232 650 3
1077.743079 1754.950991 651 3
1077.179794 1755.263064 652 3
1076.773333 1756.122274 653 3
1076.965655 1756.273187 654 3
1077.192223 1755.947326 655 3
1076.781461 1755.874992 656 3
1077.010099 1755.388708 657 3
1076.754044 1755.425446 658 3
1077.192439 1754.706426 659 3
1077.562825 1753.7843 660 3
1077.574376 1752.878421 661 3
1076.898478 1752.904944 662 3
1075.647521 1752.870994 663 3
1075.792781 1753.028378 664 3
1075.688704 1753.303608 665 3
1075.886492 1753.719555 666 3
1076.153217 1754.31567 667 3
1076.245214 1755.552449 668 3
1076.12622 1755.418388 669 3
1075.247079 1755.933413 670 3
1075.104252 1755.894628 671 3
1075.298273 1755.441494 672 3
1075.303249 1755.205045 673 3
1074.319839 1754.968111 674 3
1073.820218 1754.450929 675 3
1074.759617 1754.102306 676 3
1074.573527 1753.899526 677 3
1074.30169 1754.782449 678 3
1075.21544 1754.556454 679 3
1075.980787 1754.435008 680 3
1076.163661 1754.420151 681 3
1076.351762 1754.501653 682 3
1075.737867 1754.260964 683 3
1075.300614 1754.990739 684 3
1075.145253 1755.117856 685 3
1076.072193 1755.376816 686 3
1075.667682 1754.786831 687 3
1075.568478 1754.668092 688 3
1075.699883 1754.957979 689 3
1075.170977 1755.083417 690 3
1074.728103 1754.63129 691 3
1075.393642 1753.841767 692 3
1076.696668 1753.478913 693 3
1077.578518 1753.614688 694 3
1077.406338 1754.018374 695 3
1076.712315 1754.187002 696 3
1076.025677 1753.484184 697 3
1075.987272 1754.487853 698 3
1076.202177 1754.629419 699 3
1076.729793 1754.688554 700 3
1076.712168 1754.600304 701 3
1076.827743 1754.710822 702 3
1077.413514 1755.701805 703 3
1077.819086 1755.620464 704 3
1078.33652 1755.683217 705 3
1078.225378 1755.713896 706 3
1078.737428 1755.331723 707 3
1079.410006 1754.472815 708 3
1079.49557 1754.993834 709 3
1079.260752 1755.40799 710 3
1079.708652 1755.345203 711 3
1080.322424 1754.794072 712 3
1080.797729 1755.318984 713 3
1081.312682 1755.499743 714 3
1081.821625 1755.55978 715 3
1082.427109 1756.048931 716 3
1082.697758 1757.358251 717 3
1082.689874 1757.469139 718 3
1082.042455 1756.653185 719 3
1081.434117 1756.511411 720 3
1080.871053 1756.32427 721 3
1081.492687 1756.436966 722 3
1082.190075 1755.779906 723 3
1082.302882 1755.488125 724 3
1082.290449 1754.754373 725 3
1082.150549 1753.825173 726 3
1082.254496 1754.606108 727 3
1082.11895 1755.177779 728 3
1081.906746 1756.008783 729 3
1082.54015 1756.302563 730 3
1082.958564 1756.142941 731 3
1082.822374 1756.312918 732 3
1083.459051 1756.236731 733 3
1083.127766 1756.047836 734 3
1083.533868 1756.955973 735 3
1084.361191 1757.969702 736 3
1083.96335 1758.436486 737 3
1084.059923 1758.136559 738 3
1084.000905 1757.296706 739 3
1084.209281 1757.033621 740 3
1084.07016 1757.537144 741 3
1083.764373 1758.141935 742 3
1083.744722 1758.994642 743 3
1083.577366 1759.800814 744 3
1083.892793 1759.226543 745 3
1084.740381 1759.698812 746 3
1085.200651 1760.065631 747 3
1085.156324 1759.611298 748 3
1084.725944 1759.972788 749 3
1084.481061 1759.681717 750 3
1084.713633 1758.955256 751 3
1085.022346 1758.289299 752 3
1084.604404 1758.771904 753 3
1084.941613 1759.420219 754 3
1085.387857 1759.212358 755 3
1085.022758 1759.28642 756 3
1085.254633 1759.590132 757 3
1085.396101 1758.677071 758 3
1085.239234 1758.642261 759 3
1086.252968 1758.229158 760 3
1087.667869 1759.133066 761 3
1087.651973 1758.676078 762 3
1087.253455 1759.639372 763 3
1086.843669 1759.727717 764 3
1086.96827 1759.846999 765 3
1085.630941 1760.487814 766 3
1085.16842 1761.159438 767 3
1085.508354 1761.768158 768 3
1086.044063 1761.495961 769 3
1086.536548 1761.267642 770 3
1087.143238 1761.471612 771 3
1086.807728 1761.622936 772 3
1087.118632 1761.817724 773 3
1087.039728 1762.143785 774 3
1086.555201 1761.447172 775 3
1085.70621 1761.255829 776 3
1085.101684 1760.608906 777 3
1084.626928 1759.846787 778 3
1085.116875 1760.066157 779 3
1085.461528 1760.242586 780 3
1085.057344 1759.503093 781 3
1084.891512 1759.455723 782 3
1085.25792 1760.146184 783 3
1084.783342 1759.367981 784 3
1084.400686 1758.899929 785 3
1084.499785 1759.890265 786 3
1084.493586 1759.004686 787 3
1085.516143 1758.338794 788 3
1085.257029 1758.472078 789 3
1085.424321 1758.54259 790 3
1085.549259 1759.023387 791 3
1085.178721 1758.755587 792 3
1084.4027 1758.58019 793 3
1083.986277 1758.28646 794 3
1083.369715 1758.03155 795 3
1083.448423 1757.905348 796 3
1083.496621 1757.927712 797 3
1082.816248 1757.795926 798 3
1082.580168 1758.095192 799 3
1082.559542 1758.12276 800 3
1082.399123 1757.460264 801 3
1082.504128 1756.610093 802 3
1083.357717 1756.63745 803 3
1084.166343 1756.146244 804 3
1084.982228 1754.997574 805 3
1086.011393 1754.700414 806 3
1086.114425 1754.143615 807 3
1085.892769 1754.044879 808 3
1085.537077 1754.184719 809 3
1084.943065 1754.174675 810 3
1084.891571 1753.198351 811 3
1084.662193 1752.294364 812 3
1083.671649 1751.933943 813 3
1083.513991 1752.140432 814 3
1083.789411 1752.711812 815 3
1083.811191 1752.339626 816 3
1084.517504 1752.63249 817 3
1085.361817 1753.096559 818 3
1085.704303 1754.144659 819 3
1085.709207 1753.705877 820 3
1092.585738 426.9612068 0 4
1093.017235 427.4758912 1 4
1093.752989 427.3178667 2 4
1094.500318 427.7198905 3 4
1095.356982 427.9856416 4 4
1095.166796 428.0538219 5 4
1094.883915 427.7854159 6 4
1095.161957 427.5642293 7 4
1095.49684 428.3813953 8 4
1095.343597 428.5694394 9 4
1095.11732 428.8738639 10 4
1094.119534 428.513403 11 4
1093.498349 428.0828559 12 4
1093.850032 428.3606291 13 4
1093.731028 428.5160557 14 4
1093.819886 428.4491111 15 4
1093.536311 428.4658071 16 4
1093.801263 427.7489366 17 4
1094.744846 427.3697295 18 4
1094.4191 428.2047111 19 4
1095.116729 428.0543073 20 4
1094.976607 427.4688264 21 4
1094.993002 428.793647 22 4
1095.550846 429.6371835 23 4
1095.204607 430.5727702 24 4
1094.881758 430.710927 25 4
1094.891186 431.1043109 26 4
1094.946376 430.7862479 27 4
1094.878521 430.447781 28 4
1094.405541 429.659358 29 4
1094.099685 429.726469 30 4
1093.208168 428.6838465 31 4
1093.03758 428.3562857 32 4
1093.389881 428.1894156 33 4
1092.503102 427.6207115 34 4
1092.139962 427.5355846 35 4
1092.014178 427.1720087 36 4
1092.720403 427.2817871 37 4
1092.412597 427.035597 38 4
1091.938218 426.2447353 39 4
1091.963742 425.3929041 40 4
1091.967572 425.0578159 41 4
1092.655042 424.5170617 42 4
1093.48308 424.1377266 43 4
1093.326586 424.3105941 44 4
1092.783143 423.9871704 45 4
1091.664522 423.1887695 46 4
1091.499077 422.7165217 47 4
1091.720079 421.4605378 48 4
1091.694262 421.3499005 49 4
1091.446168 421.2433419 50 4
1091.079213 421.9108787 51 4
1090.614799 421.8903385 52 4
1090.545323 420.8704408 53 4
1090.6411 421.2530413 54 4
1090.252856 421.8635773 55 4
1090.138763 421.174187 56 4
1089.199851 420.7654721 57 4
1089.328181 420.2639414 58 4
1088.662106 419.9662929 59 4
1088.913015 420.1186728 60 4
1089.693026 421.20607 61 4
1090.520234 420.8525027 62 4
1091.434003 420.9999153 63 4
1092.575009 420.6133375 64 4
1093.175728 419.7098023 65 4
1093.400981 419.862454 66 4
1092.837689 419.7205237 67 4
1092.693399 420.2272043 68 4
1092.358685 420.5343831 69 4
1091.770666 420.7224609 70 4
1090.924729 421.3189092 71 4
1090.567506 421.2503189 72 4
1090.508953 421.189382 73 4
1090.816895 422.4552222 74 4
1090.508109 423.3317791 75 4
1089.85779 423.5080774 76 4
1090.59303 424.09892 77 4
1091.184208 423.8232034 78 4
1090.85672 423.3515016 79 4
1090.44778 423.1954274 80 4
1090.401475 423.3011268 81 4
1090.02074 422.951659 82 4
1089.818497 423.5177271 83 4
1089.909416 422.8450381 84 4
1089.842856 423.2171498 85 4
1090.085765 423.75644 86 4
1089.983869 423.276429 87 4
1090.066703 422.9935626 88 4
1089.036462 422.8886521 89 4
1089.300765 423.1051369 90 4
1089.415453 423.0167948 91 4
1089.448735 423.0465153 92 4
1089.898836 422.5020622 93 4
1090.216467 422.273244 94 4
1090.64589 422.2427967 95 4
1091.420902 421.9585987 96 4
1090.817027 422.3071046 97 4
1090.620692 422.1118886 98 4
1089.944383 421.7740778 99 4
1089.67574 421.1050871 100 4
1090.577053 421.7068091 101 4
1090.903495 422.0181073 102 4
1091.15365 421.6354035 103 4
1090.60052 421.7210174 104 4
1090.025668 421.9791333 105 4
1090.056135 422.0279933 106 4
1090.870047 422.226275 107 4
1090.569949 422.8460425 108 4
1090.355586 422.7850369 109 4
1089.717598 422.155938 110 4
1089.852815 421.6607349 111 4
1088.998288 422.2532718 112 4
1088.705046 423.2696379 113 4
1088.681358 423.9778871 114 4
1089.379009 424.1443434 115 4
1088.203198 424.3728529 116 4
1087.760657 424.5726643 117 4
1087.508712 424.963057 118 4
1087.870515 425.0963615 119 4
1088.11703 425.6911454 120 4
1087.785711 426.0819569 121 4
1087.676479 426.1871163 122 4
1087.921641 426.4680264 123 4
1088.048926 426.9649063 124 4
1087.833027 426.9577305 125 4
1088.488543 427.2494852 126 4
1088.688106 427.7285261 127 4
1088.766649 428.3743455 128 4
1088.623233 428.3934145 129 4
1088.460617 428.0668639 130 4
1088.74522 428.8666234 131 4
1088.856817 428.8664569 132 4
1087.964272 428.8524508 133 4
1087.557426 429.575874 134 4
1086.841729 430.2316017 135 4
1087.294718 430.2300463 136 4
1087.264588 430.087141 137 4
1087.080739 428.8395496 138 4
1086.44534 429.077072 139 4
1086.404167 428.9621179 140 4
1086.6867 428.5186507 141 4
1087.815699 427.989338 142 4
1087.974372 427.8268838 143 4
1087.986951 428.0717643 144 4
1088.269951 428.7699934 145 4
1087.942089 428.9017074 146 4
1088.378538 428.6931157 147 4
1087.671361 429.1207514 148 4
1087.52694 428.8214165 149 4
1087.189384 428.2429861 150 4
1087.168712 427.6476011 151 4
1087.593121 427.291424 152 4
1087.656711 427.7735576 153 4
1088.386274 428.0711779 154 4
1088.609973 428.3638051 155 4
1088.548582 428.8746199 156 4
1088.668489 429.3732272 157 4
1087.429502 430.0854806 158 4
1087.41231 430.7282693 159 4
1086.317801 430.5787671 160 4
1086.349437 430.3034911 161 4
1086.674075 430.5130907 162 4
1085.595327 431.1025241 163 4
1085.800878 431.1082669 164 4
1085.802729 430.1370778 165 4
1085.847519 429.8132337 166 4
1085.259395 429.628977 167 4
1084.611321 428.8222141 168 4
1084.519965 427.7127637 169 4
1084.287183 427.2791805 170 4
1083.967372 427.3625582 171 4
1083.009259 428.6536996 172 4
1082.911445 428.4200866 173 4
1083.519662 428.329487 174 4
1083.983014 426.7166987 175 4
1083.902597 425.9422501 176 4
1085.018735 426.0648954 177 4
1085.436361 426.1354032 178 4
1086.398833 426.1549003 179 4
1086.533004 426.4132283 180 4
1085.884736 426.3391343 181 4
1084.625043 426.5626913 182 4
1084.725321 426.1032584 183 4
1084.753093 425.8890785 184 4
1084.554155 425.3319692 185 4
1085.02146 424.54133 186 4
1084.937346 424.45814 187 4
1084.712851 424.8450399 188 4
1084.713044 424.6577736 189 4
1084.780594 425.5799268 190 4
1085.234117 425.9582752 191 4
1085.004224 425.5555592 192 4
1084.669131 425.7076215 193 4
1084.711556 425.8398204 194 4
1085.532986 426.8043151 195 4
1086.274871 427.0476834 196 4
1086.587823 427.1244909 197 4
1086.26951 428.1499059 198 4
1085.679309 428.8693394 199 4
1085.462748 429.5079162 200 4
1085.616986 430.5185513 201 4
1085.387162 431.3596626 202 4
1085.362852 431.6620471 203 4
1084.96975 430.6038168 204 4
1085.620307 430.2161594 205 4
1085.904706 430.0178373 206 4
1086.048442 430.5458033 207 4
1084.787008 430.7315616 208 4
1084.263702 429.9179515 209 4
1084.716897 429.5607788 210 4
1084.535676 430.3244762 211 4
1084.529707 429.5021304 212 4
1083.905215 428.8857388 213 4
1084.307713 428.6063148 214 4
1084.967657 428.2206803 215 4
1085.650603 428.4364898 216 4
1086.05836 429.0229803 217 4
1086.409682 429.0346544 218 4
1085.6821 429.1978194 219 4
1085.368741 428.9721097 220 4
1085.926938 430.1648746 221 4
1086.415761 430.6025599 222 4
1086.576875 430.6093693 223 4
1085.948961 430.6723093 224 4
1085.887527 429.9452694 225 4
1085.148503 429.0225275 226 4
1085.135196 428.6852121 227 4
1086.180108 428.0401795 228 4
1086.524654 428.4780494 229 4
1087.171758 428.5846151 230 4
1086.857324 428.7462759 231 4
1087.697147 427.7841219 232 4
1088.111516 427.4921373 233 4
1089.137293 426.9772819 234 4
1088.466438 426.710222 235 4
1088.533355 426.2068095 236 4
1088.877532 426.1951235 237 4
1088.594719 426.0279107 238 4
1089.116056 426.1356932 239 4
1089.260045 426.4290061 240 4
1089.814321 426.6760213 241 4
1090.164487 426.846211 242 4
1089.198503 427.2637707 243 4
1088.697674 427.4452521 244 4
1088.414612 427.768051 245 4
1088.234791 427.9720491 246 4
1088.609568 426.8527829 247 4
1088.344346 426.1180128 248 4
1088.789659 426.4355874 249 4
1088.343863 425.7314922 250 4
1088.489682 426.08499 251 4
1088.546862 426.0846731 252 4
1088.778823 425.9756951 253 4
1088.948497 425.9925692 254 4
1088.856126 424.8923155 255 4
1089.039446 425.0970011 256 4
1090.015846 426.4054452 257 4
1089.845873 427.0882663 258 4
1089.430737 427.4803426 259 4
1089.630428 427.6126599 260 4
1088.559874 427.7199305 261 4
1087.925874 427.1351717 262 4
1088.435479 425.9034117 263 4
1088.675669 425.5494977 264 4
1089.19935 425.5948248 265 4
1088.809198 426.2115937 266 4
1088.575018 425.6702275 267 4
1088.564921 425.1844952 268 4
1088.347475 424.785146 269 4
1088.027807 424.7358078 270 4
1087.865794 424.4457405 271 4
1087.863195 423.8960002 272 4
1088.526463 423.6233834 273 4
1088.095226 424.1119779 274 4
1087.007855 424.5275886 275 4
1086.867951 424.8589085 276 4
1086.417191 425.4658055 277 4
1085.743322 425.3078223 278 4
1086.499566 424.9311616 279 4
1086.842354 425.2878894 280 4
1087.302013 425.8752564 281 4
1086.944109 427.1546158 282 4
1086.577516 426.9653501 283 4
1086.14446 426.410704 284 4
1085.288321 426.3490473 285 4
1084.105887 425.7084167 286 4
1083.204832 424.3292616 287 4
1083.723423 423.7432845 288 4
1084.267058 422.9178207 289 4
1083.951294 422.9099257 290 4
1084.45907 422.3681697 291 4
1084.634307 421.8457524 292 4
1084.91386 421.5964187 293 4
1085.648127 422.510606 294 4
1085.406427 422.7334995 295 4
1084.953627 422.8018087 296 4
1084.800229 422.9169551 297 4
1085.613954 423.6226655 298 4
1086.798195 424.1366431 299 4
1088.095724 424.1584429 300 4
1088.737 423.3050691 301 4
1089.088943 423.1398696 302 4
1090.045604 422.7518979 303 4
1089.653473 422.9912793 304 4
1089.735063 423.043131 305 4
1089.924814 423.5714572 306 4
1088.862327 424.4073849 307 4
1088.906607 424.3964068 308 4
1088.679863 425.2239635 309 4
1088.074653 426.2544569 310 4
1088.680124 427.6488135 311 4
1088.831966 427.3519174 312 4
1089.074289 426.3902155 313 4
1089.123836 425.9256511 314 4
1088.514481 426.3673367 315 4
1088.933181 426.7806543 316 4
1089.039996 426.8876061 317 4
1088.523611 427.0672681 318 4
1088.443491 426.9777309 319 4
1088.051162 427.2902033 320 4
1088.721401 427.6794502 321 4
1089.326849 428.6897957 322 4
1089.127498 428.732947 323 4
1089.377505 428.7333891 324 4
1089.438223 429.5486391 325 4
1089.213998 429.9665432 326 4
1088.270393 429.6704558 327 4
1088.529246 428.5462571 328 4
1089.478789 428.6509734 329 4
1089.484376 428.3654267 330 4
1088.242357 428.0252589 331 4
1088.072609 428.0309847 332 4
1088.368672 427.9117502 333 4
1088.585297 427.4421591 334 4
1089.748545 427.7948985 335 4
1089.8584 427.4651534 336 4
1090.290125 426.9981766 337 4
1089.662143 427.3916432 338 4
1089.263237 427.1512441 339 4
1089.145781 426.8147544 340 4
1088.829182 427.2211307 341 4
1088.507493 427.7449464 342 4
1088.798381 428.1182478 343 4
1088.171402 428.4023033 344 4
1087.582777 428.3896857 345 4
1087.638489 428.9800416 346 4
1087.449917 428.9440381 347 4
1088.12129 428.6747403 348 4
1088.63962 429.5542132 349 4
1088.705299 430.1898675 350 4
1088.221892 430.4920014 351 4
1088.8244 431.3307483 352 4
1089.404528 431.2763884 353 4
1089.806147 431.1463173 354 4
1089.533281 431.4171795 355 4
1089.804812 431.7404752 356 4
1089.995946 432.0796175 357 4
1090.002451 432.3765422 358 4
1089.60369 432.7723397 359 4
1089.462932 432.6522633 360 4
1089.3519 432.4054132 361 4
1088.596632 431.825385 362 4
1088.013675 431.6385294 363 4
1087.117228 430.9870349 364 4
1086.355369 432.0290634 365 4
1086.47365 432.7680945 366 4
1086.640301 433.1960061 367 4
1086.963293 433.4588194 368 4
1087.441148 433.5961599 369 4
1088.474039 434.0625543 370 4
1088.177662 435.2751815 371 4
1089.093754 435.861815 372 4
1089.151066 435.8437468 373 4
1088.653909 436.1198596 374 4
1089.09998 435.4196511 375 4
1089.562527 435.4389929 376 4
1089.946878 435.5784484 377 4
1090.153807 435.9126677 378 4
1090.952298 436.1087563 379 4
1091.49129 435.4942354 380 4
1092.08269 435.519695 381 4
1091.751784 435.4098889 382 4
1091.950574 435.8961759 383 4
1091.5198 434.5315521 384 4
1091.654842 434.2017321 385 4
1092.665026 433.5804584 386 4
1093.136143 433.4269256 387 4
1092.7433 433.4244347 388 4
1092.809045 433.9014323 389 4
1093.393893 433.51816 390 4
1093.511508 433.6547101 391 4
1093.50017 434.1426406 392 4
1093.355992 435.0641354 393 4
1093.570565 435.6009194 394 4
1093.743407 436.1880857 395 4
1092.910762 436.0860115 396 4
1092.127221 435.9279149 397 4
1092.327838 435.6509783 398 4
1092.531013 435.7870115 399 4
1092.381883 436.6970291 400 4
1092.071453 437.2213027 401 4
1092.113926 437.0184668 402 4
1092.270511 437.0536954 403 4
1091.791225 436.732412 404 4
1091.44825 436.4372184 405 4
1090.71686 435.7602953 406 4
1091.156179 436.372324 407 4
1090.91397 436.7561512 408 4
1091.23932 436.9240819 409 4
1091.739627 436.6139241 410 4
1092.925186 436.1963093 411 4
1093.337465 435.7759446 412 4
1093.727554 436.1043048 413 4
1093.548798 436.4253651 414 4
1092.983126 436.0258639 415 4
1093.057289 435.728288 416 4
1093.459719 435.0720536 417 4
1094.225856 435.1648167 418 4
1094.43261 435.0389951 419 4
1094.564009 434.5482217 420 4
1095.138947 434.2891706 421 4
1094.978373 433.9725467 422 4
1094.498669 432.925637 423 4
1094.952448 432.3513774 424 4
1095.098887 432.7473938 425 4
1095.03362 432.4709316 426 4
1093.778695 432.4644764 427 4
1093.098086 433.0991291 428 4
1093.16699 433.9026103 429 4
1094.048785 433.8132304 430 4
1095.239806 433.5845419 431 4
1095.318987 433.2301315 432 4
1095.73916 433.5128381 433 4
1096.144237 433.4748457 434 4
1096.027828 433.248343 435 4
1095.59123 433.3816119 436 4
1095.75356 433.5475627 437 4
1096.23061 433.3363115 438 4
1096.065076 433.8370525 439 4
1096.688955 434.0863181 440 4
1097.043891 434.1650034 441 4
1096.508197 433.7445065 442 4
1096.653327 433.5075231 443 4
1096.829895 433.1228797 444 4
1097.049217 432.4677683 445 4
1097.156502 432.1343119 446 4
1097.271303 432.4222493 447 4
1097.354702 432.25474 448 4
1096.442388 431.3181827 449 4
1095.84588 431.3212066 450 4
1096.163943 430.7990956 451 4
1096.684625 430.3630998 452 4
1097.079962 430.7878939 453 4
1097.446109 430.2629167 454 4
1097.880402 429.1343934 455 4
1098.128535 428.5979143 456 4
1098.264408 428.5262765 457 4
1098.331067 428.8395104 458 4
1097.675695 429.3088444 459 4
1097.02679 428.8082665 460 4
1097.158808 428.4012524 461 4
1097.867679 428.5117587 462 4
1098.37442 428.1821539 463 4
1097.984967 428.3589093 464 4
1097.932816 427.8342479 465 4
1097.160781 426.2247139 466 4
1096.545726 425.9582561 467 4
1096.629638 426.1076435 468 4
1097.077237 426.8141587 469 4
1096.615826 428.3283234 470 4
1096.770113 428.9852459 471 4
1096.616761 428.4216309 472 4
1096.290439 429.005285 473 4
1096.80077 429.482128 474 4
1097.850205 428.854066 475 4
1097.69523 428.5472879 476 4
1098.689276 428.0688541 477 4
1098.762149 428.3857343 478 4
1098.202584 428.0027852 479 4
1096.948895 427.9240133 480 4
1096.101546 428.9835298 481 4
1095.484184 428.4280699 482 4
1095.545803 428.3010926 483 4
1096.402151 428.3105249 484 4
1096.102563 428.9045816 485 4
1095.390593 428.4980851 486 4
1095.208036 429.2244404 487 4
1095.203136 429.8941627 488 4
1095.145593 430.0712293 489 4
1095.677137 430.1403062 490 4
1095.012904 430.4493748 491 4
1094.904513 430.6485993 492 4
1094.574218 431.5097685 493 4
1095.327369 431.6422082 494 4
1095.273017 431.33414 495 4
1094.421015 430.4871793 496 4
1093.88131 430.2216302 497 4
1093.703991 430.5059945 498 4
1092.931214 430.0968519 499 4
1092.850732 430.4714286 500 4
1093.284293 430.1886295 501 4
1093.582795 429.6756339 502 4
1093.214953 429.7142734 503 4
1092.940872 430.0414754 504 4
1092.893134 430.1445394 505 4
1092.811392 430.1075528 506 4
1092.469694 429.5641753 507 4
1092.943003 429.8405052 508 4
1093.444843 430.4835916 509 4
1093.642426 430.3413174 510 4
1093.681608 430.6318595 511 4
1094.928868 430.6974927 512 4
1095.119405 430.741652 513 4
1095.333173 430.8948238 514 4
1095.045199 431.6740366 515 4
1094.983883 432.7195146 516 4
1095.345726 432.9033125 517 4
1095.769777 432.2972805 518 4
1095.076822 432.1562809 519 4
1095.488277 431.3025782 520 4
1095.150469 431.6877969 521 4
1095.061141 431.6434328 522 4
1095.822646 432.3502987 523 4
1095.955626 432.3685124 524 4
1095.372971 431.8431736 525 4
1095.42075 431.8595902 526 4
1095.88849 432.3823974 527 4
1096.010406 432.1788669 528 4
1095.697571 432.5258954 529 4
1095.158543 433.2379186 530 4
1095.071901 433.7163803 531 4
1095.658821 434.1379977 532 4
1095.638104 434.3342049 533 4
1095.226052 434.3894962 534 4
1095.11984 434.9529347 535 4
1095.054671 435.0700778 536 4
1094.217105 434.879107 537 4
1093.502502 434.9962643 538 4
1093.460232 434.9570862 539 4
1092.813374 435.24796 540 4
1092.54797 435.81398 541 4
1092.033086 436.679151 542 4
1092.389822 436.8722467 543 4
1092.19308 436.6082354 544 4
1092.198609 436.6210427 545 4
1092.595027 435.8728119 546 4
1093.042611 434.9858151 547 4
1092.516588 434.6169597 548 4
1092.710461 434.7546392 549 4
1093.406203 434.6958444 550 4
1093.855534 435.1323847 551 4
1093.935681 435.2549241 552 4
1094.396515 434.7271105 553 4
1094.50183 435.4067015 554 4
1094.913909 435.9362547 555 4
1094.992255 436.3616725 556 4
1095.203394 436.7554912 557 4
1095.049046 436.8614931 558 4
1094.400134 436.6111144 559 4
1094.148066 436.2784121 560 4
1093.718652 436.5363921 561 4
1093.725151 436.8264461 562 4
1094.338703 436.3686828 563 4
1094.647849 436.6776078 564 4
1095.377889 437.3077134 565 4
1095.58413 437.2792338 566 4
1095.14521 436.762319 567 4
1095.377227 436.0622173 568 4
1095.396017 436.2631694 569 4
1095.928885 436.4296202 570 4
1096.105014 436.7056506 571 4
1095.919465 436.4070913 572 4
1096.291529 435.8385858 573 4
1095.801074 436.8784201 574 4
1096.410741 437.4546798 575 4
1096.265783 436.9716099 576 4
1096.341746 436.6127895 577 4
1096.741631 437.4602805 578 4
1096.254186 437.3866905 579 4
1096.53305 436.9723218 580 4
1096.62894 436.815294 581 4
1097.134785 437.2246569 582 4
1097.452163 437.5074687 583 4
1096.883971 437.1352182 584 4
1096.435552 437.4699048 585 4
1095.463622 437.4988384 586 4
1095.313362 437.6136577 587 4
1095.162765 438.1203723 588 4
1094.662861 438.5750506 589 4
1094.521603 438.4522125 590 4
1094.957929 437.7112894 591 4
1094.621929 437.6729448 592 4
1094.379931 438.1720885 593 4
1094.312008 438.3458169 594 4
1094.898145 438.2504149 595 4
1094.536796 438.2624905 596 4
1094.037833 437.8605136 597 4
1094.981931 437.2858989 598 4
1095.359303 437.3413229 599 4
1095.591693 438.0489292 600 4
1096.408987 438.7496451 601 4
1096.780721 439.2631256 602 4
1097.399724 439.1826375 603 4
1096.821991 438.8291954 604 4
1096.662641 438.9263737 605 4
1097.00757 439.0768421 606 4
1097.636594 438.930329 607 4
1097.417919 438.9645382 608 4
1097.008213 439.5043925 609 4
1097.329368 440.2233058 610 4
1096.971944 440.2236947 611 4
1096.724803 440.3408525 612 4
1096.621041 439.9397491 613 4
1097.583379 439.6900628 614 4
1098.413394 439.6108027 615 4
1099.027731 439.9558561 616 4
1098.783737 439.7108648 617 4
1099.068944 438.8440743 618 4
1098.324558 438.8737444 619 4
1098.146078 438.3204432 620 4
1098.559558 438.4454282 621 4
1099.409738 437.9482133 622 4
1099.104721 438.2760077 623 4
1099.022441 439.1682617 624 4
1098.676076 439.046758 625 4
1098.847018 438.4168508 626 4
1098.665341 438.3168594 627 4
1099.504091 438.1380373 628 4
1098.806389 437.861309 629 4
1098.623445 437.649677 630 4
1099.301345 437.8683485 631 4
1099.603919 438.311449 632 4
1099.143686 438.8264398 633 4
1099.024535 439.3321509 634 4
1099.695615 440.4105737 635 4
1100.248802 439.8005685 636 4
1100.736344 439.6635682 637 4
1101.091639 439.3775893 638 4
1102.053476 439.1814088 639 4
1102.107582 439.9765589 640 4
1102.871419 440.4839883 641 4
1102.720101 440.7250865 642 4
1102.036774 441.4022432 643 4
1101.736417 442.4942421 644 4
1101.930949 443.2310744 645 4
1100.7412 443.4590663 646 4
1099.834522 443.0549585 647 4
1099.916309 442.9920693 648 4
1100.185323 443.3204679 649 4
1099.464641 443.9180831 650 4
1099.385438 443.7857618 651 4
1099.459106 444.1079567 652 4
1099.518329 444.1680777 653 4
1098.748047 444.5464838 654 4
1098.755435 444.6911239 655 4
1098.421045 445.0096868 656 4
1098.373397 444.9734782 657 4
1098.132134 444.5495586 658 4
1098.809101 444.6705906 659 4
1097.823092 444.4797473 660 4
1097.076134 444.6344669 661 4
1096.563414 444.9948821 662 4
1096.459403 445.8051211 663 4
1096.512097 445.7390011 664 4
1097.125678 444.923094 665 4
1097.67545 443.8422976 666 4
1097.986778 444.16425 667 4
1098.180899 444.6882354 668 4
1097.780702 444.5931408 669 4
1098.082483 443.5145236 670 4
1098.901175 444.2932869 671 4
1099.693118 444.8391548 672 4
1099.717428 444.8736706 673 4
1100.108974 443.5976522 674 4
1100.432506 442.6289602 675 4
1100.278482 442.6016038 676 4
1101.093799 441.5358874 677 4
1101.59972 441.920357 678 4
1101.717628 442.0576379 679 4
1101.379138 441.5877195 680 4
1101.334901 441.4579286 681 4
1101.31269 441.3551095 682 4
1100.974837 441.2244919 683 4
1101.101541 441.7025119 684 4
1101.50709 441.9003767 685 4
1101.89784 442.8091022 686 4
1101.214534 442.3803084 687 4
1101.00522 441.6347693 688 4
1101.466079 441.9382054 689 4
1102.407682 442.6787721 690 4
1102.30611 443.5671561 691 4
1101.770645 443.3321237 692 4
1100.286879 443.5398075 693 4
1099.342201 443.4881764 694 4
1098.906836 443.7083765 695 4
1099.042707 443.720056 696 4
1098.964911 443.6884003 697 4
1099.277375 443.3789626 698 4
1099.065173 443.2585676 699 4
1099.97941 442.9856532 700 4
1100.204652 442.9372099 701 4
1099.930786 443.9082885 702 4
1099.368222 443.8983449 703 4
1099.326187 443.7473879 704 4
1098.646274 443.526567 705 4
1098.648328 443.3820554 706 4
1098.142396 443.4814777 707 4
1098.174781 444.0116881 708 4
1098.500183 444.397471 709 4
1098.695908 445.1420964 710 4
1098.157537 445.2420652 711 4
1097.865141 446.1636813 712 4
1097.586262 445.8875596 713 4
1097.490546 446.6618662 714 4
1098.563906 447.8086154 715 4
1097.592806 447.519236 716 4
1097.930225 447.8272184 717 4
1098.705176 447.8285107 718 4
1099.494759 447.4574909 719 4
1099.358842 447.1793839 720 4
1100.94983 446.943459 721 4
1101.631009 446.3863017 722 4
1101.835222 446.2392652 723 4
1101.872577 446.9550585 724 4
1101.968429 446.9052103 725 4
1101.760136 447.133953 726 4
1101.157365 446.7269217 727 4
1101.148025 447.0427972 728 4
1100.90972 446.8772106 729 4
1101.407733 446.4322356 730 4
1101.659189 446.1341593 731 4
1101.453228 446.287233 732 4
1100.684247 445.659948 733 4
1100.128347 445.2893055 734 4
1100.673434 444.8502628 735 4
1100.53803 443.8239298 736 4
1099.759715 443.1742582 737 4
1099.043593 443.5050645 738 4
1099.225071 443.9784838 739 4
1098.748462 444.0440179 740 4
1099.421981 444.079177 741 4
1099.071996 443.4159315 742 4
1099.347592 443.0868943 743 4
1099.281659 443.4852611 744 4
1099.030075 443.9335042 745 4
1098.904301 444.0205458 746 4
1099.040539 444.104176 747 4
1099.3496 444.6027604 748 4
1099.158546 445.2426688 749 4
1099.850201 446.1172424 750 4
1100.405707 446.3287938 751 4
1100.565988 444.8568543 752 4
1101.326906 444.4327458 753 4
1101.498249 445.0206106 754 4
1101.32107 445.01402 755 4
1101.239342 444.7493497 756 4
1101.310858 444.3333971 757 4
1101.852208 443.6055683 758 4
1102.063165 444.081952 759 4
1102.503694 443.9618882 760 4
1101.992568 444.4632168 761 4
1101.25887 444.3225434 762 4
1101.040944 444.306909 763 4
1101.655109 445.1288419 764 4
1101.684267 444.933012 765 4
1101.833536 444.7853892 766 4
1101.649587 445.3080442 767 4
1101.84195 445.4827276 768 4
1102.363577 445.6872047 769 4
1102.545295 446.2598008 770 4
1102.720207 446.3117054 771 4
1103.346688 446.0286858 772 4
1103.568605 445.769922 773 4
1104.259873 445.4841845 774 4
1103.981412 444.9410691 775 4
1104.025515 444.6231723 776 4
1103.657443 444.5180108 777 4
1103.101244 445.0384292 778 4
1102.429041 444.7536821 779 4
1102.213151 443.913548 780 4
1101.718973 444.2619338 781 4
1100.790278 444.5442052 782 4
1100.885179 444.5797839 783 4
1102.314121 444.1167277 784 4
1102.082991 444.0125259 785 4
1101.695842 444.0391988 786 4
1102.095881 444.1689882 787 4
1102.440795 444.2713961 788 4
1102.188736 443.7183612 789 4
1101.716774 443.5630839 790 4
1101.487729 443.5498216 791 4
1101.222024 442.9021655 792 4
1100.739962 442.2644641 793 4
1100.06886 442.1139425 794 4
1100.030228 441.7783069 795 4
1099.868841 442.0203393 796 4
1099.565543 441.6842467 797 4
1099.2818 441.5704912 798 4
1099.813073 441.4204675 799 4
1098.587427 441.5393459 800 4
1097.880352 441.472372 801 4
1098.419403 441.2749244 802 4
1099.324545 441.3995997 803 4
1099.402057 442.6147721 804 4
1098.77372 442.1585805 805 4
1099.269575 442.3302482 806 4
1099.104113 442.0472126 807 4
1099.343615 441.9700281 808 4
1099.281172 442.741975 809 4
1099.526648 443.9365632 810 4
1100.099046 444.1178709 811 4
1100.723398 443.8738574 812 4
1101.300551 444.6589985 813 4
1101.260871 445.4941541 814 4
1102.024329 446.0994103 815 4
1102.016898 445.7113486 816 4
1101.596399 445.1762364 817 4
1101.070995 444.9881862 818 4
1100.518166 445.2351144 819 4
1101.104481 445.017975 820 4
1100.899366 444.4192575 821 4
1100.28393 444.2729533 822 4
1099.511511 443.7502742 823 4
1098.887152 442.82559 824 4
1098.872322 443.5462387 825 4
1099.057505 443.3697247 826 4
1099.166186 443.3395312 827 4
1099.041556 442.9707736 828 4
1099.26344 443.1252849 829 4
1099.076632 443.1974891 830 4
1098.733841 443.2073122 831 4
1098.690692 443.01287 832 4
1098.945583 441.9761801 833 4
1099.310868 441.7795191 834 4
1100.406907 442.8059478 835 4
1100.757018 442.7660949 836 4
1099.901712 442.3968412 837 4
1100.335184 442.4668489 838 4
1100.581957 442.3615983 839 4
1100.48229 442.9510763 840 4
1100.296822 442.97917 841 4
1099.857636 441.9856964 842 4
1100.924721 442.607591 843 4
1101.169501 442.8703844 844 4
1100.638324 442.582441 845 4
1100.324013 443.1511441 846 4
1099.881423 443.8555775 847 4
1099.976055 443.6912129 848 4
1099.333437 443.2357541 849 4
1098.711054 443.0872609 850 4
1098.098892 443.2129033 851 4
1098.146943 443.4131537 852 4
1098.53023 443.3685229 853 4
1098.763604 443.3691681 854 4
1098.672773 443.4750233 855 4
1098.388796 442.5682423 856 4
1098.258173 442.9894492 857 4
1098.822875 443.5770689 858 4
1098.883046 444.1599313 859 4
1098.636956 444.6206365 860 4
1098.20957 444.617156 861 4
1098.18975 444.3589253 862 4
1098.03751 443.5720224 863 4
1098.42691 442.4435002 864 4
1098.136576 442.4742457 865 4
1098.105537 442.6853399 866 4
1098.20075 442.9111482 867 4
1098.404134 442.7120919 868 4
1098.465314 441.9591591 869 4
1098.644477 442.6663179 870 4
1098.584747 442.6924842 871 4
1098.58778 442.9716737 872 4
1099.045883 443.3266339 873 4
1099.208693 443.0398249 874 4
1099.258133 442.4760525 875 4
1098.896295 442.1244907 876 4
1099.953589 441.7836271 877 4
1100.209786 441.6023141 878 4
1100.366054 441.5999085 879 4
1100.833848 441.7352368 880 4
1101.217461 441.5375037 881 4
1101.734832 441.6301194 882 4
1101.565879 441.32241 883 4
1102.075954 441.4151722 884 4
1102.246115 441.4960591 885 4
1101.826595 442.0964353 886 4
1101.835231 442.3470228 887 4
1101.636932 442.2541221 888 4
1101.639888 441.8137501 889 4
1100.738735 441.0893278 890 4
1100.716416 440.0576319 891 4
1101.521599 440.7131703 892 4
1102.085708 440.7394595 893 4
1102.555263 440.688981 894 4
1102.376082 440.1879823 895 4
1102.749429 439.8189927 896 4
1102.809744 439.4100788 897 4
1102.880484 439.6285018 898 4
1102.246138 439.6290162 899 4
1101.954783 439.999761 900 4
1102.43191 440.4234127 901 4
1101.892632 439.9122599 902 4
1101.602929 439.4785089 903 4
1101.81066 438.2548174 904 4
1102.041084 437.8272959 905 4
1102.159653 437.5966658 906 4
1101.847513 437.9374812 907 4
1101.701321 438.6815356 908 4
1101.65055 438.351395 909 4
1102.024672 438.6665657 910 4
1102.42375 438.3403822 911 4
1101.909897 438.1840283 912 4
1101.665731 437.6745906 913 4
1100.897193 437.6070601 914 4
1100.861416 438.1768304 915 4
1101.890925 438.5623705 916 4
1102.415108 438.7213114 917 4
1102.329154 438.6155902 918 4
1101.808741 438.9449216 919 4
1101.412123 438.6723682 920 4
1100.663827 438.2483917 921 4
1100.500724 437.9970062 922 4
1101.052615 438.1552776 923 4
1101.836337 438.3824721 924 4
1102.33296 437.8483012 925 4
1103.240331 437.1618676 926 4
1103.640319 437.0568123 927 4
1102.708401 437.9620614 928 4
1102.740929 438.2708527 929 4
1103.35404 438.5380871 930 4
1103.288403 437.7693774 931 4
1102.840825 437.587 932 4
1102.898878 438.4852019 933 4
1103.441448 439.1968823 934 4
1102.528784 438.8210248 935 4
1103.207078 439.101904 936 4
1103.569383 439.8233395 937 4
1103.359052 439.402866 938 4
1103.661283 438.6317007 939 4
1103.93236 438.9651135 940 4
1104.494072 439.6195078 941 4
1104.249383 439.6707466 942 4
1103.200742 439.6257279 943 4
1103.073706 439.6219876 944 4
1103.052038 439.5129228 945 4
1103.079115 439.3902505 946 4
1103.383512 439.8818098 947 4
1103.66812 440.3112314 948 4
1104.024592 441.2511213 949 4
1103.616958 441.7192622 950 4
1103.819772 442.556395 951 4
1103.846166 442.8727281 952 4
1102.694555 442.4194822 953 4
1102.12823 442.6117651 954 4
1102.710619 441.8716753 955 4
1103.080837 441.736826 956 4
1103.267671 442.7410321 957 4
1103.068307 442.6875968 958 4
1103.100249 443.1528964 959 4
1102.642457 443.0949963 960 4
1102.258631 444.0178276 961 4
1102.90261 443.77702 962 4
1103.295235 443.5149892 963 4
1104.034919 443.249246 964 4
1104.501552 443.6910344 965 4
1105.227417 443.8065632 966 4
1105.015309 444.3743488 967 4
1105.429779 444.8737549 968 4
1105.300482 444.363981 969 4
1105.967979 444.4701704 970 4
1106.141327 444.0705406 971 4
1105.519712 443.9831068 972 4
1104.365644 443.3861306 973 4
1104.622786 443.282246 974 4
1103.886033 443.0032725 975 4
1103.567316 442.7086288 976 4
1104.015982 442.5293712 977 4
1104.252879 442.0448129 978 4
1103.869896 442.073024 979 4
1104.529431 442.7676652 980 4
1104.078185 442.9541 981 4
1104.322464 442.896768 982 4
1105.033405 442.4387178 983 4
1104.719577 441.8994115 984 4
1105.127572 441.7186079 985 4
1104.865156 441.4823286 986 4
1104.926318 441.1477853 987 4
1105.068929 440.6844322 988 4
1105.187571 440.8370381 989 4
1104.461509 440.9772218 990 4
1103.827466 441.1917481 991 4
1104.121253 441.7112184 992 4
1104.159959 441.6023897 993 4
1104.541558 441.7368543 994 4
1104.038533 441.5600329 995 4
1103.620597 441.9470741 996 4
1104.27559 442.4605719 997 4
1104.898321 442.539204 998 4
1104.912622 442.1316916 999 4
1104.636843 442.0688121 1000 4
1104.396877 442.1441419 1001 4
1104.727757 442.6125343 1002 4
1104.825746 441.859569 1003 4
1104.524609 441.2900698 1004 4
1104.453355 441.5999699 1005 4
1105.045723 441.5679748 1006 4
1105.052051 441.9104265 1007 4
1104.918481 441.8223456 1008 4
1105.431338 441.3977578 1009 4
1105.704234 441.5009431 1010 4
1105.805402 441.1765726 1011 4
1105.736643 441.2429527 1012 4
1106.100789 441.9467897 1013 4
1106.381778 442.1692798 1014 4
1106.607449 442.0827004 1015 4
1105.820448 442.3146572 1016 4
1106.187839 443.2568995 1017 4
1105.807885 443.7250598 1018 4
1105.390744 443.7923154 1019 4
1105.48563 444.2323797 1020 4
1105.780647 444.5377639 1021 4
1105.718317 444.6961781 1022 4
1105.695107 444.394504 1023 4
1105.394565 444.0324458 1024 4
1105.720936 443.7431138 1025 4
1105.819406 443.8670396 1026 4
1105.460747 443.7518227 1027 4
1106.271631 443.501234 1028 4
1106.228572 443.5800391 1029 4
1106.746629 444.0145078 1030 4
1107.106643 443.0036743 1031 4
1106.853414 442.5922866 1032 4
1107.081336 442.4030044 1033 4
1106.405299 442.4433645 1034 4
1105.869964 442.8358546 1035 4
1105.161984 442.8502323 1036 4
1104.985313 442.9375217 1037 4
1104.78558 444.1490325 1038 4
1104.756172 444.4571881 1039 4
1104.310269 444.0373473 1040 4
1102.729185 443.5405805 1041 4
1102.481051 444.3987105 1042 4
1101.761962 443.9250379 1043 4
1101.589919 443.4416487 1044 4
1101.426414 442.8536854 1045 4
1101.481448 442.8104193 1046 4
1101.756202 442.9621024 1047 4
1102.029054 443.539676 1048 4
1101.929423 444.1398714 1049 4
1101.823244 444.5454694 1050 4
1101.189485 445.2380024 1051 4
1099.197004 444.9603623 1052 4
1098.544017 444.9819235 1053 4
1099.199844 445.3270297 1054 4
1099.490904 444.9374399 1055 4
1100.587868 445.2836486 1056 4
1100.517096 445.8876536 1057 4
1100.681739 445.8409692 1058 4
1100.802077 446.1155166 1059 4
1100.792534 446.1347329 1060 4
1100.772934 445.786115 1061 4
1100.823468 446.3008912 1062 4
1101.218045 446.0633494 1063 4
1101.369687 445.9792792 1064 4
1101.572503 445.5991383 1065 4
1101.664471 445.7998116 1066 4
1100.954611 445.2620152 1067 4
1100.612499 445.1750069 1068 4
1100.635423 444.3593372 1069 4
1100.163655 444.2756564 1070 4
1100.105503 444.3231578 1071 4
1100.358726 443.3965899 1072 4
1099.272655 443.2485599 1073 4
1098.660788 444.4032127 1074 4
1098.46033 444.2644329 1075 4
1098.807528 443.1954537 1076 4
1098.680428 442.6700517 1077 4
1098.293413 442.4284502 1078 4
1098.312137 443.544844 1079 4
1098.007383 443.4936294 1080 4
1098.010772 443.6371572 1081 4
1097.203165 444.1076812 1082 4
1097.060443 444.33708 1083 4
1096.998784 444.7769972 1084 4
1097.295243 444.0642317 1085 4
1097.833019 443.3097294 1086 4
1097.568041 444.1872377 1087 4
1097.499931 444.3433866 1088 4
1097.042456 444.4060472 1089 4
1096.436747 444.9823979 1090 4
1096.828282 444.7250854 1091 4
1096.760386 444.4930595 1092 4
1096.086884 443.714965 1093 4
1096.066177 443.5345063 1094 4
1096.66497 444.0259354 1095 4
1097.424554 444.6724008 1096 4
1097.989537 444.7256271 1097 4
1098.96312 445.5190172 1098 4
1099.42347 445.2449071 1099 4
1100.446371 444.0682692 1100 4
1101.176899 443.1376846 1101 4
1100.895112 443.6414069 1102 4
1100.698087 443.9036797 1103 4
1100.998648 443.637501 1104 4
1100.818512 443.2476862 1105 4
1099.910565 443.4547321 1106 4
1100.65317 443.7070693 1107 4
1100.905154 443.8431729 1108 4
1101.107092 443.4195322 1109 4
1101.427052 443.7527408 1110 4
1101.528701 443.6971934 1111 4
1101.29675 443.5122374 1112 4
1101.030471 443.9917136 1113 4
1101.057485 443.8299855 1114 4
1100.388501 443.0036888 1115 4
1099.841379 443.1788275 1116 4
1099.903345 443.4174411 1117 4
1099.676822 443.5690036 1118 4
1100.25684 443.7906495 1119 4
1101.6732 443.9264482 1120 4
1101.874693 444.5121912 1121 4
1101.507586 445.1109452 1122 4
1101.907368 445.5854878 1123 4
1102.904057 446.0287416 1124 4
1103.678371 446.0565577 1125 4
1103.062715 445.2638648 1126 4
1103.381281 445.7809047 1127 4
1103.499763 445.1433587 1128 4
1103.893941 444.4267635 1129 4
1103.433835 444.1272517 1130 4
1103.96473 443.8392754 1131 4
1104.132114 443.906839 1132 4
1103.813437 443.6515922 1133 4
1104.111194 443.3315689 1134 4
1104.425306 444.4685242 1135 4
1103.896001 444.4033154 1136 4
1104.361414 444.301561 1137 4
1104.465536 444.6645492 1138 4
1104.210334 444.681609 1139 4
1103.776171 444.3870117 1140 4
1103.401012 444.7918078 1141 4
1102.940768 445.0757748 1142 4
1101.985279 444.7088394 1143 4
1100.608816 444.4811027 1144 4
1100.925664 444.8312793 1145 4
1100.860523 444.9483354 1146 4
1101.012656 444.2908729 1147 4
1101.62059 444.3880539 1148 4
1102.266414 444.9961831 1149 4
1102.20453 445.4080655 1150 4
1101.442424 445.3121926 1151 4
1101.933134 445.4716661 1152 4
1102.357212 445.6200616 1153 4
1101.681271 445.8692311 1154 4
1102.156562 445.7444413 1155 4
1102.538473 445.4000053 1156 4
1102.382609 444.9488506 1157 4
1103.148674 445.0315715 1158 4
1103.635414 446.1767143 1159 4
1103.570059 446.9417102 1160 4
1104.138956 446.2450014 1161 4
1104.035746 446.1229102 1162 4
1104.125892 446.7416957 1163 4
1104.624961 447.1465437 1164 4
1104.056609 447.3688296 1165 4
1104.759638 447.6261908 1166 4
1105.134092 446.5211454 1167 4
1105.832832 447.0894727 1168 4
1106.164716 447.1812067 1169 4
1106.044923 446.9953398 1170 4
1105.724909 447.0961553 1171 4
1105.028742 447.2135004 1172 4
1104.869165 448.1426543 1173 4
1104.138013 448.1136166 1174 4
1104.618355 447.7604774 1175 4
1104.884524 447.5577375 1176 4
1104.679308 447.0456058 1177 4
1105.099497 446.7728437 1178 4
1105.025963 447.0504798 1179 4
1106.100026 446.1410572 1180 4
1105.829206 445.3348497 1181 4
1105.902944 445.3887891 1182 4
1106.834756 445.4948341 1183 4
1106.22483 445.0612394 1184 4
1104.991763 445.3814656 1185 4
1104.932365 445.6464747 1186 4
1105.092076 445.6642057 1187 4
1103.785664 445.345351 1188 4
1103.367652 444.842987 1189 4
1103.540958 444.4930345 1190 4
1103.243721 444.1985115 1191 4
1102.566058 443.6980218 1192 4
1102.805334 443.3617085 1193 4
1102.592438 443.6271705 1194 4
1101.62456 443.089135 1195 4
1101.46935 442.9944025 1196 4
1101.826738 443.211423 1197 4
1101.587127 443.6323008 1198 4
1101.066278 443.7986978 1199 4
1101.285835 444.08421 1200 4
1101.38829 444.3996276 1201 4
1101.27742 445.4908067 1202 4
1101.295565 445.8955702 1203 4
1101.301351 446.0723502 1204 4
1101.628548 445.5350901 1205 4
1101.743788 444.4784302 1206 4
1101.845427 444.0771001 1207 4
1101.878671 444.5574703 1208 4
1101.891309 445.6968173 1209 4
1101.628156 445.769509 1210 4
1101.706399 445.7659267 1211 4
1101.915767 446.326916 1212 4
1102.619178 446.7014789 1213 4
1102.661587 446.9007252 1214 4
1102.759011 446.2557975 1215 4
1103.041258 445.5954168 1216 4
1103.120956 445.4798847 1217 4
1102.751975 445.5233594 1218 4
1102.305809 445.8511179 1219 4
1103.195034 445.11474 1220 4
1103.290939 445.1256119 1221 4
1103.032707 445.398875 1222 4
1102.501591 445.4062375 1223 4
1103.144164 445.3103963 1224 4
1104.236897 445.9135488 1225 4
1104.337195 446.3941315 1226 4
1104.550318 446.2693247 1227 4
1105.034646 446.0571902 1228 4
1105.495995 446.2701607 1229 4
1106.277587 446.2945612 1230 4
1106.777813 446.2178401 1231 4
1107.14439 446.4071179 1232 4
1107.303879 447.0686205 1233 4
1107.42185 447.3788689 1234 4
1107.225422 447.0517292 1235 4
1106.965503 446.6765553 1236 4
1106.800399 447.1213468 1237 4
1106.13946 447.1581284 1238 4
1106.595234 448.3494492 1239 4
1106.594886 449.1028358 1240 4
1107.338591 448.7948267 1241 4
1107.273623 448.567043 1242 4
1107.220793 447.9932248 1243 4
1106.405756 447.7895746 1244 4
1105.705024 447.7440724 1245 4
1105.482406 448.1004215 1246 4
1105.727403 448.3079103 1247 4
1105.672855 448.5400046 1248 4
1105.523726 448.0245898 1249 4
1105.048269 448.3179696 1250 4
1105.057647 448.1456382 1251 4
1105.219886 447.7232838 1252 4
1104.588727 447.1554791 1253 4
1104.495983 447.2913995 1254 4
1104.545324 446.1502856 1255 4
1104.749545 445.9302974 1256 4
1104.388054 445.670022 1257 4
1104.091489 445.2407063 1258 4
1104.623321 445.2060464 1259 4
1104.580557 445.2999524 1260 4
1105.127483 445.4276408 1261 4
1105.24338 445.2483197 1262 4
1105.150697 445.5745242 1263 4
1104.341443 446.4843963 1264 4
1104.062835 446.6987464 1265 4
1103.581485 446.0013359 1266 4
1103.799259 446.148026 1267 4
1104.431847 446.5769031 1268 4
1105.994978 446.2873374 1269 4
1106.123861 445.7401681 1270 4
1106.000518 445.525477 1271 4
1106.25234 445.3688322 1272 4
1106.830524 445.3164861 1273 4
1107.16776 444.8285376 1274 4
1107.885143 444.1097761 1275 4
1108.264677 443.1072971 1276 4
1107.869542 443.1015598 1277 4
1107.31701 443.5402753 1278 4
1107.225169 444.2856756 1279 4
1107.060344 443.5826436 1280 4
1106.058517 443.6615121 1281 4
1106.231223 443.5852378 1282 4
1106.182404 442.9805935 1283 4
1106.291741 442.7385178 1284 4
1105.939175 442.5408761 1285 4
1105.835084 443.4509345 1286 4
1105.92942 443.6850268 1287 4
1105.729887 444.3044924 1288 4
1105.648793 444.314606 1289 4
1105.123322 444.3539663 1290 4
1105.247908 444.3538478 1291 4
1106.014452 443.1720983 1292 4
1106.085122 443.0357759 1293 4
1106.755316 442.8026841 1294 4
1107.559411 443.0613051 1295 4
1108.123485 442.3049532 1296 4
1107.571808 441.829399 1297 4
1107.703152 441.1993947 1298 4
1107.597758 441.185275 1299 4
1108.870932 441.6932322 1300 4
1108.851639 441.4864255 1301 4
1108.953409 441.3831762 1302 4
1109.312597 441.6784853 1303 4
1108.613862 441.6550711 1304 4
1108.847146 441.8687707 1305 4
1108.607373 441.931894 1306 4
1108.107061 443.192026 1307 4
1107.896128 443.5764025 1308 4
1107.827175 442.3200838 1309 4
1107.772361 441.9519357 1310 4
1107.239818 441.5333164 1311 4
1106.733488 442.2091382 1312 4
1106.74151 442.9625141 1313 4
1107.372463 442.8829039 1314 4
1107.752279 443.1244989 1315 4
1106.97376 443.5925648 1316 4
1106.217857 444.1182917 1317 4
1106.022946 444.716295 1318 4
1105.752987 444.6960357 1319 4
1105.125989 445.0670258 1320 4
1104.824469 446.2244896 1321 4
1104.928948 445.6978014 1322 4
1104.785371 445.675841 1323 4
1104.534348 445.4260725 1324 4
1103.835529 445.6385593 1325 4
1103.725412 445.7103461 1326 4
1104.366791 446.4353696 1327 4
1104.671338 446.7377866 1328 4
1105.372417 447.2577541 1329 4
1104.904813 448.1324604 1330 4
1105.337538 448.5182904 1331 4
1105.022895 449.4016831 1332 4
1105.156048 449.4609059 1333 4
1105.389941 450.4190726 1334 4
1105.515568 451.5119517 1335 4
1105.507343 451.8970978 1336 4
1105.734991 452.1624848 1337 4
1106.263216 452.7459216 1338 4
1106.148766 452.8016222 1339 4
1106.352345 452.026891 1340 4
1106.509114 452.405715 1341 4
1106.018168 452.9373949 1342 4
1105.415576 453.0122511 1343 4
1105.139747 452.4073098 1344 4
1105.356904 451.3835026 1345 4
1106.096843 450.7673732 1346 4
1106.460689 450.822841 1347 4
1106.076072 450.6731335 1348 4
1105.327861 450.4650304 1349 4
1105.309513 449.7423618 1350 4
1105.618947 449.6383398 1351 4
1105.990667 449.6024045 1352 4
1105.763667 449.6231544 1353 4
1105.107233 448.8790271 1354 4
1104.865926 448.9989208 1355 4
1105.055661 448.8027608 1356 4
1105.894208 448.6068297 1357 4
1105.299266 448.4717121 1358 4
1103.784744 447.7966816 1359 4
1103.083743 448.0227374 1360 4
1103.293518 449.1709216 1361 4
1103.077908 449.4568188 1362 4
1103.617454 449.400507 1363 4
1103.929238 448.9089825 1364 4
1103.834281 449.6435415 1365 4
1103.886726 449.2437487 1366 4
1104.509667 448.6626081 1367 4
1104.315979 448.5782929 1368 4
1104.209103 447.9891909 1369 4
1104.244481 448.4040272 1370 4
1103.741746 448.3622102 1371 4
1103.072541 448.0946906 1372 4
1102.987939 448.303981 1373 4
1103.270538 448.0971213 1374 4
1103.457218 448.3023739 1375 4
1103.399005 448.7138147 1376 4
1103.186968 448.9749535 1377 4
1103.35935 449.5988154 1378 4
1104.073076 449.9215391 1379 4
1104.688238 450.1000246 1380 4
1105.345344 450.3774337 1381 4
1105.203912 451.0860925 1382 4
1104.891745 451.1234104 1383 4
1104.600357 450.9324332 1384 4
1103.809416 449.8603591 1385 4
1104.324987 450.1270355 1386 4
1103.572537 449.5623936 1387 4
1104.279564 448.6322684 1388 4
1104.26168 448.6567425 1389 4
1103.81265 448.561721 1390 4
1103.362913 447.898953 1391 4
1103.480699 447.3825318 1392 4
1103.53083 447.6691822 1393 4
1104.209339 446.6351105 1394 4
1104.153204 446.8960016 1395 4
1104.075064 446.8995156 1396 4
1103.381078 446.8112849 1397 4
1103.389449 447.5060458 1398 4
1103.574274 447.500791 1399 4
1104.0581 447.6922482 1400 4
1103.85164 448.1010767 1401 4
1103.755878 447.8578354 1402 4
1104.841863 448.5161109 1403 4
1105.136757 449.3349935 1404 4
1105.296115 450.2085656 1405 4
1105.314757 449.6410507 1406 4
1105.594292 449.1491387 1407 4
1105.86721 449.502481 1408 4
1105.847709 448.7765787 1409 4
1105.094308 448.3816753 1410 4
1105.053939 448.6640146 1411 4
1105.006287 448.9836282 1412 4
1105.376939 449.2052206 1413 4
1105.257008 449.7800245 1414 4
1105.179165 449.3215253 1415 4
1105.186787 448.4444728 1416 4
1105.272813 447.8358684 1417 4
1105.825487 447.3090039 1418 4
1105.959902 447.1440175 1419 4
1105.543538 447.548018 1420 4
1105.470436 447.912227 1421 4
1106.156918 448.0468881 1422 4
1106.955564 447.8097594 1423 4
1106.695065 447.478983 1424 4
1107.115549 447.4203302 1425 4
1106.423019 447.658128 1426 4
1106.358873 448.66396 1427 4
1106.745769 448.4353793 1428 4
1106.524672 448.3491604 1429 4
1106.743738 447.967595 1430 4
1107.567225 446.9960778 1431 4
1108.227982 446.8247429 1432 4
1108.035736 447.125726 1433 4
1107.5183 447.578585 1434 4
1107.111882 447.6718914 1435 4
1107.800679 447.6507359 1436 4
1107.733659 448.0085644 1437 4
1108.307805 448.5048679 1438 4
1108.841943 449.0015662 1439 4
1109.029595 449.3815492 1440 4
1108.758466 449.9233533 1441 4
1109.498721 450.0385715 1442 4
1109.779003 449.6788904 1443 4
1109.211691 449.3025697 1444 4
1108.61878 448.1945656 1445 4
1108.1319 448.24845 1446 4
1108.163691 448.4762574 1447 4
1107.711308 448.0031765 1448 4
1106.857677 447.9808115 1449 4
1106.944558 448.1436493 1450 4
1107.393991 447.9575585 1451 4
1107.134863 448.2491072 1452 4
1106.887257 447.7933953 1453 4
1106.878128 448.0507097 1454 4
1106.674426 447.9869526 1455 4
1107.307803 448.0190727 1456 4
1107.888725 448.0744522 1457 4
1108.984203 447.9487909 1458 4
1108.770753 447.6929385 1459 4
1109.380816 447.4372317 1460 4
1108.777859 447.3961007 1461 4
1108.735623 448.1222018 1462 4
1108.770472 447.5502757 1463 4
1108.265735 447.2797164 1464 4
1107.983039 446.7146733 1465 4
1107.337257 447.1563069 1466 4
1106.354606 447.6075496 1467 4
1106.550554 447.200877 1468 4
1106.615536 446.4459094 1469 4
1106.644104 446.1939701 1470 4
1106.692902 447.1403961 1471 4
1107.407212 447.5519155 1472 4
1107.425543 447.600821 1473 4
1107.306157 446.8278217 1474 4
1107.448556 446.7694718 1475 4
1107.471348 446.7588107 1476 4
1107.897697 446.4058246 1477 4
1107.976585 445.9082578 1478 4
1108.429065 446.1886295 1479 4
1107.636632 446.2536018 1480 4
1107.92565 446.4352362 1481 4
1033.753395 999.6354904 0 5
1034.038282 999.6304425 1 5
1033.975744 999.8724821 2 5
1033.652975 998.9136903 3 5
1033.779662 998.0617352 4 5
1033.68768 997.8371188 5 5
1034.128746 997.7848038 6 5
1035.009715 996.7720351 7 5
1035.158194 996.1582005 8 5
1034.600584 996.1031521 9 5
1034.295819 995.9989218 10 5
1034.337191 995.9706004 11 5
1033.62943 996.2684904 12 5
1033.526272 995.9896755 13 5
1034.593366 995.0311802 14 5
1034.591498 995.3052029 15 5
1034.408205 996.6804359 16 5
1032.974934 996.2331635 17 5
1032.887114 995.6789509 18 5
1033.377907 996.0921251 19 5
1033.450017 996.2959253 20 5
1033.62655 996.7240368 21 5
1033.259641 996.8613464 22 5
1033.628678 997.1103852 23 5
1033.407967 997.1611851 24 5
1033.242436 997.5583245 25 5
1033.835255 997.4757397 26 5
1033.397145 996.6195116 27 5
1033.348523 995.4393677 28 5
1032.809548 995.1514891 29 5
1032.193077 995.5696736 30 5
1032.174014 995.5755217 31 5
1032.613879 995.0205937 32 5
1033.034652 994.6790053 33 5
1032.874186 993.9498636 34 5
1033.159982 993.5303619 35 5
1033.40555 994.1633531 36 5
1033.270943 994.3033146 37 5
1032.675802 993.8043674 38 5
1031.609812 992.8491922 39 5
1030.946152 992.5016553 40 5
1030.119403 991.8317362 41 5
1031.011862 991.8779652 42 5
1031.817009 992.1879899 43 5
1032.620996 991.752252 44 5
1032.5096 991.0957493 45 5
1031.903695 990.6999344 46 5
1031.784424 990.7470333 47 5
1031.755421 990.8534073 48 5
1031.615876 990.5132675 49 5
1031.84316 990.9084294 50 5
1032.136687 991.9015574 51 5
1031.051496 991.3018247 52 5
1031.162105 990.2293745 53 5
1030.976163 990.2667065 54 5
1030.751068 990.0443061 55 5
1031.010616 990.6344708 56 5
1030.600584 990.3244282 57 5
1030.943518 989.605473 58 5
1031.672857 989.5975148 59 5
1031.569044 989.5414278 60 5
1031.517657 989.3087863 61 5
1030.975471 988.8931628 62 5
1030.832894 988.6246139 63 5
1030.626698 988.5965375 64 5
1030.579198 988.6932041 65 5
1030.402998 988.9228203 66 5
1031.237 988.875703 67 5
1031.814307 989.1243602 68 5
1031.690888 988.9823056 69 5
1031.192776 988.4451687 70 5
1030.402819 988.1111268 71 5
1031.105904 987.9438443 72 5
1030.614659 986.9606691 73 5
1029.517725 985.8810239 74 5
1029.657596 985.6157857 75 5
1029.615363 985.8578803 76 5
1029.156532 985.9963013 77 5
1028.972739 987.0432836 78 5
1028.835923 987.4616712 79 5
1028.101999 987.7509683 80 5
1027.405429 988.2861765 81 5
1026.486063 987.9581168 82 5
1027.140588 988.1027079 83 5
1027.204039 988.3057493 84 5
1027.408679 988.3154542 85 5
1027.325532 988.242631 86 5
1027.443809 988.2360787 87 5
1026.939028 988.678887 88 5
1026.879348 988.9888384 89 5
1027.968778 989.1645547 90 5
1028.472883 989.5555719 91 5
1028.362406 990.0365233 92 5
1029.128678 990.1236631 93 5
1028.961019 990.257781 94 5
1027.765956 990.5339583 95 5
1028.157191 991.861687 96 5
1028.570086 992.0130327 97 5
1029.377418 991.5083081 98 5
1030.246292 991.4724356 99 5
1030.354684 990.9826406 100 5
1030.518688 990.6886212 101 5
1030.441807 991.3839716 102 5
1030.671173 991.9184186 103 5
1030.254068 991.3559188 104 5
1030.693942 990.7395132 105 5
1031.367595 991.1703019 106 5
1031.653704 991.3335575 107 5
1031.993562 991.8118868 108 5
1032.438048 991.9245714 109 5
1032.684114 992.4351281 110 5
1032.89334 992.1816944 111 5
1032.255098 992.5221707 112 5
1031.72901 992.3671668 113 5
1031.299813 992.2235183 114 5
1031.438034 992.349492 115 5
1031.161939 992.2398991 116 5
1030.612219 992.0473762 117 5
1030.480214 991.3471106 118 5
1031.014539 991.2886889 119 5
1030.809202 990.8457566 120 5
1030.269495 991.1302432 121 5
1030.407523 991.7027086 122 5
1030.491104 991.8295635 123 5
1031.197185 992.4048328 124 5
1031.330544 992.6901589 125 5
1032.157595 993.2689988 126 5
1032.042703 992.8230263 127 5
1031.814211 992.5280622 128 5
1032.427566 992.8809672 129 5
1032.744613 992.7104665 130 5
1033.478331 993.4042909 131 5
1033.148172 992.8474344 132 5
1033.204833 992.9280975 133 5
1033.14246 992.807379 134 5
1033.857106 992.943417 135 5
1034.14845 992.5460641 136 5
1034.156045 992.1089503 137 5
1033.550793 992.6681164 138 5
1034.242257 993.0969168 139 5
1033.613917 992.7448378 140 5
1032.730031 992.7331934 141 5
1032.342579 993.4791773 142 5
1031.652992 993.9872745 143 5
1030.302519 994.1584101 144 5
1029.28775 993.6811889 145 5
1029.020304 994.6121019 146 5
1029.263525 993.7406629 147 5
1030.333475 992.9982166 148 5
1030.868326 992.5929665 149 5
1031.14017 992.0588342 150 5
1031.136699 992.009961 151 5
1031.495838 992.2831882 152 5
1032.300547 992.1818211 153 5
1031.716118 992.1202119 154 5
1031.422769 991.3196029 155 5
1031.016252 991.5278201 156 5
1031.049158 991.2738447 157 5
1030.689114 991.601115 158 5
1029.653023 991.4699126 159 5
1029.865055 991.7942623 160 5
1029.855329 991.6733115 161 5
1029.279706 991.4801292 162 5
1030.100533 990.9641325 163 5
1029.448988 990.595641 164 5
1029.250499 990.911919 165 5
1029.164247 991.3594453 166 5
1029.593265 991.8889049 167 5
1029.909725 992.2667533 168 5
1030.034416 992.6808321 169 5
1029.687748 992.1861917 170 5
1029.779627 991.3963914 171 5
1029.309807 991.3533701 172 5
1029.564695 990.9453498 173 5
1029.463391 990.8415783 174 5
1028.944636 991.0425655 175 5
1029.046456 991.1111045 176 5
1028.911301 991.5037464 177 5
1029.565871 991.5666791 178 5
1029.219468 992.1346732 179 5
1029.084427 992.2759782 180 5
1029.662701 991.9527955 181 5
1029.679231 991.4223057 182 5
1029.792399 990.587698 183 5
1029.676944 990.1345683 184 5
1029.649973 990.9060347 185 5
1030.355346 991.0069979 186 5
1030.529301 991.090416 187 5
1030.838989 991.4440881 188 5
1030.959652 990.9352244 189 5
1030.217686 990.5214072 190 5
1029.938984 991.2617159 191 5
1029.847827 991.8611347 192 5
1029.996382 990.9380804 193 5
1029.925886 990.9015532 194 5
1029.200286 991.2597341 195 5
1028.416375 991.5626207 196 5
1028.4339 992.1159419 197 5
1027.996457 993.080503 198 5
1027.65349 993.1474928 199 5
1027.825746 993.0673443 200 5
1028.098544 994.1153406 201 5
1029.157072 993.7006706 202 5
1029.594082 992.6693102 203 5
1029.290585 991.734455 204 5
1029.973337 991.652487 205 5
1029.618376 991.2680444 206 5
1029.494413 990.4463336 207 5
1029.500585 990.0700986 208 5
1029.680609 989.9090372 209 5
1030.30672 988.965861 210 5
1030.478278 988.5702222 211 5
1030.636285 988.7131859 212 5
1029.598667 988.357422 213 5
1029.277866 988.2032426 214 5
1029.519096 988.3670803 215 5
1030.003992 988.0657417 216 5
1030.285571 988.6374235 217 5
1029.500622 989.1141105 218 5
1029.309737 989.0222051 219 5
1029.775024 989.2976552 220 5
1028.944685 989.2568682 221 5
1029.176395 989.056482 222 5
1028.873289 988.8459473 223 5
1028.793239 988.2727407 224 5
1028.938588 988.7739373 225 5
1029.652428 989.4045363 226 5
1030.380563 989.3309091 227 5
1030.241953 989.2998558 228 5
1030.236158 989.1598746 229 5
1029.915806 988.6690102 230 5
1029.743785 988.5533889 231 5
1029.419401 989.5242289 232 5
1029.575988 990.3952356 233 5
1029.364078 989.9861838 234 5
1028.926928 989.7228852 235 5
1029.58271 989.8614826 236 5
1029.534226 989.1156811 237 5
1030.523757 989.6220887 238 5
1031.355762 989.9387062 239 5
1032.387111 989.1319552 240 5
1032.787178 988.4300842 241 5
1032.908696 988.0782846 242 5
1033.161466 987.6917231 243 5
1033.759262 987.3713344 244 5
1033.542818 987.4485799 245 5
1034.618738 987.8580966 246 5
1035.199634 987.3892379 247 5
1034.570912 986.7507362 248 5
1033.561415 987.022151 249 5
1033.588396 986.2715736 250 5
1033.521129 986.9086391 251 5
1033.801971 987.2329089 252 5
1033.184449 986.8284092 253 5
1032.984215 985.9847226 254 5
1032.90405 985.3294305 255 5
1033.252371 985.2801267 256 5
1032.5954 985.7330788 257 5
1031.832472 986.2520969 258 5
1032.051496 985.8432795 259 5
1030.939395 985.5353355 260 5
1030.263364 985.628161 261 5
1030.27988 985.8507335 262 5
1030.518635 985.8769089 263 5
1031.066848 986.3127737 264 5
1030.92329 986.9530932 265 5
1030.620541 987.2920351 266 5
1031.573033 987.1979191 267 5
1032.485887 987.1544295 268 5
1031.758345 987.3229662 269 5
1030.934969 987.28649 270 5
1030.589338 987.5846367 271 5
1030.547451 987.2904932 272 5
1030.705401 986.1686512 273 5
1030.50332 986.0118236 274 5
1030.163271 985.7349672 275 5
1030.214993 985.4098106 276 5
1030.189325 985.1442064 277 5
1031.4119 984.5090242 278 5
1031.646781 983.3512915 279 5
1030.979839 982.5367153 280 5
1031.31007 982.0456873 281 5
1030.226611 982.2331886 282 5
1029.747817 981.9572724 283 5
1029.225243 982.9190754 284 5
1030.054971 983.4228163 285 5
1029.950564 983.0651346 286 5
1030.284821 983.4279506 287 5
1030.368617 982.1870791 288 5
1030.912721 982.246853 289 5
1031.385354 981.4317145 290 5
1031.676621 981.4622784 291 5
1032.227011 981.4241987 292 5
1032.532821 982.3184534 293 5
1031.85699 982.0478022 294 5
1031.328835 982.2318171 295 5
1032.19043 982.8349615 296 5
1031.851258 983.0433839 297 5
1031.719136 983.1576427 298 5
1031.826171 983.3168587 299 5
1031.532781 983.4333974 300 5
1031.617846 982.8679161 301 5
1031.707533 982.6927796 302 5
1031.282288 982.5108222 303 5
1030.961359 982.2692659 304 5
1031.534553 981.9256482 305 5
1032.550473 981.7450983 306 5
1032.3963 981.1054989 307 5
1032.125834 981.4140722 308 5
1032.572326 982.6982414 309 5
1032.567649 983.3722563 310 5
1033.003099 982.8396876 311 5
1032.804657 983.0610671 312 5
1032.699416 982.1744195 313 5
1032.730516 982.1903671 314 5
1032.206285 981.8869324 315 5
1031.901856 981.8254642 316 5
1032.273656 981.5646281 317 5
1032.022146 981.1587965 318 5
1031.708343 981.4214313 319 5
1031.483307 982.5399859 320 5
1031.325537 983.6438118 321 5
1031.067867 984.0980296 322 5
1030.871261 983.1615918 323 5
1030.087356 983.1754385 324 5
1029.896695 983.6360706 325 5
1030.289577 983.9582345 326 5
1030.084849 984.464321 327 5
1029.791354 984.9055418 328 5
1029.842523 984.8397386 329 5
1029.400925 983.8654008 330 5
1028.998401 984.2840345 331 5
1029.281997 983.310492 332 5
1029.559727 983.6380701 333 5
1029.891163 983.7067477 334 5
1031.06286 982.8061716 335 5
1032.007867 982.3127226 336 5
1033.493974 983.1727045 337 5
1033.839612 983.6401202 338 5
1034.374845 983.4776673 339 5
1034.392698 983.5464592 340 5
1034.418502 983.5097963 341 5
1034.729562 983.4366281 342 5
1035.627657 982.9088149 343 5
1035.257226 982.6235286 344 5
1034.8566 982.6253664 345 5
1033.917598 982.0952661 346 5
1033.508169 982.3544198 347 5
1032.883063 982.2911448 348 5
1032.279877 981.9366319 349 5
1033.343312 982.0343708 350 5
1034.359216 982.6575455 351 5
1034.40751 982.7940332 352 5
1033.930034 983.1100669 353 5
1034.053966 983.3116496 354 5
1033.919055 983.7079274 355 5
1035.025092 983.8973911 356 5
1035.558424 984.3196872 357 5
1035.56867 985.3647152 358 5
1035.057373 986.5013463 359 5
1034.817523 987.2960731 360 5
1034.758448 987.6493279 361 5
1034.765052 987.6073267 362 5
1035.227898 987.6958463 363 5
1035.810609 987.941228 364 5
1036.038406 988.3933114 365 5
1036.731298 988.8587073 366 5
1037.259861 988.7594585 367 5
1036.897953 988.5368331 368 5
1036.182954 987.9442932 369 5
1035.726298 988.6361197 370 5
1035.949642 988.7444109 371 5
1036.016919 988.6115024 372 5
1036.190742 988.5002558 373 5
1035.542847 988.937578 374 5
1035.92996 988.3865397 375 5
1036.319753 988.8968306 376 5
1036.353997 988.5587863 377 5
1035.772758 988.5738677 378 5
1035.625168 987.6432816 379 5
1035.600637 986.9648317 380 5
1035.270761 986.9300262 381 5
1035.795273 986.7370454 382 5
1035.346177 986.8506562 383 5
1034.698815 986.8588792 384 5
1034.147407 986.586354 385 5
1033.79717 986.006913 386 5
1033.949407 985.8469166 387 5
1034.235051 985.5486327 388 5
1035.069109 986.9286022 389 5
1036.352835 987.2209966 390 5
1036.770083 986.7016761 391 5
1036.890523 985.4871103 392 5
1037.399794 985.7657666 393 5
1037.837264 985.8433411 394 5
1038.185235 986.4732978 395 5
1038.731178 986.5796567 396 5
1037.819938 986.9826868 397 5
1037.084186 986.9031423 398 5
1037.131047 986.5348965 399 5
1037.373758 986.8428507 400 5
1038.029474 987.2747658 401 5
1038.773751 986.27344 402 5
1039.586031 985.0256236 403 5
1038.913766 985.7921394 404 5
1040.10556 985.3406598 405 5
1040.630105 985.0721513 406 5
1040.469279 985.9524143 407 5
1041.142411 986.5462865 408 5
1041.361968 986.7065045 409 5
1041.617166 986.4841341 410 5
1041.985932 986.1669618 411 5
1041.392648 986.151839 412 5
1041.756423 986.5946599 413 5
1042.360246 986.1252912 414 5
1042.241687 985.3159401 415 5
1041.989697 985.203998 416 5
1041.230905 984.8628246 417 5
1040.967911 984.8651391 418 5
1041.644884 985.5602735 419 5
1042.124882 986.3114317 420 5
1041.282457 985.8081151 421 5
1041.248251 985.5553707 422 5
1041.376256 985.3872205 423 5
1041.595961 984.8524519 424 5
1042.189314 984.220418 425 5
1042.186005 984.4288867 426 5
1042.685271 984.1641696 427 5
1042.275052 984.3597328 428 5
1041.423761 984.2973745 429 5
1041.596835 985.1808241 430 5
1041.208131 986.0314564 431 5
1040.284262 986.1707023 432 5
1040.144251 986.8075525 433 5
1039.546614 986.7893932 434 5
1039.516054 987.2180237 435 5
1039.212592 987.8338455 436 5
1039.281315 987.7176316 437 5
1039.502738 987.7010447 438 5
1039.183044 987.3402562 439 5
1038.776738 986.8815543 440 5
1038.160647 987.4452445 441 5
1037.928317 987.6873845 442 5
1037.602116 988.095123 443 5
1038.210775 987.7621079 444 5
1038.644962 988.2827063 445 5
1039.007065 989.0498963 446 5
1039.342517 989.5491895 447 5
1039.381394 989.0503129 448 5
1038.89867 989.1966521 449 5
1038.80801 988.7075197 450 5
1038.780102 989.02173 451 5
1039.52664 988.3833915 452 5
1039.457879 988.2266319 453 5
1038.784722 988.0112285 454 5
1038.578788 987.973385 455 5
1038.638557 987.859304 456 5
1039.290407 987.4084963 457 5
1038.864535 987.9818226 458 5
1038.669097 987.3606774 459 5
1038.538056 986.9399138 460 5
1038.162768 986.7250452 461 5
1037.296147 987.0323064 462 5
1037.473648 987.83932 463 5
1037.773212 987.7595651 464 5
1037.584432 987.9030433 465 5
1038.32555 987.8512474 466 5
1038.182556 987.2508615 467 5
1038.493049 987.8410278 468 5
1037.898847 988.0567189 469 5
1038.097766 988.5859392 470 5
1038.130515 988.7907626 471 5
1039.311977 989.3557639 472 5
1039.364963 988.875342 473 5
1038.755725 989.0866291 474 5
1038.669448 989.9603381 475 5
1038.271258 990.5221748 476 5
1037.611038 990.578276 477 5
1036.937239 990.6481102 478 5
1036.505853 990.6630192 479 5
1037.186377 990.2809309 480 5
1037.043749 990.5953928 481 5
1037.553663 990.6097407 482 5
1037.503742 990.7907511 483 5
1037.387284 989.999794 484 5
1036.885081 989.6405909 485 5
1036.78158 989.891899 486 5
1037.424591 989.8212383 487 5
1037.386243 989.1278223 488 5
1036.596397 989.1120589 489 5
1036.765774 989.1908648 490 5
1036.676038 989.1892888 491 5
1036.955511 989.5746355 492 5
1037.383926 989.3053848 493 5
1037.191875 989.262784 494 5
1037.153748 989.3425633 495 5
1036.584033 990.6598636 496 5
1036.996479 991.0338922 497 5
1037.181175 990.3030027 498 5
1037.449903 990.7511724 499 5
1036.922567 990.4651554 500 5
1036.865767 989.2253203 501 5
1037.095706 989.4583168 502 5
1036.814277 989.2428569 503 5
1036.539156 989.1662956 504 5
1036.058149 989.5454507 505 5
1034.929478 989.4019712 506 5
1034.166072 988.6471223 507 5
1033.999317 988.3736999 508 5
1034.018361 988.5944233 509 5
1033.811219 988.7425937 510 5
1033.909757 988.827599 511 5
1033.550315 988.9649433 512 5
1033.41623 988.9281062 513 5
1032.833096 988.4426891 514 5
1033.356846 987.9498424 515 5
1033.163463 987.4054355 516 5
1032.653852 987.9363156 517 5
1032.579743 988.309635 518 5
1032.995652 987.4467579 519 5
1033.122413 987.3860455 520 5
1033.075796 987.2283037 521 5
1033.399746 987.6675742 522 5
1033.021303 987.8877052 523 5
1033.224156 987.5356529 524 5
1032.493738 987.2187345 525 5
1031.779528 987.4525802 526 5
1031.558801 987.0016562 527 5
1031.49091 987.3654205 528 5
1031.359397 987.2737185 529 5
1031.592184 986.7529131 530 5
1031.665429 986.9344825 531 5
1032.312756 987.5160574 532 5
1031.572729 987.8592998 533 5
1031.14567 987.4009335 534 5
1030.741647 986.7382369 535 5
1030.939717 986.9886788 536 5
1031.731302 987.6065064 537 5
1032.361717 988.6993134 538 5
1033.024162 988.8916878 539 5
1033.145472 989.1742145 540 5
1033.050587 988.4710331 541 5
1033.631215 988.0579292 542 5
1033.116973 988.3256631 543 5
1032.77825 988.4802394 544 5
1032.842227 989.2459187 545 5
1033.211665 989.2978593 546 5
1032.481074 989.2532461 547 5
1031.733534 989.4823362 548 5
1031.308478 988.6453786 549 5
1030.951374 988.9403547 550 5
1031.137953 989.2505186 551 5
1030.523353 988.7348516 552 5
1030.244695 988.837192 553 5
1030.481206 989.0803664 554 5
1029.987986 988.9164092 555 5
1029.694087 987.6813705 556 5
1029.848844 986.8225407 557 5
1030.423275 986.6069425 558 5
1030.520671 985.9973413 559 5
1030.964817 985.72578 560 5
1031.637028 984.9073553 561 5
1031.698523 984.2956048 562 5
1031.425083 984.1907069 563 5
1031.725633 983.7164729 564 5
1032.740773 983.0483431 565 5
1034.016204 981.8903773 566 5
1034.710581 981.4525177 567 5
1034.822834 981.4410645 568 5
1034.62155 982.0163354 569 5
1033.765016 982.2363339 570 5
1033.543599 983.3086423 571 5
1033.591748 983.3392957 572 5
1033.584243 983.8477082 573 5
1033.576114 983.6296999 574 5
1034.207719 982.9074638 575 5
1034.905742 983.4676417 576 5
1035.454297 983.4622957 577 5
1035.241528 983.023148 578 5
1035.466465 983.2532202 579 5
1035.510205 982.9317605 580 5
1035.568369 983.6614413 581 5
1035.395992 984.133462 582 5
1035.004904 983.7740047 583 5
1034.440731 983.8614391 584 5
1034.587043 984.5225842 585 5
1034.573937 984.6135046 586 5
1034.589852 983.7189854 587 5
1034.417647 982.8214932 588 5
1034.065826 984.0005898 589 5
1034.47801 984.5033823 590 5
1035.313045 984.9026724 591 5
1035.316484 984.5252647 592 5
1034.934514 985.1262303 593 5
1034.811592 985.3349087 594 5
1034.558766 985.2660766 595 5
1034.886319 985.4149901 596 5
1035.213519 985.6367609 597 5
1035.353764 985.9265279 598 5
1034.743262 986.3231874 599 5
1034.184777 985.4602899 600 5
1033.735511 985.276491 601 5
1034.163145 985.6493652 602 5
1033.930511 985.6167354 603 5
1034.704016 985.6449705 604 5
1035.016143 984.8039979 605 5
1036.002065 985.3005496 606 5
1036.342953 985.9218842 607 5
1036.082331 985.4992333 608 5
1035.9293 985.4979815 609 5
1035.063743 985.8996705 610 5
1035.80392 984.3936909 611 5
1035.444419 983.5470247 612 5
1034.661398 982.6747413 613 5
1034.389279 982.8355969 614 5
1035.192533 982.5346421 615 5
1034.862591 982.5700805 616 5
1035.137318 981.7987413 617 5
1035.437689 981.07892 618 5
1034.884835 980.7165021 619 5
1034.866095 980.3385264 620 5
1034.977103 980.5013195 621 5
1034.5698 981.5408102 622 5
1034.938977 982.0757511 623 5
1035.268872 981.7890058 624 5
1035.257559 980.9855508 625 5
1034.850773 980.7791563 626 5
1034.998269 981.3624267 627 5
1034.717388 981.7857198 628 5
1035.262379 981.8870395 629 5
1035.941449 982.808449 630 5
1036.381585 983.4220598 631 5
1036.344852 982.9933566 632 5
1036.982571 983.2938165 633 5
1037.54586 983.2837215 634 5
1038.080864 983.1027517 635 5
1038.807772 982.9555772 636 5
1040.096487 982.5116597 637 5
1040.248515 983.0653829 638 5
1039.925339 983.6466995 639 5
1040.030236 982.7554993 640 5
1039.964682 982.440041 641 5
1039.770171 982.1123877 642 5
1040.118177 982.3125052 643 5
1040.047033 982.7835725 644 5
1040.112541 983.3125486 645 5
1040.014814 982.8139797 646 5
1040.312675 982.0928869 647 5
1040.483917 982.1318875 648 5
1040.451123 983.1794918 649 5
1040.476422 983.3270825 650 5
1040.521145 982.9364407 651 5
1040.31268 982.9815521 652 5
1039.804986 983.3415959 653 5
1039.423863 984.1374146 654 5
1039.169884 983.9736857 655 5
1039.309838 983.8694559 656 5
1039.883533 984.2023066 657 5
1039.289448 983.909951 658 5
1039.417351 984.9439554 659 5
1039.749799 985.0051431 660 5
1039.449637 985.0593134 661 5
1039.18798 985.247796 662 5
1039.400712 985.9028648 663 5
1039.274355 985.9482983 664 5
1039.311337 985.5962288 665 5
1039.756519 985.8302025 666 5
1039.982176 986.0325297 667 5
1039.290572 986.6886729 668 5
1039.595587 987.0756185 669 5
1040.039833 986.8884678 670 5
1039.863449 986.0542396 671 5
1039.910034 985.9679806 672 5
1039.441594 985.6523244 673 5
1038.972794 985.998486 674 5
1038.790984 985.6693677 675 5
1038.426848 985.6964881 676 5
1037.71099 985.8115597 677 5
1036.674547 985.3917294 678 5
1036.010808 984.7971548 679 5
1035.319947 985.1474473 680 5
1035.458987 985.3376836 681 5
1035.639732 985.6376823 682 5
1035.19604 986.7098602 683 5
1035.335704 987.8906597 684 5
1034.894781 988.5232848 685 5
1034.765766 988.0749873 686 5
1034.1211 987.9604056 687 5
1033.891605 988.2342336 688 5
1033.917228 987.8691254 689 5
1033.660857 988.7392522 690 5
1033.828998 988.2647049 691 5
1034.179913 987.661829 692 5
1034.403401 987.5488157 693 5
1033.683881 986.8283419 694 5
1032.787907 985.7180229 695 5
1032.716498 985.0990771 696 5
1032.158235 986.0044606 697 5
1032.076081 985.7880418 698 5
1032.694759 985.8820433 699 5
1033.428336 985.9494878 700 5
1032.588651 986.7264452 701 5
1032.715573 986.7964363 702 5
1032.247426 986.834987 703 5
1031.349142 986.9354409 704 5
1030.700296 987.6599544 705 5
1030.769281 988.2233142 706 5
1031.0869 989.0963858 707 5
1031.878917 989.5231061 708 5
1031.085914 988.6708833 709 5
1030.693911 987.9146047 710 5
1031.067141 987.2618503 711 5
1030.703406 987.728961 712 5
1031.606454 988.1676182 713 5
1031.988466 988.2674453 714 5
1032.024992 988.040206 715 5
1032.180546 989.0995903 716 5
1032.609674 988.7526039 717 5
1032.67404 989.1606317 718 5
1032.467696 989.5266728 719 5
1031.898829 989.1827925 720 5
1031.296333 988.5210534 721 5
1031.863544 988.6208633 722 5
1031.960467 988.8971685 723 5
1032.355104 988.9800631 724 5
1033.411054 989.7710294 725 5
1033.423836 989.687913 726 5
1033.578719 990.2844963 727 5
1033.89444 990.7605489 728 5
1034.306528 991.044423 729 5
1033.675363 990.9681113 730 5
1032.914485 990.3207332 731 5
1033.228995 989.2667073 732 5
1033.128231 988.9696512 733 5
1032.64673 988.3064877 734 5
1032.206367 988.0376598 735 5
1032.569768 988.3553885 736 5
1033.576007 988.2814066 737 5
1033.631147 987.7290091 738 5
1033.290268 988.6657922 739 5
1032.869917 988.685572 740 5
1032.4898 988.7633196 741 5
1032.177312 989.0800742 742 5
1032.496268 988.8199709 743 5
1033.338504 987.936621 744 5
1033.247219 988.4287991 745 5
1032.793846 988.8941056 746 5
1031.447263 988.6039221 747 5
1031.351845 988.5713917 748 5
1031.379365 989.1663948 749 5
1031.28727 989.6547498 750 5
1030.764961 990.0815252 751 5
1030.782545 989.5746998 752 5
1031.356051 988.4186744 753 5
1032.050852 988.1782015 754 5
1031.542774 988.2745709 755 5
1031.88321 988.416898 756 5
1032.530461 987.7584132 757 5
1032.639902 986.9792211 758 5
1032.719264 987.5914773 759 5
1032.008104 988.0523087 760 5
1031.942698 988.2419117 761 5
1031.991673 988.0174365 762 5
1032.018559 987.2647693 763 5
1032.191584 987.38774 764 5
1031.985055 987.232951 765 5
1032.490357 986.4810358 766 5
1032.286601 986.1706753 767 5
1031.955131 986.4368642 768 5
1032.494273 986.4747137 769 5
1033.011419 986.4472261 770 5
1032.480358 985.7817884 771 5
1032.445559 985.4583033 772 5
1033.395833 985.2668389 773 5
1032.730564 985.2937143 774 5
1032.028432 985.5008964 775 5
1031.731811 984.9725435 776 5
1031.408149 985.0173791 777 5
1031.21902 985.2504776 778 5
1030.713144 985.9027485 779 5
1030.435867 986.3198522 780 5
1030.146176 986.6367936 781 5
1029.855869 986.7008271 782 5
1029.204766 986.7398408 783 5
1028.609926 986.6466395 784 5
1029.37686 986.2962236 785 5
1028.526977 985.4425981 786 5
1028.661446 985.8202295 787 5
1028.736874 986.9478402 788 5
1028.909024 987.4757266 789 5
1028.261837 987.4614385 790 5
1028.211942 988.3271516 791 5
1028.343045 988.3380097 792 5
1028.192944 987.5610384 793 5
1028.853033 986.8267381 794 5
1028.966892 986.558052 795 5
1029.142864 986.1894538 796 5
1028.726484 986.103785 797 5
1028.70616 985.2831424 798 5
1028.400141 984.2303752 799 5
1027.520176 983.4280568 800 5
1027.191495 984.4205039 801 5
1027.156614 985.4735112 802 5
1026.81107 985.7677466 803 5
1026.303947 985.7090894 804 5
1026.994945 986.0086687 805 5
1026.873527 985.6665431 806 5
1026.994547 986.0179368 807 5
1027.253147 985.5359934 808 5
1027.270371 984.9661333 809 5
1027.797558 985.0871482 810 5
1028.3102 984.5467036 811 5
1028.388481 983.7792774 812 5
1028.03699 983.7989266 813 5
1027.896865 984.3288781 814 5
1027.39481 984.6643242 815 5
1027.474016 985.1835349 816 5
1027.585998 984.8983544 817 5
1027.177775 985.2757416 818 5
1026.514304 985.0917971 819 5
1026.239631 984.9332035 820 5
1026.129183 984.3794049 821 5
1025.962879 985.6922337 822 5
1025.724544 986.034129 823 5
1025.653297 986.7175941 824 5
1025.62907 986.0919167 825 5
1025.925117 985.8894642 826 5
1025.474723 985.9135153 827 5
1025.71492 985.6820235 828 5
1025.783488 985.7479414 829 5
1026.716576 985.4969245 830 5
1027.308546 985.3855309 831 5
1027.518397 985.0876616 832 5
1026.993436 984.8122073 833 5
1026.606115 985.2690765 834 5
1027.185119 985.4034239 835 5
1027.317007 985.7896051 836 5
1026.842699 986.4647784 837 5
1026.799647 986.8981103 838 5
1026.725364 987.5887718 839 5
1027.089388 987.5739923 840 5
1027.750125 987.674247 841 5
1027.511199 987.0710985 842 5
1027.473452 987.1076921 843 5
1028.019165 987.0056709 844 5
1027.751371 986.5319994 845 5
1028.065159 985.8653423 846 5
1028.042641 986.1841012 847 5
1028.263517 985.6438266 848 5
1028.357858 985.7832075 849 5
1028.595382 985.4722646 850 5
1028.160138 985.7286699 851 5
1028.971168 984.9533087 852 5
1028.773415 984.6400664 853 5
1028.732454 984.9268191 854 5
1027.964649 984.3951958 855 5
1028.304684 983.9505817 856 5
1028.780654 984.8085623 857 5
1029.562869 985.4243394 858 5
1030.003211 985.2965117 859 5
1029.859087 985.2288677 860 5
1030.274948 984.5538327 861 5
1031.191236 984.2835845 862 5
1032.247261 984.1854008 863 5
1032.368956 983.9445361 864 5
1032.034516 983.6031079 865 5
1031.147855 983.8293697 866 5
1031.453946 984.1230547 867 5
1031.8603 984.579253 868 5
1031.645858 984.2874064 869 5
1031.976659 984.9007359 870 5
1031.878436 985.2160062 871 5
1032.087477 984.6767389 872 5
1032.445837 984.0800947 873 5
1033.21545 984.7925297 874 5
1033.324446 985.6279435 875 5
1032.587764 985.0877686 876 5
1032.298931 984.7690008 877 5
1032.992444 985.6226297 878 5
1032.806594 985.823546 879 5
1032.025737 986.0020517 880 5
1031.660305 985.8150022 881 5
1030.84085 986.1943883 882 5
1030.626922 986.9185699 883 5
1030.460969 986.4371731 884 5
1030.805722 986.5040064 885 5
1031.76444 985.8042412 886 5
1031.510351 986.0777649 887 5
1031.483425 985.9557831 888 5
1031.557411 986.0290394 889 5
1031.143393 986.1170959 890 5
1031.89251 987.0492119 891 5
1031.74067 986.653707 892 5
1032.053132 986.0477113 893 5
1032.206937 986.2407927 894 5
1032.530905 986.5011375 895 5
1031.85222 986.8071277 896 5
1032.052878 986.6658153 897 5
1032.367186 986.0073726 898 5
1031.617118 986.8369418 899 5
1031.737292 986.6385788 900 5
1030.969779 986.4692359 901 5
1030.605037 986.2567852 902 5
1031.03269 986.8302391 903 5
1030.642853 987.4360241 904 5
1029.647396 987.2520475 905 5
1029.023834 986.2309316 906 5
1029.552361 985.8869774 907 5
1029.606487 985.8022093 908 5
1029.0939 985.3682222 909 5
1029.675297 985.3439702 910 5
1030.716029 984.8295633 911 5
1030.910302 984.184875 912 5
1031.996223 983.5844731 913 5
1033.047259 984.0731035 914 5
1033.067871 984.3684287 915 5
1033.469551 984.0908761 916 5
1034.297992 983.9152617 917 5
1034.609717 983.8563731 918 5
1034.634673 983.5196715 919 5
1034.073873 983.806605 920 5
1033.700517 984.5013125 921 5
1034.351252 983.5545751 922 5
1034.61836 982.8586227 923 5
1033.816729 982.8885108 924 5
1034.024949 982.8839661 925 5
1034.620468 983.2509827 926 5
1035.128258 982.8084882 927 5
1035.520924 982.8014612 928 5
1035.501713 983.2785616 929 5
1037.205492 982.9015318 930 5
1036.978673 983.5867224 931 5
1036.660389 983.5651489 932 5
1036.32864 984.6277735 933 5
1037.10532 984.8272654 934 5
1037.702927 985.5466291 935 5
1038.409687 985.9182955 936 5
1039.3512 985.5397006 937 5
1039.555094 984.2200931 938 5
1039.584832 983.9744953 939 5
1039.971723 984.6876659 940 5
1040.473704 984.2444164 941 5
1041.167719 983.9768375 942 5
1041.278866 984.0876499 943 5
1041.776628 984.550643 944 5
1041.749988 985.4611626 945 5
1041.55846 985.2336865 946 5
1040.946343 984.5552177 947 5
1040.659712 984.5624075 948 5
1041.439805 984.5265837 949 5
1042.273545 984.3701872 950 5
1042.258862 984.0518311 951 5
1042.225403 983.9476333 952 5
1042.13469 983.7691616 953 5
1042.472836 983.198867 954 5
1042.340936 983.2278913 955 5
1042.426601 982.6075676 956 5
1042.495132 982.8575947 957 5
1041.764212 982.9497298 958 5
1041.922851 983.2941931 959 5
1042.09803 983.9122247 960 5
1042.372932 983.5770425 961 5
1041.119486 982.9514276 962 5
1041.045324 983.3929387 963 5
1040.909687 983.2469034 964 5
1040.11239 983.2210483 965 5
1039.589301 983.5983932 966 5
1040.515529 984.0224838 967 5
1041.165625 983.7013352 968 5
1041.034104 984.0241745 969 5
1040.548584 984.2721496 970 5
1040.607338 984.3976285 971 5
1041.065558 985.1133707 972 5
1040.60639 985.4328665 973 5
1040.317283 985.6028768 974 5
1039.729457 985.2824955 975 5
1039.893066 984.7648628 976 5
1039.772058 984.6562904 977 5
1039.350095 984.5869527 978 5
1038.946622 984.6372976 979 5
1039.082327 984.7005685 980 5
1039.56518 984.2282075 981 5
1038.952916 984.270111 982 5
1038.457682 984.5553817 983 5
1037.733618 984.2249282 984 5
1037.045095 984.6353 985 5
1037.842924 983.9599979 986 5
1038.080041 983.6000516 987 5
1038.254385 983.0852619 988 5
1038.771113 982.3922774 989 5
1039.62797 982.2581776 990 5
1038.982605 982.7595587 991 5
1039.462695 982.2833838 992 5
1040.398004 982.2325008 993 5
1040.702186 981.9887434 994 5
1040.95319 982.1014814 995 5
1039.975384 981.584656 996 5
1039.859065 982.2342804 997 5
1039.087318 982.7337516 998 5
1038.103746 981.7576054 999 5
1036.348217 982.1808513 1000 5
1035.293281 982.5601224 1001 5
1034.983985 983.2258414 1002 5
1034.572659 983.3527578 1003 5
1034.085829 983.9531287 1004 5
1034.303194 985.4456738 1005 5
1035.555425 986.5693384 1006 5
1035.570914 986.496762 1007 5
1036.044873 986.5112461 1008 5
1037.072716 985.8320171 1009 5
1037.261101 985.4523883 1010 5
1036.778916 984.6465392 1011 5
1036.522243 984.2037052 1012 5
1036.202798 984.3855494 1013 5
1036.122551 984.4675733 1014 5
1035.434802 984.3774716 1015 5
1034.700303 983.9302793 1016 5
1034.052326 983.1259836 1017 5
1033.881665 982.8420868 1018 5
1034.437074 982.6172243 1019 5
1035.343248 981.990153 1020 5
1034.94893 981.9199813 1021 5
1034.114724 982.7611237 1022 5
1033.530849 983.2073337 1023 5
1034.011444 983.3077077 1024 5
1034.012248 982.5936274 1025 5
1033.078401 982.5548901 1026 5
1032.207142 982.4455348 1027 5
1031.839327 982.1643587 1028 5
1032.203983 982.016668 1029 5
1032.743094 981.6052141 1030 5
1034.243024 980.6993923 1031 5
1034.988118 980.6077589 1032 5
1034.8501 979.2170685 1033 5
1034.909699 979.7927678 1034 5
1035.189919 979.9731341 1035 5
1035.088501 979.7205985 1036 5
1035.305512 979.0669787 1037 5
1035.754834 979.2352507 1038 5
1035.959992 979.2310279 1039 5
1036.671131 978.7706205 1040 5
1037.022862 978.597904 1041 5
1036.610938 978.7113024 1042 5
1036.411882 978.7254224 1043 5
1036.714271 978.8659229 1044 5
1036.643821 979.1257217 1045 5
1036.579162 979.1211002 1046 5
1037.024585 979.2938 1047 5
1036.747549 978.7431369 1048 5
1037.044635 977.8176154 1049 5
1036.32281 978.1287184 1050 5
1036.174396 978.1982788 1051 5
1035.942825 977.8017647 1052 5
1035.395355 977.9580482 1053 5
1036.200289 978.2415505 1054 5
1036.304421 978.5242432 1055 5
1036.130417 979.2155211 1056 5
1035.497266 978.9317812 1057 5
1035.205006 978.5351521 1058 5
1035.611607 977.1912008 1059 5
1036.024137 976.5660078 1060 5
1036.189489 976.5496098 1061 5
1035.648697 975.6889828 1062 5
1035.535295 975.1665907 1063 5
1035.639673 975.6851243 1064 5
1035.429379 976.6041632 1065 5
1035.709142 977.1373207 1066 5
1035.666878 977.0273885 1067 5
1036.07599 976.8252703 1068 5
1036.848384 976.4565926 1069 5
1037.186783 975.4566391 1070 5
1037.155143 975.3765171 1071 5
1036.851691 975.9636697 1072 5
1036.509661 975.9246426 1073 5
1037.058274 976.1176674 1074 5
1036.926961 976.0586779 1075 5
1037.570974 976.3448267 1076 5
1038.605856 976.0599136 1077 5
1038.738042 975.5510472 1078 5
1038.640383 975.332963 1079 5
1038.779403 975.3427948 1080 5
1038.628077 974.5617924 1081 5
1037.817467 974.4305624 1082 5
1037.788093 974.5002938 1083 5
1037.528514 973.9316108 1084 5
1037.42344 973.9084359 1085 5
1037.405216 973.6542328 1086 5
1037.618454 973.2794775 1087 5
1037.254658 972.7278513 1088 5
1036.79416 972.5929048 1089 5
1037.562689 972.1574421 1090 5
1037.373667 972.0794794 1091 5
1037.243504 971.1989533 1092 5
1036.90925 971.0437621 1093 5
1037.622627 971.5827002 1094 5
1038.063954 971.6988186 1095 5
1038.196591 971.5111548 1096 5
1037.272846 970.994135 1097 5
1036.133719 971.0078134 1098 5
1035.281655 971.6795478 1099 5
1035.429437 971.9857161 1100 5
1035.830469 971.3980588 1101 5
1034.952389 971.0063967 1102 5
1034.762416 971.8639047 1103 5
1035.150594 972.3937149 1104 5
1035.371315 973.3780012 1105 5
1034.771078 973.9206951 1106 5
1034.776393 973.7349816 1107 5
1034.511259 973.1002179 1108 5
1033.961384 972.9325178 1109 5
1034.435632 972.902125 1110 5
1034.105444 972.6150553 1111 5
1033.81536 973.1857 1112 5
1034.568338 973.2676734 1113 5
1034.257805 973.6084124 1114 5
1034.448438 973.5064862 1115 5
1034.791051 973.9094553 1116 5
1035.382889 974.0370451 1117 5
1036.015984 973.898079 1118 5
1035.718018 973.6098287 1119 5
1035.085569 973.4025668 1120 5
1034.940786 974.1350797 1121 5
1034.748256 974.7365654 1122 5
1034.56332 974.975498 1123 5
1034.718104 975.5485908 1124 5
1035.090932 975.0151528 1125 5
1035.404948 974.6265384 1126 5
1035.056464 974.3907465 1127 5
1035.008966 974.1085809 1128 5
1034.785565 972.5906568 1129 5
1034.208505 971.7884609 1130 5
1034.176766 971.5375756 1131 5
1034.495341 971.8678943 1132 5
1034.236341 971.373364 1133 5
1034.265636 970.3998297 1134 5
1034.312814 970.3035778 1135 5
1034.339079 969.2145905 1136 5
1034.587169 969.1781158 1137 5
1035.477094 969.5721391 1138 5
1035.292666 969.3525721 1139 5
1035.005055 968.3009721 1140 5
1035.35112 968.6310332 1141 5
1035.617738 969.0136386 1142 5
1036.397116 969.527585 1143 5
1035.796507 969.2000562 1144 5
1035.726071 968.7479058 1145 5
1035.867906 968.5797613 1146 5
1036.332486 968.6217571 1147 5
1035.655719 968.3563212 1148 5
1035.951629 968.9606614 1149 5
1036.629282 969.0945583 1150 5
1036.492259 969.7143698 1151 5
1036.174369 970.0823046 1152 5
1035.653309 971.6656421 1153 5
1034.728951 971.4913528 1154 5
1033.725422 971.0100897 1155 5
1033.178935 971.1154661 1156 5
1032.84597 971.2492522 1157 5
1032.725575 971.4016047 1158 5
1033.023034 971.4197264 1159 5
1032.924454 971.1603096 1160 5
1033.361516 971.7132201 1161 5
1033.103971 971.853233 1162 5
1033.085591 972.8551919 1163 5
1032.388916 973.1898803 1164 5
1032.666909 972.6657518 1165 5
1032.341407 972.2462471 1166 5
1032.350041 972.2212212 1167 5
1031.931953 972.5971648 1168 5
1031.748991 972.9574125 1169 5
1031.690677 973.1457737 1170 5
1031.908512 973.8176114 1171 5
1032.173885 974.2496523 1172 5
1032.008623 974.4141989 1173 5
1033.263501 974.1413457 1174 5
1033.582456 973.6595738 1175 5
1033.844476 973.3841387 1176 5
1034.201633 973.4204861 1177 5
1035.56732 974.3125131 1178 5
1036.622217 973.9645113 1179 5
1036.898478 973.715985 1180 5
1037.31461 973.931406 1181 5
1037.405962 973.9195243 1182 5
1037.297134 973.717444 1183 5
1037.040387 973.6839515 1184 5
1037.152656 972.5102461 1185 5
1036.78359 972.0644648 1186 5
1036.25258 972.2950843 1187 5
1036.030922 972.1691002 1188 5
1036.10604 972.4226735 1189 5
1035.53906 972.4011198 1190 5
1034.239172 972.5796945 1191 5
1033.80261 972.950675 1192 5
1033.895736 972.9966473 1193 5
1032.620202 972.9861056 1194 5
1032.124827 972.7048953 1195 5
1032.110104 972.7242296 1196 5
1032.49857 972.7582387 1197 5
1032.798192 973.5620072 1198 5
1032.24989 973.797393 1199 5
1032.002548 973.6989011 1200 5
1032.358262 974.35288 1201 5
1032.630576 973.8708379 1202 5
1032.386649 973.0835585 1203 5
1033.379598 973.1098791 1204 5
1034.247374 973.2597915 1205 5
1033.944809 973.7488418 1206 5
1034.177216 974.0664817 1207 5
1034.534445 974.1229714 1208 5
1033.791306 974.2153418 1209 5
1034.584762 974.660674 1210 5
1034.887874 974.9488311 1211 5
1034.067981 975.4200697 1212 5
1035.394315 974.569276 1213 5
1035.104623 974.4761687 1214 5
1035.284002 974.8732884 1215 5
1036.088031 975.0564878 1216 5
1035.921138 975.0737264 1217 5
1035.848579 974.648234 1218 5
1035.750883 973.8957728 1219 5
1036.20227 973.9011071 1220 5
1035.292249 974.3602943 1221 5
1034.368791 974.8026553 1222 5
1034.862351 974.7823884 1223 5
1034.844202 974.9512336 1224 5
1035.308605 974.9001048 1225 5
1034.900917 974.9183921 1226 5
1033.601263 974.307857 1227 5
1033.015701 974.6117349 1228 5
1031.883743 975.1176238 1229 5
1031.465352 974.6274699 1230 5
1029.691283 974.8252634 1231 5
1029.774269 975.0750402 1232 5
1029.506464 974.4343103 1233 5
1029.399697 974.748223 1234 5
1029.431695 974.7496293 1235 5
1028.980476 975.0254576 1236 5
1028.889326 975.2960209 1237 5
1029.077831 975.7116113 1238 5
1029.413734 974.5590257 1239 5
1030.297065 973.5357837 1240 5
1030.192139 973.2084224 1241 5
1029.459348 972.777614 1242 5
1030.232645 972.7746938 1243 5
1029.61614 972.7045372 1244 5
1028.941957 972.2840835 1245 5
1028.287184 972.7724912 1246 5
1028.224649 973.3582641 1247 5
1028.114524 972.9891519 1248 5
1028.061784 972.1533918 1249 5
1027.483794 972.4305308 1250 5
1027.827294 971.6876513 1251 5
1027.885455 970.4394907 1252 5
1027.518049 970.6897705 1253 5
1026.457671 970.8890444 1254 5
1026.259005 971.3068029 1255 5
1025.048115 970.7287329 1256 5
1024.677136 969.9136399 1257 5
1024.521073 969.9205467 1258 5
1024.835508 970.0135076 1259 5
1024.777542 970.7147918 1260 5
1025.217482 971.5793674 1261 5
1025.667066 971.6033502 1262 5
1025.899347 971.5222768 1263 5
1026.073351 971.9678063 1264 5
1026.889445 972.3382763 1265 5
1027.505932 972.2811128 1266 5
1027.82821 972.6680433 1267 5
1028.001957 973.1556468 1268 5
1028.189855 973.3529045 1269 5
1028.448218 973.2796861 1270 5
1029.059057 973.282798 1271 5
1028.729535 973.9053233 1272 5
1028.903822 973.7336276 1273 5
1028.613831 974.6312926 1274 5
1028.933615 974.5298395 1275 5
1028.798644 974.4690004 1276 5
1028.778127 973.8318376 1277 5
1029.525573 973.093763 1278 5
1029.982447 972.8047511 1279 5
1030.246032 972.998296 1280 5
1030.05503 972.5293104 1281 5
1029.9234 972.651245 1282 5
1029.684234 972.289394 1283 5
1029.107677 971.8228883 1284 5
1029.743995 971.2599818 1285 5
1030.260112 970.5731949 1286 5
1029.82857 970.4147515 1287 5
1029.49296 970.017029 1288 5
1029.193781 969.6472853 1289 5
1028.817131 968.1466018 1290 5
1029.052894 967.809704 1291 5
1029.762105 966.9682858 1292 5
1029.864294 966.5142727 1293 5
1028.983152 967.1854734 1294 5
1029.023905 967.8536753 1295 5
1028.8335 967.9818226 1296 5
1028.186425 967.8414826 1297 5
1028.364749 967.6540152 1298 5
1029.151717 967.6352639 1299 5
1029.859636 967.0489988 1300 5
1030.278052 966.9780168 1301 5
1029.839407 966.4112039 1302 5
1030.059826 966.2717376 1303 5
1030.504162 966.6106231 1304 5
1030.711988 966.8585478 1305 5
1030.697641 966.5873456 1306 5
1031.173703 967.286598 1307 5
1030.677146 967.6589456 1308 5
1030.53569 968.0798986 1309 5
1030.259228 967.6740512 1310 5
1029.417218 967.9379766 1311 5
1028.502998 968.6832068 1312 5
1028.020711 968.2609509 1313 5
1027.815231 967.9997202 1314 5
1028.369057 968.069003 1315 5
1028.638465 968.4059881 1316 5
1029.275344 969.0462199 1317 5
1029.383282 970.5697316 1318 5
1029.039559 971.061261 1319 5
1029.414072 971.0820997 1320 5
1029.558327 970.8398595 1321 5
1029.530478 971.0092474 1322 5
1029.065955 970.4557984 1323 5
1029.193458 970.525271 1324 5
1028.300465 970.8588298 1325 5
1027.410661 970.8882454 1326 5
1027.629326 971.0990642 1327 5
1027.40518 971.3625768 1328 5
1027.343169 971.6205054 1329 5
1027.880837 972.4488814 1330 5
1028.096822 973.0129092 1331 5
1027.770998 972.6722143 1332 5
1028.177008 971.7849496 1333 5
1029.09015 971.1588688 1334 5
1029.783405 970.3929542 1335 5
1030.253736 969.9638191 1336 5
1030.279411 970.4339325 1337 5
1030.773894 970.8030132 1338 5
1030.815846 971.2665344 1339 5
1030.482431 971.9487339 1340 5
1030.670394 971.5663799 1341 5
1030.558042 972.0156416 1342 5
1030.310712 973.0557883 1343 5
1030.147696 974.0263452 1344 5
1029.818066 974.5153271 1345 5
1029.229807 974.479091 1346 5
1028.405922 974.6903594 1347 5
1027.882224 974.4240285 1348 5
1027.893475 974.2077057 1349 5
1027.658099 974.2868794 1350 5
1027.156674 974.4796199 1351 5
1026.882697 973.8663166 1352 5
1026.109823 973.7616357 1353 5
1025.618297 972.5465114 1354 5
1024.098873 972.4151174 1355 5
1023.776588 972.4596235 1356 5
1023.73039 972.268758 1357 5
1023.282967 971.9003066 1358 5
1023.42181 971.5214581 1359 5
1023.488383 971.376426 1360 5
1022.280543 971.0281692 1361 5
1021.880251 970.0784319 1362 5
1022.484153 969.3853698 1363 5
1023.32695 968.2290358 1364 5
1023.201028 967.6421001 1365 5
1023.445439 967.1733045 1366 5
1022.675069 966.6154403 1367 5
1022.446505 965.9068007 1368 5
1022.030478 965.8736558 1369 5
1022.673259 966.3801439 1370 5
1023.007535 966.5955202 1371 5
1023.059682 967.0877479 1372 5
1022.80907 967.6973424 1373 5
1022.313342 968.2765116 1374 5
1022.405539 968.8991931 1375 5
1022.529197 969.2800619 1376 5
1022.149319 969.6309414 1377 5
1021.132393 969.2458741 1378 5
1020.706615 968.5308062 1379 5
1021.046128 968.595578 1380 5
1020.730818 967.3797003 1381 5
1021.286542 966.7898105 1382 5
1022.551149 967.0269865 1383 5
1022.156611 967.3659783 1384 5
1021.587271 966.9353501 1385 5
1021.886897 966.0968157 1386 5
1022.397225 965.8617071 1387 5
1022.344338 965.495878 1388 5
1022.617834 966.1953559 1389 5
1023.264084 966.915917 1390 5
1023.39615 967.3001204 1391 5
1023.662375 967.006551 1392 5
1023.237061 966.1515161 1393 5
1023.046006 965.598088 1394 5
1022.690433 965.1980635 1395 5
1021.911509 965.2669481 1396 5
1021.908568 965.0474796 1397 5
1021.471192 964.9873561 1398 5
1021.444187 965.6023566 1399 5
1021.383206 966.6872915 1400 5
1021.037646 967.1352448 1401 5
1020.472772 968.0218762 1402 5
1020.726584 968.9690357 1403 5
1021.097735 968.8777263 1404 5
1021.301301 968.8927067 1405 5
1020.78953 969.1557196 1406 5
1020.665794 968.5795673 1407 5
1020.757177 968.2377088 1408 5
1021.148212 968.4893029 1409 5
1021.129828 968.4902027 1410 5
1020.996759 967.5890619 1411 5
1019.767785 967.2539125 1412 5
1018.886348 966.9067548 1413 5
1018.451117 966.9343521 1414 5
1018.815232 967.0095293 1415 5
1019.031373 967.3003364 1416 5
1019.449101 967.4429627 1417 5
1019.500589 967.8352788 1418 5
1019.699355 968.1599107 1419 5
1019.694578 968.4647234 1420 5
1020.221952 968.351063 1421 5
1021.114693 968.9455477 1422 5
1021.553224 969.5026395 1423 5
1021.181201 968.9345 1424 5
1021.238719 968.2807147 1425 5
1021.847673 967.2936382 1426 5
1022.078373 967.0882298 1427 5
1021.387436 967.5886681 1428 5
1021.820305 968.1049695 1429 5
1021.616432 968.517441 1430 5
1022.096348 969.4076027 1431 5
1022.194202 971.0808523 1432 5
1021.954359 971.3109685 1433 5
1022.242021 970.6146637 1434 5
1022.725029 970.5141107 1435 5
1024.13635 971.2689031 1436 5
1023.636407 971.7136344 1437 5
1023.890531 973.0896726 1438 5
1024.038663 973.4056851 1439 5
1024.147861 973.8175526 1440 5
1023.481027 973.9257178 1441 5
1022.921997 973.9504783 1442 5
1022.438052 973.4049399 1443 5
1022.481 974.3340743 1444 5
1022.289071 973.6500253 1445 5
1022.645474 973.2982521 1446 5
1023.254895 973.5229691 1447 5
1022.831132 973.7828235 1448 5
1022.891337 973.8746547 1449 5
1022.857159 974.2557236 1450 5
1022.654018 973.7871982 1451 5
1022.834121 973.5171875 1452 5
1023.322855 972.774627 1453 5
1024.639861 972.7043696 1454 5
1025.597894 972.7065102 1455 5
1026.122425 972.5766644 1456 5
1025.746618 972.7897237 1457 5
1025.234506 971.8796487 1458 5
1024.272576 971.1954815 1459 5
1023.997946 971.1151953 1460 5
1023.865535 970.8825883 1461 5
1024.296555 970.3470569 1462 5
1024.834488 970.0325716 1463 5
1025.9484 970.0160562 1464 5
1026.157222 970.191211 1465 5
1026.071487 969.6471595 1466 5
1026.163507 969.7262238 1467 5
1026.291839 970.2011209 1468 5
1026.181519 970.6791784 1469 5
1025.847293 971.5815006 1470 5
1025.971391 971.9065231 1471 5
1025.552384 971.9549822 1472 5
1025.123656 971.7665436 1473 5
1023.722616 970.9914461 1474 5
1023.718694 970.7572887 1475 5
1024.239265 970.980378 1476 5
1024.570779 971.2514171 1477 5
1024.50431 971.4965716 1478 5
1023.821551 972.5234623 1479 5
1023.576064 972.6853147 1480 5
1024.047857 972.0382703 1481 5
1024.184756 972.4200544 1482 5
1024.537519 972.4940514 1483 5
1023.657884 972.0943365 1484 5
1022.830662 972.1972618 1485 5
1022.970376 972.4770857 1486 5
1022.920444 972.6225869 1487 5
1023.912472 972.4260915 1488 5
1024.149632 972.0834532 1489 5
1023.458642 970.7123255 1490 5
1023.113972 969.6079478 1491 5
1023.438693 969.831216 1492 5
1023.948883 970.728112 1493 5
1024.293435 970.7840217 1494 5
1024.784524 970.8354623 1495 5
1024.76767 970.7833777 1496 5
1025.052483 971.9383548 1497 5
1025.003353 972.2780273 1498 5
1024.269092 972.6834132 1499 5
1024.444919 973.4745308 1500 5
1023.807674 973.422412 1501 5
1023.409775 973.7118679 1502 5
1023.83844 973.4575828 1503 5
1023.78594 973.1203732 1504 5
1024.304881 972.4858973 1505 5
1024.563265 972.586496 1506 5
1023.906557 972.8043221 1507 5
1023.517262 972.5039392 1508 5
1023.620139 973.0783085 1509 5
1023.440811 973.6371155 1510 5
1022.567468 973.1817704 1511 5
1022.318026 972.3769613 1512 5
1022.445602 971.8579534 1513 5
1022.974755 971.2694568 1514 5
1023.338832 970.6532521 1515 5
1023.578217 970.22041 1516 5
1023.813795 970.0592019 1517 5
1024.855454 970.5678823 1518 5
1024.12637 971.2453207 1519 5
1023.807037 970.3919584 1520 5
1023.77171 969.7316482 1521 5
1023.774356 969.4119136 1522 5
1023.06983 969.4111243 1523 5
1021.926345 968.7860375 1524 5
1020.473866 969.3350166 1525 5
1020.113071 970.6338198 1526 5
1020.137029 970.8399969 1527 5
1020.466641 971.1878845 1528 5
1019.94143 971.6055962 1529 5
1020.438086 971.4399877 1530 5
1020.368501 972.2512041 1531 5
1019.928897 973.3191555 1532 5
1019.949224 973.5450529 1533 5
1020.091136 973.4679983 1534 5
1019.823444 973.3477673 1535 5
1019.49515 973.592426 1536 5
1019.672598 973.7443239 1537 5
1019.298449 973.3349186 1538 5
1019.293155 973.1346643 1539 5
1018.699452 973.5073801 1540 5
1018.774635 972.881449 1541 5
1019.681297 973.0802697 1542 5
1020.138645 973.8984266 1543 5
1020.680677 974.7158779 1544 5
1021.222803 974.2276132 1545 5
1021.004305 973.0687109 1546 5
1021.118994 972.8026913 1547 5
1020.881576 972.7662169 1548 5
1021.027305 973.0779717 1549 5
1020.536105 973.2432871 1550 5
1019.962901 973.6763782 1551 5
1020.122505 973.8423494 1552 5
1020.423291 973.9852636 1553 5
1020.481182 973.9348155 1554 5
1020.536383 973.8653203 1555 5
1021.108016 973.7426649 1556 5
1021.39551 973.0787654 1557 5
1021.023172 973.6912358 1558 5
1020.86446 973.3982582 1559 5
1021.292371 973.1503102 1560 5
1021.122786 973.3235466 1561 5
1020.91047 974.281665 1562 5
1020.911383 974.382787 1563 5
1020.764994 974.1535484 1564 5
1020.166316 974.2117672 1565 5
1018.951696 974.8282529 1566 5
1018.432262 975.5925785 1567 5
1019.258633 975.7504277 1568 5
1019.561889 975.918302 1569 5
1019.047459 976.2372323 1570 5
1018.769802 976.304541 1571 5
1018.644494 976.1117584 1572 5
1018.269265 976.2261676 1573 5
1018.141945 976.3087623 1574 5
1018.074942 976.3738111 1575 5
1017.749516 976.240514 1576 5
1017.506065 975.7861676 1577 5
1016.533352 975.6785718 1578 5
1016.451383 975.3275096 1579 5
1016.577582 975.6360478 1580 5
1015.948632 975.3435047 1581 5
1015.495632 975.8559596 1582 5
1014.613168 976.2233637 1583 5
1015.252279 975.638531 1584 5
1015.205624 975.5722973 1585 5
1014.898823 976.834058 1586 5
1014.626438 978.0671041 1587 5
1014.645092 977.8422073 1588 5
1015.132985 978.2863274 1589 5
1015.679936 977.5155448 1590 5
1015.671761 977.467396 1591 5
1015.5661 978.4719958 1592 5
1014.885161 979.7838666 1593 5
1014.513951 980.1807076 1594 5
1014.960902 980.4692439 1595 5
1014.454764 980.7728489 1596 5
1014.815733 981.1678989 1597 5
1014.916897 981.3169871 1598 5
1015.71661 981.2880121 1599 5
1015.857083 981.467401 1600 5
1015.002716 981.5632411 1601 5
1014.624618 981.4462312 1602 5
1014.965169 981.4324615 1603 5
1015.328528 979.7572858 1604 5
1015.302513 979.2635347 1605 5
1015.54351 979.1218346 1606 5
1014.867561 979.4951033 1607 5
1014.627119 979.7980535 1608 5
1014.377332 979.6213633 1609 5
1014.691132 979.4481546 1610 5
1014.136739 979.338069 1611 5
1013.920497 980.5222951 1612 5
1013.606086 980.587805 1613 5
1013.500083 981.0719154 1614 5
1013.324593 981.4925067 1615 5
1013.515302 981.5874089 1616 5
1013.564289 982.0512645 1617 5
1014.377964 982.3311211 1618 5
1014.905667 982.1892768 1619 5
1015.301259 982.8808378 1620 5
1016.067717 982.9291866 1621 5
1016.731731 982.6910789 1622 5
1016.003265 983.2274236 1623 5
1015.46103 983.1315761 1624 5
1014.888038 983.0249461 1625 5
1014.226976 982.8207539 1626 5
1014.726852 982.4853807 1627 5
1014.817206 981.6980144 1628 5
1014.149874 981.9957355 1629 5
1013.276673 981.7252313 1630 5
1013.480599 981.4587966 1631 5
1013.143045 981.9555518 1632 5
1012.688308 981.8454211 1633 5
1012.529475 982.0120584 1634 5
1012.023881 981.9024134 1635 5
1011.505893 982.5647182 1636 5
1011.517276 982.1551976 1637 5
1011.534962 981.9894065 1638 5
1011.708146 981.981648 1639 5
1011.787087 981.5265872 1640 5
1011.379258 981.5788768 1641 5
1012.140405 981.813065 1642 5
1012.238536 982.0958778 1643 5
1013.161057 982.6788705 1644 5
1013.397834 982.4667949 1645 5
1013.187239 982.0780633 1646 5
1013.29876 982.5385967 1647 5
1013.057516 983.4118691 1648 5
1013.296921 983.3846051 1649 5
1013.365386 983.2459224 1650 5
1012.605751 983.6178696 1651 5
1012.10294 983.6120584 1652 5
1012.616849 982.7782821 1653 5
1013.336461 982.4805426 1654 5
1014.180787 982.9015992 1655 5
1014.509298 982.7192202 1656 5
1014.954257 982.0924751 1657 5
1014.558153 981.7493656 1658 5
1013.520918 981.8615058 1659 5
1013.303776 982.4259928 1660 5
1013.146149 983.0697538 1661 5
1013.383645 983.4432254 1662 5
1013.201022 983.611277 1663 5
1013.311781 983.4969298 1664 5
1013.478865 983.5517128 1665 5
1013.887839 983.7832368 1666 5
1014.253941 983.4036977 1667 5
1014.447967 983.1327169 1668 5
1015.280189 984.318593 1669 5
1015.252286 984.4949679 1670 5
1014.932945 984.3772637 1671 5
1014.969009 983.9334041 1672 5
1014.524636 984.0203321 1673 5
1014.500954 983.3874401 1674 5
1014.791412 983.295647 1675 5
1014.968865 983.6247813 1676 5
1015.232145 983.0124311 1677 5
1015.600075 982.0166168 1678 5
1015.280441 981.6074005 1679 5
1014.920223 981.2761773 1680 5
1014.965642 981.1130664 1681 5
1014.343729 980.7395541 1682 5
1014.776501 981.3769128 1683 5
1014.538046 981.7854793 1684 5
1014.336656 981.1244862 1685 5
1014.477334 981.1214406 1686 5
1014.191239 980.8295784 1687 5
1013.907407 980.9841211 1688 5
1013.591296 980.5854465 1689 5
1013.313724 980.7037785 1690 5
1012.124867 980.6195476 1691 5
1012.379555 980.4500979 1692 5
1012.376918 980.1089472 1693 5
1012.663784 979.7343185 1694 5
1012.32755 979.0055958 1695 5
1011.973102 978.6966452 1696 5
1012.283348 978.9184095 1697 5
1013.667769 979.7140031 1698 5
1014.355488 979.4738935 1699 5
1013.868065 979.5738898 1700 5
1013.796955 979.1494233 1701 5
1013.90207 979.4748879 1702 5
1014.762501 979.6362107 1703 5
1014.728734 980.0082848 1704 5
1015.193976 980.5912444 1705 5
1015.02059 980.822872 1706 5
1014.838974 980.7692511 1707 5
1014.585598 980.5196217 1708 5
1014.844832 980.5010697 1709 5
1015.116562 980.2642181 1710 5
1013.821978 980.4011317 1711 5
1013.458099 979.7366903 1712 5
1013.434341 979.4027155 1713 5
1013.740848 979.3251635 1714 5
1013.561217 978.6985313 1715 5
1013.394775 979.73596 1716 5
1013.424939 979.7067878 1717 5
1014.011272 979.006437 1718 5
1013.653624 978.6452115 1719 5
1014.087416 977.666013 1720 5
1013.60947 977.1564048 1721 5
1012.497735 977.6752036 1722 5
1012.524178 977.2438693 1723 5
1012.753111 976.7018428 1724 5
1012.39242 977.5859532 1725 5
1012.468413 978.1551238 1726 5
1013.391321 978.7652681 1727 5
1012.7276 978.4492943 1728 5
1013.247208 978.5115882 1729 5
1014.302403 979.2749104 1730 5
1014.310869 979.1361036 1731 5
1014.707058 979.0616148 1732 5
1015.150638 978.9947813 1733 5
1014.962686 979.2712517 1734 5
1014.812254 979.8233253 1735 5
1014.071343 978.9287292 1736 5
1014.328404 978.8470273 1737 5
1014.594139 979.318782 1738 5
1014.156533 979.3269704 1739 5
1013.951375 979.9774325 1740 5
1014.501086 980.387646 1741 5
1014.809021 980.4450239 1742 5
1014.885839 980.6452628 1743 5
1014.637559 980.7894722 1744 5
1014.138412 981.052037 1745 5
1014.344971 981.2717831 1746 5
1014.188541 980.2063812 1747 5
1014.959633 979.6016535 1748 5
1014.539647 979.6331299 1749 5
1015.016851 980.3337239 1750 5
1015.570998 980.3226007 1751 5
1015.71615 979.5524908 1752 5
1015.951645 980.0941208 1753 5
1016.191185 980.9168014 1754 5
1016.59847 981.0666904 1755 5
1017.438382 981.0914916 1756 5
1017.08989 980.65233 1757 5
1017.004122 981.1883182 1758 5
1017.140219 981.2347066 1759 5
1016.55093 981.8384421 1760 5
1015.51661 981.9517992 1761 5
1014.884525 982.5828833 1762 5
1015.695976 983.1354547 1763 5
1015.82907 983.3452159 1764 5
1016.391506 983.3791269 1765 5
1015.986771 982.8674909 1766 5
1016.424095 983.2236221 1767 5
1016.254454 983.8261298 1768 5
1016.385368 983.6122868 1769 5
1017.189531 983.1136658 1770 5
1017.853691 982.9263873 1771 5
1018.696645 983.532791 1772 5
1018.923812 983.8999861 1773 5
1019.101124 984.9696303 1774 5
1019.406738 984.5259248 1775 5
1019.376978 983.5721651 1776 5
1019.357777 983.6753792 1777 5
1018.308936 984.4875856 1778 5
1018.798424 984.3104643 1779 5
1019.53653 984.1086239 1780 5
1019.743039 984.3636217 1781 5
1019.045005 984.776583 1782 5
1019.642926 984.6558468 1783 5
1019.255225 984.5958133 1784 5
1019.483333 983.6229327 1785 5
1020.230231 983.3287926 1786 5
1019.788372 983.9076035 1787 5
1019.112771 983.1373886 1788 5
1019.739447 982.7796615 1789 5
1019.840066 983.3053843 1790 5
1019.833208 983.4791395 1791 5
1019.684756 982.8147499 1792 5
1019.612112 982.4606816 1793 5
1018.955806 983.0234115 1794 5
1019.12168 983.5247199 1795 5
1019.233439 983.5690445 1796 5
1019.61908 984.0551492 1797 5
1019.739336 983.9844241 1798 5
1020.233166 983.6910307 1799 5
1020.67725 983.4258674 1800 5
1020.168102 982.8259823 1801 5
1020.306018 983.196097 1802 5
1020.786403 983.5653895 1803 5
1020.147317 983.5223344 1804 5
1020.48429 983.5746079 1805 5
1020.968309 983.1790914 1806 5
1020.853671 983.0953111 1807 5
1020.714083 983.7241473 1808 5
1019.850119 984.3948061 1809 5
1020.29024 984.8425929 1810 5
1020.799783 985.0107987 1811 5
1020.377245 985.2020016 1812 5
1019.527628 985.2877253 1813 5
1019.343156 985.6561634 1814 5
1019.729098 986.1740343 1815 5
1020.663818 986.2443751 1816 5
1020.65849 986.2213699 1817 5
1020.250422 986.7384752 1818 5
1020.129774 986.4394507 1819 5
1019.763943 986.6265954 1820 5
1019.094249 987.682825 1821 5
1018.559503 987.8325389 1822 5
1018.291367 987.7502142 1823 5
1018.427004 987.5532618 1824 5
1017.788545 987.2346345 1825 5
1017.843109 986.8545135 1826 5
1017.493958 985.9755826 1827 5
1018.419944 985.9510423 1828 5
1018.340043 986.6075224 1829 5
1018.862635 986.4564628 1830 5
1019.023559 986.1760973 1831 5
1018.306212 985.6271216 1832 5
1018.353977 985.3671259 1833 5
1018.642829 985.6019588 1834 5
1018.735696 985.547525 1835 5
1018.574039 985.4608117 1836 5
1018.796431 985.5921904 1837 5
1019.049661 985.7860062 1838 5
1018.46264 986.5395631 1839 5
1018.723909 986.7509262 1840 5
1019.073342 986.3369552 1841 5
1018.942798 985.666982 1842 5
1018.351935 985.8760414 1843 5
1018.145002 985.461159 1844 5
1018.178081 985.4774667 1845 5
1018.770329 985.5235073 1846 5
1019.143607 985.4888804 1847 5
1019.337311 986.1801763 1848 5
1020.356992 987.197289 1849 5
1020.259456 987.3165661 1850 5
1020.086835 988.1281876 1851 5
1020.369797 988.148909 1852 5
1020.133171 988.3392917 1853 5
1019.725111 988.3600578 1854 5
1019.44277 988.4922021 1855 5
1019.476922 989.0892623 1856 5
1019.218904 989.6233176 1857 5
1019.259083 989.4663813 1858 5
1019.837917 989.0336066 1859 5
1019.713215 989.4063117 1860 5
1019.594823 989.4647173 1861 5
1020.065219 988.9465363 1862 5
1019.839738 988.1024384 1863 5
1019.604317 987.4015897 1864 5
1019.850681 987.1099683 1865 5
1019.791479 986.940813 1866 5
1019.240715 987.0035123 1867 5
1018.346261 987.149809 1868 5
1018.23613 987.8328244 1869 5
1017.976513 988.2579811 1870 5
1017.226225 988.266573 1871 5
1017.000876 987.9672202 1872 5
1016.303473 988.2226603 1873 5
1016.0017 988.205749 1874 5
1015.759702 988.3392395 1875 5
1016.18691 988.049052 1876 5
1017.133785 987.4822265 1877 5
1016.837748 987.3375154 1878 5
1016.024821 987.7802473 1879 5
1016.704312 987.5966218 1880 5
1016.468738 987.5684878 1881 5
1017.088609 988.6875481 1882 5
1016.751304 988.7508422 1883 5
1016.494505 989.4861172 1884 5
1015.777768 989.1211873 1885 5
1014.787248 989.5198676 1886 5
1014.737226 990.0562489 1887 5
1014.864572 989.6543211 1888 5
1014.56741 988.656778 1889 5
1014.060635 989.6023163 1890 5
1014.001336 989.4856434 1891 5
1013.680436 989.5353843 1892 5
1013.467687 989.1346699 1893 5
1014.234733 989.5579689 1894 5
1014.400462 989.6396642 1895 5
1014.373803 989.8827467 1896 5
1014.889577 989.8189377 1897 5
1015.580671 989.849702 1898 5
1015.383153 989.5448313 1899 5
1015.296752 988.7914401 1900 5
1014.940186 989.0276287 1901 5
1014.091586 988.351841 1902 5
1013.969112 988.6586614 1903 5
1014.840432 987.9826221 1904 5
1015.062793 987.8967989 1905 5
1014.963695 987.9756215 1906 5
1015.070044 988.2662013 1907 5
1014.766607 988.3000148 1908 5
1014.319675 987.6974266 1909 5
1013.881527 987.4664406 1910 5
1014.095121 985.8755697 1911 5
1014.418957 984.8796227 1912 5
1014.484417 985.3410281 1913 5
1014.155936 985.2271161 1914 5
1013.14471 985.3731867 1915 5
1012.586425 986.1094582 1916 5
1011.964909 986.0951128 1917 5
1011.349405 985.1710672 1918 5
1011.534309 985.3213854 1919 5
1011.657709 985.6318854 1920 5
1010.949266 985.5285929 1921 5
1010.253568 984.7508955 1922 5
1010.956923 983.889774 1923 5
1012.28447 983.8855974 1924 5
1013.0863 983.7540067 1925 5
1013.519055 984.4138746 1926 5
1014.24628 984.7670909 1927 5
1013.835323 985.9588743 1928 5
1013.533784 985.8478642 1929 5
1013.785069 986.2952025 1930 5
1014.385564 986.7717166 1931 5
1014.920358 986.543702 1932 5
1015.61144 986.7669559 1933 5
1015.380904 987.700517 1934 5
1015.133716 987.8973723 1935 5
1014.72243 987.9210075 1936 5
1013.796432 987.6325621 1937 5
1013.482066 986.8207949 1938 5
1013.056516 986.7155998 1939 5
1013.275442 986.6781337 1940 5
1013.515367 986.8375672 1941 5
1013.724483 986.2140089 1942 5
1012.98965 986.023247 1943 5
1012.783991 985.9011411 1944 5
1013.078089 986.8387054 1945 5
1011.517141 987.1674468 1946 5
1010.801155 987.4505019 1947 5
1010.888722 987.1401758 1948 5
1010.19637 987.0095676 1949 5
1009.715843 987.3635459 1950 5
1010.290754 987.5728501 1951 5
1009.866094 986.9064974 1952 5
1009.309036 986.8983973 1953 5
1009.710178 987.1415503 1954 5
1010.517764 987.132725 1955 5
1011.086699 986.2935656 1956 5
1011.325661 986.0217591 1957 5
1011.759567 986.1231582 1958 5
1012.321939 986.1438747 1959 5
1012.256205 985.7575495 1960 5
1012.283677 986.2748193 1961 5
1013.289868 986.5866267 1962 5
1012.77927 986.3794211 1963 5
1012.426833 985.8095919 1964 5
1012.280377 985.3816057 1965 5
1013.168119 984.0726158 1966 5
1013.728949 984.101174 1967 5
1014.083059 984.1938887 1968 5
1014.654046 984.5119828 1969 5
1015.325274 984.9811581 1970 5
1014.42864 985.1494433 1971 5
1014.14407 984.5258233 1972 5
1014.377534 984.7023643 1973 5
1014.09292 983.9089693 1974 5
1013.344919 983.3169115 1975 5
1013.537643 983.10623 1976 5
1014.111412 983.3895905 1977 5
1014.17832 983.7675673 1978 5
1013.907898 984.1038539 1979 5
1013.612171 984.4620388 1980 5
1012.762056 983.6578417 1981 5
1011.903327 983.0925972 1982 5
1011.293689 983.271321 1983 5
1011.270849 983.3162074 1984 5
1012.199323 982.4571862 1985 5
1011.217839 981.8121121 1986 5
1010.624751 981.6202143 1987 5
1010.621189 981.7054835 1988 5
1010.166714 982.1565897 1989 5
1008.890816 983.1098894 1990 5
1008.149337 982.7046149 1991 5
1008.227806 982.6643953 1992 5
1008.447309 982.8910683 1993 5
1008.234726 982.3044216 1994 5
1007.709519 981.6783867 1995 5
1007.253874 983.0206984 1996 5
1007.801459 983.3484048 1997 5
1008.034141 983.817134 1998 5
1008.678841 984.4631158 1999 5
1009.075684 984.5565572 2000 5
1024.72437 92.26025498 0 6
1023.777321 92.97317764 1 6
1022.976905 92.70050249 2 6
1022.478671 92.94341892 3 6
1022.371439 92.70884563 4 6
1022.611459 92.77347947 5 6
1021.91363 92.71329631 6 6
1021.901316 93.41590148 7 6
1021.832208 93.44397729 8 6
1022.229129 93.54678637 9 6
1022.545956 93.5244384 10 6
1022.458728 92.98787006 11 6
1022.69181 92.74325098 12 6
1023.104752 92.65231419 13 6
1021.682107 92.26782024 14 6
1021.530383 91.53636549 15 6
1021.627335 92.03894627 16 6
1021.586627 92.13999227 17 6
1020.768168 91.37417854 18 6
1020.092571 90.77024521 19 6
1020.101958 90.85101109 20 6
1020.42881 90.66950823 21 6
1020.000439 89.96200177 22 6
1019.855225 89.70904718 23 6
1020.541261 89.19924599 24 6
1020.759087 88.82608512 25 6
1020.082024 87.90462003 26 6
1019.611531 87.89764248 27 6
1020.06342 88.00096946 28 6
1020.916266 87.77155091 29 6
1021.098274 88.49360553 30 6
1020.62307 88.02198027 31 6
1020.293579 87.97422415 32 6
1021.292015 87.67366884 33 6
1021.037072 88.27787087 34 6
1021.023631 89.01938152 35 6
1020.848591 89.96321887 36 6
1021.425086 90.03330341 37 6
1021.469818 89.78013571 38 6
1021.678673 90.23891911 39 6
1021.721362 90.55881634 40 6
1021.452193 90.72296941 41 6
1021.252471 89.8538437 42 6
1020.893741 90.14052968 43 6
1021.236372 89.08496951 44 6
1021.476554 88.36374987 45 6
1021.563201 88.53426211 46 6
1022.018565 88.45204256 47 6
1022.358258 88.46684004 48 6
1022.037132 88.46993575 49 6
1022.25582 87.46643427 50 6
1022.235184 87.29569193 51 6
1021.881233 88.13544963 52 6
1022.325596 88.3556613 53 6
1021.953931 87.2294463 54 6
1021.617524 87.23164883 55 6
1022.512878 87.61361064 56 6
1022.743658 88.02671463 57 6
1023.614436 88.46654913 58 6
1024.074005 88.52587719 59 6
1024.192223 88.41964163 60 6
1023.942911 88.38965549 61 6
1024.079336 88.04090493 62 6
1024.392999 87.79118679 63 6
1024.383806 87.29762808 64 6
1023.660749 87.1774764 65 6
1023.459895 87.11889802 66 6
1023.657833 87.16455033 67 6
1022.686004 87.48771472 68 6
1022.227636 87.43153662 69 6
1021.403197 87.36042997 70 6
1021.435805 87.52018306 71 6
1021.817498 87.88149578 72 6
1021.995279 87.28685802 73 6
1021.611148 87.12498298 74 6
1020.870654 87.72085583 75 6
1020.849685 87.98839429 76 6
1020.085543 87.76736482 77 6
1019.309567 88.18271831 78 6
1019.24398 87.92545292 79 6
1019.189443 87.55423936 80 6
1019.056706 86.85052225 81 6
1019.245216 86.49605078 82 6
1019.387025 87.51481951 83 6
1019.351468 87.46572594 84 6
1020.179647 87.80859904 85 6
1020.418008 87.1195106 86 6
1020.423031 86.57591245 87 6
1020.466457 86.06937227 88 6
1021.057082 85.95527737 89 6
1021.350739 86.35411325 90 6
1021.193398 86.91406422 91 6
1020.517577 86.49132836 92 6
1021.014599 86.95826034 93 6
1021.35748 87.11113187 94 6
1022.162883 86.70897449 95 6
1022.217839 86.58633925 96 6
1021.850146 85.95433476 97 6
1021.657484 85.76739456 98 6
1021.870813 85.98840208 99 6
1021.302546 85.43141691 100 6
1021.68252 85.05428058 101 6
1021.338892 84.46519813 102 6
1020.671055 85.26552024 103 6
1020.213418 86.10972369 104 6
1020.185138 85.59618829 105 6
1020.443697 85.02596 106 6
1019.914059 84.65826326 107 6
1019.948807 84.16780137 108 6
1020.04504 84.10601036 109 6
1019.714337 83.21763176 110 6
1018.916759 82.88898338 111 6
1018.891674 82.52845473 112 6
1019.511455 82.63156823 113 6
1020.226302 81.79375635 114 6
1019.630648 82.43135408 115 6
1018.91192 83.03665828 116 6
1019.506812 82.95894566 117 6
1019.859031 82.8059257 118 6
1019.602891 83.0117281 119 6
1019.471898 83.32853988 120 6
1020.06539 84.25495707 121 6
1020.429618 84.37851225 122 6
1020.411602 84.71114685 123 6
1019.823263 85.75475615 124 6
1020.209726 85.96254699 125 6
1021.137605 85.61167751 126 6
1020.523597 85.50989986 127 6
1021.682789 85.35186708 128 6
1021.950308 85.68269435 129 6
1021.531952 86.05079724 130 6
1021.009664 85.90341514 131 6
1021.364956 85.79660792 132 6
1021.108488 85.94317732 133 6
1020.684427 86.08127891 134 6
1020.344638 85.81983224 135 6
1019.878792 85.02802898 136 6
1019.559107 85.04406832 137 6
1018.642757 85.38676882 138 6
1018.524919 85.93136813 139 6
1018.129736 86.24376052 140 6
1017.937203 86.47549308 141 6
1017.840073 87.19411379 142 6
1018.34501 87.67952109 143 6
1018.884693 86.49159175 144 6
1018.304204 86.12671238 145 6
1017.921813 85.61721595 146 6
1018.874114 84.33850434 147 6
1018.560777 83.89530411 148 6
1018.131803 83.76426613 149 6
1017.669049 83.90849692 150 6
1017.508105 83.9141202 151 6
1017.761517 83.46408482 152 6
1018.020174 83.64299387 153 6
1018.037937 84.02366403 154 6
1018.591572 83.88611203 155 6
1019.052641 83.70687287 156 6
1019.2273 83.83397298 157 6
1019.864925 83.64122279 158 6
1019.527764 82.5153135 159 6
1019.125422 82.14554901 160 6
1018.776754 82.08386551 161 6
1018.610887 81.73731722 162 6
1018.309871 82.09780512 163 6
1018.306192 82.16647698 164 6
1018.444919 81.95785492 165 6
1018.395262 81.78907375 166 6
1019.084572 81.51010422 167 6
1019.276053 81.38705589 168 6
1019.033931 81.91830835 169 6
1018.112678 82.29672081 170 6
1018.364667 82.83876979 171 6
1018.790614 82.81132392 172 6
1019.234455 82.28092198 173 6
1019.861596 82.6199244 174 6
1019.63605 82.32911544 175 6
1020.018088 82.11028586 176 6
1021.10896 82.29780249 177 6
1020.862165 83.60678831 178 6
1020.096697 84.59551537 179 6
1020.367786 84.72295989 180 6
1021.096614 84.81238623 181 6
1021.690311 84.65074718 182 6
1022.082848 84.50730529 183 6
1022.04434 84.12058331 184 6
1021.646913 84.01486873 185 6
1021.715963 84.3736367 186 6
1021.478035 83.96566532 187 6
1020.771243 84.64547471 188 6
1020.556349 85.13198583 189 6
1020.751711 85.65135913 190 6
1020.804782 85.73556438 191 6
1020.297687 85.9360493 192 6
1019.821122 85.78091507 193 6
1019.450959 85.52480429 194 6
1019.297185 84.60263393 195 6
1018.997282 84.51461885 196 6
1019.370175 85.29270263 197 6
1020.120636 85.52428302 198 6
1020.324199 85.74244539 199 6
1020.3243 86.13351832 200 6
1020.381362 86.81776338 201 6
1019.487931 87.21253872 202 6
1019.492284 87.17653497 203 6
1019.006868 86.70184494 204 6
1019.789726 86.3155694 205 6
1020.191632 86.93072639 206 6
1019.620609 86.6099256 207 6
1019.398458 86.42147421 208 6
1019.400529 86.65233953 209 6
1019.381213 86.10124923 210 6
1019.974489 85.80067273 211 6
1019.831813 85.53077558 212 6
1019.19209 85.054357 213 6
1018.279896 84.8812175 214 6
1017.2602 84.69182817 215 6
1017.097912 84.79945555 216 6
1017.807204 84.93371054 217 6
1017.931865 85.34224334 218 6
1017.992918 85.76762697 219 6
1017.520846 86.25677645 220 6
1017.663301 87.45662273 221 6
1018.240234 88.31526888 222 6
1018.695545 88.04373972 223 6
1018.060938 86.89066484 224 6
1018.445536 86.40393062 225 6
1018.185286 86.78256716 226 6
1018.581338 86.19643749 227 6
1018.990704 85.57544034 228 6
1019.37088 85.08245713 229 6
1019.772372 84.7617334 230 6
1019.638167 84.17116886 231 6
1019.229127 84.26455779 232 6
1019.611902 84.77860742 233 6
1020.34651 84.99552191 234 6
1021.13799 85.72947213 235 6
1020.746043 86.27233047 236 6
1021.2978 86.73372396 237 6
1021.58869 86.54942011 238 6
1021.826252 86.36076009 239 6
1021.980745 86.05154941 240 6
1022.175327 85.90418611 241 6
1022.023223 85.36994791 242 6
1022.63914 85.55056981 243 6
1022.935734 86.22122315 244 6
1022.951344 86.70199323 245 6
1023.11831 86.90871471 246 6
1023.714309 86.41593592 247 6
1023.942712 86.08794851 248 6
1023.044044 86.18175964 249 6
1022.28214 85.84053651 250 6
1022.532184 85.72989131 251 6
1022.926038 85.70495758 252 6
1022.964262 85.35368317 253 6
1023.1971 84.81944604 254 6
1023.64318 84.79638155 255 6
1023.440397 85.54188477 256 6
1023.643637 85.51156543 257 6
1023.988131 85.62245289 258 6
1024.079617 85.28941205 259 6
1024.237529 85.12085518 260 6
1024.148616 85.1572834 261 6
1024.074758 85.37592836 262 6
1023.935987 85.33333875 263 6
1023.79469 85.36026459 264 6
1023.216391 85.3719441 265 6
1023.188576 85.5111842 266 6
1022.544847 85.60301573 267 6
1021.577366 85.60629447 268 6
1020.983447 85.42693328 269 6
1019.999501 85.29652923 270 6
1020.37444 84.68017502 271 6
1020.880666 85.2482138 272 6
1020.534344 85.88946548 273 6
1021.265349 87.10530127 274 6
1020.81205 87.40023746 275 6
1020.099785 87.33543873 276 6
1020.518848 86.18896972 277 6
1020.216736 85.71278011 278 6
1020.082394 86.18218116 279 6
1020.502642 86.12981481 280 6
1020.364413 85.4047408 281 6
1020.361201 86.21847093 282 6
1019.863812 85.5056404 283 6
1020.117188 84.90357039 284 6
1020.144346 84.75111922 285 6
1019.784992 85.1003565 286 6
1019.753469 84.42171027 287 6
1019.90424 83.94022468 288 6
1020.433751 83.73176547 289 6
1019.61067 84.26804548 290 6
1018.768389 84.10936159 291 6
1018.895969 84.52027753 292 6
1018.647947 84.83394284 293 6
1018.869606 85.40863626 294 6
1019.30179 86.19862329 295 6
1019.739119 86.33348407 296 6
1020.274324 86.47354778 297 6
1020.958345 86.70134601 298 6
1020.018776 86.8883062 299 6
1020.85418 87.31341856 300 6
1021.133489 87.62045098 301 6
1020.948286 87.01840185 302 6
1020.638858 87.94535193 303 6
1021.122 88.4289754 304 6
1021.237814 88.66195905 305 6
1020.300959 88.3851764 306 6
1020.060727 87.96564187 307 6
1020.376979 87.93480184 308 6
1020.51404 87.79830489 309 6
1021.069913 87.45890649 310 6
1021.021659 87.81415789 311 6
1021.053574 88.49294521 312 6
1020.985372 89.0611385 313 6
1021.388329 88.53621879 314 6
1020.980271 88.2105404 315 6
1021.507482 88.59187441 316 6
1022.093499 88.56275705 317 6
1022.993931 88.89033372 318 6
1024.161024 88.53417008 319 6
1024.737772 89.01857243 320 6
1024.964899 89.25037974 321 6
1025.66104 89.13347551 322 6
1025.594296 88.95956724 323 6
1025.370008 87.67644114 324 6
1025.328095 86.83625668 325 6
1025.020305 86.69227291 326 6
1025.411464 86.51828521 327 6
1025.574464 86.59907908 328 6
1025.738805 85.38563997 329 6
1025.748161 85.32414298 330 6
1025.737179 84.29799691 331 6
1026.24857 83.81403272 332 6
1026.849943 84.4775019 333 6
1027.310309 84.95058973 334 6
1027.818939 84.9480544 335 6
1028.030851 84.40862922 336 6
1028.052778 84.52408229 337 6
1027.10612 84.58075672 338 6
1027.671152 84.23146995 339 6
1028.363738 83.40438861 340 6
1028.445178 82.69340015 341 6
1028.865346 82.39379444 342 6
1029.255794 81.94017376 343 6
1028.822694 81.73555821 344 6
1028.527412 81.58036788 345 6
1029.6828 80.38019092 346 6
1030.34219 79.72041052 347 6
1030.694092 79.51917625 348 6
1030.653085 79.83983315 349 6
1029.699067 79.85562276 350 6
1029.5967 79.97541634 351 6
1029.574045 80.14365917 352 6
1029.314166 80.17696023 353 6
1030.586082 80.21407088 354 6
1031.237689 79.69853222 355 6
1030.714705 79.96293939 356 6
1030.514571 79.84516111 357 6
1031.242051 79.15292885 358 6
1031.702833 79.55266434 359 6
1031.034106 80.38664196 360 6
1030.486938 79.98382865 361 6
1030.013997 78.91064909 362 6
1029.957029 78.88565761 363 6
1030.805651 79.37160233 364 6
1030.744789 79.36175747 365 6
1030.831018 79.26011303 366 6
1030.655934 79.61737819 367 6
1030.744736 80.01638423 368 6
1030.701163 80.27105422 369 6
1031.108271 80.27255845 370 6
1031.151412 80.63172514 371 6
1031.005939 81.05744268 372 6
1031.059165 81.43529774 373 6
1031.202439 81.32841952 374 6
1030.84935 81.21771534 375 6
1030.670357 80.91344481 376 6
1031.498317 80.36558841 377 6
1031.48297 79.7530832 378 6
1031.480812 79.9448097 379 6
1030.839201 80.58833744 380 6
1030.678685 80.47943544 381 6
1030.607297 80.42669215 382 6
1030.664835 80.50842174 383 6
1030.605784 80.65135918 384 6
1030.972676 80.80704378 385 6
1030.784368 81.20873234 386 6
1030.666108 80.37906929 387 6
1030.594603 80.22663488 388 6
1031.011058 79.98237162 389 6
1030.871335 80.01420085 390 6
1030.922787 79.48251272 391 6
1031.075527 79.56118239 392 6
1031.313354 79.94046496 393 6
1031.531756 79.50953616 394 6
1031.450013 78.94645744 395 6
1031.635988 78.80188088 396 6
1032.263346 79.3523962 397 6
1032.922167 79.36388402 398 6
1033.546673 78.5098471 399 6
1033.487478 77.96704054 400 6
1033.674865 77.81270091 401 6
1032.836819 78.11482337 402 6
1031.945604 78.108048 403 6
1032.214221 78.03325805 404 6
1031.774448 78.75929308 405 6
1031.278668 78.88562943 406 6
1031.533582 79.10025142 407 6
1031.157586 78.93956808 408 6
1031.599001 78.35578936 409 6
1031.671152 78.35812359 410 6
1031.273809 78.21570749 411 6
1031.365239 77.24776284 412 6
1031.142955 76.26277605 413 6
1030.932956 76.59016672 414 6
1030.673301 76.24199061 415 6
1030.046013 76.68011747 416 6
1030.227364 77.07548189 417 6
1030.745188 76.97091542 418 6
1030.49456 76.84456012 419 6
1029.633727 75.69510081 420 6
1029.832233 75.79337972 421 6
1030.065728 75.75973826 422 6
1029.828276 75.52011875 423 6
1029.101041 75.06060061 424 6
1028.508638 75.07213064 425 6
1027.063378 74.57153446 426 6
1026.869524 74.94944169 427 6
1026.579794 75.05501257 428 6
1025.959011 74.47913685 429 6
1025.853344 74.41473949 430 6
1025.739201 74.65274112 431 6
1025.84279 75.01879637 432 6
1026.292702 75.64750785 433 6
1025.825465 75.48894868 434 6
1026.028975 75.18015392 435 6
1026.600692 74.98094947 436 6
1026.242337 75.44882946 437 6
1026.375628 75.33857612 438 6
1026.72403 76.10860742 439 6
1026.83853 75.98008766 440 6
1026.504196 76.00617902 441 6
1025.917904 74.80920028 442 6
1025.584645 74.07975742 443 6
1026.401699 72.95163033 444 6
1026.650854 73.12283765 445 6
1026.763404 73.10421991 446 6
1026.605068 73.61425336 447 6
1027.627749 73.52611681 448 6
1027.950059 73.89318774 449 6
1027.835638 73.70808072 450 6
1027.592848 73.13209904 451 6
1028.3075 72.38381778 452 6
1028.143187 72.50053241 453 6
1028.603163 72.24808902 454 6
1029.015111 72.68244898 455 6
1028.727276 73.660812 456 6
1028.576265 73.36619718 457 6
1028.920362 73.03549166 458 6
1028.743021 73.20946123 459 6
1029.232816 73.12987869 460 6
1029.552856 72.8076129 461 6
1029.668455 72.60928124 462 6
1029.973737 72.65828264 463 6
1029.705029 71.82421385 464 6
1031.069161 71.86340771 465 6
1030.895956 71.46741533 466 6
1030.779822 70.81395038 467 6
1029.719174 70.25261911 468 6
1029.318777 69.40840412 469 6
1028.353467 69.1944674 470 6
1028.278616 69.05642505 471 6
1028.348269 68.30762136 472 6
1027.963874 67.49765844 473 6
1027.570603 67.95491834 474 6
1027.587197 68.01764479 475 6
1027.984674 68.55490774 476 6
1028.422055 68.2788225 477 6
1029.08693 67.96270686 478 6
1029.005651 68.52073592 479 6
1028.365399 68.52939512 480 6
1027.814014 68.52695645 481 6
1027.242609 68.87329585 482 6
1027.240046 69.54939258 483 6
1027.143887 69.9211109 484 6
1027.114796 69.67799891 485 6
1026.918389 69.90941056 486 6
1027.193355 69.73550368 487 6
1027.32537 68.58450823 488 6
1027.895439 68.17228607 489 6
1027.897688 68.28565951 490 6
1027.445447 68.23977337 491 6
1028.103762 68.85689479 492 6
1028.094363 68.16138581 493 6
1027.601706 67.85712089 494 6
1027.586356 68.15420794 495 6
1028.145985 68.41521887 496 6
1028.438328 68.78429633 497 6
1027.989562 68.99729548 498 6
1027.76716 68.69036283 499 6
1027.086934 68.93898146 500 6
1027.826669 69.20538188 501 6
1027.589839 68.93216633 502 6
1027.888243 69.01376074 503 6
1028.412728 69.10796341 504 6
1029.256066 69.01467121 505 6
1028.796115 68.07793746 506 6
1028.679709 67.48339935 507 6
1028.915113 66.91751301 508 6
1029.465534 67.01800842 509 6
1029.523748 66.9920316 510 6
1030.318014 66.58610702 511 6
1030.363778 66.19929095 512 6
1030.18751 66.41672238 513 6
1030.593808 66.27985055 514 6
1030.675719 66.54090355 515 6
1031.162032 66.48109491 516 6
1031.163149 66.58382668 517 6
1031.274149 67.00317649 518 6
1032.644864 66.89500523 519 6
1032.770987 66.93364539 520 6
1032.540262 66.45631375 521 6
1031.418677 65.81001658 522 6
1031.146312 64.83093415 523 6
1031.941898 63.91221859 524 6
1031.673135 63.76989796 525 6
1031.945877 64.89165875 526 6
1032.906637 64.41813999 527 6
1033.6793 64.48754724 528 6
1033.98972 64.30215767 529 6
1034.817318 64.22984936 530 6
1035.38502 64.07454096 531 6
1035.830262 63.96370999 532 6
1035.015982 64.18134739 533 6
1034.382908 63.45616301 534 6
1033.857446 63.3477217 535 6
1033.318191 62.69959066 536 6
1032.71661 62.51767765 537 6
1032.365138 62.17160171 538 6
1032.355389 62.29373133 539 6
1032.049753 61.92857324 540 6
1032.205455 61.6592899 541 6
1032.900388 62.12568842 542 6
1032.21408 62.09544715 543 6
1032.669628 61.91804448 544 6
1034.056316 62.20757798 545 6
1034.094998 62.66476591 546 6
1034.029868 62.39278185 547 6
1033.862908 62.58598929 548 6
1034.233933 62.01941123 549 6
1034.436448 62.09493083 550 6
1034.985536 62.21773118 551 6
1035.531541 62.27931771 552 6
1035.669602 62.85888971 553 6
1035.15302 63.22346566 554 6
1035.254284 62.54800335 555 6
1035.20263 61.67876521 556 6
1035.179139 62.48987998 557 6
1035.274177 61.74414414 558 6
1035.635682 61.60905742 559 6
1036.541573 62.08986418 560 6
1036.852538 62.51312441 561 6
1037.042728 62.60963859 562 6
1037.522421 62.63697422 563 6
1037.870833 63.42135011 564 6
1037.412228 62.8603527 565 6
1036.916717 62.42540518 566 6
1036.525021 63.14461655 567 6
1035.781257 63.91735746 568 6
1035.624838 63.21443603 569 6
1036.173611 63.31522361 570 6
1036.849405 63.73424664 571 6
1037.085314 63.34936404 572 6
1037.646071 62.94433147 573 6
1038.037677 64.24415279 574 6
1038.528903 65.05116215 575 6
1038.613675 65.21640201 576 6
1038.384653 65.26326242 577 6
1038.364966 64.75897332 578 6
1037.616752 64.93231492 579 6
1037.892797 65.83894792 580 6
1037.35323 65.38872147 581 6
1037.174507 64.54677667 582 6
1036.645444 64.25588954 583 6
1036.789439 64.2276298 584 6
1036.252142 65.22564985 585 6
1036.085457 64.982027 586 6
1035.755274 64.62164602 587 6
1035.062751 63.53711528 588 6
1034.468448 63.53583005 589 6
1034.135608 64.02930784 590 6
1033.550944 63.66203239 591 6
1033.570008 63.88990503 592 6
1033.369714 63.85961637 593 6
1033.863613 64.37145903 594 6
1034.273796 64.6566613 595 6
1034.657042 64.7738951 596 6
1034.491597 65.01829681 597 6
1035.008085 64.8251158 598 6
1035.270259 65.27860715 599 6
1034.763436 65.55615184 600 6
1034.164351 65.90302163 601 6
1034.533913 65.88248269 602 6
1034.403036 65.01744747 603 6
1034.457026 64.75270361 604 6
1034.494826 65.16304052 605 6
1034.828089 65.75014195 606 6
1034.974829 66.37255694 607 6
1035.554259 66.22060169 608 6
1035.791376 65.73175647 609 6
1035.978693 65.0863414 610 6
1035.612662 65.42317569 611 6
1036.522695 65.25943743 612 6
1036.270045 65.49463618 613 6
1036.17766 65.02599334 614 6
1036.25756 64.21746569 615 6
1036.148108 64.34686462 616 6
1037.086221 64.3402887 617 6
1037.560015 63.23621021 618 6
1037.888203 62.19001604 619 6
1037.71098 61.3236731 620 6
1038.477662 61.61395831 621 6
1039.41804 61.81039783 622 6
1039.232024 62.38575957 623 6
1039.197356 62.49304667 624 6
1039.709498 61.97722342 625 6
1040.280716 61.79579572 626 6
1040.46027 61.40724959 627 6
1040.674908 62.00126507 628 6
1041.513617 61.82225977 629 6
1041.252393 61.02169667 630 6
1041.207902 60.90117992 631 6
1040.10371 61.2518424 632 6
1039.482992 61.28196809 633 6
1038.759379 61.41816599 634 6
1038.75521 61.54989585 635 6
1038.170816 60.82217614 636 6
1038.048938 60.47792476 637 6
1037.480349 60.69569639 638 6
1037.527283 60.22869394 639 6
1037.385831 60.23535589 640 6
1037.737426 60.98100976 641 6
1037.211106 60.66345134 642 6
1037.291664 60.02898249 643 6
1038.21474 60.3176042 644 6
1037.806311 60.34631243 645 6
1037.72368 60.45782569 646 6
1037.641882 59.98535807 647 6
1037.640511 59.5193677 648 6
1038.402544 59.18136262 649 6
1038.971225 59.54937966 650 6
1039.44852 59.9310332 651 6
1039.985707 60.04423461 652 6
1039.887986 60.900802 653 6
1039.363179 61.25852711 654 6
1039.159352 61.39120327 655 6
1039.43609 60.92892437 656 6
1040.192395 60.74806561 657 6
1040.399003 60.09391635 658 6
1040.041826 59.5162264 659 6
1039.161703 59.27405081 660 6
1039.524291 59.63787685 661 6
1039.077064 59.40068577 662 6
1039.221119 59.94128364 663 6
1039.875132 60.40626459 664 6
1040.953163 60.39978699 665 6
1041.117499 61.1041822 666 6
1040.621922 61.79066458 667 6
1039.910148 61.26918007 668 6
1039.537238 60.68309492 669 6
1038.545262 60.83858233 670 6
1037.925344 60.69386028 671 6
1037.344564 60.8488029 672 6
1036.24704 60.38368592 673 6
1036.338734 60.39911147 674 6
1036.474066 60.19942388 675 6
1037.197414 60.35528692 676 6
1036.616495 60.21346243 677 6
1036.962828 60.21234201 678 6
1037.44845 59.67824303 679 6
1037.702407 59.30752329 680 6
1037.441976 59.13859366 681 6
1037.054778 59.66780753 682 6
1037.163722 59.16168497 683 6
1037.385618 58.95643218 684 6
1037.029046 58.89246092 685 6
1036.537404 58.74506029 686 6
1035.838999 57.93624458 687 6
1036.018728 57.74639486 688 6
1035.201088 57.57476658 689 6
1035.058074 58.95354497 690 6
1034.825694 59.46076103 691 6
1035.079272 59.78652495 692 6
1034.993434 59.4118969 693 6
1035.263756 59.30573056 694 6
1034.629197 59.62812278 695 6
1034.248756 59.61754875 696 6
1034.093719 59.68761167 697 6
1033.453517 59.37477848 698 6
1032.587778 59.28543178 699 6
1032.334896 59.8498516 700 6
1032.696688 60.68855995 701 6
1032.463342 60.43058017 702 6
1031.772247 60.44556829 703 6
1031.284766 61.18736413 704 6
1031.437111 61.76898369 705 6
1030.475662 60.88113189 706 6
1029.863834 61.27547959 707 6
1030.700733 61.16102262 708 6
1031.419754 61.30143662 709 6
1031.119207 61.45133243 710 6
1030.726425 61.01002389 711 6
1030.552986 61.10740391 712 6
1030.458798 61.41570321 713 6
1030.1296 61.55891266 714 6
1030.611737 62.11102577 715 6
1030.165553 62.56573506 716 6
1029.383063 62.65444942 717 6
1029.341935 61.98673835 718 6
1029.052466 60.93978817 719 6
1028.956815 61.37360798 720 6
1029.770764 61.37593948 721 6
1029.359989 61.74242991 722 6
1028.440537 62.20546244 723 6
1027.744606 62.41927232 724 6
1027.326225 61.93761946 725 6
1027.082193 62.66274783 726 6
1027.130277 63.62389587 727 6
1026.76196 63.68063043 728 6
1026.955899 63.95026505 729 6
1027.094184 64.1378528 730 6
1026.833731 63.27011589 731 6
1026.496249 64.42593137 732 6
1025.768031 64.88922064 733 6
1026.086915 64.45038424 734 6
1026.004565 64.59465016 735 6
1025.728632 64.96092158 736 6
1025.453459 64.81259317 737 6
1024.914602 64.75506665 738 6
1025.163295 65.02327583 739 6
1025.887803 64.93149211 740 6
1025.013315 65.22828713 741 6
1024.623158 65.63254928 742 6
1025.02668 65.13124324 743 6
1025.176153 64.48672086 744 6
1024.697694 65.28204515 745 6
1024.811666 65.54397578 746 6
1024.474677 65.57398268 747 6
1024.874464 65.49019827 748 6
1025.393385 65.45361472 749 6
1025.611355 65.96689686 750 6
1025.861606 66.02310254 751 6
1026.407483 66.18837087 752 6
1025.931897 66.82429032 753 6
1026.064235 66.08208011 754 6
1026.536629 65.40055314 755 6
1026.381482 65.48934208 756 6
1026.697308 65.08379477 757 6
1026.628407 64.82749682 758 6
1026.061727 65.15890744 759 6
1026.492397 65.05076656 760 6
1026.191759 65.26096395 761 6
1026.4607 65.46787829 762 6
1026.353646 65.51509397 763 6
1026.185999 65.05799091 764 6
1026.592134 65.61923469 765 6
1026.537636 65.2414559 766 6
1026.085298 65.9170154 767 6
1026.083928 66.63301519 768 6
1025.511571 66.67200388 769 6
1024.740412 67.19407298 770 6
1025.399506 67.07460765 771 6
1025.684194 66.81670953 772 6
1025.408978 66.40489664 773 6
1025.440627 66.41407978 774 6
1025.276517 65.41602039 775 6
1025.730601 65.22799752 776 6
1026.042817 65.33647677 777 6
1026.780972 65.12524776 778 6
1026.816227 64.70069027 779 6
1027.393654 64.59117729 780 6
1027.2057 64.88750362 781 6
1027.260829 66.53800369 782 6
1027.139884 66.76048109 783 6
1027.690969 67.02508225 784 6
1028.193811 67.79119188 785 6
1028.819073 68.13989654 786 6
1028.899249 68.28169177 787 6
1030.119268 68.22495754 788 6
1031.51039 68.19290606 789 6
1032.70388 68.14718246 790 6
1032.629803 68.12899749 791 6
1032.761289 69.42425323 792 6
1032.601762 70.00030717 793 6
1032.575146 70.99800578 794 6
1032.782737 71.13606363 795 6
1033.554013 70.30947953 796 6
1033.818976 70.32615198 797 6
1033.507549 70.05620785 798 6
1033.113098 70.78630734 799 6
1033.758207 70.76711218 800 6
1034.693563 70.79281943 801 6
1034.148969 71.10034258 802 6
1034.447869 70.91395768 803 6
1034.752694 70.43278871 804 6
1034.235247 69.71461625 805 6
1033.802717 69.71662337 806 6
1033.929481 69.346693 807 6
1033.717782 68.91195112 808 6
1033.60707 69.13180803 809 6
1033.618554 69.31941288 810 6
1033.758065 70.00375475 811 6
1034.120328 69.68234831 812 6
1034.544526 69.33188588 813 6
1034.770574 69.50070828 814 6
1035.263503 69.83270741 815 6
1035.70441 70.26790415 816 6
1035.745833 70.58599857 817 6
1036.633016 71.15480084 818 6
1036.97177 71.73170155 819 6
1036.231536 71.77648996 820 6
1035.965929 71.17229188 821 6
1036.256282 71.28928978 822 6
1036.775893 71.41448776 823 6
1037.000438 71.53613976 824 6
1037.189492 72.04462445 825 6
1038.17502 71.98537236 826 6
1038.821705 72.98928338 827 6
1039.625462 73.41490712 828 6
1038.956895 73.11760595 829 6
1039.049321 72.7436043 830 6
1039.918027 72.26297157 831 6
1039.883972 72.10916314 832 6
1040.240615 72.24070601 833 6
1040.185601 72.05479126 834 6
1040.177358 71.81160135 835 6
1039.747152 71.83713458 836 6
1040.65497 72.10490729 837 6
1041.119794 71.94156818 838 6
1040.935513 71.64990058 839 6
1041.025223 71.97005798 840 6
1040.89784 72.12122799 841 6
1041.260515 72.28838924 842 6
1041.619897 72.32097965 843 6
1041.559106 72.4248449 844 6
1041.039415 72.21159991 845 6
1041.315364 72.77071669 846 6
1041.501296 72.97377053 847 6
1041.733089 73.07506954 848 6
1041.68335 72.24142791 849 6
1041.780533 72.50830308 850 6
1041.486435 72.32880066 851 6
1040.68413 72.80859232 852 6
1040.543084 72.53319268 853 6
1040.230858 72.54864865 854 6
1040.416939 72.5646689 855 6
1040.570759 72.3568045 856 6
1040.274916 72.1679364 857 6
1039.899178 71.90082588 858 6
1039.645744 72.09197764 859 6
1039.2944 72.65888082 860 6
1039.299022 72.73081164 861 6
1039.242002 72.9178469 862 6
1039.411842 72.11114653 863 6
1039.821044 72.40573444 864 6
1040.094636 72.05990513 865 6
1041.080225 70.76726778 866 6
1041.422563 70.4159015 867 6
1040.887714 70.9598265 868 6
1040.460545 71.97720384 869 6
1040.436338 72.51971149 870 6
1040.053116 72.15114794 871 6
1040.303099 72.485641 872 6
1041.25854 72.00093307 873 6
1040.555303 71.90555259 874 6
1040.470451 72.44426702 875 6
1041.136062 72.22970953 876 6
1041.251334 71.81495502 877 6
1041.218331 71.19285056 878 6
1041.920306 71.0501883 879 6
1041.9844 71.30000892 880 6
1041.845935 71.34052413 881 6
1042.275139 70.57585462 882 6
1041.9681 70.5460083 883 6
1041.83162 70.62491794 884 6
1041.331848 70.44559816 885 6
1041.023862 69.83958361 886 6
1040.181295 69.55306958 887 6
1039.815969 69.66995131 888 6
1040.468335 70.32608118 889 6
1041.183962 71.38570718 890 6
1040.739261 71.56994132 891 6
1040.083213 70.60712098 892 6
1039.72507 71.0604898 893 6
1039.169256 71.82304451 894 6
1038.682119 71.97708619 895 6
1038.934796 71.29974048 896 6
1038.818913 70.80378502 897 6
1038.531614 69.74074074 898 6
1038.425351 70.30180573 899 6
1038.345467 70.83622872 900 6
1038.170817 70.18005387 901 6
1038.360352 69.45646147 902 6
1039.202649 69.53093464 903 6
1039.262431 70.13521704 904 6
1039.096046 70.45324013 905 6
1039.284128 70.26230641 906 6
1039.054733 70.44621541 907 6
1039.262157 70.67835896 908 6
1038.947301 69.80916888 909 6
1038.654792 68.90146644 910 6
1038.143328 68.98825978 911 6
1039.115802 69.14118605 912 6
1039.031094 69.46918546 913 6
1038.790014 70.0419339 914 6
1038.524065 69.65917079 915 6
1037.921868 68.52663894 916 6
1038.40408 68.61314359 917 6
1038.255279 68.48752616 918 6
1038.189693 68.06197971 919 6
1037.618138 67.52363467 920 6
1037.318026 67.16932034 921 6
1036.827945 66.43492833 922 6
1036.505836 66.61405828 923 6
1036.355777 67.76537291 924 6
1035.57616 68.79765294 925 6
1035.006717 68.61303239 926 6
1034.659776 67.59612428 927 6
1035.44847 67.21428114 928 6
1035.168956 67.34666232 929 6
1035.472545 66.96962725 930 6
1034.994868 66.65345616 931 6
1035.40906 67.18153873 932 6
1036.113554 67.34814313 933 6
1035.853377 66.13154474 934 6
1036.144687 65.66213605 935 6
1036.58531 65.49289228 936 6
1036.018391 64.46998378 937 6
1036.22046 63.74348786 938 6
1036.16003 63.43745255 939 6
1036.07065 63.20691472 940 6
1035.985583 62.54115954 941 6
1035.796793 62.17398767 942 6
1036.856725 62.01769366 943 6
1036.689254 62.11950299 944 6
1036.749007 61.70407258 945 6
1036.432174 61.19398156 946 6
1036.640602 61.23868989 947 6
1036.718181 60.45092646 948 6
1037.197154 60.12258142 949 6
1037.497564 60.24602631 950 6
1037.832032 60.73579299 951 6
1037.307333 61.25903954 952 6
1037.343288 61.24944284 953 6
1037.483496 62.00634041 954 6
1037.854664 61.99370759 955 6
1038.370908 62.18353032 956 6
1038.5267 61.8726372 957 6
1039.045143 61.25747431 958 6
1038.684067 61.65363182 959 6
1038.557568 61.65323691 960 6
1038.93038 61.90724916 961 6
1039.077134 62.04780441 962 6
1039.058461 61.30669882 963 6
1039.390099 60.67049489 964 6
1038.880761 60.78935273 965 6
1038.546605 59.62312419 966 6
1038.936037 59.30380353 967 6
1038.974867 59.0858566 968 6
1039.060085 58.93680591 969 6
1039.4967 59.22021825 970 6
1039.685982 59.88299669 971 6
1039.401404 59.9421044 972 6
1038.827769 60.20975812 973 6
1038.641811 60.42780924 974 6
1038.713345 59.65927385 975 6
1038.524405 59.79328177 976 6
1037.915958 59.84404035 977 6
1038.101625 59.97867301 978 6
1038.370515 60.15017097 979 6
1038.76218 59.68849475 980 6
1038.974751 59.55803231 981 6
1039.174536 58.60230414 982 6
1040.181501 57.80930579 983 6
1040.69708 57.16907488 984 6
1040.525411 56.51060265 985 6
1040.560805 56.77553775 986 6
1040.69257 56.57383813 987 6
1040.677408 56.50409312 988 6
1039.985638 56.54720948 989 6
1039.964081 57.15673155 990 6
1039.372667 57.74252802 991 6
1038.128761 57.12928656 992 6
1037.798749 56.37589922 993 6
1037.956559 57.24710393 994 6
1037.88065 57.46814309 995 6
1037.615451 57.51992205 996 6
1037.532732 57.19391272 997 6
1037.289826 56.87124537 998 6
1037.536811 56.57690133 999 6
1037.389118 56.20044374 1000 6
1036.830648 55.3736019 1001 6
1036.104729 55.04665418 1002 6
1035.711874 55.0519095 1003 6
1035.247304 55.6136588 1004 6
1034.911984 55.67374156 1005 6
1035.05334 55.3862591 1006 6
1034.870009 55.27950641 1007 6
1035.065963 55.07151891 1008 6
1035.260093 55.12083859 1009 6
1035.208711 55.43279473 1010 6
1035.747882 55.90613835 1011 6
1036.150632 55.4898828 1012 6
1036.526393 54.95714879 1013 6
1036.187855 55.95224775 1014 6
1035.765411 55.77156088 1015 6
1035.437201 55.34819147 1016 6
1035.739467 55.9052752 1017 6
1035.850491 56.50997212 1018 6
1036.195889 56.75539307 1019 6
1036.35703 57.34594659 1020 6
1036.608121 57.49612967 1021 6
1037.024071 57.43593731 1022 6
1037.679794 57.05060434 1023 6
1037.533829 57.12367292 1024 6
1037.525626 56.95793722 1025 6
1037.316845 56.91792613 1026 6
1037.831389 57.78960321 1027 6
1037.626906 58.70308665 1028 6
1037.557956 58.6488998 1029 6
1037.431984 58.90226967 1030 6
1037.080146 59.57378309 1031 6
1036.709661 60.25842833 1032 6
1035.915566 60.05631239 1033 6
1036.172455 60.09588276 1034 6
1036.727639 60.28272848 1035 6
1037.070938 61.02012416 1036 6
1037.874693 59.56328164 1037 6
1037.68594 59.04050259 1038 6
1037.126052 58.97109261 1039 6
1036.907293 59.49554579 1040 6
1035.783178 60.37006899 1041 6
1034.560407 60.19299203 1042 6
1035.239849 60.58416009 1043 6
1035.715876 61.29574376 1044 6
1035.869576 61.07080705 1045 6
1036.143667 61.21146667 1046 6
1036.639556 61.25531463 1047 6
1036.96118 60.63546584 1048 6
1036.863857 60.03462259 1049 6
1036.249449 59.92540746 1050 6
1036.402653 60.03792443 1051 6
1036.428784 59.96539862 1052 6
1036.929551 59.02086931 1053 6
1036.279093 58.85109709 1054 6
1035.725993 59.55154391 1055 6
1035.943171 58.98853254 1056 6
1035.712254 59.15880509 1057 6
1035.554861 58.8027408 1058 6
1034.08803 59.53665046 1059 6
1033.558865 59.22118785 1060 6
1033.701635 59.24222931 1061 6
1034.206538 59.4204709 1062 6
1034.550662 59.70494338 1063 6
1034.522527 59.66525805 1064 6
1033.946185 60.05157373 1065 6
1034.062901 60.19897767 1066 6
1034.796499 59.87433914 1067 6
1034.569454 59.49819035 1068 6
1034.523738 59.9809646 1069 6
1034.768014 60.21324463 1070 6
1034.419813 59.26755775 1071 6
1034.83573 59.10555973 1072 6
1035.58949 59.64476788 1073 6
1036.40226 59.70228206 1074 6
1037.00657 60.07986534 1075 6
1036.832416 59.84139835 1076 6
1036.626425 60.08555752 1077 6
1037.051755 59.84584902 1078 6
1036.700721 59.82797922 1079 6
1036.319222 59.69814642 1080 6
1035.565278 59.96776015 1081 6
1034.439952 59.85031384 1082 6
1034.233743 59.58240284 1083 6
1034.101692 59.77569898 1084 6
1035.028449 60.7783288 1085 6
1035.877675 60.58079974 1086 6
1036.087993 60.87710594 1087 6
1036.224535 60.91823942 1088 6
1036.570439 59.86872199 1089 6
1036.288308 59.34064126 1090 6
1036.193794 58.86332408 1091 6
1036.01133 59.35132447 1092 6
1036.065355 59.2818478 1093 6
1036.309608 58.81936382 1094 6
1036.770225 59.31877251 1095 6
1036.582722 59.50877594 1096 6
1036.610967 59.89153172 1097 6
1036.615316 60.40507268 1098 6
1036.682903 60.63224281 1099 6
1037.359335 60.93886005 1100 6
1036.694957 61.06321319 1101 6
1037.048719 62.00914023 1102 6
1037.428139 62.30981297 1103 6
1036.819232 62.59049313 1104 6
1036.695416 63.15656617 1105 6
1036.90911 63.35902277 1106 6
1037.338427 63.32839418 1107 6
1036.924713 63.64818196 1108 6
1037.211027 63.4591125 1109 6
1036.992199 63.22600948 1110 6
1037.034968 63.08702706 1111 6
1037.879741 63.1470703 1112 6
1038.060852 63.07500745 1113 6
1037.196088 62.43287492 1114 6
1037.233253 62.96717413 1115 6
1037.579244 62.92426882 1116 6
1038.01882 63.45927133 1117 6
1038.541452 63.4042242 1118 6
1038.353987 62.65978907 1119 6
1038.194673 62.09856649 1120 6
1037.854529 61.50264104 1121 6
1037.056062 61.64223065 1122 6
1037.150066 62.32615098 1123 6
1037.078038 61.70173003 1124 6
1037.525406 61.71007574 1125 6
1037.602842 62.1815191 1126 6
1037.203143 62.52912053 1127 6
1037.780997 61.92018458 1128 6
1037.912571 62.1106111 1129 6
1037.762097 61.9482862 1130 6
1037.652336 61.87614387 1131 6
1037.636349 61.83724574 1132 6
1037.608775 61.21320537 1133 6
1037.413627 61.57877799 1134 6
1037.496086 61.22560418 1135 6
1037.175138 61.04142863 1136 6
1037.210579 61.30303568 1137 6
1037.612161 61.65867866 1138 6
1038.051003 62.20702212 1139 6
1038.150892 62.05441852 1140 6
1037.921194 61.95689291 1141 6
1037.845462 62.21995892 1142 6
1038.559306 61.95592446 1143 6
1038.772534 61.65147076 1144 6
1038.645121 61.81856855 1145 6
1039.015449 62.06321118 1146 6
1038.031786 61.77640084 1147 6
1036.962061 61.87874211 1148 6
1036.82079 60.99281747 1149 6
1035.565265 60.46409791 1150 6
1034.902522 60.15846448 1151 6
1034.766935 60.11483769 1152 6
1035.688545 61.51633014 1153 6
1036.299603 62.05706886 1154 6
1036.837367 62.61447196 1155 6
1037.27649 61.7475828 1156 6
1037.392633 61.0115728 1157 6
1037.523359 60.71915971 1158 6
1037.414211 60.32275328 1159 6
1037.240675 60.42879757 1160 6
1037.218684 60.46336815 1161 6
1037.548977 59.94441815 1162 6
1037.875064 60.12259251 1163 6
1037.862133 59.81061525 1164 6
1037.295821 59.65735448 1165 6
1037.341868 59.84760761 1166 6
1037.40765 60.96508458 1167 6
1038.186129 60.84438273 1168 6
1039.040574 61.28945672 1169 6
1039.380756 61.40915641 1170 6
1039.204737 61.3352868 1171 6
1039.519116 61.68433767 1172 6
1040.64492 61.79819297 1173 6
1040.870791 61.09725337 1174 6
1040.62525 60.53613605 1175 6
1040.636011 60.56994918 1176 6
1041.244298 59.83141805 1177 6
1041.103808 59.0282195 1178 6
1040.592068 59.00429254 1179 6
1041.409331 58.75662941 1180 6
1041.665767 58.73653247 1181 6
1041.730452 58.42855308 1182 6
1041.677695 58.31710556 1183 6
1041.339234 58.29743797 1184 6
1041.569336 57.44196367 1185 6
1040.863799 56.97612269 1186 6
1040.743088 56.9117302 1187 6
1040.224795 56.91232072 1188 6
1040.122822 56.93007401 1189 6
1039.98641 56.5863683 1190 6
1039.369129 56.56087008 1191 6
1039.412738 56.36128572 1192 6
1039.684091 55.97162216 1193 6
1039.664841 55.3275228 1194 6
1039.810752 55.74961298 1195 6
1039.893616 56.28408974 1196 6
1039.809895 57.30463664 1197 6
1040.315575 57.35012868 1198 6
1040.19414 57.77527857 1199 6
1039.313489 58.08775533 1200 6
1039.296738 58.06912434 1201 6
1039.284095 58.73184998 1202 6
1038.657858 59.66542483 1203 6
1037.524519 59.46275762 1204 6
1037.272724 59.93932102 1205 6
1036.764096 59.87582363 1206 6
1036.497097 58.86672513 1207 6
1035.966312 57.98879916 1208 6
1036.202348 57.98941918 1209 6
1035.973386 58.52399477 1210 6
1036.013841 58.39891679 1211 6
1035.749398 57.68089026 1212 6
1036.486273 57.50934723 1213 6
1036.488964 58.48239386 1214 6
1036.011135 57.90203369 1215 6
1036.32454 57.6722081 1216 6
1036.845724 57.4950994 1217 6
1036.996409 58.42850978 1218 6
1036.389569 60.12472742 1219 6
1036.770234 59.97902222 1220 6
1036.153082 60.06189575 1221 6
1036.726363 60.1319313 1222 6
1036.133021 60.36024316 1223 6
1035.123102 61.58708522 1224 6
1034.617088 62.53085805 1225 6
1034.633609 62.93991716 1226 6
1034.533887 63.01018451 1227 6
1034.354812 63.33982449 1228 6
1034.081121 63.30027607 1229 6
1034.147661 63.07296112 1230 6
1034.237549 62.5103049 1231 6
1033.825302 63.11340961 1232 6
1033.496131 63.50283992 1233 6
1033.030222 63.6122866 1234 6
1033.413341 63.16538469 1235 6
1033.771124 63.520423 1236 6
1033.987738 63.70641206 1237 6
1033.98905 63.32282423 1238 6
1033.152159 63.39716436 1239 6
1032.38475 63.60409595 1240 6
1032.613422 64.09116213 1241 6
1032.990242 63.5654197 1242 6
1032.625543 63.58079088 1243 6
1032.665947 62.64907657 1244 6
1034.14234 62.11587759 1245 6
1034.705732 61.69715682 1246 6
1034.092106 61.52534465 1247 6
1034.371132 61.57593028 1248 6
1034.221366 62.12218315 1249 6
1034.117893 62.31832104 1250 6
1034.502559 62.03968509 1251 6
1035.067941 61.77718086 1252 6
1035.468147 62.3564969 1253 6
1035.586235 62.19549674 1254 6
1035.956109 62.12201609 1255 6
1036.216459 62.05699791 1256 6
1036.394871 61.98213849 1257 6
1036.819929 62.50563058 1258 6
1037.50299 62.72426895 1259 6
1038.204762 62.58169482 1260 6
1038.892657 62.93594749 1261 6
1039.332016 63.07333106 1262 6
1039.457001 62.47512684 1263 6
1039.632334 61.21200811 1264 6
1039.942681 60.54650923 1265 6
1040.31267 60.46117535 1266 6
1040.47386 60.63989051 1267 6
1040.260946 60.63824307 1268 6
1040.699669 61.58267096 1269 6
1041.303101 61.62978954 1270 6
1040.761708 61.31891074 1271 6
1040.391021 61.30139601 1272 6
1040.387397 61.56517564 1273 6
1040.582249 61.37313571 1274 6
1040.623262 61.63630037 1275 6
1039.555431 62.4564754 1276 6
1038.921801 62.9160529 1277 6
1038.882168 62.74423368 1278 6
1038.87882 62.51149663 1279 6
1039.112089 62.29290197 1280 6
1039.395565 62.52424985 1281 6
1040.083948 62.72631059 1282 6
1040.332399 62.91092311 1283 6
1040.409325 62.57430023 1284 6
1040.703745 62.61640219 1285 6
1041.195343 63.37533662 1286 6
1041.262229 63.82691187 1287 6
1040.89975 64.03613181 1288 6
1039.734957 64.76481255 1289 6
1040.120909 63.99430394 1290 6
1041.254922 63.34810557 1291 6
1042.081073 63.4763349 1292 6
1041.930916 64.43560163 1293 6
1042.699402 65.34318938 1294 6
1043.273069 65.56670684 1295 6
1043.907981 65.40013331 1296 6
1044.644881 64.59560635 1297 6
1044.999835 65.0989165 1298 6
1044.775129 65.86849231 1299 6
1044.820078 66.03695417 1300 6
1044.261066 66.47676403 1301 6
1043.85934 66.82499999 1302 6
1043.690988 66.24188431 1303 6
1043.527764 65.93369393 1304 6
1042.95565 65.54617458 1305 6
1043.232114 64.92716087 1306 6
1042.704299 64.27799035 1307 6
1041.945382 63.90162744 1308 6
1042.176059 64.14028147 1309 6
1042.299794 64.61443109 1310 6
1042.860759 65.33940261 1311 6
1043.862977 66.01730292 1312 6
1044.824733 65.96648846 1313 6
1044.690154 65.70018722 1314 6
1044.099077 65.53025611 1315 6
1043.947353 66.42685898 1316 6
1044.530027 66.81524057 1317 6
1044.759467 65.91681036 1318 6
1044.86431 65.96133966 1319 6
1044.104869 65.67705142 1320 6
1044.269196 65.34861694 1321 6
1044.481061 65.3308607 1322 6
1044.269014 65.72918872 1323 6
1043.60171 65.4700313 1324 6
1043.735954 65.86720343 1325 6
1043.467292 65.94874764 1326 6
1043.469213 65.99500146 1327 6
1043.005475 65.90906097 1328 6
1043.220027 65.25563225 1329 6
1042.909776 64.97134263 1330 6
1042.040978 64.63273738 1331 6
1042.279488 64.34472683 1332 6
1042.02263 63.1694696 1333 6
1041.705943 63.0690331 1334 6
1041.813933 63.15810637 1335 6
1041.318005 62.7318138 1336 6
1041.26381 62.85429984 1337 6
1040.980174 62.71741776 1338 6
1040.441005 62.62128291 1339 6
1040.495131 62.4409288 1340 6
1040.872731 62.23198104 1341 6
1041.425387 62.26889398 1342 6
1040.940364 62.24359262 1343 6
1040.118313 61.73103713 1344 6
1039.677539 60.50598519 1345 6
1039.492936 59.98177773 1346 6
1039.450982 59.99733791 1347 6
1039.466906 60.60212417 1348 6
1039.487935 60.62421168 1349 6
1039.223032 60.18270194 1350 6
1039.846868 60.53706667 1351 6
1039.569006 61.07639181 1352 6
1039.495234 61.49771239 1353 6
1039.897303 61.3348305 1354 6
1039.738715 61.27432668 1355 6
1039.21705 60.64507662 1356 6
1038.916104 60.98848951 1357 6
1039.310293 60.82866804 1358 6
1039.077821 61.24397521 1359 6
1038.829579 62.19843075 1360 6
1038.949024 62.52159166 1361 6
1039.060971 62.32804361 1362 6
1038.956658 62.19358664 1363 6
1038.809225 62.56469393 1364 6
1038.432759 63.35413397 1365 6
1038.391684 63.65704088 1366 6
1037.943253 64.30906547 1367 6
1037.323885 65.03512713 1368 6
1036.973797 66.2427287 1369 6
1038.076771 65.99882804 1370 6
1038.17638 65.5849575 1371 6
1038.278989 65.99260332 1372 6
1038.396057 65.6574038 1373 6
1038.699154 65.55406126 1374 6
1038.632232 65.69256786 1375 6
1039.497594 65.25770527 1376 6
1039.524356 64.8043832 1377 6
1039.238545 65.04846328 1378 6
1038.952861 64.42504861 1379 6
1039.232348 62.9414431 1380 6
1039.81613 62.05250969 1381 6
1040.163841 61.90711592 1382 6
1040.891556 61.54100317 1383 6
1040.962613 62.10768641 1384 6
1041.242689 62.19884768 1385 6
1041.792771 62.66420156 1386 6
1043.02819 62.40138401 1387 6
1043.358704 61.69160128 1388 6
1044.377528 61.08447536 1389 6
1045.124148 60.78549234 1390 6
1045.463259 60.99490673 1391 6
1044.997553 61.10500008 1392 6
1045.065651 60.7516583 1393 6
1045.541179 61.12646927 1394 6
1045.865321 61.57608394 1395 6
1045.801357 61.37151523 1396 6
1044.986341 61.88122682 1397 6
1045.312664 61.90689341 1398 6
1045.816996 61.58708508 1399 6
1045.772809 60.8286852 1400 6
1045.488743 60.47704609 1401 6
1045.785383 60.19144417 1402 6
1046.227672 59.65824876 1403 6
1046.414951 58.84205249 1404 6
1046.50459 59.11425987 1405 6
1046.892508 59.38782209 1406 6
1047.48925 58.79629011 1407 6
1048.106726 58.0249048 1408 6
1048.306897 57.68171067 1409 6
1048.689855 57.83451904 1410 6
1048.969297 58.22521723 1411 6
1048.752056 58.24367246 1412 6
1048.631163 57.66231053 1413 6
1048.37802 58.04768689 1414 6
1047.208995 57.31443325 1415 6
1046.801696 56.1879315 1416 6
1046.528702 55.43619147 1417 6
1047.153755 54.93808687 1418 6
1047.497799 55.39169519 1419 6
1048.044625 55.34785039 1420 6
1047.443037 55.15466704 1421 6
1047.518199 54.88569952 1422 6
1048.124073 55.71876097 1423 6
1048.422966 55.43926748 1424 6
1048.328773 56.36498391 1425 6
1048.248201 56.90644599 1426 6
1048.104702 57.40785518 1427 6
1048.03163 57.72170968 1428 6
1047.890169 58.61769133 1429 6
1047.852284 59.17162091 1430 6
1047.89557 58.28833068 1431 6
1047.918255 58.56877218 1432 6
1047.193095 59.06445979 1433 6
1046.981046 59.75232999 1434 6
1047.369929 60.39547898 1435 6
1047.831933 60.42650829 1436 6
1047.824128 61.55165405 1437 6
1047.366956 61.76043359 1438 6
1046.467155 60.68147437 1439 6
1046.821469 59.51453667 1440 6
1047.412416 60.11016642 1441 6
1047.351395 61.30521867 1442 6
1047.256273 61.05597541 1443 6
1047.166718 60.81550532 1444 6
1047.150046 61.29183769 1445 6
1047.212458 61.76156625 1446 6
1048.188069 62.58464254 1447 6
1048.251832 62.61979085 1448 6
1048.005055 61.66970566 1449 6
1048.021619 61.83416858 1450 6
1047.178265 62.17501252 1451 6
1047.384162 61.45595615 1452 6
1047.043642 61.83536843 1453 6
1046.370307 61.28796738 1454 6
1046.851605 61.08732644 1455 6
1047.161005 61.70780029 1456 6
1047.058521 62.26297596 1457 6
1046.751828 63.11590018 1458 6
1045.892372 62.95493984 1459 6
1045.525791 63.08522369 1460 6
1045.74707 62.50794496 1461 6
1046.073109 61.89278678 1462 6
1046.391771 61.38321775 1463 6
1046.074069 60.95534059 1464 6
1045.902826 60.90164781 1465 6
1046.746179 60.66420019 1466 6
1047.587319 60.83799312 1467 6
1047.658699 60.83406285 1468 6
1048.160946 60.96097717 1469 6
1047.993322 61.74643405 1470 6
1048.460848 62.09541421 1471 6
1049.190708 62.17153431 1472 6
1049.239219 61.5137618 1473 6
1048.642574 61.99819149 1474 6
1048.408287 62.77410293 1475 6
1048.577961 63.16234409 1476 6
1047.974987 63.70222502 1477 6
1047.94682 63.48724089 1478 6
1047.961394 63.41025692 1479 6
1047.699159 62.8752039 1480 6
1046.601619 62.14563864 1481 6
1046.657719 61.77766563 1482 6
1046.694279 61.33296593 1483 6
1046.982705 60.56266171 1484 6
1046.462282 60.00208373 1485 6
1045.751033 58.57366232 1486 6
1045.554232 58.28873388 1487 6
1044.864092 58.60440022 1488 6
1043.884844 58.63410327 1489 6
1042.90617 59.16856666 1490 6
1042.601436 60.26079283 1491 6
1043.102061 60.66337092 1492 6
1044.286412 60.59422011 1493 6
1044.637451 60.31470669 1494 6
1044.131847 59.59332814 1495 6
1044.685924 59.6549485 1496 6
1045.795347 60.01023956 1497 6
1045.606981 59.83997892 1498 6
1046.134102 59.21448617 1499 6
1046.541705 58.76118153 1500 6
1046.814127 59.13280376 1501 6
1047.371741 59.49125167 1502 6
1047.740747 59.27548883 1503 6
1047.538607 59.09083764 1504 6
1047.337931 59.8516777 1505 6
1046.864373 59.14188952 1506 6
1045.8463 58.81234576 1507 6
1045.360353 58.70811507 1508 6
1045.184432 58.70552162 1509 6
971.6092155 1764.34464 0 7
971.5182939 1763.836934 1 7
971.3457353 1763.21705 2 7
971.1444012 1762.974634 3 7
970.8363102 1762.728486 4 7
970.6700084 1762.30826 5 7
971.0196723 1761.451286 6 7
970.971094 1761.585781 7 7
970.7320784 1761.876574 8 7
970.5683331 1762.240444 9 7
970.9944869 1761.457415 10 7
971.6340477 1762.020463 11 7
972.1671087 1762.675981 12 7
971.438817 1764.007223 13 7
971.0086196 1764.514755 14 7
971.543364 1764.675823 15 7
972.2888219 1764.543704 16 7
972.1337562 1764.030318 17 7
972.0039172 1763.694288 18 7
972.42216 1763.45011 19 7
972.4200822 1763.435625 20 7
972.0782783 1763.418498 21 7
972.1763027 1763.071937 22 7
971.6458994 1762.426204 23 7
971.4239388 1762.388217 24 7
971.46339 1763.128884 25 7
971.0073619 1763.375417 26 7
970.3118478 1763.680839 27 7
970.8274432 1763.828563 28 7
971.4185727 1763.761539 29 7
972.0419228 1764.470425 30 7
973.0339853 1764.084436 31 7
973.8481772 1764.645462 32 7
973.429196 1764.790364 33 7
972.6848363 1764.546451 34 7
972.28761 1764.886059 35 7
972.1590108 1765.472371 36 7
972.575967 1764.9112 37 7
972.2479749 1764.241787 38 7
972.5536702 1764.661402 39 7
971.8345743 1765.595188 40 7
972.1222905 1765.606133 41 7
971.8201321 1765.508372 42 7
971.6845361 1765.07478 43 7
971.3996547 1764.904687 44 7
971.0751361 1764.140905 45 7
971.6283224 1764.091771 46 7
971.4192442 1764.796766 47 7
971.7999733 1765.041836 48 7
972.1621646 1765.875977 49 7
972.6747543 1766.197907 50 7
971.9936744 1766.00794 51 7
972.4955358 1765.596155 52 7
972.8031949 1766.225724 53 7
972.737147 1766.28081 54 7
972.5109077 1766.35551 55 7
972.9980506 1766.797157 56 7
973.7585398 1767.053139 57 7
974.2307978 1767.034514 58 7
973.6345269 1767.379456 59 7
973.192248 1767.549488 60 7
974.3296749 1768.450692 61 7
974.9004679 1768.318039 62 7
974.4100582 1767.765323 63 7
974.522532 1767.601362 64 7
974.1228078 1768.040702 65 7
974.3913516 1768.325324 66 7
974.2419334 1768.44197 67 7
973.8315221 1768.761841 68 7
974.306811 1769.121204 69 7
974.9539046 1768.662323 70 7
975.4674201 1767.960637 71 7
975.5821173 1767.799036 72 7
975.2683824 1767.243282 73 7
975.4852375 1767.220585 74 7
976.522537 1767.461399 75 7
976.6293316 1767.394483 76 7
976.3983506 1767.6167 77 7
976.3583256 1768.215235 78 7
976.7784937 1768.218429 79 7
976.6731985 1768.377835 80 7
977.4148566 1768.834564 81 7
977.4547583 1768.08703 82 7
977.4668783 1767.772111 83 7
978.3655305 1767.85581 84 7
978.9858831 1767.980175 85 7
978.4719938 1768.202763 86 7
978.0983655 1767.77818 87 7
978.3832616 1767.946918 88 7
979.5542882 1768.511915 89 7
979.635889 1769.391964 90 7
979.6558166 1770.255913 91 7
978.6321976 1770.219759 92 7
978.2145454 1770.290304 93 7
978.3241941 1769.799947 94 7
978.0811925 1770.157809 95 7
978.2154979 1771.111639 96 7
977.8489027 1771.954421 97 7
976.909603 1771.656497 98 7
975.9450735 1770.559242 99 7
976.2117289 1770.632447 100 7
976.8283071 1770.605306 101 7
977.5103737 1769.889782 102 7
978.0863626 1769.810161 103 7
978.1885216 1769.363455 104 7
977.3777927 1768.875756 105 7
977.1068602 1768.970475 106 7
977.7712479 1769.210035 107 7
978.1278491 1768.843466 108 7
978.3953578 1768.904629 109 7
978.5670015 1768.132509 110 7
979.1745022 1768.137611 111 7
979.4023102 1768.05981 112 7
979.8938144 1768.07356 113 7
978.9780225 1767.560165 114 7
979.0540696 1767.956036 115 7
979.1851358 1767.719776 116 7
979.0584363 1767.350194 117 7
978.8122742 1766.618518 118 7
979.3989299 1766.294021 119 7
978.3251336 1766.013967 120 7
977.9560445 1766.212508 121 7
977.5177898 1766.28145 122 7
976.7185545 1766.146937 123 7
976.97452 1765.549297 124 7
976.5687781 1765.54392 125 7
976.1222535 1765.687134 126 7
976.5584324 1765.390635 127 7
976.9787897 1766.005739 128 7
976.3884753 1766.966242 129 7
977.5187666 1766.729183 130 7
978.0836152 1767.405521 131 7
977.3315192 1767.76314 132 7
977.7331511 1767.271712 133 7
978.4236336 1767.482347 134 7
978.031239 1767.472385 135 7
977.1745963 1767.714298 136 7
976.9913503 1767.371442 137 7
976.5124451 1767.578247 138 7
975.5837756 1768.090323 139 7
975.4171955 1767.024175 140 7
975.1719543 1766.054377 141 7
975.3074424 1765.372462 142 7
976.3169992 1765.749748 143 7
976.9369594 1765.757249 144 7
976.6749727 1765.445851 145 7
976.9960086 1765.754409 146 7
975.8217099 1764.984232 147 7
976.0720751 1764.015513 148 7
976.0973596 1763.465 149 7
975.3449534 1763.695688 150 7
974.9429897 1762.74895 151 7
975.0024518 1762.769815 152 7
974.513063 1762.659155 153 7
974.6653699 1763.578792 154 7
974.2709994 1764.392587 155 7
973.5762456 1765.032856 156 7
973.5052248 1764.51577 157 7
973.697921 1763.331372 158 7
972.6650168 1763.133102 159 7
971.576664 1763.055122 160 7
971.4112327 1763.238133 161 7
971.0339709 1763.933753 162 7
970.8775071 1763.61756 163 7
970.6615923 1763.452299 164 7
970.6686196 1763.955074 165 7
970.5027817 1764.392541 166 7
971.0243976 1765.064692 167 7
970.9456426 1765.771339 168 7
971.3370593 1765.865185 169 7
971.53472 1765.807684 170 7
970.8617196 1765.299321 171 7
970.4512221 1764.109067 172 7
970.501819 1764.262353 173 7
971.5711103 1764.720343 174 7
971.7212886 1764.427317 175 7
972.164703 1763.97131 176 7
971.8559644 1763.854276 177 7
971.4577988 1763.734934 178 7
970.2950859 1763.836157 179 7
969.9178171 1763.403467 180 7
969.1979725 1763.650366 181 7
968.279159 1764.075235 182 7
967.5586647 1764.045758 183 7
967.2384316 1763.508904 184 7
966.6015374 1763.526508 185 7
966.3663211 1762.851287 186 7
965.7140813 1762.545491 187 7
965.593538 1761.983329 188 7
965.5278324 1761.434616 189 7
965.132683 1761.093394 190 7
965.2228203 1761.839383 191 7
965.7904922 1762.404627 192 7
965.7937556 1761.649454 193 7
965.3510047 1760.835703 194 7
965.6869105 1760.418929 195 7
965.5883976 1759.960469 196 7
965.1238457 1760.044147 197 7
964.9035564 1760.339057 198 7
965.3756491 1760.507025 199 7
965.0483164 1760.154147 200 7
965.408658 1759.700885 201 7
965.517409 1759.941422 202 7
965.7920402 1759.881046 203 7
966.0413881 1759.850516 204 7
966.0459486 1759.189905 205 7
966.3107894 1758.981385 206 7
966.7295743 1758.666627 207 7
966.785345 1759.501991 208 7
967.0526979 1759.920314 209 7
967.4079682 1760.133793 210 7
967.0428474 1760.479242 211 7
967.50248 1760.633139 212 7
967.46463 1759.732378 213 7
967.0107466 1758.567583 214 7
966.4678066 1758.113615 215 7
966.4079649 1756.862372 216 7
966.8488696 1757.212854 217 7
967.5831965 1757.328108 218 7
967.3024558 1757.031186 219 7
966.9774378 1757.456938 220 7
967.0515351 1757.968936 221 7
967.1447308 1759.008808 222 7
966.9183908 1759.303435 223 7
967.356746 1759.299105 224 7
967.6829587 1759.419697 225 7
967.8169129 1759.437806 226 7
967.9946929 1759.331974 227 7
968.7647288 1759.34905 228 7
968.8085408 1759.402907 229 7
969.1665469 1758.849981 230 7
969.0302563 1759.140321 231 7
968.4002015 1759.892389 232 7
968.7827786 1759.996188 233 7
968.277468 1759.953348 234 7
968.0869979 1759.121459 235 7
968.2582704 1759.074205 236 7
967.6376727 1758.814208 237 7
967.0956468 1758.870809 238 7
967.3007418 1759.513801 239 7
967.7208075 1759.48719 240 7
967.6193458 1759.385846 241 7
967.8163759 1760.020897 242 7
967.7781865 1760.271545 243 7
967.5731071 1760.115344 244 7
968.0763136 1760.051693 245 7
968.3688837 1760.549688 246 7
968.05841 1760.227647 247 7
968.7425242 1759.711312 248 7
969.3994945 1759.319487 249 7
969.0053548 1758.699014 250 7
968.5361874 1758.334148 251 7
967.7381294 1757.366873 252 7
966.785972 1756.917769 253 7
966.4179746 1757.33567 254 7
965.5765021 1757.622609 255 7
965.3529851 1757.302291 256 7
965.1020615 1757.109465 257 7
965.2494531 1756.744942 258 7
964.7202622 1756.380775 259 7
964.3683979 1756.426283 260 7
964.0814448 1756.062203 261 7
964.3208301 1756.416879 262 7
964.5556453 1756.754953 263 7
966.1231552 1757.750617 264 7
966.8267301 1758.133557 265 7
967.0910758 1758.029996 266 7
966.7483858 1757.507961 267 7
966.3954717 1757.823415 268 7
966.481991 1758.393277 269 7
967.1034182 1757.609255 270 7
967.1920191 1756.863292 271 7
966.9929019 1757.695525 272 7
966.8854603 1759.409968 273 7
967.8769948 1759.745981 274 7
968.8866211 1759.25545 275 7
968.6644594 1758.631537 276 7
968.7672626 1758.664597 277 7
968.0559938 1758.616988 278 7
967.7819922 1758.806281 279 7
968.2582994 1759.59683 280 7
968.3982405 1760.466846 281 7
968.7003489 1760.74232 282 7
969.426796 1759.99825 283 7
969.8569595 1760.425929 284 7
970.2611614 1760.78456 285 7
969.203152 1761.423574 286 7
968.1178612 1761.215396 287 7
967.5550673 1760.710264 288 7
967.3980258 1759.709784 289 7
966.8198107 1759.400711 290 7
966.8997847 1759.756066 291 7
966.3691636 1760.012544 292 7
966.0198499 1761.031558 293 7
966.1612235 1761.873003 294 7
966.3031654 1762.364265 295 7
965.807929 1761.79646 296 7
964.8418812 1762.438255 297 7
965.3432631 1762.664475 298 7
965.2064485 1762.89402 299 7
965.0267972 1763.04114 300 7
965.7590471 1762.687321 301 7
966.6134701 1761.833334 302 7
966.6088939 1761.223722 303 7
966.4746343 1760.777429 304 7
966.6520186 1760.372551 305 7
966.6088381 1760.772728 306 7
966.4954753 1761.766335 307 7
966.437395 1761.666784 308 7
966.2064486 1761.521305 309 7
966.6632395 1760.85167 310 7
966.4414814 1760.705929 311 7
966.0606427 1761.139737 312 7
966.0326611 1760.840797 313 7
966.2642484 1761.664359 314 7
966.1302859 1761.123336 315 7
965.4377485 1761.512378 316 7
964.9719378 1761.126269 317 7
965.5921117 1761.271512 318 7
966.5415446 1761.094551 319 7
966.3126056 1761.220603 320 7
966.3114919 1761.623137 321 7
966.1936325 1761.72355 322 7
966.1736797 1762.302105 323 7
966.0465379 1762.090593 324 7
965.6748118 1762.332372 325 7
965.8992287 1762.759891 326 7
965.1596282 1763.175024 327 7
964.6836738 1763.706575 328 7
964.7376314 1764.281107 329 7
964.6047363 1763.943758 330 7
965.392811 1763.06022 331 7
964.8977468 1763.048018 332 7
965.1015228 1763.647402 333 7
965.2087008 1763.654492 334 7
964.8495523 1763.121758 335 7
964.4602879 1762.178489 336 7
964.1193948 1761.439642 337 7
964.3208502 1760.782538 338 7
964.4750982 1761.502745 339 7
964.371546 1760.945926 340 7
963.7112065 1761.060637 341 7
963.041949 1761.284603 342 7
963.0758391 1761.56078 343 7
962.6739044 1761.736156 344 7
962.6578187 1761.15632 345 7
962.8879279 1759.418567 346 7
962.7425315 1758.618129 347 7
961.7219055 1758.434064 348 7
961.3331204 1758.860671 349 7
960.4455321 1758.990467 350 7
960.0878902 1759.148301 351 7
959.8377104 1759.772773 352 7
960.9012088 1760.09787 353 7
961.2689508 1760.466862 354 7
961.3394998 1760.237016 355 7
961.3520627 1759.816082 356 7
961.4169431 1760.171775 357 7
960.8181422 1760.028372 358 7
960.3796626 1759.916075 359 7
960.4560232 1758.811521 360 7
960.5478404 1757.817725 361 7
959.8259602 1758.681089 362 7
959.93137 1758.776852 363 7
959.3790768 1758.888285 364 7
959.0469693 1758.953535 365 7
959.3459181 1759.157897 366 7
959.0892675 1759.058985 367 7
959.286937 1759.96416 368 7
959.7396429 1759.989044 369 7
960.3460616 1759.371441 370 7
960.6205647 1758.701012 371 7
961.1211681 1758.241875 372 7
960.8690104 1757.612943 373 7
961.2667514 1758.153906 374 7
962.3271939 1758.356544 375 7
962.7228363 1758.464883 376 7
962.5242986 1758.338997 377 7
962.084259 1757.95752 378 7
961.9526537 1757.289841 379 7
962.4056814 1756.366534 380 7
963.2512836 1755.864539 381 7
964.517098 1756.445469 382 7
964.1331729 1756.87024 383 7
963.6974062 1756.565153 384 7
962.6961334 1756.474651 385 7
961.9417422 1756.051658 386 7
961.4313201 1755.894116 387 7
961.3144736 1755.857418 388 7
960.9821848 1754.918208 389 7
960.7282393 1753.933197 390 7
961.2902657 1754.162737 391 7
961.798937 1754.757451 392 7
961.6923337 1755.394791 393 7
961.5404191 1755.501686 394 7
961.459958 1755.226662 395 7
961.7990742 1755.058908 396 7
961.5248881 1754.922506 397 7
960.8284481 1755.005258 398 7
960.8900196 1754.781693 399 7
960.6005881 1755.535907 400 7
960.5722969 1756.210141 401 7
959.6457521 1756.494415 402 7
959.042093 1756.680752 403 7
959.3747294 1757.69028 404 7
959.438262 1758.194426 405 7
959.346776 1758.468557 406 7
959.0288839 1758.690468 407 7
958.9554746 1758.328793 408 7
958.6224228 1757.895232 409 7
958.2488838 1757.972124 410 7
957.4041581 1757.586176 411 7
957.5669648 1758.04034 412 7
957.4824386 1758.374417 413 7
957.0350938 1758.594762 414 7
956.3717666 1758.43261 415 7
955.5336978 1758.847158 416 7
955.0125343 1758.774769 417 7
954.9427227 1758.742546 418 7
954.7071623 1758.266329 419 7
955.1905271 1757.836992 420 7
954.7174758 1758.141449 421 7
954.1039768 1757.812286 422 7
954.0316463 1757.864467 423 7
953.9134654 1757.242567 424 7
954.6912571 1757.169359 425 7
954.8523228 1756.893436 426 7
954.2085127 1756.67515 427 7
953.5960425 1757.306168 428 7
953.1611176 1757.520487 429 7
953.4398159 1757.418127 430 7
953.458289 1757.628568 431 7
953.2349397 1756.287353 432 7
952.6666917 1756.315643 433 7
952.0843753 1756.791505 434 7
952.0296134 1756.507698 435 7
951.9860647 1756.26043 436 7
952.2331128 1756.338725 437 7
951.7493095 1756.040096 438 7
951.8028729 1755.539332 439 7
951.58131 1755.437583 440 7
951.9787522 1754.847935 441 7
952.3873151 1754.303292 442 7
952.7972033 1754.331624 443 7
953.1066914 1754.500261 444 7
953.0621467 1754.602876 445 7
952.6863146 1754.776426 446 7
952.3756712 1754.120031 447 7
951.910949 1754.872879 448 7
951.5981505 1754.887661 449 7
951.4954091 1755.140376 450 7
951.1028919 1755.096607 451 7
949.7166978 1755.326347 452 7
949.7638092 1755.26068 453 7
949.968002 1754.735035 454 7
949.5970035 1754.05498 455 7
948.9790981 1753.701084 456 7
948.4806976 1753.855549 457 7
948.3204664 1753.726949 458 7
948.5053869 1752.725734 459 7
948.1919621 1752.824435 460 7
948.0193876 1752.756597 461 7
947.828121 1752.422801 462 7
947.8529366 1752.183038 463 7
948.3746879 1752.322541 464 7
948.1524849 1752.669268 465 7
947.5644876 1752.659358 466 7
947.6496399 1753.124956 467 7
947.359942 1753.351234 468 7
947.3808813 1753.182432 469 7
946.9815279 1753.12249 470 7
946.5959417 1753.045922 471 7
945.4071258 1753.677612 472 7
945.9705451 1753.290439 473 7
946.3790255 1753.979811 474 7
946.492372 1754.234552 475 7
946.6154837 1753.848046 476 7
947.2955525 1753.983779 477 7
947.3382068 1753.326747 478 7
947.6981585 1752.681627 479 7
947.4023455 1752.435351 480 7
946.3627588 1752.651169 481 7
945.9880836 1752.876675 482 7
946.4282981 1752.514222 483 7
946.4507792 1753.049472 484 7
945.9042712 1753.440385 485 7
945.5895421 1753.245913 486 7
944.3600681 1752.823762 487 7
943.2519914 1752.61314 488 7
943.0032349 1752.595969 489 7
942.9572837 1752.460308 490 7
943.1714123 1752.367004 491 7
942.7111787 1751.588306 492 7
942.1521805 1752.095658 493 7
942.8066665 1752.897532 494 7
943.0574284 1753.584044 495 7
943.2141005 1752.949787 496 7
943.5200785 1753.315565 497 7
944.2909623 1753.978487 498 7
944.3938843 1753.160748 499 7
943.508021 1753.311985 500 7
942.9907867 1753.850174 501 7
943.313984 1753.632485 502 7
942.8977521 1753.903425 503 7
942.8129443 1754.207496 504 7
942.8392083 1755.27757 505 7
942.2578252 1755.093382 506 7
942.4970899 1754.989372 507 7
942.1238404 1755.414497 508 7
942.1905024 1755.490057 509 7
943.3454926 1754.641978 510 7
943.1573979 1753.855307 511 7
942.8874087 1753.446733 512 7
942.2828657 1754.259538 513 7
942.0147932 1754.824495 514 7
940.8562795 1754.375718 515 7
940.6105272 1754.06834 516 7
940.7896386 1754.008415 517 7
941.1750688 1754.219488 518 7
941.5050977 1754.992246 519 7
941.4870126 1755.143331 520 7
941.9156906 1755.360299 521 7
941.95854 1755.615418 522 7
942.0742536 1754.96278 523 7
942.0832355 1753.794936 524 7
941.6010919 1753.588299 525 7
941.6731956 1753.209965 526 7
941.1984429 1753.569068 527 7
940.6284064 1754.075451 528 7
939.5098075 1754.562024 529 7
939.730406 1754.127221 530 7
940.8074431 1754.541369 531 7
941.9192958 1755.032229 532 7
942.7001695 1755.080395 533 7
941.9341973 1754.725758 534 7
941.9044906 1754.548861 535 7
941.4506451 1754.455528 536 7
941.350495 1754.523336 537 7
940.7919284 1754.371312 538 7
941.1512718 1753.136825 539 7
941.7388224 1753.091917 540 7
941.9213817 1751.873562 541 7
941.827017 1751.515424 542 7
942.5818827 1751.436132 543 7
943.1663897 1751.392254 544 7
944.4051063 1751.656644 545 7
945.585719 1752.085084 546 7
945.8305408 1752.256054 547 7
946.0080967 1752.251503 548 7
945.9207937 1753.024081 549 7
944.9572391 1753.013286 550 7
944.4054387 1752.952426 551 7
943.7234523 1753.382052 552 7
943.3354654 1753.748793 553 7
943.2404454 1754.522393 554 7
943.3536893 1753.695896 555 7
944.1556549 1753.217258 556 7
944.0639546 1752.879283 557 7
943.478248 1752.659843 558 7
943.7865474 1752.714713 559 7
943.8212138 1752.889934 560 7
942.8776688 1754.070486 561 7
943.3088827 1754.19967 562 7
943.2874668 1754.04503 563 7
942.6179727 1754.093046 564 7
942.8715261 1754.142735 565 7
942.8056451 1753.515762 566 7
943.5317005 1753.007299 567 7
942.8319637 1753.155748 568 7
942.2432075 1752.361776 569 7
941.9619987 1751.778432 570 7
942.0069656 1752.054714 571 7
941.6746661 1752.38939 572 7
941.2807088 1753.136158 573 7
940.8949044 1753.021693 574 7
940.2427255 1752.864257 575 7
940.1650142 1752.588995 576 7
940.5578021 1752.024112 577 7
939.9547106 1751.983276 578 7
940.627663 1751.34281 579 7
940.3133891 1751.331064 580 7
940.5111318 1751.580222 581 7
940.2957912 1751.634412 582 7
940.4230477 1750.604571 583 7
940.5903234 1750.299012 584 7
941.621129 1750.440777 585 7
942.3189712 1750.06466 586 7
941.5237792 1749.258244 587 7
941.1704699 1748.908413 588 7
942.2489242 1748.606699 589 7
942.4573359 1747.905993 590 7
942.0191563 1748.320853 591 7
940.9717684 1748.956979 592 7
942.7194569 1747.837735 593 7
942.9062774 1747.710184 594 7
943.3083907 1747.9543 595 7
943.859638 1748.525692 596 7
943.4418834 1749.080271 597 7
942.6535866 1749.48067 598 7
943.5031012 1749.26171 599 7
943.5440716 1750.003067 600 7
943.3132282 1750.905984 601 7
943.0440154 1750.482907 602 7
943.0058302 1750.417245 603 7
943.3373242 1750.882109 604 7
943.022637 1750.473604 605 7
943.3295342 1749.740937 606 7
943.3854119 1749.896464 607 7
943.9059935 1749.442383 608 7
944.2138509 1749.738782 609 7
944.3134472 1749.492753 610 7
942.938842 1749.55127 611 7
942.9697839 1749.1789 612 7
942.3617496 1749.131008 613 7
942.9482418 1748.672404 614 7
943.1798319 1749.150552 615 7
943.2146647 1750.46651 616 7
943.342607 1750.882857 617 7
942.4355356 1750.616401 618 7
941.4986967 1750.16205 619 7
941.6331546 1750.206292 620 7
941.0181098 1750.208887 621 7
941.4309151 1750.058955 622 7
941.8809203 1749.751595 623 7
942.4185342 1749.727086 624 7
943.2929492 1749.701817 625 7
942.6376928 1750.306295 626 7
942.4393153 1750.648697 627 7
942.5890587 1750.401468 628 7
942.370198 1750.235096 629 7
942.0774033 1750.217963 630 7
942.0093354 1750.165263 631 7
942.1616922 1749.867209 632 7
942.9161154 1749.711277 633 7
942.6981077 1750.545261 634 7
943.1285791 1750.506074 635 7
944.2835998 1750.490273 636 7
944.2233392 1750.550344 637 7
944.1927252 1749.200754 638 7
944.6100336 1748.878612 639 7
944.7214828 1748.74101 640 7
944.4070651 1748.609886 641 7
945.1305985 1748.845032 642 7
945.9759595 1748.029507 643 7
946.1199806 1747.496867 644 7
945.5139505 1746.990098 645 7
945.7272581 1746.672077 646 7
945.9365636 1745.841481 647 7
945.7481286 1745.118639 648 7
945.9383496 1745.232138 649 7
946.7999309 1744.825907 650 7
947.1054582 1745.063136 651 7
947.2325945 1744.591723 652 7
947.0244379 1744.594709 653 7
947.0989344 1744.735431 654 7
947.1758243 1745.792968 655 7
946.8897773 1745.856113 656 7
946.3167745 1745.625836 657 7
946.5183372 1745.254664 658 7
946.2126253 1744.970922 659 7
946.0252233 1745.812553 660 7
945.6740871 1745.966829 661 7
945.3807343 1746.01831 662 7
944.9608221 1747.050413 663 7
944.8889604 1746.800194 664 7
944.6543814 1746.475192 665 7
944.6342141 1746.34006 666 7
945.0676433 1746.542432 667 7
945.3944907 1746.670421 668 7
945.103975 1745.706308 669 7
945.7741923 1744.8593 670 7
945.424478 1744.465292 671 7
945.7698662 1744.881353 672 7
946.1995476 1745.557127 673 7
946.2959274 1747.020198 674 7
946.3541812 1746.705294 675 7
946.1826761 1746.930281 676 7
945.915893 1746.86105 677 7
945.9979247 1745.986449 678 7
946.3384364 1745.583408 679 7
946.1119944 1746.062852 680 7
945.4799784 1745.553848 681 7
945.9382116 1745.842763 682 7
946.1638303 1745.905789 683 7
946.505644 1745.780108 684 7
946.7651621 1746.007292 685 7
946.2313843 1746.677497 686 7
946.3810781 1747.565994 687 7
946.4652854 1748.304452 688 7
946.7399926 1748.13883 689 7
946.7055562 1747.729531 690 7
945.9555994 1747.312742 691 7
946.2958066 1747.096166 692 7
946.9325674 1747.150236 693 7
946.8014079 1747.17851 694 7
946.8105407 1747.344793 695 7
946.8979777 1747.860631 696 7
947.0955418 1747.746745 697 7
947.9877159 1746.953995 698 7
946.9833613 1746.212477 699 7
946.9342986 1746.070116 700 7
947.2547852 1746.365501 701 7
947.6643171 1746.306956 702 7
947.8754143 1746.892397 703 7
947.9744285 1747.36779 704 7
947.9042006 1747.940441 705 7
947.6522437 1748.032371 706 7
948.2426705 1748.626997 707 7
948.3170707 1748.595958 708 7
949.3794306 1748.232864 709 7
949.7811372 1748.336832 710 7
950.3335701 1748.603175 711 7
950.2917324 1749.292137 712 7
950.794098 1749.304659 713 7
951.3350802 1749.997399 714 7
951.3291955 1750.803628 715 7
951.3038335 1750.55919 716 7
950.722542 1750.471641 717 7
949.9824464 1750.259261 718 7
950.634615 1750.365566 719 7
949.9746019 1750.458414 720 7
949.5112875 1750.786463 721 7
948.8856722 1750.577107 722 7
948.960841 1750.891521 723 7
949.2225368 1751.07871 724 7
949.6629454 1752.209978 725 7
949.732771 1752.064106 726 7
949.7580528 1751.223827 727 7
949.275375 1751.32426 728 7
949.1171324 1751.832239 729 7
948.5449265 1751.990651 730 7
948.5372991 1751.653736 731 7
949.2666825 1751.682625 732 7
948.9799434 1751.282365 733 7
949.0789653 1750.918431 734 7
949.8015693 1749.743555 735 7
950.4140226 1750.143734 736 7
950.8169688 1750.768039 737 7
950.4854734 1750.69775 738 7
950.5216125 1751.390666 739 7
950.1096236 1751.976559 740 7
949.6559153 1752.988759 741 7
949.2644263 1753.090587 742 7
949.0303077 1753.392874 743 7
949.1549802 1753.018714 744 7
949.4441735 1752.661503 745 7
949.7050663 1752.780763 746 7
949.7423205 1753.155709 747 7
949.4409442 1752.467038 748 7
949.8992475 1751.766636 749 7
950.3890011 1751.385369 750 7
949.8651713 1751.805262 751 7
949.8561942 1752.065099 752 7
948.9213316 1751.072538 753 7
949.0437436 1750.36285 754 7
949.1590553 1750.772885 755 7
948.7253433 1751.054662 756 7
948.2466302 1751.13107 757 7
948.8623714 1750.777176 758 7
949.3966987 1750.512677 759 7
949.7073313 1750.583679 760 7
949.366569 1749.861562 761 7
949.1043913 1749.401905 762 7
948.9784794 1749.22868 763 7
950.3712275 1748.757726 764 7
951.3920634 1749.685088 765 7
951.6836975 1750.607273 766 7
951.5720456 1751.017327 767 7
951.0003463 1750.764002 768 7
951.6448994 1751.568264 769 7
951.5593132 1752.363691 770 7
951.3924421 1752.032316 771 7
952.181038 1752.3447 772 7
952.282194 1752.133111 773 7
952.1830977 1751.446386 774 7
952.1292357 1751.490848 775 7
952.1663194 1750.34525 776 7
952.3758523 1749.642746 777 7
951.7626502 1750.452561 778 7
952.155719 1749.972871 779 7
951.5181689 1750.262756 780 7
950.563543 1750.64415 781 7
950.4537129 1750.461154 782 7
950.1435378 1750.789313 783 7
949.951162 1751.483397 784 7
950.5744034 1751.61903 785 7
951.1372995 1751.229362 786 7
951.2239368 1750.904875 787 7
950.747729 1751.262604 788 7
950.4920458 1751.388037 789 7
950.070246 1751.335857 790 7
949.1755185 1751.500277 791 7
949.7204524 1751.900736 792 7
950.0857408 1751.54853 793 7
950.3624393 1751.215797 794 7
950.0394317 1751.61378 795 7
950.0850419 1751.43416 796 7
949.7963562 1751.176533 797 7
950.1864883 1751.500279 798 7
950.5115345 1751.887343 799 7
951.0157017 1752.540557 800 7
950.3797787 1752.889982 801 7
950.3188906 1753.485837 802 7
950.5462092 1753.524568 803 7
949.6552337 1753.330693 804 7
950.1217969 1753.377578 805 7
950.5948336 1752.349941 806 7
951.2906222 1752.492181 807 7
951.0955422 1752.131367 808 7
950.5782966 1751.205591 809 7
950.6443617 1750.499795 810 7
950.0479512 1751.182561 811 7
949.2671775 1750.587409 812 7
948.8020906 1750.648576 813 7
948.6553823 1750.364768 814 7
948.4479247 1750.854467 815 7
948.2237435 1750.85726 816 7
948.2131774 1750.519368 817 7
948.5811132 1750.469109 818 7
949.1035373 1750.984274 819 7
949.2759125 1750.600932 820 7
949.7091198 1751.339566 821 7
949.9740607 1750.991114 822 7
949.6566748 1750.501061 823 7
949.6525029 1750.048582 824 7
949.2402154 1750.680146 825 7
948.6679888 1750.141649 826 7
948.4885466 1750.154491 827 7
948.3870201 1749.881829 828 7
948.1961076 1749.974077 829 7
948.0656472 1750.135366 830 7
947.5675061 1750.529188 831 7
947.2952395 1750.962709 832 7
947.5421581 1751.23978 833 7
947.4400154 1750.898931 834 7
947.0929144 1750.964285 835 7
948.0231776 1750.897768 836 7
948.6567371 1751.339983 837 7
948.5626284 1751.672465 838 7
948.4029586 1752.274903 839 7
948.2361915 1751.975058 840 7
948.1555157 1752.09603 841 7
947.7265373 1752.529845 842 7
947.8226135 1752.984779 843 7
947.5637802 1752.784859 844 7
947.7780357 1752.976875 845 7
948.5892005 1753.029812 846 7
947.9816408 1753.142475 847 7
948.309024 1752.503325 848 7
948.4933859 1752.404273 849 7
948.7129729 1752.045552 850 7
948.7464672 1750.777762 851 7
948.1767634 1750.901018 852 7
948.0271729 1751.003573 853 7
948.0901822 1750.657762 854 7
947.8320081 1749.799692 855 7
948.1720196 1749.042835 856 7
948.0061657 1748.235003 857 7
948.3577038 1747.339679 858 7
948.4437323 1747.680567 859 7
948.8623114 1747.658379 860 7
949.01355 1749.159312 861 7
949.7312393 1749.92192 862 7
949.5106373 1750.244482 863 7
949.5767482 1750.577122 864 7
948.90235 1750.648881 865 7
949.1693111 1750.284655 866 7
950.056371 1750.559876 867 7
949.6550926 1751.191056 868 7
950.1908394 1751.490415 869 7
950.2998871 1751.661291 870 7
949.9379426 1751.805707 871 7
950.2014724 1752.0739 872 7
950.1643006 1751.90275 873 7
950.6223397 1751.828896 874 7
950.815092 1751.606807 875 7
950.7558341 1751.785295 876 7
950.429558 1752.107514 877 7
950.8184364 1751.602661 878 7
950.8215977 1751.777424 879 7
951.3233438 1751.42237 880 7
951.2237246 1750.935288 881 7
951.2336938 1750.774615 882 7
951.6242425 1751.099588 883 7
950.7661183 1751.650362 884 7
950.224576 1751.665486 885 7
950.1102156 1751.308109 886 7
950.5947259 1751.042058 887 7
950.2194566 1750.656449 888 7
950.0735881 1750.342982 889 7
950.8333915 1750.412922 890 7
950.9193478 1750.33934 891 7
951.47779 1750.375421 892 7
952.1022214 1749.933484 893 7
951.8804953 1749.483533 894 7
951.1719929 1749.318848 895 7
951.2153633 1749.066967 896 7
951.0385846 1749.20887 897 7
951.2389132 1749.838661 898 7
950.2542432 1749.939422 899 7
949.8105719 1749.24498 900 7
949.5310252 1749.176825 901 7
948.9488612 1749.517183 902 7
949.1558214 1748.379129 903 7
949.053256 1747.392256 904 7
948.2656513 1746.942653 905 7
948.7760786 1747.996239 906 7
948.4683207 1747.889507 907 7
948.1620116 1747.744027 908 7
948.1916347 1747.928147 909 7
947.8104002 1749.101144 910 7
947.8138589 1749.058774 911 7
947.9122121 1748.230634 912 7
947.3726903 1747.412769 913 7
947.1414283 1745.91383 914 7
946.9068734 1745.247221 915 7
947.3406761 1744.903238 916 7
948.2586184 1745.072684 917 7
948.7166734 1745.369564 918 7
949.1139121 1745.290657 919 7
949.1835221 1746.139998 920 7
949.4509041 1746.730893 921 7
949.4824201 1746.940141 922 7
949.9841837 1747.647911 923 7
949.7333623 1748.000281 924 7
949.4756262 1747.670214 925 7
949.1025895 1747.212044 926 7
949.6583767 1747.697921 927 7
949.6759504 1747.82064 928 7
949.5556103 1747.646608 929 7
949.4536407 1747.686094 930 7
949.4901553 1747.287264 931 7
950.7019122 1747.256457 932 7
950.6250776 1747.246805 933 7
950.348004 1746.78112 934 7
950.4464229 1747.08081 935 7
950.6298804 1747.662242 936 7
950.7186948 1747.837082 937 7
951.6668382 1748.350649 938 7
952.1575073 1747.853896 939 7
952.5455722 1748.011156 940 7
952.3580667 1747.381073 941 7
951.5606418 1747.326463 942 7
950.3356574 1748.257879 943 7
949.2015489 1748.524244 944 7
949.1209059 1747.840529 945 7
949.411241 1748.027543 946 7
948.5528373 1748.661927 947 7
947.9233811 1748.837862 948 7
948.1447097 1749.219367 949 7
948.7077698 1748.79136 950 7
949.2990962 1749.473085 951 7
949.5466601 1749.192732 952 7
950.2763278 1748.657146 953 7
949.1278349 1748.12557 954 7
948.9619235 1747.316864 955 7
949.1880577 1748.116061 956 7
948.7206131 1748.681867 957 7
948.7044107 1748.834907 958 7
948.4773209 1747.518007 959 7
948.698452 1746.889621 960 7
949.0405342 1746.853487 961 7
949.1877546 1746.431961 962 7
948.831089 1745.986269 963 7
948.4015212 1745.643188 964 7
948.8571632 1745.144499 965 7
948.862217 1745.040063 966 7
948.6819446 1745.129179 967 7
948.4544055 1745.396499 968 7
948.0889118 1745.085921 969 7
948.1954609 1744.54237 970 7
947.8254347 1744.664968 971 7
947.9379648 1744.803246 972 7
948.214994 1744.476734 973 7
948.2098424 1745.043158 974 7
947.613923 1744.577556 975 7
947.0892532 1744.527421 976 7
946.6594681 1744.57335 977 7
946.4760205 1744.618253 978 7
946.0777262 1744.614641 979 7
945.920846 1744.674447 980 7
945.2084026 1744.385644 981 7
944.774968 1745.201704 982 7
944.7275102 1744.904784 983 7
943.9304668 1744.881923 984 7
943.6009923 1744.787909 985 7
943.5481867 1744.176253 986 7
943.0766387 1743.813663 987 7
942.3963203 1743.378618 988 7
941.8573546 1743.549338 989 7
941.9630754 1743.220927 990 7
941.6985448 1743.330898 991 7
941.5310471 1743.26572 992 7
942.0152639 1743.431168 993 7
942.4883104 1743.861679 994 7
942.0884036 1743.996359 995 7
941.757209 1744.05113 996 7
941.670576 1744.683899 997 7
942.5464637 1744.820744 998 7
942.4144109 1744.801458 999 7
942.1380038 1744.418903 1000 7
941.6145396 1743.967474 1001 7
941.8676277 1743.143726 1002 7
941.2302009 1742.356855 1003 7
940.6520528 1742.245665 1004 7
941.0451156 1742.126708 1005 7
941.7590039 1742.254285 1006 7
942.4797853 1741.847683 1007 7
942.8014953 1741.530061 1008 7
942.4579851 1741.998892 1009 7
943.0089624 1741.694573 1010 7
943.5122794 1741.494672 1011 7
942.248549 1741.34176 1012 7
942.2773935 1741.619586 1013 7
942.501253 1741.594406 1014 7
942.0612257 1741.328378 1015 7
941.6419412 1740.659981 1016 7
941.8302355 1740.852897 1017 7
940.9180082 1740.739029 1018 7
940.8405937 1741.221688 1019 7
940.9016693 1740.438835 1020 7
1138.586016 1112.321839 0 8
1138.671282 1111.849754 1 8
1138.617674 1111.909818 2 8
1138.380464 1112.065671 3 8
1138.552248 1111.452483 4 8
1138.422047 1111.626264 5 8
1138.321859 1111.911098 6 8
1138.269654 1110.885933 7 8
1139.244449 1111.31282 8 8
1140.221539 1111.119951 9 8
1140.22397 1110.624992 10 8
1140.114885 1110.246911 11 8
1140.283915 1109.663585 12 8
1140.419678 1109.588135 13 8
1140.346803 1109.182564 14 8
1139.743797 1108.920377 15 8
1138.999386 1108.652837 16 8
1139.291654 1108.545801 17 8
1138.964414 1108.988058 18 8
1138.720775 1109.351568 19 8
1138.041156 1109.091094 20 8
1138.173308 1109.769373 21 8
1137.633909 1109.49058 22 8
1137.111776 1109.683319 23 8
1137.110408 1109.933012 24 8
1137.23148 1110.085202 25 8
1136.912006 1110.331143 26 8
1136.439023 1110.83608 27 8
1136.103139 1111.105458 28 8
1136.528879 1111.524915 29 8
1137.237216 1111.773093 30 8
1136.662278 1111.723423 31 8
1136.833589 1112.608458 32 8
1136.731551 1113.150912 33 8
1136.337224 1113.229591 34 8
1136.815557 1112.910846 35 8
1137.527512 1113.124987 36 8
1137.44979 1113.37756 37 8
1137.013785 1113.56734 38 8
1136.889917 1113.623303 39 8
1136.697718 1114.543162 40 8
1137.034487 1115.120983 41 8
1137.746252 1115.032291 42 8
1137.962548 1115.118759 43 8
1137.195407 1115.321139 44 8
1137.270824 1114.563164 45 8
1137.389206 1113.867624 46 8
1137.447385 1113.369861 47 8
1137.215743 1113.058721 48 8
1137.110054 1113.667892 49 8
1136.845567 1113.62284 50 8
1137.035025 1113.203898 51 8
1136.637401 1113.131128 52 8
1136.144462 1113.362538 53 8
1135.852212 1113.812151 54 8
939.3111443 1586.943806 0 9
939.8088839 1585.965575 1 9
940.0055078 1585.698035 2 9
940.7302008 1586.394329 3 9
941.0722674 1586.509099 4 9
941.2801338 1587.262022 5 9
941.1983474 1588.109726 6 9
941.2380624 1588.165937 7 9
941.320644 1588.292326 8 9
941.4624561 1588.265176 9 9
941.8118115 1588.100405 10 9
941.8532364 1588.090039 11 9
942.2904009 1588.005425 12 9
942.6472517 1587.870791 13 9
902.3492589 29.97604763 0 10
902.2555878 30.51353743 1 10
902.6175109 29.81989432 2 10
902.9526214 29.67722992 3 10
903.6904444 29.87012085 4 10
904.1611395 29.43858344 5 10
904.6668817 29.3066702 6 10
903.7291104 28.97416195 7 10
903.8520471 28.98762099 8 10
904.4148378 28.83480201 9 10
904.2238149 29.46959435 10 10
904.6762253 29.72013995 11 10
905.4575293 28.98633885 12 10
905.4820893 29.58076159 13 10
904.5106011 30.24219783 14 10
905.0264172 30.04556615 15 10
904.7851898 29.31729879 16 10
904.8459004 29.53323977 17 10
905.135878 29.44955132 18 10
905.7053585 29.43168431 19 10
905.679794 29.63357991 20 10
905.6838822 29.96138282 21 10
905.8183498 29.721121 22 10
906.721479 29.39148775 23 10
907.0765193 29.0799691 24 10
906.6112513 29.28993451 25 10
906.2356297 29.80440411 26 10
905.8730017 30.0983567 27 10
905.3241272 30.25744784 28 10
905.4532994 30.1900757 29 10
905.2829647 30.5930146 30 10
905.8112816 30.32549557 31 10
906.2599524 30.09445517 32 10
906.3665162 30.21615243 33 10
906.9186413 30.6156325 34 10
907.8130022 31.50864777 35 10
908.3031463 31.6409908 36 10
907.921416 31.85769621 37 10
907.9897615 32.04837369 38 10
908.0494024 31.93724356 39 10
907.6769599 31.90599238 40 10
907.3851268 32.57217617 41 10
907.8396225 32.74137235 42 10
908.291839 32.96101603 43 10
909.3109953 32.98295029 44 10
909.0382032 32.25029845 45 10
908.5007709 31.98047674 46 10
908.2977641 32.20981893 47 10
907.8332713 32.65486454 48 10
909.1572782 32.21817831 49 10
910.5943588 32.37575966 50 10
911.2115706 32.52212606 51 10
911.5702502 32.89913472 52 10
911.9377937 32.88014514 53 10
911.6362795 33.57216779 54 10
911.5698096 33.72876339 55 10
911.3190548 33.026669 56 10
910.9323704 32.56172897 57 10
911.8029825 32.34165124 58 10
912.4499911 32.63152712 59 10
913.9182085 32.60737108 60 10
913.9929951 32.88358717 61 10
913.3583302 32.55678211 62 10
913.254142 32.79652677 63 10
913.4429551 32.71372569 64 10
913.1408785 32.03034999 65 10
913.1545494 32.18600865 66 10
912.9203081 33.12894015 67 10
912.281955 32.76408837 68 10
912.0177848 32.08026785 69 10
912.2950304 31.90942469 70 10
911.8049622 32.09368143 71 10
912.3317273 32.42034423 72 10
912.7441731 32.29068294 73 10
912.9490411 31.67615133 74 10
912.7482422 31.60753677 75 10
912.8998654 31.68850682 76 10
912.5248013 32.39559488 77 10
911.6466104 32.71788716 78 10
911.8100586 32.81874355 79 10
911.6789579 32.79052849 80 10
911.3763981 32.45121839 81 10
911.9076 32.43831463 82 10
911.7939174 32.71278777 83 10
912.1812961 33.0343278 84 10
912.2997575 33.10794836 85 10
912.1560135 33.4204398 86 10
911.8118501 32.93424899 87 10
911.4879732 32.49250662 88 10
912.0839633 32.62772992 89 10
912.5680543 32.27492644 90 10
912.5534208 32.12746056 91 10
912.6923745 32.80558366 92 10
912.5147664 33.21902405 93 10
912.8241639 32.59675693 94 10
913.7638278 32.33532134 95 10
913.5752923 32.09744468 96 10
913.2040741 31.31759947 97 10
912.7910192 31.41773427 98 10
912.7082841 31.21887676 99 10
912.8592773 31.51942505 100 10
913.0765785 32.60814904 101 10
913.4454476 32.33998169 102 10
913.2768163 33.62415553 103 10
913.9427897 34.48056739 104 10
913.5763078 34.57454789 105 10
913.4494942 35.24688041 106 10
913.2413813 34.93410947 107 10
912.9809149 34.42147038 108 10
913.3735553 34.50382517 109 10
913.7309349 34.98361271 110 10
913.4502138 35.14285968 111 10
913.6863297 35.69459426 112 10
913.2031523 36.13460194 113 10
912.7298304 36.01230382 114 10
912.8604382 36.1938486 115 10
913.301661 36.19655419 116 10
913.6879332 36.81546404 117 10
913.5617364 37.74581825 118 10
912.5842656 37.59926477 119 10
911.876764 37.68727284 120 10
910.9738137 37.75377352 121 10
896.1843111 237.7905347 0 11
895.9538673 237.6697304 1 11
896.3972312 236.8987342 2 11
896.7179457 237.3785204 3 11
896.3467384 237.4932231 4 11
895.7203675 237.7423749 5 11
896.2374921 238.1014892 6 11
896.1086684 238.0477514 7 11
896.312478 238.2184063 8 11
897.2499738 239.0023372 9 11
897.7221738 238.9976667 10 11
897.5293711 238.4623036 11 11
896.7540509 238.4905127 12 11
895.8136506 237.9821735 13 11
894.9787771 237.782229 14 11
894.425603 237.8050676 15 11
894.7164308 237.4438168 16 11
895.6921625 237.4861178 17 11
895.6689919 237.9960591 18 11
895.9648302 237.846315 19 11
896.5747839 238.4407043 20 11
897.0017856 238.5394559 21 11
897.2160459 238.6059425 22 11
896.9707199 238.4387916 23 11
897.2693549 238.7705634 24 11
897.6124012 238.9367841 25 11
896.6594598 239.5453296 26 11
896.5452518 239.9450373 27 11
896.1349567 239.7589371 28 11
875.1840299 951.4082156 0 12
874.4640922 951.7210784 1 12
874.6120521 952.5304129 2 12
875.0426617 953.2876096 3 12
875.0382855 953.2683809 4 12
874.8277377 952.5642809 5 12
874.3828857 952.5964534 6 12
874.7411317 952.2964892 7 12
875.0304747 952.6463451 8 12
875.0105032 951.7127095 9 12
874.8775715 952.1660453 10 12
874.6623875 952.828823 11 12
875.419789 952.2742791 12 12
875.6669013 951.6027358 13 12
875.3252407 951.5863707 14 12
875.0899775 951.217213 15 12
875.0587694 950.7095337 16 12
874.2536839 950.5904662 17 12
873.3391059 950.7564003 18 12
871.9713516 951.1272729 19 12
871.7543716 951.0958897 20 12
871.9483668 950.3506352 21 12
872.3732887 949.4441451 22 12
872.6008221 949.6372007 23 12
872.3920005 949.6033257 24 12
873.2235681 1079.73809 0 13
872.463445 1080.108796 1 13
872.7787245 1080.172175 2 13
872.4455316 1080.209021 3 13
872.3331531 1080.534362 4 13
872.654667 1080.530123 5 13
872.5773467 1079.914709 6 13
871.6089412 1079.905976 7 13
871.9539059 1079.004884 8 13
872.1127385 1078.833368 9 13
871.9958618 1078.927692 10 13
871.7510413 1079.104656 11 13
872.2441754 1079.082611 12 13
872.2124594 1078.839622 13 13
871.2374803 1078.247349 14 13
870.5658744 1077.978403 15 13
870.6387058 1078.429015 16 13
871.0169263 1078.49254 17 13
871.5262652 1078.223197 18 13
871.5910872 1077.716196 19 13
870.1956485 1077.600818 20 13
870.2049236 1078.358408 21 13
870.2163386 1079.224315 22 13
871.1245672 1079.700132 23 13
872.1442187 1080.612971 24 13
871.4390615 1079.911106 25 13
870.3784603 1079.874488 26 13
871.0049049 1080.610774 27 13
871.4052472 1081.155679 28 13
871.9711601 1081.270769 29 13
872.3312662 1081.700666 30 13
873.7471903 1081.176733 31 13
874.4700478 1081.460082 32 13
875.532001 1082.20565 33 13
876.1761592 1081.718407 34 13
876.2924447 1081.702331 35 13
876.2851806 1082.088681 36 13
876.1620778 1082.432309 37 13
876.69855 1082.397162 38 13
876.8021395 1082.69596 39 13
876.9812142 1082.701273 40 13
877.3205085 1083.090431 41 13
877.3235185 1082.499212 42 13
877.1819813 1082.2598 43 13
876.7945032 1082.24112 44 13
877.2326086 1083.295563 45 13
877.6315997 1083.991949 46 13
877.0165637 1083.975031 47 13
877.1533245 1083.65159 48 13
877.2676853 1083.494355 49 13
877.0630616 1083.527503 50 13
876.1669955 1083.582389 51 13
875.6189367 1083.647117 52 13
875.9447829 1083.636171 53 13
876.5832961 1084.002569 54 13
876.5061953 1083.686467 55 13
876.0177018 1083.122527 56 13
876.6662097 1082.874282 57 13
876.9948421 1082.497301 58 13
876.9889145 1082.297227 59 13
877.473727 1082.423273 60 13
877.3322984 1082.714352 61 13
878.6355744 1082.998479 62 13
879.7038716 1082.969096 63 13
879.9537265 1082.101791 64 13
880.8528725 1081.872169 65 13
880.7173024 1081.137744 66 13
880.8823177 1080.155222 67 13
879.8541847 1080.017483 68 13
879.0187203 1080.41422 69 13
878.9842443 1080.462864 70 13
879.0816527 1080.687549 71 13
879.521332 1080.249532 72 13
881.1250822 1079.409858 73 13
881.5519217 1079.239451 74 13
881.8526708 1078.697517 75 13
881.6164093 1078.45559 76 13
882.1648332 1079.243567 77 13
882.0658361 1079.778127 78 13
881.8147005 1079.691715 79 13
882.0813742 1079.576443 80 13
882.1022817 1079.938612 81 13
881.9865038 1081.044474 82 13
881.9858353 1081.756214 83 13
882.0292109 1082.626252 84 13
882.6314506 1083.049783 85 13
882.949885 1081.962706 86 13
883.0984509 1082.307403 87 13
883.7163494 1082.329717 88 13
883.3424345 1082.215182 89 13
883.1608084 1082.551247 90 13
882.8760188 1082.057725 91 13
882.9882102 1082.230973 92 13
882.4755059 1080.881371 93 13
881.5867067 1080.162498 94 13
881.3372586 1080.942176 95 13
880.8571018 1080.696686 96 13
881.7977519 1080.678651 97 13
881.2830497 1081.344081 98 13
881.534211 1080.697968 99 13
881.7037829 1080.559026 100 13
881.7143378 1080.913097 101 13
881.8945742 1080.541925 102 13
881.6844888 1079.731494 103 13
881.7295081 1080.103919 104 13
881.6028509 1080.155727 105 13
880.7175651 1079.749624 106 13
880.1183863 1079.647879 107 13
879.8526636 1079.278208 108 13
880.4114094 1079.320209 109 13
881.8666058 1079.46887 110 13
882.4980099 1079.68826 111 13
882.6410167 1080.393768 112 13
882.9523673 1080.112702 113 13
882.9201382 1080.490286 114 13
883.7709524 1080.436225 115 13
884.1988385 1080.781261 116 13
884.274587 1081.075454 117 13
883.7942492 1081.059036 118 13
883.8950936 1079.992498 119 13
884.7957653 1079.54918 120 13
885.1585623 1079.571038 121 13
885.9742776 1079.331434 122 13
886.8164005 1079.25678 123 13
886.8394059 1079.574556 124 13
886.543776 1079.748161 125 13
886.6302374 1080.336364 126 13
886.072617 1080.40187 127 13
885.0600583 1079.442445 128 13
884.103723 1079.168878 129 13
884.1960095 1079.838808 130 13
884.4465439 1079.990099 131 13
884.2329844 1079.816642 132 13
883.9744744 1079.23411 133 13
884.4538012 1078.526431 134 13
883.7613354 1078.363898 135 13
883.9325288 1078.408021 136 13
883.0807591 1077.79257 137 13
882.9820775 1077.661024 138 13
882.2957444 1077.799432 139 13
880.9333374 1078.031982 140 13
879.6682927 1077.476565 141 13
879.6829109 1076.850526 142 13
880.6599413 1077.244072 143 13
880.7539813 1077.240497 144 13
879.9080637 1076.334865 145 13
880.1940089 1075.363127 146 13
881.1999133 1074.746645 147 13
881.433517 1074.132506 148 13
881.3412255 1074.242242 149 13
881.1411092 1074.348314 150 13
881.3891588 1073.472276 151 13
881.298624 1072.971051 152 13
881.4344278 1072.610336 153 13
880.8258611 1071.962245 154 13
880.8652413 1071.792043 155 13
880.9114762 1071.098741 156 13
880.3198411 1071.121248 157 13
880.3022264 1070.785297 158 13
879.1537376 1070.842546 159 13
878.5078154 1069.888478 160 13
878.5415991 1069.45851 161 13
878.3194221 1070.18807 162 13
878.0681544 1070.678318 163 13
878.198687 1069.791384 164 13
877.5303598 1069.431218 165 13
876.4766243 1069.360478 166 13
876.4280433 1069.097919 167 13
876.903399 1068.646622 168 13
877.1303544 1067.507451 169 13
877.0431019 1066.990486 170 13
877.3868489 1067.186879 171 13
876.9633964 1067.141536 172 13
876.5974291 1067.410911 173 13
876.3691788 1067.36868 174 13
876.1581992 1066.68828 175 13
876.1801694 1066.124354 176 13
876.4796251 1066.487512 177 13
877.379283 1065.838743 178 13
877.660874 1065.610172 179 13
877.5141075 1065.43162 180 13
877.4551953 1065.756152 181 13
877.3419842 1065.522912 182 13
877.2998393 1065.597887 183 13
877.5164853 1065.302988 184 13
877.8782658 1064.912648 185 13
877.7624476 1064.587054 186 13
877.1477401 1064.954753 187 13
877.6739788 1065.544965 188 13
878.5399074 1065.550529 189 13
878.2589964 1065.603396 190 13
878.1978655 1065.988631 191 13
878.856225 1065.871092 192 13
878.8801272 1066.103612 193 13
878.8215982 1066.344041 194 13
878.7471556 1066.375698 195 13
878.7630899 1065.964059 196 13
878.2845025 1065.776105 197 13
879.2555174 1065.537934 198 13
880.213256 1065.747155 199 13
880.4071077 1066.280387 200 13
879.7259184 1065.816483 201 13
879.6691118 1066.27238 202 13
879.5163212 1066.780466 203 13
879.4814067 1067.031112 204 13
879.5042816 1067.219887 205 13
879.9333899 1068.046957 206 13
879.2377326 1068.82278 207 13
878.6515468 1068.782865 208 13
879.05946 1069.065715 209 13
878.7883574 1069.299383 210 13
878.8067905 1069.805953 211 13
879.4564997 1069.559931 212 13
879.7018765 1070.705221 213 13
879.816262 1071.325851 214 13
880.3310509 1071.328609 215 13
880.8357689 1070.935668 216 13
881.2289569 1071.476211 217 13
881.0580171 1071.807061 218 13
880.6384251 1070.654599 219 13
879.980766 1070.042736 220 13
880.3680012 1070.29376 221 13
880.1752819 1070.049819 222 13
879.4533583 1069.932338 223 13
878.0723354 1069.190588 224 13
878.1272316 1068.335248 225 13
877.6843991 1068.34702 226 13
877.3409437 1068.019268 227 13
877.7388182 1067.332225 228 13
878.2088964 1067.148904 229 13
877.6721478 1067.20089 230 13
877.8350816 1066.639334 231 13
878.1812563 1066.787885 232 13
877.5947403 1067.183339 233 13
877.1353979 1067.167333 234 13
877.1275787 1067.074035 235 13
877.0044857 1066.617561 236 13
876.2443715 1066.139294 237 13
875.4238753 1065.866238 238 13
875.3963341 1066.128407 239 13
875.0197188 1066.540904 240 13
874.3241383 1065.523892 241 13
875.6109212 1065.874932 242 13
877.1899383 1065.628745 243 13
877.5113529 1066.221089 244 13
877.4511613 1066.586737 245 13
877.7927564 1067.135134 246 13
878.4012295 1068.109902 247 13
877.9157695 1068.077816 248 13
876.754408 1068.380226 249 13
877.2049361 1068.676517 250 13
877.3353663 1069.123162 251 13
876.6818526 1069.479721 252 13
875.9922195 1069.722354 253 13
875.794174 1069.111828 254 13
875.6684899 1068.578637 255 13
875.2657342 1069.046202 256 13
875.8085399 1069.025799 257 13
876.7272059 1068.961755 258 13
877.0530639 1068.422398 259 13
876.4428726 1068.477961 260 13
876.8378524 1067.982368 261 13
876.3125143 1067.546397 262 13
875.8617527 1066.542543 263 13
875.4613516 1066.239773 264 13
875.3474687 1066.196875 265 13
875.1273787 1065.00174 266 13
874.6302869 1064.560992 267 13
874.5364416 1063.61103 268 13
874.6749767 1063.322625 269 13
875.0750406 1063.721307 270 13
874.7684464 1063.873851 271 13
874.5681145 1063.177495 272 13
875.0101363 1062.53334 273 13
875.1383274 1062.45557 274 13
876.2976713 1062.138046 275 13
876.3646438 1062.479403 276 13
876.9361089 1063.214899 277 13
876.431739 1062.637087 278 13
876.6852277 1062.275666 279 13
877.2915354 1062.130945 280 13
877.6480742 1062.499633 281 13
877.1380657 1062.861736 282 13
876.365388 1062.714949 283 13
875.8077775 1062.312589 284 13
876.3756736 1062.557373 285 13
876.3162734 1061.963617 286 13
875.9510552 1061.628626 287 13
875.7222924 1062.172486 288 13
875.710188 1063.057836 289 13
875.6713018 1063.191832 290 13
875.6554415 1062.94174 291 13
874.8469257 1062.718985 292 13
875.1305847 1062.291936 293 13
874.4780843 1062.295271 294 13
874.0889509 1061.801853 295 13
874.7099251 1061.543168 296 13
873.555284 1061.512717 297 13
873.0418026 1061.350383 298 13
872.8830102 1061.417408 299 13
873.6306981 1061.34548 300 13
874.1176812 1060.691618 301 13
874.1358368 1060.899074 302 13
873.5860283 1059.949926 303 13
872.2106218 1058.905672 304 13
871.6846151 1058.016084 305 13
871.3932737 1057.83326 306 13
870.8928428 1057.534905 307 13
870.3480754 1057.981588 308 13
870.5997359 1057.355497 309 13
871.8894259 1057.059096 310 13
871.9627482 1056.803412 311 13
872.0405027 1057.353558 312 13
871.9220084 1056.695534 313 13
871.6310171 1056.371956 314 13
870.9618916 1056.807082 315 13
870.3969891 1056.070214 316 13
870.7322177 1056.676219 317 13
871.0259244 1057.186391 318 13
871.204398 1057.018463 319 13
871.0170036 1057.029303 320 13
871.544193 1057.627289 321 13
871.5187903 1057.769834 322 13
872.8041695 1057.493524 323 13
873.0505083 1057.128447 324 13
873.2446888 1056.184826 325 13
872.6144768 1055.565089 326 13
872.8407738 1057.01558 327 13
873.7814772 1057.175543 328 13
873.9123375 1057.005496 329 13
873.2137335 1057.206054 330 13
873.1291501 1056.947535 331 13
873.0945362 1056.527956 332 13
873.1241295 1055.791432 333 13
873.4919558 1055.732606 334 13
873.7571973 1055.608328 335 13
873.7485175 1055.717273 336 13
873.6505507 1056.262737 337 13
873.3612325 1057.081472 338 13
873.1012147 1057.50935 339 13
872.7187422 1057.683322 340 13
872.7051563 1057.683096 341 13
871.988286 1057.662039 342 13
872.1429039 1057.940219 343 13
872.5846105 1057.937766 344 13
872.6765386 1058.465934 345 13
872.257534 1058.025474 346 13
872.1982022 1057.840411 347 13
872.5165042 1058.042583 348 13
873.1572387 1058.684044 349 13
873.4020847 1059.068355 350 13
873.2714208 1059.769139 351 13
873.4141272 1060.33214 352 13
874.0280961 1060.645788 353 13
875.0845916 1060.120866 354 13
876.2376009 1059.830235 355 13
876.4123952 1059.998225 356 13
877.0148607 1060.296393 357 13
876.6709531 1059.786127 358 13
875.515277 1059.564178 359 13
875.4540976 1059.987462 360 13
875.3373855 1060.099376 361 13
874.8606716 1060.357023 362 13
874.8044899 1059.58955 363 13
875.331134 1059.938301 364 13
875.1245941 1060.020336 365 13
875.9341519 1059.483356 366 13
875.7485895 1060.213991 367 13
876.6435991 1060.436739 368 13
876.9225636 1060.936469 369 13
876.9535547 1061.279112 370 13
876.969825 1061.047456 371 13
876.2579654 1060.765578 372 13
875.869502 1060.177072 373 13
875.5662335 1060.28635 374 13
875.2857302 1060.369748 375 13
875.0245111 1060.304971 376 13
875.0721867 1060.199033 377 13
875.2345644 1059.959082 378 13
875.0422812 1059.734175 379 13
875.0200321 1059.476157 380 13
874.9860003 1059.748689 381 13
875.5359867 1059.161348 382 13
875.6649756 1058.911345 383 13
875.9486315 1059.08556 384 13
876.1594189 1058.158004 385 13
877.314986 1057.999894 386 13
877.1200546 1058.059832 387 13
876.9130906 1059.016272 388 13
877.3339571 1059.584477 389 13
877.6106075 1059.371878 390 13
877.0566041 1059.198219 391 13
876.6006065 1059.353997 392 13
876.6323446 1060.62575 393 13
875.8632718 1061.72517 394 13
876.2055728 1061.737859 395 13
876.150523 1061.759024 396 13
875.7699423 1062.594241 397 13
875.6254261 1062.449007 398 13
875.124445 1062.060037 399 13
875.2003414 1062.89461 400 13
875.2258668 1062.730214 401 13
875.6363419 1062.567508 402 13
875.8293271 1061.781268 403 13
875.1698312 1062.051737 404 13
874.3096195 1062.818644 405 13
874.8054273 1062.533519 406 13
874.3151414 1063.072563 407 13
874.189282 1062.82231 408 13
875.1971153 1062.623999 409 13
875.2906613 1063.721439 410 13
874.6103806 1064.043516 411 13
874.2796124 1062.963176 412 13
874.1163665 1062.366791 413 13
873.8499278 1062.370872 414 13
872.8351131 1061.999243 415 13
873.403326 1062.418625 416 13
873.8389709 1062.67681 417 13
873.7166501 1061.835244 418 13
874.0259767 1060.631135 419 13
874.9335407 1059.937951 420 13
875.8061903 1059.533659 421 13
875.8173905 1059.637599 422 13
875.9353969 1059.520673 423 13
875.984402 1059.152354 424 13
875.2302781 1058.266726 425 13
874.1699991 1058.501077 426 13
874.4112019 1058.176562 427 13
874.6039005 1057.418224 428 13
875.0815275 1057.580893 429 13
875.1370258 1058.313211 430 13
875.465669 1058.542366 431 13
875.8388702 1058.616801 432 13
875.1974106 1059.076042 433 13
874.8544675 1058.489572 434 13
875.2229792 1058.441702 435 13
874.7169605 1058.050304 436 13
874.5861633 1058.280597 437 13
874.3036349 1057.819636 438 13
874.5149306 1057.56475 439 13
874.1839791 1057.736201 440 13
873.6445516 1058.268656 441 13
873.0231881 1058.059496 442 13
873.6777488 1058.372624 443 13
873.1944261 1059.237618 444 13
871.794882 1059.0692 445 13
872.1735589 1058.719486 446 13
872.3576095 1058.546407 447 13
871.4465107 1058.681178 448 13
871.6262057 1058.070122 449 13
871.9892206 1057.877866 450 13
871.4212552 1058.162636 451 13
870.7666767 1058.163838 452 13
870.9740157 1058.268241 453 13
871.1500642 1058.124479 454 13
871.1545538 1058.467706 455 13
871.0524806 1058.66016 456 13
870.7121642 1058.772186 457 13
870.9103475 1058.665635 458 13
871.9394267 1058.363593 459 13
872.8352991 1058.916336 460 13
873.432472 1058.397672 461 13
873.005965 1058.734952 462 13
872.7491921 1058.645748 463 13
873.3105608 1058.031758 464 13
874.7676566 1058.267339 465 13
874.9473483 1058.555769 466 13
874.9862016 1058.435143 467 13
875.4579788 1059.601634 468 13
875.5186689 1059.863976 469 13
875.9221221 1059.620166 470 13
874.9493661 1059.305493 471 13
874.3327718 1059.340261 472 13
873.8972102 1058.637029 473 13
873.9148251 1058.723342 474 13
873.1137039 1059.441864 475 13
872.7729617 1059.811123 476 13
872.577454 1060.318218 477 13
872.8871212 1060.37519 478 13
872.3078741 1060.432086 479 13
872.4036966 1060.05324 480 13
872.7078336 1059.531011 481 13
872.2609151 1058.221365 482 13
872.3195048 1057.790688 483 13
872.6940705 1057.519171 484 13
872.9233302 1057.103789 485 13
873.2025672 1056.336973 486 13
873.6793039 1056.023867 487 13
874.09004 1055.441502 488 13
872.9875661 1055.444314 489 13
872.6021871 1055.551326 490 13
872.5963893 1055.38821 491 13
871.8893945 1054.791113 492 13
871.9585061 1054.927777 493 13
871.6004195 1055.436116 494 13
871.3120803 1055.627624 495 13
871.1688547 1056.191836 496 13
871.4095379 1057.143772 497 13
871.1019766 1057.59988 498 13
871.1195812 1057.952283 499 13
870.5590724 1058.268918 500 13
869.4908371 1058.227967 501 13
869.1920142 1057.725421 502 13
868.869219 1058.502531 503 13
868.2008369 1058.648376 504 13
868.5060066 1059.270772 505 13
868.6836362 1059.427867 506 13
868.6793996 1059.839497 507 13
868.6914338 1060.241018 508 13
868.4805048 1060.585581 509 13
868.5707818 1060.996668 510 13
868.7087551 1061.803 511 13
869.7481336 1062.060249 512 13
869.4653118 1061.956117 513 13
869.02844 1062.152777 514 13
868.8799682 1061.588528 515 13
868.8005448 1061.734827 516 13
868.5648603 1061.880991 517 13
868.1245711 1061.449286 518 13
868.2229329 1061.426967 519 13
868.8759188 1060.971008 520 13
868.4209501 1061.335244 521 13
868.3396466 1061.605812 522 13
868.1733348 1061.613927 523 13
868.3345508 1062.813607 524 13
867.9034772 1062.507482 525 13
867.6144801 1062.761475 526 13
867.2182533 1062.499477 527 13
867.0175794 1063.179391 528 13
865.6739131 1063.729811 529 13
865.0869738 1064.245781 530 13
865.5241172 1063.965467 531 13
865.4296982 1063.803476 532 13
864.9742267 1064.050139 533 13
865.374245 1064.157716 534 13
865.4774269 1063.900625 535 13
864.8783021 1063.971619 536 13
865.0111442 1063.780846 537 13
865.5844457 1063.709456 538 13
866.3618852 1063.183799 539 13
866.1471172 1063.085028 540 13
866.0886705 1063.039579 541 13
866.0515731 1062.84908 542 13
865.7423395 1062.330564 543 13
865.2724929 1061.884724 544 13
864.8494348 1062.260588 545 13
865.2153522 1062.345785 546 13
865.4865441 1062.321641 547 13
865.8083701 1062.133127 548 13
865.3859392 1062.225955 549 13
864.0283272 1061.865002 550 13
864.1326177 1062.18254 551 13
864.7442495 1062.699885 552 13
864.7079598 1063.493963 553 13
865.3502271 1062.174313 554 13
864.8994699 1062.154391 555 13
864.498478 1063.590214 556 13
864.1447621 1063.381894 557 13
863.7246465 1062.858989 558 13
863.201644 1062.006813 559 13
862.0259309 1061.709746 560 13
861.3049085 1061.075362 561 13
860.1800893 1060.205497 562 13
859.3576741 1059.962369 563 13
859.6382505 1059.823032 564 13
859.8784098 1060.036158 565 13
859.5344502 1060.717858 566 13
859.6997775 1061.167041 567 13
858.9577475 1061.630276 568 13
859.3250628 1061.883148 569 13
859.746587 1061.062281 570 13
859.0699023 1060.500144 571 13
858.1420113 1060.238835 572 13
857.1706892 1060.157357 573 13
857.1165822 1060.667265 574 13
856.3847925 1061.559842 575 13
856.2491328 1061.626705 576 13
856.4638272 1061.78331 577 13
856.3615322 1062.331397 578 13
855.916213 1062.894637 579 13
855.9429566 1062.914277 580 13
855.260919 1062.638444 581 13
855.3574772 1062.345177 582 13
854.487316 1062.183074 583 13
853.3730917 1062.550485 584 13
853.0291692 1062.563699 585 13
853.0413515 1062.861545 586 13
852.9055096 1062.784302 587 13
852.5913708 1062.645457 588 13
853.1926382 1062.855475 589 13
854.299945 1063.415558 590 13
854.8737778 1062.979171 591 13
855.0883673 1062.652881 592 13
854.9114322 1061.879773 593 13
853.8102345 1061.964452 594 13
853.8756641 1062.46257 595 13
854.0868945 1062.870547 596 13
854.6529768 1063.185515 597 13
854.8042049 1063.544143 598 13
855.4643969 1063.627133 599 13
855.7523906 1063.326814 600 13
855.7189846 1063.805787 601 13
855.9148061 1064.034384 602 13
856.496086 1063.20065 603 13
856.6449115 1063.094588 604 13
856.2552298 1063.070021 605 13
855.6244325 1063.056609 606 13
856.1025049 1062.700194 607 13
857.1243372 1062.242618 608 13
857.0986064 1062.128042 609 13
856.9649616 1061.971632 610 13
857.6966574 1061.766152 611 13
857.2779963 1061.173788 612 13
856.6196886 1061.448702 613 13
856.7833451 1061.363287 614 13
856.9232236 1061.470116 615 13
857.1389586 1061.721631 616 13
858.7858413 1061.828663 617 13
860.1349241 1062.070507 618 13
859.8891638 1062.276092 619 13
859.6730637 1062.390004 620 13
859.843354 1061.821502 621 13
860.6051484 1061.017016 622 13
860.862591 1061.383636 623 13
860.2807297 1062.043541 624 13
860.1153607 1062.60978 625 13
859.4699237 1063.269192 626 13
859.7508897 1064.153616 627 13
860.1963339 1063.864737 628 13
860.6006493 1063.835341 629 13
860.6267659 1063.90183 630 13
860.1928963 1063.998144 631 13
860.0485105 1063.748711 632 13
859.7355519 1062.944939 633 13
859.5476147 1062.26807 634 13
858.7907484 1062.396448 635 13
859.0516688 1062.377878 636 13
858.4896774 1062.070954 637 13
858.1451898 1063.174448 638 13
858.3095983 1062.944277 639 13
859.0454668 1062.190227 640 13
858.9933808 1062.388315 641 13
858.1392191 1063.16979 642 13
857.5426018 1063.528426 643 13
857.0935532 1062.686573 644 13
856.7184529 1062.461778 645 13
857.12314 1062.983806 646 13
856.462254 1063.150932 647 13
855.5874036 1063.070338 648 13
855.3520322 1062.857835 649 13
854.9047304 1063.030739 650 13
854.6812609 1062.775547 651 13
854.3204231 1062.037642 652 13
853.7656278 1061.069111 653 13
854.4658909 1060.387988 654 13
854.6949712 1060.512533 655 13
854.2201347 1060.892282 656 13
854.4355591 1060.51479 657 13
854.4082043 1060.72818 658 13
854.4557611 1061.471015 659 13
853.9428102 1060.894889 660 13
854.587437 1061.192491 661 13
854.6929531 1060.95472 662 13
854.7924914 1061.181575 663 13
855.8744051 1061.838954 664 13
855.9202766 1062.085305 665 13
855.1922593 1061.819977 666 13
854.8398054 1062.025186 667 13
854.6160324 1062.01261 668 13
854.7059335 1061.457248 669 13
855.6198929 1060.514966 670 13
854.9513757 1060.631467 671 13
855.3808757 1060.199509 672 13
855.3366281 1059.652548 673 13
855.3144246 1060.282157 674 13
855.1344728 1060.871473 675 13
854.6839004 1061.023276 676 13
855.4421874 1061.232448 677 13
855.7163143 1061.821661 678 13
854.8487517 1061.599278 679 13
855.0981233 1061.476346 680 13
854.8774269 1061.068758 681 13
854.1103412 1060.043041 682 13
853.1897263 1059.319807 683 13
853.2413492 1059.221557 684 13
853.3850097 1058.778586 685 13
853.7868833 1059.264499 686 13
853.548984 1059.715749 687 13
853.4687171 1060.576148 688 13
853.4229549 1061.804334 689 13
852.6026768 1062.478276 690 13
852.1355814 1063.38409 691 13
852.0634593 1062.978537 692 13
852.2972742 1062.737168 693 13
853.0331129 1063.195844 694 13
853.0032858 1063.619209 695 13
853.7213764 1064.115144 696 13
853.7756927 1065.312074 697 13
854.6517801 1065.687102 698 13
854.9149424 1065.628279 699 13
856.1970518 1065.137088 700 13
857.0038861 1064.222217 701 13
857.0530775 1062.84286 702 13
857.4106103 1061.990328 703 13
856.5507456 1061.997135 704 13
856.1728977 1062.324555 705 13
857.089104 1062.262417 706 13
858.1319446 1061.434322 707 13
857.4612592 1060.877218 708 13
856.9001105 1060.57052 709 13
856.8800118 1060.301619 710 13
857.4247357 1060.969112 711 13
857.7568206 1061.604463 712 13
857.6799916 1061.626356 713 13
857.416415 1062.149017 714 13
856.6643261 1063.327763 715 13
856.5984846 1063.520611 716 13
856.5614922 1064.397312 717 13
857.1655089 1064.400202 718 13
857.1892526 1063.457398 719 13
858.1255883 1063.648287 720 13
858.4300335 1063.385734 721 13
857.8097606 1062.864522 722 13
857.8526526 1062.322683 723 13
858.2035606 1062.200783 724 13
858.8544549 1062.060675 725 13
858.884787 1061.817961 726 13
858.3508863 1062.152096 727 13
858.5631693 1062.573905 728 13
858.779041 1062.282261 729 13
859.4772232 1062.322641 730 13
859.528995 1062.177736 731 13
859.9086245 1062.397078 732 13
859.8786191 1062.466561 733 13
859.4318819 1061.497689 734 13
859.0574071 1060.841263 735 13
858.2858028 1060.431159 736 13
857.928708 1060.257404 737 13
857.9283042 1060.488987 738 13
858.2047392 1060.986739 739 13
857.6362254 1061.79178 740 13
857.3691152 1061.744494 741 13
857.6000194 1061.663478 742 13
857.726207 1062.110484 743 13
857.6314783 1061.840098 744 13
858.2966011 1061.89748 745 13
858.9001314 1062.06801 746 13
858.1457635 1062.336674 747 13
857.584536 1062.08416 748 13
857.3427306 1063.470372 749 13
857.3391603 1063.885298 750 13
856.5283919 1063.875771 751 13
856.7378394 1064.008592 752 13
857.1516433 1064.230625 753 13
857.0758853 1064.008447 754 13
856.7525159 1064.168795 755 13
857.2649796 1064.643631 756 13
857.5694277 1064.413628 757 13
857.2014394 1063.279886 758 13
857.2367255 1062.777569 759 13
858.0227422 1062.461592 760 13
858.2287986 1061.839925 761 13
857.9117614 1060.538072 762 13
857.7126546 1059.853204 763 13
857.5741135 1060.292864 764 13
857.5668035 1060.123081 765 13
856.9543235 1059.760871 766 13
856.7530034 1060.231301 767 13
856.449999 1060.296425 768 13
856.618502 1059.978914 769 13
856.6685809 1059.672813 770 13
856.2227012 1059.07952 771 13
856.3238109 1058.879234 772 13
856.4148677 1059.40825 773 13
856.2794526 1059.640794 774 13
855.3811314 1059.442086 775 13
855.1893173 1058.578502 776 13
854.8318502 1057.521044 777 13
854.6373135 1057.588897 778 13
854.8033991 1058.140066 779 13
854.5453176 1057.442846 780 13
854.5011857 1056.616981 781 13
855.2459536 1056.322055 782 13
855.4786336 1056.363668 783 13
855.3109429 1056.543338 784 13
855.4802364 1056.497635 785 13
855.7673379 1055.970393 786 13
856.149543 1054.847227 787 13
855.6290636 1054.366606 788 13
855.929043 1054.130156 789 13
855.5842598 1053.92557 790 13
856.0665869 1054.867826 791 13
856.0780365 1055.099613 792 13
855.8875435 1055.292502 793 13
855.1751554 1054.579541 794 13
855.0109547 1054.450447 795 13
855.5292078 1054.979706 796 13
855.5619284 1055.352434 797 13
855.5565003 1054.781188 798 13
855.8412063 1054.452142 799 13
855.0205294 1055.553083 800 13
855.0175365 1055.677343 801 13
855.0108936 1055.727482 802 13
855.0533142 1056.058039 803 13
855.0480739 1056.847525 804 13
855.0437433 1056.489137 805 13
854.7260728 1056.230234 806 13
854.6602345 1055.975073 807 13
855.2221845 1056.900765 808 13
855.609292 1057.404543 809 13
856.6899485 1057.689693 810 13
856.9727662 1057.525231 811 13
857.182717 1057.208967 812 13
857.3609509 1056.930925 813 13
858.0986331 1056.690936 814 13
858.1858248 1056.141527 815 13
858.2826458 1056.648783 816 13
858.2283714 1057.675435 817 13
857.6264816 1058.135931 818 13
856.9489876 1058.248517 819 13
856.1844337 1058.634162 820 13
856.5504442 1059.504157 821 13
856.8154222 1059.975671 822 13
857.0099452 1060.011687 823 13
857.8996029 1059.591853 824 13
857.3289547 1058.806565 825 13
857.0003433 1058.76189 826 13
857.4657402 1059.315512 827 13
857.6268558 1060.235957 828 13
858.3597416 1061.569985 829 13
858.3740308 1061.902502 830 13
857.5075544 1061.92708 831 13
857.0828644 1061.981876 832 13
856.7577081 1062.135209 833 13
856.7211326 1062.545258 834 13
857.2987313 1062.779556 835 13
857.9252 1063.027466 836 13
857.9353556 1063.666172 837 13
857.7443477 1062.976734 838 13
857.7405975 1062.995806 839 13
858.0161151 1063.044503 840 13
858.3220241 1062.778812 841 13
858.0956523 1062.317657 842 13
858.3378815 1062.783018 843 13
858.2277048 1063.23412 844 13
858.2598885 1063.131989 845 13
858.2070049 1062.402562 846 13
857.5218648 1062.263227 847 13
857.5421241 1063.310019 848 13
857.3593307 1063.051951 849 13
858.1305376 1063.211489 850 13
857.9038061 1062.731116 851 13
856.8935883 1062.173912 852 13
856.723763 1061.624177 853 13
856.8812544 1061.84265 854 13
857.6772337 1061.770344 855 13
857.1690819 1062.205 856 13
856.4542075 1062.096926 857 13
856.5807045 1060.983035 858 13
856.4675419 1060.263386 859 13
857.8462563 1060.455931 860 13
858.1411735 1060.617653 861 13
857.1654617 1060.62902 862 13
857.0982757 1059.760148 863 13
856.7559465 1059.570909 864 13
856.3946666 1059.298053 865 13
856.306546 1059.759157 866 13
856.289054 1059.528156 867 13
856.9714538 1059.922197 868 13
857.2358539 1059.144701 869 13
857.0541983 1059.174776 870 13
857.4433682 1058.701546 871 13
858.5964842 1058.225316 872 13
859.177358 1058.003018 873 13
859.244665 1057.811274 874 13
859.1725081 1057.897372 875 13
859.1249959 1058.165558 876 13
859.2126585 1057.621035 877 13
858.6426084 1056.554786 878 13
858.0613769 1056.479984 879 13
858.3266629 1056.807035 880 13
857.9515572 1058.375409 881 13
858.3733626 1057.436849 882 13
859.1237621 1057.639997 883 13
859.6647567 1057.312303 884 13
859.7046957 1057.022384 885 13
860.2124737 1056.961473 886 13
860.5425679 1058.152081 887 13
861.2247506 1058.254996 888 13
861.1610174 1057.982236 889 13
860.777971 1057.986586 890 13
861.0868415 1057.359878 891 13
861.0137376 1057.201276 892 13
860.642237 1056.895066 893 13
860.5616692 1056.012404 894 13
860.6817026 1055.591088 895 13
860.852756 1054.387667 896 13
861.0373962 1054.337154 897 13
861.0647785 1053.746109 898 13
861.5577976 1053.2524 899 13
860.7706012 1053.294743 900 13
860.7358147 1053.237124 901 13
861.0807705 1053.129405 902 13
860.8744391 1053.596391 903 13
861.2844419 1053.134396 904 13
861.8429177 1051.84108 905 13
861.9482329 1052.443714 906 13
861.9612863 1053.047591 907 13
862.6419447 1052.537413 908 13
862.7238372 1052.464511 909 13
862.2749914 1052.263113 910 13
862.6872016 1052.140607 911 13
862.3546137 1050.679067 912 13
862.2755579 1050.061293 913 13
862.5751023 1048.510124 914 13
863.3240101 1047.513653 915 13
863.7179488 1046.309511 916 13
863.7622905 1046.745397 917 13
864.1784834 1047.771477 918 13
863.707396 1048.207179 919 13
864.3921766 1048.631332 920 13
864.1307737 1048.871007 921 13
864.2552646 1048.446069 922 13
864.5672652 1048.531411 923 13
863.9709939 1049.070237 924 13
863.1749599 1048.951849 925 13
862.8165303 1048.696526 926 13
862.5312063 1048.830302 927 13
861.962088 1048.852987 928 13
862.144898 1049.263263 929 13
862.8124228 1049.772636 930 13
863.1842543 1050.424225 931 13
862.6673354 1049.470665 932 13
862.86542 1049.256932 933 13
862.4043731 1049.540051 934 13
861.2107058 1049.032262 935 13
860.9099694 1048.975307 936 13
860.872054 1049.332835 937 13
860.0665072 1048.857939 938 13
859.9388307 1048.734198 939 13
859.6540541 1048.003028 940 13
859.4178977 1047.657449 941 13
859.2754682 1046.854709 942 13
859.9855936 1046.325133 943 13
859.42126 1046.761652 944 13
859.1849263 1046.243358 945 13
858.648875 1045.914764 946 13
858.266844 1044.936365 947 13
858.048896 1043.880648 948 13
858.6865223 1043.858336 949 13
859.0460186 1043.287163 950 13
859.4347349 1041.794242 951 13
859.9577145 1039.933627 952 13
859.6878607 1040.10688 953 13
859.7093334 1039.929075 954 13
858.8771383 1039.511426 955 13
858.8573894 1039.091652 956 13
858.8319897 1039.19851 957 13
857.9576062 1039.151863 958 13
857.8400573 1039.064107 959 13
857.1699762 1039.431001 960 13
856.9357178 1039.070076 961 13
856.4404849 1038.881444 962 13
855.9776148 1038.478745 963 13
854.9751368 1038.361416 964 13
854.3273835 1038.376235 965 13
854.2070034 1038.704026 966 13
853.8359811 1039.148007 967 13
854.5559589 1039.264881 968 13
855.0077751 1039.406284 969 13
854.7770639 1039.499852 970 13
855.0781073 1040.39479 971 13
855.1605924 1040.98798 972 13
854.934072 1041.526447 973 13
855.6879815 1041.563374 974 13
856.2149749 1040.758079 975 13
856.8015735 1040.325665 976 13
856.5390065 1040.165792 977 13
856.4942302 1039.596232 978 13
856.937402 1038.851287 979 13
857.2611344 1039.170911 980 13
857.5602504 1040.069668 981 13
857.2127353 1040.257252 982 13
856.9528913 1039.582865 983 13
856.9585214 1040.065288 984 13
856.8784306 1040.52449 985 13
856.6748908 1040.628559 986 13
856.9640391 1040.336733 987 13
857.5179391 1040.669989 988 13
857.952762 1040.760781 989 13
857.4862629 1040.325502 990 13
856.0313607 1040.091969 991 13
855.7099971 1040.440776 992 13
855.5338832 1041.032074 993 13
855.7456794 1041.324499 994 13
855.331054 1041.591032 995 13
854.4477882 1041.391078 996 13
855.3723365 1041.413902 997 13
854.7553671 1040.840144 998 13
854.3827071 1040.77928 999 13
854.6087748 1040.446042 1000 13
854.3105685 1041.086354 1001 13
853.6718293 1041.352901 1002 13
853.2594942 1041.519828 1003 13
853.9256328 1042.527069 1004 13
854.8164667 1041.610211 1005 13
855.3133185 1041.81816 1006 13
855.1317119 1041.700523 1007 13
855.3323771 1040.969591 1008 13
855.6273153 1040.389438 1009 13
855.3248586 1040.337849 1010 13
855.2063543 1040.001007 1011 13
855.1712442 1040.348866 1012 13
854.2774299 1040.835042 1013 13
854.0317503 1040.739243 1014 13
853.5963432 1040.224003 1015 13
854.1992668 1039.88788 1016 13
854.4379918 1040.483454 1017 13
854.5262526 1041.550428 1018 13
855.1158594 1041.690423 1019 13
854.8835513 1041.477554 1020 13
854.8472339 1041.207742 1021 13
854.8048483 1040.723657 1022 13
854.8181579 1040.89514 1023 13
855.205587 1041.427139 1024 13
855.4219538 1041.460675 1025 13
855.5452253 1040.873407 1026 13
855.6591143 1040.473766 1027 13
855.2187564 1040.640674 1028 13
855.4473515 1040.50541 1029 13
855.4816296 1040.827778 1030 13
855.9708109 1040.866803 1031 13
857.2544104 1040.685097 1032 13
857.5506656 1040.553435 1033 13
856.9667554 1040.741089 1034 13
856.8485597 1041.160846 1035 13
856.3925128 1040.869148 1036 13
856.2138391 1041.334772 1037 13
855.9718147 1041.463549 1038 13
856.8238516 1040.513883 1039 13
857.2035248 1040.313111 1040 13
858.0659404 1039.948735 1041 13
858.5094673 1039.758832 1042 13
858.0986514 1040.696267 1043 13
857.4650319 1040.984317 1044 13
857.3224217 1041.135686 1045 13
857.4488446 1041.706096 1046 13
857.6911616 1040.671813 1047 13
858.5711759 1040.751521 1048 13
858.1486157 1041.238968 1049 13
857.1273352 1040.873031 1050 13
857.3743262 1040.446991 1051 13
857.4212234 1040.638559 1052 13
856.6094317 1040.837155 1053 13
856.5053152 1040.5616 1054 13
857.1335612 1041.384974 1055 13
856.9326225 1041.656675 1056 13
857.1023192 1041.702392 1057 13
857.2669165 1041.437831 1058 13
856.7630827 1041.312445 1059 13
856.3679274 1041.561462 1060 13
855.932141 1041.073636 1061 13
856.0463566 1040.765907 1062 13
856.7833118 1041.142828 1063 13
856.6500876 1041.752264 1064 13
855.3367687 1041.761485 1065 13
854.4795871 1042.083408 1066 13
854.4810877 1042.719296 1067 13
854.4251119 1043.567145 1068 13
854.1092054 1043.745824 1069 13
853.8557333 1043.774254 1070 13
853.236035 1043.603643 1071 13
852.8890126 1043.41006 1072 13
853.1359194 1043.559722 1073 13
854.3016734 1042.841908 1074 13
854.1434697 1043.530253 1075 13
854.4419602 1043.029916 1076 13
854.7502209 1042.707141 1077 13
854.0127914 1041.954015 1078 13
854.1208893 1041.729085 1079 13
854.3003869 1041.805387 1080 13
853.8464885 1041.480408 1081 13
853.473305 1041.131328 1082 13
853.3199274 1041.330964 1083 13
852.9554006 1041.45936 1084 13
852.8694997 1042.333243 1085 13
853.2334456 1042.147201 1086 13
853.3881128 1042.247777 1087 13
853.4529802 1041.967636 1088 13
854.357463 1041.274441 1089 13
855.4558059 1041.557881 1090 13
855.0227062 1041.793069 1091 13
853.8515542 1041.851526 1092 13
853.770756 1041.082625 1093 13
853.6841354 1040.664253 1094 13
852.9590075 1040.46332 1095 13
852.3204009 1040.807837 1096 13
852.1926086 1040.419174 1097 13
852.1440513 1039.613889 1098 13
851.353084 1039.865124 1099 13
850.4984845 1040.342463 1100 13
850.0448198 1040.398686 1101 13
849.8870137 1040.747043 1102 13
849.9796016 1041.030036 1103 13
849.4276546 1040.75089 1104 13
849.0494004 1040.478303 1105 13
849.2864369 1040.155674 1106 13
849.3765762 1039.494653 1107 13
850.2204452 1040.125677 1108 13
850.4378324 1040.318396 1109 13
849.7709298 1040.672723 1110 13
849.9553634 1040.909092 1111 13
850.7829457 1041.015859 1112 13
851.0906586 1040.737753 1113 13
850.8816486 1041.055411 1114 13
850.8237044 1041.91317 1115 13
849.8551007 1041.69884 1116 13
849.5730038 1041.646432 1117 13
848.7253183 1041.95561 1118 13
848.0690367 1041.524468 1119 13
847.6705587 1041.889566 1120 13
847.2414588 1042.470665 1121 13
847.4233575 1042.942007 1122 13
847.6874274 1043.368021 1123 13
847.9261993 1043.660476 1124 13
848.4934412 1044.544567 1125 13
848.4495063 1044.521715 1126 13
848.3618955 1044.189997 1127 13
848.5134143 1043.635494 1128 13
847.6682703 1042.723858 1129 13
848.4001868 1043.205372 1130 13
849.0456593 1042.739674 1131 13
849.132145 1041.539433 1132 13
848.6830188 1040.94241 1133 13
848.4170157 1040.264303 1134 13
848.2168554 1040.322623 1135 13
849.0282496 1040.467021 1136 13
849.3460258 1040.465116 1137 13
849.0275189 1040.093383 1138 13
849.4052869 1040.500078 1139 13
850.5243569 1041.0978 1140 13
850.9422659 1041.219601 1141 13
850.4905083 1040.014237 1142 13
850.2520734 1039.68418 1143 13
849.8565994 1039.937076 1144 13
850.1711197 1040.67401 1145 13
849.5428483 1040.986544 1146 13
849.710138 1040.707927 1147 13
849.8356258 1039.57423 1148 13
849.3580546 1039.421231 1149 13
848.0548594 1039.231359 1150 13
848.3270533 1039.047632 1151 13
848.1453648 1039.032527 1152 13
847.5142865 1038.318809 1153 13
847.6930856 1038.103819 1154 13
848.0237747 1037.921226 1155 13
870.9627265 470.1189733 0 14
871.5320763 470.7593845 1 14
871.267537 470.8319665 2 14
871.6434642 470.6154668 3 14
871.3970436 470.8496838 4 14
871.4804716 471.4202563 5 14
869.7809027 627.2900884 0 15
865.7669513 215.7833411 0 16
866.6935207 215.8498522 1 16
866.6230746 215.4899887 2 16
866.609444 214.6357505 3 16
866.6625815 213.7801098 4 16
866.0875002 213.1371931 5 16
866.4213962 212.9033954 6 16
867.5660443 213.0914033 7 16
867.7344215 213.0555953 8 16
866.9511808 213.1877738 9 16
867.208596 213.3333032 10 16
868.0443794 213.7822632 11 16
868.4521615 213.9633739 12 16
867.8047351 213.1455101 13 16
867.369991 212.3062478 14 16
867.2040297 212.1763279 15 16
867.4431057 212.5115821 16 16
866.3837426 212.377785 17 16
866.3524092 211.9485534 18 16
867.0419551 212.0772461 19 16
867.6703483 211.5376842 20 16
867.9050693 211.209432 21 16
867.9607615 211.5466876 22 16
868.882573 212.0009301 23 16
868.7737081 212.3275736 24 16
867.72079 212.4039551 25 16
867.3489287 212.7716923 26 16
867.7305371 212.8113989 27 16
867.6607688 211.4896393 28 16
868.278333 211.2691312 29 16
868.2517526 211.4327279 30 16
867.3765213 210.9064886 31 16
867.5944065 210.4207054 32 16
868.2237788 209.3253565 33 16
868.7206424 208.183698 34 16
869.0438414 206.9821898 35 16
868.4531542 205.8434295 36 16
868.4288751 205.9186421 37 16
868.2799612 206.4566531 38 16
868.2177996 206.3338147 39 16
868.0608954 206.6060064 40 16
867.5809178 206.6739965 41 16
867.5252637 206.0263777 42 16
868.0615647 205.6222054 43 16
868.4760127 206.4185437 44 16
868.8014405 205.9817524 45 16
868.7224604 205.7370258 46 16
869.0339854 205.5357752 47 16
868.8038581 205.5348333 48 16
868.6229255 205.5319869 49 16
868.4933791 206.1459242 50 16
868.4221894 205.6593809 51 16
868.512172 206.1609161 52 16
868.3081041 207.1891792 53 16
868.2542717 208.5008958 54 16
867.4925945 208.6218419 55 16
867.3891926 209.0481577 56 16
867.1339007 209.7727036 57 16
866.9659195 210.3975538 58 16
866.4370563 210.3297937 59 16
866.3349826 209.7468308 60 16
866.168338 209.1257153 61 16
865.5484676 208.6855113 62 16
865.7225594 208.065747 63 16
865.9845876 208.0846279 64 16
866.560751 208.1136028 65 16
866.0624846 208.2763491 66 16
865.6496594 207.2605784 67 16
865.3445912 207.2995458 68 16
865.5798451 208.3486499 69 16
865.9744411 209.3321556 70 16
866.096354 208.9452106 71 16
865.7303616 208.7705954 72 16
866.056403 208.0667711 73 16
865.9478207 207.7345423 74 16
865.0637284 207.2026667 75 16
865.3322648 206.2163994 76 16
865.5356123 206.442186 77 16
865.6149339 206.7737703 78 16
865.5272583 207.0630649 79 16
865.4434694 207.1883695 80 16
865.9297207 207.8461302 81 16
866.5797462 209.5187128 82 16
866.0581391 209.7702397 83 16
865.9285197 210.9020032 84 16
866.5023805 210.7062511 85 16
866.9837382 210.3238333 86 16
866.2850088 210.2021089 87 16
866.3507528 209.883389 88 16
866.133555 209.7739748 89 16
865.6465165 210.0693221 90 16
865.6774093 211.6925115 91 16
865.2501681 212.1768401 92 16
864.1829977 211.943613 93 16
864.3659357 212.1165036 94 16
865.4344674 211.7403902 95 16
866.5882768 212.1764001 96 16
867.7233423 212.237669 97 16
867.2993188 212.2140925 98 16
866.4476241 212.2648578 99 16
866.7367638 211.6203401 100 16
866.3116546 211.7021229 101 16
866.1972452 210.5657679 102 16
866.949332 209.7032395 103 16
868.2002505 209.9842046 104 16
867.9940526 209.5033093 105 16
866.972106 209.0229202 106 16
866.1238453 208.9778914 107 16
865.7384475 209.5295913 108 16
866.2133612 210.1063982 109 16
865.6465917 210.7607754 110 16
865.3725204 209.6505496 111 16
864.7479125 209.3123273 112 16
864.4823571 208.4303743 113 16
864.6853248 207.9997796 114 16
865.2875393 207.9926798 115 16
865.3371613 208.0808361 116 16
865.5100808 208.1835207 117 16
865.6968646 208.0979714 118 16
865.1096146 208.7340553 119 16
864.6267368 208.7002495 120 16
865.0935451 209.0621797 121 16
865.1846173 208.080849 122 16
865.6388657 207.2206014 123 16
865.2257928 207.3315165 124 16
864.656511 207.1164764 125 16
864.7080818 206.4795697 126 16
864.6880971 205.4338935 127 16
864.5084465 204.3660111 128 16
864.5263524 204.4431643 129 16
865.0419709 204.7459836 130 16
865.4297993 204.7177436 131 16
867.008885 205.2069653 132 16
867.6573097 205.3173087 133 16
868.066822 205.1893458 134 16
868.9176825 205.7030309 135 16
869.4776873 206.20798 136 16
869.8493672 205.9070399 137 16
868.9313116 205.6908642 138 16
869.282804 204.4208398 139 16
869.3838436 204.4957359 140 16
869.2738832 205.4554642 141 16
870.5128131 206.1756587 142 16
870.7287937 206.0843849 143 16
869.879956 205.0738595 144 16
869.3838677 204.403702 145 16
869.3342091 203.73764 146 16
868.6407757 204.1158613 147 16
867.9185546 203.7042348 148 16
867.5056096 203.1258608 149 16
867.2332921 203.1155531 150 16
866.4592724 203.2175068 151 16
865.7400352 203.4459009 152 16
865.767732 203.820254 153 16
865.93795 203.6737204 154 16
866.5393962 202.9549697 155 16
866.804524 202.4904974 156 16
867.1588883 201.7559619 157 16
867.0514383 202.5995769 158 16
867.1194162 202.8246014 159 16
866.602795 203.2557023 160 16
866.8868994 202.7308994 161 16
866.4284837 202.4354542 162 16
865.9135946 202.1033283 163 16
865.6923101 202.3627293 164 16
865.5091852 202.3255921 165 16
865.5700755 203.4739584 166 16
865.5030322 204.0129763 167 16
865.4657652 205.6598647 168 16
864.8282281 206.5796415 169 16
864.7084507 206.2557038 170 16
865.3510086 206.4163487 171 16
865.6466452 206.2925439 172 16
865.1569396 205.7818336 173 16
865.7275357 205.5578861 174 16
865.3600231 205.1517105 175 16
865.6190622 204.9345898 176 16
865.0651531 205.074566 177 16
864.3406588 205.1304245 178 16
863.7022807 205.1508189 179 16
863.4238852 204.6657952 180 16
863.0294048 203.8758441 181 16
863.1871764 204.5311594 182 16
864.0869708 204.6809856 183 16
864.003749 204.2055784 184 16
863.7641338 204.2863717 185 16
864.4139284 204.2558659 186 16
865.5647448 204.0400924 187 16
864.8854381 204.0485373 188 16
864.3922965 203.8502903 189 16
863.548274 203.169938 190 16
862.7022028 202.9107393 191 16
861.9372663 202.8437615 192 16
862.2107065 202.409916 193 16
862.725848 201.1464961 194 16
863.579743 201.6121491 195 16
863.7331291 201.0057342 196 16
863.6348719 200.242775 197 16
863.0632585 199.8007497 198 16
864.0414082 200.0641554 199 16
864.4313721 200.7552957 200 16
864.5880636 200.8853298 201 16
865.1217675 201.3282539 202 16
864.676435 201.4973087 203 16
863.2761531 202.3479798 204 16
863.2310176 202.6703565 205 16
863.7125996 202.8581623 206 16
863.7302309 202.7576011 207 16
864.1101472 203.036711 208 16
863.6193254 204.1781372 209 16
862.6383318 204.730611 210 16
862.6428207 205.1223212 211 16
862.0624816 205.5917649 212 16
861.9917339 205.9792309 213 16
860.9932339 206.6572829 214 16
859.854991 207.4320888 215 16
859.0598012 206.6521294 216 16
858.7455581 206.2099825 217 16
859.2710443 206.6699165 218 16
859.0627443 206.2794725 219 16
858.0668695 205.7485982 220 16
858.3770066 206.2140685 221 16
858.7232514 206.1723613 222 16
859.0118576 206.2638208 223 16
858.8554658 205.1937413 224 16
859.0485293 205.072345 225 16
858.5033073 205.337216 226 16
857.8638376 204.4068816 227 16
858.5787953 203.3639878 228 16
858.8522006 203.3153399 229 16
858.0660648 203.6768226 230 16
857.719529 204.1302386 231 16
857.670108 204.9082741 232 16
857.5655069 204.4208214 233 16
857.4544681 204.2619352 234 16
856.8708048 204.5908828 235 16
857.108515 204.2820111 236 16
856.8313985 203.6013522 237 16
856.4159513 203.3660123 238 16
856.5388047 203.7479884 239 16
857.062076 203.2410475 240 16
857.6244142 203.5063643 241 16
857.8556273 204.527287 242 16
857.5677819 205.0495722 243 16
857.0963747 205.862373 244 16
857.3999499 206.146431 245 16
857.007927 206.468881 246 16
856.8726891 205.110011 247 16
857.0215993 203.9119234 248 16
857.5018482 204.2910199 249 16
857.0525507 204.8489766 250 16
856.6346472 204.187608 251 16
857.871997 204.2391357 252 16
858.1852607 204.6305535 253 16
857.9245214 205.2216293 254 16
857.9741939 206.1676583 255 16
858.3629397 206.85568 256 16
858.0294796 207.4641101 257 16
858.1130795 207.8099917 258 16
858.4404311 207.2714492 259 16
859.2470999 207.1066108 260 16
859.7058323 207.969363 261 16
860.0174549 209.1052586 262 16
859.3953833 209.3166367 263 16
859.160441 209.6026658 264 16
858.5088233 209.569485 265 16
858.029006 210.3999147 266 16
858.1389207 211.0928344 267 16
858.0681487 211.2971267 268 16
857.8672922 210.9858317 269 16
857.5858361 210.2307982 270 16
857.5349079 209.7285782 271 16
857.4322304 209.559787 272 16
857.7682864 210.0255822 273 16
857.8557902 210.9358716 274 16
857.7868786 211.8160162 275 16
857.8527832 212.0940259 276 16
858.1980459 211.8565601 277 16
858.3347093 211.8892788 278 16
858.0267351 211.2158315 279 16
858.1950598 210.8937905 280 16
858.6807091 211.0283075 281 16
858.6268192 210.9457884 282 16
858.8574252 210.531051 283 16
858.0385571 210.5516822 284 16
856.933025 210.6506045 285 16
857.3184248 209.9228087 286 16
857.6678995 210.0203149 287 16
857.8099511 210.2256269 288 16
857.7935234 210.5551666 289 16
858.1251633 210.9409701 290 16
858.1673089 210.2021842 291 16
858.2640639 211.0039773 292 16
858.777068 211.5757554 293 16
858.2774198 211.6220762 294 16
858.3818 211.6800739 295 16
858.527153 211.1823542 296 16
858.7041775 211.1537698 297 16
858.6206392 211.3700563 298 16
858.9325839 211.3255801 299 16
858.8125994 210.8586494 300 16
858.6676204 210.3555521 301 16
858.5502845 210.627474 302 16
858.6847883 211.9850912 303 16
858.1747163 213.0889548 304 16
858.4071851 214.0581481 305 16
857.8021819 213.8729203 306 16
856.8419125 213.925194 307 16
856.3105065 214.6632841 308 16
856.4280221 214.8039716 309 16
855.9577441 215.1520311 310 16
856.3571204 214.7860693 311 16
857.2498472 214.5442069 312 16
857.9001356 215.3134484 313 16
857.9754592 214.7995092 314 16
859.1998341 214.3079492 315 16
859.3716044 215.1755254 316 16
859.9717985 214.7708399 317 16
860.6773484 214.1781618 318 16
860.7742466 214.9084533 319 16
860.5388516 215.7036067 320 16
861.1721746 217.1728351 321 16
861.4747818 217.8433611 322 16
861.4366249 218.4896628 323 16
861.2868297 217.9030609 324 16
861.6225497 217.4137195 325 16
861.0386761 217.9049843 326 16
860.917049 218.0608263 327 16
861.4437012 218.0058469 328 16
862.0488092 217.069444 329 16
862.1659392 217.1774654 330 16
862.498387 217.6084718 331 16
861.891167 217.6814912 332 16
861.8139974 217.5627729 333 16
862.013895 217.7666724 334 16
861.2826893 216.8606553 335 16
860.548514 216.5475998 336 16
860.210413 216.4007911 337 16
859.9740196 216.6940929 338 16
859.7987132 217.144821 339 16
859.7057436 217.3681199 340 16
859.4596421 217.2572287 341 16
859.0238702 217.6954679 342 16
858.2261053 217.2607303 343 16
858.8724679 215.7201563 344 16
859.3486676 215.0410245 345 16
859.5328903 214.8109345 346 16
860.1382496 215.4475765 347 16
860.8271722 215.1391339 348 16
861.2563241 214.8712942 349 16
861.4435357 214.7039467 350 16
862.3242487 214.4471014 351 16
862.2784455 214.759682 352 16
862.0698661 214.9772839 353 16
861.8409332 215.2457541 354 16
862.0987925 215.6100001 355 16
861.8640811 216.1621283 356 16
861.2543697 216.026554 357 16
861.4692608 216.1960814 358 16
862.3114436 216.0686502 359 16
862.939299 216.20557 360 16
914.0069239 86.3185144 0 17
914.7052822 86.0911459 1 17
836.1334672 680.2257837 0 18
835.847138 680.9336726 1 18
837.0871902 680.3243732 2 18
836.8571424 680.0574575 3 18
836.9216239 680.0810412 4 18
836.8395631 680.3501331 5 18
836.2839448 681.3084139 6 18
835.4502408 681.1796719 7 18
834.9133838 682.2039813 8 18
835.1388068 682.773332 9 18
835.4037183 683.3437911 10 18
836.3761339 683.2845851 11 18
836.9934794 683.7870813 12 18
837.5282657 684.0426623 13 18
837.3766407 683.9726035 14 18
838.0358475 684.0283337 15 18
837.8526297 683.4920088 16 18
837.6154732 683.2638811 17 18
838.0096802 683.2974142 18 18
837.3890474 683.561287 19 18
837.5400247 684.0508324 20 18
837.481283 684.4768027 21 18
837.6622795 685.6410285 22 18
837.6554735 685.3985434 23 18
837.588199 685.4177176 24 18
837.3703537 685.4024032 25 18
837.5061139 684.7600664 26 18
838.4422722 684.402958 27 18
839.1686114 684.0814396 28 18
840.0421825 683.9286462 29 18
840.1623295 683.9850857 30 18
840.0592963 683.992581 31 18
841.1383621 683.8411549 32 18
841.8872684 684.6877884 33 18
841.7499896 684.639418 34 18
842.2626261 683.5937901 35 18
841.5380403 683.4778072 36 18
841.0957513 682.9538982 37 18
841.3460578 682.7144203 38 18
841.3300541 682.6667526 39 18
841.9011178 682.4139365 40 18
841.5420594 682.2896526 41 18
842.1198049 682.444099 42 18
842.3201343 682.9909926 43 18
842.3254746 683.0200069 44 18
842.3178677 683.6001698 45 18
842.1940671 684.4494896 46 18
842.1868708 685.0611266 47 18
841.739731 685.2073931 48 18
841.2731286 685.5506461 49 18
842.0249682 685.5570132 50 18
842.5310615 685.6311783 51 18
842.7354744 686.1548629 52 18
842.1894174 685.1671344 53 18
841.5544453 684.8764562 54 18
841.221998 685.0634434 55 18
840.8635192 684.7638512 56 18
840.2920881 684.9409964 57 18
840.0091676 684.5634288 58 18
840.0410919 685.175273 59 18
839.9765769 685.0371055 60 18
840.6304506 684.7717828 61 18
840.3268128 684.2598833 62 18
840.2377148 683.4244288 63 18
839.7930226 682.9396526 64 18
839.4109068 683.2925533 65 18
839.5323641 682.9575778 66 18
840.747327 683.6346418 67 18
841.2265169 684.1012361 68 18
841.3297815 683.7404596 69 18
841.8254973 683.9995474 70 18
841.5781371 683.8077373 71 18
842.1951088 684.0043952 72 18
841.714189 684.565406 73 18
841.3851902 684.209233 74 18
841.1763237 683.5940837 75 18
841.1265668 683.7715219 76 18
840.7503032 684.1105213 77 18
840.0406835 684.5437992 78 18
839.7494511 684.6844186 79 18
839.6075691 684.9088272 80 18
839.0195335 685.2642494 81 18
839.3300339 684.7240309 82 18
839.554738 684.0639378 83 18
839.3332203 684.8251368 84 18
839.8677153 684.6956599 85 18
840.1454384 684.0841888 86 18
840.6992801 683.5593407 87 18
840.240505 683.5207553 88 18
839.7208087 683.5863233 89 18
839.1821011 683.6505362 90 18
840.1616089 683.7622893 91 18
839.788225 684.4416515 92 18
839.8928966 685.3088108 93 18
840.1771804 685.168707 94 18
839.9141983 684.9818474 95 18
839.8729151 684.1980766 96 18
840.1760862 683.5471597 97 18
840.3543681 683.1750939 98 18
839.5253582 683.2688225 99 18
838.9749024 683.4755081 100 18
838.9875303 682.9478084 101 18
839.4960487 682.0423605 102 18
840.0083302 681.6200693 103 18
840.7192526 681.0402782 104 18
840.9496969 679.9769631 105 18
841.224688 679.7421843 106 18
842.0239163 680.0255929 107 18
841.9842401 679.8545878 108 18
842.2308931 679.6284252 109 18
841.9226522 678.2717056 110 18
841.3753116 678.1185847 111 18
841.047833 678.7731441 112 18
840.1667073 678.5276132 113 18
840.1140544 678.0936952 114 18
840.1657598 677.3478582 115 18
841.0772708 677.4573343 116 18
841.0178943 678.0601786 117 18
841.2304315 678.0095664 118 18
841.3670518 679.2041915 119 18
841.496871 680.4764533 120 18
841.4665539 681.0720682 121 18
841.5497018 681.7598476 122 18
841.1813108 683.0447269 123 18
840.6650569 682.6146551 124 18
839.9244773 683.309286 125 18
839.8665316 683.8103784 126 18
839.5455362 684.1352104 127 18
839.6167514 683.1526942 128 18
839.3567643 682.2984769 129 18
839.4364489 682.0817468 130 18
838.8902204 681.8770848 131 18
838.0039202 681.7802493 132 18
837.0546756 681.5902677 133 18
836.4077234 681.896182 134 18
836.0354732 682.8567639 135 18
835.9032565 683.0956801 136 18
836.0578223 682.2364966 137 18
836.039522 682.3366081 138 18
836.1376211 682.3294236 139 18
835.5920071 683.1920488 140 18
835.3418218 682.3927372 141 18
835.6286544 682.2680623 142 18
835.7379292 682.8463399 143 18
835.0396185 682.0041316 144 18
834.4392193 680.5470672 145 18
834.463079 680.3495457 146 18
834.4265674 679.5868408 147 18
835.20416 679.3517885 148 18
835.1970533 680.0858509 149 18
835.2388385 680.4564541 150 18
834.6304901 680.574371 151 18
835.3750897 681.8806953 152 18
835.1923789 682.3802238 153 18
834.7178293 682.5706036 154 18
833.8011727 683.5237874 155 18
833.2292955 683.5280111 156 18
832.8014616 683.8435088 157 18
832.1065535 684.1915935 158 18
832.0644609 683.8812765 159 18
832.4454029 683.4895062 160 18
832.6543691 683.3848878 161 18
832.8686564 683.9184641 162 18
833.2786498 683.7950005 163 18
834.3387459 683.8813963 164 18
834.4525232 684.5870012 165 18
834.1506611 685.4282297 166 18
833.9814558 685.0476275 167 18
833.7239477 685.5485703 168 18
833.7364378 685.3382087 169 18
833.702735 685.716103 170 18
834.10812 685.7206055 171 18
834.5765352 685.7651498 172 18
835.2097528 686.8098915 173 18
835.12481 686.7885784 174 18
836.0898309 686.986123 175 18
836.0154268 687.3367274 176 18
836.0198202 686.5238931 177 18
836.5263593 686.1967512 178 18
837.0407483 685.6697341 179 18
836.7030783 686.0274251 180 18
836.9670931 686.2498554 181 18
836.8384651 686.3286709 182 18
836.6838203 686.3168348 183 18
836.537814 686.0636625 184 18
837.0700042 685.5485589 185 18
837.0905033 685.0295029 186 18
837.71501 684.6312019 187 18
838.0266499 684.5062234 188 18
838.5227723 683.7411225 189 18
838.6962322 682.869558 190 18
838.9313775 682.8348051 191 18
838.5213009 682.7605202 192 18
838.5148752 682.4875898 193 18
838.9311247 682.6360058 194 18
839.0189295 682.4471808 195 18
838.6023712 681.7819292 196 18
838.0377365 681.336578 197 18
838.5136269 680.5881816 198 18
838.6062462 679.6308052 199 18
838.8825294 679.3363513 200 18
839.0217218 679.3213144 201 18
838.6038272 678.1302525 202 18
837.9673081 677.8265201 203 18
838.8201153 678.3084069 204 18
838.5691253 679.3792723 205 18
838.0285532 680.3476346 206 18
838.6780952 681.0612523 207 18
838.5461967 681.3372467 208 18
838.2429711 681.4428464 209 18
838.843312 682.2177554 210 18
839.5655647 682.5055788 211 18
839.8630525 682.0491213 212 18
840.1643791 682.1073572 213 18
840.6911754 682.6752373 214 18
840.5176434 682.7183842 215 18
840.0250781 682.6310827 216 18
840.3077572 682.2188526 217 18
840.4206967 682.6046784 218 18
841.0699515 682.4104103 219 18
840.8727615 681.6795837 220 18
840.5647122 681.6512761 221 18
841.0817825 681.9987559 222 18
841.1257175 682.7454379 223 18
842.0439975 682.9878561 224 18
842.2823366 682.4053379 225 18
841.4137901 681.5336804 226 18
841.1072942 681.0286639 227 18
840.3668788 681.0181956 228 18
840.2397131 680.7247549 229 18
839.577537 679.4589936 230 18
840.1172031 679.9719335 231 18
840.3655335 681.11522 232 18
840.5289569 681.3214226 233 18
840.8282887 680.7539411 234 18
840.9461749 680.9554025 235 18
840.7468602 681.2239124 236 18
840.7687869 681.5839039 237 18
841.5233787 681.5819177 238 18
842.0599053 680.6892907 239 18
841.4015155 681.4624104 240 18
841.1070551 682.2797788 241 18
841.1880707 682.4630253 242 18
841.4436286 681.9817433 243 18
841.4166965 681.7237602 244 18
841.1408986 681.9122245 245 18
840.9519333 681.6169809 246 18
841.4361391 681.3341926 247 18
841.4780334 680.2711765 248 18
840.9351574 680.8721733 249 18
841.7064192 680.9302246 250 18
842.0995518 681.443639 251 18
841.9337625 681.4538188 252 18
841.608442 681.3041038 253 18
841.8673867 681.7130852 254 18
841.9745454 681.918645 255 18
841.8094184 681.9696701 256 18
841.0942329 682.437842 257 18
840.504256 682.5367636 258 18
840.3576565 682.6961349 259 18
839.8762755 682.9036844 260 18
840.1688031 683.8142879 261 18
839.9976549 683.1898747 262 18
840.2168424 683.0271287 263 18
840.44978 683.3872189 264 18
840.2324835 683.1913916 265 18
839.8510329 682.9855405 266 18
839.5766863 683.0105663 267 18
839.3070111 683.432291 268 18
838.6258186 683.4798691 269 18
837.771322 684.0112135 270 18
838.0079235 684.9245004 271 18
838.8401393 685.8003578 272 18
839.0354772 686.0857253 273 18
839.0776556 686.7813598 274 18
838.6517592 686.4617834 275 18
838.2684393 686.6354756 276 18
837.6484016 687.0065729 277 18
837.6692996 687.4433901 278 18
838.2168282 686.9151031 279 18
838.9767728 687.3482713 280 18
838.8319329 687.9921114 281 18
838.6175863 687.8878947 282 18
838.2552318 688.0030082 283 18
838.2765128 688.1151609 284 18
837.9087934 688.7578243 285 18
837.4366992 688.9524359 286 18
837.5833178 688.6668929 287 18
837.8605197 688.5580678 288 18
837.230589 688.7565487 289 18
837.2979764 689.243922 290 18
837.3372895 689.3516229 291 18
836.7566456 689.0975199 292 18
836.4565578 689.2715191 293 18
836.7225271 689.5131818 294 18
836.578856 690.1449759 295 18
836.4600856 690.7527344 296 18
836.5515232 691.4913244 297 18
837.3635745 691.6558313 298 18
837.1036434 692.5622475 299 18
836.1773796 692.7234511 300 18
835.4717543 692.1007064 301 18
835.6790895 691.6784354 302 18
835.8591085 691.4432905 303 18
836.4906331 690.9696276 304 18
835.962379 692.237387 305 18
836.0287143 692.6960153 306 18
836.3307964 693.0867907 307 18
836.1901361 692.3458009 308 18
835.8451993 692.3921554 309 18
835.1087145 691.9941289 310 18
835.0398458 692.241034 311 18
835.49048 692.0130622 312 18
835.3376979 691.4427511 313 18
835.2047868 691.6761763 314 18
835.1996635 692.584003 315 18
834.6309823 692.7692163 316 18
834.7253606 693.5110018 317 18
834.7629017 692.6004045 318 18
833.7238146 692.2031389 319 18
833.2103786 691.1969975 320 18
833.4873977 691.1521094 321 18
833.3827568 690.7724945 322 18
832.9637937 690.8396944 323 18
833.4103586 690.7993802 324 18
833.554569 690.6660674 325 18
834.028432 690.4123352 326 18
834.3631659 690.1991149 327 18
835.1592776 690.9979241 328 18
835.7563528 691.2430172 329 18
836.145024 692.0970094 330 18
836.5386143 692.2688624 331 18
836.0349417 691.630481 332 18
835.4634437 691.7507434 333 18
835.586446 691.3627819 334 18
835.9743676 691.2487565 335 18
836.3920346 691.0511424 336 18
836.2950668 691.2298405 337 18
835.1161967 690.8054187 338 18
835.3703296 690.1875349 339 18
835.2829015 690.8925714 340 18
834.7900284 690.8153452 341 18
834.7483732 691.000508 342 18
834.2505028 691.3716592 343 18
832.9238389 691.371656 344 18
832.5081093 690.3278753 345 18
832.0135368 689.3032755 346 18
832.3051512 688.946041 347 18
832.6640061 688.373543 348 18
833.2711543 687.3678632 349 18
834.0306105 687.2885637 350 18
833.6142655 687.0355297 351 18
833.3032467 687.2418902 352 18
833.3426208 687.355476 353 18
834.1663274 687.4316215 354 18
834.9714861 687.0186365 355 18
835.2625828 687.278517 356 18
834.916781 687.4568122 357 18
834.5590966 687.0165158 358 18
834.4746297 686.9658884 359 18
834.4683533 686.9365911 360 18
834.3182503 686.902043 361 18
834.1250689 687.0885149 362 18
834.6638258 687.198371 363 18
834.7356334 686.8677935 364 18
833.5848559 686.6264353 365 18
833.3998258 686.2392064 366 18
834.3460273 685.8574024 367 18
834.5569711 684.6096187 368 18
1159.859497 89.83287983 0 19
1159.515689 89.91012973 1 19
1158.900847 90.72387093 2 19
1159.423589 89.94458169 3 19
1159.770398 90.07889841 4 19
1160.374508 90.66221111 5 19
1159.775242 90.47444792 6 19
1159.919676 90.80183011 7 19
1160.262105 91.08020678 8 19
1160.012207 91.69875471 9 19
1159.858774 92.50636149 10 19
1160.267079 92.93037485 11 19
1159.731698 92.72073017 12 19
1159.935523 93.53163575 13 19
1159.410413 94.19866763 14 19
1159.606597 93.81857974 15 19
1159.55661 93.51634127 16 19
1159.176502 92.58542645 17 19
1158.724491 92.1034834 18 19
1158.300042 91.88632325 19 19
1158.291312 91.22345631 20 19
1158.488132 91.47960482 21 19
1157.759145 91.73503388 22 19
1156.191496 91.97813848 23 19
1155.871819 91.63558353 24 19
1155.275541 92.14396866 25 19
1154.857711 92.16536308 26 19
1155.042735 92.32403701 27 19
1155.883748 92.42204895 28 19
1155.985745 92.94412521 29 19
1155.692201 93.33072682 30 19
1156.256127 94.02763355 31 19
1156.832106 93.34450598 32 19
1157.498316 93.08205582 33 19
1157.107156 93.008591 34 19
1156.311188 93.07872428 35 19
1156.218492 92.48992143 36 19
1155.385705 92.43485326 37 19
1154.619394 91.99497705 38 19
1155.011733 92.08626171 39 19
1155.143538 92.45868887 40 19
1155.258556 92.62760797 41 19
1155.710864 92.84457963 42 19
1156.087468 93.28416323 43 19
1156.225883 93.47143198 44 19
1156.22672 93.80742498 45 19
1155.303732 93.22326537 46 19
1155.134378 92.50156456 47 19
1155.221825 92.87697381 48 19
1155.351645 92.70914047 49 19
1155.307771 92.99045949 50 19
1155.761722 92.75533712 51 19
1156.501204 92.16852711 52 19
1156.023572 92.16381166 53 19
1156.079026 91.91611885 54 19
1156.347228 91.47483636 55 19
1156.564377 91.69370379 56 19
1156.006844 92.03368515 57 19
1157.13467 92.27658017 58 19
1156.791061 91.81446155 59 19
1156.783155 91.6061782 60 19
1156.909813 91.55522345 61 19
1156.723654 91.35709163 62 19
1156.800662 91.72676806 63 19
1156.357524 92.20072741 64 19
1156.063803 93.12792864 65 19
1155.525321 93.18669602 66 19
1154.794702 92.8375517 67 19
1153.832396 92.62314028 68 19
1153.531828 92.94716454 69 19
1153.215384 92.85418393 70 19
1153.922696 92.90856038 71 19
1154.453393 93.03017063 72 19
1155.012124 93.20510124 73 19
1154.855151 93.86061945 74 19
1154.979191 93.87806486 75 19
1155.096054 93.83718333 76 19
1154.775394 93.77011689 77 19
1155.011558 94.92928757 78 19
1155.523529 96.07894472 79 19
1156.458886 96.62948265 80 19
1156.284343 96.94889044 81 19
1156.402524 97.41441649 82 19
1156.470447 97.1840684 83 19
1157.583958 96.14213629 84 19
1158.160367 95.88268708 85 19
1158.202138 96.36931825 86 19
1159.062525 96.5171268 87 19
1160.204736 97.40710552 88 19
1160.247978 98.21143144 89 19
1159.326702 98.42346949 90 19
1158.790096 97.6332194 91 19
1158.320765 98.05806937 92 19
1158.115931 98.47535765 93 19
1158.648683 98.82490911 94 19
1159.569522 98.39427702 95 19
1159.08523 98.52976148 96 19
1158.500711 98.4842399 97 19
1159.056392 98.66292488 98 19
1158.839948 98.95864927 99 19
1158.260478 99.23197882 100 19
1158.552918 98.75817192 101 19
1158.213952 98.3426435 102 19
1158.310962 97.96630977 103 19
1157.868645 97.52831911 104 19
1156.917823 96.91656653 105 19
1157.23751 96.25310461 106 19
1157.215171 95.67856146 107 19
1156.665514 95.56690539 108 19
1155.803257 95.78760212 109 19
1155.965725 96.07496801 110 19
1156.364457 94.94326098 111 19
1157.112059 94.78649858 112 19
1158.104201 95.30423286 113 19
1158.853887 95.35892678 114 19
1158.990136 95.60265105 115 19
1158.898668 95.71159202 116 19
1158.993325 94.79144506 117 19
1158.712954 94.87736112 118 19
1158.412494 94.65561014 119 19
1157.517711 94.3550521 120 19
1157.808677 94.02590213 121 19
1158.394058 93.63862733 122 19
1158.663345 92.74340693 123 19
1157.724265 93.48576903 124 19
1157.164591 93.69141034 125 19
1157.476941 93.98034224 126 19
1157.753739 93.33000844 127 19
1157.752398 93.19497525 128 19
1157.723356 93.54004071 129 19
1157.785912 93.88024664 130 19
1157.849617 94.06406661 131 19
1157.919135 93.32726958 132 19
1158.798768 92.3245308 133 19
1159.477794 91.36126006 134 19
1159.597478 90.96564781 135 19
1159.379697 91.13430996 136 19
1158.561461 91.08258386 137 19
1158.925192 90.60441037 138 19
1158.45382 90.85548113 139 19
1158.254225 90.36715837 140 19
1158.067621 90.51783691 141 19
1157.20901 89.57462032 142 19
1156.674581 89.50281835 143 19
1157.212354 89.97048163 144 19
1157.187867 91.03978045 145 19
1156.64096 90.09719063 146 19
1155.830281 90.51894637 147 19
1155.325874 90.14348775 148 19
1155.864938 89.73968463 149 19
1156.919266 89.82214659 150 19
1157.079655 89.89719449 151 19
1157.209866 90.40713383 152 19
1157.230811 91.37997539 153 19
1156.8956 91.39689212 154 19
1157.007962 91.48527249 155 19
1156.540048 91.80726721 156 19
1156.480647 91.95939048 157 19
1158.064887 92.42889366 158 19
1158.375153 92.74128827 159 19
1157.974705 92.8311293 160 19
1157.34947 92.85754598 161 19
1157.872634 92.86611781 162 19
1157.795859 91.82283867 163 19
1157.263634 91.28133773 164 19
1156.870597 91.20839424 165 19
1157.003152 92.22400503 166 19
1157.092444 91.99797237 167 19
1157.455844 91.65962974 168 19
1157.961254 92.10564003 169 19
1157.615437 91.62106863 170 19
1157.03283 91.62269346 171 19
1155.987186 92.20381763 172 19
1156.3603 91.92482936 173 19
1157.035954 91.59568898 174 19
1156.977306 91.61504135 175 19
1156.488803 91.32348347 176 19
1156.422775 92.01359051 177 19
1157.033148 92.16642139 178 19
1157.530729 91.87451942 179 19
1157.754718 91.39587811 180 19
1158.521563 91.4746988 181 19
1158.40472 90.87016216 182 19
1158.020009 90.7635032 183 19
1158.266029 91.11635682 184 19
1158.474544 91.19902961 185 19
1158.94812 90.72171368 186 19
1159.844888 91.65430571 187 19
1159.670329 92.42505607 188 19
1159.604831 92.27017791 189 19
1159.638483 91.96823082 190 19
1159.577849 91.97355522 191 19
1159.256472 91.98753509 192 19
1159.162415 91.13458503 193 19
1159.206751 91.04104518 194 19
1159.31577 90.55747709 195 19
1159.475376 90.97915052 196 19
1159.758487 91.05606944 197 19
1159.330803 91.08257863 198 19
1159.158325 91.8072467 199 19
1159.175767 92.26339926 200 19
1159.132809 91.68776147 201 19
1158.571342 91.2254109 202 19
1158.651202 91.12293265 203 19
1158.956634 91.34045268 204 19
1159.412006 91.41050355 205 19
1158.437023 91.27250301 206 19
1158.792385 91.86966681 207 19
1158.10532 91.22773081 208 19
1159.333544 90.71640329 209 19
1160.122832 91.42763483 210 19
1159.209126 91.17454368 211 19
1159.511349 91.1787753 212 19
1159.2862 91.88992938 213 19
1158.908078 91.69228645 214 19
1158.789214 91.80581605 215 19
1158.813689 91.79720611 216 19
1159.159045 90.88464575 217 19
1159.953092 89.75211239 218 19
1159.605839 89.09671081 219 19
1159.13994 88.53375099 220 19
1158.820779 88.0261641 221 19
1158.3265 87.68715179 222 19
1157.93169 87.99675501 223 19
1157.350518 88.74745812 224 19
1156.752225 88.77875604 225 19
1156.528861 88.56531543 226 19
1155.90967 88.09886309 227 19
1154.885606 87.00816607 228 19
1154.334158 87.11164803 229 19
1154.750996 87.74351591 230 19
1155.309245 87.88123425 231 19
1155.571261 87.36201225 232 19
1156.425098 86.93082185 233 19
1157.213148 86.61624444 234 19
1157.343497 86.48659295 235 19
1157.911253 86.30905041 236 19
1157.869302 86.43404311 237 19
1157.21962 86.583245 238 19
1156.484195 86.60962036 239 19
1156.543267 87.17216183 240 19
1156.817659 87.58867141 241 19
1156.263361 87.55991622 242 19
1155.523322 87.28285172 243 19
1156.515007 86.67137372 244 19
1156.709909 85.70656117 245 19
1157.20512 85.73025134 246 19
1157.190554 85.94569789 247 19
1156.786926 86.70164655 248 19
1156.461778 87.74640679 249 19
1156.71347 88.77526279 250 19
1156.941748 89.44227456 251 19
1156.458771 88.88871125 252 19
1156.496903 87.63765726 253 19
1156.332506 86.95701719 254 19
1156.521462 86.81972693 255 19
1157.591148 87.46788507 256 19
1157.975545 87.88732493 257 19
1158.305201 87.42571162 258 19
1158.739168 88.96271722 259 19
1157.908877 88.70182803 260 19
1158.070076 88.08676193 261 19
1158.441284 88.15093434 262 19
1158.386791 88.26165259 263 19
1158.502718 88.4101158 264 19
1158.440709 87.4845417 265 19
1158.751952 87.17959694 266 19
1158.327024 87.31024433 267 19
1158.50528 87.58247576 268 19
1158.951483 88.6052572 269 19
1158.93425 88.90125815 270 19
1158.768595 88.71157789 271 19
1158.897476 89.04609067 272 19
1159.683507 89.60415741 273 19
1159.960972 90.43883236 274 19
1160.365641 90.71843856 275 19
1161.084343 90.21157432 276 19
1161.710739 89.72211739 277 19
1161.833145 89.11579835 278 19
1160.949313 89.06569522 279 19
1160.804226 89.26308398 280 19
1160.385334 88.94884089 281 19
1160.344577 89.3671796 282 19
1159.674626 89.72640167 283 19
1159.042302 89.68235456 284 19
1159.760665 88.88229773 285 19
1160.594263 89.33435185 286 19
1159.933013 89.6441359 287 19
1160.381239 89.39871896 288 19
1159.999007 89.76988165 289 19
1160.216442 89.94781712 290 19
1161.117716 90.46379769 291 19
1161.636385 89.74174373 292 19
1161.816769 89.01253197 293 19
1161.966318 88.76089547 294 19
1161.403236 88.94411696 295 19
1160.482586 89.31736068 296 19
1161.222107 89.03640578 297 19
1161.44458 88.3598357 298 19
1161.811484 88.2838715 299 19
1162.324682 88.15225952 300 19
1162.079516 88.25664397 301 19
1162.011856 87.72671166 302 19
1162.590356 88.26652689 303 19
1162.74133 88.41365641 304 19
1162.334858 88.14767553 305 19
1161.335527 87.88414854 306 19
1160.97686 88.55421252 307 19
1161.178422 88.67332033 308 19
1160.961085 89.41851401 309 19
1161.01182 89.47138263 310 19
1161.493903 90.04956447 311 19
1161.091427 90.27295894 312 19
1161.100665 90.31272862 313 19
1160.923077 90.71705357 314 19
1160.748603 91.32356774 315 19
1160.991899 91.06552227 316 19
1160.564548 90.01711306 317 19
1159.49603 90.46759478 318 19
1158.601394 90.61814581 319 19
1158.065519 90.05641344 320 19
1158.294375 89.81269895 321 19
1157.557449 89.02471036 322 19
1157.85253 88.43805025 323 19
1157.25266 88.50017778 324 19
1156.869412 88.4213956 325 19
1157.135936 89.17352313 326 19
1157.033688 89.76680206 327 19
1157.513942 89.43432858 328 19
1158.385716 88.92765533 329 19
1158.83069 89.30272995 330 19
1158.876519 90.02617125 331 19
1158.599921 89.98809567 332 19
1159.425664 89.77377868 333 19
1159.220942 89.98454033 334 19
1159.316915 90.09497145 335 19
1159.302234 89.47393719 336 19
1158.55153 88.80194641 337 19
1158.500583 89.26760598 338 19
1158.462891 89.66949437 339 19
1158.556755 89.0693948 340 19
1158.352885 89.93841316 341 19
1157.70653 89.58101998 342 19
1158.152221 89.18327427 343 19
1158.475633 89.21239878 344 19
1158.575241 89.49199484 345 19
1158.666819 89.6487802 346 19
1158.504956 89.95678368 347 19
1158.277136 90.72562941 348 19
1158.156957 90.65199119 349 19
1158.137007 90.22545928 350 19
1158.659725 89.54933111 351 19
1159.310884 88.23223039 352 19
1159.290804 88.56862942 353 19
1158.268222 88.05523707 354 19
1158.516154 88.1514691 355 19
1158.707506 87.51229746 356 19
1158.503878 87.18574717 357 19
1159.135881 87.43595861 358 19
1159.228486 88.19676881 359 19
1158.880847 88.49192069 360 19
1158.955254 88.79211793 361 19
1158.819592 88.98190059 362 19
1158.144458 88.76122261 363 19
1158.087161 88.88553265 364 19
1158.43036 89.35782477 365 19
1157.606353 89.44907471 366 19
1156.972439 90.50776608 367 19
1156.853208 90.16675861 368 19
1156.122142 90.53479714 369 19
1155.748624 90.63750897 370 19
1155.456189 89.90834102 371 19
1155.505944 90.14531335 372 19
1155.737939 90.06916941 373 19
1156.201493 89.62390583 374 19
1157.141815 90.48472701 375 19
1156.930645 90.90791622 376 19
1156.552765 91.16494129 377 19
1157.069572 90.87716911 378 19
1156.841489 90.1992148 379 19
1155.679017 89.65543665 380 19
1154.694004 89.87403921 381 19
1154.696192 89.77579411 382 19
1154.013832 89.46746301 383 19
1153.975801 89.45321827 384 19
1153.767705 89.8117944 385 19
1154.335334 89.11608136 386 19
1154.435728 89.60682828 387 19
1153.715604 90.81495911 388 19
1153.753663 90.76516419 389 19
1153.172161 90.81862513 390 19
1153.402828 90.93054222 391 19
1153.980993 90.65045768 392 19
1153.657317 89.76661862 393 19
1153.905065 89.23219452 394 19
1153.705797 89.45612119 395 19
1154.173759 89.02768235 396 19
1153.990207 88.3052177 397 19
1153.113055 87.89042177 398 19
1152.660802 88.08057015 399 19
1152.059224 88.59122675 400 19
1152.037284 87.68699514 401 19
1152.066874 87.17115976 402 19
1152.359797 87.29423795 403 19
1151.9513 86.85989312 404 19
1152.518563 86.93736015 405 19
1151.958767 87.3549927 406 19
1152.399239 87.86540884 407 19
1152.627172 87.82471883 408 19
1152.811467 87.82814397 409 19
1152.794612 87.82359093 410 19
1153.155076 88.53310928 411 19
1153.599713 89.34776761 412 19
1153.133644 89.55996705 413 19
1153.067796 89.76257903 414 19
1152.757237 90.43922414 415 19
1152.506642 90.88307313 416 19
1151.827639 91.20073432 417 19
1151.361886 92.39796551 418 19
1150.589313 92.61468592 419 19
1149.842296 92.41073169 420 19
1149.812433 92.55308663 421 19
1150.01621 93.02559357 422 19
1150.504549 92.72423902 423 19
1150.715361 92.1318173 424 19
1150.303459 92.0239362 425 19
1149.879143 91.61352148 426 19
1150.365174 91.90634604 427 19
1150.834201 92.04918946 428 19
1151.784726 92.43289986 429 19
1152.043958 92.13225277 430 19
1152.454581 92.65730923 431 19
1152.512728 93.48053147 432 19
1152.48793 94.11808577 433 19
1152.398588 94.74067464 434 19
1152.594542 94.29600783 435 19
1153.1465 93.22981276 436 19
1153.847582 93.23958089 437 19
1153.634121 93.49508976 438 19
1153.667665 94.46805043 439 19
1154.095765 95.23239041 440 19
1154.551368 95.06537463 441 19
1154.689759 94.31669532 442 19
1154.81302 94.30352754 443 19
1154.784263 94.19965934 444 19
1154.795146 93.71040236 445 19
1155.678417 94.10938352 446 19
1155.641981 94.85713108 447 19
1154.952763 95.24280799 448 19
1154.151681 95.18625054 449 19
1154.579677 95.6586845 450 19
1154.448153 95.49013984 451 19
1153.994067 95.50018678 452 19
1153.930217 95.94564557 453 19
1153.683215 96.14374985 454 19
1153.673025 95.55919826 455 19
1152.684153 95.79248111 456 19
1151.587842 96.09825377 457 19
1152.347413 96.82087024 458 19
1152.504412 97.06509085 459 19
1153.367093 97.34771791 460 19
1154.131547 97.2350409 461 19
1154.934586 97.06291342 462 19
1154.737403 96.81575233 463 19
1155.062673 96.71121673 464 19
1155.093841 96.32258298 465 19
1154.935436 96.41463637 466 19
1154.312043 96.19506326 467 19
1154.150294 97.10226806 468 19
1154.267853 96.92245139 469 19
1154.28279 95.90692019 470 19
1154.598117 95.51617968 471 19
1154.759395 95.23205917 472 19
1155.734118 95.00736858 473 19
1156.171172 94.59464424 474 19
1155.855391 94.41499384 475 19
1155.647895 94.90696268 476 19
1155.808432 95.36437134 477 19
1155.117761 95.0548168 478 19
1154.691588 94.78533155 479 19
1154.852517 95.05828516 480 19
1154.837939 95.36435824 481 19
1154.602249 95.88548594 482 19
1153.785709 95.88394742 483 19
1153.663327 95.19853701 484 19
1153.007933 95.02683783 485 19
1152.438823 94.89086276 486 19
1151.837168 95.03646198 487 19
1152.050126 95.78260307 488 19
1153.065425 95.50414054 489 19
1152.855543 94.65628284 490 19
1153.10284 94.08724015 491 19
1153.733235 93.32612282 492 19
1153.234688 92.74969088 493 19
1152.706038 93.05605128 494 19
1152.521593 93.48684254 495 19
1153.560483 94.10090062 496 19
1154.32242 94.2647821 497 19
1154.361738 94.45081243 498 19
1155.200868 94.88943196 499 19
1155.596764 95.41088909 500 19
1155.881817 96.15559854 501 19
1155.551312 96.41710543 502 19
1156.355103 96.37561263 503 19
1156.009737 96.68240697 504 19
1156.59593 96.57473744 505 19
1155.872983 96.34190811 506 19
1155.802115 96.73795526 507 19
1155.622838 96.003852 508 19
1156.082625 96.79638824 509 19
1155.430237 96.75049014 510 19
1155.455339 97.13373251 511 19
1154.782153 96.67183904 512 19
1155.129727 95.38855897 513 19
1155.563536 94.8046939 514 19
1155.806228 94.25288317 515 19
1157.493601 93.74797306 516 19
1157.706379 93.57112778 517 19
1157.578079 93.54322666 518 19
1156.914432 93.4952742 519 19
1156.622858 93.78451429 520 19
1155.937715 93.78795181 521 19
1156.05855 93.84684181 522 19
1155.987375 94.26885928 523 19
1155.130972 95.10542675 524 19
1155.530467 95.28705153 525 19
1155.965597 95.39436814 526 19
1155.578459 95.83488405 527 19
1155.433779 95.68351616 528 19
1155.081292 95.15326016 529 19
1154.190401 95.20217322 530 19
1154.519325 95.81785547 531 19
1155.33019 96.89212004 532 19
1155.257037 97.3077855 533 19
1155.219869 97.37118715 534 19
1154.708606 97.23845669 535 19
1154.259005 97.20070763 536 19
1154.201343 97.11671283 537 19
1153.738672 96.35577648 538 19
1153.834722 95.90362915 539 19
1153.279448 96.19942445 540 19
1153.344187 96.5658457 541 19
1152.958964 96.5179686 542 19
1153.0495 96.18809645 543 19
1152.706395 95.67894776 544 19
1152.695096 95.38413019 545 19
1152.860116 95.50648162 546 19
1152.385996 95.64879691 547 19
1151.282425 95.61781436 548 19
1150.984681 95.88353953 549 19
1151.427862 95.66249287 550 19
1152.1931 95.4924852 551 19
1152.41237 95.53417257 552 19
1153.578376 95.54756238 553 19
1152.947272 95.5830711 554 19
1152.918091 94.5251867 555 19
1152.735966 93.98650781 556 19
1153.291473 93.80546698 557 19
1153.010491 94.48611489 558 19
1152.998009 95.17008492 559 19
1153.651764 95.49182586 560 19
1153.90456 95.8256629 561 19
1153.933865 96.00728617 562 19
1152.921224 96.05483775 563 19
1152.188065 96.33566246 564 19
1152.536876 96.45514608 565 19
1152.728374 97.09232697 566 19
1152.592808 97.37482056 567 19
1152.923788 96.88230027 568 19
1152.806856 97.15804907 569 19
1151.497895 97.29198041 570 19
1151.089751 98.39536919 571 19
1151.198463 99.180736 572 19
1151.830182 98.75944507 573 19
1151.889275 98.39847018 574 19
1152.671647 97.49337189 575 19
1153.252393 96.59177984 576 19
1153.103042 96.44597681 577 19
1152.590608 96.44358002 578 19
1153.184633 95.74041143 579 19
1153.181604 96.0172138 580 19
1152.425024 97.15760301 581 19
1152.657234 96.71410527 582 19
1152.692823 96.51902275 583 19
1152.037379 97.00305628 584 19
1151.848037 97.09127466 585 19
1151.331282 97.17271067 586 19
1150.819191 96.66330876 587 19
1150.677192 97.13125113 588 19
1151.220675 97.95167912 589 19
1152.072104 98.0316198 590 19
1151.944278 98.17465425 591 19
1151.711105 97.93433864 592 19
1152.307669 99.05535244 593 19
1152.930151 99.42892683 594 19
1153.343595 100.0847114 595 19
1153.897156 100.5806787 596 19
1154.482988 100.2864154 597 19
1154.384356 100.2539406 598 19
1154.842556 99.5344101 599 19
1154.171458 98.27067021 600 19
1153.524328 98.11554276 601 19
1153.796642 98.36514082 602 19
1153.00834 98.38329839 603 19
1152.78283 98.50488015 604 19
1151.999896 99.38193254 605 19
1151.344239 99.32261516 606 19
1152.01331 98.96546921 607 19
1152.972659 98.33114023 608 19
1153.121068 97.92495917 609 19
1153.155453 98.23733184 610 19
1152.245479 98.60453554 611 19
1152.79324 98.93749028 612 19
1153.200319 99.80637324 613 19
1153.570677 100.4169801 614 19
1153.84467 100.8285278 615 19
1154.245847 101.1493553 616 19
1154.305444 101.7132913 617 19
1153.841847 102.5172551 618 19
1154.058939 102.6563567 619 19
1154.162299 101.5968964 620 19
1154.31859 101.190323 621 19
1154.740738 100.5505913 622 19
1155.75241 99.97495173 623 19
1157.264869 99.21254969 624 19
1157.922433 99.90821399 625 19
1158.059375 100.007729 626 19
1157.875734 100.0225155 627 19
1158.229072 99.29793566 628 19
1157.799479 99.69921746 629 19
1157.36101 99.98694943 630 19
1157.973621 99.73743936 631 19
1157.741686 99.94533125 632 19
1157.408752 99.79985725 633 19
1157.972312 100.1114484 634 19
1158.299444 100.773995 635 19
1158.709008 100.4443431 636 19
1158.700521 100.1765466 637 19
1158.404865 100.1755164 638 19
1158.038484 100.7927385 639 19
1159.058997 100.2381051 640 19
1159.652948 100.4334723 641 19
1159.686504 100.8456363 642 19
1159.665708 101.1091264 643 19
1159.64341 101.1085775 644 19
1160.241364 100.6100654 645 19
1160.417594 100.8034936 646 19
1160.40597 101.5923689 647 19
1160.172221 101.82443 648 19
1160.766941 101.953641 649 19
1161.085015 102.042645 650 19
1160.835518 102.3410417 651 19
1160.767655 103.0180438 652 19
1160.614063 103.5988638 653 19
1160.106002 103.9431967 654 19
1160.276291 103.8774711 655 19
1161.109893 103.3887341 656 19
1161.086974 102.7390202 657 19
1161.503862 102.1882935 658 19
1161.508103 101.5369642 659 19
1161.713026 100.7128033 660 19
1162.201131 100.0436081 661 19
1162.144624 99.08575187 662 19
1161.1589 99.53527171 663 19
1161.026219 100.021677 664 19
1160.342987 100.5641773 665 19
1160.70419 100.0757951 666 19
1160.06208 99.42372541 667 19
1159.555381 99.55932439 668 19
1159.516416 99.54823863 669 19
1159.471858 99.98933767 670 19
1159.84612 100.6804277 671 19
1159.573087 100.2835805 672 19
1159.791948 99.99619464 673 19
1159.629772 100.0252543 674 19
1159.010975 99.56544112 675 19
1158.377023 99.92512799 676 19
1158.582301 99.14626602 677 19
1158.605636 98.78163604 678 19
1157.546007 97.72876119 679 19
1157.045637 97.23956362 680 19
1157.440303 96.70001391 681 19
1156.964684 96.3061066 682 19
1157.36229 96.96685627 683 19
1157.559924 96.80551189 684 19
1158.129549 96.79716711 685 19
1158.782596 97.07201186 686 19
1159.642613 97.87917424 687 19
1159.706288 97.29460727 688 19
1159.998968 96.93690585 689 19
1160.058538 97.23069132 690 19
1159.385374 97.83337946 691 19
1158.907206 98.44821743 692 19
1159.325404 97.97739451 693 19
1159.543195 97.87483414 694 19
1159.218103 97.05204234 695 19
1159.550922 96.8445807 696 19
1159.293102 97.17733858 697 19
1159.243199 97.78432607 698 19
1158.426738 98.51364726 699 19
1157.874678 98.13001415 700 19
1156.952218 97.80932612 701 19
1156.334005 97.27159504 702 19
1155.798633 96.7010835 703 19
1155.909719 96.17116992 704 19
1155.522482 96.24278959 705 19
1155.207912 95.79783517 706 19
1155.033158 95.83012917 707 19
1154.507354 95.65039232 708 19
1154.675825 95.26693957 709 19
1154.94548 95.78417668 710 19
1154.896042 97.01857878 711 19
1154.6396 97.78649787 712 19
1154.585535 97.78064444 713 19
1154.412565 97.59983734 714 19
1154.135961 97.18225092 715 19
1154.201993 96.74863094 716 19
1153.929853 96.89307548 717 19
1154.675442 97.00089719 718 19
1154.462841 96.69792763 719 19
1154.224281 96.98167465 720 19
1153.874499 96.68217704 721 19
1153.494406 96.97885128 722 19
1152.515066 97.55026781 723 19
1152.751675 98.07389263 724 19
1152.938047 98.03099611 725 19
1153.462786 97.98572525 726 19
1153.497823 98.06330548 727 19
1152.687781 98.87784163 728 19
1152.239535 99.04028303 729 19
1152.593705 99.55601488 730 19
1152.994164 99.07670618 731 19
1153.207404 99.37375331 732 19
1153.031702 100.0464002 733 19
1152.634106 99.43958168 734 19
1151.405412 98.83906025 735 19
1150.665123 98.50362896 736 19
1150.351647 98.71539963 737 19
1150.770246 98.79426809 738 19
1150.328436 98.58863916 739 19
1150.313939 98.71284492 740 19
1149.531786 98.4408656 741 19
1148.685914 99.37066349 742 19
1148.636202 99.68689702 743 19
1148.443871 99.7590788 744 19
1148.783625 100.122975 745 19
1148.733054 100.7143566 746 19
1148.887391 100.9060843 747 19
1149.327972 100.8829419 748 19
1150.016685 101.718098 749 19
1150.458399 101.8722295 750 19
1151.10584 102.3492119 751 19
1151.204062 102.6648773 752 19
1151.510396 104.1304084 753 19
1151.361014 105.2992675 754 19
1151.183601 105.9782213 755 19
1150.84719 106.268653 756 19
1150.510822 106.7609722 757 19
1150.05754 106.9264583 758 19
1150.766633 106.3005522 759 19
1151.226192 106.8046188 760 19
1151.537756 106.3952194 761 19
1151.280056 105.9220072 762 19
1152.040968 106.0763622 763 19
1152.130073 106.215053 764 19
1151.859938 105.7880381 765 19
1152.015696 105.494325 766 19
1151.583987 104.9427273 767 19
1151.420329 105.3644174 768 19
1151.358372 105.3718351 769 19
1152.041132 105.4970523 770 19
1152.386739 105.5719187 771 19
1152.770168 105.9142329 772 19
1153.297086 104.6329069 773 19
1152.896689 104.0663547 774 19
1153.046984 104.2085671 775 19
1153.195879 104.9375478 776 19
1152.160392 104.8441397 777 19
1152.518276 104.9670929 778 19
1152.718481 104.5424947 779 19
1152.65818 105.1171651 780 19
1153.06746 105.6574157 781 19
1153.189105 105.1852373 782 19
1153.171166 105.1366262 783 19
1153.916435 104.8979922 784 19
1153.660865 104.9309817 785 19
1152.255824 104.3422993 786 19
1151.430079 103.6036499 787 19
1151.139799 103.8534358 788 19
1150.940724 103.3963762 789 19
1150.891301 102.951114 790 19
1151.214149 103.1964019 791 19
1150.772044 103.0845555 792 19
1151.279843 103.4455869 793 19
1150.827916 103.3501346 794 19
1149.514141 103.8826661 795 19
1149.158439 103.990025 796 19
1149.684325 104.187454 797 19
1149.419585 104.9251176 798 19
1148.972287 104.9608519 799 19
1148.568571 105.2400032 800 19
1148.703706 106.1788111 801 19
1148.368191 106.4006259 802 19
1147.954893 105.8444824 803 19
1148.382824 106.023344 804 19
1149.078406 106.1078284 805 19
1149.793396 105.6263489 806 19
1149.54784 105.6740492 807 19
1148.795645 104.6778384 808 19
1148.688819 104.1013642 809 19
1148.231458 103.6457178 810 19
1147.367376 103.2564294 811 19
1147.198155 103.2165895 812 19
1147.495445 103.7033092 813 19
1146.871953 104.2562122 814 19
1146.942497 103.9049712 815 19
1145.86191 103.9545339 816 19
1145.359998 103.9916117 817 19
1144.866981 104.3714675 818 19
1144.55142 104.3065379 819 19
1144.269819 103.6100303 820 19
1144.683987 102.7414587 821 19
1145.14048 102.4387867 822 19
1144.463138 102.9559824 823 19
1144.519317 103.4818581 824 19
1144.131604 103.467927 825 19
1144.227474 103.6887093 826 19
1144.579253 103.8338257 827 19
1145.367343 103.3378926 828 19
1144.533156 103.6449041 829 19
1144.54894 103.4324087 830 19
1143.981757 104.1910535 831 19
1144.211352 104.1849735 832 19
1144.267518 104.2823901 833 19
1143.936334 104.6389362 834 19
1143.83384 104.630149 835 19
1143.066755 104.8936194 836 19
1143.26006 105.1958404 837 19
1143.618625 105.5866738 838 19
1143.561604 105.4356198 839 19
1143.387375 105.7834192 840 19
1143.656237 105.8546085 841 19
1143.663682 106.6475384 842 19
1144.313753 107.3826665 843 19
1144.814323 108.0990129 844 19
1144.513309 108.5783482 845 19
1145.10407 108.9397874 846 19
1144.655834 108.8391913 847 19
1144.025408 108.8021157 848 19
1143.781891 108.9736597 849 19
1143.088012 109.1830145 850 19
1143.531674 108.3336219 851 19
1143.931502 109.5075513 852 19
1143.547776 110.0690639 853 19
1142.954524 109.7605613 854 19
1142.261406 110.3476799 855 19
1141.942581 111.0006403 856 19
1141.543598 111.4136186 857 19
1141.785384 111.3355656 858 19
1141.34855 111.8277488 859 19
1141.185144 111.3510671 860 19
1142.261581 111.6725694 861 19
1142.230924 112.3358991 862 19
1142.401448 112.4140128 863 19
1142.680664 112.809902 864 19
1142.39964 112.6118689 865 19
1141.820024 112.4063278 866 19
1141.739028 111.9593327 867 19
1140.909997 111.2141377 868 19
1141.013942 110.8927359 869 19
1141.106249 111.9412063 870 19
1140.869705 112.7888842 871 19
1140.714803 113.3409625 872 19
1141.461065 113.7685603 873 19
1142.192664 114.165273 874 19
1142.481207 115.0449589 875 19
1142.581004 115.6663396 876 19
1142.702512 115.8522482 877 19
1142.750207 115.879015 878 19
1142.591976 115.9796689 879 19
1141.964331 116.149681 880 19
1141.851038 115.5990191 881 19
1141.9635 115.6779 882 19
1142.214872 114.3109098 883 19
1141.979118 114.6324084 884 19
1142.351299 114.8936109 885 19
1143.135081 115.3094635 886 19
1143.965402 114.7473739 887 19
1184.132641 333.0879112 0 20
1185.219021 332.2347565 1 20
1185.42319 331.6371644 2 20
1185.01476 331.8783343 3 20
1184.541197 331.9952712 4 20
1184.48628 331.7192855 5 20
1184.340434 331.8361269 6 20
1184.514243 331.890725 7 20
1184.129248 331.8558829 8 20
1185.42346 331.8782491 9 20
1185.84555 331.0500774 10 20
1186.034366 330.4765966 11 20
1186.826055 330.1462536 12 20
1187.203893 329.5799535 13 20
1187.933405 329.2934517 14 20
1188.507258 329.6846288 15 20
1188.393102 329.7557808 16 20
1188.466394 329.3897739 17 20
1188.648901 330.2183977 18 20
1188.575738 330.2619008 19 20
1188.562399 330.0168404 20 20
1187.821765 330.0353789 21 20
1187.350061 330.2199423 22 20
1187.568064 329.6547684 23 20
1187.492766 329.6907716 24 20
1187.184998 329.7687207 25 20
1187.412323 330.3498529 26 20
1188.228651 331.5270277 27 20
1188.380687 332.2344542 28 20
1187.886323 332.7584229 29 20
1187.609814 333.36151 30 20
1186.614474 333.9887701 31 20
1186.267124 334.0745825 32 20
1186.315887 334.2186903 33 20
1186.811103 334.9754662 34 20
1188.219485 334.4825421 35 20
1189.424411 334.4406195 36 20
1189.988066 334.0938853 37 20
1190.601326 334.8480761 38 20
1190.784584 334.5552953 39 20
1191.344219 334.7524954 40 20
1191.273292 334.2982365 41 20
1190.245303 335.2035703 42 20
1190.568186 335.1473343 43 20
1190.63287 334.073296 44 20
1190.430926 333.8067971 45 20
1190.08771 333.1824592 46 20
1189.11393 333.392956 47 20
1189.00652 334.4148384 48 20
1189.204594 334.7933319 49 20
1189.09942 335.2815502 50 20
1189.366227 335.2230801 51 20
1190.106421 335.252048 52 20
1189.806587 334.7418231 53 20
1189.749806 334.4727525 54 20
1189.934248 334.0792882 55 20
1189.78431 333.8576691 56 20
1189.679146 332.9921312 57 20
1189.796623 332.3462749 58 20
1189.998187 332.2096162 59 20
1189.281068 331.9739523 60 20
1189.177441 332.2583576 61 20
1190.039288 332.9115312 62 20
1189.885713 332.94382 63 20
1189.974685 332.7259255 64 20
1190.30975 332.6384208 65 20
1190.296483 332.277671 66 20
1190.511957 332.4673158 67 20
1190.183824 332.2171075 68 20
1189.451411 332.3950003 69 20
1188.587891 332.2555391 70 20
1188.523928 332.0448519 71 20
1188.453609 330.8214795 72 20
1188.913252 329.9350512 73 20
1189.594809 330.1372907 74 20
1189.407238 330.5297768 75 20
1188.458825 331.4222648 76 20
1187.282766 331.6067142 77 20
1187.205364 331.5344168 78 20
1186.541355 331.421717 79 20
1187.140061 332.2096396 80 20
1187.460024 332.1315766 81 20
1187.789863 331.9660259 82 20
1187.561711 332.0886067 83 20
1187.708225 331.8552232 84 20
1187.673657 331.3566943 85 20
1187.996029 331.372488 86 20
1188.10061 331.0870465 87 20
1188.220721 331.5886881 88 20
1188.220445 331.0124453 89 20
1187.532555 331.3460472 90 20
1187.302143 331.8474062 91 20
1187.798766 332.1152599 92 20
1188.534448 331.3716287 93 20
1189.581205 330.9732549 94 20
1189.569515 330.5853325 95 20
1189.538134 329.6179834 96 20
1189.378598 328.8958978 97 20
1189.267345 328.9703486 98 20
1189.603583 328.9363648 99 20
1189.175954 329.4669576 100 20
1189.132231 329.0684241 101 20
1189.525891 329.2420909 102 20
1189.512378 328.4377561 103 20
1189.571333 327.7770956 104 20
1189.985744 328.5450016 105 20
1190.969357 327.960595 106 20
1189.91852 327.7966622 107 20
1189.997932 327.879861 108 20
1190.158755 327.4270288 109 20
1190.571823 327.5005545 110 20
1190.445155 327.4910617 111 20
1190.098695 328.0911132 112 20
1190.449297 328.9493636 113 20
1190.038237 329.1188353 114 20
1189.793854 329.0338754 115 20
1189.811184 329.0106957 116 20
1190.018258 328.5733889 117 20
1189.925536 327.5589641 118 20
1190.410982 326.8709813 119 20
1190.652834 327.4703548 120 20
1190.394613 328.2356459 121 20
1190.462795 327.9864817 122 20
1191.10725 328.3364888 123 20
1191.844283 328.895231 124 20
1190.975475 329.8158909 125 20
1189.943336 329.3830746 126 20
1189.63929 329.858838 127 20
1189.476754 330.8638145 128 20
1189.672208 331.0191843 129 20
1189.226832 331.0067275 130 20
1188.73626 330.5156236 131 20
1188.433726 330.4005397 132 20
1188.96581 330.5069349 133 20
1188.930286 331.0331771 134 20
1190.107434 330.9354899 135 20
1190.541944 330.3871105 136 20
1189.820427 330.3102592 137 20
1190.05698 329.354262 138 20
1190.338852 329.4478605 139 20
1190.898353 329.661612 140 20
1191.54273 329.5564148 141 20
1190.958652 329.6356352 142 20
1190.790534 329.7425577 143 20
1191.172828 330.2322639 144 20
1191.260606 329.855187 145 20
1191.036068 329.7464151 146 20
1190.453738 330.0468223 147 20
1190.016899 331.004757 148 20
1188.91591 331.690538 149 20
1189.429187 332.3082014 150 20
1188.628592 331.9456024 151 20
1188.353039 331.9610353 152 20
1189.294452 332.6445584 153 20
1189.398279 332.1457876 154 20
1189.22949 332.2484479 155 20
1189.518565 332.2247395 156 20
1190.705891 332.1730978 157 20
1191.799183 331.9692091 158 20
1191.775982 331.1885883 159 20
1191.672831 330.5473569 160 20
1191.501289 330.3180501 161 20
1191.989496 329.8501398 162 20
1191.230603 329.9139981 163 20
1191.331608 330.5053781 164 20
1191.644145 330.9351128 165 20
1191.460148 330.8767548 166 20
1191.562776 330.986865 167 20
1191.455237 330.6392127 168 20
1191.391849 331.1052217 169 20
1191.147441 331.5384328 170 20
1191.124543 331.6235099 171 20
1191.374711 331.6219834 172 20
1191.113832 331.6161853 173 20
1190.8209 331.1498178 174 20
1191.262978 331.1769167 175 20
1192.397594 331.3296053 176 20
1192.559936 331.7985417 177 20
1193.131724 331.8419674 178 20
1192.370147 332.0211224 179 20
1192.091857 332.3536197 180 20
1191.99461 332.5281134 181 20
1191.920531 332.3387995 182 20
1191.935192 331.6460152 183 20
1191.729656 331.762023 184 20
1192.349356 331.7155682 185 20
1192.773387 331.9275577 186 20
1192.595205 332.467661 187 20
1193.035831 333.2821113 188 20
1192.650271 333.2063108 189 20
1192.59883 332.9271035 190 20
1192.738005 332.4720595 191 20
1193.029264 332.052638 192 20
1193.280549 332.1666037 193 20
1194.026843 331.9956554 194 20
1194.944391 330.7064241 195 20
1195.526215 329.9338782 196 20
1195.829793 329.0398801 197 20
1196.563166 329.1191877 198 20
1196.517175 329.3476302 199 20
1196.443811 328.9986998 200 20
1196.261201 329.5204495 201 20
1197.220036 329.4095837 202 20
1198.406543 328.7322535 203 20
1198.628988 328.6012677 204 20
1198.458894 328.644813 205 20
1199.166637 328.5542319 206 20
1199.376171 328.3884375 207 20
1198.677077 328.5645492 208 20
1198.273944 328.7217612 209 20
1198.41902 329.2166905 210 20
1197.84397 329.2456719 211 20
1198.205914 328.9781015 212 20
1197.648053 329.7624027 213 20
1197.242589 329.7986277 214 20
1197.566569 329.046025 215 20
1196.806629 329.0811884 216 20
1195.563049 329.1022274 217 20
1194.820853 329.2823985 218 20
1194.773806 329.5386005 219 20
1194.885723 330.1124755 220 20
1194.770615 330.2794245 221 20
1194.776054 329.6741463 222 20
1195.342375 330.2051066 223 20
1195.280724 330.184712 224 20
1195.249569 330.2914416 225 20
1195.983513 330.0902092 226 20
1196.156468 329.7146339 227 20
1195.887358 329.5772051 228 20
1196.116373 329.6845998 229 20
1195.933642 329.5748194 230 20
1195.978176 329.9528138 231 20
1195.927229 329.4604453 232 20
1195.488732 329.9246211 233 20
1196.629521 329.8843986 234 20
1196.827128 330.0937205 235 20
1196.548189 329.7224193 236 20
1196.575443 329.4540563 237 20
1196.210203 329.6907268 238 20
1196.230604 329.7465654 239 20
1196.801871 330.0031 240 20
1196.065485 330.6674849 241 20
1195.333146 330.8884334 242 20
1195.973122 330.7294579 243 20
1195.32535 330.7395302 244 20
1195.038913 330.9326732 245 20
1194.854424 331.011933 246 20
1196.120886 331.3090167 247 20
1196.355851 330.2959377 248 20
1196.212876 328.8783388 249 20
1196.873546 327.6651788 250 20
1196.725943 328.5639975 251 20
1196.017778 329.9796736 252 20
1196.972512 330.463019 253 20
1197.997447 331.0438205 254 20
1198.57523 330.2217967 255 20
1199.080314 329.7960304 256 20
1199.124507 329.9242282 257 20
1198.685089 330.5536185 258 20
1198.518062 330.2043546 259 20
1199.286625 330.5064785 260 20
1198.646705 329.7423138 261 20
1198.197954 328.8433256 262 20
1198.860035 328.7666281 263 20
1199.094584 328.6363572 264 20
1198.895012 328.7419957 265 20
1199.508306 328.3181946 266 20
1199.199966 328.4437688 267 20
1199.736194 328.2930421 268 20
1199.583887 327.3997229 269 20
1198.851356 327.3548081 270 20
1198.955464 327.9478743 271 20
1200.00139 328.661458 272 20
1199.925461 328.6317569 273 20
1199.511339 328.1757427 274 20
1199.931904 328.2057421 275 20
1200.062614 328.4125693 276 20
1199.554157 328.7048438 277 20
1198.617516 328.8521037 278 20
1197.837799 328.6226787 279 20
1197.959607 329.1420157 280 20
1197.368625 328.1032463 281 20
1416.130775 1202.09904 0 21
1415.238971 1201.961691 1 21
1414.799654 1201.737096 2 21
1415.09153 1201.932405 3 21
1414.077786 1201.94175 4 21
1413.51431 1201.30813 5 21
1413.432556 1200.289531 6 21
1413.612463 1201.554251 7 21
1414.005586 1201.846441 8 21
1415.09527 1202.496269 9 21
1415.794833 1203.370461 10 21
1415.765476 1203.826355 11 21
1416.022277 1203.882295 12 21
1416.173732 1203.170957 13 21
1416.716218 1203.479632 14 21
1416.814953 1204.11814 15 21
1417.578253 1203.594381 16 21
1416.906701 1204.224439 17 21
1417.492412 1203.917773 18 21
1417.46974 1204.063696 19 21
1417.082661 1203.860868 20 21
1416.709398 1203.089733 21 21
1415.971085 1202.73193 22 21
1415.508823 1202.085793 23 21
1414.990279 1202.00794 24 21
1416.041673 1202.196338 25 21
1416.343156 1202.34923 26 21
1416.228281 1203.132709 27 21
1416.165574 1203.253663 28 21
1415.844488 1203.55288 29 21
1416.470392 1203.982153 30 21
1416.411965 1204.473552 31 21
1416.123072 1204.172693 32 21
1416.219454 1203.622929 33 21
1415.857033 1204.417306 34 21
1415.69414 1205.032156 35 21
1415.595096 1205.132643 36 21
1415.995482 1204.652139 37 21
1415.153739 1204.872397 38 21
1415.348992 1205.351482 39 21
1415.581864 1205.123832 40 21
1416.362236 1204.172876 41 21
1416.067511 1204.685252 42 21
1416.8264 1205.242162 43 21
1416.760825 1205.561907 44 21
1417.685682 1205.822425 45 21
1418.299409 1205.658793 46 21
1418.218704 1204.917957 47 21
1417.924978 1204.294753 48 21
1417.918374 1204.54857 49 21
1417.397833 1204.85435 50 21
1418.010496 1204.265903 51 21
1418.208873 1203.833613 52 21
1418.618692 1203.219854 53 21
1418.157801 1202.95171 54 21
1418.09148 1203.443472 55 21
1418.712345 1203.633085 56 21
1418.889199 1202.167047 57 21
1417.509469 1201.64507 58 21
1416.576677 1202.403262 59 21
1415.329452 1202.532837 60 21
1414.636783 1202.952771 61 21
1414.45883 1203.267925 62 21
1414.24303 1203.64608 63 21
1413.512511 1203.961071 64 21
1413.187764 1204.333313 65 21
1414.069236 1205.140833 66 21
1413.860494 1204.35526 67 21
1414.274546 1204.482341 68 21
1414.481894 1204.524769 69 21
1414.279949 1204.757942 70 21
1413.889209 1204.88985 71 21
1413.832916 1205.492304 72 21
1413.562973 1206.010092 73 21
1413.38763 1205.781609 74 21
1412.996265 1206.022839 75 21
1412.801752 1206.446887 76 21
1413.077652 1206.649231 77 21
1412.853767 1206.258074 78 21
1412.608335 1206.152959 79 21
1412.343614 1205.382694 80 21
1412.015883 1205.196935 81 21
1411.921351 1205.604112 82 21
1411.846202 1205.672849 83 21
1412.057785 1204.999843 84 21
1411.65931 1204.721089 85 21
1411.869314 1204.621582 86 21
1411.65034 1204.673228 87 21
1412.57979 1205.31336 88 21
1412.667463 1205.447684 89 21
1412.464331 1205.499855 90 21
1411.634569 1205.484792 91 21
1411.014731 1205.555541 92 21
1410.868631 1205.811859 93 21
1410.198578 1206.219241 94 21
1410.710846 1206.915007 95 21
1411.325326 1207.474332 96 21
1410.478964 1207.373341 97 21
1409.409907 1207.103226 98 21
1408.985053 1206.666849 99 21
1408.816049 1207.512957 100 21
1408.719332 1207.739966 101 21
1409.072821 1207.556852 102 21
1410.294598 1207.405073 103 21
1411.011728 1207.593491 104 21
1411.298358 1207.034717 105 21
1411.328613 1206.955992 106 21
1411.633348 1206.69176 107 21
1411.942066 1207.290691 108 21
1411.479114 1207.718943 109 21
1411.061945 1207.293439 110 21
1411.080768 1207.208076 111 21
1411.716069 1207.744103 112 21
1411.899281 1208.136671 113 21
1412.354051 1208.079267 114 21
1412.381758 1207.82672 115 21
1411.828888 1208.102023 116 21
1411.722296 1207.844648 117 21
1411.607884 1208.428782 118 21
1412.323346 1208.787567 119 21
1412.816804 1209.671235 120 21
1412.206606 1210.410601 121 21
1412.020747 1209.584454 122 21
1413.023637 1208.691248 123 21
1412.849971 1209.062218 124 21
1413.13141 1209.675036 125 21
1412.661828 1210.119682 126 21
1412.04977 1209.477714 127 21
1411.398139 1208.702064 128 21
1411.862664 1208.107074 129 21
1411.865091 1207.540408 130 21
1412.163037 1206.811736 131 21
1412.245399 1206.269364 132 21
1412.155763 1205.809644 133 21
1411.533399 1206.59952 134 21
1411.667944 1207.56246 135 21
1411.520267 1207.517282 136 21
1411.693385 1207.553008 137 21
1411.46487 1207.601853 138 21
1412.272539 1207.860639 139 21
1412.197045 1208.051656 140 21
1412.134491 1208.063919 141 21
1411.571033 1207.291377 142 21
1411.174458 1207.201324 143 21
1411.720615 1208.312684 144 21
1412.53787 1208.745832 145 21
1412.647792 1209.125114 146 21
1412.895922 1208.655062 147 21
1413.072927 1208.939766 148 21
1413.135403 1209.042533 149 21
1412.93935 1208.867547 150 21
1413.206059 1208.894729 151 21
1413.942808 1208.336841 152 21
1413.282452 1207.786999 153 21
1412.979702 1208.084698 154 21
1412.523355 1208.678568 155 21
1411.928455 1208.69106 156 21
1411.837247 1209.807953 157 21
1411.911245 1210.195519 158 21
1411.648506 1209.837658 159 21
1411.60435 1210.505227 160 21
1410.966905 1210.876407 161 21
1411.181518 1211.130982 162 21
1411.693335 1210.617315 163 21
1411.737154 1209.817404 164 21
1411.900162 1208.527253 165 21
1412.104209 1208.008161 166 21
1412.54059 1208.962532 167 21
1413.488804 1208.621297 168 21
1413.838571 1209.232788 169 21
1413.961907 1210.185378 170 21
1413.916044 1210.581452 171 21
1413.67606 1209.665552 172 21
1413.419313 1208.643261 173 21
1413.19173 1207.517441 174 21
1412.789899 1207.15519 175 21
1412.347304 1207.331635 176 21
1411.64081 1207.972023 177 21
1411.140666 1208.411965 178 21
1411.293859 1208.379271 179 21
1411.244113 1208.392392 180 21
1410.682936 1208.167725 181 21
1410.000712 1207.397303 182 21
1410.382176 1207.730316 183 21
1410.570574 1208.45951 184 21
1410.710423 1208.481068 185 21
1410.901503 1208.397218 186 21
1411.671584 1207.94314 187 21
1412.360533 1208.07739 188 21
1412.826019 1208.978494 189 21
1412.034138 1209.408468 190 21
1411.308125 1209.132422 191 21
1410.54504 1210.1196 192 21
1409.920084 1210.711674 193 21
1409.974434 1211.532238 194 21
1410.398565 1211.513793 195 21
1410.500231 1211.722078 196 21
1411.000621 1211.743571 197 21
1412.373068 1211.859424 198 21
1413.166155 1211.45386 199 21
1413.467017 1211.447676 200 21
1413.672071 1211.569914 201 21
1413.923426 1211.683511 202 21
1414.456234 1212.044445 203 21
1414.464258 1211.843622 204 21
1413.720612 1211.277917 205 21
1413.415459 1211.066712 206 21
1413.563364 1211.060864 207 21
1413.237463 1211.655232 208 21
1413.142536 1211.54289 209 21
1412.691007 1211.865208 210 21
1412.563323 1212.352573 211 21
1412.522536 1212.302266 212 21
1413.026474 1212.614234 213 21
1413.634108 1212.624953 214 21
1413.93173 1213.19068 215 21
1413.998677 1213.224221 216 21
1413.569329 1212.876869 217 21
1413.502639 1212.496643 218 21
1413.484947 1213.022663 219 21
1413.298851 1213.562474 220 21
1412.958696 1213.265175 221 21
1412.904689 1213.629022 222 21
1412.759132 1214.118 223 21
1413.041181 1215.182964 224 21
1411.833016 1214.584048 225 21
1411.821658 1214.548216 226 21
1412.743413 1215.095518 227 21
1412.463881 1215.026101 228 21
1411.50626 1214.496295 229 21
1411.403072 1214.308977 230 21
1411.497721 1214.823753 231 21
1411.195056 1215.037655 232 21
1411.820496 1214.918431 233 21
1411.784856 1214.753803 234 21
1412.092402 1215.200091 235 21
1412.184242 1215.204707 236 21
1412.781666 1214.85803 237 21
1412.799279 1214.383212 238 21
1412.954435 1214.621666 239 21
1413.549267 1215.066737 240 21
1414.190448 1215.9572 241 21
1414.994684 1216.399126 242 21
1414.19628 1216.602895 243 21
1413.864021 1216.393059 244 21
1413.769851 1216.816287 245 21
1413.410712 1216.224894 246 21
1412.60905 1216.08304 247 21
1412.637319 1216.134013 248 21
1412.486239 1216.203454 249 21
1412.84249 1215.995284 250 21
1413.783546 1216.16732 251 21
1414.489518 1216.818615 252 21
1414.313285 1217.000621 253 21
1413.971587 1218.353327 254 21
1414.386325 1218.446905 255 21
1414.646789 1218.830323 256 21
1414.547408 1218.975824 257 21
1415.072649 1219.038786 258 21
1414.330122 1218.294723 259 21
1413.830429 1218.022853 260 21
1414.557927 1217.615594 261 21
1414.082487 1217.316335 262 21
1414.073556 1216.280944 263 21
1414.32883 1216.209545 264 21
1414.697225 1216.221381 265 21
1414.164278 1217.104742 266 21
1413.833489 1217.303773 267 21
1414.551606 1217.743757 268 21
1415.404423 1218.062562 269 21
1415.650878 1218.700016 270 21
1414.756007 1218.907472 271 21
1415.005767 1218.323095 272 21
1415.148547 1218.094172 273 21
1415.199587 1218.735575 274 21
1414.983866 1217.948099 275 21
1415.815681 1217.591389 276 21
1416.245986 1217.628339 277 21
1416.735243 1218.427837 278 21
1417.338176 1218.436894 279 21
1417.693892 1218.21311 280 21
1417.628386 1217.804217 281 21
1417.613308 1217.908359 282 21
1418.833814 1217.77929 283 21
1420.016436 1218.203 284 21
1419.914864 1218.198905 285 21
1420.414888 1217.911807 286 21
1420.307265 1218.185804 287 21
1419.452751 1217.747315 288 21
1419.381306 1217.744105 289 21
1419.357568 1217.65502 290 21
1419.525289 1217.906764 291 21
1419.577438 1218.044459 292 21
1419.088665 1218.377243 293 21
1418.986766 1219.28845 294 21
1419.607151 1219.767957 295 21
1420.005985 1220.135653 296 21
1419.979484 1220.493531 297 21
1420.578398 1219.838803 298 21
1420.781233 1219.847846 299 21
1420.822527 1220.115442 300 21
1421.008763 1220.466295 301 21
1420.829285 1220.499562 302 21
1420.45293 1220.395493 303 21
1419.891904 1220.743143 304 21
1419.336155 1221.38484 305 21
1418.830514 1221.440926 306 21
1418.785254 1222.020539 307 21
1418.9761 1222.092122 308 21
1418.830497 1221.517182 309 21
1418.180641 1221.873304 310 21
1418.056159 1221.470886 311 21
1418.057978 1221.539579 312 21
1417.359619 1221.486903 313 21
1417.392236 1221.530084 314 21
1417.490304 1221.280938 315 21
1417.72134 1220.973328 316 21
1418.359717 1221.825611 317 21
1419.182054 1221.969984 318 21
1418.744582 1221.844602 319 21
1418.451962 1222.107143 320 21
1418.586565 1222.10696 321 21
1417.889614 1221.381942 322 21
1418.368467 1220.840599 323 21
1418.526521 1220.213591 324 21
1418.18968 1220.370075 325 21
1418.506925 1219.852113 326 21
1419.356756 1218.714788 327 21
1419.445701 1219.083284 328 21
1419.772717 1218.735756 329 21
1419.431108 1218.95342 330 21
1420.469023 1219.59714 331 21
1421.071578 1220.73389 332 21
1421.077482 1220.963521 333 21
1421.03126 1220.822882 334 21
1421.203872 1220.054795 335 21
1421.39102 1219.244383 336 21
1421.58234 1218.702794 337 21
1421.258344 1219.038427 338 21
1420.705392 1219.330506 339 21
1421.100353 1219.512174 340 21
1421.677471 1219.260256 341 21
1421.772033 1219.459847 342 21
1421.885268 1219.735423 343 21
1421.899522 1220.412148 344 21
1421.972338 1220.752524 345 21
1422.389788 1221.628771 346 21
1422.085968 1221.810069 347 21
1422.917164 1222.700232 348 21
1422.443937 1222.091476 349 21
1422.688701 1222.151603 350 21
1423.087387 1223.273483 351 21
1423.470684 1223.750526 352 21
1423.566694 1223.824207 353 21
1423.440214 1223.570402 354 21
1423.400509 1223.872578 355 21
1424.039166 1224.649702 356 21
1424.493661 1224.723426 357 21
1424.311184 1224.542474 358 21
1424.413487 1224.384513 359 21
1424.236802 1224.355472 360 21
1423.420217 1225.426575 361 21
1424.054227 1225.008219 362 21
1424.964507 1224.243823 363 21
1424.40598 1223.160893 364 21
1424.923213 1222.809206 365 21
1424.979922 1223.228565 366 21
1425.43451 1222.904972 367 21
1425.816655 1223.201778 368 21
1425.639664 1224.222361 369 21
1426.235739 1224.5819 370 21
1426.122742 1224.587566 371 21
1426.529825 1223.975344 372 21
1426.783332 1224.692263 373 21
1426.823226 1224.662631 374 21
1427.069529 1224.907422 375 21
1427.725915 1225.654717 376 21
1427.91522 1225.557694 377 21
1427.978511 1225.840053 378 21
1427.98646 1225.93853 379 21
1428.860627 1226.48336 380 21
1429.605279 1226.678179 381 21
1429.682838 1226.22516 382 21
1429.803525 1226.896 383 21
1429.975536 1226.969709 384 21
1430.187829 1227.601236 385 21
1429.717695 1227.379126 386 21
1429.51963 1226.900539 387 21
1429.457986 1226.376438 388 21
1428.872051 1226.241835 389 21
1427.978049 1225.204594 390 21
1428.587677 1225.319492 391 21
1428.476033 1225.472622 392 21
1427.485661 1224.902831 393 21
1427.717202 1225.012761 394 21
1427.425111 1224.741565 395 21
1427.331535 1224.658903 396 21
1427.767807 1224.151451 397 21
1428.201063 1223.684373 398 21
1428.845406 1223.772772 399 21
1429.319234 1223.544315 400 21
1430.096387 1223.135992 401 21
1429.38559 1223.028038 402 21
1428.673767 1223.247785 403 21
1428.05178 1223.289203 404 21
1427.689516 1223.795492 405 21
1427.635638 1224.777968 406 21
1427.735797 1225.080318 407 21
1427.466599 1225.07174 408 21
1427.263164 1226.001014 409 21
1426.970299 1225.741739 410 21
1427.486955 1224.923279 411 21
1427.072182 1223.265677 412 21
1427.10716 1223.164336 413 21
1426.820924 1223.191111 414 21
1425.965854 1222.96941 415 21
1405.724237 429.2475997 0 22
1405.180173 429.5730306 1 22
1404.795216 429.7682741 2 22
1404.06582 430.5741539 3 22
1404.085044 430.9578873 4 22
1404.951193 430.5329039 5 22
1405.183831 430.8267091 6 22
1404.855069 430.8976378 7 22
1405.269229 430.5020897 8 22
1405.513577 430.8935299 9 22
1405.842171 431.2957524 10 22
1406.157902 431.7475479 11 22
1405.935424 431.0431303 12 22
1405.156713 430.8847746 13 22
1405.031984 430.1641104 14 22
1405.171883 430.5784309 15 22
1405.022947 429.9437482 16 22
1404.21575 429.7818301 17 22
1404.278072 429.1953186 18 22
1404.634509 428.7488129 19 22
1404.866615 428.8925024 20 22
1404.485121 429.0694534 21 22
1404.900812 429.5537455 22 22
1404.960196 429.0105091 23 22
1404.881629 428.8519941 24 22
1405.312861 428.5656416 25 22
1405.173399 427.4663761 26 22
1406.133053 427.487593 27 22
1406.401803 428.4272669 28 22
1405.908043 428.8172028 29 22
1405.179443 428.56748 30 22
1405.556355 428.630419 31 22
1405.507817 428.959554 32 22
1405.471123 428.5544247 33 22
1405.230897 428.4984196 34 22
1405.423067 428.7181963 35 22
1404.982026 428.9357066 36 22
1404.66902 429.3737629 37 22
1404.593092 429.3912303 38 22
1403.493725 429.3621112 39 22
1403.537593 429.1744527 40 22
1403.885001 428.4815446 41 22
1403.774831 428.1617818 42 22
1403.319121 428.1701943 43 22
1403.493616 428.8598777 44 22
1403.613769 429.3400484 45 22
1403.689771 429.7085406 46 22
1404.215714 430.1995836 47 22
1404.255233 430.1952667 48 22
1405.033657 429.9351539 49 22
1405.597071 429.9616934 50 22
1405.978154 429.6041215 51 22
1405.660731 429.4698678 52 22
1405.552035 429.5153067 53 22
1405.57728 429.9616591 54 22
1405.549786 430.9609966 55 22
1404.572868 431.0932547 56 22
1404.469805 430.7962869 57 22
1404.051486 430.4006322 58 22
1403.248316 430.4048398 59 22
1403.086193 430.3453698 60 22
1402.783878 430.5196138 61 22
1402.213911 430.8931149 62 22
1402.039876 430.7790127 63 22
1401.678142 431.2390253 64 22
1401.522067 430.9593089 65 22
1401.527272 430.964413 66 22
1401.630631 431.437588 67 22
1401.002523 430.8947785 68 22
1400.52254 431.4887771 69 22
1400.441409 432.3104405 70 22
1400.408082 432.590143 71 22
1400.218782 432.7538561 72 22
1401.147459 432.7920171 73 22
1400.970754 432.5534626 74 22
1400.331498 432.559114 75 22
1399.974061 432.0610043 76 22
1399.726138 432.4244167 77 22
1399.704002 432.4387178 78 22
1399.542036 431.6278145 79 22
1398.951687 430.7196911 80 22
1398.789435 430.6537217 81 22
1398.792919 431.143775 82 22
1398.360722 430.9828679 83 22
1398.181218 430.1765248 84 22
1397.913928 429.9003743 85 22
1398.175865 429.5202408 86 22
1397.8274 429.4455615 87 22
1397.676727 429.8291933 88 22
1397.660127 430.6930121 89 22
1398.103217 431.4520772 90 22
1399.097732 430.9645784 91 22
1399.037847 430.3260059 92 22
1398.515554 430.9692922 93 22
1398.176509 431.2220122 94 22
1397.820287 431.2756038 95 22
1397.578176 431.9785679 96 22
1398.242373 432.164399 97 22
1397.888861 431.8261762 98 22
1397.698662 430.8973477 99 22
1397.142538 431.1498829 100 22
1397.305595 430.872692 101 22
1397.228734 431.1464302 102 22
1397.036987 431.3604125 103 22
1396.624605 431.7002495 104 22
1395.860203 431.7331653 105 22
1395.479521 432.2737727 106 22
1395.496774 431.8775731 107 22
1395.645423 432.1043929 108 22
1395.858822 431.7526405 109 22
1396.46186 431.024822 110 22
1396.432842 430.0762436 111 22
1396.763158 430.2816824 112 22
1397.353641 430.9566336 113 22
1397.143624 431.1342018 114 22
1397.44217 431.0326006 115 22
1397.214472 431.3561692 116 22
1396.870913 432.1856879 117 22
1397.153544 432.4515937 118 22
1396.937217 432.3797056 119 22
1396.555369 432.2039444 120 22
1396.973785 431.7110892 121 22
1397.154054 431.8635032 122 22
1397.169013 431.6714894 123 22
1397.800958 431.7133402 124 22
1398.162797 431.5538786 125 22
1398.406476 431.8333817 126 22
1399.422312 431.5661527 127 22
1399.41279 431.6561711 128 22
1399.056173 432.1522548 129 22
1398.5436 432.2673082 130 22
1399.132523 432.683862 131 22
1399.74676 432.6658418 132 22
1400.102244 432.66077 133 22
1399.538745 432.5924159 134 22
1399.434329 432.5777755 135 22
1398.958138 431.6575834 136 22
1398.679844 431.4698882 137 22
1399.022708 431.1363076 138 22
1398.969092 430.091644 139 22
1399.428204 429.7836466 140 22
1399.386722 429.8801372 141 22
1398.793294 429.6839308 142 22
1398.432185 429.7249505 143 22
1398.433419 430.152993 144 22
1398.37386 430.486185 145 22
1398.363372 430.5026429 146 22
1399.085769 431.1812597 147 22
1398.415553 431.1565686 148 22
1398.067368 431.0023839 149 22
1398.695056 431.6368863 150 22
1398.503255 431.9185658 151 22
1398.276712 432.3689934 152 22
1398.070665 432.2231267 153 22
1397.923356 431.4516705 154 22
1397.638343 431.5360803 155 22
1397.070892 431.9959286 156 22
1397.251647 432.0428233 157 22
1397.89772 431.774554 158 22
1398.524286 431.6715245 159 22
1398.96353 431.6043777 160 22
1398.641429 431.6651731 161 22
1398.574519 431.9662791 162 22
1398.799608 432.3866289 163 22
1399.651776 432.614177 164 22
1399.051593 432.2931207 165 22
1398.555066 432.0728783 166 22
1398.560002 432.4486115 167 22
1397.987549 432.93602 168 22
1397.448503 432.7426782 169 22
1396.893489 432.7999644 170 22
1396.838744 432.749536 171 22
1396.938398 433.1639098 172 22
1401.035431 972.5258164 0 23
1401.61269 972.0433005 1 23
1401.858461 972.6627928 2 23
1401.752619 972.8527896 3 23
1401.685266 972.9159996 4 23
1401.209231 973.5979712 5 23
1400.684499 973.4185586 6 23
1400.329502 973.403768 7 23
1400.14807 973.1231375 8 23
1400.422899 973.2810735 9 23
1400.714747 974.0720416 10 23
1400.237702 974.4908123 11 23
1400.161204 974.8313406 12 23
1398.765706 975.0502395 13 23
1398.320673 974.7060825 14 23
1398.082809 973.6224767 15 23
1397.145332 973.3194391 16 23
1396.643682 973.2975759 17 23
1396.407113 973.5386324 18 23
1396.410101 973.4449471 19 23
1396.594349 973.5132558 20 23
1396.560114 973.6588729 21 23
1397.077099 972.9304848 22 23
1396.560574 973.0228681 23 23
1396.47362 972.3264544 24 23
1396.738975 971.941505 25 23
1397.26356 971.6331808 26 23
1397.417557 971.6063321 27 23
1397.005901 972.3535315 28 23
1397.324041 972.9569626 29 23
1397.555834 973.0407114 30 23
1397.235403 973.6165185 31 23
1397.673707 974.3103194 32 23
1398.317054 974.2211306 33 23
1398.495542 974.3169842 34 23
1397.96322 974.3976912 35 23
1397.025137 973.8785852 36 23
1396.125421 973.8875541 37 23
1395.969897 974.3585194 38 23
1395.859227 973.9486349 39 23
1395.516364 973.6223923 40 23
1395.778386 973.4409984 41 23
1396.374044 972.8380627 42 23
1397.124727 972.7025979 43 23
1397.086302 973.9983521 44 23
1397.866769 974.556968 45 23
1398.400333 974.5104093 46 23
1399.038511 975.5019682 47 23
1398.385043 975.8507131 48 23
1397.403087 975.6254032 49 23
1397.044682 975.3468964 50 23
1396.981367 974.6768426 51 23
1396.314462 974.2943249 52 23
1396.209535 974.0202783 53 23
1395.961027 972.9947221 54 23
1395.762744 972.4818047 55 23
1395.987019 972.5189752 56 23
1396.391642 972.4095535 57 23
1396.347088 971.8848796 58 23
1397.173315 971.4933264 59 23
1397.344183 970.6820307 60 23
1397.159821 970.6031726 61 23
1396.973527 971.270442 62 23
1397.052639 971.243061 63 23
1397.390923 971.4937625 64 23
1397.367004 971.3244117 65 23
1397.75409 971.7269846 66 23
1397.423996 971.4908939 67 23
1397.033855 972.0082463 68 23
1397.589753 972.0769382 69 23
1398.658415 971.6826277 70 23
1398.53659 971.2741842 71 23
1398.785897 971.0163871 72 23
1399.127695 970.6795521 73 23
1399.447609 970.6194317 74 23
1399.250943 970.3638456 75 23
1398.841788 969.8235872 76 23
1398.604571 969.2301703 77 23
1398.159074 969.0271834 78 23
1398.714056 969.4861905 79 23
1398.79857 968.1994263 80 23
1399.147107 967.785628 81 23
1399.390212 968.4729763 82 23
1399.971151 969.1529066 83 23
1399.550806 969.5965097 84 23
1398.70835 969.1020642 85 23
1397.783099 969.2154207 86 23
1397.903256 969.1518754 87 23
1397.676235 968.5248564 88 23
1396.680419 968.3939439 89 23
1396.423336 967.4254006 90 23
1395.85334 967.6258245 91 23
1395.450849 966.7275849 92 23
1395.092267 966.7002242 93 23
1394.838616 967.274188 94 23
1394.671599 966.9557988 95 23
1394.163561 966.5890317 96 23
1394.636481 965.7128922 97 23
1394.939387 964.9856136 98 23
1394.773773 964.0385246 99 23
1394.708909 964.8461894 100 23
1395.518738 965.6517406 101 23
1395.59915 964.5984152 102 23
1395.718009 964.4742626 103 23
1395.235313 965.4406993 104 23
1394.566563 965.232976 105 23
1394.336976 964.9454241 106 23
1394.887208 964.458589 107 23
1394.785432 963.9433795 108 23
1395.022312 964.102973 109 23
1394.908629 964.4451554 110 23
1395.158795 964.4910619 111 23
1395.160319 964.5115819 112 23
1395.107329 963.8191197 113 23
1394.599392 963.4631953 114 23
1394.82328 963.3635087 115 23
1395.478478 964.0445658 116 23
1395.6738 964.4738086 117 23
1395.465138 964.2214996 118 23
1395.551497 963.9607583 119 23
1396.055209 964.5761111 120 23
1395.501415 964.7898133 121 23
1394.834952 965.586957 122 23
1394.142614 965.9663567 123 23
1394.051359 965.6498652 124 23
1394.38869 965.7719313 125 23
1394.378345 965.1822513 126 23
1394.293742 964.8243679 127 23
1393.683141 964.6414639 128 23
1394.007829 963.5464772 129 23
1393.257926 963.8744106 130 23
1392.884087 964.2696764 131 23
1392.74278 964.6446714 132 23
1392.204116 964.9404655 133 23
1392.649983 964.5951538 134 23
1392.912931 964.5451028 135 23
1392.379836 964.7554816 136 23
1392.790326 964.0351949 137 23
1392.763111 963.739923 138 23
1392.935283 964.6531546 139 23
1393.056028 964.4071623 140 23
1393.54976 964.5293319 141 23
1393.166349 964.488826 142 23
1393.751783 964.9359043 143 23
1394.135473 965.0913271 144 23
1393.596584 965.3680014 145 23
1393.39117 964.6046301 146 23
1393.189631 964.087325 147 23
1392.970159 963.8464688 148 23
1393.090377 965.1023649 149 23
1393.404565 964.8988385 150 23
1393.456007 964.0848053 151 23
1393.256596 963.2152794 152 23
1393.364969 963.4888884 153 23
1393.642022 963.189365 154 23
1393.616518 963.4257596 155 23
1392.867896 963.9934512 156 23
1392.366944 964.6220526 157 23
1392.54557 964.0518223 158 23
1392.562527 964.3430947 159 23
1392.719524 964.2180339 160 23
1393.188515 963.7398733 161 23
1392.962246 963.8985383 162 23
1392.171427 963.9279896 163 23
1391.887096 964.0953083 164 23
1392.029191 963.4792634 165 23
1391.777377 963.5368153 166 23
1392.305021 962.480972 167 23
1392.33816 962.9253281 168 23
1391.420107 963.5656667 169 23
1391.800397 964.0257758 170 23
1392.130374 963.3196873 171 23
1392.555065 962.9103324 172 23
1393.342268 962.8462648 173 23
1393.616619 963.2440436 174 23
1393.379757 962.1386896 175 23
1393.15067 962.0075766 176 23
1392.639798 962.5771422 177 23
1392.139613 963.6384049 178 23
1393.028605 964.11721 179 23
1393.263515 964.0611955 180 23
1392.838942 963.7424622 181 23
1393.343064 963.1394399 182 23
1394.447085 962.9793012 183 23
1394.18902 963.5158605 184 23
1394.355614 962.7243975 185 23
1393.882813 962.8223929 186 23
1393.235654 963.8756858 187 23
1392.886137 964.3226304 188 23
1393.310375 963.2939172 189 23
1394.044814 963.18965 190 23
1393.917563 962.9411959 191 23
1392.516366 963.3714874 192 23
1392.824634 963.7541672 193 23
1392.8291 963.8231818 194 23
1392.459375 964.3917186 195 23
1392.809882 964.1967346 196 23
1393.061109 963.4145476 197 23
1392.507087 962.8726514 198 23
1391.922293 962.6968096 199 23
1391.395858 962.4396919 200 23
1391.240859 962.5919154 201 23
1391.722475 962.6918313 202 23
1392.626451 962.7190123 203 23
1392.8425 962.9365782 204 23
1392.906245 962.5252222 205 23
1392.054312 962.1198529 206 23
1391.54825 962.7517535 207 23
1390.84267 962.1598116 208 23
1389.871531 962.1568581 209 23
1389.403196 961.9575608 210 23
1389.15264 961.851685 211 23
1389.04153 961.2287538 212 23
1388.750513 961.253172 213 23
1389.144927 961.0907098 214 23
1388.479118 961.323205 215 23
1387.656363 961.007638 216 23
1387.549306 961.0915951 217 23
1386.879207 960.9796061 218 23
1387.927405 960.8708973 219 23
1388.711156 960.3257663 220 23
1389.447229 961.1522085 221 23
1389.906689 960.4932677 222 23
1389.446567 960.359624 223 23
1388.957622 960.491642 224 23
1389.364998 961.0703179 225 23
1389.832973 960.9657063 226 23
1390.634022 960.8755406 227 23
1390.449872 960.6458337 228 23
1390.83358 960.0704586 229 23
1391.208958 959.4461317 230 23
1391.246104 959.052032 231 23
1391.67391 958.6328584 232 23
1391.510689 958.4664101 233 23
1390.822978 957.8645794 234 23
1391.092584 958.0168434 235 23
1390.952074 958.705188 236 23
1390.669092 958.5101322 237 23
1390.979636 957.8573855 238 23
1390.781972 958.0677074 239 23
1390.499197 958.655459 240 23
1390.499936 959.0594955 241 23
1390.681032 959.6495163 242 23
1390.520307 960.3691529 243 23
1389.799992 960.5602702 244 23
1390.101221 960.2217322 245 23
1389.792251 958.9682167 246 23
1388.882689 959.4846162 247 23
1388.176091 959.8601108 248 23
1387.548928 959.2817962 249 23
1387.18161 959.864777 250 23
1386.587063 959.3779763 251 23
1386.076757 958.4563812 252 23
1386.822186 957.919307 253 23
1387.33251 958.379606 254 23
1387.267092 958.4170756 255 23
1386.850248 957.3749716 256 23
1386.705844 957.0128955 257 23
1387.277642 957.2825166 258 23
1387.520247 957.3950457 259 23
1387.604603 957.7058639 260 23
1387.979309 958.334212 261 23
1388.023612 959.3542818 262 23
1387.44337 958.5744482 263 23
1387.024491 958.3702349 264 23
1387.624162 958.7943542 265 23
1387.82728 958.2618422 266 23
1387.517751 957.8929995 267 23
1388.131924 958.094079 268 23
1388.395463 957.9677558 269 23
1388.010259 957.7322726 270 23
1388.44269 957.4012205 271 23
1388.505721 957.5058142 272 23
1387.951498 956.9097109 273 23
1388.297243 956.3484629 274 23
1388.022546 956.9759114 275 23
1387.557781 957.1623928 276 23
1387.491292 957.5438915 277 23
1388.419251 958.2466622 278 23
1388.541845 957.6916745 279 23
1388.634915 957.482358 280 23
1389.08666 958.1232829 281 23
1389.362905 958.0688353 282 23
1389.144435 957.9408465 283 23
1388.864095 958.2924099 284 23
1388.917565 958.7915386 285 23
1388.509892 959.6664992 286 23
1388.724865 959.6718705 287 23
1389.481049 959.9435392 288 23
1389.502504 959.6796358 289 23
1388.924358 959.1289646 290 23
1388.722117 958.9096015 291 23
1389.248471 959.122013 292 23
1389.464156 958.866053 293 23
1389.191764 958.5936768 294 23
1389.128579 958.669841 295 23
1389.099048 959.1127991 296 23
1389.525 959.0244742 297 23
1389.216959 959.506739 298 23
1389.459867 960.4553969 299 23
1390.038955 960.3837998 300 23
1389.862776 960.1156279 301 23
1389.201765 959.7904792 302 23
1389.084221 959.2233089 303 23
1389.019194 959.342705 304 23
1389.16084 959.1081947 305 23
1389.337859 959.149402 306 23
1390.029495 958.9788235 307 23
1390.18723 958.2347928 308 23
1390.612615 958.7005815 309 23
1389.765407 958.1162237 310 23
1389.426962 958.7230349 311 23
1389.831269 958.7908671 312 23
1389.561551 958.6059142 313 23
1389.628149 958.0154141 314 23
1389.609354 957.9589715 315 23
1390.624355 958.3924695 316 23
1390.73307 958.5260601 317 23
1390.364841 958.4802074 318 23
1389.44473 957.9139576 319 23
1389.828512 956.8928142 320 23
1389.369023 956.6876608 321 23
1389.615428 957.2234807 322 23
1389.387728 957.050491 323 23
1389.815717 957.3561186 324 23
1390.082955 958.0113201 325 23
1391.041357 958.2597769 326 23
1391.047643 957.9362865 327 23
1391.464167 958.015632 328 23
1391.204995 957.7239045 329 23
1391.088228 957.7528812 330 23
1390.675683 957.6163697 331 23
1390.825174 957.8257106 332 23
1391.224271 957.8003003 333 23
1390.704825 957.9625777 334 23
1389.891052 958.0617281 335 23
1389.894514 957.8464922 336 23
1390.37659 957.9739425 337 23
1390.70036 958.1852011 338 23
1390.210881 958.1461073 339 23
1389.996761 958.5638673 340 23
1389.667905 959.0426527 341 23
1389.633392 958.4322723 342 23
1389.927563 958.1007477 343 23
1390.235517 958.3745607 344 23
1390.923514 958.9307482 345 23
1391.862536 959.2112091 346 23
1391.33432 959.834629 347 23
1390.808187 959.9323996 348 23
1391.251755 959.8037964 349 23
1391.070225 959.4961908 350 23
1391.187611 960.3124845 351 23
1391.137005 960.8197622 352 23
1392.562536 960.4737981 353 23
1391.984877 960.7498558 354 23
1390.574449 961.1978409 355 23
1390.536834 961.7719371 356 23
1390.385473 961.8914072 357 23
1389.375053 961.8860408 358 23
1389.276987 962.3760128 359 23
1388.814503 963.067733 360 23
1388.686062 963.9728705 361 23
1388.964663 963.8290635 362 23
1388.327006 963.3651527 363 23
1387.959113 962.6453313 364 23
1387.587971 962.3228742 365 23
1387.920055 961.8047048 366 23
1388.699185 962.0876756 367 23
1389.52594 961.9890325 368 23
1389.545945 962.238567 369 23
1389.392455 962.4502957 370 23
1389.158765 961.5986478 371 23
1389.144456 960.9559989 372 23
1389.177388 961.0126761 373 23
1388.555443 960.706468 374 23
1388.07141 960.0675506 375 23
1387.670219 960.1025258 376 23
1387.915816 959.8192622 377 23
1388.454669 959.7744056 378 23
1388.691538 960.1466968 379 23
1388.750817 960.2860214 380 23
1388.506026 960.1172892 381 23
1388.452689 960.6102107 382 23
1388.871386 960.1500189 383 23
1388.682597 959.8459238 384 23
1388.897192 959.5278605 385 23
1388.611793 961.2602524 386 23
1388.064546 962.0962463 387 23
1388.811139 962.9314413 388 23
1388.450922 963.6481125 389 23
1388.963714 964.8255463 390 23
1388.102182 965.3126648 391 23
1387.687621 965.8792493 392 23
1388.458393 965.5632761 393 23
1387.848918 965.697768 394 23
1387.632368 965.4401427 395 23
1387.088768 966.2037933 396 23
1386.074725 967.3292827 397 23
1386.280055 968.2338591 398 23
1386.749218 969.0808154 399 23
1386.489305 969.9756267 400 23
1386.150824 970.3986358 401 23
1386.499351 970.4508124 402 23
1385.921374 971.0000035 403 23
1386.298591 970.824349 404 23
1386.702579 970.6672217 405 23
1386.468539 970.9424301 406 23
1386.55748 970.0932917 407 23
1386.454599 970.2338086 408 23
1386.640443 969.9580956 409 23
1386.912354 969.5599574 410 23
1386.127231 968.6429989 411 23
1386.53473 968.1900358 412 23
1386.837391 967.7805107 413 23
1387.032885 967.824602 414 23
1387.084599 968.3629648 415 23
1387.409452 967.5647467 416 23
1387.026291 966.4777602 417 23
1386.701557 965.9745017 418 23
1385.365561 965.9828874 419 23
1385.305435 966.0185267 420 23
1385.202392 965.8355597 421 23
1385.023373 966.2792548 422 23
1384.526561 966.3755393 423 23
1385.266945 966.5370857 424 23
1385.488689 966.3904343 425 23
1385.702116 965.6119554 426 23
1385.643331 965.9864362 427 23
1385.580863 966.335731 428 23
1385.664276 966.8174778 429 23
1384.909918 967.6490442 430 23
1384.153211 968.030597 431 23
1383.963868 967.4093941 432 23
1383.816403 967.5141252 433 23
1383.265781 967.8831185 434 23
1383.410523 968.0076616 435 23
1384.051308 967.8465373 436 23
1384.886377 966.8700442 437 23
1384.942978 966.3686798 438 23
1384.540016 966.173089 439 23
1384.738426 965.3671186 440 23
1385.249959 965.5753877 441 23
1385.054606 964.9467871 442 23
1385.27215 965.4804136 443 23
1385.77427 965.483778 444 23
1385.850911 965.2565147 445 23
1385.503669 965.9546283 446 23
1385.178662 965.5664225 447 23
1385.434306 965.37084 448 23
1385.020882 965.1595826 449 23
1384.911407 964.8785646 450 23
1384.558936 964.9632711 451 23
1384.498014 965.9373011 452 23
1384.485163 966.4402153 453 23
1384.60394 966.768381 454 23
1384.967293 967.1747463 455 23
1385.085111 967.7009558 456 23
1385.961844 968.0710001 457 23
1386.359779 969.0790719 458 23
1386.836252 968.7748547 459 23
1387.187224 969.1509147 460 23
1387.772958 969.8081326 461 23
1388.192037 969.8042892 462 23
1386.975427 970.5643254 463 23
1386.973306 970.1032591 464 23
1386.668959 970.2380891 465 23
1386.003809 969.9061819 466 23
1385.482866 970.2462861 467 23
1386.144357 969.3634762 468 23
1386.450268 968.6677789 469 23
1386.508217 968.5904936 470 23
1386.363848 969.1221289 471 23
1386.063686 969.8678686 472 23
1386.233411 969.7214183 473 23
1386.784375 969.6665281 474 23
1387.052662 970.2770816 475 23
1387.900113 969.5870476 476 23
1388.422484 969.8216963 477 23
1389.218454 970.7431011 478 23
1389.228403 970.7268253 479 23
1388.854322 970.1615315 480 23
1389.123423 970.8184817 481 23
1389.933953 970.8217604 482 23
1390.379085 970.3287672 483 23
1390.910335 970.4031971 484 23
1391.261737 970.1562069 485 23
1391.057735 969.9857255 486 23
1390.523091 969.9011763 487 23
1389.922831 970.2761136 488 23
1390.296861 970.2913872 489 23
1391.038512 970.3037116 490 23
1391.272015 970.4453512 491 23
1391.791581 970.3050262 492 23
1392.84866 969.7140472 493 23
1392.997737 969.0787116 494 23
1393.438637 969.0036272 495 23
1393.966018 969.4073764 496 23
1394.048078 969.3869107 497 23
1394.195304 968.7893913 498 23
1394.25132 968.9881225 499 23
1394.558102 968.5336434 500 23
1394.823897 968.9741503 501 23
1395.156656 968.3927034 502 23
1395.563517 968.2188287 503 23
1395.363674 968.5760477 504 23
1395.681175 968.376116 505 23
1395.992913 968.0740806 506 23
1395.916609 968.4016834 507 23
1396.597516 968.7472061 508 23
1397.075509 968.7037948 509 23
1396.964801 968.5035609 510 23
1396.347393 967.6004906 511 23
1395.82947 967.1473647 512 23
1395.785415 967.8441509 513 23
1395.688763 968.4664419 514 23
1395.685282 968.3848655 515 23
1395.32653 968.2772377 516 23
1395.60165 968.0333045 517 23
1396.213688 968.376253 518 23
1396.051707 968.0090136 519 23
1395.895115 967.8408002 520 23
1396.102699 967.9432926 521 23
1396.192447 967.4145298 522 23
1396.258787 967.1078712 523 23
1397.333352 966.5730219 524 23
1397.831024 966.4415433 525 23
1398.692156 966.2270822 526 23
1398.302621 965.5694362 527 23
1397.673146 965.1506166 528 23
1397.747468 964.7778797 529 23
1397.468903 964.07862 530 23
1397.46261 964.3137644 531 23
1397.825762 965.1088151 532 23
1397.988005 965.2179853 533 23
1397.892504 964.2314036 534 23
1397.769901 963.9411328 535 23
1397.416794 963.8723765 536 23
1397.004513 964.4952833 537 23
1396.991267 964.6265671 538 23
1396.319375 964.2705033 539 23
1396.124853 963.8547781 540 23
1396.373921 963.6219993 541 23
1396.534182 962.9657363 542 23
1396.179134 962.31332 543 23
1396.9704 962.5824094 544 23
1397.138471 963.6035167 545 23
1396.839952 963.8872456 546 23
1396.48802 963.64269 547 23
1397.0688 963.6698504 548 23
1396.801679 963.7164536 549 23
1396.783277 963.9943244 550 23
1397.015383 963.9121786 551 23
1397.144321 964.2488961 552 23
1397.199716 963.5613664 553 23
1396.836138 963.3050169 554 23
1396.919886 962.793624 555 23
1396.533519 963.4540155 556 23
1396.37421 963.5767962 557 23
1396.114759 964.0104848 558 23
1396.172494 963.2827805 559 23
1396.423336 963.1899857 560 23
1396.987042 963.6446859 561 23
1396.881903 964.1059146 562 23
1396.595759 963.9525107 563 23
1396.112214 964.7283377 564 23
1395.345157 964.6451168 565 23
1395.602751 964.6350013 566 23
1395.1727 964.8978923 567 23
1394.951608 964.9367872 568 23
1394.980657 964.4633109 569 23
1394.754485 963.8739624 570 23
1395.264629 963.3231456 571 23
1395.343462 963.1564939 572 23
1395.639707 963.7356548 573 23
1394.880276 963.4510898 574 23
1394.660804 963.6026201 575 23
1394.638231 963.2020417 576 23
1393.799449 963.6725201 577 23
1393.938986 963.8078781 578 23
1394.976176 963.8125797 579 23
1394.957054 963.663279 580 23
1395.380172 963.2000907 581 23
1395.212993 962.7813644 582 23
1395.159721 962.1025075 583 23
1394.999798 962.4215118 584 23
1394.961548 962.0978482 585 23
1395.019275 962.1814836 586 23
1395.924192 962.1740718 587 23
1395.629661 962.0439452 588 23
1395.120236 961.3264624 589 23
1395.755133 961.9747535 590 23
1396.004528 962.2779953 591 23
1395.835196 962.699067 592 23
1395.959937 962.2489801 593 23
1396.158919 962.2981911 594 23
1396.619122 961.4159731 595 23
1396.242023 961.5500692 596 23
1395.973368 961.3884467 597 23
1395.552616 961.1636623 598 23
1396.347747 960.7626673 599 23
1396.83294 960.9247726 600 23
1397.600443 961.3854856 601 23
1398.333221 961.5890834 602 23
1399.304323 961.3270888 603 23
1400.320303 961.3279766 604 23
1400.890968 962.1179767 605 23
1400.726437 961.7423089 606 23
1401.317694 962.193679 607 23
1401.274551 962.7233208 608 23
1402.213972 963.3620148 609 23
1402.520943 963.9373301 610 23
1402.317295 964.5464009 611 23
1402.539827 965.0235939 612 23
1402.375358 966.140854 613 23
1402.535263 965.9098817 614 23
1402.253989 965.7153237 615 23
1402.391936 965.0725405 616 23
1402.688466 964.7212057 617 23
1402.669396 964.3498676 618 23
1402.951861 964.7254722 619 23
1403.815783 965.3406683 620 23
1404.596066 965.0644561 621 23
1404.339024 965.069518 622 23
1404.367605 965.12968 623 23
1403.501057 965.3835829 624 23
1403.595713 965.6634677 625 23
1403.697622 965.9556498 626 23
1403.808054 966.4778718 627 23
1404.043603 966.090087 628 23
1403.934719 966.2786216 629 23
1404.131925 967.2958209 630 23
1404.322244 967.5776505 631 23
1403.724865 966.6063469 632 23
1404.789622 966.5960717 633 23
1405.40438 965.4539064 634 23
1405.442973 964.7754785 635 23
1405.552832 965.1868932 636 23
1405.153521 965.6079985 637 23
1405.271941 965.6644833 638 23
1405.179497 965.2003543 639 23
1404.464068 964.4426293 640 23
1403.228379 964.1898429 641 23
1403.06105 964.7791969 642 23
1403.800296 965.4670347 643 23
1403.503048 965.5887453 644 23
1402.556585 965.9450241 645 23
1402.784581 966.0111435 646 23
1402.8173 965.4575275 647 23
1402.550353 965.6142527 648 23
1403.158472 965.3840777 649 23
1403.366868 965.5574585 650 23
1403.354614 965.5024489 651 23
1404.129289 966.013945 652 23
1404.270027 966.326282 653 23
1404.128263 966.6293826 654 23
1404.754345 967.3193203 655 23
1405.005902 967.7726212 656 23
1404.641659 967.1921934 657 23
1404.729197 967.7739512 658 23
1405.418601 968.0387207 659 23
1405.178225 968.8604285 660 23
1405.37298 968.641598 661 23
1405.679601 969.1923413 662 23
1405.566525 968.8761193 663 23
1406.200083 969.742874 664 23
1405.452243 969.4682378 665 23
1404.759751 969.7046679 666 23
1404.53303 970.217287 667 23
1404.204145 969.8015016 668 23
1404.206675 969.8159195 669 23
1403.766474 970.437034 670 23
1403.026742 970.8292053 671 23
1403.001115 971.2048909 672 23
1403.214853 970.9856641 673 23
1402.911277 970.327226 674 23
1402.726712 970.194813 675 23
1402.791203 969.600305 676 23
1402.989133 970.2615989 677 23
1403.151294 969.8422218 678 23
1402.658732 970.2885817 679 23
1402.069994 969.798254 680 23
1401.883474 969.4352852 681 23
1401.989 968.9916054 682 23
1402.040307 968.9151739 683 23
1403.295406 969.2431984 684 23
1403.342887 969.71843 685 23
1403.204051 970.779102 686 23
1403.556308 970.2279334 687 23
1403.538909 970.5124921 688 23
1403.025082 969.7992335 689 23
1402.599039 969.3502892 690 23
1402.430397 969.0453177 691 23
1402.265851 968.8958261 692 23
1401.59396 969.7349424 693 23
1401.649397 970.7268447 694 23
1402.806591 971.1635007 695 23
1403.255034 971.2638814 696 23
1403.451943 971.3412417 697 23
1404.2325 971.6092016 698 23
1402.815776 971.7961004 699 23
1402.175774 971.7481073 700 23
1401.911474 971.6639669 701 23
1401.328179 971.4747995 702 23
1401.693679 971.0856697 703 23
1402.21882 971.3321233 704 23
1402.525419 971.1601082 705 23
1403.040578 971.9386682 706 23
1404.027903 972.5937093 707 23
1404.457823 972.2940313 708 23
1404.578217 972.0601425 709 23
1404.539118 971.2419809 710 23
1403.737651 971.6573364 711 23
1403.76357 971.5491298 712 23
1403.437002 971.6349845 713 23
1403.434919 971.3273763 714 23
1403.422635 970.4327571 715 23
1404.070172 970.7237413 716 23
1404.467635 971.5866811 717 23
1403.641873 972.1844045 718 23
1402.592517 972.6267956 719 23
1402.121405 972.3836098 720 23
1402.315311 972.0961876 721 23
1401.709277 971.79989 722 23
1401.662262 971.6470134 723 23
1401.50266 971.3934295 724 23
1401.88989 970.9941811 725 23
1401.052152 971.1401296 726 23
1400.350502 971.3709844 727 23
1400.650466 971.6485502 728 23
1400.739546 971.761751 729 23
1399.679458 971.3494998 730 23
1399.375183 970.891592 731 23
1398.963454 971.2429496 732 23
1399.512566 971.0986786 733 23
1399.600689 971.304851 734 23
1398.732696 970.6371071 735 23
1398.765032 970.6842513 736 23
1398.237036 970.7043445 737 23
1398.770537 969.6416216 738 23
1399.465328 970.3800835 739 23
1399.470673 970.9591683 740 23
1399.888444 970.2324861 741 23
1400.888773 969.5636971 742 23
1401.687727 968.9323873 743 23
1402.321476 968.7284687 744 23
1401.987539 968.1523741 745 23
1402.568363 968.1310762 746 23
1403.316039 968.5359287 747 23
1402.579142 968.4076858 748 23
1402.74202 968.8612674 749 23
1403.077719 968.3615495 750 23
1404.721971 968.0990422 751 23
1404.538414 967.7052093 752 23
1404.178658 967.609974 753 23
1404.448119 967.3796375 754 23
1404.347945 967.2675072 755 23
1404.731254 967.5520675 756 23
1404.302378 967.6329469 757 23
1404.414518 968.360276 758 23
1404.19865 968.3197738 759 23
1403.838164 968.9281778 760 23
1403.8365 968.6951302 761 23
1403.528192 968.7187934 762 23
1403.824612 968.6181833 763 23
1403.746149 968.7688709 764 23
1404.035264 968.7990333 765 23
1403.438848 968.0042341 766 23
1402.889022 967.1292248 767 23
1402.968061 967.0047532 768 23
1402.633825 966.5692885 769 23
1401.845229 967.1980828 770 23
1401.343176 967.4284305 771 23
1401.470037 967.2983691 772 23
1401.743268 967.7301801 773 23
1402.181855 967.5859196 774 23
1402.443897 967.5823447 775 23
1402.241046 967.6479762 776 23
1401.665156 968.0863196 777 23
1401.485339 967.6925909 778 23
1401.604636 967.461875 779 23
1401.858413 967.9916232 780 23
1401.807172 968.1287653 781 23
1402.646294 968.4770275 782 23
1402.630991 967.9304621 783 23
1402.165904 968.323126 784 23
1402.373597 968.5722629 785 23
1402.847105 968.4179521 786 23
1403.527356 968.1347838 787 23
1403.069643 968.5578714 788 23
1403.096753 969.1397371 789 23
1402.246792 969.0234231 790 23
1401.477906 969.7376023 791 23
1401.75874 969.6755706 792 23
1401.939874 969.1840646 793 23
1400.553324 970.1572713 794 23
1400.63697 969.8246721 795 23
1400.845539 969.9033626 796 23
1400.523422 971.0130858 797 23
1400.53088 971.3188025 798 23
1400.95893 971.0042988 799 23
1400.773518 970.9434733 800 23
1400.638447 970.9089903 801 23
1400.608359 970.5647229 802 23
1399.406291 970.8511688 803 23
1399.155965 971.367646 804 23
1399.790717 971.2640642 805 23
1399.130797 970.7364232 806 23
1398.958069 970.621957 807 23
1399.015165 971.1978162 808 23
1399.334351 971.1821616 809 23
1400.149689 971.012749 810 23
1399.407276 970.6787253 811 23
1399.324659 970.8161852 812 23
1399.241917 971.4019693 813 23
1399.503619 971.1791345 814 23
1399.852418 971.0931051 815 23
1399.835704 971.0084045 816 23
1398.841251 970.793381 817 23
1398.398584 970.554917 818 23
1398.376561 970.0928188 819 23
1398.363713 970.3394134 820 23
1398.694853 970.5334085 821 23
1397.904112 971.4792827 822 23
1397.406199 971.6103825 823 23
1397.477761 971.6483477 824 23
1397.678087 971.3117808 825 23
1397.230219 971.6691277 826 23
1396.809065 971.7127893 827 23
1397.199527 971.4908806 828 23
1397.382476 970.7947349 829 23
1397.533625 970.4959481 830 23
1397.571051 971.3841658 831 23
1397.307699 971.5242442 832 23
1397.352443 971.219838 833 23
1397.145901 971.5177606 834 23
1396.879387 971.8295575 835 23
1396.655488 971.0432147 836 23
1396.54868 971.2506379 837 23
1395.535987 970.6637341 838 23
1395.674352 970.7087838 839 23
1395.387003 970.1658806 840 23
1395.600736 969.9315859 841 23
1394.983078 969.7096969 842 23
1394.166193 969.69334 843 23
1394.204194 969.4559904 844 23
1394.641662 970.2045587 845 23
1395.267969 970.0070087 846 23
1395.718861 970.4691167 847 23
1395.195927 971.0590003 848 23
1394.349093 971.7135528 849 23
1394.645111 971.9963488 850 23
1395.672766 971.6594894 851 23
1395.656942 972.0423511 852 23
1395.406775 972.6625424 853 23
1395.351679 972.6562297 854 23
1394.66884 971.5289673 855 23
1394.315138 971.3294748 856 23
1394.409777 971.8107883 857 23
1395.012574 972.5021607 858 23
1395.191597 972.2302687 859 23
1395.420219 971.7407582 860 23
1395.904335 971.9443468 861 23
1396.498514 972.3129954 862 23
1396.724739 972.7511113 863 23
1398.125084 973.0978112 864 23
1397.687918 973.2722712 865 23
1398.065828 973.6367374 866 23
1398.328934 972.7424949 867 23
1399.119305 972.6567947 868 23
1398.663995 972.1991126 869 23
1398.766016 971.7503963 870 23
1398.670745 971.2977725 871 23
1398.794697 969.9619943 872 23
1398.640176 969.7561478 873 23
1398.946398 968.580498 874 23
1398.886175 968.0451022 875 23
1397.756959 967.662892 876 23
1396.806909 967.3199594 877 23
1396.68279 966.5261804 878 23
1396.978082 966.1374162 879 23
1396.50519 965.2137063 880 23
1395.534908 964.6321539 881 23
1395.630329 964.7931906 882 23
1395.529097 964.4405491 883 23
1394.850472 964.26498 884 23
1394.703239 964.3470373 885 23
1394.294998 963.9566734 886 23
1394.257114 964.1670709 887 23
1394.418407 964.285278 888 23
1394.163381 964.0979972 889 23
1394.155599 963.7510043 890 23
1394.582593 963.0557881 891 23
1395.402091 962.7430715 892 23
1395.258252 961.465696 893 23
1395.470605 960.8348695 894 23
1395.797955 960.6385652 895 23
1396.080169 961.0282093 896 23
1396.230516 961.1367077 897 23
1395.714356 961.1882788 898 23
1395.891208 961.5093721 899 23
1396.674184 961.2840642 900 23
1396.710687 961.1349337 901 23
1396.247802 961.3635506 902 23
1395.274 961.9354681 903 23
1395.090054 962.3936993 904 23
1395.655499 962.0278003 905 23
1395.919095 962.2818173 906 23
1396.144523 961.7526544 907 23
1396.350778 961.2606639 908 23
1396.410302 960.6082758 909 23
1396.281834 960.4450844 910 23
1396.585278 960.863589 911 23
1397.443519 961.2873794 912 23
1397.508266 961.0288138 913 23
1397.25621 960.7213918 914 23
1396.77146 961.2413331 915 23
1396.152933 961.6386735 916 23
1395.966322 961.8569022 917 23
1395.77018 961.7393678 918 23
1396.04042 961.63606 919 23
1396.204619 961.4492158 920 23
1396.164466 961.118833 921 23
1396.265624 960.8738322 922 23
1396.436595 960.4104484 923 23
1397.05581 960.6154568 924 23
1398.218313 960.6082547 925 23
1398.235097 960.9054376 926 23
1398.891221 961.25342 927 23
1399.583663 961.4663759 928 23
1399.196577 960.668291 929 23
1398.64382 960.3954724 930 23
1399.22178 960.2149292 931 23
1399.93967 960.0263769 932 23
1400.481388 959.667954 933 23
1400.465998 959.5914853 934 23
1400.668832 959.4278251 935 23
1401.078436 958.7443344 936 23
1401.337364 958.4645892 937 23
1401.195475 958.6948717 938 23
1400.456636 957.780885 939 23
1400.57465 957.7340657 940 23
1400.702821 957.8258305 941 23
1400.219662 957.300818 942 23
1400.47332 956.6678533 943 23
1400.225478 956.7068288 944 23
1399.76645 956.7373513 945 23
1399.287849 956.6320311 946 23
1400.327037 956.6165548 947 23
1400.21102 956.5614204 948 23
1400.806652 956.4230697 949 23
1400.683659 956.3312935 950 23
1401.023339 956.6270616 951 23
1401.020033 957.297068 952 23
1400.122217 957.7906386 953 23
1399.632342 957.2772822 954 23
1400.064648 956.8889156 955 23
1400.846525 956.5793122 956 23
1400.921847 956.7639933 957 23
1400.862015 956.4167236 958 23
1401.068097 956.4024996 959 23
1401.49984 955.8194014 960 23
1401.859874 955.2208263 961 23
1402.326474 955.4060523 962 23
1401.380203 955.2849598 963 23
1400.815032 954.9167885 964 23
1400.65919 954.9338294 965 23
1400.850789 955.490618 966 23
1400.873669 956.4029545 967 23
1400.685875 956.8101586 968 23
1400.526835 956.2185912 969 23
1400.275132 956.1389689 970 23
1400.688626 956.4880263 971 23
1400.51015 956.639508 972 23
1400.170842 957.3042836 973 23
1399.875531 957.6323929 974 23
1399.683375 956.750334 975 23
1399.854634 956.7550447 976 23
1399.426872 956.7893001 977 23
1399.513422 956.9181043 978 23
1399.037963 956.5490144 979 23
1399.419355 956.4303688 980 23
1398.648412 956.7545144 981 23
1398.012985 956.8300473 982 23
1397.919411 956.0505557 983 23
1398.434127 955.982775 984 23
1398.428844 955.6765404 985 23
1398.631797 955.980677 986 23
1398.469503 955.9829036 987 23
1397.879701 957.2079233 988 23
1397.317183 957.5657062 989 23
1396.996949 957.6050825 990 23
1397.671152 958.5866966 991 23
1397.199843 959.3344788 992 23
1397.391338 959.4518807 993 23
1397.134086 959.5912061 994 23
1397.403543 958.9829773 995 23
1397.822904 959.1093816 996 23
1398.473972 959.668359 997 23
1397.680594 959.9699014 998 23
1397.783295 960.2585179 999 23
1397.875176 960.0213303 1000 23
1397.669796 959.9344187 1001 23
1396.884245 959.4454124 1002 23
1396.852793 959.1880861 1003 23
1397.100273 959.0718433 1004 23
1396.831948 958.880563 1005 23
1397.189515 957.6895652 1006 23
1397.036785 957.1753591 1007 23
1397.503635 957.8815169 1008 23
1397.656127 958.6913127 1009 23
1397.422407 958.9011921 1010 23
1397.650468 959.9364264 1011 23
1398.103946 960.0509811 1012 23
1398.086039 960.0844199 1013 23
1397.706282 959.9747841 1014 23
1398.192877 959.8790253 1015 23
1398.622919 959.9165222 1016 23
1397.978525 959.2153157 1017 23
1397.919234 958.9758504 1018 23
1397.864314 958.7531915 1019 23
1397.456355 958.2457867 1020 23
1397.822495 958.6221134 1021 23
1398.840841 958.4447053 1022 23
1399.368428 958.2927117 1023 23
1400.047172 958.4575539 1024 23
1400.748374 959.4706162 1025 23
1400.732383 960.2681637 1026 23
1400.83274 960.3837276 1027 23
1399.942964 960.7016992 1028 23
1400.001683 960.4970694 1029 23
1400.010963 960.7151857 1030 23
1400.16225 961.0087257 1031 23
1399.833912 960.582516 1032 23
1399.887545 959.8170091 1033 23
1399.033183 959.6099221 1034 23
1398.679204 959.0070201 1035 23
1398.961906 958.4167357 1036 23
1399.353588 957.0892061 1037 23
1398.692854 956.0786327 1038 23
1398.52696 955.9108242 1039 23
1398.682394 955.8597889 1040 23
1399.204208 955.8220078 1041 23
1398.881185 955.0177284 1042 23
1398.805155 954.1177924 1043 23
1398.750938 953.9056371 1044 23
1399.06675 953.9493975 1045 23
1398.980823 954.3895583 1046 23
1398.9667 954.7068955 1047 23
1398.427457 954.753934 1048 23
1397.632465 955.6412985 1049 23
1397.141377 955.7751113 1050 23
1397.181406 956.4183173 1051 23
1397.448844 956.8145449 1052 23
1397.042919 956.7517278 1053 23
1397.803965 955.5667449 1054 23
1397.409147 955.1733645 1055 23
1396.754305 955.1263883 1056 23
1397.611282 954.8276768 1057 23
1397.631659 954.332659 1058 23
1397.38431 954.6508716 1059 23
1397.16672 954.6140946 1060 23
1396.304868 953.7286002 1061 23
1395.638528 952.5992988 1062 23
1394.699382 952.2738937 1063 23
1394.513446 952.1383551 1064 23
1393.860364 951.4899227 1065 23
1393.421756 951.2649054 1066 23
1393.413659 951.2365694 1067 23
1392.909966 952.6468042 1068 23
1392.318843 953.0671221 1069 23
1391.39242 953.3862296 1070 23
1391.885265 953.0742803 1071 23
1392.354701 953.3667017 1072 23
1391.71905 954.0566537 1073 23
1390.468499 954.098543 1074 23
1389.943712 954.6102361 1075 23
1390.143538 954.7149112 1076 23
1389.889677 954.4843298 1077 23
1389.30352 954.0377911 1078 23
1389.768514 954.7249502 1079 23
1390.452735 955.2405828 1080 23
1389.920255 956.4451714 1081 23
1389.853902 955.8766236 1082 23
1389.972569 956.1430819 1083 23
1390.300962 955.6654806 1084 23
1390.843909 954.9384742 1085 23
1391.116035 955.2574639 1086 23
1390.323339 954.9916955 1087 23
1390.127156 955.3223917 1088 23
1389.822192 955.6420725 1089 23
1390.218599 955.9714314 1090 23
1389.779132 955.3622549 1091 23
1389.950859 955.0156134 1092 23
1389.84875 954.8445047 1093 23
1390.036089 954.9692538 1094 23
1389.870563 954.9133515 1095 23
1389.89966 954.7715694 1096 23
1389.983162 954.783699 1097 23
1390.256189 954.9926864 1098 23
1390.63506 955.2465478 1099 23
1391.028743 955.7971564 1100 23
1390.983491 956.1523763 1101 23
1391.094239 956.5594855 1102 23
1391.143713 956.7853319 1103 23
1390.968494 956.4899085 1104 23
1390.243622 956.062781 1105 23
1389.053145 955.8036741 1106 23
1388.198859 955.9013961 1107 23
1387.865166 955.7586914 1108 23
1388.598212 956.0006505 1109 23
1389.40526 956.6548629 1110 23
1389.274787 957.2428519 1111 23
1389.397917 957.0610463 1112 23
1389.446262 956.9201164 1113 23
1389.779795 955.8834005 1114 23
1389.796858 955.2693538 1115 23
1389.986718 954.7983425 1116 23
1390.369984 955.3486826 1117 23
1391.029921 956.1369771 1118 23
1390.373285 956.0706131 1119 23
1389.347984 955.5338393 1120 23
1390.504799 954.1468129 1121 23
1391.945882 953.2664767 1122 23
1392.283008 953.2260613 1123 23
1392.490482 953.3678956 1124 23
1392.707295 953.5904487 1125 23
1392.334873 953.3563693 1126 23
1391.744312 953.4616918 1127 23
1390.700705 953.6750004 1128 23
1390.30266 954.1964049 1129 23
1390.600913 954.033627 1130 23
1390.841655 952.7409355 1131 23
1391.327077 952.8256793 1132 23
1392.461878 953.3174554 1133 23
1392.713465 953.660957 1134 23
1392.160854 953.1104113 1135 23
1392.048915 953.1894774 1136 23
1392.290976 953.260252 1137 23
1392.468227 953.3926327 1138 23
1392.579114 953.6981004 1139 23
1392.226046 954.1986825 1140 23
1391.367912 953.6138874 1141 23
1391.451238 952.6586964 1142 23
1391.587611 951.3969795 1143 23
1392.249497 950.7152224 1144 23
1393.438515 950.8912402 1145 23
1392.826428 951.2635742 1146 23
1392.486988 951.7883925 1147 23
1392.690347 951.388216 1148 23
1393.040253 952.1606571 1149 23
1393.26024 951.6348338 1150 23
1392.417198 950.8623282 1151 23
1391.729302 950.2652615 1152 23
1392.282767 949.6528826 1153 23
1392.541372 949.1304942 1154 23
1391.950783 949.116286 1155 23
1391.61063 949.1883632 1156 23
1391.875818 948.8573067 1157 23
1392.655949 948.6620662 1158 23
1392.667133 948.5611964 1159 23
1392.635896 948.2441007 1160 23
1392.080245 948.9802667 1161 23
1392.584282 948.681161 1162 23
1391.78669 948.5639763 1163 23
1391.340924 948.3861059 1164 23
1391.066654 948.0657304 1165 23
1391.13191 947.2624913 1166 23
1391.623806 946.8326084 1167 23
1392.505846 946.8145808 1168 23
1393.253869 947.2295134 1169 23
1393.909381 946.89258 1170 23
1394.363628 946.1596966 1171 23
1394.423595 946.53217 1172 23
1394.519702 945.4638084 1173 23
1394.409067 945.1940811 1174 23
1394.23141 946.2484521 1175 23
1394.239589 946.8164169 1176 23
1394.005589 947.0942861 1177 23
1394.057399 946.9501232 1178 23
1394.302822 946.6462614 1179 23
1394.957053 946.3074249 1180 23
1395.33394 946.291322 1181 23
1394.767722 945.3694893 1182 23
1394.889914 944.7209371 1183 23
1395.116296 944.8712291 1184 23
1395.661858 945.1570163 1185 23
1395.259264 945.7831323 1186 23
1394.422393 945.4161872 1187 23
1394.142863 945.0674087 1188 23
1393.399879 945.6716736 1189 23
1392.750452 946.5149594 1190 23
1392.569048 946.7809072 1191 23
1392.041827 947.1348186 1192 23
1391.421967 947.1374277 1193 23
1391.21863 946.4360667 1194 23
1390.856496 946.1086285 1195 23
1391.007952 945.3121089 1196 23
1391.194673 945.0004495 1197 23
1390.580069 944.4932419 1198 23
1390.678943 945.7703572 1199 23
1390.92973 946.1670997 1200 23
1390.701736 945.86747 1201 23
1391.233807 946.578477 1202 23
1391.766106 947.1494524 1203 23
1391.795227 947.1505001 1204 23
1392.370177 947.0341914 1205 23
1392.989496 947.0572089 1206 23
1394.136855 946.6040533 1207 23
1393.572646 946.3447813 1208 23
1393.574263 946.6651621 1209 23
1393.54184 947.1876973 1210 23
1393.251522 946.9756488 1211 23
1393.317706 947.0783062 1212 23
1393.059431 947.6774724 1213 23
1392.847319 948.7902488 1214 23
1393.694479 948.6678382 1215 23
1393.857343 948.067265 1216 23
1393.696776 947.9533966 1217 23
1393.681717 947.375695 1218 23
1394.169846 946.196368 1219 23
1394.952603 945.1322811 1220 23
1394.934842 945.978519 1221 23
1394.349681 946.0778215 1222 23
1394.480249 946.4797312 1223 23
1394.445126 946.3296774 1224 23
1394.708917 947.0245966 1225 23
1395.005624 947.0771391 1226 23
1395.234901 947.3384103 1227 23
1395.855634 947.1322467 1228 23
1395.778275 946.3248042 1229 23
1396.534653 946.9086096 1230 23
1395.864667 946.8079659 1231 23
1394.930061 946.5778958 1232 23
1394.239085 947.1991562 1233 23
1394.766666 946.6669582 1234 23
1394.161341 947.2858917 1235 23
1394.004531 947.2922606 1236 23
1394.320796 946.5424457 1237 23
1394.940681 946.4767386 1238 23
1395.059076 946.3832464 1239 23
1395.094707 946.732518 1240 23
1395.454019 947.0376202 1241 23
1395.798255 947.8051877 1242 23
1395.458835 948.1366906 1243 23
1394.681101 948.3883408 1244 23
1395.087118 948.0797414 1245 23
1395.759339 947.9266844 1246 23
1396.476877 948.1618632 1247 23
1396.832023 948.4566983 1248 23
1397.401705 948.7268317 1249 23
1397.465134 949.0827096 1250 23
1397.619747 949.1526112 1251 23
1397.414865 948.7956795 1252 23
1397.359805 948.6170181 1253 23
1398.15328 949.4096906 1254 23
1398.024362 949.6534276 1255 23
1397.747669 950.2401574 1256 23
1397.615811 950.3718067 1257 23
1398.426536 950.3843481 1258 23
1398.328664 950.6148692 1259 23
1398.142009 950.726106 1260 23
1398.638005 949.7531036 1261 23
1399.916328 949.9395479 1262 23
1400.21546 949.9128122 1263 23
1401.064178 949.1958931 1264 23
1401.184379 949.2632716 1265 23
1401.512032 949.5550744 1266 23
1401.767294 948.9266521 1267 23
1402.08302 949.0105851 1268 23
1402.085053 949.6326105 1269 23
1401.91454 949.4909535 1270 23
1401.758427 949.6966058 1271 23
1402.199729 949.6937736 1272 23
1403.026242 949.8784806 1273 23
1402.908282 949.7304809 1274 23
1402.203973 950.2356298 1275 23
1401.628761 950.8335637 1276 23
1402.607641 950.4568057 1277 23
1402.904217 950.1574761 1278 23
1402.513544 950.7043761 1279 23
1402.264539 950.6455793 1280 23
1403.004967 950.8373769 1281 23
1402.303539 950.5891342 1282 23
1401.757763 950.9944996 1283 23
1401.902809 951.6132016 1284 23
1401.236344 952.3689126 1285 23
1401.681849 951.8942881 1286 23
1401.658393 952.4998068 1287 23
1401.485474 952.7484946 1288 23
1401.696323 952.5724805 1289 23
1402.108992 951.5432228 1290 23
1401.425899 951.9594899 1291 23
1401.701543 952.1563824 1292 23
1401.800311 951.7856217 1293 23
1402.099159 951.9084643 1294 23
1403.142874 951.6075497 1295 23
1403.923383 951.2398791 1296 23
1404.985572 951.2537919 1297 23
1404.847246 951.2429626 1298 23
1404.780519 950.7509927 1299 23
1404.245598 950.3873391 1300 23
1404.478884 950.5962901 1301 23
1403.746849 950.8398618 1302 23
1403.680921 951.418303 1303 23
1403.475525 951.2623174 1304 23
1403.872771 951.3735565 1305 23
1403.650227 951.2290133 1306 23
1404.030452 951.4262968 1307 23
1403.761766 951.4962808 1308 23
1403.166851 951.5527295 1309 23
1403.010259 951.977084 1310 23
1402.827752 951.4988605 1311 23
1402.35477 950.8546021 1312 23
1403.277542 950.8320195 1313 23
1404.077912 950.840974 1314 23
1404.326289 950.797301 1315 23
1404.928695 950.4382851 1316 23
1405.321437 950.7069653 1317 23
1405.527664 952.0212662 1318 23
1404.509235 952.1786969 1319 23
1403.98507 952.1204232 1320 23
1402.963156 952.5880053 1321 23
1401.977285 952.2605843 1322 23
1402.012353 952.1789324 1323 23
1401.197769 952.2806103 1324 23
1401.536074 951.9406523 1325 23
1401.11145 952.0243479 1326 23
1400.257514 951.8359472 1327 23
1399.034616 951.7977795 1328 23
1399.369484 951.7674065 1329 23
1399.611956 951.8634343 1330 23
1399.735807 951.9878388 1331 23
1400.029511 952.1699613 1332 23
1399.503407 952.0425212 1333 23
1399.053809 952.2712372 1334 23
1398.923966 952.4470693 1335 23
1399.260362 952.3667504 1336 23
1400.412547 952.9144608 1337 23
1399.579208 952.6478175 1338 23
1399.035783 952.0627623 1339 23
1399.355477 951.7287055 1340 23
1399.084477 952.2547853 1341 23
1399.934916 951.9066931 1342 23
1400.428928 951.8704368 1343 23
1401.221493 952.1573517 1344 23
1400.846276 952.1114615 1345 23
1400.63468 952.0048248 1346 23
1400.500825 951.6088267 1347 23
1399.978148 952.2861934 1348 23
1400.421035 952.0076724 1349 23
1400.016417 952.2607464 1350 23
1400.212895 952.3857924 1351 23
1400.416012 952.1922499 1352 23
1399.988048 952.1671823 1353 23
1401.444217 952.6250216 1354 23
1401.391816 952.7160817 1355 23
1400.605654 952.0146513 1356 23
1400.011722 951.605678 1357 23
1399.495077 951.1268834 1358 23
1399.574479 950.9524544 1359 23
1398.642946 951.4423531 1360 23
1398.538658 951.8619418 1361 23
1398.830097 952.058672 1362 23
1398.723543 952.3194742 1363 23
1399.293663 952.3572352 1364 23
1399.408503 952.3510642 1365 23
1399.506043 952.492423 1366 23
1399.011069 952.4521605 1367 23
1398.821458 952.3984837 1368 23
1397.691922 952.9346454 1369 23
1397.382401 952.5178038 1370 23
1397.166683 952.369821 1371 23
1397.455541 952.2974056 1372 23
1398.919164 951.243641 1373 23
1399.632799 951.1286008 1374 23
1399.541654 950.7479356 1375 23
1399.455249 950.1670794 1376 23
1399.408955 949.7698691 1377 23
1398.547381 949.8990776 1378 23
1398.74321 949.7964433 1379 23
1399.500733 950.2079695 1380 23
1399.257643 951.3909128 1381 23
1399.022729 951.6980485 1382 23
1398.96179 951.9525305 1383 23
1398.835043 952.9302203 1384 23
1398.919214 953.0501508 1385 23
1398.77974 953.0008664 1386 23
1398.663592 952.5124946 1387 23
1398.17316 952.4706844 1388 23
1397.894758 952.7019284 1389 23
1397.993365 952.3244624 1390 23
1398.609549 951.9852795 1391 23
1398.626059 952.2969769 1392 23
1398.246828 951.986951 1393 23
1398.327884 952.8562838 1394 23
1398.614931 953.6659884 1395 23
1399.334374 953.322879 1396 23
1400.608702 953.1038828 1397 23
1401.167813 951.9520056 1398 23
1401.764278 951.3984449 1399 23
1401.679638 950.8050272 1400 23
1401.156606 951.0853324 1401 23
1400.849515 951.7028834 1402 23
1400.860683 952.0388748 1403 23
1400.838716 952.9547076 1404 23
1400.431878 953.3585702 1405 23
1400.253633 953.5028245 1406 23
1399.914551 952.7029994 1407 23
1399.517259 952.4113331 1408 23
1400.074447 952.1963476 1409 23
1400.445091 952.8714626 1410 23
1400.046947 952.7601455 1411 23
1399.94542 952.8512054 1412 23
1399.152978 952.8106919 1413 23
1398.645639 953.5743444 1414 23
1398.55747 952.9515256 1415 23
1399.402135 952.5556683 1416 23
1400.335871 953.0941353 1417 23
1400.445368 952.7632594 1418 23
1401.040021 953.3162089 1419 23
1402.216016 953.7766147 1420 23
1403.029084 953.2275383 1421 23
1403.128326 953.2602149 1422 23
1402.499933 953.3522095 1423 23
1402.815875 953.6246098 1424 23
1403.086325 953.2305171 1425 23
1403.460282 953.1127362 1426 23
1403.68968 953.2236031 1427 23
1403.359183 952.5991254 1428 23
1403.012989 953.1049454 1429 23
1402.656582 954.4865382 1430 23
1402.003114 954.7331507 1431 23
1402.138182 954.1279825 1432 23
1401.745465 955.2268418 1433 23
1403.064565 955.8802137 1434 23
1403.53322 955.6470196 1435 23
1403.231004 955.9686581 1436 23
1402.929244 956.7403824 1437 23
1402.59789 956.9482236 1438 23
1402.590304 957.1821777 1439 23
1401.968935 958.0484039 1440 23
1402.660318 958.8320055 1441 23
1402.545888 957.8993933 1442 23
1402.518111 957.9840436 1443 23
1403.228611 957.4907658 1444 23
1403.259955 957.2165754 1445 23
1403.877008 956.8707979 1446 23
1404.174767 957.1620825 1447 23
1404.109128 957.2525019 1448 23
1403.801409 957.7165218 1449 23
1403.547094 956.9931433 1450 23
1403.998091 956.793664 1451 23
1404.756818 957.5697149 1452 23
1404.859843 957.7718526 1453 23
1404.989113 957.9030324 1454 23
1405.149674 956.8802369 1455 23
1404.875256 957.2682365 1456 23
1404.808909 956.716995 1457 23
1404.979493 956.6931887 1458 23
1405.092122 956.1869254 1459 23
1405.45604 956.0918308 1460 23
1405.466663 956.3518586 1461 23
1405.724583 956.1241829 1462 23
1405.643319 956.7061079 1463 23
1405.401785 956.2545675 1464 23
1406.185427 955.4177005 1465 23
1406.730691 954.3231405 1466 23
1407.470268 953.885966 1467 23
1408.177735 954.0709639 1468 23
1407.605223 953.9648355 1469 23
1407.165381 953.3262485 1470 23
1407.377321 952.9868819 1471 23
1406.466674 953.3630753 1472 23
1406.690255 953.3274369 1473 23
1406.986309 953.407325 1474 23
1407.660854 953.2917813 1475 23
1407.440632 953.7174608 1476 23
1407.643936 953.7003345 1477 23
1407.86104 953.4543714 1478 23
1408.182882 953.1183748 1479 23
1407.303502 952.8031615 1480 23
1407.143032 951.9520708 1481 23
1407.148362 952.0308634 1482 23
1407.165292 952.2239868 1483 23
1406.23894 952.7337106 1484 23
1405.84637 953.0046765 1485 23
1405.034643 952.7730191 1486 23
1405.717856 953.0779705 1487 23
1406.080068 952.7073703 1488 23
1406.019297 952.3228898 1489 23
1405.839179 951.615854 1490 23
1405.831356 951.9586884 1491 23
1406.498853 952.5148716 1492 23
1406.831526 952.8548838 1493 23
1406.810307 953.7333856 1494 23
1406.859709 954.0444207 1495 23
1406.613922 954.8256219 1496 23
1406.856224 955.2957933 1497 23
1406.517318 956.1762124 1498 23
1406.736126 955.6038956 1499 23
1406.162091 955.6840503 1500 23
1405.834989 955.2825759 1501 23
1405.934398 954.3266838 1502 23
1406.838873 954.5652585 1503 23
1407.096228 955.0807532 1504 23
1406.721553 954.5361323 1505 23
1406.238682 954.5319092 1506 23
1406.554377 954.7439355 1507 23
1406.355805 954.690031 1508 23
1406.23661 953.6610521 1509 23
1406.023311 953.8508947 1510 23
1406.108662 953.7095327 1511 23
1406.045573 953.2510335 1512 23
1405.853799 952.8231544 1513 23
1405.666553 952.5148783 1514 23
1405.27123 951.7885775 1515 23
1405.058029 951.9165735 1516 23
1405.086369 951.691216 1517 23
1405.557994 951.0230409 1518 23
1406.091819 951.5221833 1519 23
1406.439182 951.5326157 1520 23
1405.56331 951.3871176 1521 23
1406.163792 951.1348236 1522 23
1406.289733 950.6760443 1523 23
1406.463327 950.0846319 1524 23
1406.837736 949.9224702 1525 23
1407.313456 950.3602735 1526 23
1406.260824 950.4679928 1527 23
1406.527035 949.7726171 1528 23
1407.768743 950.2125859 1529 23
1407.449562 950.4659195 1530 23
1407.092388 950.0951103 1531 23
1407.796665 950.2467149 1532 23
1408.094138 950.8335701 1533 23
1408.514551 951.1161964 1534 23
1408.034457 951.7774761 1535 23
1408.317813 951.3740855 1536 23
1408.29046 951.2359045 1537 23
1408.32381 950.8770926 1538 23
1408.008056 951.1854313 1539 23
1407.813826 951.3123461 1540 23
1407.206248 951.6658691 1541 23
1406.739717 951.4275728 1542 23
1406.958875 951.6359284 1543 23
1406.941901 952.4049115 1544 23
1406.059893 952.888896 1545 23
1406.708361 951.8929454 1546 23
1406.801181 951.4272761 1547 23
1407.963222 952.2092708 1548 23
1407.686566 952.5712325 1549 23
1407.230467 952.9129185 1550 23
1406.797965 952.0368258 1551 23
1406.84621 951.7131849 1552 23
1407.107346 952.1782565 1553 23
1406.616713 952.3744866 1554 23
1406.431632 953.1193084 1555 23
1406.035911 953.0976969 1556 23
1405.766694 952.249421 1557 23
1404.750247 952.0819309 1558 23
1403.732438 952.0456915 1559 23
1403.726883 952.0908829 1560 23
1403.208074 951.0760107 1561 23
1403.270111 951.5689338 1562 23
1402.969091 951.6167552 1563 23
1402.149423 952.118665 1564 23
1402.128649 952.5351879 1565 23
1402.381222 953.7229349 1566 23
1401.917833 954.3674022 1567 23
1402.595549 954.4987136 1568 23
1403.281269 954.6792607 1569 23
1403.49626 955.9152229 1570 23
1403.941235 955.9058492 1571 23
1404.986854 955.6513148 1572 23
1404.847434 955.6271055 1573 23
1404.069912 955.8587405 1574 23
1403.605236 956.9901937 1575 23
1404.078255 958.0279487 1576 23
1404.040284 959.1090854 1577 23
1404.780361 958.9205436 1578 23
1405.788564 959.5744998 1579 23
1406.334251 960.4410559 1580 23
1406.34743 960.8533962 1581 23
1406.150851 960.4312688 1582 23
1405.890342 960.6446497 1583 23
1405.307778 961.0916809 1584 23
1405.206967 961.4403537 1585 23
1405.37932 961.7927981 1586 23
1405.389853 961.0097432 1587 23
1405.891087 961.3347989 1588 23
1406.648312 961.9491614 1589 23
1406.046605 961.7143352 1590 23
1405.34227 961.5306953 1591 23
1405.779019 961.2806559 1592 23
1406.318041 961.8886059 1593 23
1406.147326 962.2754706 1594 23
1405.986636 962.4028859 1595 23
1406.556251 963.6512278 1596 23
1406.906517 964.6547255 1597 23
1406.767158 964.2734591 1598 23
1406.945614 964.7199388 1599 23
1407.17258 964.6221323 1600 23
1407.631674 964.5326445 1601 23
1408.806552 964.7008006 1602 23
1408.957097 963.8001007 1603 23
1409.57501 963.8393405 1604 23
1409.564353 964.0612297 1605 23
1409.559675 964.6787313 1606 23
1410.922696 965.6054364 1607 23
1410.917488 965.2027594 1608 23
1411.381879 965.4964523 1609 23
1411.259621 966.411219 1610 23
1411.522487 966.4492575 1611 23
1411.209006 965.4105705 1612 23
1411.218723 965.2909591 1613 23
1411.639427 965.5478622 1614 23
1411.430525 965.516464 1615 23
1411.391698 966.3378163 1616 23
1410.824596 967.0225053 1617 23
1410.209315 966.9176494 1618 23
1410.099685 966.9799538 1619 23
1410.405042 966.7228138 1620 23
1410.846675 965.5548294 1621 23
1410.362588 965.6649298 1622 23
1410.231774 965.6161149 1623 23
1410.263412 965.8803604 1624 23
1409.29892 966.5524778 1625 23
1409.043848 966.1094387 1626 23
1408.94957 965.7900029 1627 23
1409.218183 966.5693297 1628 23
1409.647748 966.8325436 1629 23
1409.672289 966.8908991 1630 23
1409.185126 966.8472049 1631 23
1409.287262 967.331344 1632 23
1409.552557 967.4573886 1633 23
1410.044866 968.4177055 1634 23
1410.319396 968.1984635 1635 23
1410.265222 967.1671368 1636 23
1410.052131 966.9992297 1637 23
1409.670277 967.9357367 1638 23
1409.596497 968.5251032 1639 23
1410.093305 968.1726975 1640 23
1409.951809 967.4274446 1641 23
1410.30204 967.1230492 1642 23
1410.262968 967.3618388 1643 23
1409.786675 967.3081405 1644 23
1408.859266 967.2032008 1645 23
1408.414853 966.9755219 1646 23
1408.121026 965.7757417 1647 23
1408.280875 965.1898852 1648 23
1408.602426 965.3621717 1649 23
1407.757267 966.1657308 1650 23
1407.817825 966.4134536 1651 23
1407.736703 965.8829859 1652 23
1407.642107 965.5525204 1653 23
1407.625304 966.0863041 1654 23
1407.402217 966.0067345 1655 23
1407.941359 966.1380025 1656 23
1408.102926 967.7122674 1657 23
1408.966606 967.4958559 1658 23
1410.139821 967.9345269 1659 23
1411.013588 968.4717903 1660 23
1411.461757 969.6170317 1661 23
1410.852779 970.0839789 1662 23
1409.351129 971.0253312 1663 23
1409.294967 971.541176 1664 23
1409.145524 971.2523728 1665 23
1408.41659 970.4075916 1666 23
1408.387301 969.6160551 1667 23
1408.667957 969.2461128 1668 23
1408.399417 969.82185 1669 23
1408.380124 969.8351333 1670 23
1408.411509 969.8924743 1671 23
1408.636735 969.7243778 1672 23
1408.990524 970.025044 1673 23
1408.474364 969.7466002 1674 23
1408.73299 969.5371887 1675 23
1408.429607 969.4389141 1676 23
1408.278968 969.2294228 1677 23
1408.340085 968.9530199 1678 23
1407.865523 969.1163975 1679 23
1407.703034 969.7407282 1680 23
1408.115394 970.1595687 1681 23
1408.072662 970.9155027 1682 23
1408.094423 971.2208283 1683 23
1408.322843 970.6960255 1684 23
1409.263265 970.7364634 1685 23
1408.715593 970.6259866 1686 23
1408.027641 970.8233617 1687 23
1408.115067 971.326583 1688 23
1407.536574 971.8212216 1689 23
1407.756992 972.4963834 1690 23
1408.102317 973.0560496 1691 23
1407.900714 973.1413481 1692 23
1408.264694 973.1013865 1693 23
1407.651025 973.2333407 1694 23
1406.960103 974.3434725 1695 23
1406.376832 974.8398296 1696 23
1405.713054 975.8733687 1697 23
1406.073176 975.759023 1698 23
1406.937146 975.6590507 1699 23
1407.080996 976.2131446 1700 23
1407.313 976.6801349 1701 23
1407.113991 976.8890547 1702 23
1407.506807 977.0211709 1703 23
1407.674374 977.1099096 1704 23
1408.004602 977.8375271 1705 23
1408.266916 978.0982699 1706 23
1407.833793 977.1396337 1707 23
1407.702007 976.0887775 1708 23
1408.070983 976.1382416 1709 23
1407.826905 976.6921609 1710 23
1407.811802 976.891074 1711 23
1407.918571 976.9514419 1712 23
1407.30561 976.5063939 1713 23
1406.28244 976.1812999 1714 23
1405.75089 975.7692984 1715 23
1405.487089 975.9850883 1716 23
1405.01219 975.7642833 1717 23
1405.833652 974.7926488 1718 23
1405.859487 974.1833751 1719 23
1405.897334 974.3515603 1720 23
1405.958764 974.4901889 1721 23
1406.576361 974.6535298 1722 23
1407.301899 975.2450542 1723 23
1407.732987 974.8510152 1724 23
1408.224897 974.6859793 1725 23
1408.462887 975.1484134 1726 23
1407.447013 975.5301445 1727 23
1407.717775 976.3717375 1728 23
1407.395687 976.6940624 1729 23
1407.132521 977.0418921 1730 23
1407.283851 976.6305616 1731 23
1407.534255 976.5259481 1732 23
1408.964039 975.5959756 1733 23
1409.643531 974.658567 1734 23
1409.179197 973.499254 1735 23
1408.231695 973.7612278 1736 23
1407.533166 973.6632337 1737 23
1406.575001 973.5970675 1738 23
1406.658257 974.1362039 1739 23
1406.791674 974.6684324 1740 23
1406.176626 974.8758151 1741 23
1407.068593 975.878941 1742 23
1407.335034 976.3718849 1743 23
1407.678296 976.1485016 1744 23
1407.863536 975.5343169 1745 23
1407.592587 975.1476215 1746 23
1406.480882 975.6514751 1747 23
1406.656702 975.8214889 1748 23
1407.071699 976.0723705 1749 23
1406.850657 976.1122061 1750 23
1407.34597 976.9363139 1751 23
1407.705476 976.5923366 1752 23
1407.374836 976.4219277 1753 23
1408.145993 976.4906334 1754 23
1408.166967 976.788078 1755 23
1408.817762 976.9893871 1756 23
1409.232698 976.9416313 1757 23
1408.922926 976.2438792 1758 23
1408.254742 975.9689378 1759 23
1408.56162 975.717282 1760 23
1409.443514 975.9546311 1761 23
1408.924495 976.4307929 1762 23
1408.700461 976.0144446 1763 23
1408.627458 976.0888291 1764 23
1407.801007 975.8568841 1765 23
1407.359173 976.0840697 1766 23
1407.855034 976.9281935 1767 23
1408.358546 978.1592366 1768 23
1408.117205 978.0823307 1769 23
1408.001216 977.4709571 1770 23
1407.695013 977.9209718 1771 23
1407.708486 978.1099831 1772 23
1407.349113 977.0990084 1773 23
1407.500844 975.8296943 1774 23
1408.352245 975.8466005 1775 23
1408.395738 976.1108876 1776 23
1409.021769 976.0738101 1777 23
1408.516368 976.7457739 1778 23
1408.951093 976.6657401 1779 23
1409.684087 975.8488608 1780 23
1409.276547 975.6433132 1781 23
1408.875321 975.7082114 1782 23
1408.281873 975.8484764 1783 23
1409.134287 976.1841529 1784 23
1409.194215 976.4464827 1785 23
1408.500645 977.0199782 1786 23
1407.173529 976.9742086 1787 23
1406.207434 977.3433714 1788 23
1405.630264 977.455313 1789 23
1405.387383 978.1436817 1790 23
1405.051404 977.4377384 1791 23
1405.648739 977.7452353 1792 23
1405.690231 978.1848311 1793 23
1405.941909 977.3610601 1794 23
1405.775314 977.9615679 1795 23
1406.090911 977.8973627 1796 23
1407.071431 977.2669854 1797 23
1407.088341 976.6681435 1798 23
1407.535031 977.7391906 1799 23
1408.287127 977.5637016 1800 23
1407.481726 977.4332243 1801 23
1406.876083 976.5255523 1802 23
1406.939053 976.3457971 1803 23
1407.216744 976.2365414 1804 23
1406.750539 976.3593611 1805 23
1406.939229 977.0840336 1806 23
1406.589307 976.7167672 1807 23
1407.25401 977.3712055 1808 23
1407.680887 977.4834893 1809 23
1408.026259 977.2313531 1810 23
1407.476946 977.2640147 1811 23
1407.58065 976.7977903 1812 23
1407.294005 977.7186271 1813 23
1406.917276 978.7173524 1814 23
1406.488339 978.0991026 1815 23
1406.317984 977.0681871 1816 23
1406.474191 977.1760546 1817 23
1407.056944 977.6921485 1818 23
1406.388197 976.7150814 1819 23
1406.742714 976.4871801 1820 23
1407.21416 975.6767805 1821 23
1407.51612 975.9887608 1822 23
1407.450358 976.0796581 1823 23
1407.473169 976.7855898 1824 23
1407.799364 976.6459355 1825 23
1407.994111 975.8975495 1826 23
1407.795259 976.4066065 1827 23
1407.475869 976.6543557 1828 23
1407.437103 977.1691291 1829 23
1407.507106 977.8080985 1830 23
1407.514238 977.6270854 1831 23
1407.792221 977.017668 1832 23
1406.826024 977.7568546 1833 23
1407.062123 977.2877134 1834 23
1406.723127 977.4933036 1835 23
1406.582136 978.1859203 1836 23
1407.035253 977.8176072 1837 23
1406.753201 976.9376631 1838 23
1406.736768 976.7286883 1839 23
1405.433999 976.8227265 1840 23
1405.150589 976.5385691 1841 23
1405.413043 976.7339424 1842 23
1404.825287 976.4900092 1843 23
1404.068123 976.324729 1844 23
1403.475634 976.7070719 1845 23
1403.233077 976.9601447 1846 23
1403.213023 977.1394425 1847 23
1402.774883 977.1742263 1848 23
1401.968168 977.0377625 1849 23
1401.618857 976.8105925 1850 23
1401.228743 976.3881513 1851 23
1400.862097 976.8027116 1852 23
1400.726292 976.0504528 1853 23
1400.469465 975.6406223 1854 23
1400.660408 975.6343151 1855 23
1400.417837 975.3320947 1856 23
1400.2276 974.7262548 1857 23
1400.05601 974.7374738 1858 23
1400.012236 975.6958032 1859 23
1400.365803 975.744209 1860 23
1399.942178 975.8131318 1861 23
1399.622153 975.7907282 1862 23
1399.855762 975.8855617 1863 23
1399.49971 975.7461785 1864 23
1399.474072 976.3198034 1865 23
1399.102025 976.6994893 1866 23
1398.717477 976.327116 1867 23
1398.98291 976.2887376 1868 23
1399.184684 976.6086185 1869 23
1399.247869 977.0963826 1870 23
1399.092063 977.6361369 1871 23
1399.345679 978.1619809 1872 23
1400.057493 977.6146383 1873 23
1400.532493 978.3080069 1874 23
1399.870841 979.118828 1875 23
1399.061481 979.2361004 1876 23
1398.358671 979.5150942 1877 23
1399.347755 979.4142599 1878 23
1399.203415 978.5845745 1879 23
1399.361088 978.6283595 1880 23
1399.724443 979.500518 1881 23
1400.371215 978.7247516 1882 23
1399.828813 977.349524 1883 23
1399.998518 975.9249743 1884 23
1398.550886 975.6073733 1885 23
1397.589348 975.3761969 1886 23
1397.115019 975.1733133 1887 23
1397.165557 975.910173 1888 23
1396.999706 976.6895639 1889 23
1396.461312 977.5780162 1890 23
1396.152298 978.3128843 1891 23
1395.97123 978.2645879 1892 23
1396.807 977.4927515 1893 23
1396.93091 977.1672547 1894 23
1397.496923 976.9002083 1895 23
1397.302697 977.4348923 1896 23
1397.540224 977.8164997 1897 23
1397.481514 978.0202604 1898 23
1397.700135 977.7016156 1899 23
1397.936647 978.8214425 1900 23
1398.578993 978.4099228 1901 23
1399.27412 977.1631165 1902 23
1400.029796 977.0094641 1903 23
1400.512581 976.8773458 1904 23
1401.620381 976.8192598 1905 23
1402.419823 977.2456194 1906 23
1401.484772 977.8061063 1907 23
1400.984417 978.1796106 1908 23
1400.645902 979.3568537 1909 23
1400.139605 979.3763883 1910 23
1400.267304 978.9085573 1911 23
1399.712047 978.8833954 1912 23
1399.28978 979.1405347 1913 23
1399.697147 979.2745433 1914 23
1400.468074 979.5188187 1915 23
1400.736268 979.8015264 1916 23
1398.980021 979.4210587 1917 23
1398.094377 979.0343784 1918 23
1398.059741 979.4484414 1919 23
1398.21102 979.8640468 1920 23
1397.587287 980.1040916 1921 23
1398.108598 979.9303235 1922 23
1398.603981 979.8370411 1923 23
1398.796834 979.1334696 1924 23
1398.760502 978.8691168 1925 23
1398.734576 978.8822269 1926 23
1398.768145 978.8773664 1927 23
1399.361098 978.7493528 1928 23
1399.412714 979.3608042 1929 23
1399.049305 980.2882661 1930 23
1398.70155 980.5481541 1931 23
1398.594074 980.5611357 1932 23
1398.869359 980.3185519 1933 23
1398.692467 979.9169561 1934 23
1398.258793 979.562152 1935 23
1397.780654 979.042441 1936 23
1398.671335 978.5267579 1937 23
1398.946728 978.37191 1938 23
1398.190534 978.2554545 1939 23
1398.326986 978.2999135 1940 23
1398.433641 978.3960185 1941 23
1398.709836 978.1811293 1942 23
1398.952814 977.8285089 1943 23
1399.101713 978.3578582 1944 23
1398.912373 977.4472273 1945 23
1399.988361 977.3812853 1946 23
1400.533275 978.1658248 1947 23
1400.57558 978.53058 1948 23
1400.157713 978.8222692 1949 23
1399.967729 979.8890141 1950 23
1400.352611 980.270368 1951 23
1401.406245 980.9840271 1952 23
1402.075622 980.427195 1953 23
1402.200249 980.3767284 1954 23
1402.329339 980.1623818 1955 23
1401.90047 980.0730468 1956 23
1401.522927 980.1502583 1957 23
1402.192853 979.9838939 1958 23
1401.958925 981.4132403 1959 23
1401.225996 981.1700557 1960 23
1401.312511 981.0098461 1961 23
1401.038048 981.2862963 1962 23
1401.186151 981.3640744 1963 23
1402.010592 981.5198064 1964 23
1401.865269 981.8710501 1965 23
1401.85439 982.3275096 1966 23
1401.500478 982.3425427 1967 23
1401.492256 982.3269818 1968 23
1401.822681 982.1128907 1969 23
1401.768055 981.9043658 1970 23
1401.479306 981.4749344 1971 23
1401.143853 981.5511071 1972 23
1401.01733 981.1958692 1973 23
1401.038706 981.2010285 1974 23
1401.506224 981.5998704 1975 23
1401.013012 981.0839771 1976 23
1400.109219 980.4845179 1977 23
1399.889652 980.2765913 1978 23
1399.428608 980.8246044 1979 23
1399.161663 980.6345709 1980 23
1398.773112 979.9900084 1981 23
1398.572488 979.7405628 1982 23
1398.740379 979.4894323 1983 23
1399.245574 979.0556877 1984 23
1398.321947 979.1879987 1985 23
1397.793282 978.7719292 1986 23
1398.750934 978.8612474 1987 23
1399.214676 978.9111775 1988 23
1398.793773 979.3472541 1989 23
1399.636072 979.5880553 1990 23
1400.543663 978.691008 1991 23
1401.124266 978.3879115 1992 23
1400.458156 979.6866046 1993 23
1400.296467 979.9776669 1994 23
1400.237305 980.3480516 1995 23
1399.520185 979.9217655 1996 23
1399.74776 979.7405571 1997 23
1399.938328 979.9451426 1998 23
1399.482552 979.9228328 1999 23
1399.652122 980.4370396 2000 23
1397.966251 1318.456312 0 24
1398.331787 1318.557894 1 24
1397.226672 1318.24039 2 24
1396.63148 1317.53713 3 24
1396.289816 1317.641477 4 24
1395.839354 1317.432252 5 24
1395.229572 1317.296193 6 24
1394.993446 1317.694904 7 24
1395.671987 1317.756464 8 24
1394.715765 1318.659003 9 24
1394.043715 1318.382463 10 24
1394.296629 1318.337453 11 24
1395.214146 1318.589909 12 24
1395.119881 1318.64492 13 24
1395.898056 1318.409635 14 24
1396.053898 1318.975567 15 24
1395.596075 1318.487815 16 24
1395.244644 1318.588457 17 24
1395.905088 1318.74372 18 24
1396.197415 1318.053911 19 24
1396.722071 1317.131366 20 24
1397.513503 1316.749446 21 24
1397.421489 1315.939355 22 24
1397.014428 1316.172381 23 24
1396.951289 1316.68902 24 24
1397.1544 1317.3937 25 24
1397.092574 1317.559321 26 24
1396.046627 1318.142436 27 24
1396.409925 1318.639455 28 24
1396.701973 1318.901017 29 24
1397.3151 1319.109373 30 24
1397.279579 1318.363625 31 24
1397.754746 1317.609959 32 24
1397.740596 1317.873374 33 24
1397.214374 1318.349822 34 24
1396.663855 1317.373892 35 24
1396.622369 1317.636968 36 24
1395.714841 1317.598454 37 24
1395.753968 1317.723305 38 24
1395.561521 1317.734201 39 24
1394.898626 1317.882498 40 24
1395.42262 1317.957094 41 24
1394.841857 1317.669701 42 24
1395.254647 1317.953986 43 24
1395.137693 1317.946692 44 24
1394.6012 1318.078724 45 24
1394.459878 1318.384082 46 24
1394.716396 1318.116398 47 24
1393.942028 1318.435427 48 24
1393.827684 1318.300173 49 24
1393.666672 1318.659806 50 24
1393.040606 1318.505366 51 24
1393.285771 1318.733948 52 24
1393.327253 1318.809362 53 24
1393.473965 1319.266435 54 24
1393.540613 1319.786985 55 24
1392.947135 1320.437025 56 24
1393.285622 1320.612928 57 24
1394.38151 1320.394236 58 24
1394.481988 1320.797067 59 24
1394.461059 1321.31672 60 24
1393.967192 1321.514146 61 24
1393.402133 1322.069377 62 24
1392.706045 1323.382907 63 24
1393.288432 1324.097671 64 24
1393.837364 1324.444752 65 24
1393.718278 1324.883607 66 24
1393.96423 1324.665765 67 24
1394.59475 1324.520593 68 24
1394.434699 1324.739082 69 24
1394.102661 1324.046727 70 24
1394.179007 1323.932517 71 24
1394.83569 1323.910684 72 24
1395.216186 1324.755931 73 24
1396.470035 1324.577232 74 24
1396.33361 1324.281644 75 24
1395.871154 1325.436714 76 24
1396.274652 1326.018782 77 24
1396.07533 1326.077627 78 24
1395.892002 1326.20027 79 24
1395.439339 1325.834826 80 24
1395.568809 1326.254352 81 24
1394.107882 1325.401918 82 24
1393.129459 1325.109117 83 24
1394.261983 1325.511928 84 24
1394.450114 1326.055993 85 24
1394.92067 1325.181028 86 24
1395.564646 1324.676372 87 24
[truncated: 4,857,470 more chars]
