# Supplementary material for: Topological digestion drives time-varying rheology of entangled DNA fluids
Source: Nat Commun. 2022 Jul 28;13:4389. doi: 10.1038/s41467-022-31828-w (PMC9334285; doi:10.1038/s41467-022-31828-w)
Supplement: Supplementary file 3 — Source Data [file 41467_2022_31828_MOESM3_ESM.zip › SOURCE_DATA/DATA_FIG1/panel_b_Trajectories/240min.dat]

y x frame particle
20.56022009374363 1622.5015715383047 0 0
20.429940841335572 1622.7229178360383 1 0
20.619167424769213 1622.740798847733 2 0
723.7352465534817 928.2266042388305 0 1
723.8560657830458 928.2977086237308 1 1
724.0197148653183 928.1903874144887 2 1
724.1701373191829 928.3012303291155 3 1
724.3597082653903 928.304323697559 4 1
724.0423623990679 928.2561417726183 5 1
724.0769832479446 928.4561929790299 6 1
724.1523495130016 928.9587982126313 7 1
724.384280842488 929.039539460361 8 1
724.4201033869224 929.1171391205302 9 1
759.0144117674282 1854.5427176211263 0 2
759.1218900273897 1854.6020144406789 1 2
759.3031896200254 1854.9063756286923 2 2
759.071303383566 1854.9042665174368 3 2
759.0245233865058 1854.8570775865207 4 2
758.9870893388766 1854.842350656731 5 2
758.8961100520149 1854.7741542086992 6 2
758.7723273726475 1854.7141419922589 7 2
758.7782349517926 1854.8016391754613 8 2
758.647978623164 1854.8532115406206 9 2
758.511182993387 1854.9505705892707 10 2
758.5458253237614 1854.9504907603687 11 2
758.7662749461863 1855.08014186315 12 2
758.874074057211 1855.1647973435643 13 2
758.8982785154348 1854.8327622996449 14 2
759.0438083647074 1854.6640682058974 15 2
759.1349281036306 1854.8200491566888 16 2
759.0301780766632 1854.6019131579665 17 2
759.0507811178302 1854.900932211174 18 2
758.9789728138858 1854.725685068605 19 2
758.8187488322018 1854.4336547374264 20 2
758.7027514715426 1854.2680440100607 21 2
758.5388151912617 1854.210081957425 22 2
758.3482458499933 1854.0170350852763 23 2
758.285668165713 1853.624908631857 24 2
758.7417086043515 1853.4753121780952 25 2
758.9323443604845 1853.8215072400048 26 2
759.1844977878033 1854.227416331274 27 2
758.9294051963506 1853.8824226703673 28 2
758.9016123622364 1853.8434231057806 29 2
759.032828459587 1854.0639483283069 30 2
759.0423083544692 1854.0506618813993 31 2
759.1121161821934 1853.9354358169585 32 2
759.0846124138371 1854.1799200223256 33 2
759.0309294968054 1854.4262795087402 34 2
759.1136592042158 1854.5747198169 35 2
759.0261327704341 1854.5458075384522 36 2
758.7158234861621 1854.6216749118325 37 2
758.7916067643015 1854.7588683646093 38 2
758.9297275816635 1854.6144805906383 39 2
758.9481403598949 1854.2858411707307 40 2
758.8562460504651 1854.3142040058472 41 2
758.8430088548964 1854.236684252877 42 2
758.6953359865313 1854.4741916910873 43 2
758.859679571718 1854.5530317746056 44 2
758.8184541659808 1854.395199351875 45 2
758.760309597222 1854.3874538274843 46 2
759.1619749816009 1854.3660014938719 47 2
759.0492208600705 1854.606529421488 48 2
759.0774488587934 1855.1587840281372 49 2
758.6932588769065 1855.5157529606022 50 2
758.6214452780314 1855.7083293393214 51 2
758.6215912789135 1855.7050598743942 52 2
758.5559330079222 1855.7330326582658 53 2
758.422105098691 1855.9353714934289 54 2
758.5879193875298 1856.1498876166465 55 2
758.6890535741633 1855.9490399696956 56 2
758.4303921246177 1855.9226041158704 57 2
758.6978710848349 1855.639300322062 58 2
758.923294015176 1855.7476704593544 59 2
758.6524016315258 1856.0799482815285 60 2
758.5845742667765 1856.2129074058137 61 2
758.8184288978049 1856.2036183885932 62 2
758.8092804732528 1856.1711448056417 63 2
758.930691090343 1855.96304592912 64 2
758.8169485946682 1855.8086100021358 65 2
759.0270452419794 1855.66484242807 66 2
758.922513932088 1855.3331425804226 67 2
758.9898966895624 1855.2260100914523 68 2
758.8201447490218 1855.227065340441 69 2
758.9595105738683 1855.4038963720882 70 2
758.7179478292645 1855.038502502677 71 2
758.6539929308865 1855.0480064909902 72 2
758.3868221169806 1855.108381842227 73 2
758.3531247648674 1855.0179211390368 74 2
758.1710190918607 1854.5370813011996 75 2
758.3452926394206 1854.1491266555454 76 2
758.3280415448636 1854.5312219632972 77 2
758.1951523654541 1854.6309558268692 78 2
758.4333450023432 1854.4272139458615 79 2
758.3509472137996 1854.4173007642992 80 2
758.5732331974091 1854.659717212321 81 2
758.6974921354292 1854.849264809058 82 2
758.8712201321049 1854.8665144337242 83 2
758.7776876435307 1854.8701620681954 84 2
758.7527665284975 1854.8745083977756 85 2
758.4462012788171 1854.6099281205836 86 2
758.1108627173077 1854.4241474424816 87 2
758.4439573781173 1854.4010586328227 88 2
758.7040141498113 1854.2343308854502 89 2
758.6282323001813 1854.4030264939245 90 2
758.6618240766254 1854.8820921690553 91 2
758.5181022947568 1854.7460614799572 92 2
758.6539845818598 1854.5511237114179 93 2
758.6880238092972 1854.56278388966 94 2
758.8343448820156 1854.230880029743 95 2
758.7270172050191 1854.0611521140895 96 2
758.5815034181137 1854.094571281212 97 2
758.5426324317839 1853.7375239609244 98 2
758.3930639778602 1853.6316714347283 99 2
758.2094759651002 1853.7013622077534 100 2
758.246754163682 1853.5372904429066 101 2
758.2456086027072 1853.460849192486 102 2
758.4865824579323 1853.3321837397093 103 2
758.5248175308122 1853.2141289929523 104 2
758.564864550192 1853.4108614576471 105 2
758.6578523846082 1853.478458529705 106 2
758.3152619087289 1853.3552578302376 107 2
758.3733157614881 1853.264908281191 108 2
758.6079099475468 1853.126773260897 109 2
758.9914056507708 1852.9752519668605 110 2
758.8544426464564 1852.891536971091 111 2
758.6845758328981 1852.8932262153912 112 2
758.6042487590277 1853.0032279943264 113 2
758.6728287593364 1852.8763968219291 114 2
758.619435172933 1852.489540153224 115 2
758.5324316298894 1852.3338796497123 116 2
758.8072028072913 1852.4834820859385 117 2
758.758040843998 1852.3126210611345 118 2
758.9467113082422 1851.959971973343 119 2
758.9385780416118 1852.2253158555852 120 2
758.9649571365261 1852.374920004633 121 2
758.6821244270916 1852.5516970745325 122 2
758.5158286855687 1852.6280207357302 123 2
757.9052794982291 1852.4436370798308 124 2
757.8258647108338 1852.6092658797722 125 2
757.661759673337 1852.426567242102 126 2
757.7725129294209 1852.5862820687828 127 2
757.9468351408755 1852.7771908577872 128 2
757.6097844068704 1853.0181072982436 129 2
757.4398340381522 1852.7439271630353 130 2
757.6203397387657 1852.6516508899351 131 2
757.6054283077676 1852.470278788273 132 2
757.4226044844872 1852.2370477218487 133 2
757.4855625929961 1852.2503154969997 134 2
757.4528292066444 1852.2691948038346 135 2
757.3926133122809 1852.0810337887926 136 2
757.3673924896771 1852.2133697472425 137 2
757.141090956073 1852.0403486999178 138 2
756.9692669048768 1852.0367068525672 139 2
756.9440573204938 1851.9837877113218 140 2
756.5758051266906 1851.8870758407302 141 2
756.5448482524223 1851.6262080682359 142 2
756.5133331072857 1851.4308197541277 143 2
756.7526152258421 1851.3959602791667 144 2
756.675170968723 1851.3090915562213 145 2
756.3044934348414 1851.2474462769128 146 2
756.1999733271949 1851.1077537191038 147 2
756.4109974654547 1851.1978662249185 148 2
756.3219515180506 1851.2067544637916 149 2
756.4111064995885 1851.3015758905233 150 2
756.8213695474187 1851.8436332924389 151 2
756.7363430488036 1852.0577834879439 152 2
756.5329768735444 1851.875243657469 153 2
756.5638627087163 1851.950299269664 154 2
756.4796548397778 1852.0739674575939 155 2
756.0835320083135 1852.2027349036803 156 2
755.6397549071471 1852.179257639934 157 2
755.4114353449783 1852.2235345395031 158 2
755.3374157594859 1852.4765423266654 159 2
755.5367460506982 1852.6529457661206 160 2
755.5084741820095 1852.5927989970405 161 2
755.4879145666431 1852.7338984133796 162 2
755.5628333135321 1852.7622774665833 163 2
755.7590621579584 1852.7918394720782 164 2
755.9652157451998 1853.0139737315505 165 2
756.2463325478484 1853.2290522850783 166 2
756.7008916040925 1853.4593427318605 167 2
756.8568928064616 1853.910541566803 168 2
756.990854174716 1853.9837424794055 169 2
756.7759109903636 1854.2583639027505 170 2
756.7581577575535 1854.3396806522385 171 2
756.761080610925 1854.3124964049216 172 2
756.7764995083946 1853.99291599203 173 2
756.4764673288729 1854.433847528417 174 2
756.6858370301546 1854.79628180797 175 2
756.5651023459908 1855.1291764074238 176 2
756.8710698825889 1855.2419144625906 177 2
756.9741308631044 1855.1485263936404 178 2
756.9980885269373 1855.0663630638273 179 2
756.9014652532162 1855.0616776510994 180 2
756.6894168454527 1855.054754027529 181 2
756.9532091550965 1854.9824711398123 182 2
757.129178058957 1855.217217916167 183 2
757.0347039187728 1854.9673031922391 184 2
757.164353573073 1854.817511557597 185 2
757.2983039385693 1854.8419411731309 186 2
757.2745434320522 1854.949905850327 187 2
757.153961959155 1855.0623686186439 188 2
757.1242469681304 1855.2750806347833 189 2
757.2958502004739 1855.102018099506 190 2
757.5980329355278 1855.178415100507 191 2
757.5161016134023 1854.727428028028 192 2
757.6794587170564 1854.6754528151805 193 2
757.776435558232 1854.574655585431 194 2
757.6253384590234 1854.7786931710946 195 2
757.4797817101629 1855.1043047445469 196 2
757.1694834472912 1855.1120334029893 197 2
757.1794242213107 1855.0470397025663 198 2
757.0955093993125 1854.9388211561854 199 2
757.0715602217188 1854.7571117903574 200 2
757.1542498859204 1854.7292814049958 201 2
757.5035297584101 1854.6533915080881 202 2
757.5931431772925 1854.6062471147243 203 2
757.8357426059448 1854.5205271014652 204 2
758.1223477463103 1854.5075805482907 205 2
757.8582985179673 1854.5535109224795 206 2
757.8705401781439 1854.9270022297121 207 2
757.7908461037838 1854.6291282913248 208 2
757.9432280411469 1854.3945248259372 209 2
758.0227759788061 1854.369753506712 210 2
758.3351334063317 1854.4263833147775 211 2
758.2869797696343 1854.4327686413014 212 2
758.3016881281678 1854.4126014364554 213 2
758.5513436407008 1854.0134687311127 214 2
758.3143326563783 1854.0095486746054 215 2
757.931992853273 1854.3414895354442 216 2
757.8987072196334 1854.3128083764616 217 2
757.4603298181358 1854.3811651261549 218 2
757.4314819834909 1854.3644357128883 219 2
757.5091318932353 1854.3695341238567 220 2
757.8186871462527 1854.628591290515 221 2
757.98930828141 1854.3357270955976 222 2
757.985701555239 1854.1602532264264 223 2
757.6415065407111 1854.1373078998718 224 2
757.6611896131704 1854.1530030255176 225 2
757.6813783096727 1853.940300758885 226 2
757.6367267501454 1853.615719512983 227 2
757.7115968828066 1853.1569279902853 228 2
757.6777268900881 1853.2216501973744 229 2
757.4506649222003 1853.0073117288389 230 2
757.0881067159453 1852.6865439364715 231 2
757.2056320156935 1852.5491452209267 232 2
757.2722419745455 1852.6608412013065 233 2
756.9820350476659 1852.7737453082145 234 2
757.2317711870094 1852.9982980144316 235 2
757.2858405024774 1853.3704413272712 236 2
757.3537154037149 1853.3625835752246 237 2
757.5845605426048 1853.3172613240129 238 2
757.8412882816909 1853.321456618546 239 2
757.8521735795374 1853.4168785312725 240 2
757.8869324007314 1853.5560810859392 241 2
757.523042890367 1853.5433866654755 242 2
757.4189947420824 1853.247550714452 243 2
757.4389622798345 1852.9957995470804 244 2
757.4422254346221 1853.0027219263384 245 2
757.3390069042601 1853.1084368246343 246 2
757.6715757477039 1853.2033708458382 247 2
757.8293851447193 1853.0071044439057 248 2
757.9850865846345 1853.3153990602807 249 2
757.7449945427214 1852.9372515472946 250 2
758.0739444545854 1852.9010321627943 251 2
758.2893013270121 1853.0883643837503 252 2
758.3173937061566 1853.018192456573 253 2
758.327788910185 1853.0601386802102 254 2
758.2757406675122 1852.8982489240645 255 2
758.4998878031533 1852.4455613356142 256 2
758.8747643444325 1852.5540193888799 257 2
758.6113832829748 1852.3144216492778 258 2
758.5247796725934 1852.330480347003 259 2
758.4895813710755 1852.1058683114657 260 2
758.4783063845615 1852.1942894913134 261 2
758.5100440618276 1852.339761137734 262 2
758.6586807225002 1852.2591113823541 263 2
758.7039638923311 1852.1214799363127 264 2
758.701302097564 1852.0734953755216 265 2
758.5520374836565 1852.2892257084152 266 2
758.7040805271249 1852.4739391638684 267 2
758.9571230302801 1852.3722224590624 268 2
759.0288908754784 1852.4299078571557 269 2
759.0344217190466 1852.0681104317034 270 2
759.1673670401325 1852.3780305169616 271 2
759.4272077368196 1852.3782164984377 272 2
759.8217988485592 1852.4718651713454 273 2
759.7775771534157 1852.547029633398 274 2
759.899553226238 1852.7203596994975 275 2
759.7353968108652 1852.7956754519148 276 2
759.6332966609862 1852.9737451483695 277 2
759.7810323762557 1852.8267162389207 278 2
759.8413420419135 1852.7343213795168 279 2
759.5064908350413 1852.6129602476017 280 2
759.7253448994738 1852.7368723206953 281 2
759.702816602727 1853.158724124131 282 2
759.5721699854874 1853.4861569330067 283 2
759.4092666227076 1853.6595331212181 284 2
759.4592425029999 1853.816846463524 285 2
759.6505356530649 1854.2955891059464 286 2
759.5586730275448 1854.2062883116178 287 2
759.3824697579432 1854.2557183547078 288 2
759.4305903412356 1854.4395914620693 289 2
759.6287561820577 1854.330484297125 290 2
759.586457598262 1854.231703778784 291 2
759.7556933931177 1854.0607685520977 292 2
759.3769187393818 1853.8696675686203 293 2
759.4397978064633 1853.5832274629245 294 2
759.6015682958584 1853.37934440285 295 2
759.3883473739138 1852.8543025824715 296 2
759.469261959709 1852.7059130468022 297 2
759.5658185843589 1852.5036520622668 298 2
759.825555128291 1852.6236260628032 299 2
759.972621644886 1852.7020884100336 300 2
759.8126489034113 1852.5993841288437 301 2
759.5438927783324 1852.281510392988 302 2
759.4303667737506 1851.9655397981214 303 2
759.618648714449 1852.191795513408 304 2
759.6942267501491 1851.841921421741 305 2
759.7714878694138 1851.792619865686 306 2
760.0905225463226 1851.7203577895302 307 2
759.9756490819509 1851.5156315200725 308 2
759.5403335479047 1851.589886512987 309 2
759.2259867149035 1851.6796975312977 310 2
759.4752701636085 1851.8421829575598 311 2
759.4137023772936 1851.9398899043697 312 2
759.4857137430106 1851.9699026995374 313 2
759.2894081276334 1851.7691562091582 314 2
758.8847083735745 1851.5808997168172 315 2
758.9607110417253 1851.6209202555501 316 2
759.0744532746056 1851.4646698319577 317 2
759.4288589019668 1851.5592307259649 318 2
759.5860124856986 1851.6568737499579 319 2
759.6595453434516 1851.5445315752709 320 2
759.7628555392774 1851.484959663932 321 2
759.8356193307519 1851.6641597190055 322 2
759.6825854445468 1851.6961640230647 323 2
759.5572545281285 1851.4291437251497 324 2
759.5042169333879 1851.3812668744959 325 2
759.5611394154007 1851.557755388272 326 2
759.5559832845105 1851.5659572730656 327 2
759.6044649450398 1851.3277120360183 328 2
759.7438860746939 1851.2468310346178 329 2
759.7049659145604 1851.3160679703853 330 2
759.7702220027044 1851.586019880035 331 2
759.9269378473749 1851.7767834284807 332 2
760.0757547479013 1851.9601098541862 333 2
760.1325555133279 1851.666043493988 334 2
760.0502703856862 1851.346138053304 335 2
760.013162742309 1851.1697998437112 336 2
759.7565476146884 1851.393697256147 337 2
759.5335792005204 1851.520177649902 338 2
759.3948232998728 1851.8578617695277 339 2
759.152518448326 1851.8343203043548 340 2
759.1559894410539 1851.918664373691 341 2
759.1346529594291 1852.0013852681213 342 2
758.9605680292526 1851.940754984536 343 2
759.0504871518649 1851.680004565374 344 2
759.3320354390431 1851.4439698440174 345 2
759.2922797699223 1851.253721537747 346 2
759.2372115237077 1851.4304793346803 347 2
759.4264355219797 1851.5373993896806 348 2
759.6605482186718 1851.4690609391387 349 2
759.9415201516754 1851.4831160480371 350 2
760.0048762097074 1851.539983772257 351 2
759.9653978570921 1851.4396764936025 352 2
759.7289903514898 1851.4353605725714 353 2
759.823138348804 1851.2091446847169 354 2
759.7212997924009 1851.118809606868 355 2
759.9090533467617 1851.0933559999282 356 2
760.0759231810864 1851.257100148852 357 2
760.0730081585397 1850.9865349009929 358 2
759.9795331098535 1850.799837179177 359 2
759.8975768054253 1850.7349972781767 360 2
759.9393891567236 1851.0661028215898 361 2
760.0052922047571 1851.0881520452303 362 2
759.6229052823201 1851.111198259144 363 2
759.8054056120485 1851.0847475000455 364 2
759.9820273791063 1851.2107022192642 365 2
759.9206843189573 1851.174281365813 366 2
759.8093176674098 1850.860778812717 367 2
759.7983766228496 1850.8682571932718 368 2
759.9318821024814 1851.00077255892 369 2
759.803407054339 1851.220451716094 370 2
759.8452908582885 1851.0760863146727 371 2
759.6546187010117 1851.2568506044768 372 2
759.8253515509664 1851.3531341922726 373 2
759.9320166610293 1851.2615679191601 374 2
759.8733413445334 1851.030470817427 375 2
759.7163339804226 1851.3286747654342 376 2
759.9346013957232 1851.3260646700587 377 2
759.9957348611508 1851.5892674934958 378 2
759.8606362958332 1851.3875083049027 379 2
759.6101456417143 1851.284349410263 380 2
759.3508617450584 1851.385553059273 381 2
759.4823746788063 1851.3501059041303 382 2
759.3453839220729 1851.158375087876 383 2
759.0914420094082 1851.3700107933898 384 2
758.858786038816 1851.1734781910004 385 2
758.7609912784336 1851.1256021718195 386 2
758.6927961831367 1851.275317257494 387 2
758.183947737468 1851.1596540481044 388 2
758.036781100003 1851.1525407911345 389 2
758.2804057075249 1851.2284895802682 390 2
758.4824400955509 1850.9963391587667 391 2
758.4656108460547 1850.613008070393 392 2
758.6442628930116 1850.9724400323055 393 2
758.6818572972368 1850.8712706743434 394 2
758.6448587657802 1850.9763709279766 395 2
758.76917410347 1850.8413431315714 396 2
758.993465538586 1850.903259985872 397 2
759.2250838278359 1850.8392388352506 398 2
758.9387488053135 1850.7733437833951 399 2
758.81496761915 1850.792286218471 400 2
758.7452760324251 1850.7876615063112 401 2
758.6934409314379 1850.8800462166241 402 2
758.7941393466401 1851.1763695665722 403 2
758.6112656575398 1851.1609553399485 404 2
758.6400966802242 1850.8944224494257 405 2
758.5549294557594 1850.574307712822 406 2
758.3279276893347 1850.8202208283064 407 2
758.4132799609263 1850.9976067119167 408 2
758.3687085515579 1851.3300220759352 409 2
758.7254885812245 1851.2029535498289 410 2
758.8927733795205 1851.3338702836386 411 2
759.0775651568321 1851.6862220733276 412 2
758.9004010459448 1851.9441876067144 413 2
759.3199434010864 1851.998292107731 414 2
759.2622162514868 1851.7554756362586 415 2
759.1100711367849 1851.6352701164953 416 2
759.2505735405471 1851.7874823050818 417 2
759.3530538714548 1852.1359303150348 418 2
759.1600301854896 1852.2244887167806 419 2
758.9963754030388 1852.4727202130325 420 2
759.078810606533 1852.5199290551247 421 2
759.1919867370311 1852.5158468510313 422 2
759.1477011203739 1852.4189398044934 423 2
758.960884094301 1852.574528217731 424 2
759.102549724108 1852.8126043093862 425 2
759.1112836647517 1852.7398958158801 426 2
759.0253429520105 1852.831264967608 427 2
758.9094207125861 1852.8090198348318 428 2
758.9646539260802 1852.5117929715525 429 2
759.2318811140208 1852.2606965371733 430 2
759.131993075771 1852.064220563576 431 2
759.0429149289679 1852.2484367020252 432 2
759.0333326460527 1852.1923289169235 433 2
759.1675519067337 1852.4938694472633 434 2
759.4131764928595 1852.770096110155 435 2
759.3254699986975 1852.5826122529056 436 2
759.6845339081517 1852.721781455989 437 2
759.8200066751436 1852.4622808838326 438 2
759.6052393486083 1852.5268022478006 439 2
759.8923372667109 1852.4315690443489 440 2
759.8868689843175 1852.411196029338 441 2
760.1744280466929 1852.4188535178077 442 2
759.9568737676649 1852.499116979765 443 2
759.9017763219172 1852.5884902632786 444 2
759.8301831219395 1852.5757276012437 445 2
759.9461124922684 1852.5024806718218 446 2
760.0116830669868 1852.6204326540967 447 2
759.7838768839296 1852.8539269689497 448 2
759.8786026560864 1853.1675771183902 449 2
759.9456487067755 1853.1202596791302 450 2
759.8371141118033 1852.889746478747 451 2
760.1885561684359 1852.703876839658 452 2
760.279523874438 1852.301720116353 453 2
760.2032437345075 1852.3186856531274 454 2
760.3781678885507 1852.5753391524054 455 2
760.3419627872277 1852.375080286275 456 2
760.6436958324055 1852.3454114360932 457 2
760.5520575663827 1852.7026612931568 458 2
760.729315873114 1852.7932774436542 459 2
760.9005416005704 1852.68250577077 460 2
760.8766821469077 1852.6878218513707 461 2
761.1545687035887 1852.769197496179 462 2
761.3135696062329 1852.8761774028835 463 2
761.3895822843156 1852.7663096622796 464 2
761.2528311821582 1852.584830673745 465 2
761.0826582530028 1852.7114949007916 466 2
761.0140437830393 1852.6575302192402 467 2
760.7223797600146 1852.7245407008054 468 2
760.884739628191 1852.923427272554 469 2
761.102485977629 1853.1615963060915 470 2
761.1047472986387 1853.5085015208729 471 2
760.8556246765842 1853.6867928384524 472 2
760.657952429337 1853.9105021954024 473 2
760.5854403387597 1853.4959977012138 474 2
760.3855191794736 1853.531883380652 475 2
760.3002570166051 1853.6161837056768 476 2
760.2955335627287 1853.6713030563503 477 2
760.4577937484552 1853.619435140836 478 2
760.1489992298133 1853.957154200305 479 2
760.1100050318931 1854.105758712493 480 2
759.8108826100838 1854.214661668279 481 2
759.5378719334504 1853.9928732983255 482 2
759.544000676399 1853.8361153773262 483 2
759.491035740227 1853.646002011284 484 2
759.5424505435968 1853.7821377087155 485 2
759.6614436341091 1853.7311601792971 486 2
759.4288612841466 1853.9738690869863 487 2
759.189593837472 1854.4388549826767 488 2
759.0175321172836 1854.7458558116339 489 2
759.1201184499503 1854.379757132049 490 2
758.8370689738092 1854.283609620052 491 2
758.8673429982903 1854.4098299943046 492 2
758.6273834931034 1854.371521622652 493 2
758.5028808010632 1854.3224656773775 494 2
758.923039786927 1854.2474461536833 495 2
758.8563968397926 1854.0756096097007 496 2
758.5270485747814 1853.939817527151 497 2
758.5733365312302 1854.2097869458305 498 2
758.6738654066036 1853.9937803108007 499 2
758.940871710309 1853.9439301384411 500 2
758.7671382933486 1853.7125337596697 501 2
758.6207859179586 1853.6442462714542 502 2
758.6090677044538 1853.6759823921034 503 2
758.6754483002209 1853.549546426385 504 2
758.8760545252102 1853.6716704360733 505 2
758.85371697226 1853.639792595746 506 2
758.6851651572975 1853.460748731558 507 2
758.5746208659631 1853.3645501577375 508 2
758.4468708298414 1853.1014750253503 509 2
758.432893545209 1853.2205345908758 510 2
758.6114735991675 1853.1773036528973 511 2
758.8643708478398 1853.2480184661756 512 2
758.70650789066 1853.2256669227818 513 2
758.4815544360564 1852.9373847758948 514 2
758.36758705231 1853.1992737946257 515 2
758.4915580787983 1853.4674734907076 516 2
758.584634675205 1853.2643530968699 517 2
758.5249668180895 1853.4260517822668 518 2
758.4195224786664 1853.3174542358 519 2
758.2761210476892 1853.4386208232625 520 2
757.6766184807273 1853.5420045681249 521 2
757.7593483821895 1853.8344609813926 522 2
757.645115827057 1853.8517210556113 523 2
757.3742253361833 1853.9382333410986 524 2
757.2522961794145 1853.9014145755204 525 2
757.3051234797612 1854.0603424205642 526 2
757.1717090555699 1853.851737292542 527 2
756.8945801855826 1853.617974944638 528 2
757.0069715114432 1853.8606782451195 529 2
756.9609944971473 1854.127671814267 530 2
757.0867142392 1854.0929893531172 531 2
757.0117195168218 1853.9568014202675 532 2
756.865492558209 1853.8562282299604 533 2
756.9877006153954 1853.8584082988543 534 2
756.936642944446 1854.1798454212233 535 2
756.5957269416455 1854.2945284210207 536 2
756.7789642990974 1854.248678439967 537 2
756.8077846509576 1854.2331631594782 538 2
756.8591805119404 1854.3372410458687 539 2
756.7533576192741 1854.4461050768637 540 2
757.0508311198139 1854.2963932085702 541 2
757.412710996505 1853.8959705207642 542 2
757.4922688289091 1853.6377425419776 543 2
757.2357248808759 1853.7055447903792 544 2
757.2838017259216 1853.9201014302473 545 2
757.4519229326829 1853.9337341976986 546 2
757.2425677757759 1853.5223100743012 547 2
757.6186656027883 1853.4255916514185 548 2
757.8554244273381 1853.2818956207504 549 2
757.8146322367807 1853.2288149296267 550 2
758.0567316888347 1853.296719400046 551 2
757.7812423129552 1853.065932230598 552 2
757.7939268177122 1853.2164134491554 553 2
758.137752086166 1853.1421590427847 554 2
758.1002160140433 1853.1681775714826 555 2
757.8465130151516 1853.0425641292163 556 2
757.7706064613136 1853.1667035992152 557 2
757.7382746579054 1853.318117605625 558 2
757.5124404716648 1853.3390552962092 559 2
757.670829988045 1853.2011849678208 560 2
757.8614076684687 1853.2458739579088 561 2
757.7084624995897 1853.2414994598394 562 2
757.6888765264063 1853.0945629768908 563 2
757.9807347809437 1853.1072689766597 564 2
758.0507526414442 1853.0914066728458 565 2
757.87133999882 1853.001127336923 566 2
757.6535169685432 1853.1774542818303 567 2
757.8892562906918 1853.2089977144642 568 2
757.8821656296543 1853.218439247071 569 2
757.8735867714623 1853.1365049767949 570 2
757.7397055361672 1853.245069405075 571 2
757.932768984678 1853.266775673326 572 2
758.2757336246015 1852.8481204026455 573 2
758.0412877610074 1852.953820327136 574 2
757.6686327857898 1852.7856654884715 575 2
757.6370891605771 1852.7971444760017 576 2
757.5731549928915 1852.633233189168 577 2
757.9452067196403 1852.921450718059 578 2
758.102443055988 1853.0358054685003 579 2
758.4348917594489 1853.1081083250085 580 2
758.2713680610851 1853.1155437348827 581 2
758.3745239518703 1853.2372533730106 582 2
758.5329419935524 1853.1344419952939 583 2
758.6113585468705 1853.0972970338748 584 2
758.5446113086233 1853.1742267932405 585 2
758.5457588401083 1853.1389258383488 586 2
758.5900061228444 1853.1374262803802 587 2
758.5471347316925 1853.5506150660601 588 2
758.3787781762422 1853.5237879500214 589 2
758.2397110243082 1853.4055750300276 590 2
758.3382999305043 1853.5682826776924 591 2
758.2782542308954 1853.606921740048 592 2
758.3109432924167 1853.790286701086 593 2
758.4624886301875 1853.9904543937141 594 2
758.6171944370476 1854.3088759074353 595 2
758.8921026616026 1854.6927927256722 596 2
758.7872766846028 1854.6882367659878 597 2
758.7956630278192 1854.6474298959486 598 2
758.5137793986354 1854.8203259707486 599 2
758.1268892011615 1854.6344356515206 600 2
758.2008130344656 1854.4836803977216 601 2
758.1465056480662 1854.6171862016122 602 2
758.0176346601747 1854.6019195057152 603 2
757.7649019350755 1855.000146004238 604 2
757.7922148862324 1854.8656903439335 605 2
757.8696424948625 1854.5798967400654 606 2
757.7906616735959 1854.313117483364 607 2
757.5157636028002 1854.5192564476176 608 2
757.3391409326722 1854.4615630641263 609 2
757.3144074789781 1854.5295167887407 610 2
757.1438499465453 1854.3723303154673 611 2
756.9653111932982 1854.5819809533887 612 2
756.6821331107326 1854.7687483042666 613 2
756.903543996903 1854.7237535103745 614 2
757.4228903300832 1854.9069210401804 615 2
757.5975886947285 1855.0677495957393 616 2
757.7041628531797 1855.4290597804536 617 2
757.5943796836879 1855.3683426756372 618 2
757.5059213229856 1855.1676717382072 619 2
757.6629620950675 1855.1911058188903 620 2
757.7458382381628 1855.2269310528513 621 2
757.9427957782747 1855.3811813980737 622 2
757.8022318045582 1855.4978646193035 623 2
757.4750491674531 1855.5441203231715 624 2
757.4337884148755 1855.5053702642526 625 2
757.1706813487169 1855.5666647614503 626 2
757.2008035447791 1855.6534191703877 627 2
757.0937101231477 1855.2823127875745 628 2
757.2857089738511 1854.9469865809922 629 2
756.8705932822528 1854.6420638665084 630 2
756.7709212396084 1854.5160833254272 631 2
756.6603892857536 1854.5815659480456 632 2
756.6054159403735 1854.8503274260595 633 2
756.9000584068473 1854.674512777986 634 2
757.106341260246 1854.334205849463 635 2
757.4340217666771 1853.9920253882697 636 2
757.5568737281703 1854.1441417185106 637 2
758.00559944986 1853.9598909096565 638 2
758.2730025586277 1853.8876961510412 639 2
758.3320667849605 1854.0672135769844 640 2
758.0109611724206 1854.039507503317 641 2
757.6913463889813 1853.8771228113576 642 2
757.898687068007 1853.9466231611916 643 2
757.7884714833791 1854.1406939066737 644 2
757.5512247790059 1854.4528800677435 645 2
757.3572744621563 1854.4467195157417 646 2
756.9506929053807 1854.596075889889 647 2
756.917385028461 1854.7293632111155 648 2
757.2253283611524 1854.6040514359847 649 2
756.9341774170532 1854.6939967676187 650 2
756.9270188967527 1854.4030029517794 651 2
757.1435773906907 1854.2539816699118 652 2
756.9315014821176 1854.0501022639878 653 2
756.8080538939965 1854.2266621551128 654 2
756.9087658667494 1854.2749148906728 655 2
756.9067599976796 1854.1784457745514 656 2
756.8816712888546 1854.1508493061958 657 2
756.6990967734797 1854.198919378976 658 2
756.4367713681836 1854.2896334978836 659 2
756.4685097844165 1854.2923988758466 660 2
756.0678577193962 1854.4518780397334 661 2
756.0790879474475 1854.4772857980092 662 2
756.5285881237311 1854.3388905332733 663 2
756.8784649734935 1854.1495748037855 664 2
756.7458752636356 1854.0937738114817 665 2
756.5406404150515 1854.2738395952806 666 2
756.4325930829552 1854.4365692688182 667 2
756.853101942268 1854.4480738777588 668 2
756.5073330886185 1854.5149533720603 669 2
756.3877496748524 1854.3784558590628 670 2
756.4903624880885 1854.0874163957417 671 2
756.581455711605 1854.0183270357677 672 2
756.8871345202917 1854.309760323371 673 2
757.0584155286986 1854.3078275682494 674 2
757.1506305093384 1854.2244645201995 675 2
757.0950002242419 1854.231270585696 676 2
757.081974662469 1854.2813844412549 677 2
756.8509753083864 1854.5083885625386 678 2
756.6811824960841 1854.7193010355763 679 2
756.4889902132376 1854.6298053780506 680 2
756.0353397069438 1854.7470735307359 681 2
755.8093936250691 1854.6781318634012 682 2
756.0565991912393 1855.0170309795292 683 2
756.2145475067263 1855.244274485632 684 2
756.0355225935416 1855.3334821951269 685 2
755.6239799464926 1855.235111426164 686 2
755.3781942551598 1855.179114476267 687 2
755.1426531234448 1854.8817206038163 688 2
755.2273473850612 1854.7924894184928 689 2
755.2620496073645 1854.7739256374944 690 2
755.6167617186693 1854.4756215524026 691 2
755.7298657395264 1854.4945282083174 692 2
755.3963604932385 1854.6466607171888 693 2
755.2184852436368 1855.0453338501704 694 2
755.0453267795167 1855.263052991365 695 2
754.5450875050764 1855.0049794414374 696 2
754.544595913889 1854.6966884145897 697 2
754.4079411906763 1854.6392689035447 698 2
754.5218811600205 1854.725593742465 699 2
754.5546176920697 1854.6309350751912 700 2
754.8263898318464 1854.7274847014344 701 2
755.0575319259596 1854.3256275728231 702 2
755.0509857869598 1854.0471876464183 703 2
754.8736551889235 1853.9085934728662 704 2
754.6616801700645 1853.9526997889766 705 2
754.4309260704292 1853.8628709312943 706 2
754.1494121076225 1854.020338358054 707 2
754.3902152420247 1854.304719595549 708 2
754.5723830242642 1854.342763325507 709 2
754.4093603024693 1854.404938092259 710 2
754.307054339872 1854.325318027164 711 2
754.4616638459509 1854.251944387412 712 2
754.6871112519456 1853.6289569852336 713 2
754.5689725096654 1853.3793518820873 714 2
754.7762311502511 1853.2086700685961 715 2
755.0618744837192 1853.1545634642355 716 2
754.912225255945 1853.2454244440949 717 2
754.8432152925726 1852.993955723628 718 2
754.8767069931272 1853.1682987682773 719 2
755.1000974078568 1853.2891497178541 720 2
754.9400538863554 1853.3973036288094 721 2
754.6573940283699 1853.4825939969712 722 2
754.6844587870622 1853.3477065243778 723 2
754.7980626092955 1853.2728455902188 724 2
754.8012464699779 1853.0459996115599 725 2
754.8419707661452 1853.050850070111 726 2
754.9774762204332 1852.7822918465076 727 2
755.0727641604814 1852.5305127139252 728 2
755.1270055280396 1852.6256609726047 729 2
755.0408209391852 1852.7582035398182 730 2
755.0989893160811 1852.6813202908086 731 2
755.0934933373021 1852.595677313849 732 2
755.2743676275393 1852.5659848564185 733 2
755.3630080625549 1852.2203665290103 734 2
755.6433644677794 1851.8505729069282 735 2
755.571592574695 1851.8319549962682 736 2
755.4568471455847 1851.7032406754122 737 2
755.2933987096771 1851.204262965993 738 2
755.2881310706846 1851.3734742829306 739 2
754.9841548788685 1851.5315670728405 740 2
754.9945950241199 1851.680180469678 741 2
754.9193016450404 1851.802207874375 742 2
755.0362316263224 1851.7039919688716 743 2
755.3343333948727 1851.6974008241657 744 2
755.163214592959 1851.9180255113738 745 2
755.023688383231 1851.9306005486608 746 2
754.9610279146501 1851.8294561762114 747 2
755.0630073808783 1851.8405087747278 748 2
755.1540515439507 1851.902854735326 749 2
755.1198331338159 1852.0272862413876 750 2
754.7379418035941 1851.848755638524 751 2
754.761699231351 1851.992047224876 752 2
754.4730866418997 1851.9086859670851 753 2
754.0540905506832 1851.8893848779633 754 2
754.0910793102735 1851.7924799460643 755 2
754.1539257696954 1851.697335573376 756 2
754.314414616496 1851.6947937987688 757 2
754.3915791006428 1851.7136134860032 758 2
754.3363842364579 1851.9108826957513 759 2
754.563774543063 1852.2967067821185 760 2
754.936966945092 1852.2791395227762 761 2
755.076307430646 1852.2430621630954 762 2
755.0428208974913 1851.8633446077597 763 2
754.7423894247017 1851.8139975711892 764 2
754.3271850362461 1851.7005831517658 765 2
754.4927197512474 1851.5216212431756 766 2
754.3048857294706 1851.1703942267618 767 2
754.2028349383053 1851.1183023488463 768 2
753.952110654568 1851.3801536624715 769 2
754.0044105847138 1851.658690239082 770 2
753.9158958709734 1851.8720278026865 771 2
753.5803822270441 1851.9347866325254 772 2
753.6074624510239 1851.6293131226912 773 2
753.583424011702 1851.6470766650043 774 2
753.7413059964781 1851.4807259936056 775 2
753.5501273938779 1851.389401611441 776 2
753.7060124152657 1851.2972597751793 777 2
753.9363275373421 1851.3700927729883 778 2
753.8604342102215 1851.5819255207568 779 2
753.8184079428419 1851.5684635072896 780 2
753.7486499799386 1851.6758664058991 781 2
754.0016405316774 1851.859594721669 782 2
753.8964717948081 1851.8011010569448 783 2
754.2875607501531 1851.8286938185176 784 2
754.1956920273427 1851.8180776333795 785 2
754.4354150982524 1851.6973419171832 786 2
754.5217824881657 1851.8398235745187 787 2
754.7653396044915 1851.8420901611466 788 2
755.036945929696 1851.4448353808966 789 2
754.8156948375023 1851.2686245994419 790 2
754.8390090442634 1851.5301527232966 791 2
755.1665892221475 1851.5499328543185 792 2
755.2707183647074 1851.465442571788 793 2
755.5743025588267 1851.59139327766 794 2
755.689556735274 1851.6299718893079 795 2
755.5292711383714 1851.806845507842 796 2
755.4611994209848 1851.5468642400006 797 2
755.3854670140497 1851.7525862803122 798 2
755.6006560254752 1852.122474971566 799 2
755.8447830655393 1852.022511404374 800 2
755.7274431901159 1851.8046841137345 801 2
755.8096400852286 1851.779775764385 802 2
755.7477354161676 1851.8250847926129 803 2
755.7310476287129 1851.8403458979003 804 2
755.6439817730372 1851.7417310826804 805 2
755.7606048277563 1851.9964361995656 806 2
755.5703884830482 1851.797981660574 807 2
755.5629782675143 1851.8436196781545 808 2
755.5851807005541 1851.9812932064624 809 2
755.4458652844381 1852.1655903700055 810 2
755.5674360109401 1852.0430927650448 811 2
755.3973971510563 1852.0726150132684 812 2
755.4235713089323 1851.9850200065096 813 2
755.6859302928248 1852.5335545952828 814 2
756.0296861192048 1852.6305695739507 815 2
756.0149140245702 1852.5319749339078 816 2
756.0969917787542 1852.424379103497 817 2
756.0799741928329 1852.4100237893188 818 2
755.8792176979878 1852.5185068665173 819 2
755.6952946978239 1852.4956361724692 820 2
755.5834593565745 1852.2818029461703 821 2
755.5615458287967 1852.4274149314542 822 2
756.0696590031406 1852.6283676213957 823 2
756.276101171286 1852.5230572044238 824 2
756.3622346872239 1852.6951390816128 825 2
756.1787270856801 1852.8743960951513 826 2
756.0559088348824 1853.17593773969 827 2
755.8390232829747 1852.8892166649675 828 2
755.7822626493253 1852.8090897148213 829 2
755.9267105005731 1852.830690140579 830 2
756.2322855453655 1852.3504163214945 831 2
756.1897306724106 1852.161195231222 832 2
756.2654334570849 1852.01738938961 833 2
756.5435936693196 1851.9411608296111 834 2
756.6770114871208 1852.2213246897907 835 2
757.09019654862 1852.2449454873479 836 2
757.136052391671 1852.011518429531 837 2
757.3446073067263 1851.9382807900272 838 2
757.5339318090622 1852.0713189274397 839 2
757.2124563026924 1852.1926223171163 840 2
757.5070733116662 1852.153434042135 841 2
757.3409777126088 1852.2877729264048 842 2
757.1380869318326 1852.320940884231 843 2
757.2266046613477 1852.6106554723274 844 2
757.3398805993239 1852.5667769332106 845 2
757.4282677151392 1852.4317878355096 846 2
757.3564667648849 1852.8071669998078 847 2
757.052767315235 1852.8095818397162 848 2
756.9713155982184 1852.9114752921769 849 2
756.8682347122214 1853.106200807701 850 2
756.9560136101936 1853.4798818493937 851 2
757.1228954350978 1853.4283328832034 852 2
757.1306005111327 1853.447119364514 853 2
757.2537298385081 1853.5735529081373 854 2
757.2133444140757 1853.553143413889 855 2
757.011713911859 1853.7944665574362 856 2
756.8398600810904 1853.9769087632503 857 2
756.9334485626357 1854.1326045727858 858 2
756.8429115817198 1854.0542323934071 859 2
756.5329451867153 1854.031516899125 860 2
756.6417535024684 1854.0357270680024 861 2
756.4896984882221 1854.0401788900292 862 2
756.6271096487292 1854.0873226304022 863 2
756.6871244709765 1854.43188956305 864 2
756.4652449248192 1854.1262965416079 865 2
756.8610296068521 1853.8281710080794 866 2
756.9478690816815 1853.8147653262824 867 2
756.6930753523106 1853.6670333655995 868 2
756.8361917538061 1853.700162120866 869 2
757.0301823553995 1853.9626781721956 870 2
756.9388474853653 1853.6654809112777 871 2
756.8920213993595 1853.630717395768 872 2
756.8680458804677 1853.539041145406 873 2
756.6136472356026 1853.454508224287 874 2
756.5071490927446 1853.3106995944063 875 2
756.5849727493245 1853.410519178457 876 2
756.598658609351 1853.5171798441572 877 2
756.6728727203391 1853.2872288157903 878 2
756.6887684210723 1853.1305611165403 879 2
756.6076044345801 1853.4212953209133 880 2
756.0969451515315 1853.61196628286 881 2
755.955267782214 1853.5347500877544 882 2
755.9462645402401 1853.4244755743734 883 2
755.9645467209418 1853.6011959437963 884 2
755.8859215481315 1853.754944314778 885 2
755.5286703407957 1853.7848804522087 886 2
755.5182735424873 1853.729857102335 887 2
755.7080668669128 1853.8729974875578 888 2
755.499612435378 1853.8273774764707 889 2
755.576215320043 1853.692830230717 890 2
755.5745553147659 1853.570472462496 891 2
755.8914622273053 1853.5225429981954 892 2
755.8063181666323 1853.470076258293 893 2
756.1729229329262 1853.5412131528828 894 2
756.1193682097271 1853.0602343600062 895 2
756.2252752171461 1853.6501204579913 896 2
756.2233278135516 1853.5012967327846 897 2
756.0259685736269 1853.509801057432 898 2
756.0735208869108 1853.3562234189974 899 2
756.0007575062009 1853.4255247411284 900 2
755.8002797089305 1853.7305482170334 901 2
755.6294894825996 1854.2713051946719 902 2
755.5979396193619 1853.990918510286 903 2
755.3614054752952 1854.10501394825 904 2
755.2169698562824 1854.1889998085096 905 2
755.1778458295812 1854.2454436280486 906 2
755.3783395758608 1854.0350650421574 907 2
755.345078105222 1853.93208981061 908 2
755.5599388068491 1854.187537380226 909 2
755.5876820530586 1854.2788800371775 910 2
755.3778510722962 1854.4911511371297 911 2
755.2580118078442 1854.3634001971016 912 2
755.1204840178666 1854.482679479645 913 2
755.2525708576868 1854.5132310247843 914 2
755.214293091375 1854.3316684469985 915 2
755.192223809412 1854.242186229199 916 2
755.5377313732744 1854.254213484569 917 2
755.8069440091208 1854.371032091514 918 2
756.137938596549 1854.321246174716 919 2
756.3994623884253 1854.5229511484163 920 2
756.0225720991677 1854.742268425748 921 2
755.7654047393982 1854.9933027499167 922 2
755.3746926431722 1855.0641539309668 923 2
754.8742449141474 1855.0672038142172 924 2
754.7258272426734 1855.1767369731629 925 2
754.667081177521 1855.107693437305 926 2
754.9107410775617 1855.1805686463445 927 2
754.9184997913484 1855.1844322569927 928 2
755.1170712110069 1855.0549975754006 929 2
755.4300871847101 1854.9318237274267 930 2
755.4409637526021 1854.822625700408 931 2
755.6053488954266 1854.8375542839283 932 2
755.6816949767328 1854.9669408959637 933 2
755.5397431481472 1855.1414960939358 934 2
755.5210786261277 1855.1681770308596 935 2
755.2412345364177 1855.292079410234 936 2
755.5452316796183 1855.3170056454144 937 2
755.7155942268273 1855.4156269061446 938 2
755.3447583092162 1855.1456208113925 939 2
755.2654752227695 1855.1020914230494 940 2
755.4699671887757 1854.9785907347089 941 2
755.2656943167636 1854.81845760503 942 2
755.2116970033753 1854.5618500270775 943 2
755.2011269877413 1854.5543519288442 944 2
755.105047961437 1854.7272808912928 945 2
755.145275342707 1854.7808229318946 946 2
755.2470202608218 1854.7063839479606 947 2
755.5471854337204 1854.4674200380116 948 2
755.7022887019078 1854.7887737586257 949 2
755.9702515184204 1854.9111606134613 950 2
755.9767700424511 1855.1148618058687 951 2
756.1076211512491 1855.0523218105332 952 2
756.2599227870309 1855.0269817082185 953 2
756.4921112166126 1854.8533866782402 954 2
756.5965027145667 1855.112091797587 955 2
756.8063761742571 1855.0396615391357 956 2
756.768043689511 1854.8826653267918 957 2
757.1536789116806 1854.5668727852594 958 2
757.3797757269865 1854.323508144889 959 2
757.4433447916947 1854.3375991292917 960 2
757.487104333589 1854.0279507462676 961 2
757.6975092943366 1854.0338809018765 962 2
757.6933934371822 1854.3476325985678 963 2
757.4722457192237 1854.4039499280402 964 2
757.4523823368194 1854.494080720169 965 2
757.0831187795826 1854.8394756218522 966 2
757.0790777531953 1854.7712689079615 967 2
757.0135906143444 1854.6294568853784 968 2
757.2845663926008 1854.7227109434923 969 2
757.4357443100524 1854.9039762895923 970 2
757.5543639042229 1855.0995711455223 971 2
757.64124111934 1855.6695701283336 972 2
757.427156899275 1855.845353411331 973 2
757.3576888314127 1855.5063769192939 974 2
757.4292566798085 1855.8496875507565 975 2
757.3999135607692 1856.1255094867622 976 2
757.2675265649408 1855.595400460566 977 2
757.2634640101102 1855.4760836468831 978 2
757.4008042255656 1855.6428192196934 979 2
757.6713896284767 1855.5684489069122 980 2
757.8921523563342 1855.7006398676422 981 2
757.9677195352788 1855.8059754274627 982 2
758.0766529571048 1855.715791309538 983 2
757.9535954513909 1855.7466390804998 984 2
757.6860108050118 1855.5576360592231 985 2
757.7907601975963 1855.760176956239 986 2
757.8343362591816 1855.6494308404904 987 2
757.5876113275248 1855.7872948813729 988 2
757.440526594175 1855.8100879574301 989 2
757.7558336118858 1856.145494987203 990 2
757.8518421261325 1856.0381737978084 991 2
757.8729459383592 1856.219517424744 992 2
757.7398945892718 1856.1101357701446 993 2
757.8122208909872 1855.9396523389703 994 2
757.6807614582949 1855.6596279932394 995 2
757.464100319105 1855.5385136017042 996 2
756.9762230123181 1855.664418757222 997 2
756.9164225627463 1855.4808110436074 998 2
757.041494377466 1855.7474287375105 999 2
756.619869633693 1855.9748650578567 1000 2
756.6222991052231 1856.3976972442974 1001 2
756.8586236061908 1856.3185614844451 1002 2
756.816951070571 1856.3661267389034 1003 2
757.0547263589723 1856.5092755322294 1004 2
757.1465079488391 1856.5251599523563 1005 2
757.1233761430714 1856.0127696797745 1006 2
757.0238858022174 1855.6488998643365 1007 2
757.0966043680701 1855.5372453010878 1008 2
757.1336440030526 1855.5963075986333 1009 2
757.242931720699 1855.718132894449 1010 2
757.0451873521274 1855.6833144630216 1011 2
756.9697045701627 1855.3256738525927 1012 2
756.7687052410602 1855.2272610057178 1013 2
756.8740580829559 1855.6270808554336 1014 2
757.0573139096125 1856.2629039762792 1015 2
756.8387505271311 1855.960637786902 1016 2
757.0506993305737 1856.1578744310611 1017 2
757.1609686099957 1856.186137951443 1018 2
757.5221954541964 1856.1002434698469 1019 2
757.5319120563202 1855.727007241291 1020 2
757.3326457804678 1855.6418055706129 1021 2
757.5368192083502 1855.786853949715 1022 2
757.4848791749897 1855.8380786520306 1023 2
757.4215909385016 1856.0531225024301 1024 2
757.2919342908406 1856.0135298193059 1025 2
757.0711758047541 1855.8923974439022 1026 2
757.0733580854188 1856.066616089919 1027 2
757.0816429860417 1856.0381910314466 1028 2
757.4266261404655 1856.259153588001 1029 2
757.689094344047 1856.3397953185606 1030 2
757.8307326852438 1856.3156062663159 1031 2
757.9589715727544 1856.5661535940058 1032 2
757.9366237203513 1856.4038025089424 1033 2
758.0270044644808 1856.4382799191872 1034 2
758.0368811205376 1856.6059860944083 1035 2
758.1602927453297 1856.6336212988635 1036 2
758.1709046241565 1856.6021056524858 1037 2
758.4131988867904 1856.5691925989317 1038 2
758.2507909630444 1856.5179920783826 1039 2
758.2400827453373 1856.3643577559467 1040 2
758.2020970352274 1856.6072497698892 1041 2
758.2461112613781 1856.6949842414558 1042 2
758.2218913893345 1856.722521856338 1043 2
758.2548681420072 1856.5430753421408 1044 2
758.2682800182622 1856.4310013878232 1045 2
758.6398495835446 1856.5655367912668 1046 2
758.8495292600286 1856.413705208706 1047 2
758.6942915147582 1856.2271818480092 1048 2
758.7892960883581 1856.5690400114347 1049 2
758.6376653787447 1856.4559690043866 1050 2
758.5708666368162 1856.2831298110577 1051 2
758.4276288166312 1855.9573275859998 1052 2
758.3877199171135 1855.6760778370501 1053 2
758.2448964666187 1855.7126576872215 1054 2
758.3773249410517 1855.9458640728385 1055 2
758.2962922202728 1855.8701235917422 1056 2
758.2781086079405 1855.7611458411504 1057 2
758.3061314814809 1855.348627283466 1058 2
758.0471059060792 1855.2544989158935 1059 2
757.9815342066319 1855.3964623721965 1060 2
757.7216985558111 1855.323365810984 1061 2
757.5858563117888 1855.3179084973265 1062 2
757.2114279878634 1855.4651767159564 1063 2
757.0866705478297 1855.5293105085454 1064 2
756.98029146402 1855.352609563118 1065 2
757.0552417883276 1855.2473724470392 1066 2
757.0257227803488 1855.0324535997008 1067 2
756.7659920979672 1854.9661494296286 1068 2
756.8221627379235 1855.0441198558347 1069 2
756.8586211296772 1855.2767583068446 1070 2
756.9119062523712 1855.265389173646 1071 2
756.5493959651544 1855.3436119745381 1072 2
756.3292966842439 1855.1757906429323 1073 2
756.0786457760697 1855.16498214476 1074 2
756.206830843081 1855.2708071375666 1075 2
756.2232448571036 1854.995120965839 1076 2
756.2116475869215 1854.8726587176175 1077 2
756.638233498913 1854.6600071563744 1078 2
757.1802060107804 1854.5319896515161 1079 2
757.2034133434329 1854.5251269186513 1080 2
757.4692660929899 1854.6816651415245 1081 2
757.6438170720832 1854.4690163150292 1082 2
757.6409063530325 1854.8467235919945 1083 2
757.6265000583198 1855.1675585190135 1084 2
757.7263360677879 1855.3564240257076 1085 2
757.6446177999893 1855.2594291591445 1086 2
757.2884916335921 1855.3108973331834 1087 2
757.2218816486615 1855.0444209573845 1088 2
756.8127677296881 1855.2597759162263 1089 2
756.5621142199609 1855.158604574221 1090 2
756.8227908633221 1855.2717481269112 1091 2
756.7923775655105 1855.4743198364492 1092 2
756.6255240630535 1855.4143835376556 1093 2
756.4025534303921 1855.4820329552606 1094 2
756.4942009294897 1855.5523870840016 1095 2
756.2296457620862 1855.8041402237586 1096 2
756.4474922790101 1855.9068988497113 1097 2
756.4865718334419 1855.56872660382 1098 2
756.3579367028603 1855.38027773328 1099 2
756.3191238855428 1855.1915260452013 1100 2
756.861757053642 1855.2176930888038 1101 2
756.7101782422013 1855.5181864916021 1102 2
756.837747192776 1855.3146273627904 1103 2
756.7110566289932 1855.405495034385 1104 2
756.6888738367363 1855.0757916808766 1105 2
756.388224264252 1855.0075597087152 1106 2
756.3508943463094 1855.2349115838404 1107 2
756.5334411673508 1855.2374214884771 1108 2
756.467236013726 1854.9445369149526 1109 2
756.4927745680408 1855.0669579784003 1110 2
756.4847267533235 1854.9312255553061 1111 2
756.8681117093677 1854.8037920209708 1112 2
757.2250596296607 1854.6557943794046 1113 2
757.1941886984587 1854.5752553948319 1114 2
757.202941605032 1854.5266357163362 1115 2
757.2501387258804 1854.9306739734373 1116 2
757.4355499075623 1855.1867619403547 1117 2
757.2468040409223 1855.1005962665643 1118 2
757.1735823530539 1854.965103506217 1119 2
756.8341378097006 1854.8556063438348 1120 2
756.7561710685758 1854.955084071734 1121 2
756.5344144915006 1855.1249600045032 1122 2
756.7454262706531 1855.0544681093463 1123 2
756.9688905751008 1854.6008011064632 1124 2
756.7919949730428 1854.650244701001 1125 2
756.6178259703127 1854.8235978615728 1126 2
756.3451070781709 1855.0019039587178 1127 2
756.3103878897409 1855.0134274797365 1128 2
756.340222841832 1855.353823109211 1129 2
756.4312531004582 1855.0910680319346 1130 2
756.660753307433 1855.4001859623288 1131 2
756.5350758528247 1855.4199194788498 1132 2
756.7142524884895 1855.1457867393535 1133 2
757.06359264358 1854.882424372091 1134 2
757.3507889272503 1854.7582763598978 1135 2
757.4356668399291 1854.6246196744182 1136 2
757.2434605871658 1854.5492263283447 1137 2
757.2503662769267 1854.4581000713563 1138 2
756.9069254305484 1854.907775171606 1139 2
756.9688031784551 1854.909506923299 1140 2
756.8777715791263 1854.8096927314857 1141 2
756.9500896764358 1854.599154631115 1142 2
757.1613356622611 1854.5100683394644 1143 2
757.2664593062584 1854.5385926009058 1144 2
757.3022850760337 1854.6971554059726 1145 2
757.334366696973 1854.5531102424482 1146 2
757.5531537378388 1854.471804030847 1147 2
757.8347880539865 1854.2687202303096 1148 2
758.1102993205988 1854.3716526622843 1149 2
758.1176428472867 1854.4194014417512 1150 2
758.2951103680817 1853.945928721286 1151 2
758.4936076236481 1853.7448995479167 1152 2
758.312048455606 1854.0486502993501 1153 2
758.1143463063413 1854.1903662800817 1154 2
757.8894734541425 1854.5978329377083 1155 2
757.6442135830434 1854.7610508668674 1156 2
757.7294717848956 1854.6571976695523 1157 2
757.9717341032818 1854.4872082759834 1158 2
758.3345988518349 1854.2793483601413 1159 2
758.7695275512848 1854.3388065830634 1160 2
758.763981497219 1854.3618600086265 1161 2
759.029005317073 1854.3696954454929 1162 2
759.0165770951374 1854.2882164875743 1163 2
759.0558443918455 1854.075212327569 1164 2
759.0616060037445 1853.9966778574114 1165 2
758.9580218585344 1853.707937022426 1166 2
758.8839436601614 1853.7793531242216 1167 2
758.6055867641488 1854.0633481351783 1168 2
758.6410682485894 1854.1621677011688 1169 2
758.7419109595676 1854.00973236464 1170 2
758.3963295722643 1853.8198687750341 1171 2
758.1409642132397 1853.6252492785636 1172 2
758.4043008090554 1853.574942897876 1173 2
758.5366851152953 1853.62278205089 1174 2
758.503472761713 1853.549047874829 1175 2
758.7869107305619 1853.6768401895065 1176 2
758.7043353133582 1853.4785684894573 1177 2
758.6546405648876 1852.9985035152315 1178 2
758.8029125132527 1852.782604127018 1179 2
758.9178703658368 1852.8555550696944 1180 2
759.1254649763921 1852.8697013143808 1181 2
759.0208968786018 1852.82905366328 1182 2
759.0682877910909 1852.8474701908403 1183 2
759.0859500340562 1852.9984678422934 1184 2
759.1537093072595 1852.9535380969435 1185 2
759.080836013406 1852.9313613619906 1186 2
759.2329029012756 1852.8930044586803 1187 2
759.3613483652186 1852.9860642915974 1188 2
759.2196802288552 1853.1428680496397 1189 2
759.2871174424075 1853.4002989537807 1190 2
758.9895816840431 1853.2627874046016 1191 2
759.0519066326823 1853.42639067206 1192 2
759.3109586624452 1853.269387199658 1193 2
759.6006321587395 1852.9517038316949 1194 2
759.6398840992009 1852.8500604692772 1195 2
759.6185588949811 1852.6313932496853 1196 2
759.6581714872282 1852.7274641658526 1197 2
759.612257140665 1852.9581301368578 1198 2
759.6981407490684 1853.0291903808586 1199 2
760.0644208420225 1852.7860116104148 1200 2
760.3451662261131 1853.0049390148604 1201 2
760.0805662599751 1852.7639540183504 1202 2
760.069488400471 1852.667489473102 1203 2
759.9888957175638 1852.6679628061504 1204 2
759.9733712311744 1852.7368516817526 1205 2
760.1206344912088 1853.0267089688552 1206 2
760.1076237786307 1853.1485494916167 1207 2
760.0912248120521 1853.5275536195854 1208 2
760.2017243073053 1853.7962513799082 1209 2
760.2612172785626 1853.401612874228 1210 2
760.2179412479915 1853.7139982615347 1211 2
760.0745501145481 1853.669277096719 1212 2
760.0655027543912 1853.5827416027269 1213 2
760.1263882886308 1853.576466707808 1214 2
760.0543896924594 1853.3868540904873 1215 2
759.6202891944399 1853.1720578886702 1216 2
759.4550627170659 1853.3871594887435 1217 2
759.5471311696894 1853.4030486647948 1218 2
759.2853886883561 1853.3084604283083 1219 2
759.2021922958548 1853.4263544024288 1220 2
758.989943337609 1853.319099394032 1221 2
758.8895321184388 1853.3985614796643 1222 2
758.9898989680686 1853.244069375182 1223 2
759.2183267094628 1853.0132469248958 1224 2
759.3601765832431 1852.905432692373 1225 2
759.3537689830653 1852.9230785762115 1226 2
759.2833344613836 1852.9287539897687 1227 2
759.3470388833937 1853.0244184343308 1228 2
759.4457292264842 1853.0025704750901 1229 2
759.2153785993095 1852.6463668840938 1230 2
759.5098926336692 1852.8299833770652 1231 2
759.5832573739507 1853.015920889458 1232 2
759.5703145742542 1853.0604714284666 1233 2
759.5908981519044 1852.8025108887468 1234 2
759.5681634355457 1852.9339372195204 1235 2
759.4857987430369 1852.6354892024797 1236 2
759.3450372645289 1852.5122161176484 1237 2
759.4811831365513 1852.5250277351183 1238 2
759.938340892597 1852.404820173798 1239 2
759.8992742356986 1852.2715206317534 1240 2
760.0936728750436 1852.3895333300457 1241 2
760.2732620704902 1852.1584709828612 1242 2
760.2865244486934 1852.0935640369644 1243 2
759.9477805414315 1852.006344583235 1244 2
759.7122148587008 1852.0981447952117 1245 2
759.6438992705321 1852.3029903234549 1246 2
759.4939426913023 1852.5323226666644 1247 2
759.4322751516534 1852.7183922045283 1248 2
759.5048921830263 1852.791515716117 1249 2
759.5576420850147 1852.6393906388082 1250 2
759.6249515860098 1852.4623907907053 1251 2
759.6811955268086 1852.114321568354 1252 2
759.6085276038425 1851.765689618166 1253 2
759.4692865618155 1851.8944570563096 1254 2
759.5457947668277 1851.4020392819957 1255 2
759.5645540358895 1851.4486419371756 1256 2
759.6218877816365 1851.5520896626597 1257 2
759.9674230334493 1851.4054875350325 1258 2
760.2166303407598 1851.3769713726606 1259 2
760.290068817957 1851.373156279625 1260 2
760.209122807329 1851.86681867556 1261 2
759.6704691612651 1852.2520372073736 1262 2
759.8686914656038 1852.6034985707965 1263 2
759.8607784851476 1852.8874705623828 1264 2
760.1583952026622 1852.8630314770242 1265 2
760.1236578785107 1853.002985294955 1266 2
760.184695742652 1853.163398562309 1267 2
760.0292822554463 1853.6403441372552 1268 2
760.2735262124639 1853.7264120472782 1269 2
760.6279341373037 1853.57357466068 1270 2
760.7080008150145 1853.2588467697094 1271 2
761.0994254862727 1853.4327632567054 1272 2
761.2432819507259 1853.3594986810122 1273 2
761.6536023186444 1853.7881453725429 1274 2
761.5585559955664 1853.9943209321548 1275 2
761.1391592716501 1854.125329032551 1276 2
761.253431577753 1854.149765420922 1277 2
760.9843937057029 1854.4976056813557 1278 2
760.664664170936 1854.5563190919315 1279 2
760.7662833680134 1854.7286686801706 1280 2
760.4350207092184 1854.7417231622956 1281 2
760.6690120902895 1854.6190191780372 1282 2
760.3254557193258 1854.5094885816459 1283 2
760.5744004401683 1854.4430995656276 1284 2
760.5698466419021 1854.2666545552763 1285 2
760.3356311577616 1854.0775490172207 1286 2
759.9204024024626 1854.1935223694074 1287 2
759.9327260075182 1854.5381007199546 1288 2
760.1348087110898 1854.6108128876015 1289 2
759.9861655568468 1854.5103575552787 1290 2
759.8980648735577 1854.6710453526223 1291 2
759.7943487651771 1854.616431505046 1292 2
759.7964161581276 1854.4895434755358 1293 2
760.3099827910141 1854.2945121691848 1294 2
760.4650362707655 1854.5299829481344 1295 2
760.4727382441799 1854.4996715711504 1296 2
760.8522761382092 1854.6304781580297 1297 2
760.8144076021827 1854.5066756185972 1298 2
760.9866674290015 1854.2102505173873 1299 2
760.8423618933892 1854.1065042067416 1300 2
760.79830676423 1854.3956217073642 1301 2
761.1435535323666 1854.2682398201214 1302 2
760.8928406909365 1854.260771185591 1303 2
760.8409047075585 1854.2254953632057 1304 2
760.966379734252 1854.2204929033069 1305 2
761.0685237489876 1854.3918406987555 1306 2
761.2368295092288 1854.1468670213233 1307 2
761.0424638961103 1854.372783601934 1308 2
760.9775770763624 1854.2243557613024 1309 2
761.1148486190206 1854.007529489986 1310 2
761.4308259662312 1854.160575915982 1311 2
761.2711367171627 1854.3872858750794 1312 2
761.0682950937082 1854.4484309720378 1313 2
760.9703742966041 1854.354500449645 1314 2
760.7694402650744 1854.1537336185752 1315 2
760.4199673809242 1853.9362592723003 1316 2
759.9319155597789 1854.0073091028355 1317 2
760.4226512569404 1854.2075281365865 1318 2
760.7193750884067 1854.1710591249164 1319 2
760.67141494274 1854.0144993167253 1320 2
760.5137137301691 1854.0019749585774 1321 2
760.5985151918927 1854.1216357284668 1322 2
760.5576759044839 1854.6793750681557 1323 2
760.7039712097466 1854.7172896631077 1324 2
760.9027394919603 1854.8167823241354 1325 2
760.71512578471 1854.791529886122 1326 2
760.4712727518126 1854.619039848466 1327 2
760.7600931043702 1854.3456215563383 1328 2
761.0085434759072 1854.184311528347 1329 2
761.0228393186651 1853.9740599669854 1330 2
760.9007659726808 1853.6734123996077 1331 2
760.6683087049842 1853.7900036442838 1332 2
760.4661005430107 1853.637927018947 1333 2
760.3949843167519 1853.5985304057174 1334 2
760.2512197997535 1853.645056773805 1335 2
760.165156452945 1853.452550126723 1336 2
760.8422141288155 1853.2563396033333 1337 2
760.8114187933099 1853.4015045149818 1338 2
761.1794627875166 1853.002444278374 1339 2
761.1939048303894 1852.810120962497 1340 2
761.1617687204398 1852.3864002863427 1341 2
761.2117869976122 1852.0881340181202 1342 2
761.0237476137494 1852.0481657889995 1343 2
761.205165408543 1852.1662051365752 1344 2
761.3039645080065 1852.2163005466127 1345 2
761.324005360147 1852.0967153731835 1346 2
761.405471157139 1851.8552208346175 1347 2
761.0186748330148 1852.014225352433 1348 2
760.4547299412158 1852.0965954264263 1349 2
760.4283718379544 1851.9687907405753 1350 2
760.6725518182665 1851.6799391685308 1351 2
761.0752713653235 1851.617628584289 1352 2
761.0828903519102 1851.8867378763791 1353 2
760.8640366925447 1851.742822325559 1354 2
760.5145555252691 1851.7656827305163 1355 2
760.7271532757845 1852.1439931109173 1356 2
760.60221844632 1851.927559732404 1357 2
760.6873020095825 1851.7216364289245 1358 2
760.738276502247 1851.6185271174477 1359 2
760.464758744225 1851.698380286912 1360 2
759.8897831284419 1851.9108055490951 1361 2
759.8223607934722 1852.016911784815 1362 2
759.6622114976451 1851.633907481651 1363 2
759.9885030238001 1851.6298017835818 1364 2
759.7684003984118 1851.6880473092147 1365 2
759.5663765126129 1851.616906910316 1366 2
759.8398798262738 1851.52621191787 1367 2
760.1231475617284 1851.5475277623461 1368 2
760.0117516454451 1851.5969713742636 1369 2
759.9779934614644 1851.236020223447 1370 2
759.8599045331554 1851.2358804127684 1371 2
759.9483587874937 1851.523242800709 1372 2
759.8707828317679 1851.4870979145442 1373 2
759.9321286955926 1851.2971666765034 1374 2
759.9054425672942 1851.3200165822477 1375 2
760.0096699349934 1851.216264640171 1376 2
760.2220404385274 1851.0155366344895 1377 2
760.3435847036887 1850.891570226353 1378 2
760.2126353865158 1851.1959703153452 1379 2
760.234767781779 1851.0495435956589 1380 2
760.3591247086132 1851.282268702696 1381 2
760.4308956336415 1851.3144726973203 1382 2
760.1635084960553 1851.2678168590924 1383 2
760.0640742575271 1851.1252169815812 1384 2
759.9649961288345 1851.1370762086183 1385 2
760.0918950101884 1851.35632821899 1386 2
759.9742817713853 1851.6106816780377 1387 2
759.8727922078735 1851.8096720697504 1388 2
760.0924915731223 1852.0966971912917 1389 2
759.9397603137947 1852.4253874847936 1390 2
759.9483627459887 1852.3316406471777 1391 2
760.1584851775881 1852.3184991085884 1392 2
760.0083725943383 1852.3292728984259 1393 2
760.2043158144511 1852.2436334376032 1394 2
760.2340445451232 1852.4283158102364 1395 2
760.3947447547 1852.303721963252 1396 2
760.6950551616421 1852.0586391327793 1397 2
761.0506452340538 1852.1024493610244 1398 2
761.1835869183882 1852.2521793614544 1399 2
761.1867751091077 1852.719676776094 1400 2
761.1204197955939 1852.5327736586364 1401 2
760.9005512564311 1852.537170287714 1402 2
760.9719691506424 1852.484427931167 1403 2
761.3419469657849 1852.6618996694244 1404 2
761.782438365097 1852.7872154174966 1405 2
761.7477519276815 1852.8917039437868 1406 2
761.742440302515 1852.8436842026144 1407 2
761.9851969554727 1852.643948366445 1408 2
762.0384985572741 1852.7712685258095 1409 2
761.7700258520139 1852.6515252293743 1410 2
761.4489855102518 1852.5516779168854 1411 2
760.9836134967097 1852.7042608754462 1412 2
760.8996379716444 1852.8402413125268 1413 2
760.6753878645824 1852.9643543061757 1414 2
760.7041437753029 1853.1323479185348 1415 2
760.8064407413973 1852.9531894537965 1416 2
760.9197437242132 1853.1129150356421 1417 2
760.9444065656156 1853.1873968171776 1418 2
760.7455340475889 1853.463378921606 1419 2
760.7913882461797 1853.5759249325704 1420 2
760.7922110649407 1853.7597893916723 1421 2
760.7029434550063 1853.7850601032535 1422 2
760.7718699427709 1853.9745087913122 1423 2
760.8042442587606 1853.8480214707938 1424 2
760.848710874498 1853.7102283388294 1425 2
760.8585566300047 1853.130253835839 1426 2
761.1299056640779 1853.2815081347387 1427 2
761.3914026962152 1853.289873999937 1428 2
761.3200151814166 1853.437289562583 1429 2
761.146492230736 1853.47494610747 1430 2
761.2142297666447 1853.4670497334673 1431 2
761.5568277267218 1853.2332162650948 1432 2
761.4363270306233 1853.1610809055376 1433 2
761.1626481986509 1853.1506364679035 1434 2
760.9516074338675 1853.0077925793876 1435 2
760.8560525868503 1853.0869056934662 1436 2
761.191701736776 1852.9719394963752 1437 2
761.1904593103824 1853.3096271647191 1438 2
761.2332270461368 1853.060264121849 1439 2
761.4044263257402 1853.122941793713 1440 2
761.5790955958513 1853.33538824905 1441 2
761.2294413658167 1853.1281228423902 1442 2
760.985097591418 1853.3997120930308 1443 2
760.8215017270009 1853.3998574647594 1444 2
760.8724380773273 1853.6329607305236 1445 2
760.9222147377052 1853.6924756475805 1446 2
760.6267915685577 1853.633842142349 1447 2
760.5919931105012 1853.9481264741582 1448 2
760.5903163334696 1853.6412268517665 1449 2
760.1722025823159 1853.7596468695228 1450 2
760.215563196248 1853.9487870149114 1451 2
760.1594167755948 1853.7548969532077 1452 2
760.2422032450153 1853.648851473176 1453 2
760.1520577592838 1853.5798683688374 1454 2
760.2629794355433 1853.58239123587 1455 2
760.1935030791701 1853.5907372996658 1456 2
760.0175375018725 1853.5965044091372 1457 2
759.9588222546588 1853.573813710665 1458 2
759.9729042354187 1853.4784991608472 1459 2
759.7893697417502 1853.4654406281506 1460 2
759.7955594412454 1853.5918836562316 1461 2
759.6310414870015 1853.5508770279173 1462 2
759.5944803112662 1853.4000967313084 1463 2
759.6765020458953 1853.3352492847428 1464 2
759.6916210711722 1853.0809010137243 1465 2
759.7583988033348 1852.9134739017504 1466 2
759.6391709078539 1853.2931536085384 1467 2
759.3173479492258 1853.3455920725235 1468 2
759.2613747327925 1853.130750482629 1469 2
759.6606093159807 1853.1468390568696 1470 2
759.9674208801983 1853.1128314352943 1471 2
759.8893844627329 1853.3032652868797 1472 2
759.7987954126495 1853.3573482951238 1473 2
759.5558158367223 1853.7545776927927 1474 2
759.3230746364726 1853.7423980295534 1475 2
759.103285171636 1853.579266764369 1476 2
759.0232886384875 1853.2918015448101 1477 2
759.1358702748196 1853.283597109687 1478 2
758.9987532006365 1853.4968800136357 1479 2
759.0329041315849 1853.4768421129545 1480 2
759.0181799508439 1853.4083736222144 1481 2
758.7740551787608 1853.336294210958 1482 2
758.7913310824113 1853.2186234412623 1483 2
758.856713527929 1852.9405194312535 1484 2
758.8622976654631 1852.889254747193 1485 2
759.1543237546692 1852.6707681204623 1486 2
759.3520880537286 1852.414947769942 1487 2
759.5458369158779 1852.4336555106586 1488 2
759.7573631715039 1852.540735845477 1489 2
759.964992953472 1852.6577735193596 1490 2
759.7694185163025 1852.7374507534864 1491 2
759.5945879790181 1852.7156813159613 1492 2
759.6478233398849 1852.6903477343224 1493 2
759.5037144080388 1852.4731805833521 1494 2
759.2362003360244 1852.461171244977 1495 2
759.4298790478568 1852.322203100686 1496 2
759.406664044233 1852.4261759795945 1497 2
759.1959605953615 1852.2906590865625 1498 2
759.1000521141837 1852.4261963459794 1499 2
759.0848559204555 1851.9908025173236 1500 2
759.1969596518736 1851.688358994337 1501 2
759.0850150905645 1851.5910465535878 1502 2
759.1318494999686 1851.486455781334 1503 2
759.5184455672169 1851.4696703515458 1504 2
759.8789555642254 1851.7128707660452 1505 2
760.0393969131422 1851.6286220608586 1506 2
759.909353674281 1851.5634207645126 1507 2
760.0860695229172 1851.6266272393989 1508 2
760.4381866296895 1852.1419198253311 1509 2
760.8144233778877 1852.249403015558 1510 2
760.8707050712915 1852.3655620437808 1511 2
760.6314148855986 1852.5296413173514 1512 2
760.4863006083298 1852.4993789251425 1513 2
760.4742625705476 1852.2862580052345 1514 2
760.6373829237248 1852.325021055196 1515 2
760.8209915546087 1852.2956202879395 1516 2
760.900799910832 1852.0570966575822 1517 2
761.4038972825042 1851.913658262868 1518 2
761.5408167268744 1851.826199101669 1519 2
761.7279519847428 1852.0435605531818 1520 2
761.7956378001596 1852.18231714868 1521 2
762.1234781165095 1852.3857034529024 1522 2
762.1366660632651 1852.654318286304 1523 2
762.2857248444988 1852.764343398497 1524 2
762.2564703239815 1853.0018117446416 1525 2
762.2343307525701 1853.0083234116105 1526 2
762.3176023773659 1853.0586172127541 1527 2
762.3349799602753 1853.2806963410299 1528 2
762.3743449813471 1853.085630192893 1529 2
762.3250110153425 1853.2433712318755 1530 2
762.4293055582438 1853.326071401023 1531 2
762.6894417014845 1853.2808393568885 1532 2
762.9721153682854 1853.5362747938304 1533 2
762.8286596014182 1853.7080620746515 1534 2
762.6881138824568 1853.86326473278 1535 2
762.5510420059545 1854.1089453402003 1536 2
762.5751451227826 1854.2661101450694 1537 2
762.3364224229223 1854.1978405655052 1538 2
762.4565705446128 1854.2121048602683 1539 2
762.471606686082 1854.3231061041715 1540 2
762.4931132951016 1854.3241603544463 1541 2
762.3792126995223 1854.3779820689451 1542 2
762.3027642781863 1854.4637472785857 1543 2
762.0530777706057 1854.6964736543819 1544 2
762.2184734706983 1854.7358035780785 1545 2
762.3075642742373 1854.7615378012279 1546 2
762.1971607933677 1854.7322724546436 1547 2
762.1881373297896 1854.2755471304392 1548 2
762.2242677006213 1854.4390211800007 1549 2
761.9413880559767 1854.577589499398 1550 2
761.9789813376553 1854.6390976817565 1551 2
762.099634423587 1854.234318769249 1552 2
762.2125580743099 1854.324663794592 1553 2
762.37448132246 1854.2484022340568 1554 2
762.0493694928366 1854.1638036390693 1555 2
762.0111577191494 1854.3071720851 1556 2
762.0097255141919 1854.1146744748771 1557 2
762.1841239965964 1853.882832173597 1558 2
762.2931422534933 1853.9669293844295 1559 2
762.2066041067384 1854.0702482352417 1560 2
761.9516495835426 1854.2378692293146 1561 2
762.0740754033844 1854.0657611226966 1562 2
762.1242266345565 1854.01741924702 1563 2
761.9819404198122 1854.0583236849411 1564 2
762.0270856415432 1853.971771498649 1565 2
761.8690249815503 1853.7371697026297 1566 2
761.6852589008978 1853.812258209734 1567 2
761.5848512143925 1853.8776590237167 1568 2
761.4473821723083 1853.9880419799372 1569 2
761.6747738628378 1854.0938343812384 1570 2
761.8785980149895 1854.2482421073453 1571 2
761.5929559679166 1854.0899304500235 1572 2
761.4673243855678 1854.3633246503891 1573 2
761.4300171674087 1854.1788702212882 1574 2
761.289017410689 1854.0742647617221 1575 2
761.2423429534698 1853.910832914135 1576 2
761.4849267207445 1853.9890654276849 1577 2
761.3559217422977 1853.8219987357477 1578 2
761.0659139190541 1853.7711899414492 1579 2
760.8792252861958 1853.9313934679037 1580 2
760.8188102409094 1853.9413892099867 1581 2
760.9674670255519 1853.5984878337636 1582 2
760.9945205247122 1853.0442336752167 1583 2
761.0172645040177 1852.797010917192 1584 2
760.8362675111553 1852.951485194162 1585 2
760.6650128911248 1853.260577861897 1586 2
760.5044425499256 1853.550249761349 1587 2
760.5364471020515 1853.5625840211605 1588 2
760.5766053989339 1853.3795540009241 1589 2
760.5721863370875 1853.2930491336556 1590 2
760.3920850134132 1853.0368663492934 1591 2
760.3057126983658 1853.068685506711 1592 2
760.0763745791788 1852.9086061233766 1593 2
760.397089917237 1852.9101983121598 1594 2
760.4297077146014 1852.6418252161234 1595 2
760.5688869775236 1852.6057835832462 1596 2
760.7300780557263 1852.5074786305588 1597 2
760.6003170475813 1852.5257213392365 1598 2
760.3653490344103 1852.4872789866793 1599 2
760.5044056247347 1852.322665598472 1600 2
760.5002908398964 1852.3561236479645 1601 2
760.2757018261767 1852.315724508686 1602 2
760.3414399379607 1852.4274739104624 1603 2
760.2544104058557 1852.6020998742888 1604 2
760.3554731510842 1852.6001434552509 1605 2
760.6322803388393 1852.7918882278648 1606 2
760.6352347489851 1852.1521311670126 1607 2
760.4132303818823 1852.1479417302623 1608 2
760.6467184612762 1852.462936751884 1609 2
760.872442492548 1852.3824468279622 1610 2
761.3032614808366 1852.560338683321 1611 2
760.9815665354749 1852.7159219254506 1612 2
761.1070566183396 1853.2016971294818 1613 2
761.0293729958929 1853.3999951424232 1614 2
760.9133423497659 1853.3261101096955 1615 2
760.7943370189599 1853.3127538723204 1616 2
761.1111010464264 1853.1994871287857 1617 2
761.2459155788139 1853.4231236174414 1618 2
761.3964298071443 1853.4989485285782 1619 2
761.5198579830824 1853.7327199927352 1620 2
761.8302685192187 1853.8749101905976 1621 2
762.2657639951232 1853.635252632634 1622 2
762.3605892842974 1853.4773562335226 1623 2
762.1524772743788 1853.083238837711 1624 2
762.3109787263886 1853.2298163132882 1625 2
762.5506532828281 1853.3884787527127 1626 2
762.6438060423732 1853.132244469255 1627 2
762.6022380511411 1852.9791836665352 1628 2
762.6995028997611 1852.974558962193 1629 2
762.8089605736442 1852.8509416072297 1630 2
762.5142980404702 1853.098223652209 1631 2
762.6342571356588 1853.3385113462944 1632 2
762.4117316775408 1853.4130519400167 1633 2
762.5679908543577 1853.2800997943232 1634 2
762.7251335549371 1853.2682454693725 1635 2
762.5935634790528 1853.3752872171513 1636 2
762.5677691354434 1853.2392574922012 1637 2
762.5146476779057 1852.6024074168874 1638 2
762.6998969717238 1852.3087094851887 1639 2
762.6255968490703 1852.521951206853 1640 2
762.7780707444344 1852.5100717756145 1641 2
762.7801289812807 1852.8324670705565 1642 2
762.5916525002742 1853.2219962327702 1643 2
762.5317257404898 1853.4152516597753 1644 2
762.3805853222682 1853.4698644390967 1645 2
762.2992103033931 1853.5325602750008 1646 2
762.2932580337201 1853.3807889266388 1647 2
762.053420186463 1853.3034815151054 1648 2
761.763420124033 1853.3020419547684 1649 2
761.6986153831939 1853.0354953347535 1650 2
761.4609456931123 1853.071782006713 1651 2
761.2431296650637 1853.0141096687762 1652 2
761.0479001256233 1853.066589845307 1653 2
760.7972133977452 1853.0776821278464 1654 2
760.6708262466675 1853.2400604647241 1655 2
760.5570568635466 1853.1482373051992 1656 2
760.388505248966 1853.1242563694018 1657 2
760.4444655979313 1853.0732650784457 1658 2
760.2987283110652 1852.881306736415 1659 2
760.2466914114734 1852.4834412978369 1660 2
759.915226068113 1853.1102889766128 1661 2
759.8604669468564 1852.960742130371 1662 2
759.86450827578 1852.43275972566 1663 2
760.0757291894361 1852.2424551035951 1664 2
759.8650644457822 1852.1949517118726 1665 2
760.0424182180149 1851.727190498488 1666 2
760.1021978944298 1851.4403895943992 1667 2
760.0430646799186 1851.6030350034644 1668 2
760.036191320614 1851.6514656539032 1669 2
759.9516431723935 1851.7078578653404 1670 2
759.8399132177382 1851.6129780114993 1671 2
760.1234941936182 1851.5686481924538 1672 2
760.7398477295051 1851.6434912943316 1673 2
760.8204099789027 1851.8429139661291 1674 2
760.5705299530482 1851.5105849876545 1675 2
760.3625907188194 1851.2191346693087 1676 2
760.4539672599767 1851.3663299670632 1677 2
760.8797661839061 1851.3529072406661 1678 2
760.9344733976474 1851.332921837278 1679 2
760.8089361079026 1851.0189716610846 1680 2
760.9153796603478 1850.604482870867 1681 2
760.8968645188099 1850.5533606612903 1682 2
760.8905801813399 1850.5118873249567 1683 2
761.1943137361774 1850.3871622618174 1684 2
761.36385423583 1850.0396260590078 1685 2
761.4389590252694 1850.2452264196268 1686 2
761.1508464591122 1850.50525053133 1687 2
760.9309261877601 1850.6074158200847 1688 2
760.893224231749 1850.761335756474 1689 2
760.930737195532 1850.6975212631553 1690 2
760.6745469716675 1850.6239697447581 1691 2
760.5051719411472 1850.606536056445 1692 2
760.2582204785404 1850.7360708748454 1693 2
759.9737493453354 1850.7710832184987 1694 2
759.8435304258894 1850.755831549159 1695 2
759.9433488876599 1850.744134665243 1696 2
759.8629504793961 1851.1167808096332 1697 2
759.8514877225373 1851.2363665231576 1698 2
759.6247665950477 1851.3218887596588 1699 2
759.6493035059024 1851.1051134893798 1700 2
759.7237492901322 1851.214450391325 1701 2
759.9039330774513 1851.1031719403247 1702 2
760.1659537162395 1850.721045950486 1703 2
760.1520926111742 1850.4190022633268 1704 2
760.62612183691 1850.5719313357167 1705 2
760.514661289613 1850.2906508702056 1706 2
760.9056225377633 1850.4172300437813 1707 2
761.0418307950265 1850.3335717201328 1708 2
761.2770796741256 1850.3012871641529 1709 2
761.5302431151098 1850.4300464067044 1710 2
761.8395942015375 1850.7296932235354 1711 2
762.1380244734518 1850.7510154562424 1712 2
762.0948047279446 1850.4897226194037 1713 2
761.9646291741967 1850.396610524794 1714 2
761.8958289304826 1850.178676478616 1715 2
761.8703067572878 1850.0511678838177 1716 2
761.4712734701568 1850.1804754489465 1717 2
761.6085615503529 1850.1373390190763 1718 2
761.7440962214283 1849.9045418919884 1719 2
761.9352247404555 1849.717512773819 1720 2
761.7746147194576 1849.8265229094804 1721 2
761.7772089896537 1849.3511769800366 1722 2
761.8044443001322 1848.771841472235 1723 2
762.277555215249 1848.788382013621 1724 2
762.2317389591288 1849.086943564584 1725 2
762.7121716324041 1849.2021659473824 1726 2
762.5263495333703 1849.447512116137 1727 2
762.4711426891988 1849.0953530424813 1728 2
762.2281700545558 1848.9400511946121 1729 2
762.0807563949594 1849.0429160822243 1730 2
761.7322958021169 1848.7897242837037 1731 2
761.8066445642361 1848.5027828901652 1732 2
761.7497598820302 1848.377168462081 1733 2
761.9139337789719 1848.4005272622057 1734 2
761.9130649998176 1848.324122702714 1735 2
762.1160350942295 1848.1263926920317 1736 2
761.835056273409 1847.6172136984528 1737 2
761.7990643650403 1847.1179842338358 1738 2
761.2692726191758 1846.9254263035214 1739 2
761.3951454943142 1847.1596225255194 1740 2
761.2110339665284 1847.3375879884443 1741 2
761.145080647847 1847.0588247711692 1742 2
761.5617679985063 1847.0915636884633 1743 2
761.7006567906827 1846.885606876812 1744 2
761.5285005752178 1846.8655082656107 1745 2
761.6545287192339 1846.9719298217171 1746 2
761.2425336398312 1847.1254530182637 1747 2
760.5384001409662 1847.217568415522 1748 2
760.1299729441372 1847.4161311820783 1749 2
760.200410709783 1847.3174663988111 1750 2
760.5997785309842 1847.3504379868446 1751 2
760.5300146090638 1847.121203446575 1752 2
760.3798806333522 1846.7746936293674 1753 2
760.3768732356714 1846.742928101351 1754 2
760.410481475852 1846.768961527523 1755 2
760.319192869382 1846.6671311371965 1756 2
760.4344204346995 1846.3919425308063 1757 2
760.6207999964172 1846.5583865240787 1758 2
760.6439814079296 1846.8490176684031 1759 2
760.600040962605 1846.488911578653 1760 2
760.8865012811999 1846.0753394040798 1761 2
761.1499394139164 1846.2041467510523 1762 2
761.1912474233442 1846.1767254695137 1763 2
761.0941249669393 1846.1682269301612 1764 2
760.9657704712399 1845.8107137193074 1765 2
760.8862567511161 1845.8821428568917 1766 2
761.0714773379341 1845.4333055992877 1767 2
761.1217465226134 1845.0535641128047 1768 2
761.1022084547462 1845.0099951069358 1769 2
760.8704119544773 1845.0370681028278 1770 2
760.8934801236103 1845.2280156824838 1771 2
761.0579544226309 1845.2736945626057 1772 2
761.3233432867684 1845.474138434532 1773 2
761.6179462442752 1845.0640027169002 1774 2
761.7840317492444 1844.7739959675125 1775 2
761.8223650401318 1844.983526429964 1776 2
761.8122423780111 1844.7260886226036 1777 2
761.7071896737664 1844.757442112018 1778 2
761.4436393660221 1844.609494188235 1779 2
762.2170634355606 1844.7437786637533 1780 2
762.4433187511816 1844.9774153746298 1781 2
762.5509328694869 1844.8430038826896 1782 2
762.7124691330126 1844.7939637157551 1783 2
762.5296356862345 1844.9982569584154 1784 2
762.692225001186 1844.9396227879222 1785 2
762.8057178212883 1844.7652228368606 1786 2
762.8269557985448 1844.897595994893 1787 2
762.882447440624 1845.0869292558891 1788 2
762.8429866684545 1844.995301015373 1789 2
763.0416740619467 1845.2530441940598 1790 2
762.8158554959631 1845.1482014197757 1791 2
762.9886751394923 1845.0452134555937 1792 2
762.8933241363707 1844.8270082379722 1793 2
762.6908003210681 1844.7336279384303 1794 2
762.3617478568716 1844.5501432838796 1795 2
762.0797449148965 1844.6736884632928 1796 2
762.5339779561132 1845.041992723407 1797 2
762.5367451247369 1844.7964355317483 1798 2
762.3123163204423 1844.7743864979793 1799 2
762.2184112315341 1845.138530545488 1800 2
762.2134154475789 1845.1973841461888 1801 2
762.0778911259755 1845.2539636777121 1802 2
761.9002614375181 1845.297998439525 1803 2
761.702311006261 1845.2801391182963 1804 2
761.6694240547542 1845.6013625009732 1805 2
761.8176710040306 1845.8508371369037 1806 2
761.7683755823851 1845.783250201834 1807 2
761.4984699712226 1845.628102189063 1808 2
761.4940117160659 1845.5415368402369 1809 2
761.6885035590325 1845.5437331735613 1810 2
761.412736558914 1845.235133943177 1811 2
761.3714275115681 1845.1568673435065 1812 2
761.2048137408252 1845.1148035383212 1813 2
761.1212817379202 1844.801221928995 1814 2
761.094005928446 1844.8259232590397 1815 2
761.1490604912968 1844.9234287851357 1816 2
760.9027132423714 1844.8812697455626 1817 2
760.7540668555932 1844.8615118992702 1818 2
761.1411268905069 1844.8274744536986 1819 2
761.4718684125926 1844.964212157883 1820 2
761.4630509413963 1845.2397222155478 1821 2
761.5874943514004 1845.3327819507028 1822 2
761.5168166092988 1845.3283641476737 1823 2
761.5495798280963 1845.1929364930338 1824 2
761.9732331391277 1845.0935816421068 1825 2
761.8836602747921 1845.2016488075806 1826 2
761.4461846974169 1845.2835075951741 1827 2
761.6031134213322 1845.7377461707117 1828 2
761.3796452264775 1845.7125379763818 1829 2
761.4977144598961 1845.5204813259916 1830 2
761.9642534617559 1845.4412062546032 1831 2
761.9916618152863 1845.7596319180802 1832 2
761.4373847445073 1845.756033586628 1833 2
761.248299994989 1845.870907687166 1834 2
761.5144604848147 1845.7431119261564 1835 2
761.5731904755006 1845.9670108692321 1836 2
761.5167230879192 1846.04615641043 1837 2
761.3653737679488 1846.0472607786749 1838 2
761.335710669937 1846.3055062967487 1839 2
761.4142032652552 1846.4177414321746 1840 2
761.4915662314121 1846.4063042744554 1841 2
761.8029863859986 1846.5733340289637 1842 2
761.7212433961587 1846.992678297022 1843 2
761.7713801769846 1847.0841333418439 1844 2
761.9325253041936 1846.938147476946 1845 2
761.9113400568585 1846.8882990528223 1846 2
762.0873803514552 1846.8990012305376 1847 2
762.2237163526735 1846.98488237994 1848 2
762.1005501496206 1847.0304470469182 1849 2
762.0860439254221 1846.8120721072517 1850 2
762.3657999117083 1847.1188844564729 1851 2
762.7550848984561 1847.0673594066757 1852 2
762.8835094102664 1847.3418659423894 1853 2
763.1121043545803 1847.2871338710513 1854 2
763.3772132601882 1847.3074231674645 1855 2
763.0327161258053 1847.2705561100147 1856 2
762.9226367097164 1847.1400765622398 1857 2
762.881909501943 1847.1351616929512 1858 2
763.1956901195153 1847.1327080100032 1859 2
763.3260394501518 1847.1726136841837 1860 2
763.3906235187345 1847.0918631016393 1861 2
763.2660342100767 1847.0772196452851 1862 2
762.8945517172461 1846.860174487742 1863 2
762.6490033856506 1846.7299632115971 1864 2
762.5161774517039 1846.9574588781427 1865 2
762.545581638294 1846.9819309244212 1866 2
762.6178346704419 1846.9394455766824 1867 2
762.8394051507385 1846.822758226212 1868 2
762.8344009425623 1846.9139392726765 1869 2
763.0467865677224 1847.0060903756867 1870 2
763.2229466728878 1846.7600949783225 1871 2
763.1937381175583 1846.8765608659617 1872 2
763.3483961852852 1846.7733856455902 1873 2
763.224807449427 1846.8307073725184 1874 2
763.0476975813638 1846.745126368883 1875 2
763.2583186660625 1846.7643414628403 1876 2
763.3082446165231 1846.7408041745543 1877 2
763.2318093852057 1846.8460070005362 1878 2
763.3297702216461 1846.9177080960692 1879 2
763.3806465859406 1846.8731652174438 1880 2
763.385551394528 1847.144894443018 1881 2
763.5606413055492 1847.0019212204566 1882 2
763.5348324230014 1846.7314397787654 1883 2
763.4857847413501 1846.6495488606397 1884 2
763.2669390079814 1846.7179331509658 1885 2
763.3922683520852 1846.7791704722154 1886 2
763.449638480626 1846.7910014548772 1887 2
763.3692999923863 1846.736112907802 1888 2
763.3677430531193 1846.5767989710673 1889 2
763.3769147903645 1846.4687446407331 1890 2
763.4212402018213 1846.709407457785 1891 2
763.2447136427814 1847.079750398813 1892 2
762.9812308472218 1847.0217839604359 1893 2
762.6628666654633 1847.167978207164 1894 2
762.9106749747418 1846.9865466728572 1895 2
762.7187076963771 1847.0065988230065 1896 2
762.7160650322872 1846.9105429726224 1897 2
762.745719376657 1846.90229836459 1898 2
762.8641503916698 1846.859156601561 1899 2
763.273225320985 1846.5777548757449 1900 2
763.4993499756257 1846.6790462478589 1901 2
763.2423899678093 1846.7662635246563 1902 2
763.4791122302541 1846.8720947159727 1903 2
763.2600762924855 1847.0167957251992 1904 2
763.5396088258494 1847.0366712673942 1905 2
763.6283542272866 1846.850516079722 1906 2
763.372249959972 1846.961876020251 1907 2
763.0677190686592 1847.1709841470308 1908 2
763.0898078944309 1847.1428735299323 1909 2
763.1838144052346 1847.0458672727846 1910 2
763.2224907192858 1847.1133893240599 1911 2
763.1560295180285 1847.0078851631342 1912 2
763.2461282333652 1846.9211090809285 1913 2
763.0510988770341 1846.6593871579719 1914 2
762.9766726058997 1846.5475157819708 1915 2
762.8286490976716 1846.531053776442 1916 2
762.6073847976921 1846.3018056440828 1917 2
762.6073734798774 1846.3216468991652 1918 2
762.4633717398783 1846.4653050832558 1919 2
762.3626669558347 1846.5244420418621 1920 2
762.252153872319 1846.626364312808 1921 2
762.4884027243428 1846.6573435715613 1922 2
762.5948947582441 1846.9173811783178 1923 2
762.624095719147 1846.9328783209828 1924 2
762.4072220794753 1846.8939383666393 1925 2
762.3877888982789 1846.9006680002258 1926 2
762.3085292106481 1847.0842790073186 1927 2
762.4467755114752 1847.3390844725157 1928 2
762.6643089146842 1847.6507906593322 1929 2
762.6383177923724 1847.74581065698 1930 2
762.5538356586047 1847.9759154260898 1931 2
762.6751815018084 1848.1844983463086 1932 2
762.9500480440462 1847.9815147671911 1933 2
763.3558568706153 1848.174031586013 1934 2
763.1405838383764 1848.334555644386 1935 2
763.0960937171501 1848.1822348780377 1936 2
763.3105139890267 1848.3424737991395 1937 2
763.5430532812447 1848.2653175550176 1938 2
763.842829182611 1848.3506397529495 1939 2
763.8195837083363 1848.0030599986376 1940 2
763.787746108585 1847.5166311267799 1941 2
763.5844713717003 1847.3745258403217 1942 2
763.5843263748965 1847.5248858243583 1943 2
763.3055791673982 1847.4005169308246 1944 2
762.9484849755806 1847.3487913853 1945 2
763.0487484510413 1847.570508007556 1946 2
763.1127342638958 1847.883084365416 1947 2
763.0192421987954 1847.61882489871 1948 2
762.9530698680683 1847.6259653122245 1949 2
762.8559707829297 1847.5509361443246 1950 2
762.792119061522 1847.5791903295205 1951 2
762.8919026146818 1847.4817926279964 1952 2
762.950018105439 1847.8204131496145 1953 2
762.8925388842576 1848.027057517778 1954 2
762.6439245157484 1848.0670995394962 1955 2
762.5622196169525 1848.428730795131 1956 2
762.5360978131436 1848.5924561007444 1957 2
762.4893795985307 1848.6324966065797 1958 2
762.7890500035488 1848.5860690382833 1959 2
762.6489643671143 1848.5063661987892 1960 2
762.6047979329737 1848.0589450785624 1961 2
762.496459508142 1847.978799376662 1962 2
762.8202741780887 1848.407284939117 1963 2
762.8811532544221 1848.7976353854408 1964 2
762.7941312671028 1849.0723047014296 1965 2
762.54061680259 1848.889052318023 1966 2
762.2894398402515 1848.808548457067 1967 2
762.184972899831 1848.7186289519736 1968 2
762.2697514386558 1848.869963784798 1969 2
762.6056078555374 1849.0754890344738 1970 2
762.7162897244381 1849.0737387258102 1971 2
762.8367363047752 1849.2677223007624 1972 2
762.8671374951326 1849.7376288036685 1973 2
762.7481872231253 1849.8153421085372 1974 2
762.6304934701926 1849.7122041378243 1975 2
762.5196290360022 1849.5686828882529 1976 2
762.2435201310025 1849.4061112400473 1977 2
762.0445815204185 1849.5065226453435 1978 2
761.8948009472516 1849.430929581903 1979 2
761.7875253666648 1849.456215502473 1980 2
761.9032132265297 1849.5112978933532 1981 2
762.1315386721403 1849.3154937774145 1982 2
762.0956664362144 1849.6348723417052 1983 2
762.132482200992 1849.8311152473682 1984 2
761.8866547125724 1850.4139553637392 1985 2
761.9942476235747 1850.497688638821 1986 2
762.2669044730651 1850.2078766059988 1987 2
762.3052503751799 1850.0170296030365 1988 2
762.3620263699679 1849.7498389208129 1989 2
762.4826065906256 1849.6176008686227 1990 2
762.6115575692011 1849.5782545583381 1991 2
762.6200384175589 1849.7215155512104 1992 2
762.5288534773146 1849.5818556601841 1993 2
762.4362138184096 1849.4283881338788 1994 2
762.4124130393642 1849.1487486271094 1995 2
762.4443968365279 1849.0672716660695 1996 2
762.5720141548579 1849.302338480074 1997 2
762.709182586182 1849.234119697337 1998 2
762.784281548415 1849.466509954515 1999 2
762.8193050269089 1849.514182213654 2000 2
770.2253149083897 94.79176509795579 0 3
770.2362444548763 94.8043387090957 1 3
770.2828136974545 94.37980741724392 2 3
770.8885813359364 94.15987152175956 3 3
770.5256461873918 94.1695918651038 4 3
770.4120928672586 94.18595474282007 5 3
770.3517099144035 94.27561666279267 6 3
770.1054978406263 93.98973475623242 7 3
770.114013556891 93.9449971240111 8 3
770.2534440555527 93.81967866431896 9 3
770.4084145634749 94.25065004240881 10 3
770.6045513302848 94.42594781130124 11 3
770.5162002593179 94.65535603292972 12 3
770.2070989732408 94.75038363887606 13 3
770.0610566352672 94.03936276418698 14 3
770.1203319389805 93.79174879380557 15 3
770.48759760059 94.13496102531053 16 3
770.6434349641623 94.26662252184049 17 3
770.9109371743783 93.98766868051388 18 3
771.3341843323567 93.98425477107325 19 3
771.6302629949864 94.00570435663 20 3
771.4382104376415 93.82288627711863 21 3
771.6299450902783 93.72106489629337 22 3
771.6010413813772 93.96927979740549 23 3
771.5306603723668 94.31140160103503 24 3
771.3595424686732 94.46940538466859 25 3
771.1222275412207 94.41510810916252 26 3
771.2875347630109 94.60468211646398 27 3
771.426493522682 94.45099195681522 28 3
771.6428877473619 94.2659856645153 29 3
772.0105520970247 94.34505354676268 30 3
772.623866355315 94.14647093489432 31 3
772.3897656384478 93.91443928634095 32 3
772.1940903169527 93.53579769560588 33 3
772.1011528987898 93.90909539600464 34 3
772.2526562633286 93.88153578496068 35 3
772.0169851446178 93.94653277664452 36 3
772.1587178849502 94.06310936022437 37 3
771.6815055506079 94.1413100500168 38 3
771.1066669856024 94.1809866164655 39 3
771.0355063930101 94.67123935437573 40 3
771.0821657047588 94.68985781761924 41 3
771.0484266865444 94.36533346492918 42 3
771.2849939019759 94.23522810406052 43 3
771.1909471255254 94.43032572924324 44 3
771.2029188191527 94.4428397570056 45 3
771.3070910037455 94.50536232124588 46 3
771.5399406251968 94.74027568380372 47 3
771.6353805401726 95.0775158679018 48 3
771.2734918505948 95.61900074380941 49 3
770.971884033917 95.96046461760828 50 3
771.4538111301364 96.14820731150945 51 3
771.5954018586045 96.14846970366652 52 3
771.7116472824687 96.17790001671385 53 3
771.9912317776098 95.9624496342256 54 3
771.8369875516172 96.32268695329758 55 3
771.2282786765422 96.56006116230907 56 3
771.1540650272685 96.5711733188825 57 3
771.0383621836926 96.31161247735446 58 3
771.1487413189246 96.07992061548593 59 3
770.7460434307113 95.93790927160235 60 3
770.1655491784313 95.8203077442431 61 3
770.4242325447298 96.12044271547784 62 3
770.2990338871358 96.32675241040694 63 3
770.2222013381617 96.57065575904751 64 3
769.9377629944696 96.99138307204515 65 3
770.2365474454253 96.45036857049703 66 3
770.8542329910575 96.33689288886686 67 3
771.031554366663 96.37366444351011 68 3
770.8878742584685 96.70433648851879 69 3
770.9239265607215 96.90918004585926 70 3
771.2439603565682 97.09579234505713 71 3
771.2514543524109 97.68158134251199 72 3
770.6226237686152 97.73440409038925 73 3
770.5509111554366 98.02181838554246 74 3
770.8569261845806 98.0006280852525 75 3
771.5278360346956 98.20867044500686 76 3
771.860673282619 98.05192499567232 77 3
771.9454469749966 97.47767465762188 78 3
771.8973494872143 97.55078707111993 79 3
772.2104203544128 97.24127697155708 80 3
772.5156145901611 97.40677411524439 81 3
772.3193664137839 97.27631161940394 82 3
772.1933058310266 97.04002712615963 83 3
772.3341649376251 97.22061723044031 84 3
772.664121376645 97.41235046449414 85 3
772.5174468794619 97.33277289064533 86 3
772.6977277409022 97.40986379315042 87 3
772.6514870194386 97.93217460161914 88 3
772.7779180417759 97.63088870977938 89 3
773.1559057801057 97.75635655347094 90 3
772.9245958729786 97.82511619231212 91 3
772.7412399198837 98.17408698201297 92 3
772.6826825798099 98.3429472338928 93 3
772.8638789211378 98.45868718362293 94 3
773.0361462452704 99.09133875516869 95 3
772.8767642415002 99.20916463492391 96 3
772.8333346393104 99.54274815581392 97 3
773.0126848222831 99.90488254760369 98 3
772.9258488089828 100.00135467108964 99 3
772.7078534763506 99.85033295330544 100 3
772.9515790148503 100.00218182350424 101 3
772.9254940112417 99.88744494286898 102 3
772.7287657248464 99.64923601697693 103 3
773.3206453824952 99.53780178183762 104 3
773.8388921913166 99.49941462078928 105 3
773.9081244220993 99.41056779809536 106 3
773.9049961153538 99.11451933015857 107 3
773.7620953391811 98.59362008023831 108 3
773.9604799570099 98.41502917848189 109 3
773.9150554115985 98.6440349086792 110 3
774.1899339214282 99.33073752584524 111 3
774.7675096204678 99.38247051644899 112 3
774.9503572234181 99.33426615622047 113 3
774.8291588794649 99.40686745785172 114 3
775.0167492138809 99.27232272083323 115 3
775.0819997415495 98.73028968106702 116 3
775.4579803721156 98.37634974956994 117 3
775.4480594016024 98.09666443734545 118 3
775.1101975629335 97.8632411786533 119 3
774.9711079184899 98.37750641638556 120 3
774.7988729673758 98.11321357729359 121 3
775.0944305875119 98.44041418331 122 3
775.3439498639915 98.74755125982281 123 3
775.1706348766379 98.79848642716959 124 3
775.0477641674051 98.74127982976918 125 3
774.768802118816 99.00055833885686 126 3
775.0077445801656 98.87274382095544 127 3
774.7509272118733 98.84140659530613 128 3
774.5384572395021 99.30749041387071 129 3
773.5993049681808 99.2121634876792 130 3
773.2237304165778 99.54004428208363 131 3
773.2795470421186 100.02023505399943 132 3
773.7670137321502 100.11260214592542 133 3
773.8831515768583 100.10427577338795 134 3
773.8602297381174 100.2607177301667 135 3
773.9033731722202 100.00527450948321 136 3
773.5161386485405 99.8414678030107 137 3
773.6730817055848 100.04969549983367 138 3
773.6616839135538 99.97831681259206 139 3
773.627934719565 99.82346012414435 140 3
773.9997282856332 100.34914087513025 141 3
773.5285836610628 100.35657751888625 142 3
773.1634746401872 100.38119506947659 143 3
773.2526764631635 100.58935002656354 144 3
773.1739436483755 100.65745348497815 145 3
772.7148861868499 100.69124040029797 146 3
772.7309665156912 100.74466980101235 147 3
772.5825260758132 100.7757133499627 148 3
772.4459380117302 100.95418092152926 149 3
772.3536992480286 101.16513370600461 150 3
772.3794547836145 101.22269484529585 151 3
772.1313408396979 101.57611878383824 152 3
772.173039978085 101.20495303925608 153 3
772.2923630286787 100.90085796513993 154 3
772.3822910330732 100.60357226265072 155 3
772.381126882956 100.67719741913241 156 3
772.649227936139 100.85999295955692 157 3
772.8229358798803 101.17727614958213 158 3
772.841110801958 101.49117566703697 159 3
772.3975909791524 101.73772848355155 160 3
772.4099827391497 102.07959145782333 161 3
772.3243059192381 102.5327092207552 162 3
772.3742160843684 102.91545574650004 163 3
772.1603819831201 102.86469004688674 164 3
772.3000390968909 102.84746704121747 165 3
772.3205064627912 102.93401389530015 166 3
772.1944787033682 103.09603254238472 167 3
771.7911560969474 103.13649664395449 168 3
771.6815382657329 103.18812068916257 169 3
771.9370457490921 103.35257097678692 170 3
772.3785614270986 103.25892717439153 171 3
772.4703390206528 103.11760113721334 172 3
772.2545547351558 102.64095601572076 173 3
772.414705447794 102.48633513185212 174 3
772.4202278929956 102.5519415252936 175 3
772.6313436141415 102.09167313197649 176 3
772.9969748166477 102.2960324232052 177 3
773.0650900433986 102.3326464837064 178 3
773.1058001753051 102.59384880140742 179 3
773.0015130389492 102.6059531455943 180 3
773.0640861036899 102.27105570093461 181 3
772.8213241751015 102.11932378076317 182 3
772.8075041263605 102.35929290248765 183 3
773.7247886578916 102.30359064758075 184 3
773.7885102218673 102.11130604014764 185 3
773.3452305793813 101.67536109861892 186 3
773.176883413499 101.54241293598905 187 3
773.5411439530861 101.30370118964413 188 3
773.1879356226685 101.28599618333025 189 3
772.5186167791472 100.98155357150868 190 3
772.5415951735455 100.99559979582887 191 3
772.7681284645893 101.18166208626319 192 3
772.8371843063003 101.89087368708606 193 3
773.0292568357155 101.64697224055446 194 3
773.0081306454582 101.5824978842115 195 3
773.2610819563924 101.56508460421892 196 3
773.4690995901612 101.61457116391094 197 3
773.073732229602 101.61978596648936 198 3
772.7874864684105 101.252892307155 199 3
772.6928090088335 101.04430462475358 200 3
772.6743208703821 101.0602490167973 201 3
772.7710273437364 101.04624429970733 202 3
772.7823953249173 101.05498772101338 203 3
773.0206824982355 100.82723628726684 204 3
773.0033643153048 100.87899391038377 205 3
773.43416702606 100.62864001495838 206 3
773.4855832873925 100.77567575104433 207 3
773.7796974792693 100.80423839899406 208 3
774.2707912876555 101.25919746188096 209 3
774.5878290269786 101.80044618527134 210 3
775.1090893225124 101.67767561660592 211 3
775.1828985690036 102.00790127237062 212 3
775.3880503094825 102.28613420810507 213 3
775.5671948644747 101.92439058694107 214 3
775.5332790896691 100.99162395229177 215 3
775.2504016697552 100.92654372766934 216 3
775.2016716429753 100.90353386188231 217 3
775.2843246934302 101.16353999866284 218 3
775.2288006173073 101.07402211675372 219 3
775.1014842801087 100.76689334557568 220 3
775.2265194888517 100.72102828572129 221 3
775.189514484795 100.83240680795524 222 3
775.1373651410025 100.84173707917026 223 3
775.1398645366979 101.23417853707815 224 3
775.4859848501109 101.27411529897151 225 3
775.9920865385196 101.2624052413323 226 3
776.3516252522322 101.07091759757888 227 3
776.9308205183446 101.16398239674942 228 3
776.9347659947417 101.4371840965854 229 3
777.1179936349146 101.26701255072074 230 3
776.9981824280065 101.32155847600694 231 3
776.968103983948 101.37886490173751 232 3
777.2256322288491 101.07725093114716 233 3
777.3945676755213 101.32612321226941 234 3
777.5115402829435 101.23592395636673 235 3
777.336553099571 100.86511968393484 236 3
777.5518310327204 100.64206022979684 237 3
777.678644208748 101.01133115564524 238 3
777.6175574670734 101.03813263504087 239 3
778.0811321339154 100.693631657274 240 3
778.0953475696081 100.15091628471743 241 3
777.875329493929 99.82450571137602 242 3
777.4981457950472 99.96251455595119 243 3
777.409988496413 99.90342563981608 244 3
777.258872264138 99.57450811835791 245 3
777.0212985572193 99.58231765218162 246 3
777.2114110305333 99.87493633319897 247 3
777.6018945462323 99.61505745640198 248 3
777.9015684167691 99.51561754100173 249 3
777.9960967799258 99.56296527023224 250 3
777.9800749247521 99.59337302297152 251 3
777.7826021566312 99.82332492431017 252 3
777.6766454122752 99.75598667867956 253 3
777.5408829936522 99.7683556530772 254 3
777.8293564717799 99.79783273207315 255 3
777.7309772202491 99.86993045717867 256 3
777.7330948139573 99.60999365335147 257 3
777.7354286305228 99.55523935580644 258 3
777.6366206717016 99.99245178396406 259 3
777.3238247149271 99.58562922574824 260 3
777.2977358331171 99.66395906887375 261 3
777.3798756679168 99.39743542168908 262 3
777.3245373713215 99.69674920132628 263 3
777.0925530925778 99.99418708737815 264 3
777.2405754221069 99.90088078470284 265 3
777.6122718260171 99.60706554898557 266 3
777.5246591062272 99.17740773224996 267 3
777.1676619969811 99.15110865223782 268 3
777.2666523723399 99.17393383077207 269 3
777.28891261113 98.93957082065576 270 3
777.5314892726686 98.77304016624116 271 3
778.0029353260385 99.1110231087516 272 3
778.8224917801456 99.13957655927581 273 3
779.093205383994 99.16213517027951 274 3
778.5791296105047 99.54068823785694 275 3
778.6859617336461 99.57755171535572 276 3
778.4609910279148 99.62709892898555 277 3
778.3507745538544 99.58093112642017 278 3
778.2713185676298 99.66886326706913 279 3
778.3073066577882 99.68184130679889 280 3
778.5424045599943 99.73241730945244 281 3
778.0950080919033 99.80721119829192 282 3
778.0052568716812 99.67254497207246 283 3
777.5725244343591 99.69111013324664 284 3
777.3276393264667 99.51328803254302 285 3
777.4281201514407 99.48275246792174 286 3
777.4665114514019 99.62111296648317 287 3
777.4820712906939 99.85355074351432 288 3
777.4491128448766 99.40593672846529 289 3
777.4429492990926 99.53086538090153 290 3
777.3158365128157 99.41435828410867 291 3
777.2588633085605 99.41689486807212 292 3
777.0833211896972 99.27499638731365 293 3
777.0384489329557 98.7365030292933 294 3
777.5756901024192 98.59529400598106 295 3
778.1422232566727 98.81172406761345 296 3
778.4269366461239 99.022879943131 297 3
778.2512489383611 99.01308470175968 298 3
778.1784326192301 98.69583426069306 299 3
778.0372482952401 98.65521858785017 300 3
777.8252497505326 98.35642016027231 301 3
777.58220092798 98.43877200446362 302 3
777.6314435802344 98.64573473115506 303 3
777.7225446747156 98.97379688105524 304 3
777.9002870073115 98.8373354491913 305 3
777.7467016249068 98.79187656139669 306 3
777.6410552171405 98.60989865757941 307 3
777.7596923210696 98.75514891503663 308 3
777.7939339678445 99.0645975930177 309 3
778.1101951483602 98.83689478764548 310 3
778.3719787808529 98.39622849887618 311 3
778.4552165094516 98.4395756154851 312 3
778.461109962771 98.9223686925318 313 3
778.2871685110584 99.35572977792361 314 3
778.4184756406759 98.9573980035582 315 3
778.5103454018168 98.99696557866692 316 3
778.7017080750585 99.25888875475886 317 3
778.9159078230172 99.61599453436084 318 3
779.1662175636436 99.91114726611384 319 3
779.6521253536213 100.1467837111726 320 3
779.623705498421 100.05596867487964 321 3
779.4169974572894 99.98304175108753 322 3
779.4488575959198 99.75770117378515 323 3
779.6484373412063 99.73714055865469 324 3
779.2984219454402 99.90156505131715 325 3
779.2693523427422 99.65463106295292 326 3
779.3622560322874 99.55273486973032 327 3
779.2320462922376 99.48816506611242 328 3
778.8641458580912 99.58605646624562 329 3
779.1970420230076 99.42616186834694 330 3
779.5808374981389 99.94791230321452 331 3
779.0965360253251 99.85118585388568 332 3
779.3198243973285 99.78848887445558 333 3
779.2138941056844 99.87995059585091 334 3
778.9163911911859 100.2481149467981 335 3
778.8315382994341 100.38274563079645 336 3
778.4533745141673 100.7041676508242 337 3
778.618036800471 101.11138834541701 338 3
778.6447828585923 101.14531507500509 339 3
778.3991026542474 101.17906685056559 340 3
778.967856690664 101.01381734857974 341 3
779.0740616568577 100.68318033795967 342 3
778.9379378714087 100.86158818136612 343 3
779.0201247592233 101.0919647677698 344 3
778.9598441255399 101.22181466019575 345 3
779.3044710642088 100.5291720344255 346 3
779.8799886541375 100.4180690382644 347 3
780.196583260281 100.26466371602854 348 3
780.6426777810502 100.33445124285025 349 3
780.8565981985431 100.0985523989083 350 3
781.0976379341375 99.77814764340441 351 3
780.9559551866867 99.6181477260093 352 3
780.4527237600058 99.83608754207164 353 3
780.4255925679329 100.18935717404693 354 3
780.1540298618128 100.23547562855387 355 3
779.8162432124532 99.87356867877705 356 3
779.5496386359514 99.73646764510127 357 3
779.7361764444586 100.10697847484039 358 3
779.5700063601856 100.24841198826954 359 3
779.6409223547173 100.51534597321904 360 3
779.9093240991916 100.65124384109228 361 3
779.7512247289696 100.64192955926946 362 3
779.6496798033571 100.52146259589091 363 3
779.8479476385888 100.42577933201324 364 3
779.8189373647792 100.25679799969596 365 3
779.8592254212847 100.18077398997109 366 3
780.1021172563771 100.05677030346835 367 3
780.1942399717693 100.04503675159309 368 3
780.7504700881732 100.4264374917332 369 3
780.6798038462534 100.26136462498393 370 3
780.8869464537623 100.44472143909715 371 3
781.0141523904862 100.85746699572336 372 3
781.094800619425 100.91740957424467 373 3
781.0536009568142 100.70294963308157 374 3
781.0845349400756 101.01182851516599 375 3
780.9613326557335 100.94312154892268 376 3
780.8892528660677 100.79989623275722 377 3
780.9287184493232 100.26186613486404 378 3
780.8657771931539 99.90074058549324 379 3
780.8246006011088 99.71815251723599 380 3
780.6678794097209 100.08058435513425 381 3
780.352901404913 100.23300803143981 382 3
780.577368474841 99.96924097950281 383 3
780.186889002509 99.61892747865255 384 3
780.2662401330499 99.41189765573192 385 3
779.9690745749537 99.32368493030133 386 3
779.7444118941676 99.21840506743553 387 3
779.6831604014778 98.80408861414591 388 3
779.3818915084463 98.89685652005832 389 3
779.2183804302819 98.93318209597092 390 3
779.3910270175386 99.01230393332463 391 3
779.2047005886927 98.9677151702731 392 3
779.2591256594421 98.80880597747914 393 3
779.010378326419 98.54886167719405 394 3
778.7944224327929 98.3294746671665 395 3
779.0286739751328 98.86397332519911 396 3
778.901292826111 98.62652251216355 397 3
778.7955571557899 98.26898324965391 398 3
778.8178314074394 98.47841980819476 399 3
778.7835733451984 98.69165151731056 400 3
778.772708655501 98.93211513013429 401 3
779.0975946408408 98.98666378120579 402 3
779.0460818645097 99.01901559575823 403 3
778.7004350482051 98.69927957209349 404 3
778.3594442104688 98.28227903998645 405 3
778.3070209961575 98.29777287959163 406 3
778.5396731288464 98.2521376407845 407 3
778.7133283168292 98.15321227872977 408 3
779.0335805368288 98.64456727854376 409 3
778.588767926736 98.39085319272533 410 3
778.8948221430569 98.73919403281404 411 3
778.8340761900612 98.9136057057902 412 3
778.787435800932 98.59515965373609 413 3
779.0237236345409 98.47599314993872 414 3
778.6148785607975 98.33453809967033 415 3
778.6583089708226 98.6662028282783 416 3
778.5164328265731 98.87404491616265 417 3
778.5612803187026 98.79679013663515 418 3
778.5680166803627 98.51913476288541 419 3
778.9254574375234 98.53012869682352 420 3
778.9703525127543 98.29688413849702 421 3
778.8080526825064 98.05617339861634 422 3
778.7906439583519 97.82689520596871 423 3
778.598947276572 97.49749284986117 424 3
778.956478233015 97.29241628465849 425 3
778.4663264720436 97.13814859975517 426 3
778.5828229510131 97.13804775939305 427 3
778.8016485995419 96.92570649967396 428 3
778.4435158112008 97.04273452011134 429 3
778.3690741187462 97.29444655929764 430 3
778.3498214490171 97.62445809954491 431 3
778.4650968901823 98.0648496456441 432 3
778.356550583907 98.49859852285249 433 3
778.3843457544559 98.55459391627564 434 3
778.2899439626003 98.03412259290492 435 3
778.2855640667232 97.84914972065815 436 3
778.1923825873923 98.05021237054869 437 3
778.2369563415234 98.34641961159726 438 3
778.5492735244619 98.26324467330113 439 3
778.4063796459625 98.42130921993237 440 3
778.0904768529538 98.75280142457677 441 3
777.9750215004138 99.09165740951842 442 3
778.0033752005157 99.42815645138563 443 3
778.1888844228228 99.63037445594973 444 3
778.4444248850967 99.98312136726841 445 3
778.4075937550691 99.83990392313997 446 3
778.2695867646066 100.46800994776001 447 3
778.1776341384627 100.84988244586157 448 3
778.0931021599604 100.59079016603995 449 3
778.1793896635902 100.61238570548191 450 3
778.6656761074283 100.44438018813143 451 3
779.0318428349858 100.53161604649615 452 3
778.7104674866397 100.45361018666632 453 3
778.4255236929536 100.46174540102659 454 3
778.3297054899786 100.63896557168651 455 3
777.8909323100145 100.52843376197526 456 3
777.7495134571802 100.41937015118648 457 3
777.5271646806884 100.13505552990168 458 3
777.8834246193564 100.35028992334905 459 3
777.8007838531598 100.84119687880246 460 3
777.5699976605302 100.56485293914324 461 3
777.7682525368186 100.65245001496017 462 3
777.3026314159193 100.16493787213555 463 3
776.9346595524951 99.68303172887533 464 3
777.180397922874 99.0744372095945 465 3
776.9904810411858 98.95795470826285 466 3
776.9753271049026 98.7350363359259 467 3
777.0393561311502 98.90252326853327 468 3
776.9438773974107 99.30786187025865 469 3
776.379734477716 99.40077962659606 470 3
776.6292137564482 99.72528662254301 471 3
776.8649313087403 99.54911922909224 472 3
776.6518569645694 99.56377518398116 473 3
776.5860472063929 99.7130182744436 474 3
776.9245872463179 99.88934778222655 475 3
777.4037052970816 99.97135684769624 476 3
777.5239048660599 99.71457621868244 477 3
777.1512391693919 99.53391502809292 478 3
777.1867018425975 99.60922140909052 479 3
777.3996929465483 99.60925474130893 480 3
778.0129323944144 99.83880618860245 481 3
778.2994111395344 100.0357640924932 482 3
778.2231675289677 99.78988560680531 483 3
778.2378727459378 99.747940671333 484 3
777.6984889012892 99.24085134028797 485 3
777.9526415327605 98.8109851517448 486 3
777.8262667813009 98.95867315623637 487 3
777.7519856567566 98.85937526973349 488 3
777.8872837173283 98.939372125114 489 3
777.9036448397699 98.65913031168039 490 3
778.0326346636533 98.3480000024235 491 3
777.910048796633 97.79618552651496 492 3
778.116613052751 97.29439010662757 493 3
777.9234746131897 97.17389091932057 494 3
777.8875062356964 97.10924270367877 495 3
777.9889307352404 97.3033193853955 496 3
778.1369920260372 97.52623066569592 497 3
777.968679750737 97.67841999380524 498 3
778.0711312774887 97.91015924475224 499 3
778.1979142948711 98.31391650714473 500 3
777.9219498687761 98.35954296122165 501 3
778.0634723629056 98.25805091856947 502 3
778.0919317820812 97.48242595037136 503 3
778.0305083935626 97.26293598915952 504 3
777.9131171918959 97.22386162777352 505 3
777.4319307165165 98.08969026575238 506 3
777.530529010599 98.13305161505411 507 3
777.4652226400434 98.42772445784033 508 3
777.0960200487576 98.19752496250028 509 3
776.8246178759719 98.17022194629942 510 3
776.9227462510182 98.0878859742297 511 3
776.9685446261893 98.24213697385646 512 3
777.0880330633684 98.56514174240118 513 3
776.8691767113718 98.38729593560815 514 3
776.371980520777 98.24516942665265 515 3
776.2817058412597 98.50749205373107 516 3
775.9124613210062 98.52720846726342 517 3
775.43620884477 98.16142424193048 518 3
775.2989565663755 97.86957216151048 519 3
775.407778858841 98.0164465822841 520 3
775.4797880934317 97.92529585490124 521 3
775.1703250842172 97.50057060465444 522 3
775.0013021949599 97.17747725184174 523 3
774.8201631740203 96.98458730684712 524 3
774.3830426247649 97.07283494040252 525 3
773.9833924037026 96.99431443398379 526 3
773.4391472084253 97.15590272015243 527 3
773.3418911719887 97.25917814640867 528 3
774.0005390411981 97.08765158892234 529 3
774.4279343277015 97.24934589294872 530 3
774.7991755715609 97.21887974309443 531 3
774.9915014661818 97.5160062736926 532 3
775.0769055071981 97.64759699286103 533 3
774.476672699214 97.3500385331113 534 3
774.4383122181052 97.06596354039688 535 3
773.9995942573676 97.3507067522028 536 3
773.8301339928913 97.51745220275961 537 3
773.427599765197 97.12484871355515 538 3
773.31642148198 97.21900570452809 539 3
773.2903000070946 97.27840308206254 540 3
772.6531977367501 97.62852376879978 541 3
772.3974912376218 97.75458781629004 542 3
772.5086814899538 97.63317702341098 543 3
772.4206190150993 97.43874958444698 544 3
772.1642245417275 97.50934324998038 545 3
772.4182392173892 98.06401780319426 546 3
772.9552925394935 97.84654505942369 547 3
773.3518489047967 97.58969107222956 548 3
773.18967871243 97.51542086566907 549 3
772.9841356404648 97.64881120096415 550 3
772.3754309698388 97.3765977895162 551 3
772.5762584547392 97.74888768939118 552 3
772.7556848900771 97.88969518716985 553 3
772.9944087537065 97.93957838842138 554 3
773.3322275569606 98.27778264302674 555 3
773.1674052760877 97.88593396373874 556 3
773.3004225181569 97.64211989206248 557 3
773.4154857197683 97.79780196392939 558 3
773.8304792730324 97.51052168387814 559 3
774.266153966362 96.91065118225083 560 3
774.7164321282928 97.01642993936962 561 3
774.9198529451734 96.72390224084374 562 3
774.9173620415554 96.36004994339177 563 3
774.8828961945065 96.34006936414006 564 3
774.4375135077705 96.45214018057843 565 3
774.2956635721383 96.29274259069622 566 3
774.2857321385017 96.31317150796423 567 3
774.2024675540953 96.27697955290952 568 3
774.4209391256131 95.59912545025077 569 3
774.9567464385774 95.36294313915545 570 3
774.8823384915328 95.64566711226314 571 3
774.7950568897454 95.35850533868705 572 3
774.8184235802559 95.26363308728372 573 3
774.4819137423206 95.16813737937235 574 3
774.3078865869646 95.60527913549295 575 3
773.8856565307098 95.22414100555994 576 3
773.4672682956866 94.89174363523492 577 3
773.2607649912065 95.24975309077925 578 3
773.0938403628721 95.45075011856699 579 3
773.1567664110256 95.70381018420942 580 3
773.05553219647 95.83574598910184 581 3
772.7813162874921 95.67741436178393 582 3
772.6641006593832 95.88712878365489 583 3
772.8901720319328 96.12092991164185 584 3
772.7911051970682 95.6423751209939 585 3
773.2747919312461 95.92226987731834 586 3
773.1202406265239 96.01694319010447 587 3
773.0950093707849 95.8044069192764 588 3
773.0884507317843 95.46213946979067 589 3
772.7865994159844 95.4468054402715 590 3
773.0222118063934 95.6022010866381 591 3
772.8114489675985 95.88543353259185 592 3
772.7462056975359 95.53507688046999 593 3
772.5998659893884 95.24839098440735 594 3
772.5884977930328 94.99156184819122 595 3
772.7256370435272 95.5088964693251 596 3
772.6863352181678 95.55314170150487 597 3
772.7123757952874 95.76479158894047 598 3
772.8734485235602 96.00650337252709 599 3
772.7061272496264 95.98841739231933 600 3
772.4114172257712 95.59049463056162 601 3
772.2878102141788 95.57788046146824 602 3
772.1423746008492 95.58499938212476 603 3
771.9717045965269 95.93421611451427 604 3
771.9747751308837 96.06659714936819 605 3
772.2008387067481 95.1481249747332 606 3
772.417389320912 94.71206027151007 607 3
772.5791298035756 94.55655555864124 608 3
772.1677667520977 94.29092870842553 609 3
772.0258117678092 94.12692520277433 610 3
771.9197178575976 94.050514770039 611 3
772.1031969477973 94.1233332439853 612 3
772.296407864754 94.02232360448976 613 3
772.3070930119982 93.23369876295307 614 3
772.5959884288199 93.09926730415998 615 3
772.5304457533995 92.85020407242962 616 3
772.7766085907015 92.84362127021956 617 3
773.1055212287091 93.46787375236961 618 3
772.8007746575524 93.81068312812678 619 3
772.4644752574607 93.92522213209031 620 3
772.4125119608682 94.01499123217567 621 3
772.5016786685466 94.20567889808572 622 3
772.7763368224216 93.87898271230374 623 3
772.6339754887327 93.809534724416 624 3
772.7607849286275 93.43678446995713 625 3
772.0257927848194 93.12210019435832 626 3
771.8635160949566 92.8018785556879 627 3
771.5441892809738 92.79756710013878 628 3
771.3787604645895 92.69725219487705 629 3
771.3170917926138 92.92703850236423 630 3
770.9573282912795 92.84309092306013 631 3
770.5081279721878 92.67066130406445 632 3
770.2251073633365 93.05392282642158 633 3
770.140106547398 92.96246419592026 634 3
770.2916077550135 92.75283129804181 635 3
770.0149228995609 92.78347495548243 636 3
770.4698562847109 92.88366003722334 637 3
770.670594418077 92.7108773180453 638 3
770.9020767534847 92.740056057772 639 3
770.9642688512055 92.76180749692712 640 3
770.5148731557528 93.13617323241553 641 3
770.5593202158531 93.19530765575227 642 3
770.6129022179388 93.32993581708065 643 3
770.8356740877199 93.4035706863431 644 3
770.5436143422265 93.40081134099269 645 3
770.3164594420591 93.56527986246617 646 3
770.0727010438421 93.7509326389957 647 3
770.2698154662456 93.97811319217794 648 3
770.2963422353679 94.18518642626069 649 3
770.3694906533764 94.28903681924939 650 3
770.2762164381205 94.61937935438122 651 3
770.0000103387744 94.8420095359039 652 3
769.7615369484092 94.79981121890293 653 3
770.0683293805321 94.982903159561 654 3
770.1078869014366 94.85727740642344 655 3
769.8391783043252 94.6260170879694 656 3
770.154865502191 94.4947307849022 657 3
770.3120676142614 94.24200921974024 658 3
770.084645304209 94.61558091313104 659 3
770.0276798666606 94.92085945079779 660 3
770.044577594495 94.5829223327119 661 3
770.3516549401697 94.21576505616564 662 3
770.6607261707647 93.85898229334444 663 3
770.2601686326968 93.79239439164854 664 3
769.6170297492073 93.32371549606236 665 3
769.5693980014835 93.50249338033574 666 3
769.5436463874047 93.59964822942588 667 3
769.6693441295408 93.39745153392069 668 3
769.5767970862365 93.42140008326385 669 3
769.4325000651478 93.16583251475892 670 3
769.8358848896398 93.50908272403409 671 3
769.9082882749508 93.94078608998737 672 3
769.6136783645688 93.79960182123199 673 3
769.4728906849517 94.07164849946315 674 3
769.1589091686118 94.02268107269919 675 3
769.1965984674197 93.86020511367605 676 3
768.7701227079241 93.38300868130973 677 3
768.6788732096234 92.99003586588624 678 3
768.9186528130604 92.60629955938559 679 3
769.1724026961022 92.33279121293717 680 3
769.1789647198136 92.48580827682662 681 3
768.7841728555849 92.3150646509192 682 3
768.7690496413244 92.19412978270374 683 3
768.7892035068678 92.1446880837463 684 3
769.0292486318864 91.87329059516443 685 3
768.9011283535532 92.03334463772798 686 3
768.8928333433541 91.73652661621423 687 3
768.7755660899496 91.46142772136012 688 3
768.6678595396828 91.94079025948055 689 3
768.5579753516015 91.79310989675056 690 3
768.4015530769881 92.10335470817029 691 3
768.5926340420698 92.21273644841845 692 3
768.7282104822522 92.55120028769458 693 3
768.9398546475333 93.15736754406272 694 3
768.6789848241447 93.33726853428726 695 3
768.3172765966634 93.42625316007228 696 3
768.4865489733463 93.57800951741584 697 3
768.5705490206622 93.31923240622932 698 3
768.4272083683469 92.84651801804122 699 3
768.2309546996356 92.77302243908254 700 3
767.9926509875149 92.70088419237146 701 3
768.2231374181102 92.7383266979242 702 3
768.2071350275571 92.74893153742065 703 3
767.8269820435615 92.47925856703236 704 3
767.5454549167742 92.48764704719773 705 3
767.587355268292 92.00155285835379 706 3
767.3861142297208 91.28582073231499 707 3
767.2444444737138 91.63100629296024 708 3
767.2745744157522 91.75466940598187 709 3
767.2305974533691 91.50805778136834 710 3
767.2010260128392 91.70576472138191 711 3
766.9571529482193 92.11284870015422 712 3
766.7462864887908 91.96141145434407 713 3
766.9041497362535 91.891853017851 714 3
766.8512761529214 91.61687033546531 715 3
766.944386950459 91.48702275793445 716 3
767.0064375143803 91.96593574878632 717 3
766.7682526727773 91.99893711186903 718 3
767.2560377213514 92.23784144073775 719 3
767.617946088452 92.47244453202315 720 3
767.84707969584 92.6212389176906 721 3
767.793702851289 92.35908977245164 722 3
767.8775647387089 92.67226089055977 723 3
768.2557555489406 92.94704906007168 724 3
768.2394984428709 93.13870828321964 725 3
768.2601247306625 93.73476361100839 726 3
768.3916662238919 94.03496088552076 727 3
767.8722296628526 94.2465620955513 728 3
767.9785779440292 94.31780588164746 729 3
768.1043239323768 94.82683366663093 730 3
768.631179776603 94.84994210474053 731 3
768.6090180597821 95.30725710506128 732 3
768.3861921912413 95.19285369889396 733 3
768.2886393898532 95.46806342131305 734 3
768.3965674346349 95.8451696866126 735 3
768.214917652853 96.25298384193214 736 3
768.360497122662 96.25750069240259 737 3
768.3573181099835 96.40913192804823 738 3
768.3245223708726 96.34129620290568 739 3
768.1792084045197 96.80693736428915 740 3
768.1678867774026 96.9389246020367 741 3
768.1616753077147 97.18480276038915 742 3
768.22613541139 97.0043497103529 743 3
768.0980443948225 96.63854619707496 744 3
768.2165124960346 96.87474057360299 745 3
768.1576395483146 96.84664840139709 746 3
768.2772720034815 96.77531469405804 747 3
768.370035615212 96.81633920407019 748 3
768.8069312293849 96.88555705732793 749 3
768.7419771837704 97.14055466900389 750 3
768.8877616400584 97.02374160264931 751 3
768.5563098978272 97.12594706655433 752 3
769.1678166594238 96.5710284288117 753 3
769.0642143283726 96.25754206398186 754 3
769.1255943880969 96.45318163686792 755 3
769.1647959646632 96.69437952032273 756 3
769.5769875656121 96.5135752917536 757 3
769.6949572771654 96.16151875568595 758 3
769.6525516353084 95.46998634839743 759 3
769.2547067003973 95.60497349717866 760 3
768.8872794607933 95.25081315661664 761 3
769.1795826776658 95.28340047284003 762 3
769.1022711986699 95.13475656000975 763 3
768.7983981190524 95.11630441094032 764 3
768.4744112381818 95.26095413813601 765 3
768.263898611062 94.92548134335647 766 3
768.4455146013921 94.90397446448151 767 3
768.2896426147947 94.95182461866527 768 3
768.2738262489465 94.5619832469515 769 3
768.1055790485509 94.31038788106288 770 3
768.5044288352972 94.3604559829256 771 3
768.5950685839776 94.20738165508119 772 3
768.3479939687267 94.33538872808803 773 3
768.3855195815785 94.32285283291384 774 3
768.7314748777374 94.31597693538878 775 3
768.6603465012723 94.40021842816567 776 3
768.605014777065 94.89805503471185 777 3
768.4670887172512 95.21341119113598 778 3
768.2358430263777 95.19187293631855 779 3
768.6091975244069 95.22715293003304 780 3
768.1829481729188 95.33976340698514 781 3
767.4781903035955 94.94099120550794 782 3
767.4875258990581 94.84794695102741 783 3
767.547496450137 94.79087260072458 784 3
767.2877155753195 95.05338220566843 785 3
767.0925417111707 94.89391043547596 786 3
767.3232909826945 94.47149038636208 787 3
767.54773312715 94.29106629895124 788 3
767.2906789688068 94.4203795533368 789 3
767.1416848551048 94.54633405870317 790 3
766.9503019268243 94.50443718368207 791 3
767.2743274143808 94.85114516308538 792 3
767.6209760658518 94.57544628579174 793 3
767.8913298639512 94.48137237173943 794 3
767.9376159435333 94.2546778808269 795 3
767.5020275706651 94.5171824886569 796 3
767.3830172559066 94.39873400530547 797 3
767.210005528002 94.23814699397929 798 3
767.4193739881147 93.59415318763416 799 3
767.6645245646453 93.42518368130241 800 3
768.1722729909934 93.28206202077422 801 3
768.6950169631115 93.1704377500461 802 3
768.4891080572986 93.18229725313788 803 3
768.5230921003929 93.17856268023421 804 3
768.4800013014628 93.18166415526511 805 3
768.0355196759856 93.4833326908791 806 3
767.8449313550858 93.5871233936036 807 3
767.6424545361631 93.72382916391638 808 3
767.6357617859926 93.83384510486516 809 3
767.8291242532673 93.8772328737846 810 3
767.400345948121 93.67005470997736 811 3
767.3356837558524 93.74819501695245 812 3
767.3664703658335 93.8339327725547 813 3
767.0357274604698 93.83494770150419 814 3
767.2583310380938 93.59670264878524 815 3
767.1290876030296 93.75065392431675 816 3
767.227846995614 93.87335252942275 817 3
767.4054521980164 93.85155590617053 818 3
767.1672398652498 93.96188089968089 819 3
766.9752704261736 93.60641788625053 820 3
766.7340290290775 93.05491308664807 821 3
767.0837258862887 93.11329986311792 822 3
766.9944243599225 93.40317735226466 823 3
766.7086450003383 93.58901844366387 824 3
766.9129550613605 93.43855646780332 825 3
766.6175118484518 93.32208144871446 826 3
765.9837355973316 93.24183422405382 827 3
765.7876591105959 92.9590620639282 828 3
766.1795049536325 92.86873243235608 829 3
766.3535362668337 93.04880203204615 830 3
766.6846962919863 93.43934817054763 831 3
766.8953785798502 93.75055079555138 832 3
766.788993315182 93.6292726039623 833 3
766.5130382773456 93.11037575716173 834 3
767.0463294704161 92.8575760510167 835 3
767.4540209076865 92.8276126388817 836 3
767.4092285665628 92.56344142408645 837 3
767.505472400161 92.88162258497381 838 3
767.7511820766696 92.72726349214516 839 3
767.8980538227856 92.70468418869987 840 3
767.9210376308836 92.91700375626489 841 3
767.7648398622285 93.13569750511355 842 3
767.8212576447324 92.78938077192278 843 3
767.5507586479266 93.12634453440968 844 3
767.4782098787844 93.17248194542111 845 3
767.3670528978587 92.83753375942061 846 3
767.263761282725 93.26586937552403 847 3
767.4591783129607 93.69641018836383 848 3
767.4271177591689 94.00896681096584 849 3
767.4850216763463 94.11622362578258 850 3
767.4747062153706 94.4188198367505 851 3
767.7424846986494 94.45931339655442 852 3
767.7658078259337 94.45645562836424 853 3
767.938063056587 94.24623040036427 854 3
768.2147035438505 94.07780032883734 855 3
768.5723352987652 93.54087175073089 856 3
768.5271768335566 93.3482681714945 857 3
768.2305650872468 93.3896608209481 858 3
768.1664385572553 93.47162979685741 859 3
768.5796140971521 93.31819684841496 860 3
768.3037809099927 93.12640670611661 861 3
768.0959219941133 92.91463596634475 862 3
767.7222714701463 92.84710029579638 863 3
767.8928551667807 92.62559242943462 864 3
767.6489457162446 92.77242630026402 865 3
767.3890417849695 92.79568795095992 866 3
766.9608430352268 92.71069999306246 867 3
766.9129322733329 92.16996430951016 868 3
767.1572938091635 92.18930205249414 869 3
767.5394723491576 92.11203616407221 870 3
767.5668091126871 91.93136078627566 871 3
767.8159924400458 92.0432393184937 872 3
767.1164008253737 91.79445099595519 873 3
767.1708282387448 91.86364731844708 874 3
767.4674444997023 91.89133551941518 875 3
768.0293916087014 92.12218295822996 876 3
768.4448621955869 91.88003380456809 877 3
768.0399467264832 91.71948244144086 878 3
767.4596842172912 91.62434401027237 879 3
767.1957270276301 91.73511687254745 880 3
766.8876717112216 91.62540083166118 881 3
766.7268038992329 91.66204697687203 882 3
766.6947329307894 91.79686337832578 883 3
766.3178046988315 92.30322851978558 884 3
766.2144708826629 92.4887340336448 885 3
766.0285295848504 92.43828204460074 886 3
765.9601803002209 92.77045176323496 887 3
766.0895984334792 93.26894885243541 888 3
766.3959088882599 93.6932802845889 889 3
766.3442716920243 93.84136335957764 890 3
765.7991581014978 93.67073659205815 891 3
765.3503450833011 93.89340874305417 892 3
765.5421689174311 94.01587258800588 893 3
765.7124043450874 94.2645179486769 894 3
765.8597756276127 93.92851763426735 895 3
765.998496082646 94.7311732512319 896 3
766.1357513570765 94.71011853283716 897 3
765.8740944631198 94.98807945345202 898 3
765.69263240423 95.24549691308607 899 3
766.0577843017707 94.87445062932947 900 3
766.369017370994 94.9884743559234 901 3
766.497281524904 95.23719089806457 902 3
766.5926900409771 95.38118853554188 903 3
766.3268119756091 95.21310349375992 904 3
766.5350249587948 95.41868816375026 905 3
766.7874911252816 95.32274824416996 906 3
767.2372020435748 95.02664474558969 907 3
767.3287761694769 94.90055978554925 908 3
767.3428082279398 94.98476174384325 909 3
767.0392181953239 94.76563719017575 910 3
767.1181198244342 95.11647451216223 911 3
767.1442962688295 94.85996578708352 912 3
767.1918346466133 94.6575695515869 913 3
766.9726791177933 94.53144149130107 914 3
767.014233971643 94.71373872152525 915 3
767.1109094999246 94.96413987500459 916 3
767.1842621610241 94.83543193228921 917 3
767.2876176953434 94.70949364662638 918 3
766.9841248393984 95.029787389294 919 3
767.3785276793994 95.35469225433197 920 3
767.8190024128253 95.18695856627441 921 3
768.0906279065048 95.22135099077852 922 3
767.9984230569943 95.4614145963693 923 3
768.2682590021749 95.3187524598254 924 3
768.3001818883644 95.73041334920414 925 3
768.714281894163 95.94830131835094 926 3
768.6104666896213 96.78259045900144 927 3
768.1979508400757 96.61260548628113 928 3
767.9827201851725 96.66731833749083 929 3
768.3365663950568 96.9549341498667 930 3
768.2287535196764 96.7932622006339 931 3
767.8641560236933 96.8606325303886 932 3
768.0721828077492 96.98200660241756 933 3
767.9988276811725 97.22050940215482 934 3
767.8903459914167 97.44437808053478 935 3
767.6859774306429 97.70899842175977 936 3
767.4573759081516 97.6475173566354 937 3
767.5219333177421 97.69220230415632 938 3
767.3759837531346 97.47948261236932 939 3
767.4479035060764 97.47104830448592 940 3
767.5550713611392 97.55568982433694 941 3
767.6677786196801 97.6262437751207 942 3
767.3038912686058 97.7385382418545 943 3
767.2851988123533 98.08853429450777 944 3
767.157220566411 98.06234323672398 945 3
767.4793849925693 97.65354684702416 946 3
767.9992529920531 97.52583829053832 947 3
768.4259416282387 97.45711187246542 948 3
768.51515819006 97.73003239424278 949 3
768.8839240307033 98.17080703886259 950 3
768.8551427497689 98.0488314532589 951 3
768.5852136124499 98.16167097455947 952 3
769.1819429276809 98.56762004019947 953 3
769.5508584251298 99.07379425353572 954 3
769.6690649717893 99.75934984655312 955 3
769.3076379760907 100.21432125308596 956 3
769.2915827168255 100.07836076224197 957 3
769.3719172008813 99.9309240812007 958 3
769.0795357764686 100.00967354447044 959 3
769.087035965308 100.12728288793848 960 3
769.2257421310976 99.53931341722259 961 3
769.278769998695 99.70513702088721 962 3
768.8588860947552 100.20070889277807 963 3
768.8108837634992 100.23109621716623 964 3
768.1782318835824 100.18923487694076 965 3
768.1343224528214 99.73142778828968 966 3
768.4574089136689 99.64327917483035 967 3
768.3037592243611 99.03586403009658 968 3
768.3272170001615 98.71827147569054 969 3
768.2756989419397 98.93138180152883 970 3
768.4079005002387 99.03166660969211 971 3
768.4987705562637 99.18928689704808 972 3
768.6061502623195 98.95016821199795 973 3
768.907213013832 98.73661085711572 974 3
769.3724527800131 98.8622982307047 975 3
769.7285046355952 98.39595170650927 976 3
769.8287201267216 97.97720078917773 977 3
769.7248183063347 98.195881575798 978 3
769.368825272522 97.99551653494132 979 3
769.2924125819502 97.83765364197842 980 3
768.9869122917308 98.00721436284894 981 3
768.996670494659 98.22941822133511 982 3
768.9379667470789 98.3391806089611 983 3
768.8001202331607 98.34728485095857 984 3
768.8690895164012 98.30177970911895 985 3
768.8819286088577 98.26697329713976 986 3
768.6038931448444 98.34524435342196 987 3
768.633824942362 98.14462812691642 988 3
768.6213742375672 97.74688991818837 989 3
768.9106537647892 97.55166179855365 990 3
768.9124698512344 97.4332453620354 991 3
768.684262924348 97.92633681217572 992 3
768.8290121735105 98.17649554927624 993 3
768.7089830187557 97.98116766063089 994 3
768.9750292594855 97.92732620047192 995 3
769.6576534089072 97.91377744297158 996 3
770.0967630099047 97.96410719456253 997 3
770.1018348596245 97.97883570361823 998 3
769.9510922881032 98.1113826552718 999 3
769.8748302281613 98.00947207535026 1000 3
770.0140836144088 98.11084599856115 1001 3
770.1403233133409 97.85716633781138 1002 3
770.2888431731191 97.60411540459447 1003 3
770.1933758451912 97.29381967915893 1004 3
770.373656201555 97.17975851554823 1005 3
770.4522791037698 97.08776639404817 1006 3
770.5540652240416 96.96896089588618 1007 3
770.7285381298042 96.94285631375413 1008 3
770.6463478316924 97.03227825971287 1009 3
770.5459773357005 97.08974844958972 1010 3
770.3570138165754 97.43901631642838 1011 3
770.1966691934531 97.70884011292648 1012 3
770.3335301550666 97.83992095582047 1013 3
770.1880111879491 97.38206375674675 1014 3
770.311725603465 97.68065704092864 1015 3
770.3321368967662 97.3613949287404 1016 3
770.4347479491857 97.14556774936698 1017 3
770.3886778970159 96.89999200340417 1018 3
770.1864908186321 96.59807179947857 1019 3
770.4205546714426 96.7866860121582 1020 3
770.8261090911827 96.9942483787798 1021 3
771.2103575808244 97.39286230130763 1022 3
771.5301377534889 97.73718974012361 1023 3
771.7075416884179 97.92059158379756 1024 3
772.113622265976 97.93416340885547 1025 3
772.4819874768997 98.11001282062048 1026 3
772.6880410691047 98.40739234616204 1027 3
773.1867901037273 98.65087485257428 1028 3
773.4879527777418 99.29835133642237 1029 3
773.5013532755854 99.55225474985576 1030 3
773.546967370521 99.51164672459109 1031 3
773.6429374367324 99.79134436947523 1032 3
773.9432943003851 99.45211209165777 1033 3
773.8719045640967 100.07755396991607 1034 3
773.4982528179441 99.91444310522077 1035 3
773.302826564988 99.49291326828687 1036 3
773.3525995064214 99.01681849969525 1037 3
773.3668384119785 98.81981096803246 1038 3
773.4822298270931 98.32738031778419 1039 3
773.8364239923588 98.29657686210483 1040 3
773.8962309712398 98.3584626091333 1041 3
773.9351876731047 98.5254373917851 1042 3
774.0610582936418 98.90157253441586 1043 3
774.5181680014257 98.72968272059164 1044 3
774.8090158311658 98.63384123327195 1045 3
775.2649634870774 98.51269012700631 1046 3
775.3295321360642 98.30549383528529 1047 3
775.5209588149582 98.02289744416153 1048 3
775.4673424092753 97.93943732725431 1049 3
775.7120580043636 97.75003644382821 1050 3
775.6919783251407 97.25313619992313 1051 3
775.9701540902568 97.03077864755628 1052 3
776.0832383383015 97.14594503880824 1053 3
776.0388473289195 97.14789986412573 1054 3
776.0745169680927 97.3086195973115 1055 3
776.4453809422774 96.95070956641537 1056 3
776.6089282262052 96.84946363258545 1057 3
776.2773129798227 96.82334531472844 1058 3
776.4543056584862 97.05640690301011 1059 3
776.0028826010448 97.27161488509081 1060 3
776.0561693804775 97.20798342417875 1061 3
776.3920738304264 97.00571028777146 1062 3
776.3048363655225 96.98502970187218 1063 3
775.9960638849476 96.76961291181942 1064 3
775.4623395056992 96.98491176690928 1065 3
775.0448404913756 97.4822948353183 1066 3
775.1454333989988 97.96074442792558 1067 3
775.58550828784 97.82506619735787 1068 3
775.973498563306 98.14573928367048 1069 3
776.3705346842744 98.237744708797 1070 3
776.4425745374876 98.85294046913806 1071 3
776.0746106742677 99.14637795696406 1072 3
775.9088027287459 99.24207187269506 1073 3
775.4071201671647 99.1455542729796 1074 3
775.2356208467423 99.02439055245948 1075 3
775.2928293916347 98.67467172936334 1076 3
774.9748742250649 98.27499753645458 1077 3
775.0750252332653 98.28910289466592 1078 3
775.0299084311216 98.0006169750382 1079 3
775.0528817863714 97.67947983674888 1080 3
774.8645384710263 97.70828162956435 1081 3
774.8933980173698 97.33252193792347 1082 3
774.5756545317595 97.91743925799237 1083 3
774.1246814997033 97.9970832452812 1084 3
774.0002453240618 98.0377178467569 1085 3
774.239938252004 97.91091467387734 1086 3
774.3918727718384 98.15340551096686 1087 3
773.8705050202278 98.34568138186111 1088 3
773.7460795253681 98.18972181653814 1089 3
773.9444867403403 97.8987851296707 1090 3
774.2081783046068 97.8580651805762 1091 3
774.3635864078318 98.09894970949009 1092 3
774.1639005689899 98.54136076795092 1093 3
774.021351204222 98.4687463994335 1094 3
773.9385068751326 98.07760121548465 1095 3
773.7694522579127 97.96489380246499 1096 3
774.0260054231497 97.77127008429896 1097 3
774.3783917983657 97.98399099636575 1098 3
774.3585156492367 97.80193197832023 1099 3
774.2687088054403 97.47720149983444 1100 3
774.1093696489284 97.04716041826927 1101 3
773.9067921331289 97.0173161550845 1102 3
773.5354321282947 97.24418354459989 1103 3
773.1094111064164 97.51126224918717 1104 3
773.1692551543813 97.79365342314942 1105 3
772.7488920212814 98.13965447131613 1106 3
772.9187133628785 97.83460979122597 1107 3
772.6976178942219 97.754575484514 1108 3
772.956558239758 97.77594599178673 1109 3
772.5140638908623 97.8571534662283 1110 3
772.4226902976052 97.8467318117268 1111 3
772.4862694188595 97.89257666517615 1112 3
772.5761375841465 97.74571205748809 1113 3
772.7400170572035 97.62144208744428 1114 3
772.7908288065777 97.62021407184761 1115 3
772.9085894290208 97.40745423687413 1116 3
773.4998915711842 97.11294326276173 1117 3
773.5494513524628 97.34108203845796 1118 3
773.7094876101725 97.41661854045384 1119 3
773.4613714298366 97.27960713427638 1120 3
773.1556744802597 97.26783535594788 1121 3
773.382838595698 97.35977547454736 1122 3
774.1585528154313 97.61656183009869 1123 3
774.1375535407071 98.08027761978997 1124 3
774.2234353268619 97.79598177145073 1125 3
774.483703948978 97.55748332494781 1126 3
774.3671282731855 97.34905593760287 1127 3
773.9949964611166 97.22096396618839 1128 3
773.7163000503047 97.2809815582315 1129 3
773.8264247950291 97.21840889491405 1130 3
774.3162810132131 97.58487946230996 1131 3
774.8978548984251 97.77398967432812 1132 3
774.5280808095688 97.86222655928793 1133 3
774.3144862290085 98.01358834145569 1134 3
774.245498832476 97.84914765134805 1135 3
774.4296833426439 97.50783088117697 1136 3
774.3409118367133 97.58722914163805 1137 3
773.9882559093302 97.50992346909206 1138 3
774.1709657133832 97.41176273425194 1139 3
773.834518796962 97.39656203720568 1140 3
774.0298457142942 97.42862350668935 1141 3
774.1790504354958 97.02342368796289 1142 3
774.4643000780011 96.35290934817122 1143 3
774.5468577364528 96.30746799697167 1144 3
774.1389400118536 96.32112515986569 1145 3
774.2828196091424 96.34726318199525 1146 3
774.2526564304096 96.37281986576856 1147 3
774.4606090967158 96.7487097261788 1148 3
775.160729513743 96.98996696627509 1149 3
775.5923475101969 96.80720946690313 1150 3
775.6005868808581 96.4854308612501 1151 3
775.6309451455315 96.48636759763984 1152 3
776.310838359167 96.17178855135505 1153 3
777.0367461230466 95.99813193655179 1154 3
777.0134877705418 96.30407426019363 1155 3
777.1860621454888 95.93002154316251 1156 3
777.4995920344055 96.14690523661038 1157 3
777.4277809147598 96.53969396637585 1158 3
776.9681770029865 96.9855649864168 1159 3
776.7845485946257 96.88569999675767 1160 3
776.6981152867862 96.7385452692541 1161 3
776.7097721195647 96.95722428480826 1162 3
776.5187933188389 96.8022762448068 1163 3
776.5396383401827 96.88228406903453 1164 3
776.4306551748216 96.99959377495645 1165 3
776.2052160693571 96.97786406595252 1166 3
775.9666795587183 97.51566569589235 1167 3
775.7968883186463 97.81750464966369 1168 3
775.5746626652345 98.10336300309798 1169 3
775.6989881488674 98.23786082565204 1170 3
775.7188999799968 98.31960048350307 1171 3
775.9513708156568 98.4115475529148 1172 3
776.0746401363288 98.51209504163195 1173 3
775.7591425249259 98.23726956697746 1174 3
776.0061468304708 97.98012976278389 1175 3
776.1407059179896 98.35683532857124 1176 3
775.9717840821095 98.61806309429656 1177 3
776.0107794669576 98.54440965085804 1178 3
775.7530311274738 98.9370367716987 1179 3
775.7772925260106 99.34588848347323 1180 3
775.7479164947397 99.7113863513512 1181 3
775.9778751704299 99.63222664561394 1182 3
776.2101941778342 99.0402941722337 1183 3
776.4962984027483 98.62785334254711 1184 3
776.4288238544405 98.50131073751268 1185 3
776.5225960157443 98.20556403476913 1186 3
776.3107166162762 97.78389943812921 1187 3
776.3906612283358 97.4655851407709 1188 3
776.2685549513081 97.3854415418102 1189 3
775.8079600182053 97.52852879808414 1190 3
775.5998536504126 97.6413483081014 1191 3
775.5605243271726 97.41360729911831 1192 3
776.1420888663375 97.17605989348938 1193 3
776.4895006362437 97.20999130967373 1194 3
776.5777346746509 97.48260938898797 1195 3
776.3035128398122 97.20497968992552 1196 3
775.874137862037 97.3065842031326 1197 3
775.4076097169191 97.5983879376181 1198 3
775.1330670648574 97.24404250096897 1199 3
775.2904283061822 97.16421861818941 1200 3
775.2977671310821 96.93760523119727 1201 3
775.3599664339298 97.00059464255082 1202 3
775.6235671992649 96.97614480412115 1203 3
775.3315804879461 97.25061049787729 1204 3
775.0516023009191 97.21082826960634 1205 3
775.2112031864198 97.1878033597764 1206 3
775.6546581072099 96.96336193053328 1207 3
775.7180133158573 96.98102524102316 1208 3
776.141494944793 96.82573708246497 1209 3
776.305958783364 97.04898221248399 1210 3
776.642728902487 96.97509872741723 1211 3
776.7762666004968 96.4565103436081 1212 3
776.3709668595815 96.48269371545177 1213 3
776.3998636560392 96.24971365641379 1214 3
775.9977621760304 96.2314430233366 1215 3
776.4069562733722 96.4182679875 1216 3
776.8545130173236 96.45722760224882 1217 3
776.5980469902556 96.51681392636041 1218 3
776.4897732154077 96.53015543620839 1219 3
776.4976469146602 96.95039257522056 1220 3
776.2543972504378 96.91802142225075 1221 3
776.3017739115965 96.67695462758914 1222 3
775.8658581985774 96.55471268487592 1223 3
776.3233886758358 96.82752333520317 1224 3
776.5819425285687 97.20491641562536 1225 3
776.8373237198489 97.65137727918936 1226 3
777.3500485217116 97.51092525524855 1227 3
777.047801474047 97.43018401306291 1228 3
776.8215994456881 97.99520949941473 1229 3
776.9560063295695 98.04832502702381 1230 3
777.2544633542012 98.12982687194774 1231 3
777.4674569828694 97.8237128842486 1232 3
777.7977805464388 97.51163300848486 1233 3
777.7484612749183 96.85069557919611 1234 3
777.4926875079243 96.23012806131139 1235 3
777.1854556827069 95.71863057072764 1236 3
777.2067136316305 95.46518970596448 1237 3
777.1171455931012 95.35426592607593 1238 3
776.8950496835954 95.16144039930326 1239 3
776.5088008566429 95.2534671484098 1240 3
775.9642381318697 95.54191800805091 1241 3
775.8393102155324 95.80146055177455 1242 3
776.089893604962 95.98177345138356 1243 3
776.2881935195227 96.48676088821998 1244 3
776.5374967622375 96.14829002965487 1245 3
776.1392440118838 95.72200639260821 1246 3
776.253910016432 95.92781491403412 1247 3
776.1520709217572 96.10660752860767 1248 3
775.8281939904444 96.40272019956406 1249 3
775.9569639335933 96.63775960160976 1250 3
776.0512627535437 96.75052770075649 1251 3
776.1130063410693 96.75920880952272 1252 3
776.4069711029545 96.69298050636631 1253 3
776.5472168894056 96.21195852047454 1254 3
776.5570781473607 96.15263268684548 1255 3
776.0485054140202 96.09749766869743 1256 3
775.6537663006583 95.99223491406754 1257 3
775.5063170619411 95.95978146528412 1258 3
775.7095101201081 95.85257281974879 1259 3
775.8939015091058 96.02414765672164 1260 3
776.1708219827767 96.61990161931855 1261 3
776.3104901194238 96.88054807402905 1262 3
776.2957373863015 96.92712715901249 1263 3
776.3135385634853 96.95653797842928 1264 3
776.2447437986067 96.80401446244004 1265 3
776.0801632337531 96.9999903724035 1266 3
776.0312621636209 97.20023535812003 1267 3
776.2564602484742 96.93208299830918 1268 3
776.4990573123586 97.35638538804055 1269 3
776.3046803507792 97.62308189659599 1270 3
776.8277619702034 97.45235859425075 1271 3
776.5042288863528 97.39134033254662 1272 3
776.2839559302939 97.59148745965634 1273 3
776.4386327784638 97.87623730812744 1274 3
776.4143331600281 97.55966641212673 1275 3
776.2340560908236 97.6532690765177 1276 3
776.214217991223 97.26742870264016 1277 3
775.913862339118 97.42597077802101 1278 3
776.0620283404066 97.4288543442601 1279 3
776.1317784474614 97.12767770091075 1280 3
775.8032585052573 97.09326975183967 1281 3
775.37445024877 96.66381619042347 1282 3
775.8467762313059 96.28446842862678 1283 3
775.9439249659555 95.98796505049398 1284 3
776.0000727855182 95.85232217282949 1285 3
775.7404773804351 95.40953498046409 1286 3
775.7197754618691 95.07915829017182 1287 3
775.9889120899535 94.88596005814244 1288 3
776.2392053863412 94.67500398865151 1289 3
776.3910028750395 94.56611320389239 1290 3
775.8866855477963 94.38928369107327 1291 3
775.9088056640961 94.33595587179997 1292 3
776.332622075469 94.44938307108553 1293 3
776.2705954030293 94.36683970705792 1294 3
776.285964931627 94.4151030725685 1295 3
776.3338917727519 94.53450955113374 1296 3
776.4351227930897 94.4030815408587 1297 3
776.5081180451622 93.97915181726749 1298 3
776.1920835104836 94.13707398723305 1299 3
775.9479527230594 94.6866505787827 1300 3
775.9111156977383 94.92626002314661 1301 3
775.7104709360218 95.0356933003685 1302 3
775.7100639146693 95.18292765768595 1303 3
775.9926229292153 95.01404133094918 1304 3
776.5323838008089 94.89243546233057 1305 3
776.6848853008215 94.54258083324497 1306 3
776.3803546915279 94.49452826021611 1307 3
776.1857595803284 94.48999553835259 1308 3
776.2538123874301 94.36972289611701 1309 3
775.9011927805416 94.48137212591217 1310 3
775.5593360401404 94.59089128708526 1311 3
775.8252452051184 94.35959212052614 1312 3
775.9525438461275 94.26874759298141 1313 3
776.154756801683 95.00921185634517 1314 3
776.2713791083831 95.34027381867712 1315 3
775.7954963686134 95.40670544031875 1316 3
775.8181763852147 95.49670515534505 1317 3
775.8391991473972 96.04877305188698 1318 3
776.0230893512096 95.83605543585006 1319 3
776.1902099258729 96.18363206420904 1320 3
776.3096939529472 96.12002334817282 1321 3
775.9271761870399 96.16776341480613 1322 3
775.3234964063734 96.00750732705268 1323 3
774.9348881538995 95.75854104337827 1324 3
774.9879183564822 95.77985932847801 1325 3
775.3639602730001 96.24489985414843 1326 3
775.5060955679373 96.78918292088008 1327 3
775.3087430218379 96.80384168597296 1328 3
775.0957894475557 96.16860749212633 1329 3
775.0920522554309 95.9421072781419 1330 3
775.0814237749447 96.29193511048923 1331 3
775.2956371194454 96.6321142838797 1332 3
775.2747058922585 96.66551469690097 1333 3
774.8764557732268 96.34230836311328 1334 3
775.3538622434581 96.32687986285777 1335 3
775.5546448936136 95.9796540912402 1336 3
775.9597335798207 95.57044218801414 1337 3
775.9871887959315 95.34264888565721 1338 3
776.0138094541944 95.4940089094023 1339 3
776.2377334041763 95.6965263799502 1340 3
776.3803832197275 96.00995407958423 1341 3
775.6855163383094 96.25307470884748 1342 3
775.3180197794572 96.69016471359093 1343 3
775.0698835840044 96.35964893023446 1344 3
774.9920978615548 96.02668361020575 1345 3
775.2439973913881 95.67430250078895 1346 3
775.3147251356377 95.5160406489656 1347 3
775.2007312211373 95.67899881659677 1348 3
775.0123693524122 96.03244029288754 1349 3
774.664344208279 96.31518234700145 1350 3
774.3539199610034 96.289421418471 1351 3
773.9998688478481 95.94818572038912 1352 3
773.8510792738747 96.11915607482628 1353 3
774.0187906773714 96.63439388842532 1354 3
773.8272120819721 96.92284576931097 1355 3
774.0104819215909 96.90290615990499 1356 3
773.9708738354703 97.23758351908003 1357 3
774.2129343423131 97.71333055463252 1358 3
774.4907102047274 98.19726745427447 1359 3
774.6211571156958 98.31347586855505 1360 3
774.9350896972918 98.32360095799147 1361 3
775.316698455566 98.34335061302082 1362 3
775.1107231615803 97.79658306487508 1363 3
775.2061564735075 98.25312719928513 1364 3
775.7105073811274 98.2134472583004 1365 3
776.1451353965738 98.35240682371024 1366 3
776.0480425724329 98.76167470475842 1367 3
776.635153408333 98.63645072352462 1368 3
777.001986108174 98.78011488030613 1369 3
777.1116604630939 98.69696283535446 1370 3
776.8232752541114 98.7805616275134 1371 3
776.9131778923208 98.77005181862151 1372 3
777.1327552675309 98.7808908359324 1373 3
777.3542614554808 98.98831198574669 1374 3
777.3606467499706 99.22364932086673 1375 3
777.5812765020584 99.29214520443153 1376 3
777.2657251694042 99.36892839014241 1377 3
777.5147444747803 99.3840126035781 1378 3
777.615710818882 99.42715467179148 1379 3
777.5243587581679 99.15045963965096 1380 3
777.4792761378134 99.27776271327944 1381 3
777.8139320123983 99.37963774249712 1382 3
778.2363762159167 99.44894352426478 1383 3
778.643396597562 99.39173973287252 1384 3
778.7620180296882 99.28537648571462 1385 3
778.8451278789772 98.97279318744923 1386 3
778.9693959628261 99.02431137476215 1387 3
778.5904542853422 99.14842696390122 1388 3
778.3705786358202 99.13231374535678 1389 3
777.7559174336806 98.81960287502591 1390 3
777.6397136121217 98.66502657527354 1391 3
777.8154236160459 98.88020466311039 1392 3
778.0499258574268 98.45845255473448 1393 3
778.0071153112302 98.49989643090464 1394 3
778.2917082515787 98.8169391031387 1395 3
778.040426830826 98.43045184446099 1396 3
777.8096209263138 98.65130074117468 1397 3
777.9569674996828 98.75805520255841 1398 3
778.0593937703916 98.53496226866841 1399 3
778.30711991406 98.21633547332179 1400 3
778.3790772722296 97.75150099372343 1401 3
778.2777134922057 97.64000406472165 1402 3
778.2490811374225 97.46076054123733 1403 3
778.098437517409 97.21778175320586 1404 3
777.9896814031998 97.453901519045 1405 3
777.9512158477052 97.7309107755539 1406 3
777.9244891313233 97.32497431633936 1407 3
777.7348227520558 97.38615010297887 1408 3
777.7549183581352 97.26462199548814 1409 3
777.3436813336328 97.20058061041 1410 3
777.7685293950142 96.92041928649765 1411 3
777.8129568818441 96.61505851113685 1412 3
778.2763177351407 96.85896814796557 1413 3
778.29443354707 96.8497705629143 1414 3
778.9329220152998 96.92444410151629 1415 3
778.8956732887187 97.11687075975173 1416 3
779.0865779284094 97.52217677868657 1417 3
778.6976408071647 97.90303354560078 1418 3
778.6410505745048 97.799032875314 1419 3
778.2246093177691 97.7033233592491 1420 3
777.8623087921554 97.56223111579375 1421 3
777.906624169209 97.64564772015103 1422 3
777.5588500227033 97.38108372043921 1423 3
777.924296232232 97.0301868475917 1424 3
777.9741237433058 96.98933637762534 1425 3
778.3636361082079 96.85290438352561 1426 3
778.8169918697236 96.79294918567312 1427 3
779.2233276289511 96.60946640693552 1428 3
778.9382403610475 96.43478147533524 1429 3
779.3459889783862 96.40725803618174 1430 3
779.0756227734367 96.08587883723969 1431 3
778.5703861644508 96.1673561835339 1432 3
778.6769007459832 96.49197821648188 1433 3
778.4962242193707 96.68940415624998 1434 3
778.3642360554566 96.98916724939785 1435 3
778.5992633259899 97.01988453149649 1436 3
778.7681113792933 96.93897483875108 1437 3
779.3191763237517 97.10495832055466 1438 3
779.310935198511 97.94505567481775 1439 3
778.9840422925525 98.61325436831979 1440 3
778.7774559155474 98.92899708211128 1441 3
778.7713323935266 98.94684951413879 1442 3
778.9356017804948 98.90242894974389 1443 3
778.5090079176256 98.4385268974905 1444 3
778.2434455825804 98.26103673168089 1445 3
778.0303273124955 98.27715044200032 1446 3
777.9648919010427 98.5365993414688 1447 3
777.6550442058514 98.50917544485479 1448 3
777.4804774662019 98.74497148886653 1449 3
777.2874447966868 98.65380275686894 1450 3
777.4345583388814 98.22910761783744 1451 3
777.1047751560544 98.30601992399895 1452 3
776.9711836798281 98.54584406245132 1453 3
777.2056294226524 98.86573902673247 1454 3
777.0141904635773 99.04828665976144 1455 3
777.2942265781626 98.87552989985382 1456 3
777.6773527930505 99.41271898281467 1457 3
778.1857386098575 99.46759614417927 1458 3
778.3443722019917 98.99013552749349 1459 3
778.4417179864639 98.82747404996077 1460 3
778.404697457192 99.0300114704995 1461 3
778.1455375652279 99.27609449247198 1462 3
778.0833468648601 99.18533333967171 1463 3
777.7960483863958 99.24514645084273 1464 3
777.6625682509589 99.34713211097758 1465 3
777.8618001329049 99.82649424136417 1466 3
777.931286651116 100.06104895995463 1467 3
777.5306465224656 100.05725670707784 1468 3
777.3085277734382 99.89219524837387 1469 3
777.4320345447992 99.89817482497956 1470 3
777.4182845953366 99.93348093088727 1471 3
777.5287824935984 99.91892242965116 1472 3
777.3590360124753 99.79311945729681 1473 3
776.9338566773804 99.73847106805168 1474 3
776.8923267148843 99.83781309183499 1475 3
776.5043188869415 99.52141998646736 1476 3
776.5974305400638 99.03350863339848 1477 3
776.5288965697258 98.83598918078272 1478 3
776.1647518476776 98.78976454007257 1479 3
776.2139294112123 98.93231728811827 1480 3
776.5484254193829 99.07809604091071 1481 3
776.123612023636 99.30221277943912 1482 3
775.8881861205992 99.64111005510343 1483 3
775.850076491526 99.50030804568225 1484 3
775.6096435056758 99.11962103855625 1485 3
775.9317724825323 99.3192638447135 1486 3
776.0260643891842 99.12018797042758 1487 3
775.8384031966136 99.2546344205608 1488 3
776.0799205911595 99.18443906943568 1489 3
775.8358741602873 99.42419461149679 1490 3
775.7679647741361 99.29693845078627 1491 3
775.8359484231873 99.35937920267652 1492 3
776.1015775497216 99.5280913135769 1493 3
775.7041150777195 99.25054690472756 1494 3
775.7787180583349 98.59390354156497 1495 3
775.7318118242085 98.74776875180562 1496 3
775.6474073105311 98.85566012148682 1497 3
775.7030825759485 99.15627998503057 1498 3
775.4667266804965 98.93145232320545 1499 3
775.7884090030725 98.80035053080621 1500 3
775.7158113457824 98.80727545089691 1501 3
774.9957821473596 98.86493183404232 1502 3
774.5218165935735 99.38086554860176 1503 3
773.8755577389087 99.2155460514474 1504 3
773.981731623747 99.13141777108106 1505 3
774.3172396360376 99.20161119738788 1506 3
774.2052810509065 99.14441313353119 1507 3
774.0333624010219 98.89681273321065 1508 3
773.8677571405389 99.170166734312 1509 3
773.6849780548162 99.08562019658154 1510 3
773.8949911614422 99.0236996945987 1511 3
773.9168712670374 98.8233321517012 1512 3
773.9001288240042 98.79376455422391 1513 3
773.6607301355756 98.57730192489863 1514 3
773.5929274470118 98.31605548275422 1515 3
773.7153906714951 98.04633259851823 1516 3
773.4979135779173 98.22492629778354 1517 3
773.7228027602997 97.94691020113656 1518 3
773.7589477612294 97.48564785722158 1519 3
773.9331176141467 97.50906183405726 1520 3
774.1505568026752 97.54306557577222 1521 3
774.1263351410022 97.36954848168652 1522 3
773.8454500503422 97.27249076590185 1523 3
773.7506716034603 97.06248982188603 1524 3
773.5334794851501 97.32495592169727 1525 3
773.4293120404616 97.43752382148828 1526 3
773.4050877664315 97.15409091020739 1527 3
773.0936074351232 97.42052582331351 1528 3
772.9548682516441 97.41425384705805 1529 3
772.6465614432396 97.65111742826166 1530 3
772.5706576832811 97.64643629497398 1531 3
772.7773967722408 97.77247271415528 1532 3
773.331025989025 97.2326858406544 1533 3
773.2424798532485 96.87169524750368 1534 3
772.925621809408 96.53537714570163 1535 3
773.0585647675686 96.68640853813982 1536 3
773.0731970665555 97.00838366042481 1537 3
772.8933082608404 97.38660752379047 1538 3
772.5796256502988 97.08551916373615 1539 3
772.6223113599051 97.5415943404688 1540 3
772.9061040990472 98.10627667843687 1541 3
772.7267276009484 98.46901271568288 1542 3
772.3630626335258 99.11795731265458 1543 3
772.5871864488906 99.1338194265101 1544 3
772.7061505741572 99.10094139449396 1545 3
772.9583928438478 98.76062008775418 1546 3
773.273674634163 99.26812332917171 1547 3
773.3444591605039 99.27720117469852 1548 3
772.9936147284849 98.9747933717436 1549 3
772.6254504936021 98.88520914839332 1550 3
772.5362432117389 98.86419142830997 1551 3
772.8886415984181 98.72899069427046 1552 3
772.478863898456 98.60322442549472 1553 3
772.5747139876818 98.7179940093631 1554 3
772.5805589898272 98.8822395110655 1555 3
772.5703945866061 98.7199031849424 1556 3
772.1081298710841 98.95059097035684 1557 3
771.9461954161552 99.32953419178692 1558 3
771.9136705877145 99.36279102033018 1559 3
771.835847030019 99.62315531918772 1560 3
771.6469192208052 99.48777843395442 1561 3
771.712032103143 99.32073197596155 1562 3
771.6611084011014 99.5057648330938 1563 3
772.2244131217791 99.67796257784653 1564 3
771.9114430526259 99.58341249202361 1565 3
771.4600486414541 99.44856485051919 1566 3
771.0866888601623 99.14583631800957 1567 3
771.1441669947897 98.83323875227399 1568 3
771.4653981573041 99.17643293797882 1569 3
772.1474863428118 99.6313157915601 1570 3
771.8220308419677 99.68339773732096 1571 3
772.3136044742321 99.70270221880165 1572 3
772.148494473008 99.53534512084059 1573 3
771.594226035023 99.97689198735317 1574 3
771.3467033499915 99.91262047234 1575 3
771.6332647589071 100.00841152911363 1576 3
771.7362299181528 99.75304160219349 1577 3
771.9775268962227 99.6232433916773 1578 3
771.6591463880868 99.5676192209084 1579 3
771.7498524790116 99.69155160535554 1580 3
771.8414831345467 99.74311856477033 1581 3
771.2074971691252 100.02348049221781 1582 3
771.2463048085012 100.2420524911926 1583 3
771.1920744228249 99.83323718700983 1584 3
771.0452502729054 99.61166146341824 1585 3
771.1782007611654 99.95242866253633 1586 3
771.3721024212275 99.87948897772559 1587 3
771.7028326506495 99.44740955094012 1588 3
771.6025107719478 99.33493095010007 1589 3
771.2814643946359 99.36987394065126 1590 3
770.8650278882009 99.80289662547268 1591 3
771.1212448005318 99.67280696803698 1592 3
771.3837023034051 100.02370701043552 1593 3
771.392418491652 99.84962303128597 1594 3
771.481433757717 99.90089161964806 1595 3
771.3186442078483 100.0515975670542 1596 3
771.066481757876 99.58961416483288 1597 3
771.1807198226375 99.4381434491022 1598 3
771.3111738159661 99.18429578387278 1599 3
771.5493618804836 98.93799144979121 1600 3
771.8335716961842 98.88331177782976 1601 3
771.578651148074 99.23634516577827 1602 3
771.6400196865831 99.25003094525144 1603 3
771.736369894221 99.08735578544473 1604 3
771.8349274482082 99.2986174570053 1605 3
771.8855128628301 99.20347990516612 1606 3
771.6636692132996 98.85197974495448 1607 3
771.2594185906324 98.95361842331712 1608 3
771.0776371819911 99.02763976248916 1609 3
771.126473440025 98.93488874823213 1610 3
771.2172043499382 99.08326176866987 1611 3
771.0348033078822 99.17815145582101 1612 3
770.8211114834149 98.7214893722488 1613 3
770.8133366282399 98.3663967218891 1614 3
770.6006895003198 98.48786378721464 1615 3
770.3923935695125 98.82968144409705 1616 3
770.2899385763428 99.10187771046562 1617 3
770.3448441554656 99.00340658986954 1618 3
770.5232680514431 98.57865825504001 1619 3
770.5724023718456 98.40337675607424 1620 3
770.2955471260327 98.3231243394586 1621 3
770.040099579695 98.50238406948017 1622 3
769.9086544526434 98.70815005711138 1623 3
770.0665907025294 98.92369826110543 1624 3
770.1737734096876 99.0307100821966 1625 3
769.9343750274838 99.05295328453084 1626 3
769.8485328617675 99.16139720827945 1627 3
769.9573128250643 99.58353726187141 1628 3
769.5212631587156 99.57710640807815 1629 3
769.5106141981308 99.34584825644387 1630 3
769.3986590783693 99.29353277003082 1631 3
769.334211743648 99.75021965822097 1632 3
768.5976182864566 99.70757914243939 1633 3
768.6922353926807 99.5144030630888 1634 3
768.6782290598596 99.36914639226636 1635 3
768.406208755944 98.80427596383899 1636 3
768.4254882931921 98.65613171133832 1637 3
768.6270102821936 98.60073149516481 1638 3
768.4309466157638 98.05466877718456 1639 3
768.2774967715249 97.70559836183922 1640 3
768.7121929450416 97.73251848535867 1641 3
768.621287951447 98.06542705249669 1642 3
768.9699233982477 98.3283080908251 1643 3
769.6341294893435 98.45798072750192 1644 3
769.3668785140538 98.93294921295032 1645 3
769.1423184685639 98.82400394913002 1646 3
769.04432177576 98.97908789951191 1647 3
769.0629649659763 98.9585973652394 1648 3
768.9151320760029 98.9444381468128 1649 3
768.8117075995575 98.84181474125329 1650 3
769.1713730862215 98.31446965744286 1651 3
768.9832378916421 98.27202977458549 1652 3
768.9842947799506 98.48181208404684 1653 3
769.4839735521439 98.19059183542352 1654 3
769.2898674245833 98.04876724037833 1655 3
769.7273402223121 98.10603703177814 1656 3
769.5960675641237 98.21799472573534 1657 3
769.5627614571298 98.34812195792277 1658 3
769.265959471307 98.15714076044375 1659 3
769.1091642274678 98.04811716935978 1660 3
768.9315909281225 97.91890278950262 1661 3
769.0993281397617 98.04178320056559 1662 3
768.8606996078177 98.07256908973358 1663 3
768.8921604758609 98.07489539910004 1664 3
768.5626917308698 98.27274584141712 1665 3
768.9317242570077 98.34231292503183 1666 3
768.8321540575471 98.08582952026063 1667 3
768.54435147397 98.17223362091191 1668 3
768.4273016600416 98.47238570670224 1669 3
768.6590501964844 98.6048892613299 1670 3
768.8369056394534 98.99994733429052 1671 3
768.6217795084449 99.02015361891478 1672 3
768.1762146839885 98.64308142305893 1673 3
768.3185100103899 98.86223991374588 1674 3
768.0743034650986 99.13628956872046 1675 3
767.7088951032988 99.34488293332751 1676 3
767.8665054853545 99.44849854636719 1677 3
767.684442976748 99.33459510909361 1678 3
767.8270390625064 99.36181803076597 1679 3
767.7316667926865 99.36468716812861 1680 3
767.447619763976 99.3216834345302 1681 3
768.0501419549626 99.48796418803451 1682 3
768.3518835027362 99.43979905798469 1683 3
768.7460903876188 100.06117970837032 1684 3
768.9470606420572 100.15584376044478 1685 3
768.717423560808 100.63359560482017 1686 3
769.3848982148511 100.79394280487006 1687 3
769.2679272618551 100.34949492865238 1688 3
769.3417261557237 100.33383216781283 1689 3
768.9414846983667 100.77142577194427 1690 3
768.5024001003341 100.55957137339024 1691 3
768.5360800496434 100.18463241129264 1692 3
768.1068214863819 100.44645958793899 1693 3
768.144662689907 100.46688207962593 1694 3
768.4079276857155 100.54351720769576 1695 3
768.4995646184467 100.97602265108877 1696 3
768.9292409891882 101.06243198582266 1697 3
769.4513528995105 100.33140679824125 1698 3
769.8058404489744 99.79558783108969 1699 3
770.0410082834475 99.94149157162836 1700 3
770.4778725446067 99.97574377188647 1701 3
770.4731140348172 100.0893887920051 1702 3
770.3648874822676 100.0438572419974 1703 3
770.3753455280214 99.88445311998146 1704 3
770.3101932392071 99.72891678960293 1705 3
770.6753970596186 99.63810894033408 1706 3
770.5555234181951 99.7444705222204 1707 3
770.7896514015449 99.72005497837358 1708 3
770.8728230617468 99.96986668402513 1709 3
771.1580930675457 100.04920391311234 1710 3
771.1744535763729 100.03171443586245 1711 3
771.1038325558917 100.16888558527094 1712 3
770.5684526989519 99.9750970034385 1713 3
770.8699841154154 99.9563191922436 1714 3
771.0973518842665 100.17534717684582 1715 3
771.3286431377226 100.30909497950549 1716 3
771.4558911193383 100.41029935657754 1717 3
771.2033287473313 100.18272346524216 1718 3
771.2054145587783 100.13072378265883 1719 3
771.5454926304375 99.94039008814062 1720 3
771.5011741367906 99.90652477143499 1721 3
771.4744940704586 99.76598422937059 1722 3
771.6814643974626 99.78254037494553 1723 3
771.8406519432865 99.68013137937602 1724 3
771.3136831115331 99.34978044609393 1725 3
771.6036282000429 99.20360237205406 1726 3
771.9431191938869 99.15549314250495 1727 3
771.9982746066906 98.55667451525095 1728 3
771.6014446779534 98.50115977744848 1729 3
771.9361794750868 98.53639908041274 1730 3
772.1456689772626 98.84318967836862 1731 3
772.3175239422017 98.94339659360438 1732 3
772.8998188182243 98.8369844574271 1733 3
773.1964661682174 98.60830619185275 1734 3
773.1851136677342 98.80994649600653 1735 3
773.414925637542 99.3152303550098 1736 3
773.6257850751589 99.11195332425984 1737 3
774.0952565090585 99.05910988235335 1738 3
773.9504880916611 99.3722489867727 1739 3
773.5711598013105 99.42548949574085 1740 3
773.4080074634895 99.64272339922147 1741 3
773.6832806145218 99.84640439097706 1742 3
773.8223810747512 100.15628190425905 1743 3
773.8248148237175 99.89213439142269 1744 3
773.5810188188102 99.62870680558194 1745 3
773.3062031375183 100.07148742923575 1746 3
773.3325882592923 100.16629987894228 1747 3
773.2534533932492 100.37204851159512 1748 3
773.1491974257704 100.41930072969238 1749 3
772.772926623424 100.10612591947107 1750 3
772.5443953104043 99.82294265477462 1751 3
772.3158732330018 100.3619725520111 1752 3
772.0140232729901 100.06122362409597 1753 3
772.0646439024762 100.06316017386945 1754 3
772.1076685007325 99.94285139292414 1755 3
772.3028799074535 99.80241826577074 1756 3
772.5500924258769 99.97321701712431 1757 3
772.5332881067816 99.71212398714613 1758 3
771.9260423690372 99.61809762417884 1759 3
771.5523259738258 99.618178571951 1760 3
772.0625950081237 99.57110640680116 1761 3
772.1990612148887 99.47981322824769 1762 3
772.2389959877736 99.30319646270834 1763 3
772.2600222123923 99.27824833026885 1764 3
772.1888452008627 98.84123242735986 1765 3
771.6820294123553 99.16046323776825 1766 3
771.3171404620094 99.29098031034904 1767 3
772.0893365151603 99.71124448942798 1768 3
772.4656930463861 100.47402801535273 1769 3
772.4276054435543 100.77920661970093 1770 3
772.194167428702 100.98606993047736 1771 3
772.122665936282 100.6540588612549 1772 3
771.9764930762901 100.84454386392841 1773 3
771.649596617654 100.79839353781327 1774 3
771.2229828181481 100.89040666346021 1775 3
770.7736674341209 100.76595646345972 1776 3
770.9095825979267 100.44197537146859 1777 3
771.1622723440641 100.10426695890699 1778 3
771.46437573821 100.06552752465083 1779 3
771.6728855549546 99.37426163215069 1780 3
772.0181738564384 99.1496696465162 1781 3
772.4819668163823 99.12285786621604 1782 3
772.6951696214459 98.97331143217208 1783 3
772.2159360412228 99.60898600393757 1784 3
772.1539834559791 99.40757301439436 1785 3
772.2580214804269 99.113700708618 1786 3
772.4488557522463 99.31094866211102 1787 3
772.5608635653907 99.48437420300002 1788 3
772.8786973545939 99.65117519590892 1789 3
772.8369616999763 98.88261124489998 1790 3
773.3328702350988 98.40137453415535 1791 3
773.2024808638859 97.9799345162077 1792 3
773.5467957209105 97.75327461835283 1793 3
773.7671600522036 98.0080810886604 1794 3
773.0738269012537 98.27163490588622 1795 3
772.9557797609019 98.2333872177565 1796 3
772.8705437026669 98.40475409299405 1797 3
773.1454564091031 98.49144410458409 1798 3
773.2716882352821 98.84712287851403 1799 3
773.6857354678389 99.25649641416722 1800 3
774.0171565958617 99.55000223399449 1801 3
773.7101954336955 99.74846933245625 1802 3
773.9564038832215 99.71624521759034 1803 3
773.7998427646596 99.91908239533392 1804 3
773.8313095245283 99.84423130255563 1805 3
773.7660752207164 99.69291294752075 1806 3
773.3999753098255 99.81059207684977 1807 3
773.9717123579139 99.68129929181887 1808 3
773.9645409516442 99.471331296644 1809 3
774.4300265723516 99.59429704764567 1810 3
774.484997561223 99.42987660660738 1811 3
774.7767356873776 99.83721971057012 1812 3
775.1963088658445 99.8827353383303 1813 3
775.4099940872991 99.75496491166456 1814 3
775.5792133418579 99.25972752372297 1815 3
775.4959113121997 99.1374997491901 1816 3
775.4300069543046 99.07456170129204 1817 3
775.2451374880809 99.38367144868678 1818 3
775.2260827029459 99.09747319503272 1819 3
775.0219449089592 98.76828786550708 1820 3
774.9591712968911 98.89022933578275 1821 3
774.9190788365855 98.78407398039012 1822 3
775.0650469031982 99.15958908776022 1823 3
774.8354180992789 99.4825593014224 1824 3
775.223178572472 99.58895352018898 1825 3
775.2290595251379 99.54608040112663 1826 3
775.3015690939005 99.45552951718173 1827 3
775.2145175698507 99.50946823703337 1828 3
775.1145909243015 99.92865364283593 1829 3
775.1597021670929 100.50958115991683 1830 3
775.1802784282957 100.43753118710725 1831 3
775.2510333646243 100.94870602841442 1832 3
775.4842893949891 101.10011473831439 1833 3
775.7178966004062 100.9767786712451 1834 3
775.7435937722645 101.26619709614333 1835 3
775.9763587900184 101.40975965028163 1836 3
775.7020045182476 101.16960619298477 1837 3
775.8686971808576 101.11273229909189 1838 3
776.3030869721398 100.85216907963601 1839 3
776.6838708720163 100.75180758610479 1840 3
776.3854869444938 100.68724840126964 1841 3
776.0106790584972 100.60017314009008 1842 3
776.0332866197579 100.76773538932156 1843 3
776.5614353884636 100.77454817091451 1844 3
776.9072228494183 100.67770048401592 1845 3
777.4138577274214 100.19621980533752 1846 3
777.5669990165022 100.0130772803191 1847 3
777.2940806912317 100.46669742151666 1848 3
777.3150860130216 100.32024327991799 1849 3
777.2843044753654 100.15755533063995 1850 3
777.3428049578534 100.2902181397364 1851 3
777.3321388089855 100.27474635215843 1852 3
777.56183551821 100.32703617083413 1853 3
777.6930710262706 100.23230590839904 1854 3
777.8857905696872 100.78634034024627 1855 3
778.307694877272 101.1361891217822 1856 3
778.1544244652695 100.97893352355368 1857 3
778.0095529158832 100.37575141887392 1858 3
777.857687347028 100.05071895485095 1859 3
777.7073278785588 100.21662820099199 1860 3
777.8839288232369 100.58493472616948 1861 3
777.7149989130717 100.44060295385663 1862 3
777.7099783761104 100.30140582633543 1863 3
778.409572873173 100.32643676454072 1864 3
778.408173003301 100.32267769837003 1865 3
778.4298615285161 100.11065219562232 1866 3
778.2090640875614 100.42321928590201 1867 3
778.4550274688953 100.33855780926956 1868 3
778.6525873019659 100.3085307891802 1869 3
778.5403057560676 99.84992483140186 1870 3
778.6133740397801 99.81701432885184 1871 3
778.608959202342 100.01871431414612 1872 3
778.4250138427205 100.11349843644523 1873 3
778.8958009383891 100.10489720683523 1874 3
779.0274412586399 100.11005590485325 1875 3
778.3802548681168 99.76819713586565 1876 3
777.8313536698017 99.55925690664235 1877 3
777.5467000036967 100.02103954063372 1878 3
777.6809075059297 100.2904384070925 1879 3
777.882184886637 100.18952806215866 1880 3
777.969128406866 100.05421049491537 1881 3
778.3174761153791 99.91011167041258 1882 3
778.1325281861109 99.90610629574729 1883 3
777.7150210626374 100.06225470285759 1884 3
777.8580138725181 100.32517913265687 1885 3
777.842387227757 100.27567934934369 1886 3
777.4287181210562 100.32604319814241 1887 3
777.6698234010955 100.57157640774459 1888 3
777.8473297389341 100.71619777099279 1889 3
777.4269093439833 100.8441147855539 1890 3
777.2965795351529 100.65217333951098 1891 3
777.1388255176761 100.77659648267081 1892 3
777.4734586195044 101.02940258326132 1893 3
777.5162121666766 100.78621430435419 1894 3
777.5117731419233 100.7231167133187 1895 3
777.7334685052173 100.62904460623052 1896 3
777.6459055435572 100.1267833956015 1897 3
777.8123581400615 100.15524968940257 1898 3
778.0170645230605 100.55030789890527 1899 3
777.7761706793002 100.7378959411417 1900 3
777.7905708730572 100.96763787699184 1901 3
777.3358970938286 100.66740744584686 1902 3
777.4086081716704 100.87699701937419 1903 3
777.5197501155272 101.06061651791322 1904 3
777.5231264157934 101.02011767165921 1905 3
777.2485754405932 100.92841690818497 1906 3
777.0752747691545 100.8521252479551 1907 3
776.8726520752637 100.95884524011184 1908 3
776.6820067433556 100.7278484862059 1909 3
776.2298779689419 101.05709718452093 1910 3
776.5520816596253 101.2671949105435 1911 3
777.0905065611877 101.33113541442056 1912 3
776.8204539050504 101.21058102031189 1913 3
777.1295380118565 101.49897093348056 1914 3
777.4528092491179 102.06406693843111 1915 3
777.4779447749675 102.14649597536383 1916 3
777.5245373046745 102.39812732388943 1917 3
777.9098978152351 102.7304830693277 1918 3
778.027567765782 102.98402380124837 1919 3
777.9799744850584 102.97920545038119 1920 3
778.2608601643584 103.06719372680087 1921 3
778.2515666642546 102.3857424692167 1922 3
777.9205562427918 102.3462555242622 1923 3
777.6700715114996 102.35120067313804 1924 3
777.9030962309316 102.40841937856274 1925 3
777.971984175771 102.2117539960335 1926 3
777.9625193309172 102.2592267679551 1927 3
777.971214274514 101.99931989511347 1928 3
777.3068561854296 101.88223779954883 1929 3
777.1827303902286 101.88779495952711 1930 3
777.1708753099717 101.82208786691862 1931 3
776.945440846917 101.8474828640982 1932 3
777.0544089525027 101.91794364997442 1933 3
777.0719861954524 102.04424627967504 1934 3
777.3737282653195 102.22290649285834 1935 3
777.6678550445858 101.9932095413907 1936 3
777.1870251579272 102.22266764034566 1937 3
778.0538709149648 101.8964209449465 1938 3
777.8838521132521 101.4904321450967 1939 3
777.9228827136404 101.69707532013786 1940 3
778.1624833024441 101.83434676120936 1941 3
778.0142063900505 101.60519387949387 1942 3
777.943190784671 101.69564439604292 1943 3
777.6747644499258 101.58317050961345 1944 3
777.5414985709599 101.81262861869837 1945 3
777.9408208325609 102.41417628632756 1946 3
777.7973764409745 102.49428452356429 1947 3
778.3227908278353 102.27232805241891 1948 3
778.9079856515165 101.88399410215249 1949 3
779.0664162117566 101.75002636204574 1950 3
778.9781272613034 101.65658015669487 1951 3
779.2952281809778 101.66849226668567 1952 3
779.6776816975279 101.61926602337408 1953 3
779.5790910037526 101.79406955703688 1954 3
779.2566792752638 101.57531552159588 1955 3
779.5018385864352 101.75630706913938 1956 3
779.1099788195529 101.71534498848001 1957 3
778.8104030483396 101.99026719702105 1958 3
779.3498448049265 101.59083425818787 1959 3
779.3973514782072 101.32333611405383 1960 3
779.8741935747807 101.43475945827419 1961 3
779.8479842208515 101.36279931942626 1962 3
779.826132867801 101.23822308602247 1963 3
779.5067595322413 101.17947087573484 1964 3
779.2191514311969 101.13119565597542 1965 3
779.6247219765291 100.7730007736842 1966 3
779.4598862298221 100.57709258377307 1967 3
779.1713497245611 100.34870082808435 1968 3
779.0948725331223 100.0743890343947 1969 3
779.4068285170467 99.77351998469433 1970 3
779.1953447923582 99.76765173704452 1971 3
779.0314628442924 99.9776863253422 1972 3
778.9595571363944 99.75306571836668 1973 3
778.6499127102473 99.78622849699337 1974 3
778.4664987457419 99.60180715183748 1975 3
778.5637920931498 99.68513954414405 1976 3
778.5862082941161 99.43573268328491 1977 3
778.4105970114099 99.5394540881142 1978 3
778.1173951544213 99.7965922196931 1979 3
777.8673023397758 100.04619561705245 1980 3
777.8627777187074 100.20695518264785 1981 3
777.7347373621654 100.33829498495416 1982 3
777.9419996296336 100.22635359723776 1983 3
778.3684956294957 100.36835137318091 1984 3
778.1712554053562 100.1015149558569 1985 3
778.2491717987408 99.82535306299067 1986 3
778.4498114697301 100.10800153495569 1987 3
778.8336300087254 100.49742172639763 1988 3
779.1236798110505 100.96368479237054 1989 3
778.6291297310711 101.05394785304372 1990 3
778.4480923548997 100.91416461553673 1991 3
778.480724671121 100.90188795786614 1992 3
778.3804375673832 100.98524867443327 1993 3
778.5340657107394 101.06244274372546 1994 3
778.5441328230572 101.16829567981742 1995 3
778.5582932262647 100.88059369259487 1996 3
778.4455654771898 101.41138440119495 1997 3
779.1685779581653 101.56397670018129 1998 3
779.4051398546869 101.44426013151813 1999 3
779.3198118935268 101.29810424779774 2000 3
772.5231250689438 983.1984614013005 0 4
772.8862737064981 982.8881056057598 1 4
773.0399735886864 982.9137044516667 2 4
773.0254181507672 983.1020666537509 3 4
773.3576311383816 983.1129306321383 4 4
773.4776313432843 983.2327125112959 5 4
773.1717089093705 983.0581563066603 6 4
773.379438933864 982.937910410377 7 4
773.2888114776723 982.4111977417078 8 4
773.2072432672297 982.3691420979653 9 4
773.1111127315862 982.5329856566461 10 4
772.6260031298987 982.6970027403953 11 4
772.606050710195 982.7338976418546 12 4
773.1623533187935 982.3807725245813 13 4
773.5557687185478 982.3935605773634 14 4
773.6525687451269 982.3970774005501 15 4
773.3185465624182 982.2446783989557 16 4
773.2674225532694 982.516579865025 17 4
772.9400047438072 982.6623357884879 18 4
772.9517594919841 982.8080123588703 19 4
772.6406201828223 982.9237900642014 20 4
772.6451863395122 982.9446523801021 21 4
772.6280838333943 983.0700610266973 22 4
773.0407409321188 983.227348736844 23 4
772.718001042571 983.1775699477084 24 4
772.5414306310518 983.1567344289098 25 4
772.5926705461525 983.1018831841765 26 4
773.3664272819157 983.160441599598 27 4
773.1224797082144 982.9591923579118 28 4
773.1043626355087 983.2379758393045 29 4
773.0741819030618 983.9700531772403 30 4
773.4457778058704 983.95833381012 31 4
773.9490058695733 984.1009096156396 32 4
773.9643472597371 984.3269254009862 33 4
773.8712725071051 984.2938467981498 34 4
774.1379045784699 984.6216034469675 35 4
774.4549907214403 984.881762888853 36 4
774.6226503718001 984.9673390174576 37 4
774.9683089031533 984.8444555193919 38 4
775.0537742282771 984.5928499537898 39 4
775.4231166953095 984.074159109539 40 4
775.5847743045382 983.9387376803235 41 4
775.4361962879082 984.0462117486559 42 4
775.1627973725139 984.4035487926011 43 4
775.1600677263737 984.2329631818101 44 4
775.1312116283833 984.0748224300635 45 4
784.587983467971 1616.4138892633282 0 5
784.4784378507018 1616.2904140103756 1 5
784.6179040525021 1616.4259388260743 2 5
784.2482670347223 1616.4108199555176 3 5
784.5957270174322 1616.4638041931787 4 5
784.6097067125131 1616.3418365870505 5 5
784.2929695799426 1615.9072025434136 6 5
784.1843028806177 1615.8437635286434 7 5
784.047049939678 1616.0317591896742 8 5
783.9159278890329 1616.0486417871348 9 5
783.9408796227178 1615.9431767732558 10 5
783.6943033357055 1615.623518017812 11 5
783.7054244255411 1615.5861327693995 12 5
783.7626789463517 1615.5511187446684 13 5
783.4296372344287 1615.7229373666657 14 5
783.0339576418352 1615.4814201479792 15 5
783.0405761690126 1615.1585397648278 16 5
783.2485231576553 1615.0513062102518 17 5
783.7207552729467 1615.1765757976748 18 5
783.358310233467 1615.20612560878 19 5
782.9052127581815 1615.1151496399164 20 5
783.285169786564 1614.909130795829 21 5
783.4565769633663 1615.0637503478251 22 5
783.2448649802167 1614.8180235225102 23 5
783.3627674097899 1614.7774770856972 24 5
783.1813840459423 1614.6774627045745 25 5
782.7610939054125 1614.6775078272196 26 5
782.7682235072978 1614.811587240056 27 5
782.5617652803097 1614.5584113582963 28 5
782.653921645202 1614.5950982497893 29 5
782.7089837081325 1614.5892327180234 30 5
782.5523175863294 1614.6410417224495 31 5
782.1297153098362 1614.472644678134 32 5
782.001963489092 1614.349732416953 33 5
782.0969849500897 1614.2824123467724 34 5
782.0915132507494 1613.9833520434881 35 5
782.2838601043971 1613.5994657520791 36 5
782.3510170157862 1613.5622094358228 37 5
782.3937659921256 1613.7419433779646 38 5
781.8897916696221 1613.9626628983456 39 5
781.7499860414613 1614.032191025033 40 5
782.2047501101678 1614.1728610067298 41 5
782.1718761955092 1614.1663923682606 42 5
782.231692449758 1613.9669891911515 43 5
782.3156160385131 1613.847543596301 44 5
782.505482988016 1613.715047880067 45 5
782.6977719919755 1613.8681706468603 46 5
782.8653963013272 1614.0972828243298 47 5
782.8747638322203 1614.210191185627 48 5
782.8972888158197 1614.1715376600791 49 5
782.8794500404215 1614.2022901336084 50 5
782.6890348881851 1614.1097488029734 51 5
782.3774888741603 1613.9614094159322 52 5
782.6650111359023 1613.8710869000074 53 5
782.6232024159204 1613.7181611046985 54 5
782.9976581126883 1613.8422752434515 55 5
782.9386384936957 1613.84854092182 56 5
782.5644307652373 1614.2536305175772 57 5
782.6959383862312 1614.1203127110957 58 5
782.7414380201409 1614.424761030057 59 5
782.8961469657933 1614.581548806799 60 5
782.9046528368399 1614.3975984109074 61 5
782.419854986806 1614.4524960303481 62 5
782.4816398078318 1614.5923109997827 63 5
782.7124061436651 1614.5441994492214 64 5
782.9710275051908 1614.849036875106 65 5
782.5076597730755 1614.353285332696 66 5
782.6223928179535 1613.946233913253 67 5
782.7763018887322 1614.0054639266102 68 5
782.9131224895832 1614.0166103216989 69 5
782.9386887579584 1614.1465932590904 70 5
782.6291254137832 1614.1680440989853 71 5
782.708612583543 1614.278786720705 72 5
782.8973054318258 1614.4399855124261 73 5
783.0228884841346 1614.4699878550439 74 5
782.9809702235406 1614.5151929434587 75 5
782.6546007856654 1614.2409592088925 76 5
782.8982179709909 1614.1419555811638 77 5
783.0001005470561 1614.067197031627 78 5
783.327286662983 1614.2682019759502 79 5
783.3831448018419 1614.2269215527288 80 5
783.5021469151039 1614.2512991918288 81 5
783.2024486032947 1614.1964951973391 82 5
782.8836201448806 1613.788236160762 83 5
782.9447441511738 1613.882705534967 84 5
783.042669192492 1614.3310810288488 85 5
782.9349742163746 1614.6066023621318 86 5
783.0748210891219 1614.7017018982874 87 5
783.4303158653973 1614.7648789389937 88 5
783.5068698548204 1614.9288920832926 89 5
783.7830141176747 1615.2079072332433 90 5
783.9119517393838 1615.2036898146625 91 5
783.9286987173018 1615.1405456607133 92 5
784.136128652173 1615.5256350882703 93 5
784.4367937801845 1615.9218763584388 94 5
784.4212139291026 1615.9931025263272 95 5
784.2438941663933 1616.001859486166 96 5
784.1544238063381 1615.999805159802 97 5
784.0562398810441 1615.834147842952 98 5
784.1240202997918 1615.8160546041738 99 5
784.1993331563399 1615.9804680188874 100 5
784.2716012461492 1615.9582640182832 101 5
784.1237558646221 1616.0612813864734 102 5
784.1671291698348 1616.3019337993612 103 5
783.7867341209256 1616.3263819704907 104 5
783.5724475595508 1615.8068898224994 105 5
783.5041925494991 1615.6927138366952 106 5
783.7246500671687 1615.66342164257 107 5
783.5311735879046 1615.6644005474775 108 5
783.2985586036402 1615.4542422338802 109 5
783.3671317590057 1615.5485480973625 110 5
783.6024848593418 1615.478502097252 111 5
783.827741611041 1615.3556319357667 112 5
784.0941719062383 1615.3381009914726 113 5
784.1779218271632 1615.1433389766273 114 5
784.2945856932718 1615.1153399281816 115 5
784.4405423965492 1614.8279395462264 116 5
784.4597859218395 1614.8935334596886 117 5
784.0902646598021 1615.2362759235534 118 5
783.9490073560378 1615.2476271975324 119 5
783.9746788119854 1615.4295949871043 120 5
783.8686446703778 1615.5692860770437 121 5
783.8144067718814 1615.739847312919 122 5
783.7838305368537 1615.585606845254 123 5
783.853206062598 1615.5975683498095 124 5
783.9594300043852 1615.779237140444 125 5
783.8125264900402 1615.933899655091 126 5
783.7118382220059 1615.948955259677 127 5
783.6353023455457 1615.8768917293248 128 5
783.4654615226606 1615.9095573196948 129 5
783.6060620347267 1615.975062512808 130 5
783.4021623344729 1615.807686919689 131 5
783.1441678443297 1615.579143184238 132 5
782.9163948182054 1615.7265925874274 133 5
782.7756346409084 1615.5451197142797 134 5
782.6786036440359 1615.3880556271638 135 5
782.6340280898954 1615.4868487042309 136 5
782.8128448814336 1615.7009338302737 137 5
782.5563691585882 1615.719021501859 138 5
782.816736676228 1615.7025794386113 139 5
783.298731081594 1615.8753505704021 140 5
783.2614970595278 1616.2049101629207 141 5
783.2352950383099 1616.0552811692426 142 5
783.2778257818554 1616.0889883100604 143 5
783.301081632831 1615.667710462697 144 5
783.3347081503578 1615.5222831011372 145 5
783.5132444376712 1615.1904157878305 146 5
783.0915174528491 1615.0697175104985 147 5
783.1312861004052 1614.7354840304909 148 5
783.3680231074951 1614.537491347609 149 5
783.0518630568771 1614.3171834676364 150 5
782.8222881679114 1614.1374536329822 151 5
782.5107815128982 1614.2512076823994 152 5
782.5725788040512 1614.138266715931 153 5
782.4104000518305 1614.2454655409467 154 5
782.5268601491982 1614.1586823226405 155 5
782.7227437423479 1614.1683214449545 156 5
783.0191459071411 1614.2394269141025 157 5
782.7918652812365 1614.7371639003566 158 5
782.7963857825923 1614.7421501555793 159 5
782.8802474329057 1614.7349072514246 160 5
783.5621641679044 1614.8118134225804 161 5
783.5298073697385 1614.9524371992013 162 5
784.0044586628333 1614.9309049714361 163 5
784.2793411866494 1614.9400077609012 164 5
784.0928497320265 1614.8146971665335 165 5
783.6724190821565 1614.5619773336207 166 5
783.7436961327012 1614.3190486265867 167 5
784.1045354763709 1614.3549146165913 168 5
784.341903730369 1614.24693595728 169 5
784.4632546617815 1614.362381271569 170 5
784.5130775493908 1614.3904383797499 171 5
784.6412460891097 1614.2743463518275 172 5
784.6012310303203 1613.9994725385632 173 5
784.8384037628281 1613.8882228552723 174 5
784.481388037921 1613.7403864562423 175 5
784.8586142201825 1614.0268559337244 176 5
784.456956790937 1613.7327336179471 177 5
784.2111877738777 1613.2348661972144 178 5
784.4040428039317 1613.5957345878503 179 5
784.2865241740683 1613.8396084169253 180 5
784.3679797356624 1613.9973956548292 181 5
784.2728886990307 1614.3475577224401 182 5
784.4806697016625 1614.4196793515364 183 5
784.5511361179381 1614.1707506494697 184 5
784.8694032602776 1614.3048591369138 185 5
784.7549410373164 1614.2213986902932 186 5
784.8954205773348 1614.293851121203 187 5
785.3548656548312 1614.3227788848553 188 5
785.4091006248902 1614.4980536072542 189 5
785.7331062879487 1614.4839834760946 190 5
785.5449043675548 1614.4578137780932 191 5
785.4034383128649 1614.4539408715127 192 5
785.2583549789575 1614.401557986622 193 5
785.1488331923184 1614.4199488305337 194 5
785.3771925191454 1614.5340099512898 195 5
785.6678276297539 1614.2740251283062 196 5
785.7070119361113 1614.1388396103519 197 5
786.0236679417417 1614.0245579956006 198 5
785.8139586955848 1614.1054795140255 199 5
785.9034749903348 1614.225682789477 200 5
785.9760895869224 1614.3904645311432 201 5
785.8645912321856 1614.4428196460967 202 5
785.9298854131032 1614.1559873625856 203 5
786.5752246610814 1614.0932822232037 204 5
786.6057080648222 1614.1387078142648 205 5
786.6220831634538 1614.3501804420043 206 5
786.4594590688839 1614.3742998838334 207 5
786.4214072239674 1614.6766735216631 208 5
786.3442484939659 1614.5195546274492 209 5
786.2966771164322 1614.7601466126955 210 5
785.9157786316841 1614.7878098813205 211 5
786.2223289243515 1614.5462552440617 212 5
786.3527735553752 1614.4875762617826 213 5
786.2644992080801 1614.792716528585 214 5
786.263809486254 1614.5043980377773 215 5
786.5280178075881 1614.3356550099222 216 5
786.3577378706727 1614.1891824642494 217 5
786.2904550629843 1614.0977643201174 218 5
786.4467569983581 1614.205143338656 219 5
786.3808422472099 1614.371555493669 220 5
786.5676272764606 1614.0266795463874 221 5
786.3761996230566 1613.6295496954435 222 5
786.240174630413 1613.7829696354083 223 5
786.2270849335523 1613.4763695765412 224 5
786.3076516657364 1613.397242847141 225 5
785.8668179749407 1613.4542908900646 226 5
786.1613517599094 1613.6013516833298 227 5
786.1175861485373 1613.4577664070669 228 5
785.9940989413873 1613.760637356018 229 5
785.8428332018459 1613.9475598112742 230 5
785.997857585185 1614.4139704590928 231 5
785.7536221467448 1614.1683365637425 232 5
785.3826238381927 1614.0221848370518 233 5
784.9995595549491 1613.9870875099389 234 5
784.8018616327013 1614.1749042260733 235 5
784.5414246871115 1614.2464794437988 236 5
784.725847352162 1614.1218481793012 237 5
784.3977701114047 1614.0675160746914 238 5
784.1181552673735 1613.9769724828736 239 5
784.0003777511055 1613.81557203769 240 5
784.4729485591037 1613.707475839505 241 5
784.7549903680923 1614.007992656041 242 5
785.1858672341452 1613.7866614052343 243 5
785.1516977807829 1614.0359463747193 244 5
785.1927631548696 1614.256223078238 245 5
785.564038515064 1614.3629940053925 246 5
785.8304518458511 1614.1342805373686 247 5
785.765245026249 1614.0623130680378 248 5
785.4599545690971 1613.9046871301725 249 5
785.8125480151703 1614.375439995652 250 5
785.5658029765551 1614.6222850998631 251 5
785.2482653072028 1614.9664241513133 252 5
785.5425597517113 1615.0649394319444 253 5
785.4805244211825 1614.9013517311719 254 5
785.6504403087299 1614.4671606141776 255 5
785.3354643939962 1614.68944445318 256 5
785.3233879572321 1614.8114928883047 257 5
785.2824161646154 1614.91631015262 258 5
785.3574625606567 1614.68872993933 259 5
785.5796488596333 1614.25295286166 260 5
785.3712567903134 1614.1584447622224 261 5
785.2537317894579 1614.5655132462966 262 5
785.4894229493558 1614.5921838878837 263 5
785.5980721928896 1614.4554861033405 264 5
785.476322177355 1614.9297930404948 265 5
785.3933562137759 1614.8483744941525 266 5
785.7052885122149 1614.8339780563715 267 5
785.7573524022486 1614.7305176604384 268 5
785.9492910654055 1614.7416983755452 269 5
785.8968928824819 1614.5774708881825 270 5
785.9645759150968 1614.4439124993748 271 5
786.2396219054673 1614.333085735429 272 5
786.3075330121951 1614.710682248813 273 5
786.4178807343116 1614.7571124323435 274 5
786.3649077660472 1614.5740604242371 275 5
786.6185402689455 1614.454382587697 276 5
786.8536391944367 1614.3296314410243 277 5
786.6773326133145 1614.2907547903665 278 5
786.4864250567937 1614.401606945727 279 5
786.4489504500579 1614.648647072961 280 5
786.3691956205322 1614.4136899949121 281 5
786.4286790510484 1614.729082842426 282 5
786.1355755193471 1614.996362605536 283 5
785.935588801086 1615.2083222132553 284 5
786.5167956451701 1615.2842027192899 285 5
786.4359459236692 1615.5801815511804 286 5
786.5036169599128 1615.6818964615918 287 5
786.7896929880204 1615.6413226518478 288 5
786.8869775343237 1615.579791740017 289 5
786.8022342420385 1615.379483918574 290 5
786.9862601757592 1615.4965865097165 291 5
787.139600596368 1615.4854183069476 292 5
787.2779909775447 1615.4896671282445 293 5
786.999892530746 1615.736442204837 294 5
787.3595306042539 1615.5396856539435 295 5
787.4635590245708 1615.5741354133277 296 5
787.6912436543413 1615.5191365932308 297 5
788.0703075347479 1615.3312692449533 298 5
788.1437391860143 1615.2188047843383 299 5
787.9191430316564 1615.1527502576753 300 5
788.000863473227 1615.2876872332886 301 5
787.981361402333 1615.440937827438 302 5
788.0257621211452 1615.100962917502 303 5
788.0116207743181 1614.7494763126704 304 5
788.0783674240749 1614.5615361084906 305 5
788.0650066124534 1614.8276065198145 306 5
788.2550886725508 1614.8692524536918 307 5
788.0414926829146 1615.0008193872434 308 5
788.2016234142142 1614.7333022963405 309 5
788.1796395346756 1614.819269754821 310 5
788.285990974759 1614.7886731013978 311 5
788.3967936805025 1614.7652747318525 312 5
788.5435653433028 1614.5875590486276 313 5
788.5198562641198 1614.5475321650956 314 5
788.6585780178176 1614.310903292394 315 5
788.9614760699598 1614.444899597516 316 5
789.2819052655938 1614.5444003058833 317 5
788.9741358447541 1614.601060066296 318 5
788.7694618875515 1614.742434864837 319 5
788.6761008046805 1614.801536365834 320 5
788.8057035903664 1615.027090885995 321 5
788.9629296455813 1614.9447330961405 322 5
789.0805199146517 1614.5885580447077 323 5
789.198623436625 1614.4861561011278 324 5
789.1733434062158 1614.217285480801 325 5
789.2769378265679 1614.480194897823 326 5
789.2258351004822 1614.5623408840013 327 5
789.4718560807703 1614.4288769614495 328 5
789.7532147631156 1614.3868621257423 329 5
789.5894870731953 1614.3014027871366 330 5
789.5046001134286 1614.3680187894258 331 5
789.0447544630086 1614.3362403165634 332 5
788.9646533045816 1614.1143505317896 333 5
789.093917212412 1614.2354974628095 334 5
788.9512165831908 1614.0214582983533 335 5
789.2051464520396 1614.0334110718843 336 5
789.5180227157188 1614.2597228218444 337 5
789.5132559524526 1614.5239060463173 338 5
789.6419102696367 1614.5561764317347 339 5
789.671897839811 1614.4679488339664 340 5
789.339258709635 1614.4903150522518 341 5
789.3286859025543 1614.630494615172 342 5
789.6070191928668 1614.441627281831 343 5
789.5675802944979 1614.3654668554846 344 5
789.3525070475355 1614.4185656732543 345 5
789.4339630355654 1614.4822882055737 346 5
789.8060953948025 1614.6488287316538 347 5
789.5360069220347 1614.6786034987551 348 5
789.6803986119971 1615.0872369248734 349 5
789.6567042859467 1615.486519335218 350 5
789.5856457324871 1615.6902026461512 351 5
789.6406324431234 1615.8324189325153 352 5
789.7230664961945 1616.069376644715 353 5
789.6681211397336 1616.2956706885823 354 5
789.6225786404485 1616.4564232529378 355 5
789.6561147018424 1616.3906237859737 356 5
789.8850258822104 1616.2953679123789 357 5
789.9890906585325 1616.3939193246015 358 5
789.4925770594402 1616.5182217058718 359 5
789.4405758218763 1616.6376238836424 360 5
789.6827393246838 1616.8971790160929 361 5
789.5234311159053 1616.798703513284 362 5
789.675035124449 1617.1382092169683 363 5
790.0188268570861 1617.4939159852033 364 5
790.2925110539625 1617.7053482169863 365 5
790.8756633196056 1618.0662311339663 366 5
791.0578264329998 1618.214011305013 367 5
791.1277739465725 1618.259249319482 368 5
791.2200875721292 1618.0148284852983 369 5
791.1945822703758 1617.9190540998645 370 5
791.3195184120053 1618.0007078738424 371 5
791.4894369861706 1618.0000152590237 372 5
791.5595138695977 1617.9529581253753 373 5
791.6312455406238 1618.3401799899823 374 5
791.8544335353071 1618.082090657194 375 5
791.7163757410646 1618.6701909355259 376 5
791.703679758579 1618.6940428198943 377 5
791.5784467358869 1618.5695477380775 378 5
791.5086340704204 1618.4682849577061 379 5
791.2143627159867 1618.4840637252794 380 5
791.5024149094013 1618.1851984685359 381 5
791.4217883958084 1618.1324811562229 382 5
791.1482851673226 1618.3843096144326 383 5
790.8193711629488 1618.1009608138863 384 5
790.8160349916158 1617.5730132383896 385 5
790.366687719121 1617.4739005301988 386 5
790.005686892713 1617.3604309476627 387 5
790.0719700707384 1617.3381245208918 388 5
789.9388421324402 1617.1673504278556 389 5
790.513663386907 1617.1755928071016 390 5
790.7788962873863 1617.6135010240087 391 5
790.5855594999723 1617.3464505372306 392 5
790.5063240417207 1617.128878772418 393 5
790.4779951493308 1617.1422338647276 394 5
789.8373676074452 1617.0898163131856 395 5
789.7331497110005 1617.0824732124936 396 5
790.0580558553831 1617.09016517868 397 5
789.8368240692209 1617.087282041936 398 5
789.77164782394 1617.087551001466 399 5
789.7493225148373 1617.0830277350015 400 5
789.6272957886848 1617.1857169831922 401 5
789.7281827233181 1617.0510387660495 402 5
789.7574820614057 1616.896008660985 403 5
789.5466840010735 1616.759410788043 404 5
789.9207433358184 1616.740790810221 405 5
789.7516651365537 1616.7375646737498 406 5
789.4178535296626 1616.8130345378904 407 5
789.5409372973439 1616.6561822667654 408 5
789.3693877132016 1616.9102031673551 409 5
789.4266080740402 1617.2119617400135 410 5
789.3012291763972 1616.9659458710248 411 5
788.8431634010781 1616.731490356711 412 5
788.7307269665763 1616.8287168117458 413 5
788.6347270352774 1616.8262934974116 414 5
788.6399903647828 1616.7414919291004 415 5
788.7088088214126 1616.6896469958149 416 5
788.7680705933005 1616.531178293447 417 5
788.7857920981426 1616.2026597553404 418 5
788.6992781585666 1616.298825962158 419 5
788.4348315340325 1616.2336914480386 420 5
788.1762739894954 1616.4166658825338 421 5
788.4860392797913 1616.2041140089204 422 5
788.4940772984211 1616.0261194753157 423 5
788.298661888699 1615.9858846641657 424 5
787.9721533284564 1615.9960796107196 425 5
788.3963467975217 1616.1645410857552 426 5
788.6025486197834 1616.1369760664809 427 5
788.7298422541845 1616.2088887772543 428 5
788.7061835383952 1616.1973111087643 429 5
788.528699489808 1616.3707720791936 430 5
788.7404329013807 1616.4706092550034 431 5
788.4753409584675 1616.3687729208111 432 5
788.1012321498671 1616.3612764121403 433 5
788.1749121537898 1616.357023912566 434 5
788.1659161554004 1616.4517010029736 435 5
788.0341971410058 1616.4302503543906 436 5
787.9967050727478 1616.257539077261 437 5
788.3849531619343 1616.0749322771078 438 5
788.7036395887812 1615.9672125455502 439 5
788.5126384532454 1615.6688254796688 440 5
788.2267008482986 1615.6138080845 441 5
787.9524693231992 1615.7031645467082 442 5
788.0621878545699 1615.56114411547 443 5
788.0138894917611 1615.3485281337948 444 5
787.8165968820716 1615.3161884188214 445 5
788.2869460211499 1615.6033289488153 446 5
788.6333701410945 1615.5153856569402 447 5
788.9539091912225 1615.4708268000625 448 5
789.1002699370033 1615.4797936313971 449 5
788.8650327558335 1615.3422269773569 450 5
788.3412007005703 1615.5901060649708 451 5
788.3613963253475 1615.6913219038934 452 5
788.6426046902097 1615.7856867378782 453 5
788.62834492311 1615.9577810384942 454 5
788.5093560014026 1615.8626530050078 455 5
788.5304803054228 1615.7786696680419 456 5
788.4218845280619 1615.554880495554 457 5
788.4430600523926 1615.2959817281046 458 5
788.7543779501121 1615.3262236527623 459 5
788.9461237425451 1615.4177117421013 460 5
788.662249571571 1615.2261665266158 461 5
788.7933608589152 1615.1286780109688 462 5
788.6514735029278 1614.870797935935 463 5
787.9154033004181 1614.9009911647493 464 5
788.0720849172162 1615.3249755644088 465 5
787.7891891529841 1615.198843178338 466 5
787.7752671342004 1614.6709064738084 467 5
787.7547369473673 1614.7454070304464 468 5
787.9545782964665 1614.8554105295752 469 5
787.9976369029218 1615.029208175505 470 5
787.7290360522792 1614.792723561469 471 5
787.6749313736893 1615.0530396264714 472 5
788.0432706560388 1614.8153201773616 473 5
788.257054708328 1614.6262127997634 474 5
788.0531910684782 1614.4821440563883 475 5
788.1575318579338 1614.5210661356884 476 5
788.0434226591193 1614.5152900685114 477 5
788.3222419457193 1614.3272207801188 478 5
788.557263120023 1614.4795946099537 479 5
788.3280732806425 1614.8293129344968 480 5
788.590845852567 1614.9398821255688 481 5
788.5935176516554 1614.8173827716705 482 5
788.7387037175242 1614.4874125279666 483 5
788.5494075082416 1614.114428060907 484 5
788.5439894869361 1614.1119925973326 485 5
788.5026557960515 1614.5515646374263 486 5
788.4225128486673 1614.7192904205924 487 5
788.2658402882317 1614.7478258484732 488 5
788.1142469821981 1614.667800996564 489 5
788.1573728016264 1614.791796174177 490 5
787.8251937905591 1614.7885633301264 491 5
787.9184144659124 1615.214877974496 492 5
788.3449381373207 1615.14937347803 493 5
788.0868277410125 1615.0900202745636 494 5
787.8853298134084 1615.0522467870942 495 5
787.9162985040847 1614.7213034348313 496 5
788.1201530624453 1614.5273737368718 497 5
788.7396218476657 1614.4467118320895 498 5
788.7928261878577 1614.3115335159116 499 5
788.6229078942375 1614.006866874505 500 5
788.4858280261658 1614.0414164719261 501 5
788.0604696536129 1614.2710366319764 502 5
788.2450308910337 1614.1349806300288 503 5
788.5404182726616 1613.7226785116163 504 5
788.541039164502 1613.8201678406215 505 5
788.6280660931226 1613.7982117847762 506 5
788.8789090803125 1613.6344877356917 507 5
789.291201575581 1613.9559084152177 508 5
789.1009164682707 1613.871450049109 509 5
788.616584393328 1613.713226498458 510 5
788.3503155196624 1613.3734258770971 511 5
788.5089593984775 1613.5602264417473 512 5
788.8017544374712 1613.5561181409523 513 5
788.7536750071063 1613.3141355424782 514 5
788.5840736996129 1613.330084299704 515 5
788.5900210769344 1613.6155164665215 516 5
788.3705385635443 1613.8602893760167 517 5
788.1820653687068 1614.0073626648198 518 5
787.4162131462879 1613.7549674738798 519 5
787.350708283304 1613.9241517807304 520 5
786.8419187013251 1614.231841204919 521 5
786.7724446815871 1613.9122438684756 522 5
786.7756294061178 1614.1055963817225 523 5
786.7204259317184 1614.2314352277742 524 5
786.9303346982932 1613.9501310733242 525 5
786.8335528449956 1614.0711447736364 526 5
786.702879461724 1614.2942481835269 527 5
786.7433846501812 1614.521493906016 528 5
786.6853457616755 1614.2580089335281 529 5
786.4343856950907 1613.7248807017238 530 5
786.1481811168421 1613.854877173307 531 5
785.9355089633289 1614.0430081335617 532 5
785.9026680310549 1613.8559052973728 533 5
785.5179550609471 1613.7840776185876 534 5
785.0901773612425 1613.6632161872417 535 5
785.1324601630974 1613.6510842561838 536 5
784.9271814846054 1613.769139885682 537 5
784.9151178189802 1613.5203857815088 538 5
785.2142335176542 1613.4457494267565 539 5
784.984581686801 1613.5155393590865 540 5
785.3038339953548 1613.7813019469359 541 5
785.5376882309575 1613.630468959758 542 5
785.9460287588618 1613.7887222161048 543 5
786.2723721407127 1613.8899087037487 544 5
786.1796681821762 1614.179559537252 545 5
786.234468493162 1614.4305797204756 546 5
786.7866141740633 1614.7790483360284 547 5
787.3296944812151 1614.8610226705512 548 5
787.4012329793738 1614.553690602033 549 5
787.2630825247477 1614.4162183379738 550 5
787.4250661379327 1614.4336991744472 551 5
787.4667889869254 1614.311663030455 552 5
787.3568190249616 1614.5816389546624 553 5
787.2433870948896 1614.9527633217813 554 5
787.2099117034967 1615.3292744270582 555 5
787.3840930435172 1615.0996943965738 556 5
787.2379586169029 1615.0510569495693 557 5
787.0130681387068 1615.0893614922227 558 5
787.1640721790263 1615.286525304909 559 5
787.3218264860836 1615.0577483860932 560 5
787.4333272474112 1615.273640024136 561 5
787.46922154695 1614.7583155040684 562 5
787.2386915823577 1614.7704528326976 563 5
787.2067672102628 1614.8862496657205 564 5
787.0290077284865 1614.926937733125 565 5
786.6024451820094 1614.6983634407418 566 5
786.501758953933 1614.618930328405 567 5
786.1727383455479 1614.1171188873147 568 5
786.4386327916152 1614.0894998682322 569 5
786.450198358389 1614.3082068606857 570 5
786.2701752583177 1614.3434499646232 571 5
786.4903809777653 1614.1832721803407 572 5
786.4149892739914 1614.3963222292948 573 5
786.7235758541178 1614.50353658047 574 5
786.4549098336412 1614.801658705897 575 5
786.5901311696882 1615.0892381011965 576 5
786.4488585227847 1615.1409473800459 577 5
786.7735070721843 1615.4099356118136 578 5
787.1553021552286 1615.9602653472423 579 5
787.108904016404 1615.9941490500591 580 5
786.8300263900213 1616.4699059425539 581 5
786.7482097682807 1616.7608480561962 582 5
786.5345458725587 1617.1244043690845 583 5
786.2532112266487 1617.4548674070343 584 5
786.2413984515257 1618.0484727934797 585 5
786.1345313824617 1618.3966196291253 586 5
786.0803099615603 1617.7702586915411 587 5
786.0751099029537 1617.5470688844866 588 5
786.1234515370809 1617.7473957664595 589 5
786.261439506262 1617.9316142089835 590 5
786.282564417819 1617.8523920285115 591 5
786.1558993261029 1617.8301548186246 592 5
786.417186936194 1617.6739739874884 593 5
786.3630370370486 1617.6024955043747 594 5
786.3120851464145 1617.6106498933943 595 5
786.5103711765355 1617.7796141908368 596 5
786.6848334260502 1617.9337833870482 597 5
786.4450272673012 1617.8617240401527 598 5
786.368162311594 1617.8220558561522 599 5
786.5372399318014 1617.7503011047102 600 5
786.2397437594174 1617.6525846788022 601 5
785.9377582671283 1617.436193421103 602 5
785.7282561504593 1617.5208623362266 603 5
786.034751268074 1617.4120915145397 604 5
785.6092345691214 1617.4758213257512 605 5
785.2603000902748 1617.0476265072075 606 5
785.125701747998 1617.4840914094443 607 5
785.4331878830262 1618.1045638911392 608 5
785.4239629893867 1618.0940515488228 609 5
785.139299041551 1618.338719656847 610 5
785.1691085273657 1618.065436275475 611 5
785.3577637193697 1617.914684155285 612 5
785.1397002040022 1617.900185548368 613 5
784.8537126723397 1617.9928265196843 614 5
784.1755737898029 1618.0303674738805 615 5
784.356935167851 1618.014868772885 616 5
784.3266855513117 1618.1223577208928 617 5
784.6137165345228 1618.3726723119596 618 5
785.206718590274 1618.4676793860922 619 5
784.9993062385304 1618.5919559648758 620 5
785.1958094660823 1618.7545563437325 621 5
785.4038824364449 1618.7674281532886 622 5
785.0829996144219 1618.8720934913342 623 5
785.4356762206116 1618.9978175422305 624 5
785.689315830167 1618.9527704427505 625 5
785.4429544088973 1618.9488555798387 626 5
785.1108243332255 1619.0005848273317 627 5
785.1003806692581 1618.6127485412028 628 5
785.0389226577138 1618.2097752200345 629 5
785.0011150900976 1618.1600006475664 630 5
784.8550928000412 1618.3584856626157 631 5
784.6131683911469 1618.4499202397926 632 5
784.7426663682334 1618.530948937268 633 5
784.3918029153733 1618.2949648250142 634 5
784.6370533459739 1618.1473512872694 635 5
785.1325915071423 1618.1671458374926 636 5
785.1251410280581 1618.4705182011712 637 5
784.8441828828036 1618.7648908185097 638 5
784.6401009092169 1619.0668482907995 639 5
784.7408759024217 1619.076858263044 640 5
784.5954854483145 1619.003102485946 641 5
784.3913693626072 1618.8403919697987 642 5
784.3491042196629 1619.2824686626147 643 5
784.141310092073 1619.411935989062 644 5
784.0914200636965 1619.3500277022906 645 5
783.6864149185302 1619.5253839321404 646 5
783.6160614017967 1619.5600220295107 647 5
783.2908300612171 1619.2661344993007 648 5
783.1870931564238 1619.1717628792514 649 5
783.1959237892711 1619.2516441265213 650 5
783.934808898218 1619.3832392402733 651 5
784.0283363974613 1619.4278919428505 652 5
783.9992949981914 1619.5802330420777 653 5
783.9538084811834 1619.7514786110987 654 5
783.8649480435691 1620.18857272 655 5
783.6022426167733 1620.4898786269705 656 5
783.2732764435265 1620.4285901511987 657 5
783.2917073724585 1620.1208979320452 658 5
782.90889058774 1620.2270128804678 659 5
783.1539791740067 1620.44175817844 660 5
783.1353592212895 1620.2433261275976 661 5
783.0726253440248 1620.5447305685182 662 5
782.6488390026763 1620.647486817504 663 5
782.3276247529077 1620.6826826233207 664 5
782.1692203662776 1620.5082588051969 665 5
781.9491006994338 1620.543590315486 666 5
781.9123869624187 1620.6942848991425 667 5
781.6086987038399 1620.3792625301662 668 5
781.9536164743937 1620.0882092543175 669 5
781.6188644470469 1620.3058629783839 670 5
781.6937353938939 1620.0838472051307 671 5
781.7305489087474 1620.1048306246767 672 5
781.7146193692574 1620.2941898345157 673 5
781.5682680165098 1620.1182488569789 674 5
781.7567542563271 1619.9600405495478 675 5
781.6912868191055 1619.783948565196 676 5
781.7411514582518 1619.9877205746727 677 5
781.644302781458 1619.9895762814879 678 5
781.263269113042 1619.8988799577833 679 5
780.9492187144461 1619.9628677562532 680 5
780.9201906645513 1619.5539278651675 681 5
780.8009257581405 1619.7352280202992 682 5
780.6994688739793 1619.753155005867 683 5
780.9115095296831 1619.4122314862036 684 5
780.8155268905145 1619.1204948900786 685 5
780.4213684312213 1618.9984861383737 686 5
780.2896374432279 1618.9555005478692 687 5
780.0708874083125 1619.0470105443521 688 5
780.1840419477472 1619.0899683900632 689 5
780.22724182459 1618.8786850272065 690 5
779.841365028251 1618.7334515970651 691 5
779.4042814804752 1618.525052950348 692 5
779.5437242965274 1618.490431819724 693 5
779.6177633047254 1618.3445253017812 694 5
779.8081564696552 1618.2613649706257 695 5
779.6915070085576 1618.350054261647 696 5
779.6776747659316 1618.5655602746092 697 5
779.3362133366385 1618.836839850414 698 5
779.3412932401012 1619.489456024074 699 5
779.8012927411836 1619.5113801960977 700 5
779.5252812440729 1619.3842379281975 701 5
779.5745990884508 1619.1907128853172 702 5
779.5002490507673 1619.136261728788 703 5
779.3915235807672 1619.0976765417265 704 5
779.3296331284234 1619.0550043707965 705 5
779.4364720069807 1619.2726394099795 706 5
779.7508548681584 1619.378220497182 707 5
779.3959001120232 1619.3685219124966 708 5
779.0457887812055 1619.4775573429029 709 5
779.4472936748315 1619.4412270507532 710 5
779.5015617818143 1619.1760921192547 711 5
779.3393652830349 1618.7962861068559 712 5
779.3360489114608 1618.7528987050973 713 5
779.3585813562871 1618.9645922880777 714 5
779.6328134526834 1618.7932652914878 715 5
779.6915738459187 1618.679804100032 716 5
779.6305585975637 1618.535183675924 717 5
779.5982340794692 1618.326221501313 718 5
779.5239086603494 1618.2282829561598 719 5
779.5385815584153 1618.2586566901 720 5
779.263922364023 1618.3053994795475 721 5
779.1557145940893 1618.2723324371668 722 5
779.0629772030877 1618.1565970915042 723 5
778.9460100478907 1617.844301104162 724 5
779.425319776478 1617.805327653179 725 5
779.6599273815124 1617.8505446414185 726 5
780.1209600722852 1617.8033874654839 727 5
780.4621441439276 1617.5021611572547 728 5
780.4058867744553 1617.166999692394 729 5
780.5483268492022 1617.0687253881574 730 5
780.728904289214 1616.9777653615813 731 5
780.6695986414801 1616.767485207493 732 5
780.4958089482478 1616.8765778724594 733 5
780.200566780334 1617.036803002535 734 5
779.9276538232847 1616.907552917503 735 5
779.8883645274462 1616.8625501537294 736 5
780.0080150283142 1617.0858818888119 737 5
779.9766668902446 1617.1755576166647 738 5
779.5689033045735 1617.3772300226838 739 5
779.5829435545307 1617.5111717732764 740 5
779.2970920098908 1617.5668355428502 741 5
779.4882051843439 1617.300597545337 742 5
779.5701521621183 1617.1871516799288 743 5
779.1887002777592 1616.9970492831164 744 5
779.084484856199 1616.9185706403582 745 5
779.0835001220195 1617.0884004839245 746 5
778.7153161313496 1617.2936074369181 747 5
778.2559866396302 1616.8890241223303 748 5
778.4583570461689 1616.9843747626462 749 5
778.6180487366246 1617.5282133449655 750 5
778.4835447799608 1617.3136058262671 751 5
778.599880403203 1617.256761343722 752 5
778.819008172336 1617.4580646663717 753 5
778.8528419959835 1617.28429249585 754 5
779.4365921621094 1616.8658947600402 755 5
779.587707738862 1617.2576528949141 756 5
779.480705104459 1617.073874624651 757 5
779.3392226856066 1617.0268636753444 758 5
779.1104687342759 1617.147133491697 759 5
779.7904368118307 1617.1261270954847 760 5
780.0583295906732 1616.8157242042798 761 5
779.9480948311007 1616.613724730557 762 5
779.8679680540847 1616.56870545031 763 5
779.7971040923974 1616.9512597176117 764 5
779.6559261544062 1617.084187931322 765 5
779.2803056990341 1617.1937309222299 766 5
778.9426330332743 1616.9997749136173 767 5
778.6931852521243 1616.8428803809436 768 5
778.5148743609797 1616.626216760701 769 5
778.3047799177048 1616.449715260391 770 5
778.5881849405317 1616.2149108907972 771 5
778.905254782752 1616.039589950807 772 5
778.9875486771349 1615.5979886626517 773 5
779.3272129532013 1615.3307391504031 774 5
779.6985560745005 1615.2738827964042 775 5
779.7129104012273 1615.413343268472 776 5
779.7697866159895 1615.5234534109848 777 5
779.738571409331 1615.5085715411533 778 5
779.6025836709833 1615.3247072501913 779 5
779.8978216861815 1615.4703931320207 780 5
780.2693224447074 1615.8003300279145 781 5
780.6660235530948 1615.8554704581213 782 5
781.2284491612004 1616.1332027758435 783 5
781.5149474045236 1616.2632657014408 784 5
781.3775415057314 1616.3375545241195 785 5
781.2093026354011 1616.3437381086499 786 5
781.1016545555877 1616.2038629300864 787 5
781.6285558788468 1616.214970166023 788 5
781.4405828654847 1616.2191289910465 789 5
781.649447752837 1616.0685102340233 790 5
780.9770718684447 1615.9374408457334 791 5
781.0329426353044 1616.1549028385407 792 5
780.5573948953324 1616.0568894790895 793 5
780.1918361808147 1615.9631014657186 794 5
779.9633013113358 1615.9469801243274 795 5
780.1397267519937 1615.8968463415517 796 5
780.434437990659 1615.9646743795329 797 5
780.8135043006174 1615.9376104697922 798 5
780.4109372999917 1615.7562768232826 799 5
780.1896135766075 1615.736129509278 800 5
780.3097038556247 1615.8931176913557 801 5
780.8096907059445 1616.1602134825666 802 5
780.9378518887172 1616.3088551642065 803 5
781.360228353982 1616.5588495865813 804 5
781.1385863124239 1616.4836382799049 805 5
780.8895076227809 1616.2645913510225 806 5
781.113817448724 1615.8091401165905 807 5
780.8591856515615 1615.756074407326 808 5
780.871688386809 1615.5364431104915 809 5
780.9460333559372 1615.5347732196249 810 5
781.0320167984263 1615.4735492435261 811 5
780.9479706125703 1615.4022836810727 812 5
780.7895551137844 1615.1138435034602 813 5
781.04592632765 1614.879980124519 814 5
781.0172763228171 1614.837485701675 815 5
780.7104087121024 1614.9991416529972 816 5
780.5517667820775 1614.8023427773708 817 5
780.5233226831955 1614.613957274411 818 5
780.4417975127349 1614.6437102730472 819 5
779.9817621328842 1614.7190173947895 820 5
780.1208241731589 1614.5056483576204 821 5
779.9420664089893 1613.8633308661438 822 5
780.2067247365127 1613.6444444343776 823 5
780.2251192824774 1613.5213215918689 824 5
780.2244145373893 1613.5036822250718 825 5
780.169619318438 1613.1994809209054 826 5
780.1266419259044 1613.3299280830497 827 5
780.0765518907184 1613.2310869561675 828 5
780.0313520504155 1612.9089289496628 829 5
779.9281664102385 1612.6872334493016 830 5
779.794973287905 1612.6486905954134 831 5
779.5378070330614 1612.4082008385965 832 5
779.523798484224 1612.565950383164 833 5
779.2261253414553 1612.6037602139845 834 5
779.3516978696937 1612.3958920957687 835 5
779.0703626300359 1612.4473951761845 836 5
779.1287843786292 1612.2861368452648 837 5
779.4325358525319 1612.0664881480259 838 5
779.4978757424982 1612.0499509900067 839 5
779.2837733393417 1612.275900427623 840 5
779.3856149510366 1612.3887504533182 841 5
779.4755573664087 1612.3843825715037 842 5
779.2411083303125 1612.3382123741662 843 5
779.6192341821837 1612.4143096227992 844 5
779.8015446741421 1612.192264345734 845 5
780.1338531401855 1612.3194842909522 846 5
780.570082641568 1612.3995933080419 847 5
780.5818008264982 1612.927693154217 848 5
780.5991021982048 1612.8413491042186 849 5
780.7396021291164 1612.5642686666408 850 5
780.6305787580887 1612.4588042554433 851 5
780.784703675458 1612.4505251081416 852 5
780.8863474151743 1613.040349106016 853 5
780.7200016293663 1613.4805982517673 854 5
780.7747414370579 1613.542104004811 855 5
780.6376156264062 1613.9061071546944 856 5
780.7404927926956 1613.6107121859488 857 5
780.9816728656466 1613.8489410469017 858 5
781.053432201758 1614.0625426045465 859 5
780.9505969372254 1613.9763961299948 860 5
780.8985078192989 1613.8661428019934 861 5
781.106133644305 1614.0549240416076 862 5
781.1835962815969 1614.2248166644138 863 5
781.44963987361 1613.9708455825316 864 5
781.402198543899 1613.6850482030065 865 5
781.2629775935497 1613.7748319101834 866 5
781.6271320041399 1613.8945897269573 867 5
781.791279598401 1614.3606902930417 868 5
781.5594110781722 1614.2924484887403 869 5
781.4478877127565 1614.0436942631593 870 5
781.5426344687884 1613.7970358183209 871 5
781.449339769819 1613.6272375690123 872 5
781.1401759591356 1613.570956989915 873 5
781.2604483688621 1613.7893029623854 874 5
781.2435020693636 1613.6315364108852 875 5
780.9801908229583 1613.474833774215 876 5
780.8156512631006 1613.552327447037 877 5
780.5589400649766 1613.4464153613874 878 5
780.3601373520548 1613.4851689915536 879 5
780.3418368875037 1613.2003108622282 880 5
780.2206394619237 1612.9218112769454 881 5
780.3411641222256 1613.006062929314 882 5
780.3616576220844 1613.2417511442654 883 5
780.3941880652852 1613.609558303193 884 5
780.4263285303825 1613.7147584628049 885 5
780.7521138258662 1613.6822560994303 886 5
780.777819495755 1613.8999250440386 887 5
780.3874926192481 1614.257975094075 888 5
780.8908317298147 1614.300977877759 889 5
780.9467209669506 1614.5350217769371 890 5
780.958636174561 1614.4960639128312 891 5
781.0613298254484 1614.4942671050617 892 5
781.0555733382156 1614.2220991091442 893 5
781.0190523246754 1614.4389924607449 894 5
780.9988061913773 1614.269564506716 895 5
781.3466720221076 1614.6931536750722 896 5
781.2969060978766 1614.361572853673 897 5
781.0735229253722 1614.2813028948015 898 5
780.9805704551924 1613.99725248189 899 5
780.6133335256513 1613.9331898420564 900 5
780.5837921255445 1613.9321713333038 901 5
780.724703957874 1614.1805875412856 902 5
780.6917221752551 1614.2800682175216 903 5
780.5659304298866 1614.1955401039368 904 5
780.769610039405 1613.7677951149658 905 5
780.505006126124 1613.436696710375 906 5
780.3414977733001 1613.4556960182247 907 5
780.1246003022953 1613.133223378533 908 5
779.9933067492537 1613.508157292923 909 5
780.2007813369917 1613.487476760776 910 5
780.2658515814296 1613.5923680775375 911 5
780.1689515277484 1613.3389307886646 912 5
779.7205603830201 1613.0028468320622 913 5
779.8853219638527 1612.6604452581541 914 5
779.7224488796655 1612.3751071870229 915 5
779.487966896048 1612.1777001644286 916 5
779.4657824893875 1612.1166045460916 917 5
779.4962167544752 1612.2077613243068 918 5
779.5314223327136 1612.034080683888 919 5
779.4931691653397 1612.0072953090782 920 5
779.3669224240781 1611.9688661283042 921 5
779.431561428682 1611.8951289534057 922 5
779.6224845528335 1611.9537712060321 923 5
779.6078886798986 1612.1298647108895 924 5
779.7135063962764 1612.5070578769842 925 5
779.480492123697 1612.9762710306334 926 5
779.3984486830163 1613.1886465153082 927 5
779.609695347492 1613.271204711658 928 5
779.1452728607451 1613.029335274079 929 5
779.1098776718992 1612.946091829516 930 5
779.19839170321 1612.8799532099063 931 5
779.1199366477258 1612.8335117645624 932 5
779.2466281864845 1612.8117702265113 933 5
779.3690709626817 1613.116841627334 934 5
779.2346679205191 1613.097746405744 935 5
779.1232455036128 1613.0456298333684 936 5
779.0280480946642 1613.0527377728904 937 5
779.1888972935967 1612.9906107582503 938 5
779.0341757355388 1612.6201898369366 939 5
778.8328385540906 1612.2497098898486 940 5
779.1038503860169 1612.0347605022578 941 5
779.3652155960993 1611.6701828144373 942 5
779.3210109346494 1611.8056424406293 943 5
778.8280716898149 1611.969496497947 944 5
778.6967022343756 1611.8732012986445 945 5
778.8305042273842 1611.3101615668686 946 5
778.6985720305781 1610.58524329067 947 5
778.638993702507 1610.4275087146223 948 5
778.3930057339153 1610.4047034487035 949 5
778.5500402230617 1610.486317057805 950 5
778.7610241972765 1610.5590950258002 951 5
778.7724210847408 1610.5201673257109 952 5
778.9977518269991 1610.3510760982701 953 5
779.1578655370864 1610.1916720880447 954 5
778.965331772303 1610.3693799435432 955 5
778.4671706416342 1610.8887318575971 956 5
778.2728875236038 1611.1287037770728 957 5
778.1806563174797 1611.3458034260436 958 5
777.9531746349683 1610.941503537209 959 5
777.8472160885138 1611.2813211841305 960 5
778.2466026004421 1611.1975056083052 961 5
778.0456496496748 1611.4905832101633 962 5
778.2735041887846 1611.5572099277879 963 5
778.2672780216989 1611.3746054960384 964 5
778.537454816265 1611.4983131504796 965 5
778.9146616335069 1611.1421150863634 966 5
778.9362138142193 1611.0430845704739 967 5
778.7480889061404 1611.082250391745 968 5
778.619995059577 1611.3615230110977 969 5
778.4655655988668 1611.3798480398818 970 5
778.4712735148228 1611.3646364236602 971 5
778.31815078672 1610.7306360573807 972 5
777.969633093945 1610.5079730614925 973 5
777.9718805501086 1610.4757284845998 974 5
778.0450070631363 1610.2197551300405 975 5
778.0808821933704 1610.1372341065833 976 5
778.1663213522668 1609.8572408520172 977 5
778.0760387618716 1610.4463022050245 978 5
777.8681405127123 1610.6023313788326 979 5
777.9339784845089 1610.4015814362044 980 5
778.0760496586618 1610.3372076422443 981 5
778.1741829005273 1610.4261592024188 982 5
777.9035914238555 1610.4030878983667 983 5
777.6732610949258 1610.273607535176 984 5
777.7539032824517 1610.0424602803268 985 5
777.517233748402 1609.82147807129 986 5
777.3487912734458 1610.1141982735114 987 5
776.9070132544222 1610.3989850876808 988 5
776.6937238254118 1610.564888048827 989 5
776.686270926004 1610.6677781624765 990 5
776.4880917377468 1610.3572122071498 991 5
776.4604380837972 1610.8092264483666 992 5
776.2384512730032 1611.0949914686737 993 5
776.3059999180249 1611.2406015027145 994 5
776.8480108198609 1611.518632978683 995 5
777.0126842129314 1611.5944698615292 996 5
776.9654002873191 1611.735591115603 997 5
777.0212828677892 1611.8063124695332 998 5
777.1780377233035 1611.7738087737928 999 5
777.1850882239104 1612.1359300332915 1000 5
777.0395186614177 1612.2358694645438 1001 5
776.9841378498809 1612.341311913711 1002 5
776.9385011356096 1612.3036774743327 1003 5
777.0700402271524 1612.3173532257083 1004 5
776.9492059946855 1612.1630069864202 1005 5
776.8067459925091 1612.509413244419 1006 5
776.6399143922256 1612.2250716026267 1007 5
776.5946429220851 1612.0838196258455 1008 5
776.6620063968447 1612.1136914633246 1009 5
776.8214865233416 1612.2188602672893 1010 5
776.7947502785689 1611.9600612797215 1011 5
776.7555310707529 1611.8336080762517 1012 5
776.6052977700718 1611.3574332178544 1013 5
776.7069399929514 1611.081409239401 1014 5
776.7081988021944 1611.579813909249 1015 5
776.7614358054187 1611.428946092302 1016 5
776.6695783703143 1611.1133941284168 1017 5
776.6233785869956 1610.8399702751453 1018 5
776.7443113655648 1610.7726090319368 1019 5
776.9839332257257 1610.7465143477098 1020 5
776.9510524139807 1610.8599665865536 1021 5
776.5851757747321 1610.7334677538117 1022 5
776.2179947215175 1610.5708918884666 1023 5
775.897234478266 1610.6235134845322 1024 5
776.2871687827364 1610.7772945923566 1025 5
776.5049076974253 1610.8526700142165 1026 5
776.6848066240537 1610.963504212551 1027 5
776.7706214397637 1610.920965942102 1028 5
777.1779491188208 1610.7804375126525 1029 5
777.6528767869836 1610.9301602480357 1030 5
777.8899060978902 1610.6035181018226 1031 5
778.2863362833225 1610.9392996473762 1032 5
778.4670265289851 1610.6214255073148 1033 5
778.3417284978582 1610.4351515301316 1034 5
778.2490296715163 1610.5069617898298 1035 5
778.195865800857 1610.390407013097 1036 5
778.3566717223764 1610.7282630510788 1037 5
778.0356219058995 1610.8049643851377 1038 5
778.0504723053643 1610.864219541647 1039 5
778.4634966812655 1611.0100761892543 1040 5
778.6806874260667 1610.7012439883115 1041 5
778.9474673552646 1611.0049164048398 1042 5
779.1478043001766 1611.1633196600665 1043 5
779.3380267206752 1610.961080355739 1044 5
779.0095377647173 1610.9788693151988 1045 5
778.9663942189749 1610.9286987838505 1046 5
778.8003582227033 1610.6409540933341 1047 5
778.5208046707216 1610.1854132482383 1048 5
778.5344237584412 1609.8598026287482 1049 5
778.3396654987664 1609.9303873494825 1050 5
778.0765649576608 1610.0301536073177 1051 5
777.8980459174176 1610.0361296459607 1052 5
778.0479704267331 1610.1019269932897 1053 5
777.8475281354263 1609.9165581941104 1054 5
777.7544221089146 1610.3298421355398 1055 5
777.7568593494173 1610.5651380766271 1056 5
777.9164181416668 1610.384801866296 1057 5
778.0770621709453 1610.323053447627 1058 5
778.1321915845497 1610.2451821238276 1059 5
778.2734851813749 1609.9316383720218 1060 5
778.2248113540069 1609.36115233632 1061 5
778.0040402580557 1609.1375770071888 1062 5
777.6612761488394 1609.0701735228222 1063 5
777.4526425811961 1608.94973919957 1064 5
777.4850294601297 1608.8100169218715 1065 5
777.1883378700917 1608.994963353248 1066 5
776.8972525859765 1609.205429649891 1067 5
776.8146217790382 1609.252108108759 1068 5
776.7159018541395 1609.3253557507408 1069 5
776.9112817323181 1609.123241665472 1070 5
777.0783137707452 1609.3090296550383 1071 5
777.0915776622007 1609.2402545006348 1072 5
776.9282319870196 1609.125978555097 1073 5
776.8830790225862 1609.1490782058986 1074 5
776.7497918954734 1609.2551236559807 1075 5
776.8334787936393 1609.065778703119 1076 5
777.0703926725747 1609.1160134278161 1077 5
777.1228951030387 1609.015830407141 1078 5
777.3652574119191 1609.421024718021 1079 5
777.2353895370914 1609.521648675347 1080 5
777.3964109449539 1609.4505836328242 1081 5
777.6220184698782 1609.416475050722 1082 5
777.6254792520732 1609.64482665886 1083 5
777.7243825699826 1609.8457667667103 1084 5
778.0023946817823 1609.985562333565 1085 5
778.3084738647244 1609.9159436136629 1086 5
777.9825801497561 1609.6673403375748 1087 5
777.9888216055223 1609.440676529649 1088 5
777.643581920127 1609.5551649202393 1089 5
777.9469235265199 1609.907191645257 1090 5
778.097619061701 1610.286136556023 1091 5
778.2887477163044 1610.6649547596555 1092 5
778.092590962898 1610.6118581801431 1093 5
777.8773874067507 1610.4317477517127 1094 5
777.4971511632773 1610.073183207853 1095 5
777.2894059823403 1610.0374277096446 1096 5
776.8353024752802 1609.8480076061014 1097 5
776.9945898868668 1609.705883948069 1098 5
777.2564504767473 1609.5620542303514 1099 5
777.2508198858945 1609.6180428153286 1100 5
777.5264466400364 1609.5122445392205 1101 5
777.7515144776011 1609.888128762645 1102 5
777.8548249184178 1610.1793778212693 1103 5
778.0502616036782 1610.4661726307916 1104 5
777.9446828179861 1610.675452039453 1105 5
777.9787789357919 1611.1778825293593 1106 5
778.321821483088 1610.9883811752698 1107 5
778.1669186188267 1610.761835811913 1108 5
777.7886514612866 1610.6267485413625 1109 5
777.9301973128285 1610.553413422756 1110 5
777.9362985692418 1611.0053359466456 1111 5
778.0568490913529 1610.7278906095298 1112 5
777.8929633802759 1610.559576272697 1113 5
778.0324449802765 1610.3518273019345 1114 5
778.1321332683874 1609.9387039340716 1115 5
778.1706657312952 1609.8259216246745 1116 5
778.1078156245387 1609.7462707353027 1117 5
777.978978311566 1609.8291371291655 1118 5
777.757926707105 1609.3490096418016 1119 5
777.9833190048519 1609.3024636743887 1120 5
777.6652106231691 1609.4545380478119 1121 5
777.3862051450756 1609.4167700784271 1122 5
777.123556475465 1609.4286483831308 1123 5
777.0949145917626 1609.5665120392305 1124 5
777.0995259422447 1609.1332350192893 1125 5
777.3053384736182 1608.9890321907567 1126 5
777.2109236440531 1609.0903752701672 1127 5
777.1821520499866 1609.2733692215352 1128 5
777.0640912688648 1609.143125638558 1129 5
776.8432456075049 1609.409219007137 1130 5
776.7433245646397 1609.7480537916645 1131 5
776.7706299403426 1609.9669683610646 1132 5
777.1606443593288 1610.2928827341775 1133 5
777.1467029753043 1610.3943169491602 1134 5
777.1888613322448 1610.622440323521 1135 5
777.0558427590759 1610.795080389015 1136 5
777.1002025060029 1610.7277816277413 1137 5
777.2896024242996 1610.7053451440936 1138 5
777.4664119462055 1610.843061429569 1139 5
777.2289337166889 1611.4752402943993 1140 5
777.2373665433252 1611.5078097274447 1141 5
777.0564041741845 1611.5320942756593 1142 5
776.9894014256369 1611.5944712514379 1143 5
776.8895406945409 1611.2578498199641 1144 5
776.7243882968303 1611.5234763870335 1145 5
776.763943920911 1611.9647554989917 1146 5
776.3623388217383 1611.991213454388 1147 5
776.5643600146435 1612.0241883984797 1148 5
777.0242982014648 1612.0269846508056 1149 5
777.1438850241964 1612.1465549751827 1150 5
777.2669349610194 1611.6536466149544 1151 5
777.1361002966912 1611.772709337457 1152 5
777.08957951432 1612.0632600794813 1153 5
777.2766000234024 1612.252292342496 1154 5
777.1071214332337 1612.2834942579393 1155 5
777.1184591721392 1612.3892824801592 1156 5
777.077345745519 1612.4168736279084 1157 5
776.785582324934 1612.5244980353373 1158 5
776.7404775385689 1612.453187332888 1159 5
776.2528026937531 1612.6050876071595 1160 5
776.1307659881718 1612.8498392186114 1161 5
776.2993072282533 1612.7901861632042 1162 5
776.2624711475187 1613.1486247357445 1163 5
776.6139120666164 1612.9552579416734 1164 5
776.6736922920965 1612.963534782976 1165 5
776.7950647828399 1612.805037249479 1166 5
776.5171984771512 1612.68431995542 1167 5
776.2939551912168 1612.412199377271 1168 5
776.0091908038248 1612.0625370392406 1169 5
776.0218880002601 1612.182733411343 1170 5
776.1138444715591 1612.6487622782251 1171 5
776.2032751720307 1612.7422645127042 1172 5
776.4023433887386 1612.447779377733 1173 5
776.3125106176959 1612.2349692649732 1174 5
776.4549028431301 1612.4925741629215 1175 5
776.4746913452234 1612.3930339919536 1176 5
776.2791091981103 1612.3846448372008 1177 5
776.3086829784432 1612.1580688289525 1178 5
776.3305153112894 1612.0540175249437 1179 5
776.3975703458925 1612.0951522431067 1180 5
776.9648529829378 1611.972734625017 1181 5
777.1739757501657 1611.9317136007876 1182 5
777.5204617397209 1611.8890097476076 1183 5
777.1702357036272 1611.7638370229695 1184 5
777.0078732047392 1611.5045511647659 1185 5
777.2110380352154 1611.3529916701277 1186 5
777.6504360816073 1611.2803922239202 1187 5
777.5991100196812 1611.1259781084507 1188 5
777.7788655501964 1611.1227931464705 1189 5
777.9558837659482 1611.5311557943276 1190 5
777.9644285763878 1611.6989128736752 1191 5
777.8164635815494 1611.497905988067 1192 5
778.1473465033572 1611.291735058566 1193 5
778.1245560589841 1611.6919462538 1194 5
778.6584858399231 1611.7240317980038 1195 5
778.7999072806717 1611.9169166771555 1196 5
778.8924658242288 1611.916827905544 1197 5
778.7622465413029 1611.8258861385832 1198 5
778.6682543639573 1611.9777722112344 1199 5
778.2860776808391 1612.3161164856692 1200 5
778.0839135816323 1612.55247614116 1201 5
778.1263673669749 1612.7413787648823 1202 5
778.1076598199421 1612.5824114209784 1203 5
778.4222979718409 1612.3527113097327 1204 5
778.4130484834016 1612.3814314510703 1205 5
778.3528873184987 1612.4770824803047 1206 5
778.5165419972382 1612.4783518700444 1207 5
778.8202640266126 1612.565659481256 1208 5
778.8011085490405 1612.42637349817 1209 5
778.9961068345425 1612.4179877685237 1210 5
779.1003042811329 1612.3313154955888 1211 5
779.3728441325976 1611.966277539511 1212 5
779.44624358724 1611.933205961793 1213 5
779.3870827766594 1612.1527426032878 1214 5
779.6725532650325 1611.7902213649559 1215 5
779.7512137362845 1611.4868044642906 1216 5
779.6084452000797 1611.6532622208274 1217 5
779.5419955275768 1611.9366313986332 1218 5
779.188406001612 1612.2565520349235 1219 5
779.0272931109927 1612.4028624795799 1220 5
779.0206067802118 1612.5547590929768 1221 5
779.1513536800088 1612.9854545577307 1222 5
779.1235858263349 1612.9204059612252 1223 5
779.2804442409476 1612.9055090177437 1224 5
779.1081432297983 1613.0249233686354 1225 5
779.4178194991166 1612.8248436724086 1226 5
779.5886787873561 1612.8681234615506 1227 5
779.601421537676 1613.1654320216098 1228 5
779.7393806988626 1613.0207206125715 1229 5
779.8728760533157 1612.395510095353 1230 5
779.994833913175 1612.3749780259573 1231 5
779.7600353396064 1612.3382443331227 1232 5
779.153009585057 1612.1554294267628 1233 5
778.938009668218 1612.2946938969221 1234 5
779.107396367938 1612.0005583838283 1235 5
779.1728357299216 1611.6442740123323 1236 5
779.450153642078 1611.5803720846268 1237 5
779.0229239977529 1611.5120345679693 1238 5
778.8608887081228 1612.4284309523923 1239 5
778.7147722207854 1613.1488262628336 1240 5
778.3930681075173 1613.306569966441 1241 5
778.0728263357672 1613.2743992789938 1242 5
778.0660386685669 1613.0385754698132 1243 5
778.5325992159525 1612.8892147169367 1244 5
779.0005953886478 1612.9950247045401 1245 5
779.1398131992152 1613.12278647301 1246 5
778.9492564818729 1613.3293512490802 1247 5
779.0941089272815 1613.3104289583027 1248 5
778.9980161220033 1613.2996145983536 1249 5
778.9002347973363 1613.4685150891178 1250 5
779.1117490340879 1613.8165410637982 1251 5
779.1389866674077 1613.737634670357 1252 5
778.9917159456049 1613.8748852252195 1253 5
778.9825970144184 1613.8369306924517 1254 5
779.0769951888574 1613.998232396689 1255 5
779.2353778210746 1614.5538948457681 1256 5
779.5032862257643 1614.7895798507923 1257 5
779.2949989438619 1614.8118073942946 1258 5
779.1555767030466 1614.796419103009 1259 5
779.0610615460371 1614.8555896434898 1260 5
779.262115046677 1614.8980290530278 1261 5
779.3571304829698 1615.028035392164 1262 5
779.25444997982 1615.2734693396817 1263 5
779.5523688078044 1615.4402024846445 1264 5
779.4577650748035 1615.6155467035858 1265 5
779.7095029815666 1615.876266915943 1266 5
779.747995252469 1616.0652567584245 1267 5
779.733533790702 1616.077525675076 1268 5
779.9117850865398 1615.7070537341133 1269 5
780.2982876110956 1616.0379759325042 1270 5
780.294437703568 1616.101348940375 1271 5
780.4910541306788 1615.7423262046207 1272 5
780.3470971150197 1615.2703098228883 1273 5
780.0994135543934 1615.3501669995921 1274 5
779.9286706623672 1614.974408462521 1275 5
780.176697759569 1614.8300812642285 1276 5
780.4942797168663 1615.1748877366274 1277 5
780.8442715517459 1615.3455695138887 1278 5
780.8386769292267 1615.4934657727865 1279 5
780.4145314085633 1615.3304207271922 1280 5
780.1757913784933 1615.2243192867359 1281 5
779.8351031139741 1614.9767520821474 1282 5
779.8043912969248 1614.6042084897056 1283 5
780.0337398480282 1614.2579992377734 1284 5
780.0045976617538 1614.063103067279 1285 5
779.8674805461409 1614.069970074696 1286 5
779.7653658625687 1613.8376945977552 1287 5
779.7614286690095 1613.92162203187 1288 5
779.8517521117667 1614.3756372510502 1289 5
779.8641165034151 1614.145495852273 1290 5
779.7591592996964 1614.0115148965251 1291 5
779.9059324810861 1614.2970807430522 1292 5
779.9315371324649 1614.3891967439533 1293 5
779.7292349788972 1614.618106562229 1294 5
779.3792902532637 1614.7894275999658 1295 5
779.4782249192269 1614.7207061766424 1296 5
779.4641648330128 1614.6140776452326 1297 5
779.3229192849702 1614.529969946551 1298 5
779.0092513691635 1614.7652520280303 1299 5
779.0640791830416 1615.0018110891494 1300 5
779.3610173949315 1615.0688391988235 1301 5
779.2332021575987 1615.0050732395164 1302 5
779.0840045220158 1615.1136537481968 1303 5
778.5544500392249 1615.6311584463476 1304 5
778.526105351358 1615.3061684241686 1305 5
778.8133023756798 1615.1297515790736 1306 5
778.7128378881381 1615.2784733575065 1307 5
778.9635216103344 1615.4865001107016 1308 5
778.6915122877535 1615.5221397065984 1309 5
778.2409571347051 1615.5880738723263 1310 5
778.0813663466731 1615.7147982278968 1311 5
778.0449631925609 1615.7362244605488 1312 5
777.8236029101226 1615.994473717404 1313 5
777.8821702818274 1615.851118884663 1314 5
777.6142158168283 1615.7372918086762 1315 5
777.588859358495 1615.6905991274975 1316 5
777.3300114311716 1615.9056535861725 1317 5
777.6257636720248 1616.2824045682696 1318 5
777.4108877056764 1616.2450955046115 1319 5
777.2926001910693 1615.961132514025 1320 5
777.4514689820292 1615.8683894379915 1321 5
777.5592120229719 1616.1442305878998 1322 5
777.4989658085705 1615.967919387991 1323 5
777.5830255689477 1616.0154161115158 1324 5
777.4971803276244 1616.0291377706938 1325 5
777.3607454058492 1615.9092225941072 1326 5
777.8422375578367 1616.2255785383131 1327 5
777.6554647304384 1616.6758102438228 1328 5
777.651350682538 1616.8348859039386 1329 5
777.5911818636894 1616.7599011975465 1330 5
778.0763980763346 1616.796369517191 1331 5
778.1148488866919 1617.58110117931 1332 5
778.0129145207884 1617.9444252308083 1333 5
777.9366623223253 1617.7622701823498 1334 5
777.5309751933486 1618.0645581879667 1335 5
777.4852488343014 1618.505181960699 1336 5
777.37105143711 1619.0412966969998 1337 5
777.2563335792956 1619.221270245777 1338 5
777.2357311330857 1619.4396752569423 1339 5
777.3610399355737 1619.2692167019661 1340 5
778.0611383008579 1619.0644444480972 1341 5
778.2942929434089 1618.625646939603 1342 5
778.3093492070407 1618.7746098346836 1343 5
777.9119211722406 1618.7301339654719 1344 5
778.0237588489027 1619.0592423183493 1345 5
778.252384931996 1618.892934226885 1346 5
778.0703258056253 1619.0988106182358 1347 5
777.9557606291079 1619.3903566567915 1348 5
777.8000118045678 1619.6797661373996 1349 5
777.863444165313 1619.6753417023303 1350 5
777.6579568955101 1619.7282043447838 1351 5
777.5750264831606 1619.675043928892 1352 5
777.8848341095351 1619.6395373034234 1353 5
777.9523616582817 1619.7873509836932 1354 5
778.2238886199025 1619.9536565372478 1355 5
778.1699979428058 1619.7414814674155 1356 5
778.3642043572231 1619.870085719503 1357 5
778.1456809049066 1620.1472983660667 1358 5
777.9286248826703 1620.1079766834898 1359 5
778.035776202419 1620.0788936197885 1360 5
778.2267022719425 1620.2789607502657 1361 5
778.135218452031 1620.602130864753 1362 5
777.8864554365921 1620.7432618085052 1363 5
777.6987834694594 1620.8538088530731 1364 5
777.2836709574814 1620.865195439446 1365 5
776.9216274719828 1620.5405645062501 1366 5
777.0213738315308 1620.6477666058054 1367 5
777.1589287045126 1620.8444040271197 1368 5
777.2298764940767 1621.0373469093936 1369 5
777.4156976312273 1620.8101728028728 1370 5
776.9643435721222 1620.5345703319028 1371 5
776.5832155346759 1620.4610840209584 1372 5
776.5093811244425 1620.4665292868317 1373 5
776.4881283807077 1620.7803113515247 1374 5
776.0552706101283 1620.792593027502 1375 5
776.2067882409995 1620.9582757039977 1376 5
776.3942955156214 1620.9161405238901 1377 5
776.3294504046013 1620.7508116054184 1378 5
775.8443368235064 1620.5520572720213 1379 5
775.6973164433099 1620.5660621837933 1380 5
775.805484490071 1620.7625635907373 1381 5
775.8924711141035 1620.5374564805088 1382 5
776.1145330682713 1620.7895011801038 1383 5
775.9669372100907 1621.1467909188798 1384 5
775.8026396607843 1621.3014123383969 1385 5
775.4194259517114 1621.465420423752 1386 5
775.4009407055471 1621.6050927954489 1387 5
775.2492382405076 1621.49731556761 1388 5
774.928033869886 1621.5707534253522 1389 5
774.9912086260246 1621.781521460095 1390 5
775.219581365356 1621.8621440480756 1391 5
775.3098824820959 1621.9045443048944 1392 5
775.4728614131947 1621.966530791157 1393 5
775.5308810728102 1622.226321758989 1394 5
775.5666301106037 1621.873637485594 1395 5
775.7184629638654 1622.002066469622 1396 5
775.3838590787984 1622.3909133852812 1397 5
775.2040275891094 1622.0175456446611 1398 5
775.1150432237413 1621.9383547842522 1399 5
774.8366806665168 1621.746675006891 1400 5
774.6986285135417 1622.1445801460793 1401 5
774.5902778616148 1622.3439018367596 1402 5
774.3610271024811 1622.0792682476651 1403 5
774.4418781408481 1622.4026201575746 1404 5
774.3893564529174 1622.4878498452836 1405 5
774.6686044795689 1622.638328505715 1406 5
774.7611375364361 1622.921182490572 1407 5
774.9408732203154 1622.9888181881347 1408 5
774.937436506383 1623.2161043772946 1409 5
774.9091628940427 1623.1787130816142 1410 5
774.9315369669762 1622.8918609295645 1411 5
774.9387267568932 1623.4320943593475 1412 5
775.0514635713465 1623.4522298919624 1413 5
775.0734603951663 1623.3981628134136 1414 5
775.0747640891659 1623.1573829175823 1415 5
774.7076614752974 1623.2625676535326 1416 5
774.7668699902732 1623.3934824221 1417 5
774.7765105228353 1623.3048802463532 1418 5
774.7245869327046 1623.1100332562598 1419 5
774.4948032400406 1623.0199377506608 1420 5
774.6828073453285 1622.6451600442776 1421 5
774.6904143817917 1622.722298130956 1422 5
775.3792173584102 1622.635266582395 1423 5
775.6214672762379 1622.9827063396144 1424 5
775.2294161023709 1622.8309622294391 1425 5
775.0589579405388 1622.7794301920485 1426 5
775.410124438034 1622.6853247359936 1427 5
775.4959909972004 1622.7748523693504 1428 5
775.675066757548 1623.0717279210276 1429 5
775.4101436320501 1622.9629812779133 1430 5
775.1591459118395 1623.1370143176193 1431 5
775.2455091280925 1623.2779313659648 1432 5
775.1863069409592 1623.5131059381263 1433 5
775.690772350003 1623.6882616372993 1434 5
775.4077179548226 1623.614862646502 1435 5
775.4471000907796 1623.4362935452323 1436 5
775.4980124209362 1623.6001542145225 1437 5
775.4030944001358 1624.244512529908 1438 5
775.310757857219 1624.4884980224065 1439 5
775.5818628298497 1624.5994618950729 1440 5
775.4813016669154 1624.3671120274569 1441 5
775.597912879541 1624.433008451943 1442 5
775.7100017882083 1624.3861171570845 1443 5
775.9753240248257 1624.1626151998983 1444 5
775.7824399192821 1624.2065009188436 1445 5
775.5377818356542 1624.4415443971386 1446 5
775.6799751254216 1624.4165850450433 1447 5
775.4954616852414 1624.661725186947 1448 5
775.3380399574379 1624.4484904076521 1449 5
775.0926206205036 1624.2111554679054 1450 5
775.2305340715492 1624.310247746152 1451 5
775.3751258285507 1624.0336507420877 1452 5
775.2036498944009 1624.0651556952264 1453 5
774.9135789727341 1624.1584228090253 1454 5
774.9310143681215 1623.959878263096 1455 5
775.2038623012627 1623.9504371983755 1456 5
775.3019314668954 1623.635947956172 1457 5
775.32029393658 1623.621144554862 1458 5
775.3829291089254 1623.6953971934106 1459 5
775.5875663048738 1623.5535610740817 1460 5
775.3606915200713 1623.4033123126937 1461 5
775.5548795438951 1623.4481728333024 1462 5
775.7006110009122 1623.7514057252179 1463 5
775.6252143533655 1623.631952482666 1464 5
775.4392018973361 1623.5196741496827 1465 5
775.4199554649807 1623.8479882477022 1466 5
775.6138177991188 1623.8938199978704 1467 5
775.3698492491935 1624.286751358518 1468 5
775.1072736699634 1624.0959268060851 1469 5
775.232078263024 1624.1070231166932 1470 5
775.1626385566625 1624.100883465609 1471 5
775.0119827270156 1624.1219361717774 1472 5
775.066688037461 1624.1793519755495 1473 5
775.1937076168363 1624.0477588890253 1474 5
775.1102021869168 1623.8653732554526 1475 5
775.3310382208482 1624.0230773374387 1476 5
775.4599314195224 1624.0737231364963 1477 5
775.6344731922176 1624.2495990098896 1478 5
775.3834178107053 1624.2173261433502 1479 5
774.9959916756468 1624.185104626 1480 5
775.0114319512297 1624.4434109957526 1481 5
775.00241480724 1624.2384191087315 1482 5
774.7995610778686 1624.5578300679617 1483 5
775.111466027746 1624.9198009034267 1484 5
775.1884897525326 1625.2497328586849 1485 5
775.2392934513706 1625.1299699722301 1486 5
775.0764604929775 1624.9959989365382 1487 5
775.0519555794926 1625.1186467315606 1488 5
774.9671766112692 1625.1162005257631 1489 5
775.04317954182 1625.3986024157666 1490 5
775.3371291841318 1625.9419288032045 1491 5
775.0814540101263 1625.9495408210407 1492 5
775.033237225172 1625.975995724081 1493 5
774.9911539842335 1625.9975891680608 1494 5
774.8344100518023 1626.0489120917891 1495 5
774.7323981399936 1626.442981093462 1496 5
774.7613381377353 1626.1463314042905 1497 5
774.842960001201 1625.9626476323238 1498 5
774.6989713102682 1626.1422892055857 1499 5
774.7858976338249 1625.9435494045988 1500 5
774.8177583000738 1625.7698147226718 1501 5
774.7869025679666 1626.0240473399083 1502 5
774.8144267923594 1625.9704537837913 1503 5
775.1159791999332 1625.6726863093895 1504 5
775.3762965391385 1625.922909802547 1505 5
775.6814294539685 1625.866978613816 1506 5
775.7565575967047 1626.2134900235671 1507 5
776.0397063781032 1626.4676195045788 1508 5
776.0140892847525 1626.417934243944 1509 5
775.8935429728762 1626.500852922508 1510 5
776.0388170157155 1626.4532319306957 1511 5
776.4712658650939 1626.6765687748664 1512 5
776.5117552949727 1626.5955792217273 1513 5
776.9917294388816 1626.6951297124922 1514 5
777.0809132558788 1626.976964386597 1515 5
776.9229352015345 1626.8463178116888 1516 5
776.6518107516389 1626.6506663396046 1517 5
777.043117150666 1626.6447811789408 1518 5
776.9345546639408 1626.2234365764746 1519 5
776.8372629545247 1626.4700908704046 1520 5
776.6259879256708 1626.210697096889 1521 5
776.5359844571167 1626.015094187033 1522 5
776.3265234549135 1625.9891885801221 1523 5
776.4518458246519 1625.65340205547 1524 5
776.2435408153035 1625.4110633600642 1525 5
775.9449449056661 1625.0088423613745 1526 5
775.6292666923557 1625.314737822005 1527 5
775.2515237630555 1625.7505513379144 1528 5
775.0647103778637 1626.0520478080614 1529 5
775.07682315115 1625.9698514417162 1530 5
774.9838803386891 1626.1429939340806 1531 5
775.1366472020935 1626.425738824745 1532 5
774.9723711665821 1626.5214519222845 1533 5
775.3465795096107 1626.7090937459081 1534 5
775.4239264114699 1626.399662742793 1535 5
775.2909843094382 1626.9020464557314 1536 5
775.7810596169646 1626.9106046339714 1537 5
776.0835885695468 1627.091140394715 1538 5
775.9653198967823 1627.0915304611894 1539 5
775.8982679656418 1626.8739573821144 1540 5
775.6928476397163 1626.8107865587058 1541 5
775.5835861004638 1627.0469229093862 1542 5
775.3085965868222 1627.0284633159354 1543 5
775.6400940016052 1627.006817836479 1544 5
775.6071254292771 1627.2105157561928 1545 5
775.6350706081187 1627.469058619211 1546 5
775.638096985783 1627.207439061431 1547 5
775.9395142121909 1627.4345744039138 1548 5
776.1189452932307 1627.74291602908 1549 5
776.4715280598281 1628.0513001305992 1550 5
776.5044080224806 1627.6955121111812 1551 5
776.2658128237907 1627.7605417082436 1552 5
776.3003451440882 1628.160489675693 1553 5
776.2151782350262 1628.3807594933774 1554 5
776.4189806671042 1628.504571417428 1555 5
776.785476991357 1628.5545655859926 1556 5
776.7432246829702 1628.5214942503299 1557 5
776.8376049198386 1628.414592468632 1558 5
776.7039594291313 1628.2335077951825 1559 5
776.4481267424479 1628.340846513708 1560 5
776.2926420578227 1628.3712541739753 1561 5
776.2525307207247 1628.3426013756202 1562 5
776.2059581918691 1628.5794110294362 1563 5
776.1591212503283 1628.553616769414 1564 5
776.2691874571075 1628.6467807519673 1565 5
776.7183328849718 1628.8474521169576 1566 5
776.5324126802492 1628.7799213681296 1567 5
776.683648971361 1628.812272868548 1568 5
777.1877131719534 1629.048764886651 1569 5
777.3231913114175 1629.2565536726775 1570 5
777.0218192789526 1629.079442968485 1571 5
776.6368838409309 1628.8550154330578 1572 5
776.5933512403183 1628.9279736488068 1573 5
776.4946251442074 1629.2287927996742 1574 5
776.1308476185212 1629.5075832371156 1575 5
775.9753646852695 1629.5758252526723 1576 5
775.7174500700202 1629.3023672007032 1577 5
775.7706891670649 1629.002345204694 1578 5
775.6030396702747 1628.8612366342006 1579 5
775.2489201149563 1628.4446269170608 1580 5
775.2131160672365 1628.6120751850542 1581 5
774.9691855387738 1628.596247900044 1582 5
774.7986248023951 1628.7337971384698 1583 5
774.7087787790847 1628.854087918288 1584 5
775.153444550201 1628.7789895155984 1585 5
775.5440931405282 1628.8216138409343 1586 5
775.7766172658877 1629.246211416868 1587 5
775.6278650664507 1629.3633413167738 1588 5
775.8565944698281 1629.2411921717603 1589 5
775.9641772780709 1628.8785467939877 1590 5
776.1889299462911 1628.4437064738877 1591 5
776.5465077567319 1628.5864222172681 1592 5
776.4358650949487 1628.5330287272138 1593 5
776.1268245254814 1628.8767648931528 1594 5
776.1924381290759 1628.6892137543762 1595 5
776.086328754543 1628.3323901881417 1596 5
775.5416578125261 1628.5985419042008 1597 5
775.2952724145636 1629.04262007973 1598 5
775.9267850212078 1629.1311134941143 1599 5
776.0075382933323 1629.545824830721 1600 5
776.2432823938117 1629.462566354433 1601 5
776.2298770363485 1629.6652034079161 1602 5
776.210987787282 1629.6842621998674 1603 5
776.293876262021 1629.3789766624382 1604 5
776.4051048732615 1628.9299697603178 1605 5
776.8957966746257 1629.1395870458614 1606 5
777.0130170740536 1628.9939690789133 1607 5
777.3060783960556 1629.1108750596052 1608 5
777.4413633898135 1628.93950285648 1609 5
777.1972828938449 1629.0584080728365 1610 5
777.6367660693356 1629.217648471985 1611 5
777.6459784211835 1629.0419732338 1612 5
777.3247547106497 1628.6740437761832 1613 5
776.846103349179 1628.6629338554128 1614 5
776.9727764970937 1628.3149579095884 1615 5
776.9041572775618 1628.1497568393759 1616 5
776.5815312099949 1628.3025271742788 1617 5
776.2181701812463 1628.3072021712849 1618 5
776.4086784257269 1628.2906091582875 1619 5
776.5791201813464 1628.0928935781615 1620 5
776.799893483999 1627.9255078261633 1621 5
776.9658560918656 1627.5833038876258 1622 5
777.3063590848394 1627.3934930548392 1623 5
777.4670634649524 1627.1814483163546 1624 5
777.6572202966861 1627.1001787521031 1625 5
777.5483893603792 1626.8468853916438 1626 5
777.8434422028904 1626.8213683855595 1627 5
777.3912678134924 1626.6615396622415 1628 5
777.0954588856672 1626.8347840743922 1629 5
777.2437578495037 1627.135235804708 1630 5
777.512084487904 1627.2363115027279 1631 5
777.4169877639489 1627.0123412672253 1632 5
777.2536720334136 1626.8367508709937 1633 5
777.1811504873372 1626.893923290284 1634 5
777.201004044402 1626.8314927435533 1635 5
777.6263248576819 1626.6209728587116 1636 5
777.629168667991 1626.6825140909596 1637 5
777.1750004327553 1626.6241463333336 1638 5
777.2999938624262 1626.813381473874 1639 5
777.3390639659016 1626.548424493602 1640 5
777.2601406763092 1626.6932593171966 1641 5
777.3703912547918 1626.924641807203 1642 5
777.3232903095139 1626.8922773933814 1643 5
777.0645859381248 1626.7161519921742 1644 5
776.9326216406823 1626.6567662555135 1645 5
776.8314194993405 1626.8771456552936 1646 5
776.9508740149308 1626.649253520694 1647 5
777.161907318241 1626.459868687525 1648 5
777.0141831826635 1626.3245486030687 1649 5
777.2378833502295 1626.0953346764275 1650 5
777.0543358114116 1626.2442587384135 1651 5
777.0074051313075 1626.1537595178113 1652 5
777.3604845466823 1626.3710852138447 1653 5
777.3464201889128 1626.705676012788 1654 5
777.4961846177763 1626.5907346829017 1655 5
776.9668054025831 1626.0866532256616 1656 5
776.5707889810564 1625.9539733678685 1657 5
776.6497597316626 1625.9323894254348 1658 5
776.5794143279246 1625.5364341703482 1659 5
776.270774199725 1625.23034938547 1660 5
776.195427573512 1625.2050935578313 1661 5
776.4058669582109 1625.1032364351727 1662 5
776.4505479655537 1624.5770102436716 1663 5
776.3906789476476 1624.109749159511 1664 5
776.3312765235777 1623.8070660063609 1665 5
776.3413226279044 1623.8545653572367 1666 5
776.3323485790418 1623.807560300602 1667 5
776.3120404383103 1623.493681266689 1668 5
776.1322464694186 1623.2057494047524 1669 5
776.0300172796897 1623.1618139108916 1670 5
776.3516163147821 1623.1857161408761 1671 5
776.6258972252449 1623.0686782566174 1672 5
776.5645361201832 1623.0333177500447 1673 5
776.4988574713174 1622.2925062872296 1674 5
776.4662895782126 1622.063288085909 1675 5
776.4332695464489 1622.0572406406461 1676 5
776.5324981223616 1621.9279220770018 1677 5
776.8683298754745 1622.2876747097262 1678 5
777.13147763894 1622.3272745806585 1679 5
777.3202724001297 1622.5403304579881 1680 5
777.2317358400472 1622.611940370572 1681 5
776.7688331846003 1622.4488555847547 1682 5
776.7896583832554 1622.1691843224507 1683 5
776.3173029737902 1622.2429046186385 1684 5
776.3118929234562 1622.2170424663843 1685 5
776.4673209046438 1621.8999613920091 1686 5
777.2619346586821 1621.98065589291 1687 5
777.3749416423296 1621.7792705428399 1688 5
777.5558328287626 1621.4230883578907 1689 5
777.4047549820036 1621.2955164222421 1690 5
777.44530302664 1621.3358440660784 1691 5
777.5279575898614 1621.5965105675527 1692 5
778.0251456546989 1621.47772016992 1693 5
778.1562248388105 1621.3368914786226 1694 5
778.3430349886145 1621.53696794284 1695 5
778.7786893643125 1621.3244905723025 1696 5
778.8844828002055 1621.0346263426336 1697 5
778.7112532333317 1620.944154643171 1698 5
778.8291448503857 1620.9277836243277 1699 5
779.2681101733468 1620.92736540607 1700 5
779.5171954580452 1620.8129451221505 1701 5
779.3406203267139 1620.69647839352 1702 5
779.6150785852753 1620.8095497456459 1703 5
779.7646687212807 1620.5557075927682 1704 5
779.7097438063037 1620.6415251697547 1705 5
779.2708103814056 1621.1730970839606 1706 5
778.9503017229126 1620.9932042814557 1707 5
778.6715958652395 1620.7026630741957 1708 5
778.4758715513179 1620.630567472263 1709 5
777.9894504821028 1620.2543229479288 1710 5
777.4951777498445 1620.3543293347002 1711 5
777.593773039496 1620.3035981305513 1712 5
777.5320017832643 1620.1705770527417 1713 5
777.6413390769499 1620.1849253169362 1714 5
777.663309055715 1620.1633776071897 1715 5
777.5580864353255 1620.5237746234934 1716 5
777.4749936388384 1620.4479938327202 1717 5
777.3188996785152 1620.2073181546598 1718 5
777.0523717462552 1620.1375627441223 1719 5
777.1061946714286 1620.2221827024312 1720 5
777.0403882121313 1620.4719356580547 1721 5
777.2075987401784 1620.401829083355 1722 5
777.4056743966291 1620.4484259459898 1723 5
777.510560882736 1620.8191391404948 1724 5
777.384427785545 1621.5447683903044 1725 5
777.5314155870213 1621.3212502832007 1726 5
777.6135348962342 1621.5126047011922 1727 5
777.7111151562966 1621.3946274803654 1728 5
777.6283482372669 1621.3075930687442 1729 5
777.463842220442 1621.4854144984424 1730 5
777.3846109090094 1621.8289290409864 1731 5
777.4077434171159 1622.1046674917784 1732 5
777.0365071548481 1622.5136375252748 1733 5
777.1225618231595 1622.500525121396 1734 5
777.1177053842256 1622.2523751990125 1735 5
776.9945166609527 1622.325805929088 1736 5
776.8813843966321 1622.1749151854297 1737 5
776.7739401314233 1622.8847596015894 1738 5
776.4375037716094 1622.7170765517849 1739 5
776.5768378724591 1623.0621609776713 1740 5
776.9332198718412 1623.1448357685797 1741 5
777.1989663351432 1623.3063989122518 1742 5
777.4220254701604 1623.7222386659007 1743 5
777.4792746589926 1623.7099346589418 1744 5
777.5128785552188 1623.8583631020672 1745 5
777.8358198513572 1623.9670126175122 1746 5
778.1194181983219 1623.310294677888 1747 5
778.2553355640324 1623.0298767804288 1748 5
778.0218155197757 1623.1992077924103 1749 5
778.3482212188801 1623.110484194367 1750 5
778.1947688742183 1623.0670557709504 1751 5
778.3859327342188 1622.766870778032 1752 5
778.6218184247429 1622.4926633913574 1753 5
778.4695907487524 1622.7569743947736 1754 5
778.7872872579467 1622.8582203874432 1755 5
778.5604116945025 1622.8650366851798 1756 5
778.262021422362 1623.0615127536723 1757 5
777.9263169452221 1622.905965311679 1758 5
777.5625508321933 1622.5819035341801 1759 5
777.7116367829502 1622.0975965335517 1760 5
777.8953820823522 1622.0526427117045 1761 5
778.2321660544818 1622.32844485334 1762 5
778.2128628123463 1622.18004449773 1763 5
778.0276447130942 1622.5121784612636 1764 5
777.9795706755841 1622.4907364621195 1765 5
777.5726254587458 1622.4004254243603 1766 5
777.4913953349592 1622.2606299776717 1767 5
777.3064696320047 1622.2389543416036 1768 5
777.0933155709934 1622.0686506890304 1769 5
777.1116602068317 1622.2997329477735 1770 5
777.1143104247018 1622.7810955517823 1771 5
777.2034199258552 1622.8380510545198 1772 5
777.1702120979263 1622.7961886237958 1773 5
777.1557787942154 1622.5294192948863 1774 5
777.8667285358001 1621.803851430216 1775 5
777.983650824128 1621.5190146271227 1776 5
777.8909312007022 1621.172464381507 1777 5
778.3234932720154 1621.3111278326999 1778 5
778.4862293132163 1621.0762698254014 1779 5
778.5782669097396 1620.7685405472844 1780 5
778.5716110724609 1620.884270086403 1781 5
778.715079046751 1620.7368430772349 1782 5
778.9600781985305 1620.591863221841 1783 5
778.8310664537926 1620.9155090205704 1784 5
778.8581909838437 1621.1671885251574 1785 5
778.8712780742746 1620.681518135123 1786 5
779.2397285262333 1620.164292752038 1787 5
779.4497504860888 1620.2774934527129 1788 5
779.1900242719408 1620.034746460321 1789 5
779.0406520516219 1620.0288346245998 1790 5
779.1398158431487 1619.6874072339551 1791 5
779.0448832877864 1619.6805621924404 1792 5
779.0222887975659 1620.1909931694938 1793 5
778.6424292304583 1620.097116346028 1794 5
778.1926426450823 1620.0603391108536 1795 5
778.4204165461796 1620.145617069483 1796 5
778.4369628025562 1620.2288482411905 1797 5
778.3309496500715 1620.5920727706398 1798 5
778.1032531262796 1620.8123175074065 1799 5
777.9830981668612 1620.9415193086638 1800 5
777.7887841848669 1621.2248684548945 1801 5
777.2892207289766 1621.1553373050822 1802 5
777.1156287690626 1620.962230766392 1803 5
777.3381796296536 1621.1144293220254 1804 5
777.4655348909293 1620.901772471231 1805 5
777.873833913531 1620.9978232767955 1806 5
777.4722269277732 1620.9129412658847 1807 5
777.5095105659625 1620.5733257817474 1808 5
777.5261271545514 1620.8324023263067 1809 5
777.4011727904575 1621.0869577310564 1810 5
776.9969860409573 1621.7834841274664 1811 5
777.0628360349334 1621.9374324556638 1812 5
777.3762378437735 1621.5383437436815 1813 5
777.7145414142567 1621.2096322765685 1814 5
777.7151815585919 1621.386823531371 1815 5
777.8495721527032 1621.5884122508214 1816 5
778.1570545905184 1621.235926354867 1817 5
777.8511192400105 1621.351889124869 1818 5
777.9615843986651 1621.4234016819184 1819 5
778.0839657568506 1621.7377598519515 1820 5
778.2775579346467 1621.2715887801091 1821 5
778.3339464334096 1621.3958880970192 1822 5
778.1573614044115 1621.2550576467074 1823 5
777.8416668267975 1621.0233809414253 1824 5
777.6981996957074 1620.8695648747096 1825 5
777.2801283230954 1621.1726791194228 1826 5
777.0590503142192 1620.7756641156716 1827 5
777.0918766269687 1620.8233206064556 1828 5
777.0102966042143 1620.6948680347678 1829 5
776.9930093006906 1620.5594789622376 1830 5
777.1265477497357 1620.6801806648064 1831 5
777.1707618040219 1620.4256951320222 1832 5
777.534009267461 1620.4621919151184 1833 5
777.3149659773482 1620.7751510178887 1834 5
776.9287626243062 1620.8117164159585 1835 5
777.0510603875746 1620.8240507619096 1836 5
777.1156806167976 1621.3149956396796 1837 5
776.825805346616 1621.1474222156614 1838 5
776.813412434489 1620.7911705652994 1839 5
776.3784340680514 1620.6090109157674 1840 5
776.3335234222583 1620.2798172129592 1841 5
776.395978194546 1620.2280168266802 1842 5
776.5945565888343 1620.423654601089 1843 5
776.6036520945012 1620.4413485361088 1844 5
776.9559240743965 1620.399219518259 1845 5
776.8818767746374 1620.3099616997988 1846 5
776.425945987004 1620.2861973985969 1847 5
776.9157972791384 1619.903860390185 1848 5
776.7339347224154 1619.628258425907 1849 5
776.5297692069975 1619.5607503625993 1850 5
776.6318763296374 1619.4978170777015 1851 5
776.5247671969405 1619.2645373501957 1852 5
776.266047777097 1619.245364846946 1853 5
776.288384214004 1619.3209566427624 1854 5
776.2198584402422 1619.2292445032053 1855 5
776.2221736611596 1619.163671257572 1856 5
776.2947249541157 1619.154065367564 1857 5
776.4444572364235 1619.1845911601856 1858 5
776.3420775745134 1619.2698317552902 1859 5
776.2653142205816 1619.199074869365 1860 5
775.9625720608565 1619.2667312003607 1861 5
776.1271769445779 1619.5167196499037 1862 5
776.2092817311208 1619.544674980388 1863 5
775.8704315374806 1619.702571376357 1864 5
775.546643706772 1620.1524830556325 1865 5
775.2422685740781 1620.0825214708902 1866 5
775.2599430951794 1620.1116242379821 1867 5
775.1236160546254 1620.0755053444768 1868 5
775.2793361279087 1620.1217282041841 1869 5
775.3475517509443 1620.199239693334 1870 5
775.3040986006516 1620.1790582409953 1871 5
775.4887559489388 1620.4741039342202 1872 5
775.4445336153101 1620.3042101804404 1873 5
775.5580317506033 1620.2494694551847 1874 5
775.1740105072238 1620.089222839233 1875 5
774.9397820101073 1619.6622747999882 1876 5
775.2436675200775 1619.2705620032268 1877 5
775.5359050765805 1618.9928595490526 1878 5
775.8121498918434 1619.0674186550193 1879 5
775.7076612013605 1619.1314846150894 1880 5
775.6605400365515 1618.8525888871204 1881 5
775.5622956267558 1618.7830730783116 1882 5
775.7203538623348 1618.5399223654783 1883 5
775.9914025937809 1618.002434508682 1884 5
776.2051506908338 1617.9348592856459 1885 5
776.5569316653374 1617.7818800538712 1886 5
776.5825230723095 1617.8432214733766 1887 5
776.526062688125 1618.4054640976524 1888 5
776.2987480879412 1617.8440813399936 1889 5
776.1654020590137 1618.2613842882804 1890 5
775.6614962877317 1618.530236329767 1891 5
775.6146325631333 1618.5887442785406 1892 5
775.7110513913865 1618.923838521533 1893 5
775.5221696055302 1618.7320986839686 1894 5
775.4735233631586 1618.620418299332 1895 5
775.6931789823385 1618.831427303999 1896 5
775.8963458502807 1619.0592235174788 1897 5
775.951854490907 1619.0852745015668 1898 5
776.349250393142 1619.0559615659367 1899 5
776.4258238840432 1619.0989424123047 1900 5
776.5963760231516 1618.837656737133 1901 5
776.6334472545624 1618.9320677852559 1902 5
776.3920348474907 1619.0312173406958 1903 5
776.1795594628278 1619.4724744369366 1904 5
776.0376001511256 1619.7862350661185 1905 5
775.9615142119566 1619.8608406049902 1906 5
775.9712808691161 1619.732455300252 1907 5
776.1299770161277 1619.6238051522662 1908 5
776.50684528387 1619.3431705627659 1909 5
776.9278900324844 1619.336800877654 1910 5
777.1329031746066 1619.4046053176019 1911 5
777.111973992624 1619.3982998372771 1912 5
777.2815283613545 1619.463706889279 1913 5
777.2961297244416 1619.0488931531704 1914 5
777.1852679311017 1619.0022917223216 1915 5
777.040266909857 1618.9943141300632 1916 5
777.5219798937815 1619.34707262587 1917 5
777.3774868495465 1619.3214445964436 1918 5
777.2912543542866 1619.3059219438132 1919 5
777.237661533256 1619.313479543829 1920 5
777.1523363504018 1619.269950956538 1921 5
776.6979895713251 1619.1020956839138 1922 5
776.4762390439269 1619.4607256352522 1923 5
776.7000114537858 1619.5293588997047 1924 5
776.9795357651916 1619.5996315628017 1925 5
776.9609784669732 1619.52751857447 1926 5
777.1554204695877 1619.7569527849105 1927 5
777.1172914255503 1619.5582317683863 1928 5
776.7972017970736 1619.5653007958392 1929 5
776.4236278915204 1619.2865073605462 1930 5
776.4975969412769 1619.3411356951985 1931 5
776.5300306524924 1618.9385483607891 1932 5
776.3619575686137 1618.4685003567324 1933 5
776.3556565140038 1618.2478696093592 1934 5
776.8998256351933 1617.9814168797848 1935 5
777.5088225004304 1618.0559614696133 1936 5
777.445395325103 1617.9221381981858 1937 5
777.2711029723172 1617.7983218893537 1938 5
777.1515303954756 1617.9492603030064 1939 5
777.3053327379977 1617.7294190288474 1940 5
777.2289560807781 1617.6921870499848 1941 5
777.3141672094921 1617.870400948949 1942 5
777.5137721811233 1618.0453519896223 1943 5
778.090513739804 1617.874288602501 1944 5
778.0925682142085 1617.5970918499575 1945 5
778.5417508772865 1617.491506017398 1946 5
778.5593600771792 1617.5420358919016 1947 5
778.3720478183677 1617.9426752735837 1948 5
778.2049130635082 1617.6832293352832 1949 5
778.1555054384098 1617.5704150564861 1950 5
777.8623992102439 1617.6885631589319 1951 5
777.8455373987831 1617.9752329404453 1952 5
777.7863453084681 1617.9959173014852 1953 5
777.3662497764169 1617.9294072590876 1954 5
777.3128952476299 1617.9602306976954 1955 5
777.295453915927 1618.116453871865 1956 5
777.0352176217465 1617.9697860670426 1957 5
777.0867824655909 1618.2148046605382 1958 5
777.5926975202681 1618.1251931929442 1959 5
777.6046920533844 1618.1377673264274 1960 5
777.8544404377155 1618.3370664892577 1961 5
778.287237118841 1618.0859228788322 1962 5
778.6778530937708 1617.9288441827027 1963 5
778.4103685054849 1617.9817809656806 1964 5
778.4605078998311 1617.9721380748942 1965 5
779.0270051939145 1617.7307995657698 1966 5
779.0685373908715 1618.0245585309156 1967 5
779.2057932827663 1618.0471991496413 1968 5
779.2867167278034 1617.9869401388996 1969 5
779.0968202320187 1618.2091400251793 1970 5
778.9444911054813 1618.3057386370097 1971 5
778.9858030421367 1617.7860576338887 1972 5
779.0819775375114 1617.7172021383956 1973 5
779.2245406186453 1617.4276255052441 1974 5
779.4866399936851 1617.4477188886333 1975 5
779.4505316912331 1617.763884256808 1976 5
779.3089901880606 1617.8215369335326 1977 5
779.0571433339684 1618.3216389036374 1978 5
778.9625079442761 1618.3852004664004 1979 5
778.904207112252 1618.5378125321822 1980 5
778.7622827799825 1618.6564827573643 1981 5
778.8786584164011 1618.4831395974868 1982 5
779.20293732884 1618.5150892884344 1983 5
779.0754352658355 1618.6528665553064 1984 5
779.4060413653061 1619.0749408800696 1985 5
779.6041822567857 1619.4593216636965 1986 5
779.4661640244314 1619.2015085165624 1987 5
780.0192481893584 1619.1211764484538 1988 5
779.8703662209047 1618.6332150710505 1989 5
779.6016866095047 1618.0956969717809 1990 5
778.6880725283814 1618.1819646266813 1991 5
778.5029597861388 1618.2101603116882 1992 5
778.9645193985667 1618.3355480302862 1993 5
779.1733783420295 1618.1301019887921 1994 5
779.2208859860027 1618.2597433700994 1995 5
778.8947469822978 1618.5517667439688 1996 5
778.6392194320827 1618.1133609377925 1997 5
778.8152028595471 1617.8242701577033 1998 5
778.5684912798768 1618.0236246118684 1999 5
778.2486951710465 1618.0736534193236 2000 5
789.475785211816 1000.2064367395852 0 6
789.5682261278579 1000.0696991216596 1 6
789.8363657897285 1000.3054061138755 2 6
789.4989984098763 1000.0026478442365 3 6
789.1958253513626 1000.3007124857695 4 6
789.3206549993431 1000.6055690526512 5 6
789.4365386487947 1000.493740477548 6 6
789.8349305186189 1000.2463644232462 7 6
790.017212708306 999.8163109045704 8 6
789.5618024471955 999.816177195466 9 6
789.216931454496 999.9699023257065 10 6
789.7057050284657 999.9235662316545 11 6
789.8844886164366 999.9146263456906 12 6
789.4343479822898 999.6144988695794 13 6
789.1461756675419 999.5199936779148 14 6
789.2264851527647 999.8858696853239 15 6
789.4842178729808 999.9923724980273 16 6
789.9926785881077 999.8561064374968 17 6
789.4801122538806 999.6448682937594 18 6
789.1179912748272 999.6965966659319 19 6
789.0243085178139 1000.148320751933 20 6
794.2208549366713 1009.6866465473411 21 6
794.3482829658334 1009.549960722599 22 6
794.4662092512821 1009.5272431134658 23 6
794.7821226221228 1009.7397434685848 24 6
795.0685581335227 1009.6879705515703 25 6
795.0602290804177 1009.7690005737202 26 6
789.2902575405191 999.4085155522789 27 6
795.5439038285325 1009.8340967253628 28 6
795.7278106861976 1009.624073109445 29 6
795.6403550821257 1009.5764276160319 30 6
795.4386242620269 1009.6266051869211 31 6
795.1897153260198 1009.3364077673002 32 6
795.3588526653388 1009.276029259171 33 6
795.2756789240449 1009.3063561090415 34 6
795.5308878340409 1009.598956613235 35 6
796.1293229965812 1009.8999813779989 36 6
796.2562609476505 1009.7871428367703 37 6
796.3413027848861 1009.8008807627275 38 6
796.4257664053239 1009.4606515756913 39 6
796.3785373147996 1009.1288352864406 40 6
796.0974271122495 1009.0558903067581 41 6
796.1970465278577 1008.9773092735171 42 6
796.3844174869038 1009.0029583836288 43 6
796.3420898232116 1008.8520399541188 44 6
796.2803150588733 1008.9098317753766 45 6
796.361828483278 1008.8606217557839 46 6
796.0800507747549 1008.9237199035522 47 6
795.9734328131809 1008.3620088354264 48 6
795.8953904641935 1008.3436142396421 49 6
795.9458797482486 1008.3287471011026 50 6
795.8913974631978 1008.5756726339098 51 6
795.8840132862908 1008.4028279410982 52 6
795.5507627326472 1008.5220542078305 53 6
795.6480661403881 1008.7292757185334 54 6
795.2557178841939 1008.7864755890315 55 6
795.111501989745 1008.8307997185731 56 6
795.2271409231522 1009.177702834949 57 6
795.4025939743343 1009.3093270684424 58 6
795.215459886966 1009.4354599171153 59 6
795.0809678086426 1009.1457580398119 60 6
795.4398058932652 1009.1126206577344 61 6
795.8400635101895 1008.753219904856 62 6
795.4092609643428 1008.747590443745 63 6
795.6162793971728 1008.6483073177167 64 6
795.9902902101591 1008.8505040176359 65 6
796.0206380262333 1008.693356776863 66 6
795.7049701088846 1008.9416385149402 67 6
796.0546900849176 1009.2430164337442 68 6
796.2088057343146 1009.0774258710413 69 6
787.9391498314194 1001.0999767188617 70 6
787.7600401134293 1000.7623988420335 71 6
787.6967865245937 1001.0582778979567 72 6
787.7815933356643 1000.8772409375224 73 6
788.0131866737378 1001.1000778339921 74 6
788.056643610002 1000.5992951057146 75 6
788.2626078996725 1000.5126838715007 76 6
788.3658074193368 1000.4110721630243 77 6
795.6364486720423 1007.9945240133708 78 6
787.4713627949338 1000.2338778609005 79 6
787.3672828980617 1000.2404697861803 80 6
787.4276087733238 1000.5429235273023 81 6
787.3911216412307 1000.6978244246334 82 6
806.018831257099 339.588993154993 0 7
805.7707875170912 339.6372552484571 1 7
805.8038758581984 339.4235068720657 2 7
805.662482092132 339.7158485451651 3 7
805.919992690006 339.9654260192818 4 7
806.0056552041526 339.6654507604201 5 7
806.238968930731 339.5409326143891 6 7
805.9549952808601 339.22235446699847 7 7
805.9531627120399 338.81871732996126 8 7
805.8568252818321 338.4827045083568 9 7
805.53602034558 338.3512617074402 10 7
805.3428363248183 338.40697385703413 11 7
805.0971243830991 338.50279342332806 12 7
804.87353601299 338.3356269867182 13 7
804.9545578572829 338.0053789777192 14 7
804.9974532329612 338.4274830411696 15 7
805.0021917113511 338.25920946388504 16 7
805.4341841124316 338.1732862087718 17 7
805.2149921918334 338.1537637929759 18 7
805.1863711637502 337.54435758983664 19 7
804.9009881120952 337.089021179577 20 7
804.5328895267139 336.5472845453083 21 7
804.6106252407416 336.5277348479452 22 7
804.6148341123392 336.7049997140218 23 7
804.581687135847 336.68038783810357 24 7
804.7583641563374 336.74049612935113 25 7
804.83173948198 336.92957417297725 26 7
804.9770152430091 336.96304591473285 27 7
804.9615522725493 336.94501843363577 28 7
805.1302600371346 337.22055592530285 29 7
805.4420168558177 337.4318515351151 30 7
805.85187344675 337.22696604099156 31 7
805.6682817722852 337.298421517804 32 7
805.5228366698678 336.96293008524367 33 7
805.4418359604738 337.11698236963076 34 7
805.6486512790798 336.9907585432597 35 7
805.9904365197023 337.1036532773217 36 7
806.0286060687362 336.9076403788582 37 7
806.2094861601743 336.7549731980754 38 7
806.1565414274093 336.7146902911426 39 7
806.1607341414805 336.60608981150784 40 7
806.1106106781441 336.9595413234702 41 7
805.9353624206049 337.0121404393676 42 7
806.0345572558733 336.8672164916724 43 7
806.2695577627741 337.09521349887035 44 7
806.69025182195 337.23587531111707 45 7
807.0425650126788 337.30419945894494 46 7
807.0219077642006 337.50752788599306 47 7
807.1716527321621 337.65287625731105 48 7
807.0642055543714 337.7232069742667 49 7
807.085372413465 337.5940670387746 50 7
807.0524165240769 337.4133660891429 51 7
806.8047707037928 337.66452187414797 52 7
806.9311216752061 337.9853737688208 53 7
807.1985653086081 338.0722568685896 54 7
807.4758353202934 338.2861897139228 55 7
807.6447950648667 338.4328199825664 56 7
807.7913973988883 338.6362724090321 57 7
808.0746156261529 338.5868192203465 58 7
808.0887623833493 338.78181937209007 59 7
807.9190887842569 338.9941356489769 60 7
808.1121279510373 338.7984324818581 61 7
808.324906735292 338.5493305916745 62 7
808.1300804415425 338.53506491236544 63 7
808.0783546486138 338.2740649775977 64 7
807.9890938997625 338.05689357185355 65 7
807.872393788041 338.27228092521335 66 7
807.9174143482348 338.41215181273833 67 7
807.7442165651242 338.34100248921936 68 7
807.8368220504207 338.24121686376344 69 7
808.2239814234171 338.4918806792982 70 7
807.9550328487533 338.5351270959348 71 7
808.2466649328684 338.63683061993277 72 7
808.3858712191116 338.56273509382555 73 7
808.208212998487 338.4424018491033 74 7
808.073997493044 338.3602163967555 75 7
808.03619996264 338.6599024025013 76 7
807.8502422516727 338.77660072507007 77 7
807.2290081741993 338.7660675216217 78 7
807.358098507905 338.54278380390014 79 7
807.4802923020351 338.58241602568967 80 7
807.478707034766 338.967362003795 81 7
807.2903635668762 338.9262011284162 82 7
807.5187080182159 338.5864946243768 83 7
807.5361876669009 338.57398526970485 84 7
807.46878068292 338.62922974936754 85 7
807.6325813834733 338.0904855897119 86 7
807.5195346495433 338.242301172211 87 7
807.3811412890173 338.2797769914889 88 7
807.3190884421161 337.9138556080004 89 7
807.1411622716516 337.90555436758626 90 7
807.3096419972361 338.1393999314204 91 7
807.604483859806 338.2971321270878 92 7
807.4897252203488 338.17273819826084 93 7
807.4622220311469 338.31916443434716 94 7
807.5539981670634 338.4003074398319 95 7
807.9248078520518 338.1880276692942 96 7
808.0851735166284 338.17276772515834 97 7
808.2427297252033 338.1705188681546 98 7
808.563821698998 338.13552756909604 99 7
808.7003463955608 338.0622604490915 100 7
808.4461569801363 338.33355687694126 101 7
808.4783628008024 338.02606890133904 102 7
808.1580134446492 338.2057772130821 103 7
808.3844582089474 338.3394553791889 104 7
808.4405734628625 338.1186247343596 105 7
808.653635231949 338.11136771965795 106 7
808.5377604926323 338.2214391854849 107 7
808.5851932438949 338.3030109387177 108 7
808.7491244033798 338.2101188057201 109 7
808.6769133609984 337.9487009938494 110 7
808.6258628247581 338.1400245607307 111 7
808.36015203574 338.4860561457221 112 7
808.4368464974427 338.87781055757256 113 7
808.5652939001671 338.9990756197065 114 7
808.5378051765476 338.8986813702702 115 7
808.4094648894622 338.80116190878937 116 7
808.5058580983582 338.8498454735704 117 7
808.274181582896 338.750335564903 118 7
808.3596251852209 338.2218900762352 119 7
808.3012914685191 337.9202615722748 120 7
808.4555025752859 337.5723422672454 121 7
808.3981221001397 337.6274127856904 122 7
808.1230988185195 337.18203574306233 123 7
808.6279276283638 337.1250170800085 124 7
808.7782462357957 336.7968987829695 125 7
808.6506994728733 336.63689475194434 126 7
808.6802452080367 336.6322355521412 127 7
808.8207755357198 337.1736950776231 128 7
808.5853577750181 337.29200058696233 129 7
808.7459463037532 337.25859213785844 130 7
808.6067391459832 337.3795932933049 131 7
808.5523762594139 337.3868929753919 132 7
808.5870712486428 337.17332635793457 133 7
808.7737946377695 337.20776919273675 134 7
808.7892814795705 337.05909688566464 135 7
808.8978236826606 336.7202291509709 136 7
809.0475169268891 336.7077541183909 137 7
809.1487472134472 336.6871126918147 138 7
808.9487008634688 336.7688789710503 139 7
809.0329222663065 336.6288354394584 140 7
808.7461912595957 336.6241501720507 141 7
808.7641016370399 336.8515439338046 142 7
808.874311224785 337.28091987807426 143 7
809.0650265205015 337.0274457521295 144 7
809.1340869918985 336.88453478918893 145 7
809.0532681257157 336.5766879739776 146 7
809.0968387313368 336.6711683310799 147 7
809.2356789099965 337.21651502166236 148 7
808.8975360873515 337.04604884049763 149 7
809.0542075013194 337.0400832661914 150 7
809.0077625186076 337.0441469777669 151 7
808.8294261021839 337.20358099372226 152 7
808.5041845398608 337.0441212814107 153 7
808.1600192544607 337.26785125895054 154 7
808.437034243028 336.46395444910877 155 7
808.5292835895905 336.3692428461678 156 7
808.4831368305508 336.33408856286025 157 7
808.3319250577139 336.4271833899368 158 7
808.1968806008324 336.7855707911483 159 7
807.9607658136085 336.826258773959 160 7
807.8319669150059 336.79677308001646 161 7
807.8753637696825 336.72747540226726 162 7
807.8926138308573 336.51411031430183 163 7
807.8150180607819 336.61988194535684 164 7
807.5392387291762 336.2866034612512 165 7
807.2252579058741 335.96335818787327 166 7
806.7388120938091 335.87566870564785 167 7
806.7937462652999 335.9171675211304 168 7
807.258748223109 335.9777561844919 169 7
807.3538945994113 336.086616423949 170 7
807.1726934501135 336.2373780688689 171 7
806.8445639909551 336.3100358617749 172 7
806.8333961128839 336.4530323626006 173 7
806.8340019957453 336.6649709856357 174 7
806.771083279558 336.87843046397353 175 7
806.9379689606387 337.04962237900935 176 7
806.4707993329845 337.186943838451 177 7
806.665424131489 336.8896841275911 178 7
806.6244090556033 336.81239600366723 179 7
806.6168954128624 336.651548346302 180 7
806.5720121514818 336.4232040301012 181 7
806.5845089509371 336.1524324848968 182 7
806.8231901404877 335.83880460923905 183 7
807.0268454360615 335.88769719424175 184 7
807.1652928327195 336.1141997245864 185 7
807.4527252605072 335.83710670015273 186 7
807.9432190005517 335.72685842889325 187 7
808.2443176603738 335.6565772935954 188 7
808.196540213225 335.7650085398523 189 7
808.1535533123473 335.7858072990581 190 7
807.9911255925846 335.86400578669156 191 7
807.9660575630625 335.52688949104703 192 7
808.4021367974391 335.1488164917135 193 7
808.6837339266045 334.8025700946963 194 7
808.942874954639 334.6949813412755 195 7
808.9198560750804 335.28114657242645 196 7
808.9502517767553 335.53075228274474 197 7
809.201095300108 335.1439517329395 198 7
809.6227132039642 335.5943351003979 199 7
809.5314140497079 335.5486163284406 200 7
809.7451108693328 335.7062215027091 201 7
809.9439078966141 335.69842205005176 202 7
809.6374124083452 335.7400776180369 203 7
809.7148708446017 336.00965635228545 204 7
809.6425209873136 335.72001056823837 205 7
809.6829545872248 335.7498585488504 206 7
810.1143133991485 335.75953208925233 207 7
810.2216028605283 335.54281969083627 208 7
810.1406753519472 335.4759165295527 209 7
810.1141625595856 335.6791921298784 210 7
809.762746789156 335.62701909108193 211 7
809.6944783481842 335.25755511617535 212 7
809.6321074218099 335.2367423046005 213 7
809.5886738994537 335.4386337948421 214 7
809.6433929691976 335.06239857713564 215 7
809.4537162739994 334.9279896634841 216 7
809.2457208961156 335.0832741398513 217 7
809.4183869374419 335.3160221672938 218 7
809.5100584975946 335.2533138101595 219 7
809.3133380802245 335.24595318396985 220 7
809.5576724387362 335.17218713153704 221 7
809.5817088119488 335.1784244185863 222 7
810.1475764945112 334.99027000581754 223 7
810.252869093988 335.1123862278067 224 7
810.2399839620463 335.53214717091276 225 7
810.4614423308922 335.66531285947207 226 7
810.6591553734212 335.5779502634562 227 7
810.8080129769742 335.55061529178494 228 7
810.4880917300903 335.7919958823618 229 7
810.1912534445424 335.6635016658269 230 7
810.2819103482183 336.0577398876362 231 7
810.1282699442496 336.1033791646055 232 7
809.7154789286523 336.01544521417316 233 7
809.9208890845175 336.0993358537277 234 7
809.8830661035186 336.41539473646674 235 7
809.7320820689102 336.32086562770155 236 7
809.28809077922 336.45760927323977 237 7
809.2366135359007 336.9243805301278 238 7
809.2060993388947 337.07803851205443 239 7
808.9572458165376 336.9921410145346 240 7
808.7957466727736 336.6806338661641 241 7
808.9863072109293 336.30622053314767 242 7
808.80288625399 336.0690552780082 243 7
808.9626523744244 335.82365309666 244 7
808.9469020341793 335.7343325169005 245 7
808.5708655408293 335.78543343361906 246 7
808.4833856183543 336.20208777064346 247 7
808.3658352340206 336.25047121007174 248 7
808.4296784219391 336.35113287942187 249 7
808.2655866926167 336.49981905930605 250 7
808.0539963439054 336.5977218374075 251 7
807.7991900529879 336.56550454047306 252 7
807.6794995863177 336.20192218937694 253 7
807.7237153799853 336.1577489092306 254 7
807.7786608401204 336.3429399076574 255 7
807.9304773203911 336.5454653392179 256 7
807.6352057750237 336.819199103482 257 7
807.4457776659165 336.8143453930542 258 7
807.4367244148553 336.97938253777556 259 7
807.6359610212389 337.08376531793795 260 7
807.4107214636921 337.2569275135045 261 7
807.5998194598526 337.24346654548384 262 7
807.7474762643294 337.2972299357669 263 7
807.5951128989701 336.91427208084167 264 7
807.4096751997929 336.61433316607105 265 7
807.2991454820383 336.50687256864245 266 7
806.9677389010935 336.6436566711124 267 7
806.4868529522528 336.97116965200144 268 7
806.3624710294931 337.17279765784906 269 7
806.379222667877 337.4576781885848 270 7
806.3682027183551 337.4836912848313 271 7
806.1619699264828 337.49901791723227 272 7
805.7826600792354 337.42693862171865 273 7
806.1302437008018 337.1349842163346 274 7
805.7074533695345 337.1582883281494 275 7
805.8353222863975 337.03935851171906 276 7
805.7745816803092 336.8056812309341 277 7
805.6310053030078 336.8275065287922 278 7
805.8615498653645 337.2465700041121 279 7
806.1759053043062 337.29236358076577 280 7
805.9888843250726 337.3051450763499 281 7
806.283797885571 337.4984553933252 282 7
805.9533919571015 337.3565384384419 283 7
805.989575500776 337.09208760508733 284 7
806.0310346084735 337.2128197745881 285 7
805.6492313219854 337.4715949330226 286 7
805.1801647901646 337.6929346625599 287 7
805.0135009967469 337.8687972016982 288 7
804.8602901462107 338.0528435906348 289 7
804.860250359632 338.0168316255653 290 7
805.0620470202371 338.09113518207016 291 7
805.4214627049458 338.44302811103285 292 7
805.7179580475085 338.4628906980716 293 7
805.9566428378495 338.34978594296325 294 7
805.9192158021012 338.2116358771017 295 7
805.3414172310659 338.48158772412614 296 7
805.4650708529479 338.75498349062457 297 7
805.4136255771881 339.1123612058425 298 7
805.1186558856328 339.134113825006 299 7
805.0382544980877 339.08816233357334 300 7
805.2022840449407 339.25512044579125 301 7
804.8231482373311 339.0214702682063 302 7
804.7579164114265 338.3795829264727 303 7
804.6646968314338 338.2321969120436 304 7
804.5257792491179 337.85154545478457 305 7
804.214132947213 338.0397918282938 306 7
804.371919115498 338.28636998733293 307 7
804.4428865828459 338.3102568462886 308 7
804.1294173860728 338.12165949199914 309 7
804.0468917876252 338.19787480613644 310 7
804.2316195587351 338.41323366040984 311 7
804.2141796950026 338.4311775174064 312 7
804.0929828342616 338.13683565116855 313 7
803.6510133177239 337.91555613748454 314 7
803.8604969767514 338.00266022858 315 7
804.262496569683 338.39533465695246 316 7
804.3710724371396 338.6478849890691 317 7
804.3010915795254 338.25179345340445 318 7
804.4700375800239 338.34026009410155 319 7
804.7459166591111 338.3587988972309 320 7
804.7577173652672 338.33906890016397 321 7
804.5878441824278 338.2263461162596 322 7
804.6784227457862 338.2408376528287 323 7
804.4860189661492 338.23907763411455 324 7
804.3585292546403 338.4820892992379 325 7
804.0425711120556 338.40218750234305 326 7
804.0122797641592 338.5118866917131 327 7
803.8294754335077 338.62796176459136 328 7
804.0674455570909 338.42344683936165 329 7
804.3247464002077 338.1289420913793 330 7
804.32087649224 337.9971803246102 331 7
804.2677975265354 337.8235187310569 332 7
804.0874311190523 337.4540598688616 333 7
803.9405208431497 337.61560525412426 334 7
803.9671034467207 337.4787947018604 335 7
804.3492477229711 337.31942699534284 336 7
804.4028020449377 337.28613645609 337 7
804.4431493190718 337.55037563968983 338 7
804.5562239973019 337.31871558114057 339 7
804.5360802080623 337.087465740585 340 7
804.4102808050405 337.10196854207067 341 7
804.10619791468 336.967435126313 342 7
803.8185759159566 336.80853770553426 343 7
803.7677947259525 336.76377782223415 344 7
803.8661886784538 336.98257091358397 345 7
803.4554141407353 336.76504427321464 346 7
802.9920659049573 336.5118987819169 347 7
803.0167563734487 336.24160513811 348 7
802.9812374803469 336.37905298772813 349 7
802.8405584388872 336.245334995221 350 7
802.6242963894961 336.1671148852852 351 7
802.8572575781584 335.99110125052425 352 7
802.7649768219163 335.61035702533235 353 7
802.1677651671168 335.7507666826299 354 7
801.6972750409848 335.39742834816303 355 7
801.6043432836036 334.9248318183428 356 7
801.4570846934466 335.17692656249767 357 7
801.5140739183346 335.3044854760285 358 7
801.223584874521 335.21054613781575 359 7
801.0024988037507 335.0299571531583 360 7
800.9505568678949 335.0545113891442 361 7
800.8811345111217 335.0515724983558 362 7
800.8648866011939 334.82665359861926 363 7
801.1360961353403 334.6037084569057 364 7
801.0742924319036 334.84729657192935 365 7
801.2349997200507 335.1445853628717 366 7
801.0972814724732 335.43516777633494 367 7
800.942976099513 335.40085752760416 368 7
800.5661173249505 335.2514766217065 369 7
800.3495760691059 334.99775009097004 370 7
800.1036364853238 334.77462844021045 371 7
800.1080290139844 334.7485568401517 372 7
800.18935998309 334.30136020198665 373 7
799.9418793783367 333.96428472325266 374 7
799.9086730822412 333.8205780420856 375 7
799.8116974361316 334.01251576887785 376 7
799.7519354176696 334.4818977793299 377 7
799.4944201603289 334.7242259568271 378 7
799.811198850855 334.7375304755928 379 7
799.8200073613201 334.8265236183994 380 7
799.7174878374584 334.8072052427177 381 7
799.2890489470337 334.95415516312784 382 7
799.1757820781941 334.38450038069925 383 7
798.7200520927336 334.1433235635401 384 7
798.3648099012139 333.84287013704676 385 7
798.0626767613386 333.8034645480182 386 7
798.1157308370159 333.67179916589737 387 7
797.8063338710884 333.5715757491955 388 7
797.6037097364788 333.2034903406612 389 7
797.5338676396389 333.1521276579483 390 7
798.0553465078129 333.0118555729802 391 7
798.3768504317227 332.9006692661204 392 7
798.486977543149 332.8894711934272 393 7
798.7417086236053 332.7379650776521 394 7
798.7201223762902 332.75828621831056 395 7
798.614077694649 332.8341191976193 396 7
798.8577257741447 332.9309288067709 397 7
798.8344712130047 332.98686724938665 398 7
798.9180256681864 332.8681397034598 399 7
799.0913428286063 333.071961667734 400 7
798.9779989260904 333.64406547877616 401 7
798.5677989790116 333.9208439911822 402 7
798.3270752146426 333.6327448734787 403 7
798.7514338187696 334.05666999525477 404 7
799.1191292083389 334.56487913529816 405 7
799.092168129457 334.56063338028025 406 7
799.337797473782 334.5850263296295 407 7
799.3326275433826 334.7816535468415 408 7
799.3330188463921 334.8377519260265 409 7
799.3444327831819 335.10337703158194 410 7
799.0881887989034 334.8262820277483 411 7
799.0781775590336 334.6252143485951 412 7
799.4809925287008 334.9941983425623 413 7
799.6373959035284 334.7327067282146 414 7
799.7882839251636 334.6427762395665 415 7
799.8570617943026 334.74469539006003 416 7
799.7440034476385 334.7289031975474 417 7
799.8260186378242 334.4453597011742 418 7
799.6925982509212 334.3812867538507 419 7
799.5450474346712 334.47937275024924 420 7
799.3731308431695 334.6727818751979 421 7
799.0110008527872 334.48670499354614 422 7
799.1929955835842 334.14360589923683 423 7
799.1845513208058 334.1698656990594 424 7
799.1151735265762 334.31867400577283 425 7
798.9038454633381 334.2378455528493 426 7
798.964519438737 334.5265608131377 427 7
798.9682313030459 334.73279021562314 428 7
799.2707186914686 334.608112807585 429 7
799.6360045564219 334.63768222522333 430 7
799.7880151868128 334.9441987696288 431 7
800.053491577586 335.1793158580948 432 7
800.4108281870466 335.26451991282147 433 7
800.3864400834111 335.29094601678105 434 7
800.3131781661979 335.0053700839675 435 7
800.2855746899385 335.19126522666147 436 7
800.4104858665422 334.9735305163872 437 7
800.4555924001533 334.38783921378484 438 7
800.1755506913089 334.4455420715939 439 7
799.9430105439926 334.2969808532624 440 7
799.5838610426298 334.2156049318879 441 7
799.6159647182225 333.98190967646974 442 7
799.6676690383644 334.1692427197262 443 7
799.6548895345893 334.1805993571117 444 7
799.8064763608029 334.23471965872545 445 7
799.7553963033885 334.16349538043784 446 7
799.9706763887805 334.46464815281445 447 7
799.9182428609004 334.30514348306133 448 7
799.4318969025665 334.30788506315037 449 7
799.4303400778924 334.77694470335155 450 7
799.0948213254119 334.70600915548687 451 7
798.9096312867246 334.76561793423343 452 7
799.0500439622798 334.84409110088393 453 7
799.3796146090302 334.7621034311798 454 7
799.2788589299784 334.6239138931713 455 7
798.9933441878833 334.43915262654406 456 7
798.7774408849468 334.0667898865172 457 7
798.405392506746 334.20719263383467 458 7
798.4082066077016 334.11899926769826 459 7
798.7237732640494 333.98155492367937 460 7
798.8365723536051 333.8844600893089 461 7
798.6881396647593 333.73224602579626 462 7
798.7550951153056 333.7130899184974 463 7
799.0838516805504 333.92298047774153 464 7
799.5773579614715 333.9316718659493 465 7
799.4582315705424 333.878225869024 466 7
799.2052530659863 333.9093489119767 467 7
799.5166901155715 333.78787844197205 468 7
799.700346740865 333.78833755585856 469 7
799.9751759773317 333.7475993496792 470 7
799.7874827662062 333.6830897711678 471 7
799.8970794380832 333.8612870689634 472 7
799.7656511471839 333.91695209407106 473 7
800.0876906209185 333.89929669211966 474 7
800.186468372429 334.18978449090855 475 7
800.4360656249438 334.0552584004606 476 7
800.3326143582735 333.4844831596327 477 7
800.1810625235112 333.17945288906685 478 7
800.0742702741865 333.02481267587603 479 7
800.0547148121054 332.9238903033073 480 7
799.7955453394256 332.927108017084 481 7
800.0007695865688 333.3200970751878 482 7
800.0269905947359 333.48918775148854 483 7
800.1570107453985 333.8658444083277 484 7
800.3970198839866 334.2988101010553 485 7
800.4775044944658 334.3245218710661 486 7
800.4075686112141 334.41423710451687 487 7
800.5852101764491 334.5056026909945 488 7
800.5553566434962 334.45910388412926 489 7
800.2434618318352 334.324121340253 490 7
800.2975561092114 334.1875626372925 491 7
800.377410239647 334.51029034026624 492 7
799.9512966764637 334.64487008826575 493 7
799.8433011161366 334.68420595979575 494 7
799.5833016523442 334.3935490758334 495 7
799.3554579373744 333.82015327006144 496 7
799.8402318139393 333.75054231740205 497 7
799.918776942286 334.0637248516558 498 7
799.4536608147231 334.28132977383694 499 7
799.4520007992273 334.4356874956269 500 7
799.8795097200466 335.2293400817554 501 7
799.7799560793314 335.50990522775993 502 7
799.6903930753124 335.6018148677639 503 7
799.7316929975176 335.41709726666477 504 7
799.8843088564319 335.38480210870756 505 7
799.7892847022232 335.4923830033513 506 7
799.7078638949134 335.3891873691754 507 7
799.6489686984628 335.58032149693355 508 7
799.7097976365009 335.93871606003194 509 7
799.7285362234364 336.1190285310523 510 7
799.6116084526551 335.86091937514516 511 7
799.7021309014918 335.790975384802 512 7
799.4575815786263 335.54660750756443 513 7
799.5849235137274 335.05113053898265 514 7
799.7775850399113 334.8871701738677 515 7
799.9054414112748 335.3061141005561 516 7
799.9477458584385 335.10851518548446 517 7
800.3377939078482 334.7987860230688 518 7
800.4802159682289 334.70362479804726 519 7
800.4221811027096 334.5982524194923 520 7
800.5394255035418 334.550467255052 521 7
800.5595394325206 334.46853993442585 522 7
800.5719654361226 334.2043803976372 523 7
800.484210867871 334.30967062845804 524 7
800.4650914975202 334.56444813725363 525 7
800.4580620597678 334.16644375617267 526 7
800.5634566119819 334.3846294237226 527 7
801.0660270099203 334.48083513578115 528 7
801.0572707020604 334.5098408801745 529 7
801.3314840020007 334.86076320894506 530 7
801.2646647180875 335.11378523171084 531 7
801.5055188722936 335.06825756746207 532 7
801.2661465032777 334.80894385987705 533 7
801.0504191990084 334.8291534254868 534 7
801.0037651277436 334.95521288368604 535 7
801.1406787940144 334.99059020232386 536 7
801.5794058389475 335.1364901697143 537 7
801.4232701125294 335.17486674124456 538 7
801.4260235650597 335.13502198244265 539 7
801.5099020615703 335.39906066569193 540 7
801.4976964669129 335.53732256286713 541 7
801.4299968929462 335.4515677404397 542 7
801.0529914940294 335.2731283708981 543 7
800.9407234453208 335.52371698343956 544 7
801.3202441953179 335.572652758651 545 7
801.0888507170591 335.6761441388805 546 7
800.9461541787351 335.88188753802876 547 7
800.4936191665398 336.0027750007805 548 7
800.1300406740856 335.9797314283957 549 7
799.8377162728729 336.12169112360095 550 7
799.8022846197017 335.9125264937971 551 7
799.5868824687851 335.9986357710056 552 7
799.517468707972 336.01415630194197 553 7
799.4951650203043 335.8933597423832 554 7
799.3070229828115 336.1265031556551 555 7
798.7892740763793 336.3038205106468 556 7
798.7789741315739 336.54787074949905 557 7
798.9444499724622 336.9592299244126 558 7
798.9004127674864 336.61069272662223 559 7
798.6519428314222 336.9129419600386 560 7
798.3735411830625 336.9796151575692 561 7
798.4636416824171 337.25220848430837 562 7
798.4826458187687 337.3357088471044 563 7
798.0805565688082 337.02354221052883 564 7
797.9087317814468 337.16284818219265 565 7
797.7894610228949 337.0537468427574 566 7
797.9386832475445 336.60090301652275 567 7
798.2770100660695 336.6281463829278 568 7
798.6977090471481 336.56158425078496 569 7
798.6551169137692 336.39562858566876 570 7
799.0862249356862 336.6946102311382 571 7
799.3169855202791 336.4499699562943 572 7
799.263708969237 336.4270603734203 573 7
799.1914497197147 336.57286073486534 574 7
799.0911058265167 336.7726402761365 575 7
799.2439495973526 337.07883944621227 576 7
799.6397527262083 336.80216241827856 577 7
799.4459590282057 336.75265551148215 578 7
799.2085861085949 337.055651939354 579 7
799.1781813992746 337.21607583946366 580 7
798.9710217642985 336.74051193128554 581 7
799.0285872987109 336.2912359377406 582 7
799.0485516673083 336.25337858566894 583 7
799.0006640321956 336.0793436614144 584 7
799.0292401764705 336.03214289960187 585 7
798.9050554010403 336.472420136924 586 7
798.9041891385219 336.37918071834565 587 7
799.2691361324842 336.3563888036764 588 7
799.3357306816973 336.6031138751483 589 7
799.3746207743519 336.8483692930834 590 7
799.4877128986546 336.67619713370186 591 7
799.4884009488796 336.73805380560424 592 7
799.584286871512 336.42807801852064 593 7
799.9362559455797 335.89998861124485 594 7
800.5089218714251 335.8716786313909 595 7
800.580105612069 335.6485229996956 596 7
800.9955214669964 335.7008909910648 597 7
800.9367881430343 335.430184685003 598 7
800.9270357945873 335.1097666150615 599 7
800.8614753464274 335.3824888151707 600 7
801.3059361075663 335.2302025927748 601 7
801.6729855810853 335.23211713100085 602 7
801.822248751473 334.93148351425793 603 7
802.0602417360128 335.3598555579839 604 7
802.2012489145249 335.3111362688033 605 7
802.1471618899573 335.3264299649901 606 7
801.9678156136561 335.2285722190352 607 7
802.1056694543396 335.36536400267306 608 7
802.2857128343182 335.5402922297096 609 7
802.445893218182 335.5739944904253 610 7
802.30561218349 335.323126328149 611 7
802.1170334566897 335.6535836623325 612 7
802.2623715062449 335.73278334947156 613 7
802.1758794727397 335.41358958831637 614 7
802.1836869874404 334.9726466495248 615 7
802.351970279982 335.0416463793069 616 7
802.4951813485035 335.07794870423135 617 7
802.3896110471927 335.0008804370559 618 7
802.2964471595805 335.02691202446914 619 7
802.1615663323805 335.5482540981178 620 7
802.1329476205294 336.01238829715686 621 7
802.0240495151631 336.1282388809536 622 7
801.782704679104 336.1575205808019 623 7
801.7288486729598 336.4866350068128 624 7
801.8194377365138 336.6593636079962 625 7
801.572747348213 336.65706139687177 626 7
801.8621262953072 336.7031529003663 627 7
801.9586796005801 336.51214383893756 628 7
801.8082210728608 336.616339820414 629 7
801.7677353406663 336.7518299992152 630 7
801.5549651866178 337.13036062774347 631 7
801.3907120381097 337.15110343091277 632 7
801.47215292276 337.07518166859575 633 7
801.7263232360697 337.2515498402983 634 7
801.6055252978193 337.30049623774886 635 7
801.7549727757801 337.3496732998167 636 7
801.7041460645818 337.85968018473534 637 7
801.7308620056764 337.9731907103374 638 7
802.0381642990463 337.87332034154525 639 7
802.060197047297 337.8381557183476 640 7
801.8895005198156 337.7008306107306 641 7
801.7180878537272 337.73473624404915 642 7
801.5473108325949 337.7540929534769 643 7
801.6406493624321 337.8322750021798 644 7
801.5210388346162 337.6860598414237 645 7
801.6525902712502 337.88864173402436 646 7
801.783009100972 338.02956978587207 647 7
801.9121670552357 338.2429218716577 648 7
801.8421797212544 338.14585916289053 649 7
801.9311609322305 337.6691523468897 650 7
801.9406461889799 337.7811541402307 651 7
802.4790706551985 337.8669562064067 652 7
802.4437850118567 337.75210626448796 653 7
802.0769324346388 338.01318963417486 654 7
801.4714735488177 338.0429870175078 655 7
801.3634113576306 337.74703587035447 656 7
801.1864128677597 337.5768088163678 657 7
801.5656145838323 337.67004537904893 658 7
802.0261060407778 337.79659064946026 659 7
801.8810900937639 337.49681287930076 660 7
801.9434946638347 337.5759430058466 661 7
801.9605606341183 337.38034232165495 662 7
801.7125448454507 336.8313804607554 663 7
801.0947444607884 336.4484919563143 664 7
800.6273284801899 336.18617946911974 665 7
800.7191038173054 336.444955596694 666 7
800.6097211292227 336.28328497527554 667 7
800.7671645025971 336.17465552695296 668 7
800.6385199701546 336.0473847054193 669 7
800.2627161340461 336.30023588220735 670 7
800.0344279779814 336.3609293410754 671 7
800.2515413311609 336.31495142890566 672 7
800.5377567031779 336.28169848239145 673 7
800.4633087388409 336.59083517445663 674 7
800.3535469010428 336.8404727282787 675 7
800.411710696215 336.4301250717732 676 7
800.742048541649 336.494672206362 677 7
800.6216990584537 336.4875764538407 678 7
800.2160547670117 336.4036827010104 679 7
800.033492741548 336.6029290534642 680 7
800.239372479711 336.95140983745205 681 7
800.6071887495013 337.3660016185274 682 7
800.8117518706332 337.5083854588279 683 7
800.7548498870314 337.46316480039 684 7
800.7611913539117 336.9411108692881 685 7
800.5001649890462 336.5858349140769 686 7
800.4686271516734 336.0825362258981 687 7
800.8318931238824 335.94314459901983 688 7
800.7576677380619 335.8198508513055 689 7
800.6472433227643 335.63382116890057 690 7
800.8525297286692 335.52551542855474 691 7
800.6522701843458 335.4835567046757 692 7
800.3412537313791 335.6859455918912 693 7
800.6522537735999 335.21829800367254 694 7
800.5377387123553 335.18467098819787 695 7
800.972831953834 335.0811363421524 696 7
801.1536525864869 334.98347086827556 697 7
801.0578260182422 335.2463745301082 698 7
801.0441898799994 334.97748506377707 699 7
801.2447755779319 335.052860345969 700 7
801.3402668805385 335.46367518405594 701 7
801.2368134785769 336.10849393307257 702 7
801.5550212947754 336.37416234502285 703 7
801.6257210665948 336.37409653720283 704 7
801.667987128328 336.8145462296764 705 7
801.8064290721687 337.2103831724249 706 7
801.7308899447517 337.0579535912518 707 7
801.8531052687729 336.5622571206983 708 7
801.9016258191219 337.1472454538995 709 7
801.9846476191186 337.59769914147375 710 7
801.7795604599015 337.95156869255106 711 7
801.6845359765642 338.2634098951432 712 7
802.0774435954074 338.20415019904334 713 7
802.0572284036105 337.9517862346456 714 7
801.9655223226309 337.6000502486171 715 7
802.2489256264361 337.59124749253823 716 7
802.2736271062149 337.67990322264745 717 7
802.2372182543635 338.0896101031117 718 7
802.0920291768372 338.1282285345335 719 7
802.4617778493306 337.7588867670587 720 7
802.3804394353499 337.72206029565893 721 7
802.4996413702837 337.7648152617057 722 7
802.6959180079043 337.8030923748351 723 7
802.8612225438355 337.92921757852304 724 7
803.0581927370253 337.8775481144581 725 7
802.827559087045 338.0617486522716 726 7
802.670861404986 338.0322890976009 727 7
802.8670604535215 338.33193999863306 728 7
802.8862816715388 338.6444744093765 729 7
803.1681476874154 338.8392715388389 730 7
803.434326689707 338.74407799859887 731 7
803.6595444144968 338.9550242554951 732 7
803.710940574835 339.2630853122272 733 7
803.4658942988254 339.23650848857125 734 7
803.309719723375 339.4508308036637 735 7
803.2474831919549 339.5968609706982 736 7
803.2249087920734 339.5974679322395 737 7
803.4216105883853 339.7952827948286 738 7
803.6210435850093 339.56266218623813 739 7
803.6693331590534 339.34148906873486 740 7
803.3946912139515 339.2680641582012 741 7
803.4794241476897 338.9486572661775 742 7
803.4993639689176 338.7255329902777 743 7
803.1290474614626 338.5886845297304 744 7
803.119356757489 338.41727604958305 745 7
803.068455805276 338.5176357390706 746 7
802.9666330806323 338.8113167607368 747 7
802.6947477117589 338.9421864856974 748 7
802.6637643024521 339.2193943703382 749 7
802.833522090533 339.18044812003353 750 7
803.0170580184268 338.879359301478 751 7
803.1043275229354 338.11826849509043 752 7
803.3763739526688 338.1367390988718 753 7
803.423398654846 338.2740217335299 754 7
803.6340940312555 338.61278902377694 755 7
803.7312007692826 338.81218623889526 756 7
803.34593240892 338.6429626731254 757 7
803.5946832823687 338.6693450865815 758 7
803.7836347055768 338.81308878463113 759 7
804.0478420044607 338.78173909106937 760 7
803.5689553257101 338.66254510380463 761 7
803.5975215917829 338.67436457986224 762 7
803.5563017009142 339.1393342443453 763 7
803.2999466061539 339.16064047369565 764 7
803.0850167387287 339.1945855616863 765 7
803.0584450906788 339.3761642933271 766 7
803.1707385703651 339.4366386618959 767 7
803.1115721123266 339.39854045553943 768 7
803.4440931231053 339.25961391929906 769 7
803.4503860456883 339.32420943818727 770 7
803.4241013718134 339.2808834708216 771 7
803.4165921017872 339.0793253028708 772 7
803.4429266042508 339.2226004565286 773 7
803.2903842543411 339.25209879411864 774 7
803.1613518921915 339.2038559287171 775 7
803.4937282841139 339.60748972920254 776 7
803.1708689434295 340.1087715652361 777 7
803.0309429908448 340.4952522723507 778 7
803.2917261071939 340.32668691971406 779 7
803.4831351540421 340.26214670956665 780 7
803.2976138200864 339.948592777878 781 7
803.9081840193049 340.6704999029666 782 7
803.4906076066229 340.50821517878495 783 7
803.5638384367496 340.1049030582346 784 7
803.4531963632136 339.8442954709394 785 7
803.4180282407796 339.8586894131695 786 7
803.3573114005883 339.94168644454624 787 7
803.4508849541936 340.18806800907697 788 7
803.074259688508 340.3482841256283 789 7
803.2134213529378 340.3327340478872 790 7
803.1856362297767 340.4207322930792 791 7
803.1693110600874 339.98106891647484 792 7
802.6051570072397 340.09457976751554 793 7
802.6387585888943 340.26816038729 794 7
803.0661016356689 340.2124637097215 795 7
803.4542554267488 340.21115942619355 796 7
803.3316666078442 340.1798745336597 797 7
803.7338126516969 340.45105248590465 798 7
803.6152589313303 340.9382142526297 799 7
803.5577747317824 340.77626428155116 800 7
803.7088635990256 340.8224361048451 801 7
803.5017067411379 341.0058676352321 802 7
803.7231473473164 340.74878023046404 803 7
803.8041667081146 340.97952006314534 804 7
803.8342816964758 341.266038993863 805 7
803.8555505975297 341.3642867316774 806 7
803.651986970172 341.12931518795943 807 7
803.5119385835013 341.0067549241403 808 7
803.3282247302483 340.96405465079715 809 7
803.5015380192727 340.9359902759979 810 7
803.6619807405096 340.80514741315045 811 7
803.7253549186564 340.8333170572482 812 7
803.7715131365519 340.7344457334468 813 7
804.1699065546564 340.59429638929305 814 7
804.2046863766867 340.52265521178657 815 7
804.1309989586604 340.5002803367582 816 7
804.2029686740102 340.36057746031156 817 7
803.7137513003522 340.2225413174596 818 7
803.4455662209007 340.35860725140924 819 7
803.8250588476632 340.28872030691224 820 7
803.7035193465077 340.652207896057 821 7
803.825385846531 341.2820686233038 822 7
804.0511444162605 341.4298700609071 823 7
803.9058515238647 341.4425079241383 824 7
803.8535260232399 341.4875901747378 825 7
803.791279047626 341.61220569085197 826 7
803.9286864459044 341.6072441788899 827 7
804.0961978018512 341.8750599627784 828 7
803.8740929231965 341.9622895346669 829 7
803.9195873310116 342.1265595254202 830 7
803.8740900244791 342.05358140577596 831 7
804.0327502399349 342.11681258417104 832 7
804.0280755099739 342.14926169437547 833 7
803.6541814329898 342.2796139228796 834 7
803.7117982430353 342.5907190709078 835 7
803.7180822562541 342.5676930641347 836 7
803.5710284033992 342.8335652109644 837 7
803.6820501290032 342.7582940394335 838 7
803.7904641346432 342.2720229266449 839 7
803.7216921033774 341.95716789702436 840 7
803.5442778960403 341.92391789410766 841 7
803.4471018931297 341.5703610404806 842 7
803.2290618360873 341.4847598652592 843 7
803.3631175685014 341.2861344814422 844 7
803.6810788008593 341.35403517883236 845 7
803.7931957504167 341.1175634651942 846 7
803.7494744351029 341.0887443295983 847 7
803.6382609202766 341.1997013072798 848 7
803.8944346006232 341.48646409705833 849 7
804.0486133541729 341.37216755768554 850 7
803.8925498662246 341.2915164640335 851 7
803.850273400143 341.0779745784589 852 7
804.2048837228159 341.08703311341975 853 7
804.6992143963354 341.1186834303169 854 7
804.8707214817491 341.3308933903174 855 7
804.5735419704299 341.57082315889204 856 7
804.7707380041368 341.81027929925784 857 7
805.1571334889907 341.7611745846168 858 7
805.0354552684574 341.84241172151644 859 7
805.1257498412805 341.7378777384199 860 7
805.0867620935534 342.158491584151 861 7
805.0045290570712 342.2202394156913 862 7
804.9770091370847 342.4255250719175 863 7
805.0961041919888 342.3361250069082 864 7
805.2853491455128 342.3098306336599 865 7
805.5709049742009 342.5208188568745 866 7
805.2668628259665 342.5589581070708 867 7
805.4734024384062 342.6417843516802 868 7
805.7649797616441 342.4316185177239 869 7
806.2055073032412 341.8847907726569 870 7
806.0432880444741 341.49688654991 871 7
806.1197084033234 341.79215190454966 872 7
805.9906153225741 341.8868629899795 873 7
806.3251349540265 342.1961257496874 874 7
806.3366043832023 342.6132911337658 875 7
806.0617978355333 342.7356481557644 876 7
806.0871610346147 342.54730317468886 877 7
806.0014168561377 342.7322131588674 878 7
806.0706043562423 342.6724300109983 879 7
806.274454275195 342.93252830313116 880 7
806.5546441338483 343.31025021098367 881 7
806.5998721424347 343.84929395180734 882 7
806.6674155669605 343.966873744285 883 7
806.9199603140083 343.7046080885051 884 7
807.2226138850036 343.7411948315231 885 7
807.514155060591 343.799128927701 886 7
807.9957286720488 343.51803154109143 887 7
807.9411570127667 343.75135838410733 888 7
807.8067356085817 344.25267490632496 889 7
808.1786300699677 344.26633789676447 890 7
808.1900781214532 343.39967340300694 891 7
808.419017621154 343.0737464891363 892 7
808.7912486228194 343.2677011251876 893 7
808.5113090936259 343.6355829584238 894 7
808.3883272295084 343.4052926921967 895 7
808.5457806779551 343.91014569877086 896 7
808.3752706975304 343.6041086735232 897 7
808.2077538286034 343.8704309851019 898 7
807.9905268808617 343.7421443594877 899 7
807.7937938436554 343.73291240446144 900 7
807.8554591883534 343.98708300676105 901 7
807.6043187212794 344.22107694496566 902 7
807.6239077264468 344.40045694009166 903 7
807.3502183823725 344.4298217010737 904 7
807.2534145299607 344.5190301613933 905 7
807.1885672940945 344.41523290140174 906 7
807.2553972869075 344.1998426676807 907 7
807.1581040577533 343.95180954269097 908 7
807.1047096774754 344.09924396313005 909 7
807.0174326733062 343.8703196600719 910 7
807.3239602599964 344.099604326463 911 7
807.6127430057556 343.94691507569485 912 7
807.7022427900314 344.54855974755657 913 7
807.5956579789452 344.7959924984339 914 7
807.908725561447 344.8289655935987 915 7
808.3741451409961 344.4275682121543 916 7
808.6186398291552 344.2145893998198 917 7
808.7822999130086 344.3642133832077 918 7
808.9161382362888 344.42598765458064 919 7
809.0178643611947 344.23061492805294 920 7
809.0151724361423 344.313898203145 921 7
809.0121963903204 344.4741875654475 922 7
808.6454225781475 344.4611838018968 923 7
808.2115407699508 344.6526430303617 924 7
807.9266488358195 344.2778181665769 925 7
808.016845916462 344.1703539064692 926 7
808.1974866240771 344.0163186149472 927 7
808.3545099383745 344.01552807431807 928 7
808.0010359685962 344.21301746554764 929 7
807.9754921796687 344.6668085080829 930 7
807.8680117899772 344.7930448849243 931 7
807.6748425117947 344.9936388514372 932 7
807.4425566527191 345.19438270544333 933 7
807.0463102655034 345.0296077511527 934 7
807.284337116409 345.06243470178936 935 7
807.4867916977262 345.118905889622 936 7
807.4892133536183 345.2777635163058 937 7
807.6054334397793 345.28209910142033 938 7
807.9715822494969 345.34747273994316 939 7
807.94563994641 345.62057368768376 940 7
807.8077331253808 345.544351751135 941 7
807.5549633921638 345.6533973150272 942 7
807.1325153318119 345.2006167426771 943 7
806.7813031276675 344.9530997021691 944 7
806.4535290439733 345.145708132753 945 7
806.4543865127695 345.5665007635124 946 7
806.3589811537736 345.7208800821894 947 7
806.1640553569537 345.6470751256983 948 7
805.9659262628492 345.787447208883 949 7
805.66387292514 345.93057803451194 950 7
805.6989341553467 345.6597874353597 951 7
805.6979689158019 345.46853511973273 952 7
805.9024666201266 345.4784714839101 953 7
805.812378192778 345.7956475247879 954 7
805.7266408028797 346.02338844374816 955 7
805.6472859011224 346.0857508811704 956 7
805.7486444153569 345.57419946445646 957 7
805.6182401397319 345.74231441600585 958 7
805.7913564142676 346.04026264515437 959 7
806.0509728803565 346.1550118345659 960 7
806.1577268891449 345.79991858417867 961 7
806.441772204688 345.5324651929445 962 7
806.6588979699102 345.5903643568001 963 7
806.7047829769449 345.4994721890602 964 7
806.6206253085049 345.6031663587257 965 7
806.9437247475612 345.85452956297956 966 7
806.9702367844927 345.7396877922102 967 7
806.7556672444512 345.5629478995653 968 7
807.1739364862025 345.6982795240304 969 7
807.3228700739458 345.6600008168215 970 7
807.4810937143682 345.71564064225856 971 7
808.0673076117047 345.9409007720007 972 7
808.395868621518 345.734959232024 973 7
808.1792280553391 345.5916568692757 974 7
808.1340582860748 345.9386203084699 975 7
807.8800711122619 346.18433683602404 976 7
807.4977268970644 345.97349283807523 977 7
807.0339866824859 346.17763417464647 978 7
806.7922116773012 346.02393172964133 979 7
806.5265579388691 345.618399677192 980 7
806.5743919638242 345.65064307530713 981 7
806.7094672162027 345.3907259578654 982 7
806.6011950326294 345.03219517105146 983 7
806.5507422248033 345.0285115779961 984 7
806.3639103270385 344.9262044301773 985 7
806.1680030389964 344.861013532814 986 7
806.1078171576943 344.89814947820344 987 7
806.2150591324703 344.7043869590369 988 7
806.1171001259257 344.8269914620349 989 7
805.9953421744463 345.0518389419521 990 7
805.6540615726177 344.60159564426044 991 7
805.4359881178804 344.3626599884746 992 7
805.3166176148624 344.38439648823646 993 7
805.0636003057738 344.2961318116248 994 7
804.8070213896519 344.43881000205084 995 7
804.5585173186142 344.47147814820687 996 7
804.5361733490622 344.41662266356616 997 7
804.4955138518776 344.21671278669413 998 7
804.6491184626152 344.1399886125341 999 7
804.7600935031229 344.11689009655174 1000 7
804.8073290162532 344.17193217791015 1001 7
804.6116465041594 344.28783794129873 1002 7
804.4716638609983 344.414691380939 1003 7
804.6563713231664 344.7090321385525 1004 7
804.5751547932714 344.57758732893507 1005 7
804.4375012585488 344.6386063144655 1006 7
804.3906148240698 344.7151848319689 1007 7
804.7664417250625 344.78955785913166 1008 7
804.7821533469511 345.1370444093535 1009 7
804.8538660101658 344.90477082197646 1010 7
805.2063917949746 344.9097864929135 1011 7
805.2499410446615 344.60064183105527 1012 7
805.559128525081 344.2899411747355 1013 7
805.7875005011573 343.6943750651315 1014 7
805.8921884747522 344.25366135673806 1015 7
806.5357940045008 344.47420853502945 1016 7
806.9784089033213 344.45933244631465 1017 7
807.3419381698607 344.31652080393155 1018 7
807.4476208767378 344.18988414682315 1019 7
807.6149273155899 344.18803218033554 1020 7
807.4239597038592 344.364382201813 1021 7
807.6466700695396 344.3523840177316 1022 7
807.7709088677609 344.40079095028904 1023 7
807.6645354721875 344.1688370808005 1024 7
807.5660144403624 344.2672760831962 1025 7
807.7792066274085 344.2515302842596 1026 7
807.7493741348252 344.25838212017 1027 7
807.9184121849212 344.5127659236363 1028 7
807.4534535886519 344.6728671507627 1029 7
807.5443276914904 344.54479490350985 1030 7
807.6090950512423 344.4731932765077 1031 7
807.614004504041 344.3440423136273 1032 7
808.1310786279882 344.2286554503509 1033 7
808.2116249331356 344.37708706831165 1034 7
808.6248381844234 344.38367653339 1035 7
808.8945490633365 344.72740172656114 1036 7
809.0188021045994 344.5606929375728 1037 7
809.0442976602817 344.3331356096069 1038 7
809.1454284720985 344.6946908138838 1039 7
809.0598804798218 344.9825994625223 1040 7
808.8539021529784 344.840060709273 1041 7
808.7719156249896 344.5774830526231 1042 7
808.2185962379974 344.5304543054243 1043 7
808.2491069839404 344.2880036860004 1044 7
808.3277842996775 344.0166457202834 1045 7
808.1941259326494 343.94420094990295 1046 7
808.1668854553926 343.85007741160837 1047 7
808.4827191004044 343.95858572630124 1048 7
808.8661990048338 344.28775422180894 1049 7
809.1126191858057 344.6684035353458 1050 7
809.4262797414844 344.9196455380711 1051 7
809.5857193554654 345.2410969533224 1052 7
809.1194197229313 345.48163733629195 1053 7
809.4503768652414 345.96473044084837 1054 7
809.5167656237797 345.8711123099098 1055 7
809.5705575505931 345.26038043764055 1056 7
810.0651954311822 345.0969949344344 1057 7
809.8725742402397 344.8326688014891 1058 7
809.659595865052 344.81015659502077 1059 7
810.0477522639943 344.7279718254921 1060 7
810.3457162620166 344.9818218533448 1061 7
810.6688098632076 345.4613845230404 1062 7
811.0186308494006 345.6865785482974 1063 7
810.9513436502731 345.55679784462484 1064 7
811.0267608429357 345.7023531044712 1065 7
811.2425258128003 346.050935015835 1066 7
811.5261881323461 346.2835291931819 1067 7
811.3405031965128 346.5854343263171 1068 7
811.3316588831486 346.5693089349056 1069 7
811.0984902600429 346.45612469130594 1070 7
811.0495175332296 346.14896929561075 1071 7
811.0519831389514 346.0150140416852 1072 7
810.8051540763422 345.9882047686818 1073 7
810.4479014779226 345.6691931511793 1074 7
810.4536593128598 345.871472492871 1075 7
810.2146730537474 345.7647935394097 1076 7
809.9854818517831 345.87974378449496 1077 7
809.8928924584677 345.8358305057816 1078 7
809.7919652510446 346.1678880947731 1079 7
809.736885965031 346.3382701415835 1080 7
810.1445766788644 346.2027171540565 1081 7
810.6370844707196 346.1976570929935 1082 7
810.5123630228132 346.1173052895481 1083 7
810.4555259494251 345.9858180076217 1084 7
810.262749529497 346.11772344574086 1085 7
810.3417736236864 346.16223578948626 1086 7
810.9170369073935 346.2826407104249 1087 7
810.8115776100734 345.95555039666345 1088 7
810.8089961091907 345.92837845897236 1089 7
810.8656825139677 345.8560138757951 1090 7
810.8987794167347 345.65145303292627 1091 7
811.0562203038386 345.77789793980907 1092 7
810.9607777767919 346.10012828750234 1093 7
810.9748045139804 346.3270629026849 1094 7
811.2776888384458 346.88505516486373 1095 7
811.5917375629326 347.34591600153766 1096 7
811.4744343699696 347.247321530035 1097 7
811.409353189385 347.45875372468345 1098 7
811.3861345728255 347.29704781108734 1099 7
811.4191951698291 347.02334465315 1100 7
811.491778192146 346.7438202951445 1101 7
811.4928129301744 346.24888255038144 1102 7
811.5680985294175 345.9613896718125 1103 7
811.7287790612498 346.17735048487407 1104 7
811.7158043359499 346.14328948146016 1105 7
811.7265464979672 346.10063229583676 1106 7
811.3929861870162 346.24755857353756 1107 7
811.6365981248726 346.2178067678836 1108 7
811.8240625335328 345.9264358734242 1109 7
811.4888429641699 345.70912237269977 1110 7
811.4482101855052 345.7752238085227 1111 7
811.5647201222343 345.8181848671366 1112 7
811.7682402402214 345.6093233985179 1113 7
811.7860935718409 345.70268197423485 1114 7
811.4075036783718 345.71304543397446 1115 7
811.3358296587746 345.72336695280137 1116 7
811.2201572739916 345.6402680866549 1117 7
811.233344229822 345.1987186804577 1118 7
811.1431485403011 344.83002269053054 1119 7
811.0532416224023 345.1570035992291 1120 7
811.3753751391 345.1059648882394 1121 7
811.4624047340761 344.82402188749165 1122 7
811.3385221656857 344.711079667534 1123 7
811.7993715571905 344.70876039303266 1124 7
812.0915934254211 344.37372731610594 1125 7
812.3537564398802 344.4473758148309 1126 7
812.5674797484603 344.41174651989513 1127 7
812.92593325894 344.21377498681005 1128 7
812.6458051995224 344.21978944999205 1129 7
812.4273115701061 344.23804652935354 1130 7
812.7406873361298 344.3587756739322 1131 7
812.7031084339068 344.3047694644942 1132 7
812.633355613896 344.4904307045301 1133 7
812.9694679368286 344.48765676303015 1134 7
813.0857131575959 344.6259209591611 1135 7
812.9163247352141 344.9103060676539 1136 7
813.0056671642806 344.73250334178397 1137 7
813.1833859914033 344.33570296837183 1138 7
813.0277059704657 344.45876168967067 1139 7
812.9600993002448 344.4093936390925 1140 7
812.9315512072822 344.3723876272035 1141 7
813.1158761434909 344.3136295952758 1142 7
812.9445440989135 344.2690223462985 1143 7
812.4075734447185 343.91607513769696 1144 7
812.5964680423675 343.75124502251026 1145 7
812.6344263777797 343.5832170751497 1146 7
812.5951594223033 343.51403219810254 1147 7
812.4652454109116 343.2763658977541 1148 7
812.5449947990949 343.40646719282665 1149 7
812.2375724229845 343.27342357524935 1150 7
811.6566517608703 343.3005385730865 1151 7
811.4782687530773 343.9315836295894 1152 7
811.6856280113908 344.0700350337915 1153 7
811.9802090170276 344.1296922619032 1154 7
812.255132407424 344.35289215444203 1155 7
812.3825134203585 344.736014394202 1156 7
812.0756778588967 345.22638090774734 1157 7
812.001628542652 345.20737533767044 1158 7
811.5671662111499 345.54504615513537 1159 7
811.5701294024852 346.0171495930635 1160 7
811.7085558481162 345.89359327265265 1161 7
811.6155836016202 345.7988724735442 1162 7
811.4508475213912 345.9290372710755 1163 7
811.3549195804063 345.8227448828064 1164 7
811.2662292726553 346.21318027065223 1165 7
810.7796459919651 346.34191921316733 1166 7
810.8586296945126 346.15566496579754 1167 7
811.0154460761144 346.1255026916633 1168 7
810.9642758229688 345.8733159633208 1169 7
811.0611246723311 345.9055438600654 1170 7
810.813451851407 345.93172618921517 1171 7
810.5724476273804 345.49478763801073 1172 7
810.8141333345108 345.6702368838305 1173 7
810.6675340051878 345.6403221362456 1174 7
810.3582687307007 345.4055314051734 1175 7
810.6120319381896 345.4512622229032 1176 7
810.4377486966875 345.5788099321565 1177 7
810.6933168529758 345.6960214593924 1178 7
810.6078156935428 345.7803441850955 1179 7
810.3885324048472 345.8361305589126 1180 7
810.2670315386923 345.8516326187903 1181 7
809.8703628087717 345.70618390205743 1182 7
809.374184854285 345.4648232203666 1183 7
809.205715988578 345.389392773481 1184 7
809.0343185953004 345.2129675348265 1185 7
809.1171182656635 345.3579338982352 1186 7
809.0662476858321 345.2658614033625 1187 7
809.4014589096939 345.1723342584136 1188 7
809.6272810142927 345.3153477139462 1189 7
809.7450150436003 345.6418987157849 1190 7
809.5547477548381 345.52385873340125 1191 7
809.5730858077189 345.39985602997325 1192 7
809.5901818531512 345.28464127308905 1193 7
809.5106376430527 345.28474768577604 1194 7
809.4064326266499 345.07759678472985 1195 7
809.5062492307857 344.9452856971144 1196 7
809.6275309599118 345.26842525083435 1197 7
809.5142156899853 345.4334666139193 1198 7
809.3789127229825 345.41583374702884 1199 7
809.4917466993455 345.33276353762045 1200 7
809.6005204105968 345.3890476940311 1201 7
809.6717736188692 345.19994629827255 1202 7
809.6531614051661 344.8557182860442 1203 7
809.5207121095535 344.99093028152873 1204 7
809.6293185741092 345.1489608013249 1205 7
809.7989335471373 345.10884227255696 1206 7
809.3356672511876 345.17843494792595 1207 7
808.8690369781772 344.93455060926186 1208 7
809.0148726463862 345.2668260545283 1209 7
809.0213273462166 345.07544068589044 1210 7
809.1210015993798 345.4271871841207 1211 7
809.5776321774702 345.6092396490607 1212 7
809.6945166396075 345.62552597354687 1213 7
809.7392138050452 345.6377880476181 1214 7
809.7546859541795 346.0104203208425 1215 7
809.6537258462655 346.185847947569 1216 7
809.6976474230253 346.270176495624 1217 7
809.810302762101 345.8099779488739 1218 7
809.7298169138278 345.6749041222115 1219 7
809.7775573124678 345.7223575482404 1220 7
809.558118015698 345.90205632853616 1221 7
809.8588369673819 345.8228119456873 1222 7
809.8903319627295 345.63012944467624 1223 7
809.8410323809192 345.4579732166807 1224 7
809.967616238312 344.9775775546062 1225 7
809.9666833176709 344.93608686800263 1226 7
810.1831369906591 344.5937664334021 1227 7
810.0330195819616 344.6725814648484 1228 7
809.8735889599324 344.77024422466917 1229 7
809.9357803027707 344.9441036751744 1230 7
809.6770911995784 344.66520110743966 1231 7
809.8292505686533 344.7261681839414 1232 7
810.4092678338366 344.710034387703 1233 7
810.3822287580659 345.03837488380947 1234 7
810.2955212318495 345.32323385303977 1235 7
810.3315288530595 345.4955455689228 1236 7
810.3275599362532 345.2073403550978 1237 7
810.3055163005565 344.96680565502027 1238 7
810.379995318924 345.2634807137555 1239 7
810.1624669684982 345.0271440961008 1240 7
810.1551693021091 344.6158772327658 1241 7
810.1346187832838 344.6059440114157 1242 7
810.2137780823865 344.40050817944086 1243 7
809.9921839742734 344.38260875137445 1244 7
809.7063438883234 344.40041589121125 1245 7
809.491805096718 344.1505230801627 1246 7
809.4097197465983 343.8874592839044 1247 7
808.9975058412614 343.4514903558107 1248 7
808.9397092150077 343.3259204148671 1249 7
809.0479668350415 343.5109272140011 1250 7
809.1699815477251 343.7565470664086 1251 7
808.7659445826118 343.9699324850248 1252 7
808.9471624543604 343.69121834389546 1253 7
809.124260366864 344.0151409362964 1254 7
809.0912175977346 344.3152614704499 1255 7
808.7040844185826 344.4638201753616 1256 7
808.6688956862301 344.3855409065714 1257 7
808.8673137490186 344.08091506216715 1258 7
809.0612743377468 343.83874891733836 1259 7
809.2210153240195 343.6610847134796 1260 7
809.5824655458528 343.68630727331566 1261 7
809.529236119891 343.8589354930828 1262 7
809.4589902270778 343.5890039207679 1263 7
809.3024376904286 343.1875274330534 1264 7
809.532596328643 343.3358037484772 1265 7
809.569072435943 343.8191212856361 1266 7
809.4948827506358 343.9299061961938 1267 7
809.543004422257 344.2585109251573 1268 7
809.5618623792102 344.18886266357015 1269 7
809.9829788830754 343.8136595670467 1270 7
810.075514273321 343.81335918447036 1271 7
810.4885366295703 343.7548281930229 1272 7
810.5154932785986 343.70382924719746 1273 7
810.2845599426153 343.42468823419836 1274 7
810.4856025791563 343.4531237297551 1275 7
810.5384169962429 343.5828691802235 1276 7
810.9577115855715 343.6991817233565 1277 7
811.0919763808961 343.59055249838707 1278 7
811.2083762089411 343.98183344516633 1279 7
811.3439481836832 344.1792563326426 1280 7
810.8851269382293 344.3738454153884 1281 7
810.7274559709822 344.29865645007175 1282 7
810.7616153738621 344.152141586601 1283 7
810.3487618005694 344.3950989774096 1284 7
810.2315663671119 344.5399901431226 1285 7
810.4987089282499 344.54366382425445 1286 7
810.5168328058145 344.6162696720905 1287 7
810.4868598083448 344.57955364950334 1288 7
810.4870918480923 344.9610623310099 1289 7
810.6097796583906 344.7185303589493 1290 7
810.1168281316305 344.67052843722377 1291 7
809.8608853938616 344.02080606090874 1292 7
809.5021482343677 343.9763477035638 1293 7
809.0778119986782 343.8863314004547 1294 7
809.1588060467504 343.95670902244535 1295 7
808.6898892664149 343.74087604801355 1296 7
808.6770552696538 343.8057328636819 1297 7
808.7445102684303 344.26321994069696 1298 7
808.7519139176896 344.4561132194228 1299 7
808.7688616719595 344.17401755898777 1300 7
808.599949753976 344.64934238563075 1301 7
808.6354597311579 344.66690228159393 1302 7
808.385963070024 344.8518489906403 1303 7
808.4124815249202 344.78905007799875 1304 7
808.3815947697768 344.5891133746606 1305 7
808.4600666982288 344.39699050393295 1306 7
808.2648870468885 344.43524804271703 1307 7
808.3880501796161 344.4126803749676 1308 7
808.0024199166398 344.243089550342 1309 7
808.0229188104262 344.5862942169781 1310 7
808.0714547877509 344.39419808185295 1311 7
808.2350400614627 344.185095854258 1312 7
808.2787843031141 344.0432145199371 1313 7
808.1523725322746 343.99209168733756 1314 7
808.1406431035281 344.10823413271595 1315 7
808.3019497613968 344.16512943109564 1316 7
808.3756532371523 344.08934251778015 1317 7
808.1626583615607 344.27121306186785 1318 7
808.3534621897762 344.2194193303019 1319 7
808.2723371264503 344.2371028039312 1320 7
808.5607898518924 343.8633658669119 1321 7
808.511412776253 344.2035190668691 1322 7
808.3332508473522 344.3478338571083 1323 7
808.1556719767534 344.26616794274287 1324 7
808.1462426267116 344.2082153559213 1325 7
808.5931652959803 344.1876508434534 1326 7
808.6404984018395 343.95379292665973 1327 7
808.3188252797785 344.10822434577375 1328 7
808.2903004970295 344.0492731559769 1329 7
807.8641288702547 344.0941836720811 1330 7
808.0620233464635 343.9734828161911 1331 7
808.1746572287994 343.82776922128954 1332 7
807.9640310495112 343.9542302640203 1333 7
807.850036713265 343.7087038011935 1334 7
807.6591995233399 343.3347780565546 1335 7
807.5543750354199 343.365804309104 1336 7
807.3928950792576 343.15848265983425 1337 7
807.3432691429946 343.16238109828544 1338 7
807.2998652060016 343.28029845841485 1339 7
807.3684144337489 343.6273128642756 1340 7
807.4034496441875 343.7985462935608 1341 7
807.4415226449038 344.25551445320133 1342 7
807.4492281499631 344.6006718476004 1343 7
807.504255912249 344.55784563295373 1344 7
807.7471037520273 344.79223055669644 1345 7
808.0817702502231 345.10367507500314 1346 7
808.4341313470466 345.2603229458344 1347 7
808.565825506789 345.1918749812326 1348 7
808.3629924217953 344.9698317658536 1349 7
808.3882051497035 344.8078535458415 1350 7
808.6261008302057 344.6880734777229 1351 7
808.561019223981 344.948000417716 1352 7
808.4923381658408 344.77237258064656 1353 7
808.7812295816844 344.79161363838057 1354 7
808.8339224554996 344.783721395909 1355 7
808.5325712455103 344.45906111512306 1356 7
808.422261833427 344.57363753613276 1357 7
808.6757922286996 344.5539303924324 1358 7
808.5767447564951 344.6779657409655 1359 7
808.2069045830577 344.92719517444505 1360 7
808.2741152463532 345.0078258069549 1361 7
808.4996387120926 344.92914270044145 1362 7
809.0072338080357 344.79389076367266 1363 7
809.4699644485946 344.8225145901628 1364 7
809.5947833169178 345.0912961172632 1365 7
809.832787316682 344.8651903188431 1366 7
809.7839450926891 344.5335900279682 1367 7
809.7372269521933 344.39537513896187 1368 7
809.8925643829192 344.9534766135895 1369 7
810.4262935254726 345.0263753780939 1370 7
810.3618809852882 344.8519461730312 1371 7
810.0601982759121 344.70438856890024 1372 7
810.3075090932728 344.3916644833623 1373 7
810.4414513084744 344.20409827124985 1374 7
809.814118153576 344.26331953424074 1375 7
809.8271379418397 344.66412708301596 1376 7
809.7892776755903 345.2311963708485 1377 7
809.9852117033126 344.7541596336118 1378 7
809.828507302917 344.8040348353137 1379 7
809.5250089472825 344.48093925683025 1380 7
809.8502028066123 344.57833807086655 1381 7
810.2357847805862 344.7095919684822 1382 7
810.6011104559519 344.82612517127615 1383 7
810.9026460236212 344.69696372095734 1384 7
811.0431656689613 344.80693052403893 1385 7
810.7148036828768 344.52795656569134 1386 7
810.5087552238001 344.4076816922905 1387 7
810.3984301562614 344.16529330689417 1388 7
810.6923843476669 344.4052415143886 1389 7
811.4677200833863 344.3364198948123 1390 7
811.4867995590382 344.3582603749163 1391 7
811.7897490641509 344.3142655958277 1392 7
811.6062597420857 344.3789757126863 1393 7
811.3607928912381 344.47603980407484 1394 7
811.7172090850044 344.51147828631406 1395 7
811.8418481657401 344.45297200312484 1396 7
811.8310136714188 344.4639606665453 1397 7
811.6951248808639 344.6557525419071 1398 7
811.7239403794568 344.1516380125431 1399 7
812.068947812432 344.1775491964529 1400 7
812.4061304398548 344.33095936161726 1401 7
812.5038098676492 344.6454706925957 1402 7
812.3229164571194 345.1719039047337 1403 7
812.1664133733186 345.18354189283826 1404 7
812.2557496154568 344.9358093847536 1405 7
812.5508389977969 344.689097517945 1406 7
812.8026914966204 344.6401052594556 1407 7
812.9135884961772 344.5269159174245 1408 7
813.041549415993 344.45229311495183 1409 7
812.7429660145564 344.43634050602856 1410 7
812.8711323912216 344.4276672412472 1411 7
812.6784060066074 344.53417141139187 1412 7
812.4787098321535 344.81462597906176 1413 7
812.155419942519 345.123375796599 1414 7
812.1055392784441 345.0707909684935 1415 7
812.0365105781511 345.0453665168539 1416 7
812.6011556632725 344.54048318183146 1417 7
812.7977530433361 344.53436379741026 1418 7
813.1921606418613 344.30684885436966 1419 7
813.2978582545742 343.9682578695093 1420 7
813.9397383429942 343.87366276238623 1421 7
814.3145872582095 344.00239940113727 1422 7
814.1098551735507 344.1212145544055 1423 7
814.2245726795182 344.28971483905923 1424 7
814.3918078364018 344.05872415732637 1425 7
814.4203560525362 344.0468488376297 1426 7
814.0714937230132 343.98017819096447 1427 7
813.5877800993396 343.98089671718543 1428 7
813.5519134561105 343.7321886878985 1429 7
813.3297822161753 343.6203188124155 1430 7
813.4459069124247 343.9063433515936 1431 7
813.5770161472741 343.858100660784 1432 7
813.6435198266715 344.0168708946081 1433 7
813.5150152657627 343.8000818705292 1434 7
813.4923690937878 343.9452468637713 1435 7
813.6580790509047 343.94956145311727 1436 7
813.7407107016963 343.45480514906717 1437 7
814.179754871307 343.50633083364784 1438 7
813.8499292953635 343.12224680069 1439 7
814.2523892329896 343.03967005388796 1440 7
814.2621242812329 343.2075991205011 1441 7
814.166742589168 343.40572835931494 1442 7
814.1912155605709 343.83328539278835 1443 7
814.4726960841681 343.6976332897916 1444 7
814.7203188237673 343.8380099933479 1445 7
815.351492299096 343.7431288574755 1446 7
815.36809486692 343.808834109516 1447 7
815.4312600456991 344.0231221846189 1448 7
815.493170879093 344.0356859727603 1449 7
815.6852520102689 344.1523288469474 1450 7
815.8979939482247 344.0872435204956 1451 7
815.9945468081329 344.2228355598699 1452 7
816.0491358524993 343.97406088792013 1453 7
816.1657069723642 343.69866878626004 1454 7
816.3558219598356 343.86589974493614 1455 7
816.377385729419 343.851105817267 1456 7
816.0028381170462 343.70010937112573 1457 7
815.429309991927 342.97567681128913 1458 7
815.5741809915513 342.5869131488874 1459 7
815.3913503045155 342.60320945355426 1460 7
815.0700263277845 342.84218363949367 1461 7
814.6582307028506 342.9867472021766 1462 7
814.5017743272006 343.0268663861031 1463 7
814.7245015901667 342.7686564570955 1464 7
814.8064994016167 342.73773679881367 1465 7
814.7683172722773 342.6344383467649 1466 7
814.8084202499014 342.1121545670022 1467 7
814.8829062269679 342.09291621041007 1468 7
814.7716411827774 342.1614462439234 1469 7
814.9152869744611 342.30234130400277 1470 7
814.9309126297968 342.19555568409794 1471 7
814.6528399035593 342.50778719346164 1472 7
814.6910949634106 342.8401277104611 1473 7
814.6432847476858 343.1476033032803 1474 7
814.7259200544684 343.1256943761611 1475 7
814.4238114058684 343.1255355393437 1476 7
814.7805872728495 343.01967679879493 1477 7
814.7168454875207 342.97924747834423 1478 7
814.445918186972 343.0629177136919 1479 7
814.0999566551133 343.09338806906766 1480 7
814.001080006371 343.37972888317563 1481 7
813.8560574610092 343.5290803971621 1482 7
814.2903147699233 343.08367167566894 1483 7
814.4061517573172 342.81683339695525 1484 7
814.2287524248227 342.269995785439 1485 7
813.8049732329589 342.39572900411713 1486 7
813.902390375153 342.194702452224 1487 7
813.7592054955974 342.4019470979285 1488 7
813.8320093164265 342.24649016868426 1489 7
813.737155737231 342.6072077313918 1490 7
813.2356632717364 342.6743456509706 1491 7
813.4032926873699 342.8110112504616 1492 7
813.3809569541306 342.9151522415788 1493 7
813.5933675291428 342.69316996345606 1494 7
813.6691398733371 342.7282855542609 1495 7
813.705267921732 342.37676180522715 1496 7
813.4777465215973 342.2306216740115 1497 7
813.1430131612437 342.17400686662427 1498 7
812.9555236090567 341.7832251032661 1499 7
813.0697982968503 341.81056289930507 1500 7
812.8875730656185 342.05075836807765 1501 7
812.8415844766457 342.0796501548979 1502 7
812.8078840901657 341.98634660129335 1503 7
812.6376443004482 341.95934634904086 1504 7
812.7042911777687 342.1796388562876 1505 7
812.7773923491012 342.1293580974046 1506 7
813.1085544633705 341.9197038253355 1507 7
813.0718681394565 341.8669402949571 1508 7
813.1397265633801 341.6757713503805 1509 7
812.7758911607247 341.79988860309834 1510 7
812.4307757172493 341.6900735522409 1511 7
812.5243960979043 341.3245261958929 1512 7
812.3813891641632 341.4326780255909 1513 7
812.6255350519211 341.1368670119397 1514 7
812.4940071325362 341.26994996630185 1515 7
812.518782398581 341.47427431334415 1516 7
812.4206224433537 341.55631300109127 1517 7
812.2293230939106 341.3910148897003 1518 7
812.1373104991281 340.952980221222 1519 7
811.7938529777377 340.54922916815786 1520 7
812.0413232191937 340.6954217366009 1521 7
811.8742086790863 340.6356864394371 1522 7
812.0635771504066 340.734960211118 1523 7
812.2400836701399 340.64039554016176 1524 7
812.1684748296609 340.4660750815886 1525 7
812.087759695316 340.6691721308613 1526 7
811.9690754545385 340.58699931984887 1527 7
811.6151274991332 340.971546062168 1528 7
811.5484219929318 340.770137493125 1529 7
811.5084685978129 340.4626169047647 1530 7
811.1470151527944 340.6092168270126 1531 7
810.7441963110034 340.52751112430366 1532 7
810.4096123876409 340.4145724365556 1533 7
810.193453689874 340.5046385138616 1534 7
810.1586701621185 340.1701350069508 1535 7
809.8711118263059 339.64872400705696 1536 7
810.0636552942591 339.17130789498475 1537 7
810.313141013528 339.01714578921633 1538 7
810.5277533774961 338.69807299586597 1539 7
810.4539402854485 338.3324570645977 1540 7
810.3731312370346 338.09597739279894 1541 7
810.5259752008634 338.46660541223605 1542 7
810.3970274992248 338.1873309288167 1543 7
810.6125408841165 338.15011091205173 1544 7
810.574633124483 337.9679059966935 1545 7
810.3590569616161 337.7907171426142 1546 7
810.4260351806573 338.14140924201706 1547 7
810.6744631254787 338.26417548891624 1548 7
810.4516321062489 338.47167777266463 1549 7
810.0675762621241 338.635297880489 1550 7
809.7540889674794 338.52655458621524 1551 7
809.4764315048195 338.1760596197227 1552 7
809.3114874933132 338.28617609338676 1553 7
809.1584118745574 338.3473020117775 1554 7
808.9010278609909 338.87529380407017 1555 7
808.5971221127865 338.7939612102902 1556 7
808.6468791972779 339.1860073451832 1557 7
808.674034737008 339.94884920144574 1558 7
809.0017598420684 340.07381873503147 1559 7
809.2791269818583 340.05978040336396 1560 7
809.4713836582887 339.83391574378373 1561 7
809.8527295128154 339.6262190362744 1562 7
809.906090521833 339.7148602762928 1563 7
810.1698820364307 339.49633735642783 1564 7
810.1413686506553 339.47344385178775 1565 7
810.1835056922923 339.0315133840824 1566 7
810.2694928995165 338.9088551792897 1567 7
810.7245614123112 338.8177640591977 1568 7
810.7365517093668 338.9109556673626 1569 7
810.3817597811385 339.0764710108584 1570 7
810.2606034041169 338.5281075535293 1571 7
810.1786663378122 338.8143414969576 1572 7
810.1979391754714 338.6853928487327 1573 7
810.1601350250331 338.43085269382664 1574 7
810.2506663121587 338.56239266744507 1575 7
810.2833996584471 338.9269700827192 1576 7
810.394583257239 339.08888913671535 1577 7
810.2797515139413 338.9145622777865 1578 7
810.1303571808462 338.69739490984114 1579 7
810.2964480650477 338.58461686504785 1580 7
809.9117569910292 338.5233732372621 1581 7
809.7743798319627 338.7775579282036 1582 7
809.838533641819 338.9651787318594 1583 7
809.9637437994868 338.9227917324769 1584 7
809.7601083847494 339.03680180559945 1585 7
810.0090954832528 339.515952847708 1586 7
809.7578115199162 339.8151217751097 1587 7
809.6410924249943 339.73535605712266 1588 7
809.3849460288255 339.74359851370485 1589 7
809.3320854748936 340.21748653333015 1590 7
809.2804540468351 340.3918772266022 1591 7
809.3371870200223 340.1397310073283 1592 7
809.1761319097166 340.3439724556206 1593 7
809.4420627527288 340.4145426006922 1594 7
809.8441670676283 340.61767239407175 1595 7
809.7138794580086 340.27171142518785 1596 7
809.6536333428851 340.105778559272 1597 7
809.495218572811 339.86928299603994 1598 7
809.0177846757354 340.21120395789677 1599 7
808.9652652620316 340.1387278757436 1600 7
808.8480583987649 339.84206900468087 1601 7
808.7066859393232 339.6138096251803 1602 7
808.9074902098815 339.592150147835 1603 7
809.759391646919 339.7067853957792 1604 7
809.7619229642152 339.8645003113155 1605 7
809.7679946846838 339.9757832984994 1606 7
809.7301177047055 340.38553361929576 1607 7
809.6530527100958 340.33713126080056 1608 7
809.7763467610444 339.79265247637164 1609 7
809.6033203971236 339.57973737228 1610 7
809.4213160650864 339.3865191349625 1611 7
809.3436234501064 339.147478254295 1612 7
809.1640585916447 339.02537865952013 1613 7
808.9939377675893 339.17531447303367 1614 7
808.8838666477626 338.98666068144706 1615 7
808.6868109010516 338.8917061071133 1616 7
808.6037380343325 338.5747546785098 1617 7
809.0203269854245 338.2904008901099 1618 7
809.5628552977203 338.3258530111938 1619 7
810.0244367645475 338.2509031929941 1620 7
810.1993509505782 337.7196045435352 1621 7
810.011507121545 337.6257073069049 1622 7
809.9143553834565 337.4799441496875 1623 7
809.9533366431968 337.59446726695563 1624 7
810.0900934808012 337.5478542345247 1625 7
810.1583393700188 337.3331608031871 1626 7
810.2041874054291 337.2167815449432 1627 7
810.0970953837223 337.2626753031579 1628 7
810.0868310068602 336.8492348511324 1629 7
810.099243990343 336.8681134956654 1630 7
810.0605010949885 336.5897558610205 1631 7
810.6823271620425 336.57850861648205 1632 7
811.0196339388754 336.4452820462817 1633 7
810.9978109081703 336.5958291482033 1634 7
811.1714048035647 336.8351942001654 1635 7
811.1485796671429 336.83947860236515 1636 7
811.5650291386469 336.6860010860107 1637 7
811.8186272049464 336.86272842375786 1638 7
811.6871024092524 336.9911139403337 1639 7
812.1875069234189 336.54033222569757 1640 7
812.4271115134583 336.4259513985775 1641 7
812.490676606706 336.4602802863443 1642 7
812.7737821908502 336.4598252918791 1643 7
812.8554164105533 336.3355753038805 1644 7
812.6664101331077 336.37169722303463 1645 7
812.6073743661872 336.49125479305917 1646 7
812.4666206229477 336.38865245396863 1647 7
812.5911066256974 336.2807512033188 1648 7
812.6966654230645 336.16659753045667 1649 7
812.5646987039999 335.7607935119286 1650 7
812.4606040577797 335.98980929957577 1651 7
812.5868606538234 336.07285849215145 1652 7
812.437255345795 335.8126367226382 1653 7
812.5682234886476 336.0267416753137 1654 7
812.7192722632758 336.0200716897323 1655 7
812.4345946771615 335.9976570835239 1656 7
812.4331208599167 335.9830667137209 1657 7
812.0348205403673 336.21333050887074 1658 7
812.0010649978256 336.4324855942255 1659 7
811.9148387986467 336.3278166187282 1660 7
811.79898860644 336.3502661751552 1661 7
811.9560010906546 336.4619812379025 1662 7
812.2193985081312 336.57248832257824 1663 7
812.1736572294911 336.4822051390307 1664 7
811.8759607511466 336.213053742052 1665 7
812.0269211688009 336.27910711178805 1666 7
812.1106498284561 336.4812169235614 1667 7
811.9530331973309 336.4791751737318 1668 7
811.6517810810915 336.46771024153634 1669 7
811.3601054403698 336.6890967999179 1670 7
810.8429977920977 336.6670126680783 1671 7
810.5139155959716 336.7349619381862 1672 7
810.1581782955407 336.7772625688895 1673 7
810.1452333890662 336.37537622619914 1674 7
810.3844769285498 336.67452514051325 1675 7
810.3122931781558 336.6979213555236 1676 7
810.5322329620387 336.84555666806784 1677 7
810.3230442723305 336.9325348176399 1678 7
810.4775161621262 337.354406267516 1679 7
811.1571786366903 337.4372562901788 1680 7
811.3895959416044 337.677642047106 1681 7
811.3021342370173 337.4725736294547 1682 7
811.2318165184435 337.2056565783491 1683 7
811.3603145032563 337.1747751637938 1684 7
810.9718027366222 336.9951334864203 1685 7
810.9326457355097 336.5504396817395 1686 7
810.9599399332565 336.57025961259023 1687 7
811.0274753995756 336.71950501345754 1688 7
811.3351134018643 336.4787118031157 1689 7
811.3430270357884 336.6388295378416 1690 7
810.9609936892717 336.7291591610562 1691 7
810.8594823125818 336.7769814524174 1692 7
811.0565228169008 336.5355901546135 1693 7
810.7399244914162 336.7970271069238 1694 7
810.3755159367693 336.7434399775042 1695 7
809.9237445378095 336.59935766161954 1696 7
809.9372899460935 336.6824240978066 1697 7
810.0760589518826 336.46103264867264 1698 7
810.101013305207 336.6153426562666 1699 7
809.8553566732322 336.34552969723154 1700 7
809.7075008938735 336.4905426024347 1701 7
809.4364939924731 336.9888542951162 1702 7
809.2860083831273 336.9621975121079 1703 7
808.8967172413877 336.7547376325034 1704 7
808.9686322628031 337.151576681511 1705 7
809.1212125793365 337.46021658933256 1706 7
808.6286523523281 337.16323826306547 1707 7
808.2113542003863 337.50880228297194 1708 7
807.9891635250149 337.59081588851456 1709 7
807.6025253264417 337.6537538963012 1710 7
807.4391525172216 337.6273808619928 1711 7
807.5002959482437 337.2827081636526 1712 7
807.3511131115819 337.25830209721914 1713 7
807.0406740995451 337.1900961280625 1714 7
806.7862475081138 336.83732083972484 1715 7
807.3081475325054 336.9589170018023 1716 7
807.4403996451949 337.09678110866986 1717 7
807.5539699107151 337.14912761607735 1718 7
807.4775080149832 337.21732150756276 1719 7
807.3044855459708 337.2953934559915 1720 7
807.0441388933464 337.07823717930313 1721 7
806.8729389921554 336.59539968572244 1722 7
806.9183785277506 336.293282707974 1723 7
807.2457320338182 335.9558474545212 1724 7
807.0330010606989 335.8822711897416 1725 7
807.2142411060314 335.6256735259837 1726 7
807.1402083825692 335.6585264499428 1727 7
807.1998601140168 335.45775821094963 1728 7
807.0228360948985 335.6573223823712 1729 7
806.7688894166341 335.3068698828028 1730 7
806.4628275131006 335.52335628968024 1731 7
806.5186275432691 335.37997343223196 1732 7
806.6060530708507 336.12522508046726 1733 7
806.705086776966 336.27992700874216 1734 7
806.7736629130245 336.33299820494403 1735 7
806.9102382083262 336.74396630049256 1736 7
807.2070587471093 336.64105466002724 1737 7
806.9599297654966 336.8043379119456 1738 7
806.6356896198838 336.74747404493877 1739 7
806.6380105928554 336.46122934825894 1740 7
807.0955689606626 336.390094313019 1741 7
807.1938229046929 335.9831155047004 1742 7
806.9153696061828 335.7413668931318 1743 7
806.6033061431755 335.72068394858593 1744 7
806.71208014885 335.62771319963457 1745 7
806.3576537832117 335.70902956233556 1746 7
806.1260202860227 335.7076638387567 1747 7
806.256715872032 335.66395113845596 1748 7
806.4704713801193 336.1084533006542 1749 7
806.5268507346888 336.35734559313704 1750 7
806.5782274796638 336.50580945177234 1751 7
806.495946011551 336.4036901303221 1752 7
806.6052278808528 336.2354373492204 1753 7
806.4996879196358 336.2475734904621 1754 7
806.8811358984881 336.4376033414677 1755 7
806.902485292571 336.18062400687313 1756 7
806.8481139355187 335.7695005215438 1757 7
806.8047194972348 336.3257707260747 1758 7
806.8770741004626 336.59860729607715 1759 7
807.1169572561065 336.4227229468648 1760 7
806.8690260605938 336.49176821782874 1761 7
806.581247623482 336.697640503357 1762 7
806.0456789981761 337.24112545850085 1763 7
806.2983050738931 337.0230907662729 1764 7
806.4217201660774 336.76138290343914 1765 7
806.0705624533932 336.93621703784834 1766 7
806.3912067652847 337.1388663043662 1767 7
806.3112635065906 337.69175295462554 1768 7
806.1035334083506 337.40716256095584 1769 7
806.3939278948845 337.3227378735481 1770 7
806.1257460573977 337.53016544922383 1771 7
806.1694722572878 337.3743900069597 1772 7
806.2106855635055 337.46122388633836 1773 7
806.0835580697565 337.47972634835196 1774 7
805.9753416689472 337.55217286904934 1775 7
805.8077774490408 337.75717260886853 1776 7
806.0583674184627 337.6446739642442 1777 7
806.5361193753973 337.5129496506802 1778 7
806.6806470498357 337.2305915472435 1779 7
806.4556360983684 337.38830092619116 1780 7
806.1875855131584 337.4894690661387 1781 7
805.6265425344627 337.2804599322128 1782 7
805.6016667800349 337.0846141228264 1783 7
805.728734146349 336.98683424573886 1784 7
805.3813095601341 337.0298270560423 1785 7
805.5514736153203 336.6651627205117 1786 7
805.4906823787555 336.46194690361693 1787 7
805.4654050336834 336.30669464899114 1788 7
805.2994588267876 336.31180658846466 1789 7
805.298284166199 335.81066300103834 1790 7
805.2378256158704 335.7529061659269 1791 7
805.5292067776179 335.69338249525566 1792 7
805.593446231805 335.4161229504659 1793 7
805.3655519002072 335.6707289152651 1794 7
805.2364710703029 336.08907662483955 1795 7
805.0364011939829 336.0572474683286 1796 7
805.090464061291 335.93317382576436 1797 7
805.0233349566738 336.47305060627883 1798 7
804.9882444083862 336.85505839752994 1799 7
805.282423068973 336.82864094907535 1800 7
805.3839339570485 337.00972685516575 1801 7
805.6059814674911 337.2118850595142 1802 7
805.6658536941083 337.36100643421673 1803 7
805.6523519612595 337.27445811624233 1804 7
805.7899212374733 337.3611014169355 1805 7
805.8701913702271 337.3338990583658 1806 7
805.9932517796449 337.3562327997099 1807 7
806.0516479579575 337.43105360349415 1808 7
806.0869273195636 337.5407949227909 1809 7
806.5049287048214 337.5170271372554 1810 7
806.652953322505 337.77562155767964 1811 7
806.9129275636101 337.7709326089673 1812 7
806.8299386319754 337.81002814766714 1813 7
806.4659195164918 338.06473269608114 1814 7
805.9888791863565 338.3153349036418 1815 7
805.9297826643739 338.52708247637025 1816 7
805.9985420453094 338.7529404579204 1817 7
805.6263176791392 338.74644773050335 1818 7
805.4567561709416 338.8198455140039 1819 7
805.3482580089634 338.9842765181504 1820 7
805.0038712664126 339.1427567411283 1821 7
804.8594685663561 339.42304760163705 1822 7
805.1474520934071 339.8069033808197 1823 7
805.2401099609077 339.9243268146533 1824 7
804.9282633706257 339.9725143438094 1825 7
804.4807763765201 340.1635997998237 1826 7
804.7272216661589 340.30984839860434 1827 7
804.8560021612974 340.32010230801035 1828 7
804.6254053801325 340.05662845241636 1829 7
804.5355461488423 339.64329621798544 1830 7
804.8159945601118 339.9345605288826 1831 7
804.6146398346847 339.8564039399059 1832 7
804.4348192500554 339.42331046821863 1833 7
804.4513390011231 339.39794247081466 1834 7
804.5000052031536 339.23138989890685 1835 7
804.0831061493695 339.12299083194875 1836 7
803.8988421382462 338.9107810222473 1837 7
803.633472362263 338.7427790263544 1838 7
803.6396288175571 338.9314234955608 1839 7
803.7606515288825 338.9226293950897 1840 7
804.1697996009717 339.1854875753648 1841 7
804.4716931530977 338.96051644700384 1842 7
804.5351180121255 338.9585564235522 1843 7
804.5589136067789 339.000699878441 1844 7
804.4042473330553 338.95943218264364 1845 7
804.3303091664931 338.8927422202561 1846 7
804.4870468656949 338.9560364866135 1847 7
804.3947888361309 339.1162330530669 1848 7
804.3973583607639 339.2872380782004 1849 7
804.4746100768965 339.4079603052478 1850 7
804.6355834496721 339.5588629081134 1851 7
804.4244289987279 339.5263791629708 1852 7
804.564276613236 339.30270128204285 1853 7
804.6876512794095 339.2055430405133 1854 7
804.9207161478381 339.39219474609706 1855 7
804.4620414277842 339.2377874620327 1856 7
804.0723970011704 339.35949178917144 1857 7
804.1133692840581 339.15373785735295 1858 7
804.5429099253198 339.14098619155055 1859 7
804.8280750826851 339.32206267045837 1860 7
804.5880803418539 339.28780626451305 1861 7
804.6071574734382 339.16190735762683 1862 7
804.7873718056735 339.0567610417155 1863 7
804.6504208097923 339.0472309451339 1864 7
804.0499370688294 339.2478349393436 1865 7
803.881907288182 339.5300638188199 1866 7
803.5899937098674 339.43276244437857 1867 7
803.4039862590992 339.20335414144785 1868 7
803.0734797471367 339.3675601086221 1869 7
802.9560778414915 339.4778206857889 1870 7
803.0203708577615 339.4598051182888 1871 7
802.7338381207808 338.9624188617156 1872 7
802.8660723315429 338.77689616840087 1873 7
802.8984622447048 338.7824607452478 1874 7
802.9095405478004 338.7540327495757 1875 7
803.1379537637954 338.83920115856756 1876 7
803.4576252004945 338.99336301737327 1877 7
803.3877009839334 338.8344364445886 1878 7
803.2490074651234 338.68273573969486 1879 7
803.2664599813481 338.5777602530895 1880 7
803.2201425863198 338.6639438653964 1881 7
803.5672311874965 338.72449393739055 1882 7
804.0219121971068 338.86370899222675 1883 7
804.0624504655908 339.2151110122239 1884 7
804.0455959165723 338.7315406695613 1885 7
804.7471585219921 338.54908087794496 1886 7
805.2629185605623 338.7411036681112 1887 7
804.8771838564246 338.8816635241181 1888 7
804.6826000239688 339.17932476417894 1889 7
805.0393447359887 339.5500518303417 1890 7
805.1066097741779 339.5178674384928 1891 7
804.9489371804926 339.26848270377883 1892 7
804.7401398014435 339.673203039627 1893 7
804.7713796193719 339.9556690453273 1894 7
804.8617838946507 340.0679195372352 1895 7
804.3512746058548 340.1238471038899 1896 7
804.3901067360196 340.5455557068495 1897 7
804.3439342654905 340.6791779936101 1898 7
804.2679604570652 340.8201191506708 1899 7
804.1522062214259 340.88938482007376 1900 7
804.6901602260723 340.70701945293536 1901 7
804.5045754719276 340.9880281362538 1902 7
804.4202276471199 340.96506943488254 1903 7
804.7195976490406 340.9221209829031 1904 7
804.9017592354105 341.0372268527156 1905 7
805.0079111017347 341.1852429910475 1906 7
805.0039960120246 341.4530980025401 1907 7
805.0286405054026 341.55230234940444 1908 7
804.6633085832708 341.5560630367816 1909 7
804.411219237618 341.6371370431961 1910 7
804.817246586399 341.64314612233477 1911 7
804.4417348525776 341.77625445390726 1912 7
804.427631844521 341.96083169905165 1913 7
804.5992753169296 341.8443393185024 1914 7
804.4938740319511 341.882304756316 1915 7
804.7662074235172 342.1017514474409 1916 7
805.0029975480007 342.3460889208236 1917 7
804.8500423259069 342.23605992611385 1918 7
804.6045502372571 341.82372064561304 1919 7
804.4958946599025 341.63774329216494 1920 7
804.6654474532952 341.9319449909567 1921 7
804.972030460829 341.9533483594844 1922 7
805.083164388982 342.0954246706625 1923 7
804.8121883865392 342.00961695452776 1924 7
804.6368239347361 341.9365860944281 1925 7
804.4580762523989 342.02060640527344 1926 7
804.6996667022 341.92083968007194 1927 7
804.651751873082 341.7300908995297 1928 7
804.8433268744288 341.54693336944825 1929 7
804.9278991306128 341.6099980024512 1930 7
805.0429880131056 341.8839826309299 1931 7
805.298425277563 341.8334399783839 1932 7
805.3499486760702 341.80109714423014 1933 7
805.6908454618538 341.6639068848103 1934 7
805.7149337257054 341.7910070416155 1935 7
805.3836159378474 341.64090827505214 1936 7
805.3589872568259 342.05587693381807 1937 7
805.4057914197199 342.5454857124706 1938 7
805.7071081453485 342.78829683683335 1939 7
805.878671229695 342.7714833021129 1940 7
805.699471112987 343.01936960493487 1941 7
805.5070111593981 342.8841923534533 1942 7
805.8108399223879 342.4289065391865 1943 7
805.9446681687872 342.35598241848135 1944 7
806.031864036792 342.66826434575785 1945 7
805.9489930167819 342.7467090325841 1946 7
805.9509836070888 342.67060241804785 1947 7
806.3396046014998 343.0383607293746 1948 7
806.2026513056105 343.29825902287894 1949 7
806.2281238990596 343.4615619814627 1950 7
805.8498916531449 343.250734255175 1951 7
805.5715948996803 343.0535907672784 1952 7
805.8175001216881 342.87940640856056 1953 7
805.6396580353502 342.59779455743234 1954 7
805.7865195102219 342.85023875484615 1955 7
805.6228386725126 342.99185940949235 1956 7
805.6611208223546 342.8551525800551 1957 7
805.5965366995914 342.97127894329424 1958 7
805.5805780001245 342.8222901829966 1959 7
805.6032856551117 343.0040228422695 1960 7
806.2342935621335 343.0270749809567 1961 7
806.367719722207 342.97150653896233 1962 7
806.28429027068 342.8938695801576 1963 7
806.3302053921766 343.2911312638415 1964 7
806.3357200188666 343.5941927395624 1965 7
806.6397939559331 343.66528573371266 1966 7
806.8787669585442 343.84546354217485 1967 7
807.0726008244625 343.6816267052761 1968 7
807.0783218448461 343.59767542758897 1969 7
807.0677381611766 343.7209503509323 1970 7
806.8764725233217 343.92510643865296 1971 7
806.9288070414274 343.8866731859379 1972 7
806.8930887441659 343.7536971249642 1973 7
806.4170078001513 343.5456070938232 1974 7
806.5074372791107 343.2644239710035 1975 7
806.347814259363 343.1754543468992 1976 7
806.1044252353274 342.7740164598595 1977 7
806.0365733557321 342.9435876104706 1978 7
805.9528354275027 342.787060314731 1979 7
805.9138235918681 342.8881172564487 1980 7
806.146850116882 342.716055446654 1981 7
806.3244599627033 342.7099248000423 1982 7
806.4323783409433 342.690387326176 1983 7
806.550230170692 342.5998653592484 1984 7
806.4557690959664 342.6667015179158 1985 7
806.5531158946825 342.347182199323 1986 7
806.4189644309433 342.4702369729394 1987 7
806.2417932936861 342.6451752088825 1988 7
806.0856124717017 342.83112425136176 1989 7
806.041785306664 342.87413648789123 1990 7
806.1575445090868 342.6229059955895 1991 7
806.2680492986754 342.5298812293657 1992 7
806.1777371718451 342.56478878646294 1993 7
806.0013942642908 342.3557786093665 1994 7
806.0748094801528 342.2444886656573 1995 7
805.9190652496744 341.86792690458 1996 7
805.7173942521354 341.5298725358049 1997 7
805.7868826090498 341.4453134276002 1998 7
806.2257633702869 341.58431114517754 1999 7
806.301032787071 341.596836441546 2000 7
874.371236710442 1039.3470721051544 0 8
874.3723311099916 1039.3258977201792 1 8
874.2854427448352 1039.5695016032191 2 8
874.4954398240105 1039.5965524985747 3 8
874.7730816943101 1039.5416620592146 4 8
874.9467702090368 1039.587955645754 5 8
874.8619421843797 1039.8025726289259 6 8
874.8905841961905 1039.8546739993305 7 8
874.7053278081316 1040.0253636234077 8 8
874.4737663717121 1040.3572186415176 9 8
874.4588574086424 1040.105093486899 10 8
874.3409362618552 1039.9014254140643 11 8
874.2903407963632 1039.7416780392793 12 8
874.457805250568 1039.6611401464313 13 8
874.7242873332713 1039.5872021052912 14 8
874.8878679957005 1039.9498744632915 15 8
874.7410462443883 1039.790025297887 16 8
874.3646838757472 1039.8403552677323 17 8
874.1616401599618 1039.869892628227 18 8
874.2935529385796 1039.7384971057338 19 8
874.5204609717335 1039.6823809303298 20 8
874.4977244856588 1039.6305184637765 21 8
875.1124277863263 1039.502936508415 22 8
875.3336145520013 1039.7054744431166 23 8
875.130667939462 1040.4072957122578 24 8
874.9328776266498 1040.550165052357 25 8
874.5883048029739 1040.427325223774 26 8
874.5597454329612 1040.7295760268166 27 8
874.5240723726477 1041.0536334899593 28 8
874.5483056131211 1041.361780345805 29 8
874.4046749309634 1041.4503992996845 30 8
874.221878438365 1041.3309769162909 31 8
874.0550183301172 1041.312995039726 32 8
873.5905620441818 1041.4237975094088 33 8
873.8584012055167 1041.2579518185805 34 8
874.0164984429607 1041.2623850868313 35 8
874.3896935993415 1041.367972568208 36 8
874.2081717956723 1041.454983375327 37 8
873.8476306486975 1041.5328612149617 38 8
873.90847479623 1041.7520718940723 39 8
873.9714990477864 1041.8231296138797 40 8
874.0083193097549 1041.8900014479966 41 8
873.6630358116643 1041.7754066087991 42 8
873.5130866200961 1041.7900588096468 43 8
873.7621380449996 1041.7428662440536 44 8
873.9508055793632 1041.831803892839 45 8
873.7391027015643 1041.7172687108864 46 8
873.7496925461479 1041.5964758075702 47 8
873.7117609021732 1041.5699346063911 48 8
873.841916316922 1041.5971109353814 49 8
874.2111801493596 1041.5145555384659 50 8
874.3472469703124 1041.1632897033232 51 8
874.3276726408792 1040.9763757525614 52 8
873.6263234652394 1040.8638670131145 53 8
873.2147939478144 1040.7364859520592 54 8
873.2969876171792 1040.8468105978025 55 8
873.184230328387 1040.716579909897 56 8
873.2537502861036 1040.3979874969918 57 8
873.2157251691398 1040.465918435404 58 8
873.1317218187493 1040.5313267025897 59 8
873.2875915232938 1040.3244938018343 60 8
873.2437976883293 1040.2324847874322 61 8
873.3766352453931 1040.2485549372016 62 8
873.4696066995314 1040.1930175476991 63 8
873.5962889061927 1040.1887896476244 64 8
873.3677957733623 1040.2633495315702 65 8
873.2722163095891 1040.211101282593 66 8
873.6821204667261 1040.155474953316 67 8
874.0776432025403 1040.3111945482951 68 8
874.0191996334986 1040.5661201881767 69 8
874.4721927435113 1041.0421741142573 70 8
874.3365965446004 1041.2587352249618 71 8
874.3933672396449 1041.4521575027552 72 8
874.187821480416 1041.1117488305595 73 8
873.8680700927719 1040.888438790818 74 8
873.9771945203537 1041.1548385655979 75 8
874.1924753546233 1040.9894481979597 76 8
874.4288402157166 1041.0536369888825 77 8
874.0779516958822 1041.1563465477705 78 8
873.9999573282848 1041.1893620338499 79 8
874.2106088146313 1041.2987243314997 80 8
874.3643422574797 1041.5338583694804 81 8
874.2543946774042 1041.545371443081 82 8
874.2824104715636 1041.2930551288102 83 8
874.2573486700386 1041.608103997599 84 8
874.2978869981719 1041.5525640500098 85 8
874.5048272827714 1041.858534286462 86 8
874.7732087881886 1041.9729791058044 87 8
874.9405172294192 1042.3657197272128 88 8
874.8934248864858 1042.255612118231 89 8
874.757308586619 1042.275571912175 90 8
874.7915787966062 1042.1649866463408 91 8
874.7798548608879 1042.2631194851547 92 8
874.5960272595948 1042.0081235670607 93 8
874.6468772338385 1042.0860286395632 94 8
874.4048768934773 1042.155871583154 95 8
874.2652639219352 1042.2961365973792 96 8
874.1038570789314 1042.135399295616 97 8
874.0294741153425 1042.2225653497892 98 8
874.1633369619138 1042.4931750492976 99 8
874.0751655616759 1042.440115018214 100 8
874.1536765624238 1042.6143482318757 101 8
874.2388740328535 1042.8234414359597 102 8
874.3754593725777 1042.8178137887758 103 8
874.5376899930922 1042.7784132047136 104 8
874.6767338303605 1042.6049908256684 105 8
874.8344350086965 1042.7228994247132 106 8
874.9674782511561 1042.6886527625315 107 8
875.2953140255963 1042.6718617687345 108 8
875.2038391958057 1042.8026616170805 109 8
874.9456011043508 1042.691298087193 110 8
874.8217548837264 1042.8244388079145 111 8
874.8053738767144 1042.9217700877423 112 8
874.826930348034 1042.6239385280064 113 8
874.4704800367082 1042.604923696681 114 8
874.3248260385697 1043.0196606158395 115 8
874.2148711593837 1043.0722424474927 116 8
874.4029342210918 1042.8946723265005 117 8
874.2723322042737 1042.787193862678 118 8
874.1444134145887 1042.943316395015 119 8
874.1113828386459 1042.8637302250293 120 8
873.9451131413382 1042.7293716184565 121 8
874.1702916367954 1042.8047675066455 122 8
874.4973223192109 1042.9032341781465 123 8
874.9569204785483 1042.8267915714214 124 8
874.8515307021286 1042.7626373127669 125 8
874.8643521477392 1042.8726191603416 126 8
875.0632681670511 1042.7552299382605 127 8
875.1243462995549 1042.8717030955193 128 8
875.2500232337323 1043.3062097076902 129 8
874.9629725973826 1043.3961418052666 130 8
875.0733949808956 1043.5148398831902 131 8
874.8574425007057 1043.6203388937195 132 8
874.8263796032185 1043.7062915393342 133 8
874.7742713912024 1043.4890908152497 134 8
874.7038690358585 1043.6168088540612 135 8
874.712805940322 1043.6968264686766 136 8
874.948447056293 1043.5252340832178 137 8
874.969887409847 1043.2966436127344 138 8
874.6901744945561 1043.3533753666543 139 8
874.7240830110374 1043.3302066969727 140 8
874.5473822164547 1043.601507354931 141 8
874.4210481468617 1043.6027741558703 142 8
874.3220835895277 1043.6891354263323 143 8
874.24540423975 1043.7268686853631 144 8
874.0510348618695 1043.6175187962153 145 8
873.9401017038231 1043.6932977856006 146 8
873.7652038916737 1043.684192264824 147 8
873.841897392627 1043.7061982267144 148 8
873.9688911813879 1043.6347010644763 149 8
874.0409468213398 1043.6054368567504 150 8
873.9580057403008 1043.4245679809317 151 8
874.0299944766475 1043.6927681909706 152 8
874.0339886662194 1043.662315356933 153 8
873.6425762077215 1043.4217220358526 154 8
873.6166572498187 1043.696589041074 155 8
873.368941843857 1043.6627918932763 156 8
873.3684244442319 1043.6037855593722 157 8
873.4637428591669 1043.6856556988375 158 8
873.6328814184651 1043.7745669299964 159 8
873.9601162626534 1043.8074223075314 160 8
874.0430831560465 1043.6293048815564 161 8
873.889904634864 1043.7044665098852 162 8
874.0545379711523 1043.7250478792198 163 8
874.1667809334623 1044.0303914229062 164 8
874.1331637067665 1044.0346349988936 165 8
874.0914874554559 1044.0043813949394 166 8
874.0278695753398 1043.9347999146296 167 8
873.8565967346851 1044.0109249547825 168 8
874.3348902944238 1043.8308749369724 169 8
874.4884563632774 1043.8508468642633 170 8
874.41275955798 1043.7759867308891 171 8
874.2906349583982 1043.4606846606725 172 8
874.3823365280074 1043.668688392082 173 8
874.2785638404398 1043.859707812589 174 8
873.9905313905504 1043.6509578536436 175 8
873.857140399051 1043.7066361202528 176 8
873.8739771614604 1043.8332811353678 177 8
873.8652765545901 1044.05813403086 178 8
874.0056609947795 1043.8907609326673 179 8
874.0071666899887 1043.9088900499105 180 8
874.1893490345245 1044.1669651890136 181 8
874.3511932700799 1044.1191415400745 182 8
874.4134916785234 1044.1092722478281 183 8
874.4290598877823 1044.1498871674016 184 8
874.5867321933538 1044.1730035601763 185 8
874.5312518180824 1044.317255775812 186 8
874.7120428049723 1044.2646032387017 187 8
874.6078089606106 1044.30095338392 188 8
874.4475512925875 1044.0164141497812 189 8
874.4204529593143 1044.1038821370212 190 8
874.1000449755735 1044.4757169116806 191 8
873.820285456448 1044.8120492006556 192 8
873.616026765905 1044.685849761058 193 8
873.719891951898 1044.789910700394 194 8
874.2703401829484 1044.971256086837 195 8
874.1272992726026 1044.7874821962403 196 8
874.1584343881823 1044.7797254827622 197 8
874.4178904564959 1044.6397197752885 198 8
874.4416529435355 1045.009209325271 199 8
874.2740323029107 1045.1045229982474 200 8
874.2883265330765 1045.2354492773595 201 8
874.3183368567641 1044.8913403557929 202 8
873.8338145386077 1044.5602992737543 203 8
873.8634912781117 1044.2108968425366 204 8
874.3346185123199 1043.977598115682 205 8
874.3745889138311 1043.8370127077696 206 8
874.4262085456409 1043.9321496693167 207 8
874.6715894876181 1044.037736070647 208 8
874.7946959356723 1044.114725908173 209 8
874.4897176822245 1044.1917697880838 210 8
874.5019744520744 1044.253763171322 211 8
874.5789883689201 1043.943684941684 212 8
874.7246546505029 1043.9783781786723 213 8
874.6772334959763 1044.0558951445848 214 8
874.660686373198 1043.9557411318501 215 8
874.5965495694933 1043.9896451613122 216 8
874.460189314003 1044.0785056639056 217 8
874.093149160829 1043.8079192995142 218 8
873.9707817312903 1044.208647922916 219 8
873.8033404010644 1044.303808153009 220 8
873.9338784852167 1044.1812438135412 221 8
874.2638196870761 1044.0725052047878 222 8
874.0583410582763 1044.0502792434577 223 8
873.9258821418788 1044.2204552801077 224 8
873.9921322316479 1044.2659475060561 225 8
873.9334762580442 1043.984726157669 226 8
874.0376505544479 1044.1359595088384 227 8
873.8770846977442 1044.0446191458832 228 8
873.6901325935974 1043.8298892866494 229 8
873.7529621523987 1043.8039235220444 230 8
873.6197261555113 1043.8443094906913 231 8
873.7305614280041 1043.636402543861 232 8
873.6878572670031 1043.6120501886726 233 8
873.36729965307 1043.626116466985 234 8
873.1492204046032 1043.8068787293203 235 8
873.0118463974334 1044.3235963340062 236 8
873.0395818261261 1044.5617857706582 237 8
872.8874860004395 1044.5330148398355 238 8
872.4909333155251 1044.391149264227 239 8
872.4458949227114 1044.7186179568248 240 8
872.4398569545498 1044.5036197941263 241 8
872.4215214191545 1044.271559410684 242 8
872.3474638010491 1044.1194828212072 243 8
871.8677857893365 1043.9799433154537 244 8
871.9220171297428 1043.493039988874 245 8
872.0287671271901 1043.1785260060287 246 8
871.9455254062985 1043.2165958619457 247 8
872.1604663191472 1043.4353217360035 248 8
872.3197572230946 1043.752240170984 249 8
872.4845141727291 1043.7680156426736 250 8
872.6299769990477 1043.8529373643214 251 8
872.6221742007599 1044.252748710622 252 8
872.7504408828967 1044.6707749754657 253 8
872.669682104266 1044.4610121236221 254 8
872.6741160987401 1044.3792424049511 255 8
872.7700942998276 1044.4693790385372 256 8
872.7074718621925 1044.136258490652 257 8
872.8549627728946 1044.0984328330783 258 8
873.1428286727069 1043.8199321364932 259 8
873.3518647889699 1043.4455718734791 260 8
873.330452574748 1043.5250546397162 261 8
873.3242529908451 1043.4043272493382 262 8
873.5633931369775 1043.180881339592 263 8
873.7675928554228 1043.5413762167832 264 8
873.8464233075206 1043.466289117357 265 8
873.9315910000452 1043.3205564874384 266 8
874.1241009023377 1042.8838980257426 267 8
874.4230639659097 1042.8211915714298 268 8
874.5299619728629 1042.6009135978034 269 8
874.7532903058083 1042.7802709723721 270 8
874.7918761551065 1042.6604648168816 271 8
875.0574540016331 1042.5155466051117 272 8
875.3363034232337 1042.3962854270799 273 8
875.1278604590387 1042.3278137935076 274 8
874.9849446052294 1042.3464776732667 275 8
874.9599760843109 1042.3798416827162 276 8
875.0176490795045 1042.6684277357592 277 8
875.0921643291223 1042.5600377093365 278 8
875.0768824704938 1042.6264714382967 279 8
874.9624475556402 1042.8153072994676 280 8
874.7867754753948 1043.1731581110892 281 8
874.9610560808893 1043.0933628260577 282 8
875.1268161352974 1043.2564995403015 283 8
875.0312369392778 1043.1415558332585 284 8
874.7128613407101 1043.1195403251484 285 8
875.0016784953732 1043.3597494982619 286 8
874.9545443543736 1042.9897416635918 287 8
875.1958205606438 1042.7975874430913 288 8
874.9996275792224 1042.5997273833866 289 8
875.2270344931443 1042.4590705637527 290 8
875.1623404437106 1042.5202502391717 291 8
875.1441540920703 1042.6694348271521 292 8
875.12883343301 1042.8948368556528 293 8
875.2656861328287 1043.6375337918503 294 8
875.0252948487031 1043.98429651695 295 8
874.9077117145869 1043.9159036350009 296 8
874.428818809354 1043.9513545494183 297 8
874.1714999151862 1043.532430989846 298 8
873.9066961526961 1043.1959001673986 299 8
873.8437692105887 1043.4335622942376 300 8
873.602198037953 1043.649532006252 301 8
873.5512537754304 1044.043588264094 302 8
873.7554480290713 1044.3879218913628 303 8
874.1162926050145 1044.2864091987558 304 8
874.2766487479307 1044.1526853033547 305 8
874.1599989998883 1044.1622564093736 306 8
874.4875777384331 1043.792505828939 307 8
874.3098344075088 1043.748275795462 308 8
874.1864093920267 1043.825439423632 309 8
874.0942746422428 1043.8915231165618 310 8
874.0145029690367 1043.8437808035492 311 8
873.7869632515615 1043.5130072162026 312 8
873.5257836781819 1043.172473230585 313 8
873.6129493613319 1043.0627987932646 314 8
873.4348819212157 1043.2758861578661 315 8
873.4223377705458 1043.597185014631 316 8
873.261352059083 1043.299418499065 317 8
872.9479924006635 1042.9384099195438 318 8
872.7749999186118 1043.0713906500953 319 8
872.4534734665074 1042.7269411939646 320 8
872.425900258597 1042.4643002767668 321 8
872.4643927841364 1042.683347661642 322 8
872.652453313515 1042.7866769399316 323 8
872.4948575985541 1042.6748136706683 324 8
872.3739292797982 1042.854751741828 325 8
872.6133724510667 1043.1360329632407 326 8
872.9018760934907 1043.0774153715895 327 8
873.077996090965 1042.927753052201 328 8
872.8945014415046 1043.2135601647437 329 8
872.7027254944242 1043.6754303393836 330 8
872.3929488733535 1043.779503371713 331 8
872.6107512057853 1044.1150764489153 332 8
872.5242000540246 1044.0383932555608 333 8
872.5501100198707 1043.9784285156632 334 8
872.7572799375986 1043.9390128082516 335 8
872.7475490962461 1043.8956305707038 336 8
872.5203436235821 1044.0123006126175 337 8
872.4002422455654 1044.4684078602263 338 8
872.3493959934317 1044.9465570784648 339 8
872.2709079406786 1045.0745263167707 340 8
872.1095551775006 1044.8819743116653 341 8
871.746790893497 1045.0884870075768 342 8
871.7656333818501 1044.9643761963803 343 8
871.7939115622906 1045.0818061144791 344 8
871.7371353178704 1045.302753513167 345 8
871.9243871228139 1045.1660696495494 346 8
871.9938647030971 1045.319120519843 347 8
872.0184450530302 1045.3459993730157 348 8
872.318515975456 1045.500857146366 349 8
872.3084631943414 1045.651988421655 350 8
872.0367318616727 1045.2855008432132 351 8
871.9470366986216 1045.0043453515902 352 8
871.6470189476263 1044.8891401377168 353 8
871.6053790348972 1044.686018755121 354 8
871.9822091778715 1044.6533110622586 355 8
872.3826706643819 1044.7019745550306 356 8
872.2224518084658 1044.8520223938513 357 8
872.422709720329 1044.7723449289604 358 8
872.4455234408398 1045.0256883029008 359 8
872.5665241053397 1044.9466492041824 360 8
872.5984783642908 1044.8387812921583 361 8
872.4245588324956 1045.0787384171074 362 8
872.1852093666831 1045.1293788143144 363 8
872.2577772880119 1045.2233361344208 364 8
872.0121989262523 1045.5252246142263 365 8
871.8960027859048 1045.3364593341994 366 8
872.2065776739189 1045.6825372992005 367 8
872.1979967350929 1045.7740794329623 368 8
871.9468898364391 1045.8945155396507 369 8
871.7430131335043 1045.8827345056418 370 8
871.6605938718918 1045.8535327064474 371 8
871.7327942183452 1045.7599879979114 372 8
871.4651534390906 1045.6809910300524 373 8
871.8970042508843 1045.840733899805 374 8
871.6350487244122 1045.8051037100242 375 8
871.2003847962377 1046.0215254520012 376 8
871.1926822905106 1045.857606019909 377 8
871.1290240101308 1045.9618210137635 378 8
871.0920283360242 1045.976762219188 379 8
871.4394553528438 1046.1417214011847 380 8
871.8711978419026 1046.0495807332413 381 8
872.0786860638339 1046.0084103310232 382 8
872.3711061398513 1046.080429924217 383 8
872.282986222298 1046.192873051265 384 8
872.4232448683651 1046.287787972738 385 8
872.2657457738607 1046.426524085797 386 8
872.2046194738008 1046.2627093526887 387 8
872.0163439985512 1046.221994971875 388 8
871.926902325533 1046.1486352578042 389 8
871.704971777347 1046.1546702949947 390 8
871.618484918657 1046.20293250513 391 8
871.6769424007103 1046.149486732701 392 8
871.7630051321185 1046.2122854827153 393 8
871.7771619573064 1046.741818955724 394 8
871.8619163164004 1046.9921463913881 395 8
871.7879577008503 1047.084036216041 396 8
871.8101695514797 1046.6877007723115 397 8
871.5010396373797 1046.3668547240036 398 8
871.3698967439092 1046.654881926665 399 8
871.1247607239868 1046.3809968468167 400 8
871.2915111537793 1046.355749317431 401 8
871.304665884073 1046.436234224254 402 8
871.7750585216827 1046.160181709404 403 8
871.8445205891323 1045.885084247022 404 8
871.6007371408856 1045.647035699786 405 8
871.8469303106116 1045.5819951033 406 8
871.9919018237845 1045.3995043497289 407 8
872.2681378254581 1045.5830549409868 408 8
872.3499901493293 1045.536650848623 409 8
872.4403129400007 1045.6922304222803 410 8
872.358545429506 1045.6136151001283 411 8
872.502431689463 1045.8323904121905 412 8
872.4431799662046 1045.842454158863 413 8
872.5723398781288 1045.317169342792 414 8
872.6624995714806 1045.226621458637 415 8
872.8590425747705 1045.1163259552409 416 8
873.2336822567408 1045.1078239471474 417 8
873.2002054889406 1045.4736060117496 418 8
873.0808600933142 1045.5330689678435 419 8
873.1177194813181 1045.5101342024584 420 8
872.7602530187722 1045.3569704631448 421 8
872.4751016364913 1044.9854792016022 422 8
872.2318127510276 1045.180598221297 423 8
872.5161754377513 1045.0265247866892 424 8
872.5818627712883 1044.7943539342346 425 8
872.7395069869526 1044.7879605841424 426 8
872.5071004291455 1044.7166238342616 427 8
872.1872888737323 1044.4289510559288 428 8
872.1073127749155 1044.3923162202327 429 8
872.0436142265816 1044.3265044264936 430 8
871.5674989899526 1044.2503337719686 431 8
871.1933948115615 1044.2592515289716 432 8
871.2250283166544 1044.2249395876859 433 8
871.1748971548657 1043.995509093485 434 8
871.4054916371788 1044.0454726438327 435 8
871.4445179945079 1044.045565014812 436 8
871.3763552670378 1044.1146699194214 437 8
871.268668821987 1044.2015272683961 438 8
870.8811677554179 1044.3701200105843 439 8
870.7686211302129 1044.3473042999055 440 8
870.5444364851969 1044.403017467341 441 8
870.1293848470227 1044.4753352148177 442 8
870.0892035958078 1044.4661249137118 443 8
870.0658303543275 1044.5875151838093 444 8
869.9313400817936 1044.4953017531457 445 8
869.658511307232 1044.3873192496908 446 8
869.3616641311794 1044.4636998403842 447 8
869.343452528145 1044.178643248677 448 8
869.5360933391654 1044.1043722191112 449 8
869.7740025180531 1044.2985284234655 450 8
869.5735227079064 1044.4475046216876 451 8
869.2411572174752 1044.2432082288035 452 8
868.7903550310721 1043.9162557123038 453 8
868.8995849139009 1043.7575832138225 454 8
869.1595450670446 1043.6179267227378 455 8
869.502108655016 1043.6244820089642 456 8
869.5257340422514 1043.7888453284531 457 8
869.5692889366237 1044.0644275487782 458 8
869.4709738282323 1043.9541553108256 459 8
869.2784965683433 1043.7054986425926 460 8
869.7591419954352 1043.6362784967575 461 8
869.7616092036865 1043.5572786369685 462 8
869.2660073534412 1043.357958164929 463 8
869.0473461630088 1043.4447778887857 464 8
869.4867742526673 1043.4804038585555 465 8
869.5221053590152 1043.2387491213894 466 8
869.4563436348217 1043.2004803016712 467 8
869.5228804522558 1043.5181263463815 468 8
869.2921950105899 1043.615234446578 469 8
869.625061218636 1043.638794970162 470 8
869.7189327470867 1043.4250191773824 471 8
869.8967116306566 1043.380022426197 472 8
870.3176519615732 1043.4474073849221 473 8
870.2662785034867 1043.2922383306468 474 8
870.3348396777037 1043.5039990241553 475 8
870.1907165205054 1043.7683193802368 476 8
870.5448717812342 1044.046027103849 477 8
870.702208903274 1043.9854574149463 478 8
870.6558573695094 1044.1507098448487 479 8
870.4489235110956 1044.010573191873 480 8
870.5288061851043 1044.0474238172394 481 8
870.5313825909507 1044.2188294677217 482 8
870.7631025343289 1044.1123046220587 483 8
870.4952898384566 1044.378171211186 484 8
870.2923957064615 1044.5274137391043 485 8
869.9192444219478 1044.2276021952603 486 8
870.2084504902726 1044.191822608454 487 8
870.3654100337473 1044.231720488132 488 8
870.3699571162822 1044.5293018491893 489 8
870.1432293762234 1044.8798278533732 490 8
870.598779059575 1044.9699308147851 491 8
870.8095914769289 1044.655775184735 492 8
870.7904027045952 1044.515770493309 493 8
870.9354515180007 1044.395895146026 494 8
870.8946409601167 1044.608708246522 495 8
870.7896271002479 1044.7152816090331 496 8
870.7087757383948 1044.7318745387313 497 8
870.4662486023595 1044.5866682755543 498 8
870.2623145269115 1044.6961225300606 499 8
870.0481805751624 1044.6823484735826 500 8
869.8696888405723 1044.4665997227223 501 8
869.872937155783 1044.7203829463836 502 8
869.6639467623302 1044.768457880832 503 8
869.770499540046 1044.857031525794 504 8
869.7222964613002 1044.7178749665916 505 8
869.5441221566117 1044.3439559192614 506 8
869.686053898909 1044.3806987941914 507 8
869.691478578599 1044.2175196617277 508 8
869.4707096427645 1044.0137739900824 509 8
869.4777929187943 1043.9181194184712 510 8
869.5516729562503 1044.420093393441 511 8
869.5880135017292 1044.793289710816 512 8
869.6334786552551 1044.7502677778864 513 8
869.5086482402711 1044.7108246365601 514 8
869.3050071299266 1044.7281503375837 515 8
869.5050607412113 1044.8641296555777 516 8
869.6652539252398 1044.7812169211015 517 8
869.8407227702868 1044.7448855212992 518 8
869.9832946017167 1044.3337803764443 519 8
869.8989487037526 1044.4180579380923 520 8
870.0957091283582 1044.304204766301 521 8
870.1458230711105 1044.565609106496 522 8
870.1890526709958 1044.7909691416348 523 8
870.2346664743036 1044.5652053906422 524 8
870.1764002082685 1044.6584904253489 525 8
870.128628950241 1044.9860881081615 526 8
870.025368716918 1045.3436650106094 527 8
869.7933718968147 1045.2783448971888 528 8
869.6343323065156 1045.0796012764365 529 8
869.632229547119 1044.8488574050964 530 8
869.3632534942028 1044.9447860248388 531 8
868.971015195322 1045.0264526632423 532 8
868.6277248618571 1045.1304656157422 533 8
868.7843115584035 1045.0517319816058 534 8
868.7024377782669 1044.92030072762 535 8
868.7755893917224 1044.6166730618572 536 8
868.5306650814788 1044.52265957089 537 8
868.3702458910049 1044.393925780664 538 8
868.2020282939446 1043.9424076143875 539 8
868.0493307849944 1043.519543359639 540 8
867.7006626563239 1043.4053648623726 541 8
867.6632293440946 1043.6676290601129 542 8
867.532796872441 1043.6896919094154 543 8
866.870210634844 1043.752594607349 544 8
866.6874306866913 1043.784742940833 545 8
866.961186472944 1043.9686843871602 546 8
866.8251481572444 1043.8005442103465 547 8
866.656721474618 1043.4189954535798 548 8
866.3731325494364 1043.6918945357454 549 8
866.3631934614565 1043.9720890664269 550 8
866.3778835294827 1044.372490267864 551 8
866.3471817801246 1044.4926887658464 552 8
866.6872774779097 1044.7115477850575 553 8
866.6627022570839 1044.8362016966792 554 8
866.8208739898824 1044.6974559491998 555 8
867.020063184665 1044.9899259100905 556 8
867.1853015808272 1044.952993470368 557 8
867.1747158495089 1044.7838920708318 558 8
867.2353212799052 1044.6938165663719 559 8
867.0038249273592 1044.5579673328857 560 8
866.787297812477 1044.6742379375464 561 8
867.0255065520116 1044.786562223729 562 8
866.6666206866528 1044.562304041744 563 8
866.7611560520096 1044.831670083491 564 8
866.6470138587736 1044.967447480074 565 8
866.6129746019566 1045.0499975700225 566 8
866.4150444232594 1045.1274689130291 567 8
866.4077915187374 1045.0711319044005 568 8
866.5922602911455 1044.7796721540137 569 8
866.6021097443157 1044.7918053959072 570 8
866.7077074714548 1044.4806447622134 571 8
866.5620097707399 1044.6160633654872 572 8
866.2802633926824 1044.7046778286456 573 8
866.2396270107457 1044.5857626196766 574 8
866.2614510442812 1044.6267215599466 575 8
866.4234637937359 1044.7260249050803 576 8
866.5292395035885 1044.5515167879878 577 8
866.8258459136208 1044.369818841944 578 8
866.8596312825744 1044.5896947860633 579 8
867.1453521906708 1044.4823046794015 580 8
867.3189675211315 1044.621822486723 581 8
867.1862183196298 1044.4532635021706 582 8
867.2658771750072 1044.231588249934 583 8
867.0950319457534 1044.492449336465 584 8
867.5432508114221 1044.7589585238873 585 8
868.0869487196015 1044.969965421388 586 8
867.9518320156934 1044.505564830767 587 8
867.8121080205465 1044.6426570618314 588 8
867.692126524224 1044.7319878454468 589 8
867.549001688572 1044.8213589181992 590 8
867.6045387509979 1044.7060327671204 591 8
867.5338063771437 1044.8401558103162 592 8
867.5951435110264 1045.0859322747262 593 8
867.1121878554154 1045.2502418885147 594 8
866.8985227620831 1045.7745282012988 595 8
866.9731850631093 1045.7995607088856 596 8
866.8033564400005 1045.8143657078156 597 8
866.9880126217099 1045.7849274466623 598 8
867.0666460338833 1045.7136263154493 599 8
867.006127545082 1045.7785348434772 600 8
866.9242122036381 1045.6882686187298 601 8
866.6194215943577 1045.5586463992272 602 8
866.5152672576513 1045.5405081446959 603 8
866.5485609995011 1045.8559209027478 604 8
866.4310347206226 1045.966331690518 605 8
866.0775345654193 1045.7622337066996 606 8
866.0716767705791 1045.812556411795 607 8
866.3972387309409 1045.7427673990287 608 8
866.4797613929766 1045.4965933367293 609 8
866.7238313034519 1045.5896118839987 610 8
866.6469055446483 1045.6081401716337 611 8
866.3310499236368 1045.7927165518013 612 8
866.2777438188746 1045.7785680390896 613 8
866.1677448344943 1045.740350631101 614 8
865.9687767416568 1045.5807379405394 615 8
866.158806822022 1045.8928956361408 616 8
866.2531762736484 1045.7119541017148 617 8
865.8193054278472 1045.7418427302146 618 8
865.3854289727717 1045.946282051651 619 8
865.4101939134057 1045.994241845198 620 8
865.4236830359002 1045.910099153984 621 8
865.6314011701988 1045.909252092203 622 8
865.3257969030399 1046.143674124666 623 8
865.2928780596832 1046.1505348629998 624 8
865.6478990147483 1045.9996169399121 625 8
866.0732595004071 1045.5769836499728 626 8
865.8588108870306 1045.2817177946724 627 8
865.9774791369662 1044.9340054600848 628 8
866.1356309775313 1045.327362851157 629 8
866.365977016205 1045.3640185220177 630 8
866.3478482020777 1045.630930051286 631 8
866.2106020894016 1045.5984710436906 632 8
866.1342329775491 1045.5291283787733 633 8
866.1562205132687 1045.6232868783986 634 8
866.4750925625842 1045.3188294241384 635 8
866.7275082433687 1045.0866346194186 636 8
866.7434840861112 1045.0486120413561 637 8
866.6088422739198 1045.083611758798 638 8
866.5827252514308 1045.0648784559557 639 8
866.3538744751223 1045.0103701862795 640 8
866.1713060714809 1045.2483348482824 641 8
865.8083693707719 1045.1846240479313 642 8
865.9228741279435 1045.3863405213256 643 8
866.2234380712671 1045.0697187911294 644 8
866.1705170828926 1045.0008777279438 645 8
866.178483645633 1045.0689289938373 646 8
866.5201836377338 1045.1642671795996 647 8
866.5862315639563 1045.601214338564 648 8
866.3248105759604 1045.963246605998 649 8
866.0966334140626 1045.537116426249 650 8
866.0832700543137 1045.4728806570122 651 8
866.2254917746681 1045.4538505673136 652 8
866.0044278954124 1045.1850310749094 653 8
865.8440085977174 1045.438206662816 654 8
865.5166163047737 1045.6927837624544 655 8
865.3736285180944 1045.748163867418 656 8
865.5779855004905 1045.83750688245 657 8
865.7614002348 1045.5134004663375 658 8
865.6185960621191 1045.181636656649 659 8
865.6947130028575 1044.9951822534263 660 8
865.6778733945639 1045.2701688224624 661 8
865.5635931787654 1045.6280959237163 662 8
865.9122591704938 1045.7414650108271 663 8
865.8562588489849 1045.906036771512 664 8
865.8854103418226 1046.2365335160855 665 8
866.0064146332414 1046.5580473039156 666 8
866.033182826868 1046.360208293295 667 8
865.9701137184994 1046.5058659665658 668 8
865.6582125308286 1046.626403268607 669 8
865.4272933760162 1046.3269796563914 670 8
865.158091351168 1046.2756096878559 671 8
865.1077457279558 1046.3171792894443 672 8
865.5182754856392 1046.05128797325 673 8
865.6838623803949 1045.8575116797701 674 8
865.797174166919 1045.634362951656 675 8
865.7883349945531 1045.4361524073593 676 8
866.2411453681904 1045.3116358806617 677 8
866.1402975573122 1045.3521775229706 678 8
866.3649616322248 1045.0402727010253 679 8
866.6251428258366 1045.3190888703375 680 8
866.4227412732735 1045.4379733296075 681 8
866.7201956163188 1045.101774789578 682 8
866.6744429453246 1044.6549475963473 683 8
866.6888066925513 1044.5096267850815 684 8
866.6791582299483 1044.3050605872515 685 8
866.5784703045327 1044.0978135223957 686 8
866.5370129673379 1044.2871395212148 687 8
866.2636448654063 1044.4579892139097 688 8
866.3082564207983 1044.411123541149 689 8
866.4877447879419 1044.415120096335 690 8
866.4917679564961 1044.1823965369506 691 8
866.7840931149008 1043.8264835805262 692 8
866.902244401071 1043.5575248464681 693 8
866.8054456712943 1043.653231717757 694 8
867.0593366725612 1043.614806349511 695 8
867.0092128250927 1043.5175592111784 696 8
866.8713890937504 1043.2425595784805 697 8
867.0681740833802 1043.5109374896547 698 8
867.2499918779139 1043.8723776285046 699 8
867.4574077351651 1044.1019544555788 700 8
867.6816971641431 1044.201804396546 701 8
867.8255499608658 1044.0499584401896 702 8
867.4844253663894 1044.161844551262 703 8
867.1174327992558 1044.5468491367315 704 8
867.0014439315327 1044.8337577392315 705 8
866.9630024981425 1044.7334088008201 706 8
867.3250043934358 1044.9516032017352 707 8
867.4697223676058 1045.0285935945624 708 8
867.1846748326565 1045.2393859092397 709 8
867.2397623954594 1045.0587618576176 710 8
866.8960164995533 1044.9026816595815 711 8
866.9666525048618 1044.9315586129628 712 8
866.8764907272066 1044.824945850716 713 8
866.9426359111045 1044.522784563187 714 8
866.8346533573638 1044.720630069113 715 8
866.6457220502978 1044.6998955733688 716 8
866.5445277874637 1044.9336239900492 717 8
866.667736969701 1044.9075015891713 718 8
866.7145334839562 1045.1523600453208 719 8
866.4449042606539 1044.9498747946968 720 8
866.3898239583972 1045.0217475357413 721 8
866.5377901674299 1045.162630590268 722 8
866.7022383565607 1045.0969429577594 723 8
866.5028359332364 1045.2382342575033 724 8
866.2631197497296 1045.2196884971263 725 8
866.5794152552754 1045.5693627643586 726 8
866.4775550894897 1045.7553255623423 727 8
866.4338144523399 1045.8008436871014 728 8
866.5152714252015 1045.869960237679 729 8
866.4045532714798 1045.619016090433 730 8
866.3338274937931 1045.4047630499508 731 8
866.2024271661641 1044.9781607975233 732 8
866.0680309517252 1044.9396954929487 733 8
865.941638645659 1044.9182773648715 734 8
866.0238212930791 1045.1934823722106 735 8
866.0592891862256 1045.2395566777247 736 8
865.9330255816084 1045.1518860310618 737 8
865.935790139823 1044.932502207797 738 8
865.9595122122448 1044.5882106283052 739 8
865.5890177890643 1044.8237805763008 740 8
865.1921800655557 1044.9732749924274 741 8
864.7269223576934 1044.9782163552284 742 8
864.3058233901768 1045.3116554349428 743 8
864.2654768055879 1045.223004980402 744 8
864.7414363298387 1045.1828499997675 745 8
864.9882320824106 1045.3265568183158 746 8
865.3656688064962 1045.2157675678654 747 8
865.9338545102078 1045.1094793267614 748 8
866.1496154656529 1045.4618738325971 749 8
866.0873921777418 1045.4692703306873 750 8
865.9138480781139 1045.2458101820941 751 8
865.6946582400475 1045.3564381136398 752 8
865.746617353118 1045.4643821075356 753 8
865.8903138578512 1045.3395966817768 754 8
866.2001556557666 1045.400502138586 755 8
866.2596562754838 1045.4902981263456 756 8
865.9804664270795 1045.5980675123697 757 8
865.814122982835 1045.6929144213307 758 8
865.8152996438524 1045.713104471597 759 8
866.2227153944541 1045.687929315535 760 8
866.5213657028461 1046.197813839407 761 8
866.6268957868119 1046.409223164053 762 8
866.3469233776873 1045.9918733720601 763 8
866.4647710696682 1045.890494389874 764 8
866.6226157385044 1045.8576115143878 765 8
866.7337224169888 1045.9533230368224 766 8
867.059208498409 1046.0312715542223 767 8
867.2477857883522 1045.7369303375015 768 8
867.5206172589827 1045.986301752943 769 8
867.5392794151155 1045.9852481793262 770 8
867.4646039127363 1045.9403112923246 771 8
867.2047417034552 1046.1332759290433 772 8
867.0314125184409 1046.1761809213074 773 8
867.2659240057452 1045.8129549352514 774 8
867.6038463335855 1045.6583016277048 775 8
867.2082344292409 1045.6248382387394 776 8
866.9363322550864 1045.6879035514562 777 8
866.9342058167375 1045.8151741364209 778 8
866.7736900171301 1045.7119882009395 779 8
866.831181498257 1045.4971691126982 780 8
866.9469132258068 1045.4020487353682 781 8
867.0630644018526 1045.6346911187727 782 8
866.9730648015843 1045.7588003438068 783 8
866.9643019324212 1045.771853120982 784 8
866.5944517591946 1045.981888636011 785 8
866.4606317046943 1046.127887493573 786 8
866.2494521044539 1045.987782777843 787 8
866.2945523154589 1045.9866757407026 788 8
866.5308565623376 1045.858283213942 789 8
866.7499555133637 1045.859562677587 790 8
866.664799753055 1046.427654131075 791 8
866.258801388743 1046.4695858693642 792 8
865.853831666026 1046.4016528758075 793 8
865.4969435289132 1046.5865931828548 794 8
865.3783685278755 1046.9488374996872 795 8
865.5218941608484 1046.7601480994736 796 8
865.2843182365027 1046.7295125011042 797 8
865.2170743099066 1046.6579651822503 798 8
865.5396923261789 1046.3724942075573 799 8
865.6767869488156 1046.2678551995655 800 8
865.2575209129261 1046.4575763916566 801 8
865.4151143892385 1046.3759875998026 802 8
865.4376780914047 1046.235179192612 803 8
865.4585623085144 1046.413401531489 804 8
865.901127208517 1046.467015784846 805 8
865.6164239421234 1046.512953006642 806 8
865.7286252052821 1046.2674268944543 807 8
866.0908279929508 1046.1957483763954 808 8
866.3076876790715 1046.0273560179003 809 8
866.1307141572443 1045.654757920687 810 8
866.179668329992 1045.5630770732125 811 8
866.8550938933961 1045.6394643544797 812 8
867.0201114396765 1045.8653167231028 813 8
866.966112947891 1045.614446394515 814 8
867.1938680876602 1045.6967300231775 815 8
866.9928959493383 1045.6875670206423 816 8
866.8856665155091 1045.6388826982352 817 8
866.750518030633 1045.466807605079 818 8
866.6812631798472 1045.440541176642 819 8
866.8427781119411 1045.258910944215 820 8
867.069639414915 1045.0762960853447 821 8
867.543229136 1044.949212172015 822 8
867.2385021636305 1044.8604258912121 823 8
866.8976578700313 1044.8287187728376 824 8
866.6859765488346 1044.5588481497578 825 8
866.41102448476 1044.2825963479045 826 8
866.4590417081681 1044.0115045888804 827 8
866.4299954607939 1043.8603131241778 828 8
866.0714622970941 1044.1631285968012 829 8
865.2920721813987 1044.231824008702 830 8
865.2918624611955 1044.413861010387 831 8
865.1318658424956 1044.079218600194 832 8
865.1770583242918 1044.0656568013856 833 8
865.3047425946355 1044.2128867584952 834 8
865.4155703518912 1044.4966553280105 835 8
865.5406825835702 1044.6568645166424 836 8
865.7078591754081 1044.71416906146 837 8
865.601017330797 1045.3629341943608 838 8
865.9174531027561 1045.4826000351056 839 8
866.2688170795204 1045.6242299292019 840 8
865.7782465274903 1045.74924229485 841 8
865.6983902770268 1045.7425273053734 842 8
865.529467731775 1045.485811609575 843 8
865.063301536084 1045.2388539194976 844 8
864.8120992888217 1045.275470371651 845 8
864.8113451644813 1045.1343079001015 846 8
864.7944661547572 1044.9457620598287 847 8
865.2253048320956 1044.786517071324 848 8
865.4557328642007 1044.6790360315388 849 8
865.4496680882819 1044.855497880699 850 8
865.6364953383904 1044.840926871698 851 8
865.767798258073 1044.6813264603422 852 8
866.0010600344324 1044.616400508053 853 8
866.1576373811973 1044.5290507268978 854 8
866.213048303191 1044.4596489489893 855 8
866.3141041922108 1044.6735828777523 856 8
866.2984784022547 1044.390900583993 857 8
866.5212469273191 1044.271639985764 858 8
866.5355856086296 1044.4436740207677 859 8
866.6980570128409 1044.341085439368 860 8
866.5864317668852 1044.369491427308 861 8
866.536419722782 1044.5561018257836 862 8
866.4911939739842 1044.3083996111095 863 8
866.6616047929834 1044.4977310686004 864 8
866.905107572218 1044.5571412734685 865 8
867.3230561367523 1044.115130672733 866 8
867.4633274733758 1044.0281380441434 867 8
867.4139679710767 1044.03931870661 868 8
866.9126291708841 1044.1573445606382 869 8
866.8307853886074 1044.4222701993474 870 8
867.0019709550805 1044.2178633677943 871 8
866.8536177147339 1044.3359803865549 872 8
866.6365847708182 1044.9598603294585 873 8
866.8813311289038 1044.7564249505922 874 8
866.8886440545032 1044.472296570941 875 8
866.9721778586903 1044.3416339232208 876 8
867.18532232862 1044.2524443988527 877 8
867.3681848732344 1044.1327570317083 878 8
867.3028865550594 1043.9391186818677 879 8
867.2237466938479 1043.9610015174449 880 8
867.3533762822449 1043.6644745504448 881 8
867.4111254597835 1043.616266111799 882 8
867.1372024964678 1043.4586175901366 883 8
866.7010982334947 1043.3371226156303 884 8
866.7328120818765 1042.9644855948693 885 8
866.596170960319 1042.7836005789027 886 8
866.2415731407219 1042.3937730049724 887 8
866.1465027514066 1042.26937403605 888 8
866.2261624135724 1042.1620733061022 889 8
866.4414161662457 1042.1548989272405 890 8
866.6261528720074 1042.2329945265833 891 8
867.078028277476 1042.335124925646 892 8
867.2252549693887 1042.2826185307445 893 8
867.2381817555756 1042.4312249868424 894 8
867.3873968210182 1042.0903224469719 895 8
867.1159036843125 1042.2471666518677 896 8
867.1247967890993 1042.24308374512 897 8
867.3995724800448 1042.4233330325587 898 8
867.282712889761 1042.1817795242735 899 8
866.8404373036353 1042.3256458688898 900 8
866.6362992648541 1042.5262921940773 901 8
866.3937946224462 1042.6651533507877 902 8
866.2948140153644 1042.3471099674168 903 8
866.2958964333512 1042.4472090210627 904 8
866.3128647464607 1042.511202209701 905 8
866.1823677107906 1042.9283994103723 906 8
865.8982507603713 1042.826684345344 907 8
866.1356036910806 1043.1658013553706 908 8
866.4292781862313 1043.5763888001163 909 8
866.1808100398348 1043.4631730775075 910 8
866.3182481103289 1043.3959343768622 911 8
866.4442225201125 1043.1564521506627 912 8
866.355741202854 1042.8286834316527 913 8
866.5451153892125 1042.5623698848499 914 8
866.743693868798 1042.5339377574562 915 8
866.5312807786967 1042.5775728539468 916 8
865.8676931868948 1042.5341684850068 917 8
865.4334946241751 1042.4840188137914 918 8
865.2755663098848 1042.6780766469974 919 8
865.1342855398688 1042.9388461824685 920 8
865.0219563354011 1042.8411857646852 921 8
865.0621080788648 1042.7912870515272 922 8
865.0138142347183 1042.2875543151345 923 8
865.2348826227742 1041.988965557382 924 8
865.035244050015 1041.754670513593 925 8
864.8950137228178 1041.4511927095036 926 8
865.0634610325117 1041.717921963891 927 8
865.1542093236258 1041.6957740425084 928 8
864.9001477045306 1041.8550063483708 929 8
865.0862095991221 1041.4852934563728 930 8
865.3867428843718 1041.494074567518 931 8
865.6401760814579 1041.6633268584908 932 8
866.0231254622871 1041.6975877699867 933 8
865.9209500994375 1041.6929930810031 934 8
866.1133362724283 1041.841646237728 935 8
866.1089195909184 1041.9003753578045 936 8
865.9958021675176 1042.0211544450567 937 8
865.7928495017652 1042.5439269338349 938 8
865.8610348311818 1042.9870359097156 939 8
865.5703508001925 1042.8671698522517 940 8
865.8173486764949 1042.927936333779 941 8
865.5115741867689 1042.8973749598283 942 8
865.318996793611 1042.3382052905908 943 8
865.3407950927811 1041.886262230603 944 8
865.4737235617162 1042.0711082071734 945 8
865.632159781169 1042.2638228119988 946 8
865.606629418041 1042.296484896184 947 8
865.5713798386037 1042.3990726446823 948 8
865.7359146782644 1042.6658331031895 949 8
865.5606971454121 1042.5953834251252 950 8
865.5715227806799 1042.6091190305697 951 8
865.7292740446005 1042.489552594291 952 8
865.5313808662086 1042.4670312745664 953 8
865.2229860596608 1042.754054167721 954 8
865.1960138742485 1042.6330116940958 955 8
865.506409405186 1042.822376750777 956 8
865.6182977950905 1042.5212059668331 957 8
865.5684832410503 1042.2598536711255 958 8
865.3462981099834 1042.2355157156157 959 8
865.7780387710867 1042.004176121588 960 8
865.9137864993983 1041.714581548442 961 8
865.9018154380608 1041.6587039717335 962 8
865.795365803823 1041.7282063661457 963 8
865.8947288898884 1041.6614013591693 964 8
865.8639963972344 1041.7154239446106 965 8
865.9288954676656 1041.7660332479597 966 8
865.8606723730496 1041.4733272976105 967 8
865.5774087370733 1041.1161764897915 968 8
865.5336887125588 1041.2325913811005 969 8
865.3937945984686 1041.1518995068477 970 8
865.4698234921503 1041.1153630598349 971 8
865.3669452158604 1041.1354740305349 972 8
865.7578844107876 1041.008752631372 973 8
865.6833196282049 1040.8651095753623 974 8
865.4769147469699 1041.2206783413592 975 8
865.4347680239752 1041.4063942922896 976 8
865.5518217132621 1041.340283476897 977 8
865.8954175650862 1041.631914183619 978 8
866.2031802600642 1041.3844998130335 979 8
866.1369504609136 1041.1042353745245 980 8
866.1041661014359 1040.9225677132567 981 8
866.4248191695556 1041.1750214888232 982 8
866.6428010563205 1041.179593606929 983 8
866.5705416954745 1041.1461682974798 984 8
866.3329470086218 1041.0047010688786 985 8
866.5098930564258 1040.7040751879617 986 8
866.8907428966494 1040.5125196620513 987 8
866.7270017852343 1040.6078883634696 988 8
866.4099355456659 1040.552698953399 989 8
866.1780097354643 1040.685220502824 990 8
866.6361978084708 1040.3386438098355 991 8
866.741410849173 1040.438357860904 992 8
866.858495676091 1040.653870594302 993 8
866.972182237527 1040.7100816720565 994 8
867.0232366154926 1040.9788416626277 995 8
866.9172784546871 1040.950761605744 996 8
866.7684883937128 1041.1001501321946 997 8
866.5950587591042 1041.1283813475127 998 8
866.2589270201231 1041.041034983833 999 8
866.3956573685218 1040.914990236871 1000 8
866.4680235519206 1040.9359029565635 1001 8
866.3856059110556 1040.9281254003786 1002 8
866.0898213783823 1040.9451689293846 1003 8
866.1415415189005 1041.0595266045148 1004 8
866.8163497490102 1041.4752533540131 1005 8
866.9397438284077 1041.6697272804522 1006 8
866.8654470648848 1041.3872424062768 1007 8
866.9268249641751 1041.5084792847601 1008 8
866.6633313275167 1041.6900140708094 1009 8
866.6480156905754 1041.7417952667427 1010 8
866.5827977861738 1041.9246195166086 1011 8
866.8239228159352 1041.8745491950272 1012 8
866.5461271581696 1041.8856037116911 1013 8
866.459392269869 1042.0274267049108 1014 8
866.353140507512 1042.3005087700012 1015 8
866.6717626592414 1042.1482301968058 1016 8
866.5025620558048 1042.0607022815122 1017 8
866.6893346034576 1042.0086788327192 1018 8
866.7884310102696 1041.9957352758272 1019 8
866.5461175010893 1042.109982546774 1020 8
866.3996261510066 1041.5177539964668 1021 8
866.1090061445345 1041.2098866794283 1022 8
866.0078035011371 1041.7644473941602 1023 8
866.0167389003443 1041.9894224237676 1024 8
865.8605593799572 1041.8274802718372 1025 8
865.6746376226533 1041.8345638529963 1026 8
865.6999825201258 1041.7453534578076 1027 8
865.4605391364088 1041.5217030986714 1028 8
865.4333943774425 1041.3487986298649 1029 8
865.4145034285391 1041.5617789118037 1030 8
865.5684466411286 1041.7184812942098 1031 8
865.6380849332487 1042.0660560701353 1032 8
865.6426306130345 1041.7947438525607 1033 8
865.8196408201113 1041.6727620178715 1034 8
865.3078099544928 1041.7107386302846 1035 8
864.6355005830841 1041.7578878904742 1036 8
864.7758445453949 1041.6909057754965 1037 8
864.6212421947605 1041.6732296656587 1038 8
864.9822058251872 1041.7460114140256 1039 8
865.0942517989715 1041.6716047133116 1040 8
865.12662015719 1041.9201160150442 1041 8
865.4839184026341 1041.8903166945743 1042 8
865.6202670463912 1041.8983988534324 1043 8
865.7264026310065 1041.9730064873977 1044 8
866.0529726978523 1042.1227729426848 1045 8
866.1605947978492 1042.0317560851583 1046 8
866.3945051041968 1041.7878014218759 1047 8
866.1974403725482 1041.683501195479 1048 8
865.9579108679767 1041.337026797355 1049 8
865.6291236321674 1041.4351823795032 1050 8
865.6815676539405 1041.5150947615468 1051 8
865.7811891016393 1041.4689816942437 1052 8
865.9273043399312 1041.9181336216761 1053 8
865.7986566173237 1041.7381799781115 1054 8
865.6588673015558 1041.8284652287796 1055 8
865.5534660410191 1041.672231717573 1056 8
865.7467960884396 1041.284973533487 1057 8
866.1782537792164 1041.2525107514377 1058 8
866.3522576171154 1041.4523119653848 1059 8
866.6150156027642 1041.5047623458534 1060 8
866.316813464151 1041.361969739354 1061 8
866.5656667444733 1041.445191519783 1062 8
866.8108921817317 1041.6401767163368 1063 8
866.8110564618822 1041.6962872653737 1064 8
866.5548247022444 1041.8623888291022 1065 8
866.5326278211013 1041.8727648432575 1066 8
866.2661073647462 1041.845144225771 1067 8
866.2771430512619 1041.8676136844351 1068 8
866.4697635591098 1041.7986443857592 1069 8
866.4847159360634 1041.9399521574253 1070 8
866.3376599575062 1041.758118080897 1071 8
866.520090526194 1041.687999424137 1072 8
866.4964188143957 1041.7020893294984 1073 8
866.7308404804713 1041.8804537661717 1074 8
866.9522347567928 1042.183991032411 1075 8
866.7614010167408 1042.0164569355893 1076 8
867.1523102043191 1042.2232982443732 1077 8
867.3703729323353 1041.8978378245165 1078 8
867.6354909445797 1041.6758955693738 1079 8
867.5008356282184 1041.6895609935696 1080 8
867.4536982327148 1041.69988477621 1081 8
867.3073090334128 1041.7212942820615 1082 8
866.745902994696 1041.8945638254704 1083 8
866.3103834143985 1042.246839945024 1084 8
865.8884608005773 1042.3653733657286 1085 8
865.7929796827146 1042.2248291042397 1086 8
865.8152197240526 1042.3997127643554 1087 8
865.7747556602543 1042.3708625820107 1088 8
865.9240145642073 1042.3454215461056 1089 8
866.1639268287373 1042.4669669627733 1090 8
865.7571024025464 1042.5586026152182 1091 8
865.5292101671569 1042.523223513862 1092 8
865.7004777905897 1042.663195881229 1093 8
865.6880234494866 1042.4390944438435 1094 8
865.5461819730887 1042.5672205094668 1095 8
865.4882977532027 1042.7572813668544 1096 8
865.6368771195001 1042.6370499590532 1097 8
865.4471541244677 1042.724252873798 1098 8
865.232971713376 1042.611161308307 1099 8
865.3443110787666 1042.718689669356 1100 8
865.3194039313498 1042.7416773018115 1101 8
865.4816221726426 1042.7355215734267 1102 8
865.4345527373074 1042.690099644702 1103 8
865.5372611473214 1042.567267868993 1104 8
865.368896921418 1042.5443783432697 1105 8
865.1067546921031 1042.5746123207748 1106 8
865.1314660595878 1042.3050977103992 1107 8
865.5994162228129 1042.1895880833742 1108 8
865.5679891270275 1042.0626297957397 1109 8
865.5496468874389 1041.944567606893 1110 8
865.736426995642 1042.0037587744873 1111 8
865.2808391737238 1042.2043356626557 1112 8
865.1003709778395 1042.04990860082 1113 8
864.8576403239877 1042.0552004865776 1114 8
864.9637516530488 1041.9761765295507 1115 8
864.7931887502612 1041.8320210061577 1116 8
865.0648668379888 1041.7800175357677 1117 8
865.0667366694217 1041.7916577289636 1118 8
864.973732177542 1041.7761938691813 1119 8
865.0895174817729 1041.5505349911837 1120 8
865.0613079662974 1041.7012951489348 1121 8
864.9577544246142 1041.5295876129414 1122 8
865.1729880805509 1041.5741799366845 1123 8
864.9197743824839 1041.6809542753697 1124 8
864.7824181504853 1041.607350490396 1125 8
864.7999563324898 1041.9308766593058 1126 8
865.036193799121 1041.8693558652656 1127 8
864.7698747139652 1041.7366519945283 1128 8
864.4598665399014 1041.8443842722768 1129 8
864.3887762282086 1041.9983534596854 1130 8
864.390782783043 1042.0749128215502 1131 8
864.2204375072539 1042.1935883844626 1132 8
864.2025598711018 1042.5737112286586 1133 8
864.2608735708025 1042.6776260315798 1134 8
864.4806919701945 1042.8171051609222 1135 8
864.3609725540762 1042.85600272649 1136 8
864.2380219065884 1042.9976871878023 1137 8
863.9293756809554 1043.1413900119383 1138 8
863.8585661838717 1042.9512550432244 1139 8
864.0343020848147 1042.8212910978334 1140 8
864.3160544176678 1042.7814405126608 1141 8
864.3894882552856 1042.6647471378824 1142 8
864.7122446658885 1042.4003606671406 1143 8
864.8933461538717 1042.3589512775807 1144 8
864.968518613635 1042.4782683852134 1145 8
864.848594878254 1042.6216455052536 1146 8
864.767190649487 1042.533677858416 1147 8
864.6289441103976 1042.806120516674 1148 8
864.4923598346841 1042.7691446713998 1149 8
864.2029525423283 1042.9212023810383 1150 8
864.2853547615763 1043.1703885286474 1151 8
864.1211387417824 1043.0658862032246 1152 8
864.2000314344389 1042.9268670740332 1153 8
863.8932053810627 1042.9973158024927 1154 8
863.6717366769591 1042.9140800606954 1155 8
863.9083188031184 1042.8019023714155 1156 8
863.8928737619395 1043.0194637325994 1157 8
864.00937658673 1043.5025203046805 1158 8
864.073487583852 1043.4451788043405 1159 8
863.9421480041717 1043.3706046348227 1160 8
863.8592283645014 1043.1762706252937 1161 8
863.7600289538135 1043.2809494335063 1162 8
863.7675082539005 1042.7473923635232 1163 8
864.1929338269692 1042.4707651444864 1164 8
864.2238372321284 1042.312793686634 1165 8
864.27290903865 1042.4565863200708 1166 8
864.3506949438477 1042.7020502014586 1167 8
864.2561171972799 1042.7525453054836 1168 8
864.232454522074 1042.7416770383832 1169 8
863.9631979351648 1043.0751665254945 1170 8
863.8464857180549 1043.0646430597665 1171 8
864.0284826851339 1043.122585420823 1172 8
864.2199005731771 1042.9535654136641 1173 8
864.2300105378486 1042.9267680442904 1174 8
864.3099760374379 1043.1184330251986 1175 8
864.7184859210726 1042.8959501940872 1176 8
864.9645761009973 1042.901813977176 1177 8
864.888354793214 1042.9174983807252 1178 8
864.8343331869914 1042.6453015802658 1179 8
864.9467792131201 1042.5507503713466 1180 8
865.2617429730935 1042.3254131271715 1181 8
865.21264534971 1042.3170301372907 1182 8
865.0708754947378 1042.3523125507136 1183 8
864.8958939479483 1042.5084143254207 1184 8
865.0470637042555 1042.3647301141025 1185 8
865.0234144782521 1042.4688683351126 1186 8
865.0494953176703 1042.021642541538 1187 8
864.5768311464749 1041.8416482852233 1188 8
864.5790070255506 1041.5366722290084 1189 8
864.6479035579565 1041.3326644174983 1190 8
864.6962237806417 1041.1804113747116 1191 8
864.5405221884226 1041.2429369961758 1192 8
864.4102761459214 1041.2933570772593 1193 8
864.2532029863692 1041.4566832152789 1194 8
863.9974483518998 1041.485887061138 1195 8
863.5043627977781 1041.3076354577606 1196 8
863.2936773361724 1040.9903012751595 1197 8
863.4641972534959 1040.846552866132 1198 8
863.5761003043854 1040.7767773542928 1199 8
863.5304736467516 1040.8491181290087 1200 8
863.5455951018467 1040.634161706116 1201 8
863.1794498502836 1040.816656031935 1202 8
862.8526272845963 1040.8883543698835 1203 8
862.8181301704055 1040.5369494226406 1204 8
862.6360486430053 1040.7085099900705 1205 8
862.1280152126521 1040.879913495797 1206 8
862.0729435119093 1040.887583319238 1207 8
[truncated: 5,328,565 more chars]
