# Supplementary material for: Topological digestion drives time-varying rheology of entangled DNA fluids
Source: Nat Commun. 2022 Jul 28;13:4389. doi: 10.1038/s41467-022-31828-w (PMC9334285; doi:10.1038/s41467-022-31828-w)
Supplement: Supplementary file 3 — Source Data [file 41467_2022_31828_MOESM3_ESM.zip › SOURCE_DATA/DATA_FIG1/panel_d_eta_vs_time_different_DNA_conc/eta.dat]

time    1.5mgml, 0.05uug    err    3mgml, 0.05uug    err    6mgml, 0.05uug    err
0    1    0    1    0    1    0
10    1    0.05369329897    1.043887147    0.06700846395    1.054773484    0.2023910038
20    1.025773196    0.03377020619    1.150470219    0.07281724138    1.390160338    0.2227784669
30    1.030927835    0.04147804124    1.24137931    0.03502758621    1.646071549    0.1053208022
40    1.041237113    0.04018963918    1.373040752    0.09737335423    1.845390162    0.09399781087
50    1.092783505    0.02288319588    1.429467085    0.08114702194    1.920873192    0.08624405314
60    1.082474227    0.02040773196    1.451410658    0.06131567398    1.977407192    0.0324453382
70    1.118556701    0.01995123711    1.426332288    0.03803416928    1.89652437    0.05538072337
80    1.108247423    0.02192051546    1.504702194    0.09233667712    1.995813599    0.1449113002
90    1.097938144    0.02900118557    1.526645768    0.07631786834    2.150709812    0.182764613
100    1.092783505    0.0247607732    1.655172414    0.1323253918    2.340813447    0.03331989977
110    1.118556701    0.03250829897    1.680250784    0.1359087774    2.476414516    0.1032940001
120    1.154639175    0.008339948454    1.774294671    0.05313761755    2.620907537    0.1357859033
130    1.134020619    0.03048365979    1.815047022    0.09442507837    2.74436589    0.03997465802
140    1.149484536    0.0418228866    1.833855799    0.08924075235    3.006832153    0.2329206754
150    1.164948454    0.04691572165    1.993730408    0.1107507837    3.05998742    0.2170296507
160    1.206185567    0.007101030928    2.006269592    0.1116711599    2.999342556    0.265904863
170    1.180412371    0.0217114433    2.009404389    0.1080087774    2.984747767    0.2530821112
180    1.226804124    0.06481082474    2.147335423    0.2335159875    2.917181448    0.2627342047
190    1.231958763    0.06385154639    2.460815047    0.34169279    3.309298348    0.2803682948
200    1.31443299    0.05742371134    2.702194357    0.1373623824    3.453321438    0.3408445683
210    1.304123711    0.05498195876    2.686520376    0.1446476489    4.130789421    0.3409195361
220    1.319587629    0.0446593299    2.463949843    0.07560407524    4.330465233    0.2742951576
230    1.309278351    0.03668979381    2.510971787    0.1061981191    4.631369289    0.1538615115
