# Supplementary material for: Topological digestion drives time-varying rheology of entangled DNA fluids
Source: Nat Commun. 2022 Jul 28;13:4389. doi: 10.1038/s41467-022-31828-w (PMC9334285; doi:10.1038/s41467-022-31828-w)
Supplement: Supplementary file 3 — Source Data [file 41467_2022_31828_MOESM3_ESM.zip › SOURCE_DATA/DATA_FIG1/panel_j_linearised_vs_time_diff_DNA_conc/lineardna_vs_time.dat]

#time	1.5mgml, 0.05uug		3mgml, 0.05uug		6mgml, 0.05uug
0	0	0	0	0	0	0
1	0.9636997776	0.1214763076	0.5721351391	0.3003613907	1.099403496	0.3394454248
10	1.357404299	0.0007822877722	0.5634803712	0.2282758156	1.332621587	0.0291263742
20	0.9819621012	0.1717953021	1.131832714	0.2758786816	1.695853938	0.6248701276
30	1.890185707	0.4555941168	1.633279476	0.09529011617	2.597912721	0.7034239613
40	2.936452755	0.2395990841	2.224739809	0.5251575831	2.718481314	0.8413623193
50	3.824508709	0.06511021311	3.19572297	0.198938859	3.435928118	0.9480813927
60	3.747798589	0.5331425223	3.695474784	0.7449569474	3.310180508	0.6111690617
70	5.475908063	0.1580850467	4.482898025	1.083586493	5.058292982	0.3871839239
80	5.510662269	1.014454251	5.641493807	1.523615228	4.770383683	1.229107886
90	7.258744162	0.07592517647	5.470325516	2.301021574	6.178090829	1.51076213
100	8.351499854	0.05757479015	5.775067854	2.009290904	6.707173194	0.1190864755
110	10.07706765	0.2042800398	7.050909785	2.860909785	7.571913464	1.52611807
120	9.776363773	0.05123679348	8.250345863	2.768864382	8.017852216	1.036459013
130	10.86577971	1.061858137	10.51490172	5.214519635	10.67739479	0.1772485481
140	11.78259938	0.9187796596	11.39845228	4.985128757	10.87723692	0.6255326687
150	12.57921243	1.044108299	12.71921162	5.171535014	13.46064489	1.218457933
160	14.72578527	0.1667353447	13.18916063	5.380596403	12.64714806	0.2839469698
170	13.51644618	2.095919314	13.75278244	8.006308135	14.82804092	0.126716606
180	17.45013761	0.04901456299	15.07075462	8.383803979	14.65323497	0.7700562333
190	15.16509627	3.520869893	17.94940731	7.306589326	16.49956435	1.11156561
200	18.69446035	0.8973527162	19.21268488	7.484542802	16.54512652	0.107150627
210	17.68393414	4.586297207	19.23035508	7.196772987	17.59775568	1.586205753
220	21.09490368	1.742483291	21.08339065	8.403855981	19.45529493	0.9103667723
230	19.05661002	5.176074612	22.41046811	9.190295102	21.78667304	1.666123417
240	23.59057032	2.759426972	22.1521467	11.0117032	22.34055456	0.176375459
