# Supplementary material for: Topological digestion drives time-varying rheology of entangled DNA fluids
Source: Nat Commun. 2022 Jul 28;13:4389. doi: 10.1038/s41467-022-31828-w (PMC9334285; doi:10.1038/s41467-022-31828-w)
Supplement: Supplementary file 3 — Source Data [file 41467_2022_31828_MOESM3_ESM.zip › SOURCE_DATA/DATA_FIG1/panel_c_MSD/data.3mgml.005Uug.dat]

#Lag Time (s)    0min    10min    20min    30min    40min    50min    60min    70min    80min    90min    100min    110min    120min    130min    140min    150min    160min    170min    180min    190min    200min    210min    220min    230min    240min
0.05    0.009586083181    0.009517502958    0.00835820317    0.01001317507    0.01063828718    0.007937690572    0.009618524408    0.007629610617    0.007202006129    0.007335666125    0.007165785276    0.005554731339    0.005703610149    0.005642205509    0.006181538748    0.0055760503    0.005911012111    0.005103065203    0.005716814741    0.004455138867    0.004777335198    0.006154436576    0.004058662913    0.004377693238    0.00533060374
0.1    0.02372682141    0.02253917783    0.02071528418    0.02140290143    0.02149711621    0.01742691021    0.01933017954    0.01746763623    0.01663833899    0.01638446784    0.0173764973    0.01310730459    0.01404003001    0.01386702995    0.01403202022    0.01292437988    0.01312681377    0.01247758557    0.0127720663    0.01023358057    0.009929161499    0.01179541334    0.009943540244    0.0107008432    0.01124730738
0.15    0.03782829937    0.03538603561    0.03300637979    0.0329506232    0.03174032547    0.02696882154    0.02908545188    0.02729470159    0.02592363127    0.02522817461    0.02758389686    0.02048863705    0.0223141636    0.0220479451    0.02148220801    0.02048702575    0.02023224688    0.01976317317    0.01987315388    0.01573715465    0.01484120251    0.01751558921    0.01580200197    0.01698960165    0.01688498444
0.2    0.05185841265    0.04836944811    0.04519192871    0.04438565842    0.04218195819    0.0365710108    0.03861195351    0.03708245517    0.03508070187    0.03409141498    0.03768380729    0.02779867242    0.03057383963    0.03021139728    0.02900003055    0.02771128288    0.02740002579    0.0269888209    0.02688005678    0.02121203697    0.0193223918    0.02288122133    0.02161778265    0.02323932495    0.02253348245
0.25    0.06589618875    0.06130770708    0.05735612424    0.0557658395    0.05277876378    0.0460145803    0.04832863324    0.04677541254    0.04439574696    0.04293846199    0.04782504985    0.0351520147    0.03880901142    0.03837720563    0.0364081475    0.03506834099    0.0344077665    0.03419132114    0.03379275573    0.02660380568    0.02391331735    0.02837562465    0.02742978378    0.02948313569    0.02798606732
0.3    0.07998733901    0.07415528411    0.06951921956    0.06696649904    0.0630004825    0.05568738761    0.05755982487    0.05654655868    0.05362211427    0.05177419829    0.05786478499    0.04257852518    0.04699006315    0.04650338561    0.04371979159    0.04232602481    0.04140687355    0.04138800812    0.04064184668    0.03196457078    0.02852187015    0.03401741779    0.03321736604    0.03571743211    0.03359523944
0.35    0.09410298594    0.0872145945    0.08172407499    0.0784622409    0.07360310476    0.06526892316    0.06720879341    0.06620072604    0.06280420111    0.06058783856    0.06790966754    0.04996876547    0.05511408502    0.05468481825    0.05095865236    0.04968852607    0.04841460364    0.0486158492    0.04777293217    0.03727397046    0.03309653443    0.03947946944    0.03900091873    0.04193388968    0.03938200053
0.4    0.108205372    0.1000887269    0.09389784257    0.08976187395    0.08394857089    0.07487770769    0.0767446482    0.07591375031    0.07193863502    0.06935442536    0.07789841526    0.05733243566    0.06319268629    0.06288273228    0.05831944925    0.05690512152    0.05536017395    0.05581681118    0.05463867455    0.04257459969    0.03779530321    0.04474126586    0.04475484155    0.04816289748    0.04487596888
0.45    0.12230495    0.1129612604    0.1060812146    0.1006682001    0.09443227836    0.08441731868    0.08625633762    0.08559665341    0.0812291929    0.07793946999    0.08787917026    0.06471866416    0.07123804938    0.07110766435    0.06560641786    0.06428805251    0.06222390416    0.06299934013    0.06157610494    0.04795770068    0.04236520431    0.05010068317    0.05051769019    0.05438781822    0.0503180468
0.5    0.1364117271    0.1259033506    0.1182812249    0.1120783148    0.1046750402    0.09382333679    0.09603111044    0.09524679706    0.09035585188    0.08670061256    0.0978736702    0.07213740022    0.07930728009    0.079334397    0.07290194575    0.07146727982    0.06916746744    0.07013791705    0.06858174405    0.05341509134    0.04705176136    0.05551702671    0.05625338399    0.06057301864    0.05586816125
0.55    0.1505059272    0.1389449374    0.1304915964    0.1232459346    0.1147655498    0.1033091825    0.1054872175    0.1048713164    0.09953136908    0.09554637047    0.1078810002    0.07952355983    0.08740888413    0.08759519221    0.08018977861    0.0787524184    0.07600592456    0.07727163708    0.07535910944    0.05880743857    0.0516992012    0.06090506443    0.0619808292    0.06675956899    0.06148181756
0.6    0.1645916212    0.1520068965    0.1425973691    0.1346428593    0.125073594    0.1129798231    0.1149557001    0.1145057603    0.1087804133    0.1043185798    0.1178475792    0.08700782077    0.09551012512    0.0958946154    0.08737265457    0.08593826155    0.08283730175    0.08442413919    0.08228032387    0.06415523421    0.05627216825    0.06626511592    0.06765701947    0.07295452338    0.06689772459
0.65    0.1786790887    0.1651233593    0.1546990056    0.1458465539    0.1352196799    0.1223735822    0.1242871315    0.1241484193    0.1178526944    0.1128400994    0.1278414446    0.09447460991    0.1035681972    0.1042279584    0.09457406217    0.09316026361    0.08973083409    0.09159326528    0.08909400156    0.06965330237    0.06073197085    0.07154150698    0.07332838601    0.07915851979    0.07241670559
0.7    0.19277242    0.178218521    0.166795899    0.157131255    0.14551451    0.1319861771    0.1338543698    0.1338018656    0.1269728694    0.1215886053    0.1378103118    0.1019697577    0.1115643629    0.1125620838    0.1017241524    0.1003583596    0.09655706598    0.09877522963    0.09599719447    0.07510679568    0.06542228054    0.07692441473    0.07902156412    0.08535941528    0.07786012468
0.75    0.2069290878    0.1911744492    0.1788821178    0.1682240386    0.1556303438    0.1411441938    0.1435090293    0.143479417    0.1360797902    0.130265368    0.1477746075    0.1093789103    0.1195346947    0.1208431944    0.1088976663    0.1075003044    0.1034552817    0.1059538475    0.1028768132    0.08046694925    0.07008622014    0.08213155041    0.08473575961    0.0915685851    0.08329949068
0.8    0.2210970262    0.204160378    0.1909014868    0.1793757403    0.1654890326    0.1504524595    0.1531885263    0.153100234    0.145211592    0.139045374    0.157742545    0.1168083166    0.1274701158    0.1291127758    0.1161176662    0.1147218856    0.1101661311    0.1131194092    0.1097650449    0.0858215264    0.0745376026    0.08749397129    0.09044735041    0.09777831244    0.08861218963
0.85    0.2352768567    0.2171426182    0.2028468978    0.1907817544    0.1757693849    0.1598843907    0.1625130744    0.1626774521    0.1541975762    0.1477911583    0.1676627761    0.1242215952    0.1353684706    0.1373753089    0.1231447772    0.1219546074    0.1168124245    0.1202660581    0.1165358899    0.09123403388    0.0788887728    0.09287148575    0.09614426209    0.1040066079    0.09389161573
0.9    0.2494831352    0.2302986706    0.2148385585    0.2017325617    0.1859738933    0.1691947695    0.1723853826    0.1722744696    0.1631639622    0.1564036181    0.177556439    0.1316177568    0.1432406311    0.1456361323    0.1302676915    0.1292554933    0.1235695032    0.1274219509    0.123621989    0.09663728569    0.08333663523    0.09832517859    0.1018175759    0.1102562441    0.09926180919
0.95    0.2637172298    0.2433953123    0.2268824604    0.2128461502    0.1959578497    0.1785346481    0.1819372144    0.1818248583    0.1721998338    0.164879715    0.1874529812    0.1390117842    0.1511430589    0.1538908665    0.1372468399    0.1364729696    0.1302033673    0.1345842663    0.1306495606    0.1019553326    0.08788902651    0.1035894496    0.1074934131    0.1164437041    0.1046782869
1    0.2779443561    0.2564541765    0.2389747547    0.2240622064    0.2058250701    0.1878109903    0.1913959787    0.1913786278    0.1811694077    0.1735388594    0.1973626977    0.1463975068    0.1590303293    0.1621387282    0.1442578162    0.1437388599    0.1369323819    0.1417465368    0.1375937324    0.1072574379    0.09239111013    0.1088115813    0.1131902251    0.1226612437    0.110192985
1.05    0.2921303105    0.269597518    0.2510191096    0.2352544261    0.2158127614    0.1971082212    0.2010807042    0.2008642366    0.189966445    0.1820912071    0.2072804624    0.1536927354    0.1669072593    0.1703647208    0.1512524306    0.1509528559    0.1436450725    0.1488902842    0.1445834556    0.112562697    0.09686579617    0.1140783353    0.1189119015    0.12886137    0.1155460487
1.1    0.306251735    0.2828373579    0.2629970925    0.2464100947    0.2257649693    0.2065530117    0.210681978    0.2103175971    0.1988463118    0.1906318957    0.2171412681    0.1610552652    0.174811522    0.1785378115    0.1584157114    0.1582523359    0.1502369009    0.1560242672    0.1514970267    0.1179677416    0.1013131874    0.1193627746    0.1246405323    0.1350763117    0.1208838946
1.15    0.3202663802    0.2960053002    0.2749823953    0.2576827939    0.2354207754    0.2158686515    0.2201994326    0.2197754846    0.2076523783    0.1990995965    0.2269589839    0.16836745    0.1827060091    0.1866945819    0.165475294    0.1655117404    0.1568133009    0.1631239944    0.158544358    0.1232468496    0.1057855761    0.1246419265    0.1303412211    0.1413002847    0.1263586309
1.2    0.3342687463    0.3093148481    0.2869837147    0.2689364148    0.2456440156    0.2252337133    0.2298180726    0.2292369312    0.2164064093    0.2074593675    0.2367362921    0.1757172067    0.1906386822    0.1948617146    0.172660397    0.1728452361    0.1634773265    0.170222373    0.1655607297    0.1285242429    0.1101630728    0.129893984    0.1360390622    0.1475039054    0.1318485826
1.25    0.3483606396    0.3225680731    0.2989505499    0.2800527305    0.2554254615    0.2345921427    0.2394221918    0.2386743715    0.2251129887    0.2160139646    0.2465656903    0.1831147985    0.1985807463    0.202998919    0.1798389637    0.1801442742    0.1700381357    0.1773330901    0.1725016822    0.13377889    0.1146702481    0.1350244624    0.141708645    0.1536866172    0.1373988122
1.3    0.3625040269    0.3358546569    0.3108617365    0.2914317091    0.2652558489    0.2440431829    0.2489535624    0.2481342944    0.2337225333    0.2243983763    0.2563454764    0.1905113328    0.2064772457    0.2111554608    0.1867862326    0.1874336807    0.1765831797    0.1845092468    0.1794600215    0.1390496178    0.1191541942    0.140263014    0.147359039    0.1598970108    0.1427997842
1.35    0.3767177336    0.3491523857    0.3227602428    0.3025026478    0.2751069178    0.2533941338    0.2584112197    0.2575740733    0.2423040994    0.2328189181    0.2660862211    0.1978799291    0.2143409289    0.2192877454    0.1937793189    0.1947391634    0.1832352017    0.1916894878    0.1864521313    0.1443064468    0.123625469    0.1456698235    0.152997682    0.1661051666    0.148346923
1.4    0.3909364458    0.3624797483    0.3346723152    0.3136879947    0.2848900566    0.2627869689    0.2680687245    0.2669895592    0.250869943    0.2410709345    0.2758417536    0.2052431314    0.2222311529    0.2274216408    0.2007903433    0.2021569592    0.1897884694    0.1988826527    0.1933766946    0.1495677126    0.1281648195    0.151033096    0.1586429778    0.1723133527    0.1539382482
1.45    0.4051753472    0.3757940353    0.3465985965    0.3246967935    0.2947398251    0.272160281    0.2774766324    0.2764344452    0.2593506621    0.249320309    0.285678765    0.2125351975    0.2301342252    0.235543281    0.2077972221    0.2095731934    0.1964354646    0.2060873662    0.2004971576    0.1548277287    0.1327338181    0.1562630171    0.1642884373    0.178473864    0.1593497484
1.5    0.4194036118    0.3890986492    0.3585155159    0.3358528647    0.3045467223    0.2813560014    0.2871060501    0.2858657289    0.2678332902    0.2576636615    0.2954833004    0.2197691016    0.2380593145    0.2437675267    0.2146970336    0.2170185917    0.203126642    0.2133294403    0.2076019045    0.1600699888    0.137117313    0.1615729267    0.169933249    0.1846297501    0.1649325124
1.55    0.4336606355    0.4025661446    0.3704569402    0.3469034295    0.3144708837    0.2907248558    0.2965591181    0.2952762629    0.2763037534    0.265929623    0.3052785297    0.226952133    0.2459630818    0.2520035623    0.2217682359    0.224425661    0.2097278628    0.2205932313    0.2146421852    0.1652300628    0.1415827379    0.1669039487    0.1755711625    0.190734256    0.1703711774
1.6    0.4479379434    0.415988228    0.3824214048    0.3580890191    0.3244992539    0.2999783265    0.3062240012    0.3047160369    0.2848482119    0.2741374745    0.3150956426    0.2342006431    0.2538986374    0.2602341703    0.2288871229    0.2318429261    0.2165154178    0.2278658    0.2217954945    0.1704731288    0.1460967033    0.1722268449    0.1812102369    0.1968343318    0.1758529922
1.65    0.4622165332    0.4292981855    0.3943495796    0.3690400799    0.3344624064    0.3093027694    0.3157861902    0.314135985    0.2933529971    0.2823745982    0.3248922425    0.2414619336    0.261777423    0.268431681    0.2358590805    0.2391801393    0.2230704082    0.2351026563    0.2288639883    0.1756253922    0.1506737768    0.1775998486    0.1868382073    0.2029437848    0.1812933483
1.7    0.4765209387    0.4426589029    0.4062655356    0.3803176373    0.3440896953    0.3187697477    0.3251659683    0.3235520283    0.3018462164    0.2906463816    0.3346767215    0.2487016812    0.2696216032    0.2766946024    0.2429179033    0.2465365224    0.2295744858    0.2423151921    0.2359736571    0.1807628685    0.1552581414    0.1828868756    0.1924622823    0.2090738006    0.1866132755
1.75    0.4907867773    0.4559997289    0.4181346769    0.3913931424    0.354210076    0.3280138878    0.3346302821    0.3329725257    0.3103740731    0.2986726297    0.3444788342    0.2559096762    0.2774358691    0.2850128743    0.2499785527    0.253848049    0.2361449037    0.2494995228    0.2431801437    0.185899071    0.1598136525    0.1882321658    0.1980638074    0.2151563059    0.1920263208
1.8    0.5050935666    0.4692278712    0.4300312722    0.4026668769    0.3641956933    0.33742194    0.344195492    0.3424060132    0.3190129745    0.3069697126    0.3543443307    0.2631546761    0.285246955    0.2934013171    0.256943674    0.2611548865    0.2426000373    0.2567051828    0.25042205    0.1909880398    0.1643193814    0.1935876322    0.2036400762    0.2212505556    0.1975937187
1.85    0.5194098496    0.4825567297    0.4419134131    0.4136595229    0.3741482884    0.3468824884    0.353678166    0.3517750853    0.3275082594    0.3150771871    0.3642312119    0.2704183062    0.2930136816    0.301762478    0.263902509    0.2684987226    0.2490089823    0.2638956486    0.2575179421    0.1961574718    0.1688329189    0.1989187324    0.2091910776    0.2273473245    0.2031201613
1.9    0.5337738769    0.4958686714    0.4537874131    0.4247895075    0.3841239508    0.3562059886    0.3631855467    0.3611344827    0.3360693377    0.3231659568    0.3741489768    0.2776832276    0.3007822063    0.3100913008    0.2709322288    0.2758123361    0.2555223741    0.2710837062    0.2647279656    0.201204225    0.1734961968    0.2043533599    0.2147189932    0.2334390722    0.2086230274
1.95    0.5482496708    0.5091036266    0.4656661063    0.4359933914    0.3938705155    0.3657484272    0.3728719942    0.3704248028    0.344540208    0.3311981127    0.3840343068    0.2849590213    0.3085478928    0.318402156    0.2779706654    0.2831234882    0.2618025734    0.278284558    0.2718354254    0.2062604785    0.1781170594    0.2098958505    0.2202108296    0.2395397995    0.2138619844
2    0.5627822538    0.52248787    0.4775569559    0.4469331735    0.4038275904    0.3752049404    0.382268097    0.3797326328    0.3531894892    0.3393317884    0.3938859948    0.2922432545    0.3163416323    0.3267100447    0.2849697258    0.2904628483    0.2682219977    0.2854909956    0.2791776156    0.2114024207    0.1826260935    0.2152939003    0.2257147972    0.245695177    0.2190936233
2.05    0.5772718603    0.5358872852    0.4894190841    0.4580020307    0.413783397    0.3845190043    0.3917573865    0.3890125879    0.3617026426    0.3475116054    0.4037217327    0.2995346414    0.3241495819    0.334981039    0.292075506    0.2977968395    0.2745646115    0.2926937203    0.2864138125    0.2164263635    0.1871346658    0.2205716365    0.231200277    0.2518656474    0.2245397876
2.1    0.5917596107    0.5493468169    0.5012943629    0.469017833    0.4234832326    0.393902809    0.4011072054    0.3983481627    0.3704502686    0.3556988556    0.4135330798    0.3067980587    0.3319697798    0.3432431156    0.2991198024    0.3051511544    0.2808332325    0.2998764625    0.2936546215    0.221455588    0.1917469822    0.2259447499    0.236672427    0.2580405625    0.2298972808
2.15    0.6062273832    0.5629350978    0.5131248024    0.4801854277    0.4333621189    0.4031319    0.4103823272    0.407704923    0.3792033782    0.3637917765    0.4233463319    0.3140288046    0.3397317783    0.3514697601    0.3061668065    0.3124954905    0.2872213017    0.3070289198    0.3008693077    0.2264983935    0.1963162322    0.2314471458    0.2421564431    0.2642394368    0.2353265279
2.2    0.6206934387    0.5764202966    0.5248652218    0.4913112302    0.4432074504    0.4125491568    0.4196419361    0.4170722027    0.3879477627    0.3716284802    0.4331820884    0.3212657355    0.3474370002    0.3596608538    0.3132594616    0.3198228672    0.2934420101    0.3141698093    0.3081811147    0.231496061    0.2009245769    0.2370119001    0.2476694172    0.2704940173    0.2406068161
2.25    0.6350892764    0.5898766164    0.5365416576    0.5026607146    0.4534037584    0.4218518796    0.4292249884    0.4263551612    0.3966689586    0.3796693807    0.4429364409    0.328503299    0.355102254    0.3678413124    0.3203575749    0.3271578341    0.2996344186    0.3213191435    0.3153770682    0.2364708573    0.2054314368    0.2424238365    0.2531574683    0.2767570881    0.2457514238
2.3    0.649439127    0.6033011939    0.548223346    0.513902009    0.4631398977    0.4310774427    0.4386629782    0.4355907051    0.4054498903    0.3877644906    0.4526409673    0.3357245563    0.36273557    0.3760108989    0.3274539474    0.3344898185    0.3060477455    0.3285094863    0.3226857276    0.2414362088    0.2100729571    0.2477213435    0.2586212749    0.2830353206    0.2512044702
2.35    0.6638069373    0.6168548354    0.5599239094    0.52522706    0.4729209696    0.4404879508    0.4481275114    0.444848782    0.4141656425    0.3958098462    0.4623291997    0.342946253    0.370366483    0.3841757234    0.3345653223    0.3417853872    0.3122359147    0.3357117564    0.3299306046    0.2462834366    0.2146228517    0.2532567473    0.264061124    0.2893510492    0.2566071414
2.4    0.6782138967    0.630477799    0.5716124754    0.5364697757    0.4827731523    0.4496545587    0.4576074063    0.454114312    0.422929213    0.4037441674    0.4720298785    0.3501962167    0.3780044639    0.3923386716    0.3417727125    0.349061514    0.3183802179    0.3429440267    0.3371897927    0.2512261645    0.2192976831    0.2588012914    0.2694586633    0.295702807    0.261976017
2.45    0.6926322635    0.6440584326    0.5832802333    0.5478821446    0.4925676411    0.4588504156    0.467240682    0.4633750193    0.4316641667    0.4117257851    0.4817123839    0.3574831831    0.385628889    0.4004896578    0.3488959506    0.3563211863    0.324592398    0.3501122444    0.3444738397    0.2560997483    0.2237106329    0.2642672714    0.2748030229    0.302047089    0.2674086968
2.5    0.7069610577    0.6577068005    0.5949206122    0.5593384916    0.5024697105    0.4680704322    0.4766279562    0.4726221315    0.4406108381    0.4198095346    0.4914048705    0.3647682593    0.3932356647    0.4086513974    0.3559584369    0.3635754084    0.3307851841    0.357251928    0.3517298048    0.2609406517    0.2282511212    0.2696569222    0.2801031165    0.3084018427    0.2725769213
2.55    0.721205072    0.6713048875    0.6065512429    0.5706193155    0.512420902    0.4772080101    0.4862154859    0.4818485974    0.4494479266    0.4277819099    0.5011136862    0.3720790642    0.4008058404    0.4168405863    0.3630104252    0.3708412975    0.3369995363    0.3644002677    0.3589790819    0.2657961915    0.2327228609    0.2751225527    0.2853895156    0.3147412007    0.2778427794
2.6    0.7355248753    0.6849421228    0.6181960907    0.5821384995    0.5222802399    0.4865067168    0.4955809668    0.4910375794    0.4581226445    0.4356689189    0.510839879    0.3793811572    0.4083595517    0.4250126769    0.3701710119    0.3781018128    0.3431324048    0.3715555167    0.3662271758    0.2705957594    0.237257331    0.2805900809    0.2907124131    0.321064526    0.2830871085
2.65    0.7498946962    0.6986364012    0.6298735468    0.593358539    0.5321167842    0.4955110738    0.5049676238    0.5001605401    0.4670882734    0.4436438129    0.5205761159    0.3866613245    0.4159639746    0.4331441016    0.3772346014    0.3854069752    0.3492220285    0.3787518736    0.3735183833    0.2754094301    0.241770856    0.2861173183    0.296042692    0.3273892508    0.2882792283
2.7    0.764311893    0.7122526546    0.6416113513    0.6046061361    0.5418705343    0.5044515646    0.514408749    0.5093445343    0.4758734465    0.4516435646    0.5302835249    0.3939155289    0.4236066046    0.4412709158    0.3842107002    0.3927543121    0.3553165967    0.3859761346    0.3808275582    0.2802427065    0.2462353934    0.2916731345    0.3013731677    0.3337110969    0.2936836174
2.75    0.7787704162    0.7258931741    0.6533839269    0.615925098    0.5518371744    0.5135721627    0.5239374718    0.5185573915    0.4847116909    0.4597267491    0.5400052369    0.4011941964    0.431191641    0.4494267972    0.391351832    0.4001199318    0.3615593453    0.3931705056    0.3881933088    0.2850998062    0.2506919126    0.2972817334    0.3067221771    0.3400185959    0.2989281533
2.8    0.7932486002    0.7396593737    0.6652112765    0.6271644548    0.5617056777    0.5225498982    0.53333937    0.5277779042    0.4935063389    0.4676427968    0.5497389941    0.4085127597    0.4387786143    0.4575674173    0.3985093513    0.4074935446    0.3677450311    0.4003276777    0.3954584216    0.2899400119    0.2551972451    0.3027681995    0.3120592996    0.346305288    0.3042707994
2.85    0.8076761489    0.7534401057    0.6770834242    0.6385148151    0.5714206868    0.5316232195    0.542813559    0.5369452225    0.5023977898    0.4755872008    0.5595037493    0.4158591595    0.4463366759    0.4656453664    0.4055393785    0.4149297131    0.3739870369    0.4074782054    0.402898584    0.2948593302    0.259633601    0.3082613258    0.317377373    0.3525510252    0.3096522906
2.9    0.8220664784    0.7670955904    0.6890132779    0.649888693    0.5810192031    0.540652924    0.5522846234    0.5461176735    0.5111747073    0.4835212368    0.5692918353    0.423200312    0.453906081    0.4736965058    0.4125544126    0.4223469377    0.3800970255    0.414594459    0.4102544993    0.2997284128    0.2640163602    0.3136724572    0.3227041891    0.3587997527    0.3149237904
2.95    0.8364542119    0.780799599    0.7009484748    0.6612901771    0.5907177865    0.549664886    0.5619124341    0.5552960202    0.5199642585    0.4914682861    0.5791033034    0.4305376495    0.4614404559    0.4817165851    0.4196154198    0.4297584379    0.3863527866    0.4216690914    0.4175137882    0.3045394863    0.2683736527    0.3191913763    0.3280580648    0.3650583013    0.3201533408
3    0.8508445934    0.7944257201    0.7128339083    0.6726850366    0.6002437956    0.5587970009    0.5715804536    0.5645548672    0.5287622459    0.4995566186    0.5888429168    0.4379258375    0.4689557244    0.4897124674    0.4266484598    0.4372146772    0.3925377908    0.428712721    0.4247860719    0.309318277    0.2728042659    0.3246538202    0.3334259123    0.3713133434    0.3255624967
3.05    0.8652681102    0.8079883721    0.7246858847    0.6841079532    0.6099804154    0.5678686508    0.5812413752    0.5739058403    0.5375359972    0.5075840487    0.5985707843    0.4453465011    0.4764503004    0.497676365    0.4337155779    0.4447310119    0.3986066545    0.4357220168    0.4320513858    0.3141479387    0.2772901657    0.3300550175    0.3387761776    0.3775441061    0.3309608356
3.1    0.8797085787    0.8214391179    0.7364973544    0.6953804143    0.6197721681    0.5768801582    0.5908444741    0.5833076719    0.5462345866    0.5155975326    0.6083050695    0.4527726562    0.4839529661    0.5056188722    0.440771752    0.4522672683    0.404735746    0.442710631    0.4392909428    0.318971934    0.2817755242    0.3354839555    0.3441193831    0.3837970679    0.3362023244
3.15    0.8941569132    0.8349186487    0.7483873173    0.7068180675    0.6293842702    0.5860051906    0.6006416734    0.5927615467    0.5549748591    0.5234836776    0.6180336214    0.4602301047    0.4914358401    0.5136012437    0.4476522318    0.4598385228    0.4109337834    0.4497370432    0.4466433267    0.3238058661    0.2862131053    0.3409437854    0.3495037307    0.3900998257    0.3416939653
3.2    0.9086309285    0.8483899662    0.7602297008    0.7181688231    0.6390051909    0.5949805352    0.6101968254    0.6022026893    0.5637898201    0.5314470267    0.6277614647    0.4676759856    0.4988997946    0.5215819081    0.4545028371    0.4674033207    0.4170338523    0.4567941751    0.4539037258    0.3286283926    0.2906793907    0.3464750253    0.354907768    0.3963672324    0.3469244578
3.25    0.9231432314    0.8619415224    0.7720377915    0.7296993229    0.6488979064    0.6041032398    0.6198094056    0.6116316938    0.5724624338    0.5393761455    0.6375654305    0.4751349302    0.5063577476    0.5295717771    0.461417846    0.4749689094    0.4231229763    0.4638361759    0.4611072568    0.3334373854    0.2952135794    0.3520535999    0.3602815878    0.4026157543    0.3523362871
3.3    0.9376981885    0.8753884756    0.783823732    0.741273568    0.6585802238    0.6131900766    0.629407312    0.6210088024    0.5811148869    0.5472654593    0.6474094656    0.4825930476    0.5137920926    0.5375527161    0.4683102577    0.4825435979    0.4293783475    0.4708762796    0.4683504182    0.3381925521    0.2997046446    0.3575710015    0.3656142421    0.4088357813    0.3577983655
3.35    0.9523576282    0.8889934218    0.7956686254    0.7528446276    0.6682419849    0.6222494925    0.6387805438    0.6303752308    0.5898441794    0.5552218158    0.6572095503    0.4900534102    0.5212287782    0.5455777393    0.4751563788    0.4900762413    0.4356131215    0.47791478    0.4755170689    0.3429781484    0.304298241    0.3631550419    0.3709343447    0.4150098417    0.3630960523
3.4    0.9669755558    0.9025830961    0.807528676    0.7644736497    0.6779985644    0.6313757939    0.6484290913    0.6397432188    0.598501195    0.5632587782    0.66701216    0.4974915151    0.5286771016    0.5535856506    0.4819769154    0.497541194    0.4417928316    0.4849254373    0.4827526535    0.3477612011    0.3087154522    0.3687881238    0.3762401847    0.4211693306    0.3682829022
3.45    0.9815489349    0.9160883279    0.8194144998    0.775932627    0.6877574947    0.6404343771    0.6579428746    0.6491272687    0.6071545308    0.5713598145    0.6768801462    0.5049084845    0.5361875061    0.5615667789    0.4888284467    0.5050030751    0.4480980665    0.4919333487    0.4899759593    0.3524587844    0.3131888041    0.3744873558    0.3815283216    0.4273538415    0.3735346704
3.5    0.9961686065    0.9295383227    0.8313499735    0.7874713982    0.697620134    0.6495174116    0.667462535    0.6585364912    0.6157738414    0.5794043583    0.6867416331    0.5122977923    0.5437028902    0.5695208046    0.4956476223    0.5124163554    0.4542961236    0.4989430582    0.4972127234    0.3572910802    0.3177430325    0.3800586249    0.3868022143    0.4335501853    0.3790174883
3.55    1.010809305    0.9430696872    0.843277174    0.799056533    0.7074552626    0.6585398484    0.6770096315    0.6679801038    0.6244485784    0.5874811931    0.6966223027    0.5197166145    0.551227027    0.5774885634    0.5024717569    0.5198609627    0.460559117    0.505986809    0.5044114132    0.3621228483    0.3221783406    0.3856674723    0.3921072654    0.4397662034    0.384297001
3.6    1.025463076    0.9566205178    0.8552208128    0.8106643144    0.7172907367    0.6674467191    0.6864933921    0.6774656669    0.6330949461    0.5955230008    0.7065090907    0.5271739538    0.558803677    0.5854611443    0.5092589849    0.5272790966    0.4668304275    0.5130424012    0.5115962783    0.3669390809    0.3266717445    0.3912588996    0.3973606928    0.4459390938    0.3895499811
3.65    1.040088117    0.9703075714    0.8671610133    0.8223497319    0.7271828155    0.6763028367    0.695983365    0.6869559208    0.6417651612    0.6035660436    0.7163913327    0.5346424693    0.56644049    0.5934561812    0.5160234017    0.534695541    0.4729735644    0.5201090204    0.5187367559    0.3717862043    0.3311317509    0.3969098689    0.4026068028    0.4521184701    0.3948775046
3.7    1.054673934    0.9839411725    0.8791077967    0.8339478764    0.737032094    0.6851517946    0.7056057552    0.6964088201    0.6503690389    0.6116565193    0.7261926655    0.5420471217    0.5740399256    0.6014178854    0.5227562558    0.5420871448    0.4793212451    0.5271479194    0.5258734966    0.3765620279    0.3355442698    0.4025511721    0.4078300203    0.4582674362    0.4001827249
3.75    1.069314257    0.9976186805    0.8911011976    0.8455476772    0.7470086462    0.6940763517    0.7151483806    0.7058610839    0.6589967375    0.6197507886    0.7358950091    0.5494477521    0.5816546385    0.6093872081    0.5294998436    0.5494599558    0.4854872445    0.5342164581    0.5331464437    0.3812909384    0.3398123119    0.4081824388    0.4130638817    0.4644108367    0.4055231049
3.8    1.083967063    1.011252216    0.9031168345    0.8572056942    0.756797164    0.7031112158    0.7246681092    0.7152718375    0.667586647    0.6278501094    0.7455440451    0.5568304257    0.5892656746    0.6173439068    0.5362417299    0.5567765893    0.4918005274    0.5412853166    0.5402923357    0.3860648193    0.3441823877    0.4138153515    0.4182805413    0.4705555566    0.4108465347
3.85    1.098648548    1.02496808    0.9151595998    0.8687951245    0.7667719611    0.7120276298    0.7343172239    0.7246763098    0.6762975696    0.6358102799    0.7551859891    0.5642442603    0.596822928    0.6253427987    0.5430058668    0.5640528952    0.4981236394    0.5483618379    0.5475365184    0.3908479323    0.3485482025    0.4194392452    0.4235287026    0.4766956366    0.4160454309
3.9    1.113298635    1.038590958    0.9271707837    0.880352876    0.7766579449    0.7209389955    0.7438820307    0.7340497951    0.6848979761    0.643705272    0.764863384    0.5717208029    0.6043493208    0.6333951414    0.549805712    0.5713209312    0.5043574087    0.5553892156    0.5546976893    0.3956412024    0.3529518707    0.4250673066    0.4287971249    0.4828013    0.4213676244
3.95    1.127986117    1.052208624    0.9391429539    0.8919000253    0.7866305366    0.729836907    0.753555724    0.7433943752    0.6935623697    0.651693071    0.7745979364    0.5792203325    0.6118623244    0.641494884    0.556603673    0.5785735999    0.5106413584    0.5624099326    0.561907582    0.4004502419    0.3573260797    0.4307559547    0.4340785351    0.4888990938    0.4265999564
4    1.142666294    1.065838969    0.9510365765    0.903305124    0.7968345157    0.7387592055    0.7631725793    0.7527848336    0.7021772395    0.6596194043    0.7843066854    0.5866997932    0.6193140188    0.6495989164    0.5634259258    0.5858432949    0.5168899575    0.5694007144    0.5691169047    0.4052421154    0.3616979745    0.4365117448    0.4393607117    0.4950066936    0.4317944969
4.05    1.157359652    1.079475174    0.9628151912    0.9147348038    0.8069808272    0.7477421108    0.7728188875    0.7622925897    0.710793278    0.6676220129    0.7939730788    0.5941556095    0.6267486469    0.6576946202    0.5702871947    0.5931345878    0.5231123792    0.5763988359    0.5763300684    0.4099177465    0.365990249    0.442192552    0.4446815983    0.5010879795    0.4369651439
4.1    1.172041346    1.093064357    0.9744895412    0.9261612276    0.8171325068    0.7567939799    0.7823868242    0.7718317208    0.7193464086    0.6756962769    0.8035884891    0.6016078494    0.6341893817    0.6657473955    0.5770806045    0.6004266262    0.5292503964    0.5834356822    0.5835015223    0.4146010122    0.3702823528    0.4479701915    0.449990675    0.5071299874    0.4422192243
4.15    1.186748187    1.10664256    0.9861696831    0.9374820849    0.8273436975    0.7658324609    0.7918587415    0.7814440216    0.7278938966    0.6837360674    0.8132029018    0.6090534358    0.6416625281    0.6738182598    0.5838300636    0.607713578    0.535530654    0.5905037918    0.5907133889    0.4193022656    0.374617516    0.4536675966    0.4553138713    0.5131648517    0.4474217715
4.2    1.201411516    1.120201459    0.997798336    0.9487345386    0.8373576588    0.7747749678    0.8012797194    0.7911034264    0.7363903875    0.6918486486    0.8228984623    0.6164926568    0.6491379313    0.6818709967    0.5905758552    0.6150055035    0.5418531877    0.59755576    0.5978807719    0.4240006369    0.3789613316    0.4594117869    0.4606269553    0.519185458    0.4526027552
4.25    1.216043583    1.133790943    1.009505217    0.9600199423    0.8476892757    0.7836067983    0.8107118456    0.8007516359    0.744916689    0.6999735105    0.8326237687    0.6239484698    0.6566050244    0.6899248499    0.5973252243    0.6222962503    0.5482185212    0.6046191386    0.6049940243    0.4287183933    0.3832641884    0.4651460271    0.4659343211    0.5251969031    0.4576742164
4.3    1.230669602    1.1474599    1.02126367    0.9713196925    0.8578125157    0.7924032817    0.8202489215    0.8104059946    0.753418019    0.7080738377    0.8423105411    0.6314162062    0.6640610412    0.6979499947    0.6040797164    0.6295887603    0.5546901901    0.6116162235    0.612051411    0.4334472846    0.3875696787    0.4708370061    0.4712481391    0.5311965957    0.4628195712
4.35    1.245310591    1.161117101    1.033028359    0.9827084637    0.8677719059    0.8012929536    0.8297273021    0.8200349196    0.7618924502    0.7162148038    0.8519938833    0.6388927578    0.6715215695    0.7059680595    0.6108468256    0.6369057894    0.5610504675    0.6185809613    0.6190595414    0.4381539767    0.3920253362    0.4765090134    0.4765860978    0.5372150292    0.4679505595
4.4    1.259993394    1.174788595    1.044834205    0.9940339503    0.877942952    0.8101745741    0.8390712899    0.8296314304    0.7704284082    0.7243552686    0.8616560045    0.6463909677    0.6790236189    0.713972938    0.6176220758    0.6442236816    0.5674785001    0.6255411261    0.6261099911    0.4428719921    0.3964218665    0.4821737095    0.4818818852    0.5432240614    0.4730340277
4.45    1.274780577    1.188443286    1.056621886    1.005323137    0.888134387    0.8190919303    0.8485413448    0.8392677658    0.7789751349    0.7325536744    0.8712893915    0.6538761953    0.6865552531    0.721949765    0.6243599587    0.6515203704    0.5738045017    0.6324586075    0.633163925    0.4475905899    0.4009012483    0.4878128316    0.4871796682    0.5492408496    0.4782181747
4.5    1.289668745    1.202086177    1.068371095    1.016634306    0.8982924257    0.8280893678    0.8579767305    0.8489730638    0.7874974912    0.740732992    0.880916722    0.661322991    0.6940476229    0.7299514026    0.6311073524    0.6588513025    0.5802538603    0.6393795079    0.6402548289    0.4522756938    0.4053253774    0.4934114645    0.4924711293    0.55523949    0.4832687703
4.55    1.304640416    1.21571903    1.08013427    1.028007817    0.90850267    0.8371027003    0.8675063292    0.8587550231    0.795958274    0.7489795392    0.8905705694    0.6687592293    0.7015558568    0.7379800252    0.6377978947    0.6662930388    0.586521404    0.6463283669    0.6473508659    0.4569225506    0.4097846802    0.4989447468    0.4977623826    0.5612432973    0.4884386788
4.6    1.319592865    1.229336436    1.091865663    1.039401754    0.9186859347    0.846109707    0.8767896124    0.8686460299    0.8044391998    0.7572653481    0.9002034794    0.6761704005    0.7090829405    0.7460519861    0.6445228426    0.6737594944    0.592803006    0.6532916278    0.6544675552    0.4615839813    0.4142061072    0.5045015757    0.5030571623    0.5672563262    0.4935949408
4.65    1.334427905    1.242967793    1.103542092    1.050805996    0.9288856446    0.8550908187    0.8861730469    0.878638942    0.8129241017    0.7655848117    0.9097765885    0.6835089749    0.7165569676    0.7541231298    0.6512451134    0.6812354272    0.5991186091    0.6601968637    0.6615689755    0.4662808004    0.4186986021    0.5100523089    0.508376904    0.5732601814    0.498701723
4.7    1.349226945    1.256642489    1.115271088    1.062287094    0.9392072986    0.8641314099    0.8953221275    0.8886929775    0.8214306048    0.7738326231    0.9193326892    0.6908516016    0.7240092692    0.7622193628    0.6579910863    0.6887384644    0.6053923978    0.6670726457    0.6686875912    0.470938879    0.4231805892    0.5156162518    0.5136830162    0.5792749168    0.5038739015
4.75    1.364044275    1.270309902    1.127030593    1.073703398    0.9494859343    0.8732077129    0.904707158    0.8987749578    0.8299216008    0.7820152978    0.9288722296    0.6982242203    0.731402054    0.7702887282    0.6647291005    0.696248755    0.6117012628    0.6739078407    0.6758035    0.4756601263    0.4276773311    0.5211187386    0.5189666321    0.5853011442    0.5089506979
4.8    1.378867197    1.283986778    1.138840527    1.085085413    0.9598969308    0.8823184976    0.9138304293    0.9088057059    0.8384047623    0.7901626046    0.9384632029    0.705600347    0.7387501517    0.7783796059    0.6714847729    0.7037984847    0.6180667086    0.6807363968    0.6829313037    0.4804659044    0.4321814987    0.5265852433    0.5242578189    0.5913642775    0.5141536392
4.85    1.393656174    1.297622158    1.15061691    1.096407715    0.97013214    0.8914072668    0.9231689414    0.9188227057    0.8468930351    0.7982101385    0.9480507961    0.7129531504    0.7460779542    0.7864492499    0.6782242633    0.7113344413    0.624322676    0.6875175198    0.6900311606    0.4852200567    0.4365673354    0.5320605015    0.529565423    0.5974355952    0.5193967683
4.9    1.408364026    1.311350828    1.16236473    1.107563205    0.9805588592    0.9005115212    0.93242082    0.9288278943    0.8554070057    0.8062746854    0.9577194405    0.7202393905    0.7533387241    0.7945207035    0.6849288845    0.7188293499    0.6307171367    0.6942932614    0.6971662019    0.4899560505    0.441048411    0.5375244139    0.5348891292    0.6034806231    0.5245470414
4.95    1.423104471    1.325150841    1.174071751    1.118576377    0.9908573277    0.909562566    0.9417568871    0.9388668342    0.863949555    0.8142880065    0.9673724558    0.7274926999    0.7606360776    0.802654949    0.6915715058    0.7263052683    0.637023632    0.7010690989    0.7043316656    0.4946772282    0.4455507878    0.5429189767    0.5402187132    0.6094940582    0.5296773905
5    1.437859854    1.339065546    1.185742981    1.129584859    1.001208929    0.9186229192    0.9509993556    0.9489715372    0.8725355968    0.8222460836    0.9769961993    0.73466528    0.7679513255    0.8108216851    0.6981925451    0.733801887    0.643379292    0.7078489981    0.7114938999    0.4994409903    0.4500370174    0.5483349321    0.545550558    0.6154886936    0.5348523294
5.05    1.452627332    1.352978944    1.197388036    1.140546194    1.011622448    0.9277523788    0.9602686035    0.9591598981    0.8810939306    0.8301595028    0.9865516881    0.741815765    0.7752210054    0.8189639546    0.7047858613    0.7412826084    0.6496323225    0.7146233756    0.7186681442    0.5042081196    0.4545764974    0.5537713377    0.5508579869    0.621467096    0.5400446699
5.1    1.467361865    1.366853094    1.209031822    1.151487631    1.02188042    0.9368537146    0.9696486206    0.9693177508    0.88962844    0.8380541335    0.9960628402    0.7489763469    0.7824844306    0.8271509252    0.7114369233    0.7487818938    0.6558118153    0.7214091106    0.7258796087    0.5090038627    0.4591360112    0.5592332677    0.5561360421    0.6274420142    0.5452112986
5.15    1.481975046    1.380728535    1.22059217    1.1623761    1.032321824    0.9458962903    0.9789992087    0.979427061    0.898051452    0.8458968065    1.005534164    0.756082922    0.7897358825    0.8353059925    0.7180459497    0.7562570242    0.6620319112    0.7281631554    0.7330596917    0.5137666857    0.4636557808    0.5646879502    0.5613600371    0.6334145489    0.5503130463
5.2    1.496459141    1.39463944    1.232062608    1.173314673    1.042804173    0.9549670348    0.9882449853    0.9895421616    0.9064875087    0.8537049215    1.014992844    0.7632001572    0.7970261132    0.8434187671    0.7246175217    0.7637338887    0.6683296505    0.7349268628    0.7402376965    0.5185546311    0.4682077427    0.5701690723    0.5665905228    0.6394082493    0.5552754018
5.25    1.510857445    1.408573079    1.243477013    1.184241687    1.053248246    0.9640434909    0.9974513909    0.9996118079    0.91488172    0.8614677172    1.024423837    0.7702744    0.8043085118    0.8514711879    0.7310996537    0.7711560428    0.6744529031    0.741683966    0.7473833749    0.5233602666    0.4727313421    0.5756873506    0.5718382932    0.6454056711    0.5604395712
5.3    1.525299942    1.422461428    1.254819224    1.195166681    1.063577185    0.9731336277    1.006740786    1.009682573    0.9233242526    0.86922664    1.03395526    0.777305323    0.8115674767    0.8595013689    0.7375124877    0.7785908006    0.6806349279    0.7484678531    0.7545587538    0.5282266656    0.4772899543    0.5812064001    0.5771205058    0.6513930344    0.5654831419
5.35    1.53971177    1.436316231    1.266063522    1.206071952    1.073878633    0.9821956538    1.015948481    1.019699004    0.9317861922    0.8769175283    1.043526865    0.7843160297    0.8187902735    0.8675065664    0.7439570747    0.7860264813    0.6867704554    0.7552498623    0.7617018997    0.5331289535    0.481832128    0.586763951    0.5824241424    0.6573634376    0.5703863059
5.4    1.554136131    1.450214338    1.277327467    1.216913605    1.084290432    0.9912360129    1.025239398    1.029639508    0.940268259    0.8845943775    1.053098132    0.7913565652    0.8260791045    0.875542288    0.7504655328    0.7934582998    0.6928766143    0.7620611814    0.7688382179    0.5380180246    0.4864089412    0.5923179995    0.5877716844    0.6633498907    0.575337547
5.45    1.568533548    1.464029325    1.288580597    1.227762942    1.094682058    1.000265969    1.034418269    1.039554848    0.9486902945    0.8922312664    1.062611766    0.7983585267    0.8333885945    0.8835510459    0.7569556848    0.8009220098    0.6989260503    0.7688531337    0.7759832028    0.5428778803    0.4910195051    0.5978375046    0.5930848019    0.6693260112    0.5803646855
5.5    1.582925778    1.477794314    1.299828984    1.238536525    1.105044869    1.009268571    1.043605754    1.04949774    0.95712884    0.8998501481    1.072114874    0.8053954285    0.8407273753    0.8916322067    0.7635279317    0.8084112346    0.7049243058    0.7756866366    0.7831412614    0.5477033911    0.4955975548    0.6033799248    0.5984289498    0.6753495644    0.5855441181
5.55    1.597302454    1.491508465    1.311081936    1.249405378    1.115457686    1.018179264    1.052798755    1.059442278    0.9656673654    0.9074674628    1.08160047    0.812447297    0.8479851692    0.8997252793    0.7701390951    0.8159673133    0.7110047557    0.7825480925    0.7902733431    0.5525047206    0.5001397754    0.6089152245    0.6037683994    0.6813476848    0.5904909886
5.6    1.611634597    1.505171897    1.322372355    1.260259537    1.125773274    1.027029377    1.06196837    1.069375698    0.974259316    0.9150860944    1.091085843    0.8195349819    0.855242801    0.9078476377    0.7767525163    0.8235567351    0.71697633    0.7894262379    0.7974440555    0.5573425216    0.5046705317    0.6144700477    0.6091464027    0.6873517184    0.5953370784
5.65    1.625943428    1.518838899    1.333703343    1.271237456    1.135869833    1.035892316    1.071097714    1.079330446    0.9828012487    0.9226987648    1.100391102    0.8265863043    0.8625566297    0.9159740376    0.7833368749    0.8311588402    0.7231627398    0.7962769727    0.8045938233    0.5622246175    0.5091932781    0.6200482519    0.6145214113    0.6933475997    0.6002734783
5.7    1.640241551    1.532533472    1.345063276    1.28217589    1.146100944    1.044715116    1.080217957    1.089318408    0.9913389689    0.9303289287    1.109626481    0.8336381765    0.8698616179    0.924154977    0.7898586576    0.8387125041    0.7292275048    0.8031153488    0.8117421474    0.567062019    0.5137529017    0.6256729629    0.61991033    0.6993545194    0.6053107993
5.75    1.654522236    1.546313796    1.356395285    1.293341444    1.156459484    1.053582906    1.089303428    1.099293604    0.9998951295    0.9379420678    1.118897118    0.8406710756    0.8771557963    0.9323407179    0.7963561841    0.8462607823    0.7353322554    0.8098968329    0.8188652863    0.5719430707    0.5182990517    0.6313079276    0.6253026194    0.7053621084    0.610253123
5.8    1.668763708    1.56012494    1.367710735    1.30410094    1.166690928    1.0624199    1.098425532    1.109272173    1.008573905    0.9455889577    1.12822075    0.8476697019    0.8844807713    0.9405380914    0.8028941273    0.8538092431    0.7415069337    0.8166669341    0.8259898729    0.5767696886    0.5228024477    0.6369528727    0.6307425288    0.7113557939    0.6153091386
5.85    1.683009465    1.573980447    1.379030082    1.315087726    1.177029728    1.071255735    1.107573725    1.119224396    1.017146189    0.9532096575    1.137556724    0.8546279107    0.8917903644    0.9487533807    0.8094708381    0.8613758724    0.7476347629    0.8234520312    0.8331462925    0.581637866    0.5272936055    0.6425489379    0.6362220566    0.7173868237    0.620136645
5.9    1.697316831    1.587830439    1.39031007    1.326049651    1.187153387    1.080115788    1.116670571    1.129192662    1.025810455    0.9608413445    1.146836567    0.8615714409    0.8991399695    0.9569857795    0.8160779098    0.8689115941    0.7537164168    0.8302380147    0.8403317926    0.5865986842    0.5317758479    0.6481407642    0.6417395963    0.723411242    0.625125929
5.95    1.711617918    1.601738734    1.401563786    1.33697126    1.197396399    1.088946426    1.125813374    1.139102809    1.034461514    0.9685188677    1.156066193    0.8685704348    0.9065645027    0.9652638799    0.8226850196    0.8764812249    0.7597795052    0.8370729929    0.8475491568    0.5915915924    0.5362339686    0.6537432782    0.6472197551    0.729433774    0.6301517227
6    1.725880033    1.615689215    1.412793144    1.347579738    1.207572409    1.097706499    1.134943688    1.148998807    1.04306541    0.9762193453    1.165317714    0.8755355549    0.9140112611    0.9736356882    0.829240713    0.8840646423    0.7657930351    0.8439017371    0.8547499116    0.5966483382    0.5406990689    0.659330826    0.652705418    0.7354918009    0.6351067692
6.05    1.74013772    1.629573775    1.424032541    1.358097227    1.217827497    1.10646356    1.144095943    1.158952041    1.051663623    0.9838665132    1.174540852    0.8824542579    0.9214937353    0.9820025663    0.8358233945    0.8917227367    0.771851688    0.85078014    0.8619764874    0.6017584484    0.5451734778    0.6648936897    0.6581837373    0.7415058325    0.6399600683
6.1    1.75439249    1.643514703    1.435176622    1.36867497    1.228101991    1.115138453    1.15321288    1.168970236    1.060281894    0.9914995675    1.18377958    0.8893436369    0.9289896331    0.990389293    0.8423983335    0.8994895801    0.7777986918    0.8576699931    0.8691648507    0.6068887378    0.549624453    0.6704935479    0.6636423525    0.7474890458    0.6448829894
6.15    1.768583169    1.657396527    1.446330968    1.37928847    1.238199219    1.123785035    1.162169338    1.179044688    1.068925444    0.9990953074    1.193035605    0.8962188985    0.9364712978    0.9987836275    0.8489744107    0.9072737927    0.783733768    0.8645665571    0.8763835413    0.6120236741    0.5540220944    0.6761121545    0.6690698604    0.7534559331    0.6498843795
6.2    1.782685127    1.671267297    1.457491109    1.389916805    1.248426301    1.132457546    1.171196066    1.189186088    1.07751943    1.006691439    1.202341009    0.9031537054    0.9439871012    1.007141929    0.8555410387    0.9150304892    0.7897712169    0.8714009545    0.8835784112    0.617193549    0.5584114172    0.6817150719    0.6744901083    0.7593751705    0.6548295637
6.25    1.796756998    1.685130619    1.468609497    1.400544242    1.258513039    1.141198931    1.180171128    1.199287805    1.086078644    1.014272638    1.211682589    0.9101896804    0.9515811095    1.015491946    0.8621715064    0.9228084341    0.7957279169    0.8782023643    0.8907168248    0.6223623266    0.5627909807    0.6873445762    0.6799501131    0.7653068704    0.6597189518
6.3    1.81092087    1.698992062    1.479714979    1.411177624    1.268616159    1.149935926    1.189211309    1.209435096    1.094798226    1.021898825    1.221120341    0.9173102802    0.9592337109    1.023829235    0.8688626869    0.930565865    0.8017418544    0.884971238    0.8978444627    0.6275849572    0.5671941743    0.6929471608    0.6854112871    0.7712909734    0.664723926
6.35    1.825064353    1.712805054    1.490856034    1.421926088    1.278531764    1.158636232    1.198272186    1.219526867    1.103584331    1.029532187    1.230587001    0.924521293    0.966865408    1.032144204    0.875570409    0.9383586261    0.8077709745    0.8917899819    0.9049671472    0.6327632374    0.5715634288    0.6985097985    0.6908969778    0.7772943815    0.6696551947
6.4    1.839162251    1.726641196    1.502002267    1.432614199    1.288582663    1.167278879    1.20733233    1.229578672    1.112371978    1.037217946    1.240010101    0.9317382305    0.9743969209    1.04041201    0.8822785305    0.9461266113    0.8137055542    0.8986289609    0.9121349778    0.6379319041    0.575923048    0.7040643343    0.6963804593    0.7832890208    0.6746099515
6.45    1.853276729    1.740544785    1.513231784    1.44324833    1.298628241    1.175859348    1.216269265    1.239677469    1.121256584    1.044917808    1.249468393    0.938977829    0.9819502787    1.048592293    0.8890312629    0.9539070194    0.8197896776    0.9054627011    0.9193402515    0.6431207615    0.5803288491    0.7095654796    0.7019065306    0.7892683373    0.6795087785
6.5    1.867392138    1.754450294    1.52454653    1.453779862    1.308827892    1.18441543    1.225326485    1.24975427    1.130158985    1.052551831    1.258844607    0.9462645254    0.9895427675    1.056720057    0.8957762903    0.9616718639    0.8257774966    0.9122691988    0.9265892927    0.6482675182    0.584724787    0.7150474646    0.7074159175    0.7952189177    0.6842896711
6.55    1.881517891    1.768359595    1.535894715    1.464333206    1.318907927    1.192970158    1.234245855    1.25979385    1.139083099    1.060226747    1.268167767    0.953580665    0.9970975373    1.064796026    0.9024900509    0.9695253775    0.8317710777    0.9190590771    0.9338936764    0.6534310147    0.5891173452    0.7205026253    0.7129139736    0.8011898226    0.6892265018
6.6    1.895559033    1.782256467    1.547307438    1.47489023    1.32899648    1.201509508    1.243120098    1.269793736    1.148037961    1.067902695    1.277537158    0.9609342104    1.004569289    1.072801417    0.9091737291    0.9773830098    0.8378663728    0.9257580835    0.9412551644    0.6585898643    0.5935474269    0.7259876471    0.718417388    0.8070966107    0.6941439112
6.65    1.909641526    1.796179022    1.558736622    1.485459099    1.339156892    1.210017913    1.252035724    1.2797828    1.157051235    1.075622535    1.286983907    0.9682839625    1.01204276    1.080779775    0.9159002155    0.9852008804    0.8438240055    0.9324569907    0.9485981537    0.6637205419    0.5979871788    0.7314883698    0.7239861455    0.8129758338    0.6988511594
6.7    1.923728117    1.810129169    1.570160633    1.495885782    1.349447849    1.218458287    1.261132182    1.289674636    1.166061525    1.083392511    1.296400504    0.9756126877    1.01953114    1.088703154    0.9226133211    0.99298511    0.8497968454    0.9391352888    0.9559643897    0.6688505096    0.6023778272    0.7369820949    0.7295647143    0.8188157439    0.7037169335
6.75    1.937839494    1.824038345    1.581690123    1.50637842    1.359669976    1.226892026    1.270169056    1.299551645    1.175093861    1.091178944    1.305832087    0.9829081601    1.027001318    1.096570734    0.929298421    1.000733285    0.8559243075    0.9458147848    0.9633748844    0.6739585143    0.6067729976    0.7424590113    0.7351113741    0.8246099202    0.7085132447
6.8    1.952029954    1.837902181    1.593264003    1.516919097    1.369978907    1.235332104    1.279201964    1.309372362    1.184093304    1.098967074    1.315255929    0.9902079872    1.034391108    1.10439491    0.9359255528    1.008437888    0.8618575565    0.9525008993    0.970820936    0.6791277579    0.61123502    0.7479050213    0.7405972421    0.8304373243    0.7134347225
6.85    1.966136773    1.85173816    1.604795506    1.527304308    1.380331185    1.243726064    1.28830224    1.319197012    1.193053925    1.106739125    1.324726913    0.9974708376    1.041794551    1.112143417    0.9425134639    1.016213732    0.8678574014    0.9591634667    0.9783392937    0.6842888606    0.6156873509    0.7533633698    0.746113869    0.8363187302    0.7184312643
6.9    1.980124853    1.865596277    1.616279483    1.53813463    1.390626201    1.252047206    1.297358217    1.329055929    1.202001937    1.114551424    1.334143409    1.004687618    1.049200163    1.119872003    0.9490717415    1.023993643    0.8738587022    0.965817684    0.9858318319    0.6894340589    0.620130421    0.7588158869    0.7516662887    0.8421688838    0.7232386206
6.95    1.994027707    1.879441501    1.627860796    1.548679469    1.400879963    1.260300946    1.30637408    1.338843206    1.211027453    1.122439708    1.34357386    1.011897561    1.056527096    1.127654629    0.9556343202    1.03179745    0.8798154452    0.9724090642    0.9933110532    0.6945962043    0.6245899084    0.7642344982    0.7572191001    0.8481047675    0.7280579912
7    2.007903502    1.893277944    1.639471154    1.559343018    1.411194734    1.268611064    1.315425957    1.348704076    1.219997972    1.13040084    1.353072264    1.019038704    1.063758026    1.135484051    0.9622058276    1.039577756    0.8857952751    0.9789716673    1.000752576    0.6997685405    0.629069957    0.7696977423    0.7627271972    0.8540778712    0.7328925889
7.05    2.021754718    1.907163339    1.651029582    1.569819891    1.421484461    1.276911222    1.324555059    1.35859272    1.228998458    1.138420552    1.362619544    1.026174667    1.070973893    1.1433082    0.9687586391    1.047392811    0.8918138045    0.9855420087    1.008222403    0.7049274634    0.6335402017    0.7751989685    0.7682329534    0.8600707541    0.7376503109
7.1    2.035646096    1.920996976    1.662492181    1.580571906    1.43180989    1.285113431    1.333507789    1.368427504    1.237996661    1.146425588    1.372201939    1.033302264    1.078220667    1.151137392    0.9753131933    1.055211112    0.8978954108    0.9921019398    1.015671488    0.7100720565    0.6380696869    0.7806784861    0.773729536    0.8660799688    0.7424037762
7.15    2.049528278    1.934815145    1.673901274    1.590980397    1.442026557    1.293290978    1.342518311    1.378230999    1.247008539    1.1543872    1.381896297    1.04041292    1.085496262    1.159006292    0.9818792306    1.062944623    0.9039014102    0.9985894109    1.023167658    0.7152055112    0.6426227148    0.7861992607    0.7792054659    0.8720816964    0.7471389999
7.2    2.063411131    1.948563561    1.685298196    1.601349948    1.45217745    1.301510393    1.351389554    1.388012182    1.256006123    1.162347486    1.391659713    1.047584491    1.092782429    1.166876179    0.9884247655    1.070678951    0.9099697004    1.0050485    1.030683154    0.7203239907    0.6471678287    0.7916905735    0.7846894837    0.8779973995    0.7518890251
7.25    2.077257668    1.962327683    1.696732078    1.611494891    1.462345647    1.309701703    1.36018321    1.397798926    1.26504123    1.170332832    1.40145528    1.054731512    1.100092602    1.174759138    0.9949560699    1.078403068    0.9159797663    1.01150198    1.038198668    0.7254860446    0.6516818131    0.79714507    0.7901621751    0.8839003148    0.7566886751
7.3    2.091138411    1.976129821    1.708217069    1.621803553    1.472508873    1.317869142    1.368943396    1.407559851    1.274084958    1.178300283    1.411305307    1.061826625    1.107398837    1.182649326    1.001470554    1.086159665    0.9220945197    1.017938479    1.045749289    0.7306612643    0.6561888158    0.802603958    0.7955983037    0.8898506745    0.761484862
7.35    2.105024143    1.990023038    1.719705392    1.632066133    1.482646042    1.325960127    1.377681663    1.417317407    1.283191466    1.186228276    1.42120589    1.068928422    1.114659825    1.190538189    1.007927249    1.093891177    0.9282044745    1.024350598    1.05336779    0.7358542875    0.6606942104    0.8081110745    0.8010226244    0.895859251    0.7662827994
7.4    2.118800762    2.003984494    1.731175026    1.642251067    1.492705002    1.334106407    1.386313124    1.42701825    1.292291356    1.194100669    1.431058062    1.076034318    1.121930437    1.198435909    1.014374281    1.101573453    0.9342470859    1.030768352    1.060967322    0.7410296379    0.6651835533    0.8136079199    0.8063922997    0.901838022    0.7710466498
7.45    2.132520921    2.017989709    1.742570425    1.652558216    1.502692299    1.342301364    1.395044141    1.436602021    1.30128275    1.201945224    1.440905482    1.083087905    1.129252915    1.206346146    1.020912228    1.109195176    0.9402723272    1.037089954    1.068544643    0.7461753067    0.6696938893    0.819096355    0.8117189334    0.9077751782    0.7759900754
7.5    2.146234632    2.031991548    1.75395284    1.662869751    1.512823218    1.350546879    1.403834698    1.44613077    1.310276803    1.209764597    1.450716541    1.09016581    1.136657355    1.21426241    1.027479103    1.116812234    0.9463342834    1.043370467    1.076125948    0.7512467345    0.6742348933    0.8246051421    0.8170186671    0.9136767212    0.7809960568
7.55    2.159970308    2.045969562    1.76541963    1.673265194    1.522729486    1.358851737    1.4126514    1.455792735    1.3193258    1.217583144    1.460600157    1.097234636    1.144112965    1.222177748    1.034041875    1.124394802    0.9523615699    1.049579781    1.083728804    0.7563459705    0.6788163279    0.8300761957    0.8222807764    0.9195579757    0.7859801361
7.6    2.173701056    2.059947608    1.776884247    1.68361813    1.532689233    1.367202054    1.421417346    1.465413031    1.328341499    1.225433744    1.470577668    1.104273859    1.151573231    1.230082104    1.040539361    1.131992601    0.9583470473    1.055722034    1.091357467    0.7615570969    0.6834110976    0.8355149752    0.8274917289    0.9254289892    0.7908173495
7.65    2.187455959    2.074023495    1.788373624    1.694149686    1.542655037    1.375465583    1.430132427    1.475034179    1.337291236    1.233261718    1.480545181    1.111336175    1.15907739    1.238016531    1.047014413    1.139569809    0.964372114    1.061852919    1.099016072    0.7667660864    0.6880259219    0.8409134549    0.8327434347    0.93133072    0.7957910689
7.7    2.201301401    2.088222201    1.799807926    1.704549328    1.552677623    1.383692133    1.438973211    1.484604905    1.346228099    1.241017427    1.490474883    1.118371863    1.166553955    1.245916588    1.053481975    1.147089832    0.9704329536    1.067970533    1.10661212    0.7719262237    0.6926513803    0.8463178082    0.8380162771    0.9372158622    0.8005929594
7.75    2.215162647    2.102390358    1.811311202    1.714845452    1.562690432    1.391872475    1.447916404    1.49419199    1.355161778    1.248737715    1.500379088    1.12538371    1.174042086    1.25384435    1.059961189    1.154546968    0.976484367    1.074079241    1.114212434    0.7771089105    0.6972799902    0.8517657311    0.8432594001    0.9431265246    0.8055781363
7.8    2.229073575    2.116497808    1.822889604    1.72532683    1.572699901    1.40001908    1.456869755    1.503744469    1.364194079    1.256387074    1.510257181    1.132319527    1.181563487    1.261836407    1.066452582    1.161999479    0.9824983969    1.080149867    1.121785138    0.7823283116    0.701895218    0.8572545053    0.8485164416    0.9490172156    0.810485739
7.85    2.242969118    2.130665638    1.834410542    1.735507067    1.582573976    1.408187052    1.465771017    1.513306058    1.373201464    1.264025536    1.52023056    1.139211715    1.189090802    1.26980407    1.072955139    1.169475173    0.9885517376    1.086220374    1.129347232    0.7876119495    0.7065234026    0.8627772174    0.8537858587    0.9548513374    0.8152327381
7.9    2.256836483    2.144835898    1.845908658    1.745644611    1.592644089    1.416354841    1.474680995    1.522806633    1.382170607    1.271647335    1.530110226    1.146069392    1.196623495    1.277745016    1.079475295    1.176991791    0.9946587075    1.092370545    1.13693022    0.7928818778    0.7111327739    0.8683044042    0.8590085826    0.9606715614    0.8200791375
7.95    2.270694284    2.158988523    1.857457513    1.755761044    1.602754825    1.424473265    1.483561853    1.532303053    1.391120893    1.27925198    1.539943243    1.152952869    1.204185578    1.28569518    1.085985764    1.184571174    1.000746821    1.098535352    1.144543642    0.7981385697    0.7157143438    0.873832453    0.8641776582    0.966482497    0.8249418682
8    2.284576092    2.173041841    1.869041058    1.765822703    1.612916247    1.432633479    1.492484119    1.541786365    1.400109952    1.286860622    1.549713022    1.159872634    1.211735499    1.293612277    1.092523883    1.192197645    1.006830238    1.104651357    1.152086759    0.8033972782    0.7202763047    0.8793119389    0.8693378063    0.9722299613    0.8298342075
8.05    2.298482682    2.187099377    1.880656826    1.77570714    1.623039349    1.440845765    1.501454332    1.551227051    1.40906244    1.294474088    1.559501225    1.166793849    1.219264377    1.301452228    1.099051213    1.199804754    1.012973201    1.110746487    1.159615328    0.8086673437    0.7248459296    0.8847522739    0.8745020089    0.9779991821    0.8347533222
8.1    2.312331042    2.201060416    1.892262274    1.785691597    1.633018572    1.449095738    1.51045529    1.560564893    1.417959157    1.302088771    1.569219771    1.173742144    1.226800758    1.309246864    1.105524519    1.207445128    1.019081576    1.116840842    1.167128052    0.8139410711    0.7293736951    0.8901994482    0.8796656653    0.9837428158    0.8395563785
8.15    2.32620432    2.214909451    1.903846653    1.795772258    1.643054878    1.457331551    1.519477583    1.569833887    1.426953078    1.309749354    1.578896071    1.180716683    1.234368431    1.3169962    1.111930707    1.215037375    1.025255464    1.122907725    1.174631593    0.8191569159    0.7339325062    0.8956872968    0.8848229066    0.9894651714    0.8443920185
8.2    2.340076212    2.228729477    1.915427798    1.805617498    1.653142198    1.465699635    1.528466903    1.579127229    1.435915218    1.317442932    1.588612724    1.187750823    1.241938827    1.324782731    1.118310545    1.222663923    1.031461026    1.128939633    1.18211882    0.8243454625    0.7384964024    0.901197339    0.8899800141    0.9951913041    0.8491911653
8.25    2.354045577    2.242577084    1.926964396    1.815574668    1.66324672    1.474027029    1.537443481    1.588373482    1.444951285    1.325169685    1.598286092    1.194818092    1.249513785    1.332559743    1.12469029    1.230314175    1.037625507    1.134925888    1.189623592    0.829589068    0.7430694483    0.9067104154    0.8951461797    1.000902498    0.8540695023
8.3    2.367950851    2.256404051    1.938448893    1.825664484    1.67330941    1.482330042    1.546396091    1.597610466    1.454006919    1.332909792    1.607924121    1.201901025    1.257039873    1.340327864    1.131023313    1.23798022    1.043858858    1.140920018    1.197140698    0.8347670899    0.7476681897    0.9121645928    0.9002960956    1.006655825    0.8589525005
8.35    2.38191125    2.270254402    1.949918877    1.835650558    1.683415504    1.49063487    1.555397496    1.606859361    1.463066004    1.340575738    1.617541794    1.20894027    1.26450917    1.348075675    1.137324838    1.245768416    1.050038763    1.14691612    1.204656173    0.8399250158    0.752243155    0.9176040966    0.9054676432    1.012418216    0.8637867603
8.4    2.395896643    2.284093923    1.961376598    1.845418443    1.693565274    1.498888038    1.564370941    1.61605405    1.472125486    1.348195947    1.627078585    1.215933471    1.271981752    1.355791606    1.143599312    1.253602249    1.056243141    1.15288961    1.212165283    0.8450623087    0.7567951194    0.9230288106    0.9106091102    1.018180005    0.8686329487
8.45    2.409958068    2.298024849    1.972820551    1.85534778    1.703432346    1.507137897    1.57344719    1.625265788    1.481101671    1.35578421    1.636513188    1.222890976    1.27941929    1.363524303    1.149792708    1.261454025    1.062522352    1.158838053    1.219671323    0.8502252815    0.7613502707    0.9284493474    0.9157380106    1.023933403    0.8735102875
8.5    2.423981256    2.311966531    1.984354686    1.864964531    1.713324788    1.515398247    1.582573376    1.634488148    1.49002649    1.363405481    1.645965732    1.229924639    1.28684197    1.371238973    1.156022483    1.269323647    1.068750718    1.164742187    1.227213337    0.8553680605    0.7659233463    0.9338525097    0.9208702007    1.029728862    0.8782020882
8.55    2.437964788    2.32580467    1.996005715    1.874913105    1.723267657    1.523536978    1.591687437    1.643679734    1.498915114    1.371031132    1.655395915    1.236965759    1.294309553    1.378911497    1.162247652    1.27719114    1.074896016    1.170650393    1.234698911    0.8605394093    0.770505923    0.939250408    0.925999584    1.035542961    0.8831692987
8.6    2.451924614    2.339629136    2.007676774    1.884727408    1.733202137    1.531647102    1.600852676    1.652869535    1.507796174    1.378645449    1.664777282    1.243985748    1.301836393    1.38660185    1.168557709    1.285119243    1.081033475    1.176607267    1.242150415    0.8657046222    0.7751091882    0.9446419864    0.9311175836    1.041330972    0.8879319504
8.65    2.465894348    2.353487075    2.019309956    1.894606875    1.743190965    1.539787228    1.610090563    1.662104733    1.516648181    1.386259835    1.674035683    1.251044578    1.309385673    1.394305486    1.174893445    1.293048784    1.087105583    1.18258505    1.249631048    0.8709146107    0.7796940791    0.9500499866    0.9362439711    1.047061351    0.892623321
8.7    2.479907274    2.367320895    2.030956467    1.904208753    1.753196605    1.547880053    1.619307581    1.671273912    1.525583187    1.393899899    1.683300739    1.258145902    1.316964913    1.402062971    1.181198366    1.300955374    1.093136414    1.188565528    1.257149483    0.8761143482    0.7842573362    0.9554547259    0.9414173044    1.052744969    0.8975817204
8.75    2.493958267    2.381094681    2.042562861    1.914076718    1.763236678    1.556009628    1.62849337    1.680436242    1.534525798    1.401573659    1.692581894    1.265320086    1.324544311    1.409865315    1.187463013    1.308854768    1.099239397    1.194564289    1.264678134    0.8812870069    0.788782091    0.9608365455    0.9465807126    1.05836494    0.9023148764
8.8    2.508052866    2.39488034    2.054139543    1.923825854    1.773228125    1.564173041    1.637701415    1.689621776    1.543538813    1.409302988    1.701921868    1.272502186    1.332141881    1.417681575    1.193737586    1.316814886    1.105285096    1.2006332    1.27224172    0.8864683927    0.7933102316    0.9662150833    0.9517507087    1.063939298    0.9071006461
8.85    2.522112154    2.408654598    2.065640394    1.933470185    1.783473774    1.572304134    1.646899368    1.698783817    1.552599516    1.417074223    1.71130079    1.279649641    1.339707954    1.425471126    1.200004906    1.324813862    1.111291481    1.206705361    1.279820659    0.8916084755    0.797829898    0.9715593104    0.9569241118    1.069472157    0.9118170007
8.9    2.536098605    2.422392135    2.077145038    1.943281347    1.793847417    1.580485014    1.656134339    1.708029636    1.561730049    1.424842465    1.720642733    1.286784496    1.347205415    1.433238359    1.206300856    1.33279154    1.117319817    1.212751451    1.287435985    0.8967634452    0.8023551536    0.9769862515    0.9621135409    1.074995656    0.9166441674
8.95    2.55009636    2.436148998    2.088682178    1.953194862    1.804401197    1.588646788    1.665311166    1.717313594    1.570835665    1.432652416    1.729942056    1.293854312    1.354658498    1.440978429    1.212655134    1.340726804    1.123365989    1.218795892    1.295069109    0.9018765996    0.8068701112    0.9823827499    0.9673349567    1.080454861    0.9214538168
9    2.564055058    2.449909385    2.100132234    1.96327172    1.814897665    1.596810097    1.67442394    1.726558877    1.579945894    1.440525603    1.739207873    1.300991333    1.362198443    1.448728109    1.219060884    1.348679922    1.12940553    1.224929148    1.302689601    0.9069949281    0.8114378299    0.9877769333    0.9725122392    1.085908466    0.9262121423
9.05    2.578017751    2.463687807    2.11150323    1.973328456    1.825372291    1.604884195    1.683542529    1.735726011    1.588978691    1.448389693    1.748427548    1.308071897    1.36978278    1.456488758    1.225510676    1.356692476    1.135425958    1.231101795    1.310328287    0.9121239938    0.8160225966    0.9931643083    0.9777060222    1.091321388    0.9310862688
9.1    2.592029461    2.477474861    2.122960734    1.983478879    1.835854035    1.612890975    1.692672933    1.744893836    1.598156148    1.45624294    1.757576224    1.315096109    1.377369446    1.4643061    1.231998182    1.364745524    1.141439009    1.237228084    1.317963626    0.9172713145    0.8206067202    0.9985421912    0.9829176137    1.096773371    0.9360857083
9.15    2.606084043    2.491197154    2.134320048    1.99343308    1.846357094    1.620887165    1.701861828    1.754171128    1.607293645    1.464090855    1.766702848    1.322068274    1.384948864    1.472065994    1.238530591    1.372800682    1.147434141    1.243357927    1.32555892    0.922419939    0.8251363859    1.003887104    0.9881072253    1.102232716    0.9408591698
9.2    2.620142293    2.504874305    2.145722542    2.003681843    1.85678291    1.628825454    1.711123769    1.76349742    1.616531304    1.471962449    1.775840682    1.329100842    1.392559432    1.47979429    1.245056273    1.380815161    1.15345044    1.249529555    1.33313688    0.9275838351    0.8296563157    1.009244572    0.9933457598    1.107712773    0.9457286192
9.25    2.634141014    2.518509792    2.157076831    2.013707557    1.867048445    1.63675184    1.720380475    1.772832017    1.625775154    1.479808249    1.784922035    1.336143195    1.400199458    1.487557648    1.251611805    1.388811734    1.159445599    1.255715472    1.340691999    0.932747148    0.8341433286    1.014569925    0.9985389214    1.113237578    0.950508128
9.3    2.64814983    2.532057721    2.168423248    2.024000543    1.877518592    1.644679919    1.729540259    1.782177757    1.635005696    1.487701703    1.794030699    1.34319316    1.407880423    1.495308569    1.258214839    1.396805696    1.165447845    1.261908835    1.348185811    0.9379361631    0.838637041    1.019948441    1.003715238    1.118836379    0.955292488
9.35    2.662145728    2.545601304    2.17979726    2.034181978    1.887957325    1.652657914    1.738689888    1.791597997    1.644245662    1.495636495    1.803066055    1.350209137    1.415537228    1.503008421    1.264828937    1.404817729    1.17147673    1.268082268    1.35564724    0.9431068794    0.8431223781    1.025218945    1.008827691    1.124454988    0.9601591284
9.4    2.676062452    2.559256994    2.191166124    2.04437138    1.898404587    1.660622676    1.747909858    1.801017665    1.653467358    1.50363291    1.812053556    1.357256408    1.423096459    1.51066587    1.271433207    1.412804269    1.177524449    1.274231132    1.363084719    0.9483095814    0.8476280079    1.030383263    1.013985142    1.130073924    0.9650181244
9.45    2.690007103    2.57291176    2.202389351    2.054675488    1.90880803    1.668572912    1.757177032    1.810412787    1.662661788    1.511648301    1.820950118    1.364300568    1.430655894    1.518290337    1.27800984    1.420805661    1.183550541    1.280360619    1.370521649    0.9535100815    0.8521094036    1.035547336    1.019163987    1.135685996    0.9698573654
9.5    2.703958416    2.586612659    2.213543322    2.065003114    1.91950469    1.676479765    1.766463466    1.819901918    1.671837348    1.519639543    1.829810102    1.37132143    1.438314638    1.525887633    1.284647136    1.428771657    1.18956538    1.286485584    1.377992006    0.9587877976    0.8565782679    1.040692712    1.024369566    1.141312848    0.9747249525
9.55    2.717968972    2.600267419    2.224630148    2.075299799    1.930138465    1.684374841    1.775720524    1.829446167    1.680974489    1.527572021    1.838664387    1.378283329    1.44600916    1.533476617    1.291341661    1.436697867    1.195575989    1.292592608    1.385499559    0.9640859691    0.861035637    1.045825562    1.029590446    1.146861643    0.9797967721
9.6    2.732095037    2.613989947    2.235636009    2.085469097    1.940821775    1.692299143    1.784981821    1.83903637    1.690111803    1.535514066    1.847530453    1.385248534    1.453643259    1.541104359    1.29803766    1.444618529    1.201514352    1.298746922    1.392959272    0.9694063939    0.8654773113    1.05098226    1.034845738    1.152311086    0.9846535511
9.65    2.746257219    2.627619706    2.246638961    2.095718741    1.951484084    1.700234253    1.794248349    1.848566741    1.699329159    1.543482582    1.856379288    1.392231087    1.461222395    1.548772656    1.304796301    1.452574798    1.207382451    1.304858183    1.400438773    0.9747203812    0.8698969161    1.056134263    1.040124496    1.157752711    0.9893989044
9.7    2.760488332    2.641184559    2.257598869    2.105907558    1.962151489    1.708096972    1.80346872    1.858042078    1.708503664    1.551475183    1.865228874    1.399194132    1.468810441    1.556451547    1.311501124    1.460586838    1.213307493    1.310986128    1.407882245    0.9800658585    0.8743044345    1.061310677    1.04534419    1.163179162    0.9942338551
9.75    2.774727084    2.654748559    2.268469967    2.116070253    1.972718897    1.715865862    1.812618484    1.867547165    1.717668075    1.559419362    1.874119757    1.406162388    1.476421665    1.56411806    1.318242321    1.468586279    1.219256047    1.317098823    1.41531524    0.9853892658    0.8786803202    1.06649924    1.050559349    1.168570043    0.9990637161
9.8    2.78909417    2.668324927    2.279332342    2.126206377    1.983291469    1.723604325    1.82179118    1.877070816    1.726798928    1.567364599    1.883011461    1.41316587    1.484083252    1.571761524    1.325023917    1.476570476    1.225134956    1.323195748    1.422817769    0.9907123339    0.8831019298    1.071710172    1.055820335    1.173913227    1.004091297
9.85    2.803565893    2.681954965    2.29030957    2.136299645    1.993848937    1.731346998    1.830869196    1.886603008    1.736035327    1.575413978    1.891983036    1.420247582    1.491722088    1.579402785    1.331825462    1.484572912    1.230935515    1.329361745    1.430370921    0.9960247883    0.887500504    1.076890865    1.061077171    1.179210542    1.008986433
9.9    2.818064786    2.695723885    2.301248588    2.146322454    2.004573552    1.739107434    1.840028678    1.896263791    1.745149977    1.583457043    1.900974988    1.427285335    1.499360453    1.587063862    1.338610275    1.492548407    1.236675624    1.33556633    1.437995682    1.001325884    0.8918972282    1.082107491    1.066364463    1.184495558    1.013848363
9.95    2.832686061    2.709527748    2.312209647    2.156474832    2.015165209    1.746879334    1.849230065    1.905898183    1.754192601    1.591520197    1.910105351    1.434302659    1.50705536    1.594699339    1.345345097    1.500520654    1.242399    1.34171995    1.445645932    1.006614697    0.8962879763    1.087276955    1.071634307    1.189845798    1.018683763
10    2.847294748    2.723295155    2.323140355    2.166640943    2.025709392    1.75461187    1.858428049    1.915564677    1.763171885    1.599559155    1.919301497    1.441330495    1.514785071    1.602299507    1.352117772    1.508414725    1.248145291    1.34785277    1.453340336    1.011937208    0.900692366    1.092465957    1.076860499    1.19521105    1.02360749
10.05    2.86186111    2.737006892    2.33408021    2.176839262    2.036330793    1.762350985    1.867630695    1.925211621    1.772192551    1.607577019    1.928486746    1.448433025    1.522575776    1.609895168    1.358955686    1.516269878    1.253909173    1.354040276    1.461094894    1.017267681    0.9051069512    1.097650675    1.082050363    1.200558726    1.028519509
10.1    2.876474248    2.750629839    2.345010465    2.187072794    2.046946283    1.77003501    1.876902792    1.934939264    1.781195801    1.615581018    1.937700751    1.455602491    1.530397755    1.617519933    1.365766893    1.524117889    1.259643893    1.360206981    1.468872355    1.022618369    0.9095053366    1.102793672    1.087244775    1.205982117    1.033345069
10.15    2.891107532    2.764284148    2.355851195    2.19727057    2.057676346    1.777699728    1.886239866    1.944572889    1.79021191    1.623559982    1.946972136    1.462771602    1.53818017    1.625158171    1.372574232    1.531967743    1.265390725    1.366417088    1.476697079    1.028023451    0.9138723411    1.107954472    1.092439325    1.211432232    1.038245828
10.2    2.905708607    2.777875402    2.366621996    2.207419096    2.068442093    1.785344484    1.895565603    1.954160119    1.799177288    1.631497525    1.956309074    1.469899965    1.54594672    1.632760658    1.379359644    1.539784283    1.271136447    1.37266859    1.48450668    1.033457065    0.9182119685    1.113113611    1.097615995    1.216834324    1.043216545
10.25    2.920405584    2.791320494    2.377403489    2.21758508    2.079336054    1.793034024    1.904772985    1.963818094    1.808089183    1.63947507    1.965779333    1.476984309    1.553732864    1.640391438    1.386207402    1.547619932    1.276877682    1.378939943    1.492291068    1.038860413    0.9225101454    1.118278569    1.102782344    1.222259936    1.048164871
10.3    2.935205841    2.804626902    2.388078623    2.227739881    2.09022658    1.800699367    1.913881322    1.973567293    1.817070525    1.647502374    1.975252858    1.484058647    1.561537786    1.647999687    1.392991512    1.555396739    1.282548105    1.385221824    1.500054394    1.044223331    0.9267927124    1.123544783    1.107940814    1.227674392    1.053183153
10.35    2.950043945    2.817775906    2.398753266    2.237872696    2.101048624    1.808431224    1.922998073    1.983327395    1.826048272    1.65551513    1.984664639    1.491145619    1.569383244    1.65560711    1.399693347    1.563154568    1.288205517    1.391564283    1.507804351    1.049579419    0.9310837878    1.128814377    1.113104383    1.233092526    1.0580323
10.4    2.964776621    2.830857949    2.409474101    2.248030723    2.111854024    1.81620201    1.932075677    1.993023576    1.834955672    1.663524509    1.99404044    1.498281578    1.577286794    1.663206592    1.406415503    1.570902553    1.293810917    1.39781849    1.515489891    1.054893735    0.9353572848    1.134078075    1.118270924    1.238437142    1.063031195
10.45    2.97950171    2.843942236    2.420150676    2.258177706    2.122622722    1.823987725    1.941138857    2.002718429    1.843894723    1.671490046    2.003462252    1.505418395    1.585191609    1.670851369    1.413193123    1.578641677    1.299393675    1.404158983    1.523217484    1.060200037    0.9396283336    1.13931575    1.123423786    1.243787495    1.068059699
10.5    2.994256007    2.857006193    2.430879172    2.268263047    2.133252625    1.831755496    1.950208015    2.012492972    1.852886823    1.679529833    2.012795565    1.512672964    1.593101283    1.678530903    1.420000898    1.586362628    1.305030427    1.410473894    1.531028821    1.065495147    0.9438993103    1.144581956    1.128632017    1.249069707    1.072949647
10.55    3.009114539    2.870177966    2.441623041    2.278316837    2.143848755    1.83945482    1.959232526    2.022250344    1.861805127    1.687529214    2.02215825    1.519924289    1.601076049    1.686231929    1.426821913    1.594010883    1.310723037    1.416784241    1.538831086    1.070805655    0.9481408916    1.149891876    1.133842462    1.254350301    1.078023098
10.6    3.023979093    2.883358207    2.452336482    2.288304457    2.154362238    1.847182285    1.968276003    2.031993242    1.870561572    1.695457198    2.031496719    1.527093556    1.609033444    1.693962237    1.433657725    1.60170806    1.316338655    1.423105649    1.546620813    1.076126316    0.9523438703    1.155232302    1.13908482    1.259616935    1.082906187
10.65    3.038855949    2.89658783    2.463111656    2.29830363    2.165072986    1.854981948    1.977352539    2.041684309    1.879394973    1.70337961    2.040792285    1.534230049    1.617021782    1.70170039    1.44049314    1.609419116    1.321944757    1.429394083    1.554404301    1.08149069    0.9565457227    1.160569673    1.144283968    1.264861468    1.087970253
10.7    3.053654559    2.909782759    2.473928871    2.308328291    2.175733511    1.862791454    1.986419701    2.05131039    1.888314277    1.711249253    2.050114228    1.541398253    1.624923464    1.709418002    1.44735647    1.617101175    1.327523533    1.435644652    1.562169283    1.086891121    0.9607280784    1.165862297    1.149411389    1.270063858    1.092901423
10.75    3.068415764    2.922906286    2.484829884    2.318390357    2.186162809    1.870576886    1.995411542    2.060956379    1.897126654    1.719153353    2.059462711    1.548631335    1.632768055    1.717172905    1.454247133    1.624809614    1.333117154    1.441883514    1.569982348    1.09235012    0.9649587203    1.171150961    1.154537967    1.27529321    1.097779451
10.8    3.0831419    2.936000213    2.495736234    2.328465143    2.196678784    1.878353485    2.004322326    2.070615248    1.905878619    1.726992047    2.068793865    1.555818274    1.640607167    1.724898238    1.461073046    1.632466493    1.33873747    1.448113655    1.577796089    1.097835939    0.9691572344    1.176378496    1.159656771    1.280547427    1.102598217
10.85    3.097963096    2.949009989    2.506659684    2.338591019    2.20719909    1.886120864    2.013137787    2.080388915    1.914829765    1.734781951    2.078072326    1.563048315    1.648443476    1.73261534    1.467860152    1.640141751    1.344369484    1.454366361    1.585581576    1.103326751    0.9733676464    1.181575496    1.164803513    1.285795454    1.107425798
10.9    3.112869736    2.962037581    2.517635835    2.348718116    2.217718325    1.893847302    2.021999434    2.090203342    1.923765385    1.742576867    2.087291935    1.570312872    1.656202538    1.740363414    1.474574002    1.647844743    1.349947992    1.460660447    1.59331197    1.108789911    0.9775844327    1.186676163    1.169963183    1.291000121    1.112342572
10.95    3.12775479    2.975006116    2.528645755    2.358925754    2.228173708    1.901658548    2.030971553    2.099913375    1.932655925    1.750496777    2.096495191    1.577583916    1.663901889    1.748046937    1.481243023    1.655565702    1.355520438    1.466980954    1.601030081    1.114300674    0.9818357694    1.191744828    1.175156359    1.29624556    1.11724339
11    3.142611107    2.987966146    2.539556379    2.369179305    2.238638264    1.909408    2.03994086    2.109636539    1.941615647    1.758540809    2.105694239    1.584861339    1.671583308    1.755669263    1.487961316    1.663301996    1.361070781    1.473302729    1.608785147    1.119807512    0.986103792    1.196771641    1.180385295    1.301547963    1.122099641
11.05    3.157478742    3.000977938    2.550407461    2.379482119    2.249110802    1.917136884    2.048850196    2.119297806    1.950781269    1.766567184    2.114900618    1.592156649    1.679290085    1.763269957    1.49466441    1.671056504    1.366548531    1.479652992    1.616535641    1.125337889    0.990384031    1.201763246    1.185663174    1.306856113    1.126924221
11.1    3.172354821    3.014047125    2.561231084    2.389821259    2.259686609    1.924940266    2.057718243    2.128981708    1.959891232    1.77465719    2.12404601    1.599488318    1.687023649    1.770851536    1.501340057    1.678804155    1.37194928    1.485996005    1.624321139    1.130862764    0.9946742535    1.20673394    1.19094506    1.312167897    1.131856967
11.15    3.187306313    3.027261899    2.572046009    2.40018358    2.270112827    1.932750599    2.066632278    2.138714237    1.969022987    1.782793874    2.133141219    1.606864614    1.694684337    1.778443674    1.507996676    1.686574628    1.377377718    1.492315652    1.632138646    1.136373653    0.998972358    1.211713443    1.196187135    1.31753806    1.136704532
11.2    3.20224911    3.040574931    2.582796061    2.410562199    2.280562315    1.940597065    2.075650157    2.148456928    1.978303385    1.790882849    2.142254094    1.614223022    1.702276856    1.786010585    1.514613802    1.694324896    1.382903858    1.498749631    1.639956279    1.141844584    1.003226195    1.216665406    1.201383233    1.32294854    1.141495854
11.25    3.217042636    3.053758783    2.593567402    2.420959801    2.290957003    1.948457418    2.084792245    2.158378997    1.987630668    1.79890425    2.151449873    1.621546909    1.709859733    1.793563962    1.521178537    1.702035005    1.388463736    1.505178703    1.647754552    1.147322365    1.007504629    1.221545163    1.20657085    1.328415889    1.146242667
11.3    3.231786712    3.066750964    2.604368623    2.431324114    2.301305107    1.95644043    2.093929467    2.168385917    1.996851484    1.806908474    2.160634582    1.628869486    1.717420826    1.801128435    1.52771768    1.709759252    1.393967348    1.511601937    1.655531395    1.152749713    1.011821847    1.226441941    1.211708145    1.33388846    1.151003034
11.35    3.246533642    3.079629731    2.615306302    2.44172926    2.311537349    1.964473859    2.103092925    2.178394716    2.006031559    1.814910179    2.169740756    1.636264551    1.725069693    1.808668897    1.534170972    1.717443719    1.399451323    1.51804629    1.663316365    1.15817084    1.016170067    1.231327151    1.216871519    1.3393705    1.15575892
11.4    3.261311382    3.092420437    2.626398765    2.452136251    2.321982446    1.97252789    2.11213215    2.188345275    2.015253597    1.822965716    2.178837796    1.643674297    1.732708118    1.816194193    1.540576461    1.725093157    1.404972463    1.524401227    1.671040123    1.163543116    1.02052004    1.236157935    1.222016624    1.344857407    1.160543031
11.45    3.276022574    3.105202225    2.637687661    2.462489838    2.332508334    1.980647556    2.121103567    2.198280278    2.024570242    1.831034779    2.187965969    1.651098536    1.740381299    1.82371004    1.546884936    1.732703615    1.41052889    1.530816125    1.678767949    1.169001314    1.024859355    1.24093771    1.227108557    1.350282383    1.165123394
11.5    3.290684278    3.117988434    2.648988478    2.472870783    2.343091495    1.98873399    2.130113976    2.20821768    2.033819    1.839118969    2.197067485    1.658502255    1.748071132    1.831184039    1.553195052    1.74036247    1.41610712    1.537223394    1.686518016    1.174532036    1.029194753    1.245718042    1.232217096    1.355680722    1.169644026
11.55    3.30541138    3.1307358    2.660330064    2.483259703    2.353434135    1.996825635    2.139089572    2.218222397    2.043226945    1.847219823    2.206197819    1.665871445    1.755705649    1.838670955    1.559527817    1.747980739    1.421688592    1.543595263    1.694298693    1.18009464    1.033527415    1.250468403    1.23735298    1.361133854    1.174330332
11.6    3.320163961    3.143596197    2.671752501    2.493624058    2.363841709    2.004925738    2.14801726    2.228176095    2.05270541    1.855370343    2.215384236    1.673191143    1.763310871    1.846231125    1.565901838    1.755596587    1.427279987    1.550004614    1.702128037    1.185650621    1.037838503    1.255204788    1.242526737    1.366599354    1.178926609
11.65    3.334986928    3.156477653    2.683125324    2.503861338    2.3743952    2.013079291    2.157043962    2.238088841    2.062219435    1.863526905    2.224512794    1.680484175    1.770856962    1.853799877    1.57227244    1.763244477    1.43286139    1.556388724    1.710045109    1.19120131    1.042172198    1.259918621    1.247660907    1.372122707    1.183567719
11.7    3.349801531    3.169415275    2.694496519    2.513957933    2.385045583    2.02130475    2.166042143    2.248042417    2.071793821    1.871650067    2.233633734    1.687771637    1.778397022    1.861295354    1.578652359    1.770898727    1.438497247    1.562753653    1.718040792    1.196758171    1.046522726    1.264690232    1.252769502    1.37767438    1.188101697
11.75    3.36451038    3.182414569    2.70593268    2.524103239    2.395463281    2.029501255    2.175137133    2.258057318    2.081438846    1.879829652    2.242854191    1.694984718    1.78600533    1.868798735    1.584984331    1.778493984    1.444189463    1.569109861    1.726015298    1.202313854    1.050886992    1.269489321    1.257888477    1.383192728    1.192700518
11.8    3.379184322    3.195488923    2.717507198    2.534381452    2.405979584    2.037655668    2.184275155    2.268118494    2.091136565    1.888036502    2.252100042    1.702165298    1.793715173    1.876383368    1.591283925    1.786093047    1.449926979    1.575501547    1.733977905    1.207856798    1.05526734    1.27435061    1.263060676    1.388686341    1.19734322
11.85    3.393807381    3.208612272    2.72913928    2.544567923    2.416492915    2.045855147    2.193369164    2.278155725    2.1008038    1.896271317    2.261277511    1.709354238    1.801539072    1.884026875    1.597527643    1.793687066    1.455653325    1.581854976    1.741953642    1.213381234    1.059644936    1.279240493    1.268245842    1.394168586    1.201880893
11.9    3.408340511    3.22182367    2.740818094    2.554731337    2.426908354    2.054027896    2.202446302    2.288052494    2.110514322    1.904450602    2.270380599    1.716629468    1.809298412    1.891664046    1.603757671    1.80121961    1.461418592    1.588290954    1.749957504    1.218870006    1.064017001    1.284134629    1.273477707    1.399668112    1.206507809
11.95    3.422856328    3.234982328    2.752556525    2.564775544    2.437243007    2.062293773    2.211528922    2.297963604    2.120230394    1.912547293    2.279424971    1.723937561    1.817042421    1.89927816    1.609936894    1.80870136    1.467088046    1.594747469    1.757983136    1.224352893    1.06837415    1.289020013    1.278722381    1.40518435    1.211157993
12    3.437480388    3.248049438    2.764253477    2.574902256    2.447770194    2.070550953    2.220695557    2.307848647    2.129964618    1.920585833    2.288570104    1.731169469    1.824783121    1.906854814    1.61611227    1.816116416    1.472738373    1.601293725    1.766091606    1.2298448    1.072703945    1.293906145    1.28396742    1.410712828    1.215899514
12.05    3.452099925    3.261104906    2.775871643    2.584987239    2.458125292    2.078845732    2.229907147    2.317735528    2.139732387    1.928607476    2.297736271    1.738311682    1.832476789    1.914441889    1.622294011    1.823527735    1.478415782    1.607904055    1.774233506    1.235359661    1.077043971    1.298736105    1.289211317    1.416264075    1.220599969
12.1    3.466668353    3.274204343    2.787476589    2.595125253    2.468470076    2.08715996    2.239225141    2.327531176    2.149480844    1.936599273    2.306944559    1.745388643    1.8402119    1.922006893    1.628458488    1.830975518    1.484232365    1.614479276    1.782383409    1.240870696    1.081353308    1.303469821    1.294477726    1.42183687    1.225245956
12.15    3.481121136    3.287379728    2.799089561    2.605269046    2.478690636    2.095570148    2.248539789    2.337372541    2.159198148    1.944589426    2.316147847    1.75249391    1.847930652    1.929516856    1.634615324    1.83843626    1.490032127    1.620989555    1.790527818    1.246408247    1.085674456    1.308194036    1.299715541    1.427366483    1.230100407
12.2    3.495569104    3.300607887    2.810824152    2.615483354    2.489109902    2.103998224    2.257878177    2.347154237    2.168861676    1.952605583    2.325205201    1.759610205    1.85566231    1.937067773    1.640790113    1.84591732    1.495917321    1.627437523    1.798643337    1.251943078    1.090007711    1.312830406    1.304923674    1.432879922    1.234974727
12.25    3.509978457    3.313739108    2.822602351    2.625541506    2.4995    2.112403166    2.267249616    2.356980485    2.178511521    1.960558676    2.334236081    1.76674845    1.863445797    1.944653198    1.6469741    1.853420289    1.501776961    1.63385886    1.806706763    1.257457101    1.094370293    1.317460924    1.310119996    1.438394355    1.239781007
12.3    3.524355649    3.326896188    2.834319321    2.635673681    2.509915697    2.120771568    2.276698481    2.366849488    2.188101368    1.968530561    2.343275232    1.773934726    1.871246516    1.952323996    1.653132309    1.860868377    1.507649795    1.64031023    1.814791477    1.262935952    1.098714207    1.322103648    1.315240842    1.443944448    1.244647554
12.35    3.53878259    3.339996069    2.845944657    2.645750466    2.520618772    2.129079231    2.286125029    2.37677495    2.197823061    1.976522348    2.352372934    1.781132738    1.878981726    1.960029366    1.659253499    1.868341905    1.513632446    1.646789612    1.822828852    1.268431254    1.103044694    1.326737384    1.320311751    1.449467943    1.249358558
12.4    3.553167369    3.353044185    2.857540699    2.655874709    2.531232852    2.137374748    2.295576168    2.386694561    2.207503219    1.984531333    2.361661112    1.788351391    1.886752667    1.96778042    1.665396651    1.875822861    1.519619407    1.653204871    1.830796513    1.273992586    1.107398399    1.331379031    1.325366132    1.454985832    1.254108347
12.45    3.567590911    3.365938309    2.869232023    2.665929445    2.54195233    2.145687487    2.305028597    2.396651271    2.21704907    1.99255235    2.371004955    1.79556988    1.894543743    1.97553956    1.671547519    1.883308594    1.525601749    1.659664054    1.838707151    1.27958186    1.111726737    1.336064183    1.33047805    1.46050192    1.258884647
12.5    3.582028061    3.378790593    2.881028838    2.67602344    2.552867558    2.1540158    2.314550885    2.406722337    2.22661822    2.000553394    2.380291767    1.802814421    1.902357665    1.983294267    1.677689969    1.890723851    1.531597943    1.666201243    1.846615504    1.285172743    1.116023407    1.340848503    1.335614765    1.466052468    1.263691146
12.55    3.596478263    3.39158773    2.892864349    2.686180686    2.563835542    2.162323138    2.324034684    2.416734335    2.236248137    2.008577539    2.3896168    1.810099997    1.910150429    1.991087569    1.683861773    1.898100515    1.53762416    1.672811307    1.854500244    1.290748404    1.12033378    1.345686149    1.340764386    1.471630317    1.268468043
12.6    3.61087656    3.404249716    2.904851019    2.696435596    2.574779588    2.170631872    2.333530496    2.426708612    2.245998199    2.016589438    2.398933997    1.817424198    1.917941377    1.998913472    1.690065569    1.9054619    1.543660574    1.679462598    1.862402061    1.296305844    1.124629134    1.350537337    1.345917651    1.477209025    1.273227127
12.65    3.625244492    3.416849097    2.916999524    2.706503778    2.585684528    2.178930921    2.342977266    2.436713377    2.255717079    2.024627367    2.40826384    1.824743747    1.925755298    2.00675046    1.696240014    1.91291253    1.54967824    1.686137832    1.870298031    1.301903454    1.128919498    1.355349032    1.351114645    1.482821009    1.278010989
12.7    3.639530315    3.429507213    2.929084485    2.716741687    2.596607776    2.187188405    2.352427439    2.446743188    2.265277275    2.032714232    2.417647044    1.832012301    1.93362388    2.014539103    1.702332109    1.920345569    1.555672881    1.69280373    1.878127762    1.307513236    1.133266256    1.360184509    1.356292119    1.488425332    1.282787501
12.75    3.653620696    3.442201926    2.941224127    2.726865944    2.607834766    2.195497583    2.361967207    2.456819641    2.275135535    2.040851829    2.427108585    1.8392413    1.94143629    2.022269598    1.708527598    1.927730061    1.561693384    1.699402936    1.885992644    1.313110967    1.137648074    1.365025062    1.361478513    1.494031338    1.287576844
12.8    3.667587691    3.45489687    2.953386346    2.737151196    2.619110994    2.203823364    2.371606884    2.466998084    2.284890758    2.049043764    2.436577111    1.846424269    1.949241505    2.030036203    1.714807706    1.935061936    1.56771984    1.70592792    1.893871489    1.318690987    1.142035717    1.369870609    1.366704175    1.49962957    1.292365692
12.85    3.681600757    3.467578582    2.965422322    2.747271111    2.630446364    2.212210728    2.381338634    2.47713549    2.294661161    2.057260098    2.445978463    1.853507153    1.95705473    2.037814643    1.72116377    1.942413658    1.573789186    1.712396507    1.901771409    1.324227058    1.146444302    1.374662919    1.371918694    1.505204688    1.297242399
12.9    3.695659283    3.480250859    2.977405271    2.757462558    2.641886903    2.220641006    2.391117457    2.487305825    2.304433074    2.06550816    2.455411186    1.860538755    1.964943407    2.045554065    1.727544733    1.949800189    1.579880116    1.718810495    1.909674392    1.329745969    1.150859711    1.379424027    1.377140031    1.510787213    1.302087811
12.95    3.709733553    3.492934523    2.989394163    2.767809523    2.653198154    2.229002384    2.400854952    2.49752982    2.3143156    2.073778475    2.464832714    1.867506252    1.972824983    2.053337235    1.733929043    1.957268957    1.585931842    1.725231651    1.917541896    1.335264449    1.155302683    1.384151399    1.382355835    1.516404831    1.306935661
13    3.723606645    3.505612319    3.001398308    2.77818595    2.664483921    2.237382548    2.410520494    2.507695789    2.324059165    2.082069279    2.474290453    1.874418536    1.980720914    2.061115774    1.74028843    1.964688094    1.591979807    1.731640095    1.925399045    1.3407658    1.159777177    1.388869801    1.387553653    1.522005527    1.311775164
13.05    3.737411494    3.518228587    3.013382556    2.788425641    2.675773525    2.245705692    2.420158617    2.517822519    2.333842207    2.090320859    2.483722188    1.881331289    1.988685224    2.068864392    1.746645689    1.972062783    1.598075633    1.7380515    1.933205444    1.346251627    1.164251143    1.393527783    1.392755507    1.527659215    1.316568646
13.1    3.751289987    3.530785833    3.025274634    2.798845462    2.6870942    2.253919087    2.429952964    2.527962917    2.343667334    2.098642062    2.493318312    1.888250641    1.996724713    2.07662099    1.753067103    1.979543489    1.604173079    1.744484653    1.940993234    1.351776629    1.168752572    1.398199702    1.39796031    1.533281958    1.321396295
13.15    3.765128206    3.54334293    3.037153871    2.809094215    2.6984895    2.26219203    2.439784044    2.538140954    2.353614903    2.106947215    2.502912622    1.895303182    2.00488241    2.084380045    1.759475388    1.987056228    1.610209453    1.750914834    1.948742235    1.357262954    1.173320713    1.40292053    1.403185209    1.538913421    1.326284486
13.2    3.778948114    3.555854847    3.049006105    2.819448408    2.709929949    2.270490547    2.449718492    2.548318465    2.363480213    2.115222856    2.51249004    1.902458773    2.013157285    2.092092769    1.765904134    1.994586401    1.616281013    1.757263556    1.956510186    1.36279595    1.177900447    1.407622452    1.408399239    1.544598684    1.331156336
13.25    3.792767696    3.568272659    3.060822241    2.829735043    2.721447071    2.278772806    2.459669943    2.558420461    2.373550532    2.123429213    2.522053598    1.909556196    2.021509884    2.09985338    1.772353477    2.002067355    1.622390321    1.763555127    1.964350969    1.368341253    1.182504731    1.412311584    1.41361732    1.550322536    1.335953519
13.3    3.806492155    3.580652888    3.072749222    2.839837415    2.733017706    2.287117948    2.469674122    2.568595432    2.383664645    2.131629878    2.531583872    1.916644559    2.029952803    2.107637858    1.778751031    2.009437169    1.628480897    1.769802114    1.972196361    1.373900239    1.187130306    1.417038751    1.418841265    1.556068729    1.340816732
13.35    3.820370185    3.593047039    3.08460955    2.850040714    2.744571219    2.295500844    2.479681408    2.578729474    2.393634061    2.139793325    2.541152171    1.923737465    2.038412333    2.115443357    1.785186732    2.016783512    1.634600403    1.776023869    1.980059295    1.37947508    1.191777267    1.421767078    1.424065141    1.561836019    1.345660662
13.4    3.83448166    3.605436927    3.09632366    2.860182576    2.756125215    2.303849455    2.489692846    2.588872385    2.403630658    2.147899424    2.550803366    1.930865641    2.046930866    2.123319873    1.791706633    2.024139693    1.640668487    1.7822898    1.987928811    1.385042772    1.196442618    1.426540174    1.429292465    1.567558089    1.350506535
13.45    3.848466202    3.617821682    3.107980372    2.870204543    2.767672037    2.312241703    2.499704512    2.599030039    2.413783192    2.155926228    2.560445049    1.937974131    2.05546091    2.131239765    1.798297693    2.031555144    1.646773268    1.788527406    1.995797006    1.390571793    1.201144569    1.431343501    1.434471989    1.573221678    1.355266208
13.5    3.862390319    3.630190972    3.119553101    2.880313207    2.779228726    2.320601348    2.509637229    2.60927084    2.423901799    2.163984098    2.570053185    1.945015951    2.064046944    2.139210868    1.80491983    2.03901035    1.65284584    1.794750547    2.003683953    1.396123799    1.20584103    1.436194324    1.439658757    1.578894116    1.360105052
13.55    3.876292256    3.642565866    3.131006748    2.890353761    2.790777385    2.328869097    2.519473867    2.619527348    2.433872357    2.171982834    2.579774721    1.952095585    2.072648995    2.147204183    1.811566357    2.046458097    1.658868372    1.80098687    2.01162622    1.401666077    1.21047494    1.441099118    1.444845534    1.584587324    1.364889563
13.6    3.890199262    3.65496256    3.142528056    2.900459118    2.802305257    2.337077318    2.529279938    2.629818341    2.443860553    2.179998444    2.589464343    1.959214582    2.081142429    2.155142369    1.818255516    2.053919498    1.664894576    1.807184019    2.019583705    1.407223786    1.21510851    1.446073211    1.450064445    1.590280971    1.369690463
13.65    3.904207134    3.667314954    3.153934592    2.910688668    2.813890437    2.345356104    2.539085774    2.640136478    2.453935128    2.1880523    2.599060089    1.966303579    2.089612589    2.163049151    1.824952956    2.061394497    1.671030432    1.813310732    2.02751874    1.412738798    1.219779516    1.451044362    1.455255046    1.59601661    1.374464779
13.7    3.918151749    3.679651187    3.165342267    2.920890632    2.825481487    2.353582054    2.548904402    2.650455777    2.464008408    2.196069771    2.608610803    1.973318642    2.098107074    2.170927003    1.831686316    2.068864193    1.677233107    1.819490174    2.035415585    1.418263634    1.224435315    1.455954914    1.460420461    1.601769359    1.379162951
13.75    3.932095629    3.691895651    3.176720798    2.931176818    2.837114471    2.361728641    2.558746172    2.660706984    2.473969085    2.204134311    2.618148547    1.980368504    2.106678123    2.178807099    1.83837765    2.076341805    1.683498    1.825636417    2.043300103    1.423797796    1.229102589    1.460934473    1.465551169    1.607521729    1.383906341
13.8    3.946082953    3.704127561    3.18813156    2.941397564    2.848774196    2.369878836    2.568517784    2.670854548    2.484072137    2.212232094    2.627773921    1.987388872    2.115224252    2.186645474    1.84506439    2.083768361    1.689775698    1.831836786    2.051219595    1.429339583    1.233789779    1.465886789    1.470658396    1.613323434    1.388644321
13.85    3.960233959    3.716428834    3.199571426    2.951563783    2.86047878    2.378038337    2.578208847    2.680871758    2.494171775    2.220254913    2.637426427    1.994327744    2.123693658    2.194511088    1.851742278    2.091184304    1.696015706    1.83808837    2.059178991    1.434849188    1.238488716    1.470800735    1.475703218    1.6191662    1.393414945
13.9    3.974346253    3.728591416    3.210851761    2.961681549    2.872208995    2.386185477    2.587881401    2.690951083    2.50411826    2.228262844    2.647051272    2.001275203    2.132100485    2.202403181    1.8584727    2.098553959    1.702198154    1.844274902    2.067121842    1.440379293    1.243209507    1.475736562    1.480774796    1.625016425    1.398217904
13.95    3.988422956    3.740739577    3.222076271    2.972012535    2.884047148    2.394287322    2.597527878    2.701001673    2.514119056    2.236388065    2.656676476    2.008264611    2.140416516    2.210278623    1.865234939    2.105909723    1.7083807    1.850472327    2.075113196    1.445921185    1.247930262    1.480665521    1.485871474    1.630865103    1.403039382
14    4.002589473    3.752886164    3.233271364    2.982255416    2.895945431    2.402367027    2.607231833    2.711016506    2.524085216    2.244515452    2.666325814    2.015219642    2.148685355    2.218156492    1.87205342    2.113302409    1.714571427    1.856591101    2.083115148    1.451433864    1.252634777    1.485587447    1.490977841    1.636696748    1.407862215
14.05    4.016799751    3.76502864    3.244525059    2.992512345    2.907998508    2.410428134    2.617040495    2.721092547    2.533991691    2.252740884    2.675927776    2.022124607    2.157038809    2.226063461    1.878902814    2.120756676    1.720786417    1.862693586    2.091130484    1.456946699    1.257465444    1.490509468    1.496086594    1.642507595    1.412679606
14.1    4.031029816    3.777059802    3.255775125    3.002667513    2.919985056    2.418404435    2.626908948    2.731267151    2.543886961    2.261057805    2.68546829    2.029012859    2.165449062    2.233954788    1.885736401    2.128215307    1.727093195    1.868741941    2.099180635    1.462503326    1.262370527    1.495388077    1.501199049    1.648290599    1.417487839
14.15    4.045301497    3.78908703    3.26699096    3.012953618    2.931794797    2.426283149    2.636863026    2.741819303    2.55363769    2.269401284    2.694965468    2.035892665    2.173831377    2.241829318    1.892533582    2.135684577    1.733421172    1.87476416    2.107235687    1.468040159    1.267292617    1.500261174    1.506308244    1.654104287    1.422309242
14.2    4.059615029    3.801147665    3.278218967    3.023179283    2.943563294    2.434180765    2.646775795    2.752445612    2.563279963    2.277796615    2.704471805    2.04275901    2.182185202    2.249691791    1.899344411    2.143141182    1.739756665    1.88080799    2.115242557    1.47351858    1.27223515    1.505186856    1.511420464    1.659890593    1.427156535
14.25    4.074006775    3.813309935    3.289373998    3.033528023    2.955353126    2.442146689    2.656682614    2.763048855    2.573013823    2.286212197    2.714038938    2.049591039    2.190667488    2.257628764    1.906212849    2.150506945    1.746064562    1.886836448    2.123220795    1.478980199    1.27716045    1.51012974    1.516523334    1.665737671    1.432006351
14.3    4.088476544    3.825524449    3.300554803    3.043833071    2.967119272    2.450076107    2.66654329    2.773608883    2.582699056    2.294630993    2.723654918    2.056411181    2.199161985    2.265594251    1.913115923    2.157854517    1.752380469    1.892930551    2.131209552    1.484509932    1.282070672    1.515057781    1.521593737    1.671559865    1.436843088
14.35    4.103071158    3.837685879    3.311838309    3.054250213    2.97880635    2.458037825    2.676448602    2.784298696    2.592419556    2.303004974    2.733216188    2.063210832    2.207705532    2.273561739    1.919970335    2.16526209    1.758647788    1.89902214    2.139206899    1.490003623    1.286986905    1.519948725    1.526628139    1.677369787    1.441670609
14.4    4.117640195    3.849811703    3.323075837    3.064500907    2.990506021    2.466033684    2.686313484    2.794922266    2.60201285    2.311336328    2.742715722    2.069968715    2.216254882    2.28156274    1.926782469    2.172717697    1.764867667    1.90520765    2.14717535    1.495498138    1.291889672    1.524805843    1.531668199    1.683181519    1.446476876
14.45    4.132264068    3.861874666    3.334367193    3.074836631    3.00219517    2.474024122    2.696268758    2.805558872    2.611638161    2.319672038    2.752167599    2.076646972    2.224797477    2.289580921    1.933620417    2.18009666    1.771146389    1.911412669    2.155205362    1.500991499    1.296747817    1.529632226    1.536728939    1.689004503    1.451298997
14.5    4.146866297    3.873928082    3.34573282    3.085034698    3.013866236    2.481894246    2.706265366    2.816240023    2.62124354    2.328055978    2.761585524    2.083285938    2.233287294    2.2975502    1.940475543    2.187367862    1.777416721    1.917627083    2.163233611    1.506438092    1.301600454    1.534542026    1.541782668    1.694788768    1.456114612
14.55    4.161449657    3.885948182    3.357194614    3.095261571    3.025486531    2.489756557    2.716240327    2.826993821    2.630705056    2.336432795    2.771126321    2.089917595    2.241807801    2.305466943    1.947293132    2.19457677    1.783656913    1.923879649    2.171287658    1.51189579    1.306487025    1.539519477    1.546803231    1.70054679    1.460932743
14.6    4.175958733    3.897902024    3.368581006    3.105566795    3.037050716    2.497678494    2.726421762    2.837955746    2.640291747    2.344756902    2.780711759    2.096577133    2.250319918    2.313344616    1.954110862    2.201873741    1.789901179    1.930137649    2.179327551    1.517382955    1.311343121    1.544500637    1.551796436    1.70624276    1.465798388
14.65    4.190460277    3.909855754    3.379883466    3.116013127    3.04852981    2.505650382    2.736653255    2.848941051    2.64983835    2.353075855    2.790372186    2.103258577    2.258831315    2.321296876    1.96093025    2.20915503    1.79606511    1.936437684    2.187297313    1.522866481    1.316134842    1.549528982    1.556819731    1.711945277    1.470717279
14.7    4.20508292    3.921798616    3.391056392    3.126386409    3.060024939    2.513576975    2.746840133    2.85976505    2.659501961    2.361406883    2.800097456    2.110014257    2.267267455    2.32933597    1.967751318    2.216412971    1.802166433    1.942785846    2.195283399    1.528293088    1.32094532    1.554521159    1.561846724    1.717626922    1.475653813
14.75    4.219806207    3.93382965    3.402206164    3.136782894    3.071577928    2.521541994    2.756983963    2.870560345    2.669070496    2.3697645    2.809861294    2.116790571    2.275671882    2.337423836    1.974549171    2.223683711    1.808321657    1.949097129    2.203312707    1.533743535    1.325759852    1.559540922    1.566916365    1.72331314    1.480625393
14.8    4.234446114    3.945908559    3.413309137    3.147058576    3.083160771    2.52957131    2.767058155    2.881427951    2.678728403    2.378112395    2.819562727    2.123579932    2.284106054    2.345470405    1.981392333    2.230959762    1.814466229    1.955422279    2.211390453    1.539177984    1.330525094    1.564562131    1.571989313    1.729040619    1.485627008
14.85    4.249006124    3.958086573    3.424367316    3.157332649    3.094771865    2.537570232    2.777141986    2.892452694    2.688353898    2.386409532    2.829259628    2.130388374    2.292521095    2.353458744    1.988231697    2.238177438    1.8205661    1.96172415    2.219506175    1.544612956    1.335288653    1.569568135    1.577102515    1.734778604    1.490662707
14.9    4.263585972    3.970307509    3.435254312    3.167648959    3.106428857    2.545642472    2.787225001    2.903367413    2.698091529    2.394612944    2.838939925    2.137236799    2.300877971    2.361427808    1.994974092    2.245393015    1.826685642    1.967948013    2.227700323    1.550009717    1.340047896    1.574593533    1.582254107    1.740446865    1.495704082
14.95    4.278071846    3.982472196    3.446053829    3.177867904    3.118142542    2.553797189    2.797340416    2.914364732    2.707725088    2.402733778    2.848568248    2.144043685    2.309132546    2.36938567    2.001700104    2.252606079    1.832807412    1.974090057    2.235903652    1.555478168    1.344845534    1.579580716    1.587439884    1.746073856    1.500767196
15    4.292383399    3.994597797    3.45676084    3.188099592    3.129939534    2.56197981    2.807408533    2.925251454    2.717537186    2.410826841    2.858102073    2.150772206    2.317435755    2.377416328    2.0084184    2.259758205    1.838993518    1.980202787    2.243966906    1.560918556    1.349649526    1.584530008    1.592653282    1.751662645    1.505751355
15.05    4.306646589    4.006634723    3.467418566    3.198235761    3.141716873    2.570127514    2.817436995    2.936166295    2.727118289    2.418937742    2.867575037    2.157475373    2.325811732    2.385382821    2.015163017    2.266903823    1.845171109    1.986388182    2.25192087    1.5663769    1.354439635    1.589509805    1.597851205    1.757200728    1.510687009
15.1    4.321016078    4.018807617    3.478045094    3.20843953    3.153631604    2.578251949    2.827341214    2.94703985    2.736831858    2.427032324    2.877027383    2.164315097    2.334136207    2.393315694    2.021941671    2.27409864    1.851379683    1.992645291    2.259869232    1.571863073    1.359233305    1.594521035    1.602992572    1.762735313    1.515609605
15.15    4.335314724    4.031040653    3.488604416    3.218502357    3.165502534    2.586389016    2.837262416    2.957880357    2.746484936    2.435091422    2.886463596    2.171209438    2.342439465    2.401218907    2.028705804    2.281303806    1.857585468    1.998977615    2.267780563    1.577341145    1.364044671    1.599550213    1.608124729    1.768245152    1.520484572
15.2    4.34962313    4.043207716    3.499187471    3.228665532    3.177458999    2.594509216    2.84702686    2.968816788    2.756229718    2.443167905    2.895832275    2.178164799    2.350831688    2.409153922    2.035623359    2.288526773    1.863844135    2.005294526    2.275704932    1.582786692    1.368825402    1.604576242    1.61313376    1.773734843    1.525333142
15.25    4.363899745    4.055271327    3.509862122    3.238800555    3.189352622    2.602588209    2.856841914    2.979883368    2.765867231    2.451161018    2.905137115    2.185121466    2.35925093    2.417106196    2.042497912    2.295723112    1.870145245    2.011575955    2.283588954    1.588217431    1.373589254    1.609549535    1.61811239    1.779145091    1.530173076
15.3    4.378197025    4.067345229    3.520627068    3.248894296    3.201232786    2.610784252    2.866683953    2.990981473    2.775466572    2.459141151    2.914419844    2.192141136    2.367653717    2.425026484    2.049381968    2.302956883    1.876487196    2.017854723    2.291471622    1.593614179    1.378310388    1.614433807    1.623098141    1.784525494    1.535011219
15.35    4.39250381    4.079447945    3.531343837    3.25894147    3.213078608    2.618948833    2.87663399    3.002180165    2.785210683    2.46715145    2.923646226    2.19913597    2.376121425    2.432926856    2.056242063    2.310185769    1.882869    2.024044853    2.299335788    1.59902155    1.383050718    1.619300427    1.628106633    1.789887899    1.539844315
15.4    4.406898495    4.091461381    3.542094539    3.268915351    3.22490546    2.627034891    2.886531128    3.013356785    2.795052824    2.475135545    2.932804487    2.206093087    2.384689807    2.440807421    2.063033192    2.317448375    1.889275032    2.030267353    2.307239114    1.604428702    1.387815197    1.624134098    1.633090016    1.795242672    1.544655967
15.45    4.421307686    4.103408782    3.552835608    3.278742629    3.236763175    2.635058689    2.896391149    3.024498441    2.804842707    2.483133399    2.941900922    2.213002857    2.393256022    2.448600627    2.069772043    2.32467721    1.895711441    2.036499226    2.315184058    1.609854018    1.392598254    1.628920301    1.638103178    1.80053178    1.549413586
15.5    4.4357165    4.115212702    3.563553264    3.288852728    3.248632633    2.643080721    2.906238373    3.035759863    2.814593346    2.491183397    2.950952201    2.21986918    2.401712937    2.456340343    2.076500386    2.3318896    1.902198488    2.042710086    2.32320324    1.615200233    1.397370488    1.633752233    1.643186114    1.805800695    1.554231298
15.55    4.450118431    4.126804452    3.574288013    3.298937315    3.260542883    2.651240415    2.916053609    3.047086824    2.824393834    2.499309074    2.960074072    2.22673596    2.41005908    2.46402084    2.083241371    2.339058086    1.908652202    2.048907628    2.331256991    1.62053329    1.402127071    1.63862519    1.648199949    1.811088108    1.559041594
15.6    4.464436789    4.138291841    3.585038865    3.309119736    3.272569152    2.659496627    2.925843498    3.058514632    2.834107127    2.507462404    2.969133423    2.233621324    2.418387253    2.471652626    2.090031511    2.346262277    1.915075388    2.055105296    2.339230906    1.625869347    1.406874436    1.643536057    1.653179366    1.816357192    1.563817654
15.65    4.478639693    4.149784718    3.595736549    3.319474899    3.284531843    2.667783432    2.935651564    3.070133808    2.843945917    2.51558918    2.978103436    2.24055816    2.426743652    2.479183713    2.09686812    2.353473832    1.92145349    2.061223849    2.347124952    1.631219234    1.411651729    1.648450058    1.65817096    1.821615352    1.568524097
15.7    4.492975073    4.161337714    3.606483003    3.329824299    3.29647813    2.676097087    2.945561891    3.081825216    2.853664904    2.523692708    2.987021317    2.247561588    2.435035518    2.486627996    2.103729594    2.360636967    1.927803172    2.067317438    2.354955884    1.636521622    1.416433126    1.653353454    1.663125646    1.826917263    1.573139775
15.75    4.507321346    4.17290346    3.617335184    3.340110558    3.308426123    2.684493731    2.955521742    3.093837701    2.863445489    2.531827173    2.995928835    2.254538253    2.443291985    2.494078054    2.110555631    2.367731653    1.934127714    2.073384338    2.362795919    1.641843482    1.421210659    1.658250567    1.668058275    1.832158419    1.577723342
15.8    4.521646662    4.184422074    3.6281851    3.350546833    3.320437718    2.692909397    2.965496169    3.105843962    2.873141222    2.539970825    3.004804964    2.261513395    2.451570768    2.501513407    2.117348044    2.374817454    1.940438371    2.079419381    2.370642697    1.647209578    1.425951597    1.663150027    1.67297875    1.837376308    1.582276458
15.85    4.536033153    4.195943639    3.639039757    3.360925522    3.332515174    2.701268003    2.975548445    3.117852713    2.883083844    2.548104    3.013683439    2.268517678    2.459795615    2.508925205    2.124100806    2.381926504    1.946673367    2.085426159    2.378438615    1.652566661    1.430679817    1.668052572    1.677948748    1.842567013    1.586819059
15.9    4.550399711    4.207542707    3.64998264    3.371288783    3.344586769    2.709570291    2.985542045    3.129764451    2.893036872    2.556213986    3.022580641    2.275561422    2.468046387    2.516374742    2.130884912    2.388968794    1.9529758    2.091428464    2.386239447    1.657882378    1.43536824    1.673025712    1.68297395    1.847740333    1.591346827
15.95    4.564774016    4.21910283    3.660862121    3.38164258    3.356683132    2.717840593    2.995486278    3.1416756    2.902955638    2.564270817    3.031447875    2.28263229    2.476273284    2.523797618    2.137712544    2.395990513    1.959261025    2.097407488    2.393989666    1.663184583    1.440012286    1.677973915    1.687940163    1.852875934    1.595832774
16    4.579200549    4.230724702    3.67178501    3.391945956    3.368681172    2.726161977    3.005466739    3.153689005    2.912869604    2.572325898    3.040331895    2.289706026    2.484469282    2.531240805    2.144569113    2.403036309    1.965551777    2.10330724    2.401784332    1.668497383    1.444644143    1.682919732    1.692810484    1.858055219    1.600322983
16.05    4.593535978    4.242341974    3.682568307    3.402214656    3.380551449    2.734574616    3.015528854    3.165726252    2.922777957    2.580375384    3.049150248    2.296785596    2.492615728    2.538711011    2.151417251    2.41016295    1.971828217    2.109184851    2.409667233    1.673848036    1.449244067    1.687866132    1.697648336    1.863254805    1.604842651
16.1    4.607744448    4.254011236    3.693472751    3.41249098    3.392464009    2.742996751    3.02564089    3.177839671    2.932630489    2.588457975    3.057949693    2.303968197    2.500706207    2.546214179    2.158176684    2.417340684    1.97807371    2.11505298    2.417469252    1.67923791    1.45386333    1.692887187    1.702529521    1.868465074    1.60938957
16.15    4.621817869    4.265643129    3.704328604    3.422859384    3.404462783    2.751368893    3.035695754    3.189919533    2.942542195    2.596552913    3.066707674    2.311137888    2.508739033    2.553756192    2.16497225    2.424499307    1.984303491    2.121013984    2.425230129    1.68459901    1.458491667    1.697908678    1.707468766    1.873614334    1.613886098
16.2    4.635951686    4.277159533    3.71522254    3.433181862    3.416329896    2.759817692    3.045632955    3.202061526    2.952427488    2.604669339    3.075552826    2.318261071    2.5167472    2.561323316    2.171769262    2.431716928    1.990505163    2.126986406    2.433064071    1.689964225    1.463158065    1.702978366    1.712434502    1.878748975    1.618397423
16.25    4.650019319    4.288694084    3.726154298    3.443464881    3.428152334    2.768348147    3.055482041    3.214297676    2.962298631    2.612763538    3.084474662    2.325359838    2.524692664    2.568910601    2.178552183    2.438952446    1.996682416    2.132943076    2.440896384    1.695388614    1.46779617    1.708039241    1.717369189    1.883847453    1.622904796
16.3    4.663978459    4.300086621    3.737151487    3.45376973    3.439924577    2.776874068    3.06531446    3.22672101    2.972282207    2.620933439    3.093390974    2.332448645    2.532639157    2.576474229    2.185329725    2.4461988    2.002812981    2.138937581    2.448672466    1.700799993    1.472486107    1.713103612    1.7223188    1.88899657    1.627361333
16.35    4.677944434    4.311528785    3.748217794    3.464095031    3.451671939    2.785341898    3.075131591    3.23913802    2.982232405    2.629060077    3.102299289    2.339511946    2.540512027    2.584041561    2.192097325    2.453379963    2.008974962    2.14499289    2.456434486    1.706204112    1.477178929    1.718131532    1.727276734    1.894178442    1.631773345
16.4    4.691934725    4.322952843    3.759334111    3.474399797    3.463489104    2.793818745    3.08492143    3.251571347    2.992256068    2.637138185    3.111241461    2.346575076    2.548359026    2.591528529    2.198809348    2.460579984    2.015139598    2.151225952    2.464178456    1.711599077    1.481894125    1.723207147    1.732283016    1.899454665    1.63628379
16.45    4.705893314    4.334349841    3.770472303    3.48462535    3.475273177    2.802298944    3.094720611    3.263934456    3.002305985    2.645200524    3.120087666    2.353603686    2.556257067    2.598992515    2.205510913    2.467772407    2.021324381    2.157426999    2.471935127    1.717035031    1.486649687    1.728304595    1.73726337    1.904777089    1.640876729
16.5    4.719767666    4.345671065    3.781515276    3.494801123    3.486853549    2.810725855    3.104517392    3.276327714    3.012052273    2.653264169    3.128896256    2.360596141    2.564195376    2.606446534    2.212228556    2.474934425    2.027516338    2.163572087    2.479638333    1.722502323    1.491453528    1.73338686    1.742194891    1.910038829    1.645447465
16.55    4.73356195    4.357046193    3.792566779    3.504861916    3.498254867    2.81917643    3.114237977    3.288832496    3.021978838    2.661371729    3.137750816    2.367579143    2.572076028    2.613847719    2.218964458    2.482157928    2.033694351    2.16962059    2.487174307    1.72794289    1.496295085    1.738450199    1.74704984    1.915219648    1.650018697
16.6    4.747286533    4.368401644    3.803717634    3.514905338    3.509701734    2.827600697    3.123868304    3.301237063    3.031834981    2.669499228    3.146640852    2.374569432    2.579896936    2.621174019    2.225632728    2.489314295    2.039816961    2.175616534    2.494652136    1.733421026    1.501118565    1.743601468    1.751881525    1.920331579    1.654593609
16.65    4.760929976    4.379870443    3.814914145    3.525099768    3.521285733    2.835951698    3.13352565    3.313554382    3.041661408    2.677635683    3.155620533    2.381520289    2.587703609    2.628502664    2.232314687    2.496445472    2.045940282    2.181668464    2.502109169    1.738886297    1.505921674    1.7488058    1.756672649    1.925415627    1.65915261
16.7    4.77462384    4.391424237    3.825909594    3.535178025    3.53286658    2.844256574    3.143128108    3.325922966    3.051662452    2.685767537    3.164600094    2.388435608    2.595537919    2.635872081    2.239015329    2.503515361    2.05209944    2.18794964    2.509597322    1.744380305    1.510744781    1.754070739    1.761446545    1.930491891    1.663700917
16.75    4.788328925    4.402936695    3.836813756    3.545015186    3.544399639    2.852520495    3.152657727    3.338288273    3.061652836    2.69396869    3.173475705    2.395334225    2.603425088    2.643269215    2.245766629    2.510616178    2.058307353    2.194273856    2.517130116    1.749905468    1.515584651    1.759333697    1.766222615    1.935593364    1.6682406
16.8    4.801946764    4.414407465    3.847664331    3.554653869    3.555964321    2.860877185    3.162165961    3.350888416    3.07161735    2.702176639    3.182395729    2.402210172    2.611365029    2.650743056    2.252485806    2.517738468    2.064548013    2.20051675    2.524697172    1.755389854    1.520469016    1.764619055    1.770942527    1.940679463    1.672753189
16.85    4.815545189    4.425867889    3.858436331    3.56435372    3.567618335    2.869185857    3.171558204    3.363527642    3.081537701    2.710379395    3.191278475    2.409035022    2.619286268    2.658244462    2.259191155    2.524849717    2.070800202    2.206652095    2.532322798    1.760861103    1.525343243    1.769916135    1.775620187    1.945697467    1.677214853
16.9    4.829014147    4.437362518    3.869150082    3.573992537    3.579323816    2.877373889    3.180904071    3.376069729    3.091415707    2.71862356    3.200166504    2.415821019    2.627285983    2.665707747    2.265851776    2.53193856    2.077023601    2.212814357    2.539977777    1.766372479    1.530236845    1.77521669    1.780258516    1.950700978    1.68169395
16.95    4.842404607    4.448899927    3.879829441    3.583533067    3.59101083    2.885483181    3.190156572    3.388686462    3.101481754    2.72682118    3.208995254    2.422577319    2.635354694    2.673256248    2.27247338    2.538950658    2.083275779    2.218993222    2.547629487    1.771861209    1.535166993    1.780530276    1.784874961    1.955757127    1.686194277
17    4.855896935    4.460354488    3.890452025    3.593003416    3.602682269    2.8936212    3.199350961    3.401450396    3.111347181    2.735017154    3.217806563    2.429447242    2.643417896    2.680875381    2.279067096    2.545924772    2.08947815    2.225133022    2.555238809    1.777355563    1.540131239    1.785817901    1.789491505    1.960804736    1.690713242
17.05    4.869435017    4.471890905    3.901049788    3.602560808    3.614362808    2.901884468    3.208546062    3.414298794    3.121340151    2.743196331    3.226522243    2.436261199    2.651451528    2.688520456    2.285669027    2.552876676    2.095637079    2.23127806    2.562887308    1.782818337    1.545116615    1.791091626    1.794048    1.965880597    1.695229685
17.1    4.882959039    4.483534529    3.911575579    3.612261776    3.626042137    2.910103549    3.217756795    3.426977406    3.131448608    2.751361894    3.235194127    2.442992232    2.65949179    2.696102406    2.292263574    2.559796287    2.101775192    2.237309109    2.570543052    1.788275593    1.550110793    1.796366115    1.798566388    1.970913054    1.699716381
17.15    4.896462997    4.495262492    3.922033858    3.621969199    3.637782394    2.918255133    3.226965068    3.439789561    3.141528118    2.75947323    3.243863252    2.449782568    2.667553206    2.703632286    2.298905807    2.566780812    2.107962762    2.243294552    2.578202266    1.793686715    1.555089743    1.801688206    1.803040603    1.97588092    1.704185886
17.2    4.910030212    4.507029624    3.932422094    3.631727748    3.649515541    2.926338793    3.236210288    3.452558562    3.151605969    2.767529314    3.252504543    2.456602526    2.675580437    2.711109772    2.305531323    2.573829956    2.114109417    2.249509044    2.585827843    1.799104669    1.56005038    1.806966497    1.807516616    1.980832694    1.708716088
17.25    4.923461151    4.518813357    3.942718448    3.641499915    3.66120046    2.934439472    3.245461796    3.465346163    3.161632898    2.775558893    3.261027749    2.463454705    2.683479686    2.718598994    2.312107828    2.580859843    2.12024859    2.25579924    2.593454067    1.804505761    1.565061564    1.812155178    1.811986167    1.98578457    1.713382738
17.3    4.936787296    4.530529045    3.953026719    3.651335478    3.67291953    2.942621601    3.254719067    3.478252507    3.17167701    2.783565999    3.269565189    2.470308982    2.691379068    2.726091807    2.318693026    2.587896958    2.126335385    2.26208198    2.600982156    1.80997748    1.570094333    1.817319242    1.81643861    1.990684799    1.718051704
17.35    4.950045866    4.542302317    3.963373785    3.661105149    3.684667649    2.950705154    3.264038769    3.491292157    3.181683056    2.791584414    3.278169286    2.477119954    2.699294249    2.733583051    2.325318126    2.594903754    2.132390649    2.268346268    2.608436416    1.815448444    1.575141861    1.822523233    1.820873272    1.995566222    1.722780401
17.4    4.96321618    4.554102162    3.973732846    3.670944928    3.69655653    2.958743965    3.273450706    3.504450512    3.191616884    2.79963628    3.286742446    2.483892027    2.70717726    2.741080692    2.331899587    2.601910985    2.138453322    2.274607409    2.615942358    1.820940162    1.5801646    1.82753733    1.825288079    2.000491012    1.727543773
17.45    4.976283401    4.565962784    3.984103526    3.680794045    3.708412227    2.96687765    3.283202797    3.517596642    3.201484579    2.807753884    3.295311681    2.490691464    2.715050531    2.748604945    2.338446701    2.608818276    2.14447859    2.280885411    2.623475273    1.826431641    1.585173532    1.832610084    1.829703483    2.005441981    1.732352431
17.5    4.989382611    4.577818171    3.994587068    3.690678412    3.720278529    2.974989318    3.292918804    3.530585634    3.211287606    2.815884349    3.303826858    2.497462207    2.722849283    2.756066813    2.344948922    2.615656952    2.150509741    2.287121406    2.630961762    1.831908351    1.590223276    1.837753795    1.834126539    2.010349426    1.737245382
17.55    5.002395751    4.589751899    4.005104353    3.700533789    3.732232006    2.983108181    3.302638927    3.543491255    3.22104523    2.823960071    3.312286512    2.504308911    2.730616286    2.763566538    2.351405772    2.622360612    2.156521778    2.293326697    2.638447081    1.837337885    1.595235323    1.842977096    1.838561471    2.015180578    1.742117883
17.6    5.015374469    4.601693293    4.015702429    3.710406811    3.744164582    2.991272746    3.312397387    3.556550473    3.230854319    2.832084639    3.320724903    2.511242682    2.738258741    2.77106663    2.357887498    2.629027572    2.162576075    2.299488867    2.645946408    1.8428435    1.600253509    1.848217711    1.843004936    2.020046004    1.746979178
17.65    5.028307297    4.613583896    4.026404517    3.720248397    3.75612702    2.999376264    3.322108893    3.56963029    3.240698011    2.840195397    3.329152051    2.518259147    2.745893891    2.778507136    2.364388893    2.635612792    2.168751816    2.305612531    2.653529883    1.848334781    1.605288005    1.853415861    1.847480862    2.024947017    1.751864582
17.7    5.041294601    4.625473209    4.037062372    3.73012026    3.768126418    3.007509003    3.331744353    3.582615896    3.250491111    2.848256106    3.337474549    2.525307573    2.753489123    2.785891108    2.370964588    2.642107097    2.175005439    2.31165368    2.661091887    1.853770254    1.610315511    1.858476614    1.851975341    2.029783425    1.756742058
17.75    5.054139538    4.637406295    4.047669942    3.739963822    3.780036874    3.015559065    3.341434144    3.595590656    3.260302152    2.856335747    3.34575874    2.532352911    2.761038536    2.793330763    2.377584604    2.648571953    2.181310018    2.317698679    2.668624192    1.859213925    1.615366583    1.863546314    1.85647343    2.034608686    1.761608824
17.8    5.066803628    4.649330434    4.0582049    3.749666014    3.791852078    3.023636238    3.351006295    3.608537968    3.270019601    2.864408994    3.354032458    2.539445542    2.768493469    2.800777947    2.384224585    2.655066183    2.187568943    2.323720976    2.67613322    1.864664942    1.620447881    1.868592886    1.86098928    2.039416552    1.766505035
17.85    5.079470846    4.661158938    4.068755553    3.759427162    3.803741683    3.031634873    3.360434767    3.621414549    3.279704001    2.872503472    3.36224107    2.546608566    2.775961263    2.808250486    2.390872566    2.661557582    2.19375634    2.329705646    2.683623142    1.870037798    1.62554705    1.87361957    1.865506867    2.044201466    1.7713997
17.9    5.092183405    4.672909189    4.079347357    3.769175086    3.81576457    3.039577404    3.369783046    3.634097159    3.289295801    2.880513639    3.37045272    2.553716428    2.783372263    2.815707912    2.397558965    2.668055763    2.199848812    2.335633418    2.691063154    1.875443454    1.630613271    1.878624493    1.870016459    2.0490008    1.776286343
17.95    5.104931471    4.684687809    4.089943574    3.778862257    3.827864777    3.047541426    3.379114952    3.646825901    3.298898902    2.888441281    3.378665665    2.560807104    2.790764884    2.82313342    2.404184637    2.674565381    2.205898497    2.341549307    2.698395153    1.880843078    1.635630282    1.88376454    1.874486287    2.053804994    1.781133777
18    5.117671338    4.696513324    4.100634143    3.788609345    3.83998993    3.055571311    3.388361738    3.659598053    3.308455857    2.896307608    3.386813948    2.567893414    2.798232841    2.830644423    2.410775369    2.680999103    2.212000097    2.347451432    2.705628834    1.886282825    1.640741184    1.888933157    1.878926829    2.058585844    1.786022767
18.05    5.130390122    4.708462998    4.111501184    3.798398918    3.852173719    3.063556639    3.397572344    3.672625942    3.317972003    2.904191468    3.394894269    2.574969776    2.805705937    2.838176813    2.417361409    2.687427237    2.218179144    2.353344803    2.712814864    1.891708343    1.645810188    1.894171264    1.883372284    2.063406166    1.790934962
18.1    5.142946872    4.720640756    4.122365039    3.80806412    3.864346134    3.071605842    3.406834638    3.685795941    3.327538784    2.912144706    3.402970056    2.581998046    2.813200424    2.845715427    2.423946217    2.693911294    2.224390675    2.359327086    2.72005314    1.897120313    1.650892059    1.899367829    1.88775134    2.068222792    1.795822758
18.15    5.155434826    4.732807447    4.133308577    3.817741895    3.876507065    3.079606042    3.416138039    3.6989615    3.337140269    2.920043518    3.411031712    2.588989336    2.820741173    2.853325633    2.430494984    2.700395468    2.230571413    2.36529312    2.727412174    1.902529086    1.655965386    1.904601712    1.89206848    2.073023056    1.800716901
18.2    5.167803594    4.745065728    4.144182742    3.827372957    3.888723421    3.087463275    3.425403104    3.712397038    3.346729151    2.927906381    3.41906551    2.595909468    2.828420581    2.860921817    2.437032919    2.706818289    2.236734635    2.371249452    2.734769901    1.907904196    1.661053022    1.909766331    1.896383058    2.07783064    1.805631875
18.25    5.180026779    4.757333716    4.155041206    3.836986941    3.90098089    3.095297493    3.43469234    3.725901239    3.356376166    2.935873248    3.426994517    2.602850145    2.836139555    2.868473707    2.443515686    2.713206591    2.242855899    2.377157096    2.742181175    1.913271219    1.6661764    1.914855066    1.900693045    2.08264063    1.810487702
18.3    5.192170029    4.769521965    4.165805263    3.846581178    3.913212084    3.103125694    3.444019224    3.739394221    3.365949448    2.94382589    3.434966102    2.609775927    2.843884085    2.876000387    2.449973852    2.719661572    2.248939664    2.383040286    2.749564954    1.918610122    1.671281563    1.91991239    1.904998141    2.087411995    1.815279935
18.35    5.204204943    4.781615172    4.176596571    3.856170889    3.925489294    3.111010007    3.453388148    3.753133761    3.375510243    2.951884906    3.442899304    2.616635544    2.851696089    2.88348734    2.456443036    2.726181033    2.25501275    2.388890545    2.756962978    1.924008042    1.676399744    1.924951474    1.909302949    2.092191644    1.820056653
18.4    5.216107131    4.793789686    4.187323961    3.865709383    3.937694804    3.119045566    3.462857979    3.766877306    3.385035331    2.959959954    3.450814866    2.623398607    2.85948955    2.890934843    2.462904706    2.732724188    2.261098916    2.394728108    2.764378465    1.929370712    1.681500977    1.929987443    1.913619416    2.096981527    1.824819319
18.45    5.228009023    4.805808534    4.198068116    3.875262245    3.949910335    3.127154902    3.472309926    3.780589183    3.394600986    2.968024452    3.458771335    2.630137529    2.867301596    2.898339093    2.469319008    2.739254425    2.267188792    2.400496842    2.771755925    1.934694404    1.686594627    1.934967653    1.917895216    2.101790328    1.829553426
18.5    5.239957893    4.817859856    4.208683293    3.884858373    3.96217363    3.135342748    3.481834804    3.794066786    3.404269142    2.976077792    3.466788356    2.636975772    2.875117208    2.905760322    2.475662947    2.745834198    2.27327765    2.406215492    2.779140251    1.939965758    1.691572996    1.939871829    1.922183492    2.106593284    1.834258987
18.55    5.251823179    4.830034505    4.219214408    3.894435045    3.974385339    3.143480318    3.491468813    3.80753933    3.413967106    2.984084958    3.474812685    2.643795975    2.88290513    2.913124721    2.482007599    2.752496853    2.279488247    2.411905402    2.786596501    1.94526856    1.696506958    1.944825395    1.926523357    2.111315095    1.839009502
18.6    5.263786257    4.842197466    4.229755064    3.903915276    3.986670837    3.151502563    3.501076305    3.820838525    3.423772785    2.992044412    3.48300641    2.650558032    2.890730438    2.920501955    2.488313514    2.759216383    2.285749253    2.417702574    2.794011519    1.950593489    1.701424151    1.949755041    1.930890066    2.116088459    1.843766839
18.65    5.275803079    4.854230698    4.240410814    3.91350744    3.998959167    3.159493298    3.510718513    3.83406104    3.433534796    3.000029209    3.491167284    2.65733392    2.898543242    2.927847101    2.49468996    2.765935045    2.292099086    2.423532162    2.801349493    1.955919639    1.706275356    1.954661421    1.935315332    2.120908035    1.84852431
18.7    5.287845663    4.866334081    4.250972269    3.923223778    4.011204156    3.16754906    3.520412496    3.847240854    3.443195244    3.008075141    3.499232475    2.664175711    2.906420526    2.935188518    2.501098139    2.772627324    2.298455582    2.429388847    2.808708609    1.961265266    1.711068107    1.959547893    1.939771725    2.12575884    1.853337611
18.75    5.299913155    4.878525934    4.261545341    3.932955972    4.023456717    3.175559699    3.530155839    3.860369452    3.452900884    3.016119069    3.507331114    2.671089757    2.914351009    2.942522791    2.507454101    2.779353991    2.304796294    2.435206801    2.816085702    1.966666213    1.71588748    1.964405037    1.944271403    2.130591283    1.858140994
18.8    5.31194671    4.890791273    4.272298377    3.942596844    4.035561776    3.183577895    3.539998997    3.873651405    3.462695296    3.024151099    3.515379927    2.678038235    2.922338185    2.949828016    2.513808124    2.786022153    2.311094438    2.441157087    2.823434382    1.972052205    1.720675784    1.969228813    1.94881895    2.135469995    1.86290077
18.85    5.323952767    4.903102952    4.283098242    3.952316801    4.047519511    3.191694832    3.54997098    3.887115385    3.472508896    3.032175488    3.523403461    2.684994476    2.930319097    2.95714315    2.520151455    2.792743258    2.317305549    2.447144408    2.830789076    1.977450943    1.725544814    1.974003926    1.953372005    2.140425806    1.867658293
18.9    5.335925233    4.915644933    4.2938771    3.962133502    4.059360862    3.19977222    3.55999869    3.900655625    3.482464877    3.040244587    3.531350083    2.691909231    2.938300956    2.964482832    2.52645317    2.799526025    2.323477335    2.453168611    2.838132037    1.982869995    1.730412808    1.978712656    1.95788664    2.145358418    1.872418059
18.95    5.347964815    4.928145716    4.30454909    3.971813168    4.071337738    3.207809234    3.569961423    3.914362506    3.492161224    3.048331123    3.539433993    2.698914743    2.946350363    2.971838859    2.532747427    2.80629009    2.329614822    2.45913527    2.84546376    1.988312439    1.73527706    1.983383741    1.96239389    2.15033965    1.877121263
19    5.360084675    4.940732518    4.315166348    3.981313954    4.083383456    3.215826726    3.579867389    3.928049921    3.501959005    3.056379505    3.547639547    2.70595087    2.954534015    2.979400795    2.53901295    2.812994748    2.335698799    2.46504773    2.852734585    1.993764346    1.740160225    1.987984899    1.96695196    2.155322213    1.881801788
19.05    5.37206557    4.953293882    4.325765272    3.990708209    4.095418217    3.223798102    3.589781953    3.941618232    3.511722126    3.064412557    3.555832659    2.712931039    2.962765743    2.987001148    2.545259929    2.81967884    2.341782479    2.4709056    2.859930412    1.999209289    1.745043825    1.992570651    1.971532874    2.160294308    1.886493255
19.1    5.383990438    4.966073606    4.33651618    4.000025807    4.107476022    3.231771976    3.599809367    3.955224169    3.521556986    3.072545375    3.563992218    2.719875467    2.971018213    2.994592593    2.551484475    2.826429283    2.347888125    2.476684581    2.867061193    2.004613918    1.749914232    1.997180546    1.976141002    2.165230373    1.891126075
19.15    5.396030624    4.97884513    4.347430406    4.009248611    4.119483828    3.239794289    3.609866637    3.96882648    3.531503633    3.080721138    3.572129996    2.726821889    2.979374537    3.002087872    2.557787039    2.833247099    2.353884365    2.482430796    2.874125509    2.010005687    1.754755581    2.001793417    1.980766993    2.170152676    1.895793507
19.2    5.408027961    4.991751403    4.358320871    4.018498109    4.131362537    3.247769531    3.619815219    3.982546193    3.541245941    3.088852236    3.580198093    2.733708006    2.987872557    3.009569757    2.564098391    2.840031384    2.359882449    2.48818721    2.881173628    2.015424241    1.759596158    2.006446567    1.985428856    2.175105953    1.900467395
19.25    5.419928727    5.004746034    4.369234252    4.027766465    4.143306513    3.255782903    3.629923802    3.996323077    3.550898775    3.096932815    3.58829271    2.740574021    2.99643055    3.017121675    2.570377233    2.846833063    2.365896276    2.493936555    2.888176992    2.020908642    1.764438576    2.011126555    1.990156274    2.180048646    1.905100659
19.3    5.431671109    5.01789806    4.380148205    4.036952326    4.155222395    3.2637665    3.640177728    4.010090466    3.560677526    3.105051489    3.596442648    2.747462309    3.005022794    3.024670743    2.576699449    2.853635149    2.371946621    2.499834926    2.895134212    2.026457996    1.769272832    2.015875793    1.994955365    2.18505866    1.909721244
19.35    5.443412911    5.031108796    4.391000292    4.046128928    4.167218117    3.271804617    3.650402372    4.023953703    3.570424686    3.113083053    3.604648904    2.754284384    3.013633638    3.032251215    2.583027737    2.860340118    2.37799029    2.505747593    2.902060825    2.03208357    1.774115862    2.020634598    1.99973579    2.190070075    1.914378753
19.4    5.455206546    5.044218019    4.401818582    4.055294273    4.179361133    3.27989616    3.660655654    4.037760444    3.580166999    3.121097163    3.612876512    2.761078032    3.022228187    3.03988019    2.589340483    2.867010348    2.384134559    2.511653686    2.908986465    2.037695464    1.778981608    2.025415077    2.004541005    2.195069939    1.919045194
19.45    5.467161675    5.057316393    4.412711446    4.064535353    4.191510662    3.28798957    3.67097892    4.051324827    3.589790417    3.129040331    3.621068319    2.76789919    3.030859969    3.047440941    2.595715787    2.873734261    2.390236554    2.517578634    2.915870413    2.043315977    1.783872719    2.030169282    2.00935561    2.200106939    1.923709704
19.5    5.479201833    5.070478274    4.423580609    4.07373806    4.203676583    3.296099385    3.681231216    4.065063346    3.599321898    3.136898752    3.629235956    2.77468338    3.039491368    3.054984948    2.602124845    2.880510175    2.39624534    2.523587547    2.922777203    2.048866211    1.788759997    2.034876904    2.014207313    2.205170738    1.928413578
19.55    5.491243728    5.083561782    4.434471832    4.082892682    4.215811732    3.304206911    3.691368167    4.078643149    3.608958763    3.144720015    3.63733401    2.781406746    3.047952883    3.062474376    2.60855153    2.887422239    2.402258669    2.529669651    2.929663703    2.054402586    1.793644957    2.039580257    2.019032254    2.210215942    1.933110402
19.6    5.503303326    5.096610576    4.445369963    4.092058413    4.227823412    3.312335549    3.701468406    4.092055289    3.618575766    3.15258733    3.645379586    2.788141048    3.056480883    3.069923403    2.615004942    2.894591669    2.408300011    2.535755317    2.93659464    2.059883022    1.798574265    2.044355517    2.023786971    2.215247314    1.93786536
19.65    5.515583125    5.109531024    4.456198202    4.101268173    4.239728492    3.320503132    3.711606863    4.105700895    3.628134951    3.160369572    3.653460471    2.79481925    3.065005905    3.07733981    2.621448295    2.901818034    2.414330403    2.54191006    2.943521331    2.065388478    1.803536528    2.049087424    2.028608167    2.220274357    1.942638542
19.7    5.527987503    5.122491471    4.467055149    4.110553433    4.25155214    3.32854218    3.721632825    4.119384025    3.637696192    3.16811571    3.661532979    2.801495939    3.073554201    3.084711851    2.627967901    2.909039048    2.420249137    2.548109862    2.95034097    2.070912664    1.808558362    2.053782568    2.033419698    2.225391523    1.947454009
19.75    5.540339773    5.135515612    4.477903508    4.11973883    4.263435766    3.336562643    3.731655042    4.133116982    3.647225816    3.175896743    3.669545689    2.808163254    3.082225491    3.092064228    2.634502083    2.916250907    2.42612908    2.554365735    2.95710644    2.07645594    1.81361611    2.058473996    2.038161253    2.230523376    1.952159956
19.8    5.552642809    5.148588463    4.488761126    4.128874305    4.275387321    3.344621498    3.74165591    4.146704053    3.656782703    3.183670955    3.677538976    2.814807263    3.090909817    3.099476449    2.641039952    2.923328148    2.431995305    2.560632713    2.963831232    2.082018381    1.818686761    2.063105217    2.042919621    2.235679993    1.956840671
19.85    5.564862135    5.161606391    4.499751004    4.137955445    4.28727781    3.352710922    3.751545932    4.160167214    3.666310622    3.191437077    3.685551535    2.821479402    3.099648842    3.106835393    2.647615702    2.930338494    2.437927362    2.566931251    2.970510651    2.08757699    1.823710821    2.067675161    2.047701208    2.240798924    1.961493494
19.9    5.576913618    5.174632335    4.510776457    4.146899899    4.299097924    3.360800504    3.761392759    4.173932103    3.675716819    3.199307752    3.693516075    2.828133983    3.108377784    3.114088187    2.654175024    2.937411588    2.443853161    2.573248841    2.977071641    2.093171109    1.828737481    2.072214646    2.052502297    2.245875998    1.966155155
19.95    5.588855044    5.187682038    4.52178358    4.155831752    4.310960301    3.368899956    3.771318579    4.187929053    3.685133607    3.207257663    3.701477957    2.834715893    3.116998069    3.121359134    2.660751021    2.944500128    2.449750398    2.579584333    2.983623342    2.098885144    1.833777647    2.076651752    2.057219982    2.25094292    1.970799188
20    5.600830033    5.20088223    4.532754794    4.164775505    4.322723129    3.377100349    3.781200583    4.20201501    3.694631476    3.215239794    3.709503164    2.841289303    3.125570315    3.128631641    2.667303703    2.951610553    2.455674388    2.586025239    2.990217306    2.104594551    1.83883363    2.081014117    2.061883994    2.256000484    1.975404973
20.05    5.612811108    5.214164274    4.543665386    4.173824552    4.334351419    3.385212944    3.791044308    4.216182231    3.704104253    3.223180724    3.7175639    2.847855915    3.134286114    3.135860469    2.673818442    2.958727554    2.461631426    2.592470187    2.996806996    2.110310779    1.8439071    2.085322475    2.066507448    2.261012539    1.979997352
20.1    5.624812008    5.227498478    4.55466199    4.182880532    4.345983874    3.393401961    3.800937482    4.229944232    3.71372828    3.231133685    3.725583261    2.854337072    3.143026548    3.143007067    2.680338074    2.965866519    2.467516854    2.598939559    3.003359729    2.116058095    1.848986314    2.089638667    2.071183047    2.266051179    1.984638561
20.15    5.636657604    5.240866108    4.565810822    4.191947975    4.357626726    3.401565381    3.810860715    4.243486509    3.723178631    3.239113231    3.733660081    2.86087028    3.151776979    3.150144359    2.686886332    2.973022663    2.473371647    2.605479522    3.009865549    2.121859278    1.854102635    2.09393179    2.075837953    2.271060966    1.989317637
20.2    5.648416377    5.254387343    4.577069591    4.201054005    4.369187642    3.409765213    3.820832537    4.257071655    3.732507277    3.24708968    3.741886443    2.86735527    3.160544119    3.157284398    2.693394796    2.980283286    2.479175968    2.612045482    3.016302148    2.127725072    1.859186681    2.098279039    2.080510459    2.276048662    1.993946575
20.25    5.660078264    5.267776158    4.588296907    4.21014957    4.380646805    3.418025279    3.830785132    4.27067926    3.74193563    3.255103889    3.750069367    2.873901783    3.169250468    3.164426217    2.699949925    2.987555417    2.485003265    2.618676697    3.022661133    2.133587416    1.864252438    2.10264014    2.085185973    2.281099601    1.998547142
20.3    5.671829351    5.281037439    4.59958686    4.219268239    4.392077549    3.426346967    3.840893125    4.283973336    3.751358752    3.263188131    3.758249294    2.880505916    3.177981193    3.171531745    2.706470357    2.994807177    2.490829085    2.625318967    3.028961468    2.139472587    1.869284875    2.10699498    2.089842299    2.286124591    2.00311881
20.35    5.683764218    5.29425748    4.610887944    4.228426516    4.40346729    3.434627443    3.85103284    4.29721479    3.760948179    3.271250553    3.766394994    2.887134586    3.186677055    3.178566212    2.712999081    3.002068488    2.496618186    2.631999192    3.035319637    2.14535218    1.874346235    2.11135437    2.094440018    2.291056615    2.007743723
20.4    5.695729161    5.30752111    4.622213709    4.237579847    4.414953755    3.442972044    3.861131408    4.310276713    3.770428748    3.279228715    3.774635563    2.893798723    3.195342657    3.185564238    2.719481961    3.009385934    2.502376509    2.638685696    3.04171147    2.151185358    1.879358224    2.115665002    2.099052715    2.29600698    2.012374469
20.45    5.70775391    5.320809527    4.633472842    4.246747127    4.426429097    3.451257859    3.871212841    4.323363668    3.779881813    3.287196191    3.782774662    2.900442557    3.204038688    3.192605263    2.725906121    3.016648622    2.508163229    2.645384659    3.048172799    2.157073506    1.884388792    2.120039477    2.103653447    2.30095707    2.017024389
20.5    5.719641547    5.334106286    4.644626797    4.255877564    4.437923791    3.459581761    3.881278599    4.336473075    3.789386521    3.295067756    3.790987758    2.90703948    3.212770625    3.199661538    2.732292364    3.023945668    2.51398084    2.652067363    3.054573894    2.163011493    1.889418374    2.124358765    2.108302342    2.305860602    2.021623461
20.55    5.73128647    5.347469798    4.655904416    4.264976744    4.449313938    3.468003066    3.891180645    4.34939742    3.798692098    3.302826303    3.799222864    2.913681127    3.221467694    3.206768449    2.738625801    3.03128016    2.519910739    2.658790323    3.06092179    2.168904409    1.894398989    2.128662705    2.113031688    2.310777266    2.026263737
20.6    5.742877285    5.360868648    4.667065198    4.274046353    4.46076063    3.476375598    3.900904447    4.362307517    3.807963284    3.310525363    3.807395221    2.920292627    3.230287488    3.213861422    2.744879511    3.038655268    2.525798453    2.665422202    3.067261373    2.174834181    1.899339661    2.132984252    2.11778081    2.315671736    2.030918025
20.65    5.75443653    5.374256967    4.678214701    4.283157021    4.472303989    3.484730639    3.910503483    4.375319106    3.817172753    3.318242784    3.815544037    2.926898324    3.239194973    3.220833625    2.751143183    3.046050862    2.531631044    2.672021771    3.073601478    2.180812642    1.904232896    2.137319132    2.122492616    2.320623836    2.035563469
20.7    5.765924831    5.387682582    4.689413218    4.292259161    4.483856463    3.492956225    3.920207834    4.388451782    3.826294172    3.326109658    3.823700839    2.933475185    3.248087098    3.227758643    2.757426608    3.053499235    2.537434174    2.678592462    3.079981447    2.186753371    1.909130808    2.141616852    2.12722882    2.32559907    2.040172918
20.75    5.777354407    5.401093955    4.700546653    4.301400221    4.495302377    3.50106709    3.929947613    4.401639389    3.835405428    3.334053435    3.831818029    2.939937886    3.256906177    3.234672746    2.763689783    3.060956395    2.543203602    2.685170487    3.086416928    2.192669492    1.913986157    2.145820476    2.131943086    2.330584498    2.044732111
20.8    5.788775037    5.414419925    4.711569884    4.310470254    4.506674209    3.509091507    3.939684983    4.414599809    3.844571759    3.342115752    3.839942613    2.946390667    3.265612033    3.24157135    2.770006956    3.068363654    2.548995846    2.691681403    3.092917622    2.19861357    1.918865641    2.149982706    2.136703766    2.335529517    2.049217734
20.85    5.800262754    5.427696344    4.722556911    4.319487192    4.518079728    3.517052012    3.949331387    4.427254688    3.853746224    3.350121319    3.847912789    2.952930419    3.274327597    3.248550843    2.776254766    3.075696995    2.554786142    2.698213851    3.0994911    2.204617872    1.923761191    2.15423496    2.141436709    2.34049581    2.053711351
20.9    5.811747445    5.440901774    4.733545999    4.328542133    4.529506983    3.525045303    3.958992326    4.439693897    3.862852256    3.358074093    3.855895114    2.959464078    3.283072482    3.255463689    2.782521407    3.082908157    2.56059481    2.704663583    3.106036596    2.210682581    1.928662722    2.158510586    2.146124209    2.34544617    2.058298692
20.95    5.823283061    5.454072962    4.744618383    4.337639422    4.540940554    3.533071057    3.968551999    4.452195497    3.872046652    3.366023035    3.864016796    2.965973848    3.291856825    3.262369154    2.788779693    3.090104027    2.566440714    2.711074219    3.112642017    2.21677454    1.933517948    2.162829024    2.150720934    2.350414173    2.062915568
21    5.834899096    5.467278734    4.755724594    4.346694998    4.552306321    3.54113957    3.978172511    4.464670268    3.881202444    3.374024538    3.87228569    2.972467054    3.300641133    3.269312539    2.795002253    3.097390399    2.572226184    2.717463794    3.119244914    2.222910143    1.93835005    2.167177835    2.155288932    2.35533733    2.067439408
21.05    5.846537993    5.480553201    4.766915094    4.355915001    4.563607075    3.549131084    3.987782967    4.477217783    3.890367269    3.382018376    3.88063007    2.979010008    3.309364964    3.276327535    2.801187141    3.104646753    2.578089617    2.723840207    3.125873505    2.229097967    1.943224668    2.171502642    2.159875607    2.360280878    2.072031297
21.1    5.858208856    5.493878208    4.778072246    4.36510985    4.574967157    3.557124802    3.997345826    4.489905351    3.899625126    3.390083573    3.889013589    2.985538796    3.318014345    3.283337773    2.807464308    3.111937926    2.583904454    2.730150999    3.132500541    2.235261401    1.948105339    2.175722362    2.164474746    2.36526105    2.076680329
21.15    5.869873212    5.507221219    4.789158558    4.374270791    4.586375907    3.565109483    4.006833373    4.502565642    3.909031118    3.39825007    3.897364597    2.992123641    3.326604374    3.290310819    2.813852812    3.119244618    2.589915125    2.736475207    3.139037279    2.241383737    1.952967695    2.179896132    2.169030091    2.370254621    2.081378737
21.2    5.881420828    5.520524821    4.800224402    4.383414125    4.597753007    3.573037291    4.016264472    4.515170205    3.918493031    3.406444854    3.90568234    2.99876874    3.335187732    3.297197652    2.820266792    3.126573385    2.595995915    2.742849508    3.14565979    2.247525913    1.95778364    2.184006753    2.173585547    2.37520822    2.086054294
21.25    5.893068092    5.533898822    4.81137082    4.392539689    4.609046017    3.580881274    4.025693041    4.527650287    3.92792076    3.414604249    3.914024866    3.005463348    3.34375861    3.30404016    2.826675732    3.133874621    2.602081689    2.74918496    3.152338846    2.253640278    1.962513625    2.188028499    2.178227047    2.380151004    2.090772742
21.3    5.904659193    5.547166466    4.822526637    4.40171165    4.620135731    3.588887025    4.035131452    4.540086759    3.937354084    3.422777818    3.922330587    3.012210955    3.352398176    3.310893867    2.83325208    3.141174248    2.608255565    2.755560079    3.158997898    2.259756764    1.967239332    2.192011853    2.182818274    2.3850857    2.095433404
21.35    5.916218257    5.5603529    4.833653233    4.410997265    4.631331876    3.596953848    4.044522818    4.552813907    3.946599518    3.430875228    3.930648801    3.018933482    3.361061396    3.317772317    2.839841427    3.14851334    2.614416848    2.761892209    3.165582576    2.265906924    1.97199454    2.195932567    2.187387078    2.390097788    2.100123401
21.4    5.927756628    5.573573662    4.844765614    4.420127619    4.642449623    3.605020917    4.053797081    4.565668525    3.955797173    3.438890247    3.938966917    3.02565227    3.36959144    3.324724564    2.846463175    3.155892136    2.620566103    2.768288724    3.172068729    2.272106405    1.976771497    2.199760725    2.191963627    2.395117937    2.104828879
21.45    5.939200494    5.58682042    4.855888871    4.429280153    4.653396669    3.613104231    4.063063127    4.57848911    3.965013368    3.446807222    3.94720987    3.032338739    3.378064487    3.331694368    2.853146492    3.163236641    2.626731543    2.774706505    3.178606006    2.278358096    1.981557933    2.203555517    2.196627047    2.400165235    2.109490937
21.5    5.950773063    5.600001013    4.867056721    4.438457749    4.664299173    3.621151724    4.07244584    4.591213414    3.974106095    3.454714301    3.955274712    3.038970463    3.386610909    3.3386585    2.859853191    3.17057761    2.632938117    2.781129319    3.185063642    2.284662558    1.986359595    2.20738561    2.201240314    2.405270855    2.114103392
21.55    5.962322139    5.613311576    4.87830805    4.447679584    4.675317661    3.629180418    4.081724059    4.603960532    3.98319582    3.462610741    3.963292726    3.045607264    3.395086059    3.345610585    2.866568287    3.177866734    2.639096112    2.787494454    3.191590498    2.291004118    1.991134047    2.211194851    2.205846209    2.410488187    2.118722386
21.6    5.973771418    5.626792413    4.889587542    4.456823869    4.68637881    3.637421422    4.091046807    4.616645944    3.992312071    3.470465152    3.971251894    3.052371022    3.403485535    3.352536403    2.873295215    3.185253353    2.645227068    2.79386981    3.198181827    2.297397734    1.995891515    2.214933981    2.210418991    2.415693694    2.123277683
21.65    5.985325006    5.640337378    4.900822789    4.465817216    4.697458542    3.645679529    4.100289601    4.629104164    4.001385297    3.478371437    3.97916151    3.059276325    3.411879403    3.359462208    2.880039504    3.192636972    2.651278525    2.800183741    3.204756615    2.30378071    2.000626645    2.218662947    2.214999588    2.420877764    2.127866143
21.7    5.99683421    5.653948529    4.912043356    4.474682005    4.708512855    3.65397305    4.109389439    4.641628211    4.010450818    3.486283914    3.987131761    3.066089574    3.420287004    3.366398746    2.886743507    3.199981079    2.657360759    2.806405587    3.211351549    2.310100877    2.00533459    2.222401285    2.219548781    2.426025307    2.132522839
21.75    6.008237567    5.667527787    4.923253267    4.48359302    4.719433796    3.66232901    4.118456658    4.654072328    4.019529532    3.494143856    3.9952279    3.072844802    3.428750602    3.373347219    2.893444834    3.207334216    2.66342637    2.812639266    3.217938162    2.31639862    2.009990333    2.226161146    2.224097921    2.431193497    2.137142809
21.8    6.019550233    5.681185719    4.934530463    4.49241705    4.730330983    3.670689786    4.12750947    4.666647017    4.028633886    3.502025336    4.003350484    3.079655416    3.437212292    3.380365815    2.90015777    3.214708519    2.669502357    2.818914483    3.224538882    2.322684084    2.014563434    2.229854944    2.228722274    2.436326645    2.141715293
21.85    6.030780524    5.694839731    4.94586403    4.501143435    4.741157639    3.679035319    4.13643098    4.679452403    4.037742208    3.509944168    4.011522318    3.086479066    3.445664994    3.387355624    2.906836914    3.222138749    2.675598122    2.825132353    3.231153631    2.328984814    2.01909646    2.233552038    2.23337862    2.441491603    2.146325653
21.9    6.042167704    5.708436354    4.957209881    4.509910262    4.751986192    3.687276734    4.145263669    4.692434281    4.04684389    3.517911472    4.019790137    3.093354832    3.454182673    3.394311378    2.913511593    3.229578794    2.681699656    2.831279013    3.237783895    2.335316237    2.023643088    2.237317845    2.238031825    2.446621688    2.151032609
21.95    6.053638716    5.722053826    4.968640012    4.518806165    4.762826596    3.69566307    4.154065953    4.70546955    4.055896519    3.525727344    4.028055897    3.100104086    3.462749786    3.401241772    2.920179549    3.237057513    2.687765824    2.837390507    3.244374251    2.341581336    2.028225894    2.241048449    2.242676989    2.451760738    2.155790521
22    6.065098851    5.735770028    4.980081275    4.527778037    4.773729524    3.704199032    4.16276633    4.718739952    4.064957826    3.533419739    4.036301184    3.106848367    3.471290588    3.408253185    2.926869471    3.244561937    2.693791175    2.843509447    3.250885979    2.347815056    2.03281425    2.244745651    2.247284867    2.456855843    2.16060233
22.05    6.076441723    5.749471674    4.991450272    4.536883996    4.784595673    3.712772609    4.17149775    4.732204604    4.073942752    3.541100243    4.044531915    3.11351946    3.479956724    3.415358059    2.933530262    3.25204704    2.699812523    2.849530376    3.257305452    2.354091173    2.03739976    2.248388853    2.251820749    2.461895913    2.165473013
22.1    6.087550923    5.763118414    5.002708405    4.545952752    4.795373145    3.72137724    4.180169215    4.745809348    4.082724724    3.548860028    4.052725178    3.120106198    3.488560802    3.422413601    2.940174597    3.259524564    2.705830597    2.855615019    3.263726758    2.360487408    2.042002414    2.252000405    2.256371304    2.466920809    2.170387713
22.15    6.098583518    5.776651376    5.013849856    4.55486308    4.806076379    3.730013504    4.18881537    4.759199462    4.091517012    3.556582648    4.060884655    3.126610037    3.497135956    3.429504417    2.946839624    3.266970945    2.711812849    2.861683555    3.270081551    2.366848097    2.04665126    2.255644583    2.260914996    2.471990023    2.175295116
22.2    6.109564346    5.790189347    5.025020979    4.563755645    4.816861317    3.738633599    4.197493383    4.772690143    4.10021944    3.56422567    4.069053391    3.133047523    3.505710465    3.436534433    2.953396132    3.274307052    2.717844053    2.867698788    3.27635031    2.373239805    2.051256618    2.259369442    2.265434212    2.477079184    2.180246025
22.25    6.120609388    5.803785072    5.036289291    4.572572686    4.827669405    3.747280473    4.206151429    4.786074882    4.108870083    3.571786195    4.077183061    3.139501598    3.514310446    3.443576507    2.959987298    3.281603902    2.723884377    2.873629973    3.282665026    2.379608308    2.055878683    2.263103903    2.269928839    2.482140434    2.185248063
22.3    6.131609723    5.81748616    5.047671507    4.581312343    4.83848278    3.755891275    4.214820275    4.799414591    4.117571086    3.579271837    4.085297417    3.145983776    3.522993306    3.450629145    2.966558337    3.28890368    2.729991039    2.879482023    3.288981282    2.38593578    2.060536809    2.26681855    2.27438781    2.487237089    2.190219232
22.35    6.142656015    5.83116969    5.058954568    4.589938741    4.849346044    3.764591228    4.22352057    4.812985944    4.126196307    3.586725038    4.093345382    3.152408313    3.531737835    3.457681377    2.973206798    3.296144873    2.73614484    2.885332316    3.295335206    2.392200664    2.065094665    2.270643257    2.278788545    2.492387511    2.195166115
22.4    6.153686301    5.844816408    5.07014802    4.598540437    4.860337422    3.773425787    4.232206372    4.826311884    4.134877259    3.594229634    4.101359129    3.158836804    3.540485221    3.4647559    2.979850565    3.30337167    2.742339304    2.89126625    3.301666873    2.398430654    2.069563076    2.27448765    2.283140459    2.497605274    2.200064052
22.45    6.164751153    5.858544117    5.081355237    4.607046141    4.871451276    3.78219949    4.240926435    4.83972977    4.14368544    3.601724439    4.109458681    3.165387603    3.549114015    3.471832772    2.98645125    3.310668054    2.748544412    2.897164965    3.307982558    2.404645092    2.074007281    2.27825692    2.287526082    2.502774929    2.204974232
22.5    6.175904539    5.872458024    5.092738986    4.615616629    4.882534044    3.790917897    4.249606579    4.853558874    4.152300248    3.6092686    4.117537    3.171941946    3.557690135    3.479008665    2.992956129    3.317899208    2.754747895    2.903070003    3.314322402    2.410915905    2.078450767    2.281996108    2.291901306    2.507954713    2.209892447
22.55    6.186958213    5.886460669    5.104182195    4.624294993    4.893681072    3.799649841    4.2581052    4.86665858    4.161030572    3.616785728    4.125627557    3.178437712    3.566207323    3.486207719    2.999481236    3.325111043    2.760975184    2.908942207    3.32079363    2.417234905    2.082970337    2.285764319    2.29633359    2.513151893    2.214772459
22.6    6.197847007    5.900471807    5.115905746    4.632948432    4.904888786    3.808261069    4.266613934    4.87967923    4.169583172    3.624330585    4.13367595    3.184967978    3.574822259    3.493453119    3.006072913    3.332271584    2.767211205    2.914881222    3.327273758    2.423575161    2.087487398    2.289474836    2.300834915    2.518330603    2.219600048
22.65    6.208542167    5.914488927    5.127654416    4.641616573    4.916026134    3.816857734    4.27518438    4.892983984    4.178177391    3.63194718    4.141625683    3.191417347    3.583501418    3.500647048    3.012686056    3.339472424    2.773419711    2.920754307    3.333735434    2.429974045    2.091985996    2.293091323    2.305361335    2.523498983    2.224401132
22.7    6.219210419    5.928560083    5.139317015    4.650328445    4.927135366    3.825425681    4.283711954    4.906437405    4.186861673    3.6395603    4.149626359    3.197782143    3.592108435    3.507812215    3.01928824    3.346617127    2.779608142    2.926625614    3.340190846    2.436343985    2.096469202    2.296547512    2.309857367    2.528643596    2.22918593
22.75    6.230012182    5.942589441    5.150780989    4.65905831    4.938134877    3.834412294    4.292214697    4.919904006    4.195467913    3.647217254    4.157507979    3.204173383    3.600747974    3.514971417    3.02594815    3.353753016    2.785843263    2.93247132    3.3466897    2.442723428    2.100979373    2.299966343    2.314427005    2.533772419    2.233998957
22.8    6.24085901    5.956472207    5.162216088    4.667875408    4.948992681    3.843348906    4.300625632    4.933160762    4.204093991    3.654839906    4.165307642    3.210591265    3.609395631    3.522145227    3.032534693    3.360755124    2.792076416    2.938283485    3.353232595    2.44911076    2.105469442    2.303371011    2.319070157    2.538899448    2.238792
22.85    6.251801205    5.970316931    5.173693775    4.676754849    4.95989227    3.852216169    4.308971392    4.946417062    4.212729914    3.662366839    4.173011058    3.217026144    3.61788872    3.529223992    3.03909741    3.36760282    2.798355781    2.944168391    3.359747808    2.455520272    2.10989081    2.306792216    2.323691436    2.544055877    2.243772126
22.9    6.262788663    5.98422183    5.185474366    4.685597224    4.970875072    3.861140178    4.317247756    4.959557094    4.221292644    3.669925162    4.180725765    3.223440073    3.626337073    3.536297439    3.045506695    3.374452854    2.804642884    2.950035815    3.366227451    2.461934033    2.114327757    2.310254321    2.328300395    2.549185632    2.248682324
22.95    6.273855829    5.998187914    5.197255375    4.694417948    4.981918624    3.870113429    4.325392157    4.972924401    4.229888968    3.677477861    4.188375109    3.229812427    3.634742989    3.543402029    3.051806344    3.381421121    2.810898427    2.955962148    3.372698354    2.468341964    2.11874046    2.313739417    2.332878318    2.554262502    2.253606668
23    6.284832152    6.012116817    5.209030171    4.703197335    4.992981544    3.879239677    4.333447305    4.986427647    4.238435749    3.684941844    4.196038645    3.236112503    3.64314663    3.550542259    3.058093753    3.388336017    2.817160851    2.961895977    3.379176733    2.474658064    2.123107791    2.317162408    2.337403908    2.559346616    2.258537638
23.05    6.295814888    6.026067188    5.22087303    4.711931794    5.004073614    3.888288348    4.341647052    4.999743157    4.246960003    3.692340731    4.203614268    3.242508488    3.65154177    3.557753449    3.064454479    3.395276243    2.823468565    2.967864648    3.385552749    2.480980142    2.12742866    2.320490865    2.341880991    2.564432911    2.263422154
23.1    6.306784616    6.039977758    5.232681074    4.720619861    5.015214495    3.89734069    4.349734475    5.012835369    4.255537202    3.699791812    4.211093788    3.249022896    3.65990005    3.564956084    3.070765069    3.402138703    2.829801849    2.97404567    3.391961197    2.487251385    2.131741692    2.323749292    2.346350825    2.569539889    2.268333519
23.15    6.317841057    6.053957307    5.244374098    4.729122043    5.02645036    3.906372583    4.357842921    5.025992415    4.264170466    3.707247491    4.218364724    3.255548728    3.668145084    3.572116676    3.077028724    3.408975993    2.836140261    2.980258193    3.39829853    2.493501049    2.136057915    2.326927579    2.350860225    2.57472152    2.273252558
23.2    6.328844992    6.068040616    5.256011007    4.737553738    5.037647968    3.915414056    4.3658889    5.039084054    4.27281999    3.714660244    4.225624138    3.262048949    3.67647153    3.579238532    3.083217021    3.415783705    2.842425431    2.986397298    3.404596937    2.499693111    2.140434924    2.330017067    2.355328691    2.579869556    2.278182026
23.25    6.339809247    6.082142719    5.267653713    4.746056966    5.04882607    3.924500383    4.37383775    5.052174122    4.281367006    3.722015666    4.232929325    3.268483694    3.684744707    3.586392482    3.08943102    3.422644358    2.848631274    2.992517562    3.410810517    2.505934743    2.144828137    2.333075896    2.359748503    2.584996886    2.283087593
23.3    6.35068648    6.096231192    5.279286008    4.75460549    5.059978334    3.933650214    4.381733868    5.065168824    4.2899639    3.729405951    4.240261867    3.274955481    3.693006857    3.593617869    3.095713689    3.429499046    2.854742178    2.998733833    3.417050729    2.512263771    2.149224934    2.336121394    2.36413495    2.590132051    2.287964377
23.35    6.36160948    6.110266578    5.291020607    4.763396612    5.071173447    3.942733401    4.38947828    5.07803547    4.298531901    3.736739821    4.24755526    3.281384337    3.70125174    3.600841609    3.102062686    3.436350549    2.860812638    3.004965959    3.423335554    2.518634145    2.153627677    2.339115497    2.368523937    2.59519728    2.292894176
23.4    6.372511123    6.124415439    5.302795106    4.772249521    5.082347202    3.95175231    4.397086911    5.090918036    4.307049793    3.744101181    4.254922385    3.287825224    3.709574461    3.608042537    3.108376835    3.443256922    2.866865189    3.011279715    3.429625062    2.5249755    2.158012176    2.342081106    2.373165678    2.600299683    2.297844049
23.45    6.383420861    6.138577866    5.3143937    4.781075868    5.093541366    3.960778809    4.404736622    5.103945869    4.315446512    3.751387532    4.262354964    3.294287733    3.71780282    3.615216433    3.114665199    3.45020559    2.872824737    3.017593702    3.435895622    2.531371212    2.16236911    2.34492852    2.377767381    2.605426476    2.302762488
23.5    6.394415093    6.15259578    5.325875984    4.789928037    5.104594387    3.969765357    4.412518977    5.11692646    4.32383681    3.758911587    4.269824401    3.300769705    3.725940795    3.622336294    3.120906986    3.457114159    2.878888816    3.023908332    3.442232665    2.537748369    2.166757317    2.34770926    2.382350121    2.610584441    2.307643503
23.55    6.405274384    6.166722754    5.337431827    4.798743434    5.11553325    3.978787586    4.42039387    5.129969606    4.332276887    3.766459989    4.277322042    3.307137883    3.734139199    3.629392247    3.127019659    3.464077759    2.884931741    3.030282597    3.448713437    2.54414252    2.171113903    2.350549811    2.386895668    2.615750531    2.312631331
23.6    6.416285785    6.181023505    5.349040095    4.807614347    5.126426297    3.987643358    4.428290917    5.142983319    4.340676273    3.774009214    4.284744962    3.313443405    3.742496014    3.636354786    3.133114688    3.470927319    2.890935617    3.036719241    3.455105163    2.550535955    2.175440058    2.353362114    2.391460808    2.620903176    2.317687038
23.65    6.427331077    6.195352279    5.360806386    4.816468797    5.137308676    3.996436627    4.436154303    5.155981452    4.348976596    3.781602079    4.292150407    3.319681376    3.75086222    3.643242111    3.139252525    3.477761642    2.896933092    3.043133546    3.461468177    2.556871007    2.179712519    2.356173554    2.395990357    2.626142249    2.322637771
23.7    6.438395206    6.209550075    5.3725366    4.825280784    5.148222594    4.005260998    4.444028226    5.168871424    4.357265728    3.78935256    4.299472947    3.325920257    3.759270177    3.650125748    3.145390605    3.484631746    2.90286165    3.049620135    3.467882064    2.563172673    2.183959788    2.358967313    2.400475982    2.631388096    2.327502355
23.75    6.449479685    6.223766812    5.384101377    4.834059848    5.159298759    4.014068413    4.451851874    5.181680705    4.365435259    3.797177411    4.306826765    3.332275527    3.767744252    3.657028119    3.15147359    3.491437649    2.908716914    3.056132516    3.47431454    2.569490711    2.188247699    2.361825249    2.404940692    2.636636148    2.33239491
23.8    6.460713619    6.237898333    5.395750916    4.842825991    5.170249668    4.02301142    4.459639241    5.194317343    4.373508466    3.805001973    4.314020544    3.33860348    3.776322161    3.66391958    3.157522095    3.498232435    2.914668604    3.062635216    3.480687584    2.575848629    2.192495388    2.364737387    2.409402258    2.641862611    2.337250831
23.85    6.471991543    6.252119888    5.407494274    4.851542147    5.181240695    4.031989045    4.467436517    5.2068167    4.381491639    3.812848777    4.321245638    3.344929441    3.784971446    3.670808341    3.16354645    3.504950263    2.920602501    3.069216166    3.487088696    2.582229821    2.196734656    2.367600814    2.413839039    2.647073184    2.342085103
23.9    6.48337636    6.266413313    5.419261684    4.860245747    5.19236016    4.040979781    4.475221721    5.219562995    4.389360056    3.82072512    4.328455975    3.351330026    3.793712619    3.67769365    3.169674284    3.511705904    2.926488512    3.075831465    3.493410472    2.58854775    2.200960827    2.370397711    2.41831444    2.652296007    2.34689822
23.95    6.494791113    6.280778708    5.430975299    4.869158458    5.203353357    4.049927461    4.483136273    5.232320063    4.397087812    3.828597833    4.33559809    3.357818137    3.802553834    3.684588866    3.17593726    3.518422409    2.932389065    3.082480598    3.499637302    2.594868156    2.205086622    2.373176673    2.42276758    2.657476118    2.351639756
24    6.50644705    6.295240629    5.442685551    4.878253158    5.214247802    4.058854706    4.490968714    5.245038802    4.404610277    3.836506984    4.342745542    3.364327923    3.811346435    3.691518595    3.18219881    3.525232384    2.938370966    3.089123172    3.505734111    2.601227528    2.209217631    2.375972947    2.427159844    2.662566964    2.356354236
24.05    6.518071257    6.309763539    5.454249749    4.887660796    5.225084726    4.067697867    4.498845397    5.257537175    4.412170191    3.844525835    4.349868625    3.370785197    3.82002643    3.698481553    3.188492686    3.532009342    2.944388296    3.095704471    3.511841141    2.607555127    2.213351405    2.378803791    2.431527447    2.667694808    2.361036313
24.1    6.529605559    6.324346035    5.465669836    4.897130782    5.235997005    4.076537215    4.506724522    5.270462169    4.419717454    3.852484212    4.357038208    3.377187292    3.828694252    3.705530038    3.194710723    3.538817341    2.950463886    3.102312479    3.517981312    2.613900661    2.217561361    2.381597652    2.435857114    2.672844662    2.365619806
24.15    6.541061438    6.338877913    5.477067609    4.906784216    5.246952267    4.085326694    4.51451598    5.283835102    4.427230605    3.860331956    4.36416851    3.383529948    3.837414245    3.712578085    3.201085282    3.545836604    2.956519232    3.108941368    3.524348048    2.620238557    2.221807245    2.3843705    2.440135107    2.677996131    2.370114314
24.2    6.552467857    6.353577454    5.488491255    4.916452332    5.257924454    4.094060392    4.52221866    5.297360569    4.434781096    3.86811053    4.371206492    3.389804494    3.846147532    3.71967303    3.207425961    3.552892184    2.962509699    3.115595619    3.53067036    2.626646208    2.22604832    2.387103541    2.444393521    2.683114624    2.374642628
24.25    6.563738204    6.368271494    5.499790399    4.926099657    5.268837816    4.102821482    4.529827112    5.310953053    4.442303387    3.875687156    4.378215701    3.396042533    3.854741234    3.726726744    3.213726126    3.560006415    2.968470771    3.122309751    3.537019855    2.633055014    2.230370142    2.38980837    2.448620384    2.688255799    2.37915524
24.3    6.574895805    6.383091741    5.510891296    4.935837456    5.279744004    4.111652382    4.537562578    5.324348581    4.449704568    3.883220772    4.385361774    3.402288489    3.863265863    3.733767492    3.219986886    3.567166904    2.974453473    3.128990718    3.543425663    2.639449946    2.23468061    2.392416868    2.452902696    2.693380766    2.383674816
24.35    6.586123767    6.397821924    5.521769638    4.945739822    5.290643226    4.120374302    4.545263959    5.33757235    4.457065118    3.890763417    4.39255417    3.408544899    3.871780984    3.740832587    3.226177229    3.574337766    2.980508894    3.135688995    3.549849339    2.64578697    2.238943748    2.394935255    2.45714222    2.698572006    2.388338255
24.4    6.597371372    6.412453502    5.532533617    4.955649779    5.301485758    4.129068144    4.552867548    5.350822368    4.464302378    3.898230383    4.399771199    3.414745897    3.880214677    3.747877262    3.232406664    3.581673084    2.986573249    3.14239508    3.556187257    2.652114668    2.24320321    2.397302477    2.461398675    2.703858996    2.392988649
24.45    6.608549257    6.427131313    5.543260044    4.965501529    5.312377524    4.137897287    4.560516759    5.364323761    4.471473316    3.90561434    4.406895949    3.420864442    3.888533043    3.754999243    3.238653619    3.58904319    2.99262728    3.149025504    3.562573196    2.65849568    2.247461942    2.39962332    2.465713699    2.709175946    2.397561755
24.5    6.619664594    6.441766483    5.554049338    4.975457686    5.323323359    4.146677106    4.56820021    5.377789483    4.478565053    3.912922142    4.413856436    3.427111697    3.896826345    3.762234971    3.244907462    3.596426379    2.998651416    3.155619434    3.568937802    2.664940636    2.251775154    2.401999068    2.47009942    2.714464077    2.402161248
24.55    6.630686305    6.456466307    5.564892088    4.985716586    5.33436045    4.155421555    4.575956051    5.391142258    4.485635573    3.920261697    4.420953837    3.433272815    3.905063377    3.769433967    3.251088753    3.603820364    3.004622072    3.162229448    3.575241646    2.671394338    2.256060526    2.404340187    2.474515255    2.719814179    2.406827041
24.6    6.641689295    6.471081208    5.575881182    4.995947691    5.345414051    4.16415167    4.583797357    5.404257766    4.492707172    3.927618205    4.428074327    3.43929472    3.913315947    3.776680673    3.257228017    3.611157288    3.0105462    3.168811778    3.581652077    2.677795831    2.260405608    2.40657215    2.478993279    2.72522164    2.411566447
24.65    6.652685004    6.485781023    5.586823453    5.006189067    5.356368012    4.172900292    4.591659524    5.417433073    4.49990284    3.935016972    4.435370683    3.445167567    3.9215982    3.783991533    3.263325421    3.618517084    3.016447964    3.17533789    3.588132106    2.684139301    2.264785768    2.408760203    2.483487297    2.730605381    2.416334035
24.7    6.663666765    6.500624337    5.59770738    5.01639966    5.367112911    4.181523279    4.599606163    5.430468567    4.507097043    3.94230646    4.44252185    3.45100229    3.929864581    3.791321582    3.269529158    3.625925151    3.022314026    3.181842698    3.594622817    2.69049206    2.269196025    2.41095204    2.488030723    2.735929693    2.421132822
24.75    6.674657739    6.515616166    5.608528798    5.026652252    5.377790254    4.1900945    4.60748514    5.443421669    4.514331536    3.949543718    4.449607995    3.456842985    3.938074816    3.798742164    3.275870569    3.633300905    3.02812958    3.188458948    3.601121506    2.696871417    2.273638691    2.413234488    2.492530266    2.741319831    2.425861793
24.8    6.685597086    6.530586987    5.619222158    5.036896688    5.388438281    4.198565339    4.615377237    5.453720096    4.521574756    3.956723831    4.456740032    3.462706965    3.946226566    3.80614427    3.282312383    3.640694234    3.033959147    3.195053111    3.607729792    2.70325017    2.278154579    2.415581497    2.496978611    2.746714172    2.430597583
24.85    6.696643416    6.545552767    5.63004279    5.047282124    5.398954384    4.206970943    4.62323229    5.463397338    4.52891073    3.964020708    4.463904589    3.468551807    3.954343034    3.813588147    3.28886226    3.648176493    3.039701724    3.2016597    3.614450788    2.709609753    2.282622366    2.417992497    2.501376777    2.752094406    2.435310588
24.9    6.707518513    6.560508157    5.640855416    5.05759993    5.409410269    4.215446248    4.630960581    5.473369215    4.536286959    3.971318279    4.471116356    3.474406332    3.962425801    3.821125235    3.295419017    3.655718079    3.045478725    3.208319181    3.621161241    2.715925585    2.28701579    2.420443929    2.505816877    2.757490526    2.440011346
24.95    6.718239955    6.575423837    5.651759799    5.067854008    5.419871177    4.223995472    4.638623625    5.483431375    4.543687057    3.978787558    4.478458882    3.480273154    3.970623207    3.828657366    3.301894411    3.663348693    3.051241698    3.214964975    3.627853558    2.722228085    2.291412932    2.422934964    2.510248361    2.762838224    2.444690064
25    6.729020565    6.590382798    5.662723417    5.078167493    5.430344996    4.232532373    4.646277297    5.493449741    4.550963608    3.986260309    4.485868884    3.486165335    3.978812258    3.836246207    3.308483212    3.670955152    3.056948428    3.221582552    3.634432977    2.728530028    2.29574846    2.425383705    2.514729281    2.76811368    2.449326235
25.05    6.739734911    6.60538733    5.673596887    5.088526413    5.440882289    4.241014208    4.653934388    5.503213319    4.55828633    3.993755918    4.493295543    3.492063959    3.987023586    3.843814024    3.315120924    3.678672074    3.062571316    3.22815457    3.641089266    2.734785341    2.300067952    2.427916555    2.519227423    2.773384534    2.453962211
25.1    6.750521874    6.620377022    5.684666101    5.099025056    5.451431914    4.249472932    4.661524023    5.512927404    4.565854849    4.001308531    4.500693944    3.498011204    3.995316671    3.851335303    3.321857201    3.686364171    3.068174001    3.234849373    3.647789266    2.740961992    2.304366941    2.430511356    2.523674725    2.778667537    2.458637207
25.15    6.761256103    6.635179773    5.695699923    5.109446386    5.461908321    4.257868005    4.669151603    5.522581826    4.573369657    4.00891198    4.507964888    3.503996409    4.00359743    3.858824114    3.328496432    3.694083028    3.073806897    3.241636031    3.654482313    2.747175131    2.308653385    2.433113081    2.52808153    2.78398018    2.463259356
25.2    6.771852738    6.649869362    5.706817596    5.119829256    5.472437991    4.266410894    4.67682855    5.532303089    4.580883044    4.016464623    4.515141394    3.510052278    4.011920191    3.866294336    3.335138085    3.701733274    3.079673668    3.248480744    3.661158518    2.753408675    2.312997435    2.435675501    2.532506577    2.7892952    2.467882756
25.25    6.782433178    6.664561474    5.718047212    5.130253657    5.482963973    4.274870369    4.684552239    5.542016236    4.588444172    4.023897625    4.522386038    3.516084795    4.020271372    3.873756803    3.341775141    3.709349271    3.085579684    3.255395497    3.667885549    2.759588102    2.317343364    2.438241337    2.536913645    2.79461587    2.472515738
25.3    6.793003536    6.679256062    5.729187485    5.140712117    5.4935279    4.283338889    4.692332819    5.551764966    4.596029407    4.031364217    4.529577695    3.522153066    4.028554164    3.881268737    3.348378378    3.717015841    3.091490117    3.262357876    3.674645496    2.765874435    2.321658344    2.440780422    2.541372471    2.799976605    2.477119786
25.35    6.803439834    6.693708188    5.740260003    5.151125471    5.504049482    4.291868932    4.700182573    5.561541384    4.60362904    4.0388398    4.536754935    3.528295598    4.036784125    3.888815482    3.35495151    3.724670302    3.097416081    3.269334119    3.681437394    2.772164317    2.325970517    2.443277437    2.545926959    2.805346514    2.481738218
25.4    6.813935085    6.708179428    5.751335539    5.161468165    5.514552368    4.300424511    4.708135568    5.571181657    4.611340842    4.04634898    4.543923887    3.534567889    4.044886177    3.896416641    3.361483465    3.732318626    3.10336128    3.276321077    3.688286334    2.778463466    2.330296556    2.445761015    2.550491441    2.810742129    2.486397227
25.45    6.824371848    6.722499301    5.762397312    5.171799081    5.525036894    4.308796791    4.71624516    5.580813908    4.619036414    4.053869165    4.551115101    3.540915214    4.05299647    3.904054234    3.368054395    3.739903517    3.109218952    3.283366482    3.695151545    2.784815328    2.33460399    2.448260595    2.555063107    2.816141558    2.491051674
25.5    6.834839154    6.736864275    5.773432277    5.182061887    5.535391982    4.317202634    4.724273541    5.590474197    4.626745974    4.061391022    4.558421916    3.547265604    4.061081025    3.911710544    3.374715563    3.747307323    3.115019059    3.290421123    3.702051734    2.7912209    2.338867679    2.450711002    2.559635806    2.821559163    2.495720494
25.55    6.845239867    6.751381858    5.784624925    5.192230387    5.545789357    4.325625381    4.732321036    5.60016193    4.634488984    4.068950382    4.565665651    3.553701681    4.069014189    3.919389268    3.381287501    3.754665443    3.12097614    3.297335249    3.708978887    2.797572121    2.343108134    2.453086021    2.56424144    2.826921149    2.500416103
25.6    6.855588737    6.765787156    5.795852468    5.202430475    5.556146521    4.33397628    4.740219136    5.609731817    4.642287087    4.07652488    4.572877472    3.56013601    4.076836709    3.927105433    3.387817348    3.761938948    3.126888436    3.304263769    3.715972818    2.803889251    2.347317859    2.455373871    2.568825599    2.832272869    2.505132489
25.65    6.865921841    6.780042198    5.80696599    5.212729343    5.56647354    4.342368323    4.74809963    5.619439306    4.650160537    4.084027759    4.580069592    3.566602192    4.084762106    3.93475153    3.394264223    3.769200701    3.132695563    3.311322262    3.723029642    2.81014293    2.351527125    2.457553312    2.573453352    2.837653908    2.509822504
25.7    6.876110972    6.794393936    5.817984017    5.223099179    5.576822234    4.350640437    4.756033464    5.629026589    4.658055469    4.091461118    4.587207712    3.573099626    4.09280904    3.942362121    3.400657302    3.776528092    3.138446215    3.318453193    3.730122995    2.816397936    2.355689972    2.459718481    2.578043423    2.842989995    2.514571292
25.75    6.886255158    6.808756179    5.828979945    5.233427082    5.586958652    4.35876066    4.763848049    5.638803734    4.666019051    4.098726364    4.594363999    3.579665643    4.100906356    3.949898515    3.407095833    3.783811753    3.144163225    3.325643598    3.737272725    2.822746194    2.359832751    2.461910238    2.582645434    2.848356436    2.519318248
25.8    6.896070956    6.823178474    5.839908784    5.243711492    5.597014861    4.366854831    4.771620802    5.648542399    4.673965116    4.106231135    4.601521706    3.586250219    4.108993114    3.95734638    3.413467838    3.790951646    3.149860154    3.332888233    3.744494415    2.82909032    2.363923094    2.464119276    2.587235697    2.853730701    2.524079074
25.85    6.905731554    6.83770757    5.850835675    5.254054451    5.606977858    4.374972294    4.77927354    5.658345097    4.681939733    4.113725498    4.60862962    3.592874551    4.117141274    3.964879238    3.419868632    3.798026491    3.155541271    3.340154152    3.751810521    2.835464368    2.367977867    2.466350957    2.591859763    2.859014728    2.528882638
25.9    6.915469127    6.852357414    5.861908295    5.264417    5.617070846    4.383041741    4.786864493    5.667921537    4.689940088    4.121159261    4.615844287    3.599500547    4.12522271    3.972432099    3.426190001    3.805128569    3.16136412    3.3474837    3.759190006    2.841838134    2.371965253    2.468538536    2.596470114    2.864261009    2.533664276
25.95    6.925160831    6.866909637    5.873068359    5.274908977    5.627219092    4.39109977    4.794436064    5.677268629    4.697894375    4.128679839    4.623174521    3.606128091    4.133190533    3.980110336    3.432658234    3.812129152    3.167272865    3.354848845    3.766505081    2.848225828    2.376089887    2.470658006    2.601119424    2.869452506    2.538437241
26    6.934647644    6.881512806    5.883954276    5.285448156    5.637322678    4.399140304    4.802090264    5.686775504    4.705889554    4.136148482    4.630486748    3.612820072    4.141271119    3.987782583    3.439035759    3.819051575    3.173204114    3.362125055    3.773842852    2.854609688    2.380231246    2.472732709    2.605735693    2.874613505    2.543238255
26.05    6.944139925    6.896308177    5.894691873    5.296092294    5.647515565    4.407258181    4.809716606    5.696665583    4.713951092    4.143640501    4.637847859    3.61950478    4.149365519    3.995422906    3.445354175    3.825910579    3.179058546    3.369275141    3.781164888    2.860912613    2.384299642    2.474767627    2.610314705    2.879750776    2.548086582
26.1    6.953699061    6.911139345    5.905480395    5.306695965    5.657757635    4.415479854    4.817353666    5.706955913    4.722149249    4.151144251    4.645121295    3.626195076    4.157393025    4.003059166    3.4516367    3.832775949    3.184932524    3.376375639    3.788517672    2.867205898    2.388356022    2.476756271    2.614894812    2.884891524    2.553031304
26.15    6.96327984    6.925937481    5.916307846    5.317348899    5.668056151    4.423761384    4.825058942    5.717354737    4.730348285    4.158569521    4.652322047    3.632955761    4.165393748    4.010674622    3.457960387    3.839704505    3.190830716    3.383435725    3.7958774    2.873500685    2.392378246    2.479064651    2.619489986    2.89003591    2.558022037
26.2    6.972971198    6.940775511    5.927359052    5.328138056    5.678289727    4.432117199    4.832757051    5.727896427    4.738453858    4.166006028    4.659386778    3.639733568    4.17348587    4.018248459    3.464294655    3.846545852    3.19682306    3.390557521    3.803188584    2.879796932    2.396363987    2.481362852    2.624050435    2.895240932    2.562955121
26.25    6.982695902    6.955541866    5.938538417    5.338988572    5.688544444    4.440518397    4.840605222    5.738358128    4.746443699    4.173370539    4.666422351    3.646546818    4.181575666    4.025812801    3.470693959    3.853407672    3.202792884    3.397566907    3.810450363    2.886092581    2.400289636    2.48367682    2.628640045    2.900387481    2.567883365
26.3    6.992554117    6.970310545    5.949789823    5.349746363    5.698803542    4.448963101    4.848474394    5.748777427    4.754433161    4.180809599    4.673479475    3.653364498    4.18966271    4.033498552    3.477131757    3.860317378    3.208776971    3.404491388    3.817666042    2.892425359    2.404202394    2.48604721    2.633189462    2.90561541    2.572856125
26.35    7.00237706    6.985061354    5.961072573    5.360524856    5.709080839    4.457447482    4.856306028    5.759313699    4.762433935    4.188242329    4.680556613    3.660194779    4.197821591    4.04116259    3.483557466    3.867261875    3.214744111    3.411282917    3.824683724    2.898789762    2.408140622    2.488393895    2.637712055    2.910881853    2.577843147
26.4    7.012054    6.999868635    5.972360631    5.371205964    5.719343414    4.465947108    4.864153547    5.769950437    4.770540866    4.195706053    4.687654453    3.666944706    4.205927139    4.048932583    3.490003677    3.874244545    3.22068212    3.418091925    3.831593724    2.905177275    2.412070029    2.490615137    2.64227862    2.916163896    2.582862031
26.45    7.021754238    7.014579857    5.983506734    5.381953007    5.729603023    4.474547963    4.871798017    5.78058794    4.778564183    4.203163856    4.694629183    3.673711283    4.213989346    4.056715374    3.496344074    3.881222252    3.226603372    3.424860069    3.83844976    2.911532411    2.415976768    2.492867099    2.646879231    2.921370374    2.58785279
26.5    7.031608459    7.029284797    5.994501863    5.392663109    5.739983258    4.483190371    4.879343046    5.791184732    4.786555161    4.210714584    4.701656152    3.680552272    4.222075369    4.064464675    3.502576553    3.888158266    3.23250899    3.431622177    3.845289144    2.917891024    2.419918517    2.495156004    2.651502244    2.926596025    2.592819334
26.55    7.041395271    7.044071018    6.005607203    5.403266765    5.750388993    4.491876868    4.886897743    5.801848347    4.794525486    4.218290261    4.708542922    3.687615927    4.230180521    4.07217145    3.508825624    3.89516467    3.238380686    3.438369332    3.852187638    2.924353724    2.423931004    2.497473284    2.656181055    2.931801754    2.597587113
26.6    7.051198752    7.058920437    6.01673438    5.413853786    5.760761733    4.500567962    4.894328943    5.812723134    4.802596224    4.225958271    4.715401153    3.694785332    4.238258556    4.079857504    3.515109555    3.902311474    3.244290902    3.445045527    3.859042511    2.930776182    2.428034972    2.499809013    2.660887422    2.937018108    2.602261734
26.65    7.061181404    7.073626482    6.027986765    5.424302956    5.771184866    4.509138422    4.901567547    5.82360135    4.810667383    4.233683709    4.722339334    3.701951288    4.246363119    4.087577118    3.521395609    3.909580062    3.250119014    3.451664921    3.865853999    2.93716915    2.432239777    2.502170238    2.665571864    2.942264489    2.606877337
26.7    7.071078766    7.088320989    6.039265266    5.434658957    5.781755446    4.517710711    4.908840311    5.834483138    4.818790965    4.24143095    4.72914127    3.709135078    4.254472642    4.095374871    3.527604129    3.916836618    3.255898777    3.458353609    3.872633791    2.943499312    2.436467614    2.504508981    2.670273271    2.947512182    2.611440607
26.75    7.080959955    7.102929502    6.050472411    5.444835056    5.792249571    4.526170165    4.916214456    5.845277658    4.8270923    4.249129704    4.735910535    3.716204336    4.262624274    4.103142319    3.533773081    3.924137423    3.261709798    3.465059229    3.879370992    2.949862158    2.440693643    2.50670451    2.674936842    2.952815975    2.615954911
26.8    7.090878576    7.11770736    6.061769473    5.45509833    5.802607006    4.534688259    4.923519268    5.856332549    4.835408359    4.25674679    4.742558051    3.723206864    4.270791897    4.110821637    3.539880068    3.931468222    3.267576716    3.471694144    3.886024956    2.956311888    2.444849447    2.508789697    2.6795721    2.958108755    2.620456058
26.85    7.100707802    7.132326254    6.073151272    5.465444305    5.813011587    4.543207293    4.930883665    5.867538812    4.843705057    4.264323394    4.749027937    3.730146556    4.278998374    4.118481086    3.546008696    3.93872432    3.273440885    3.478235226    3.892717997    2.962871945    2.44896847    2.510977959    2.684140483    2.963388549    2.624883889
26.9    7.110436692    7.146809097    6.084586786    5.475809229    5.823462835    4.551879284    4.938126862    5.878867406    4.852022679    4.271961487    4.755435228    3.737132415    4.287261824    4.126133775    3.552219697    3.945955662    3.279239121    3.484712323    3.899498962    2.969383467    2.453070849    2.513260754    2.688685243    2.968700964    2.62938248
26.95    7.119828244    7.161272733    6.095935449    5.486142043    5.833952879    4.560703487    4.945363933    5.890454406    4.860382712    4.279571028    4.761898109    3.744219703    4.295583067    4.133767066    3.558334379    3.953136884    3.285004421    3.491191967    3.906275578    2.975872049    2.457132332    2.515646119    2.693188272    2.974022479    2.633854956
27    7.129201757    7.175710814    6.107109437    5.496513698    5.844434963    4.569654128    4.952595668    5.902300069    4.868655302    4.287095497    4.768394223    3.75125963    4.303822694    4.141371711    3.564338106    3.960199979    3.290772627    3.497706984    3.913108769    2.982311409    2.461157242    2.517968468    2.697664113    2.979433173    2.638288568
27.05    7.138565016    7.19026487    6.118014281    5.506831025    5.854737317    4.57856904    4.959645845    5.914151104    4.876841408    4.294562801    4.774843292    3.758206699    4.311855083    4.149029631    3.570348272    3.967283978    3.296515488    3.504212892    3.919945542    2.988719604    2.465220486    2.520267988    2.702146061    2.984864217    2.642660396
27.1    7.147971036    7.20471362    6.128878104    5.517145602    5.865125554    4.587430324    4.966591834    5.925832235    4.88503117    4.302007305    4.781180017    3.765171963    4.319845243    4.15666845    3.576382743    3.974505461    3.30228858    3.510724545    3.926680591    2.995110005    2.469267391    2.522592996    2.706634307    2.990309606    2.64698228
27.15    7.157271149    7.219047727    6.139664619    5.527222975    5.875556174    4.596299842    4.973355398    5.937596035    4.893199191    4.309549985    4.787417343    3.772040002    4.327843246    4.164352726    3.582434922    3.981647108    3.308086858    3.517190701    3.933343535    3.001458084    2.473313035    2.524926278    2.711164285    2.99572898    2.65133821
27.2    7.166631113    7.233578811    6.150355807    5.537345453    5.885978149    4.605225184    4.980020687    5.949465574    4.9012987    4.317002827    4.793770088    3.778861609    4.33579415    4.172061449    3.58854189    3.988776761    3.313926028    3.52363966    3.939980234    3.007793501    2.477341268    2.527264497    2.715645275    3.001091193    2.655670011
27.25    7.175955305    7.248317186    6.161243162    5.547552042    5.896525198    4.614080606    4.986712293    5.961486439    4.909477848    4.324436785    4.800263862    3.785625679    4.343667969    4.179718919    3.594599619    3.995981332    3.319691897    3.530075691    3.946595545    3.014177626    2.481335278    2.529583043    2.72004318    3.006447862    2.659916459
27.3    7.185266249    7.26281342    6.172198078    5.55776913    5.906957847    4.622864352    4.993626249    5.973164217    4.91770507    4.331858873    4.806867388    3.792308857    4.351479612    4.187325234    3.600554859    4.003266096    3.325413485    3.536576325    3.953131551    3.020554994    2.485336998    2.531888302    2.724385972    3.011814976    2.6640676
27.35    7.194644417    7.277353695    6.183059168    5.567864084    5.917309559    4.631573127    5.000713188    5.98469769    4.925918488    4.339330405    4.813464688    3.799000929    4.359317838    4.194890329    3.606530536    4.010583002    3.331155674    3.543126474    3.959732119    3.02693738    2.489320485    2.534222802    2.72876374    3.017193585    2.668188681
27.4    7.203988063    7.292126753    6.193809831    5.578048472    5.927572291    4.640271369    5.007679467    5.996181244    4.934107121    4.34683658    4.819906966    3.805703552    4.367103487    4.202322715    3.612585406    4.017819695    3.336888522    3.549690707    3.966428656    3.033279734    2.493311412    2.536634147    2.733126087    3.022445875    2.67239308
27.45    7.213439622    7.306892912    6.204550517    5.588247665    5.937816296    4.649047906    5.014640921    6.007889859    4.942175758    4.354342974    4.826225143    3.812383671    4.374885555    4.209754281    3.618614541    4.025043125    3.342548588    3.556260709    3.973183045    3.039588993    2.49731894    2.539098232    2.737451761    3.027676628    2.676583081
27.5    7.223016221    7.321556872    6.215369043    5.598547964    5.948377934    4.657875237    5.021801126    6.019179463    4.950152394    4.361762215    4.8325497    3.819070913    4.382647993    4.21719996    3.62464664    4.032321674    3.348227558    3.562815656    3.979987797    3.045941432    2.501418947    2.541567654    2.741696469    3.032929759    2.680716835
27.55    7.232560034    7.336006864    6.226035205    5.608931551    5.958933038    4.666604156    5.029174739    6.030468615    4.958151067    4.369108664    4.838998375    3.825704018    4.390407063    4.22470539    3.630731301    4.039611632    3.353969436    3.569372029    3.986755418    3.052803767    2.505538878    2.544092317    2.745861579    3.038138231    2.684863964
27.6    7.242046034    7.350293362    6.236621584    5.619322004    5.969432386    4.675227757    5.036440284    6.041884882    4.966092515    4.376478264    4.845417991    3.832395261    4.398263114    4.232183915    3.6369145    4.046890715    3.359740273    3.57583513    3.993517454    3.059643126    2.509642617    2.546641191    2.750018695    3.043378721    2.689140083
27.65    7.251540244    7.364495558    6.247171803    5.629568682    5.979833833    4.683855816    5.043569148    6.053345647    4.973967867    4.383910723    4.851603729    3.838997288    4.406200212    4.239574485    3.643066812    4.054115028    3.365508027    3.58228735    4.000331033    3.066452031    2.513838587    2.549151999    2.754127077    3.048623158    2.693516212
27.7    7.260947549    7.378655672    6.257701345    5.639603929    5.99025196    4.69246448    5.050594204    6.064846731    4.981917535    4.391326659    4.857645335    3.845526948    4.414218779    4.246961134    3.649261701    4.061347064    3.371272068    3.588847471    4.007134572    3.073247144    2.517988552    2.551704012    2.758302819    3.053865976    2.697908098
27.75    7.2703927    7.392886995    6.268209504    5.649705219    6.000699678    4.700977842    5.057567621    6.076641409    4.989899692    4.39906878    4.86356727    3.851895391    4.422340297    4.254430223    3.655453468    4.068567778    3.376961694    3.595391969    4.013994636    3.080080689    2.522082457    2.554265508    2.762488545    3.05915045    2.702339657
27.8    7.279862178    7.407079128    6.278625655    5.659780498    6.011170476    4.709552147    5.064463299    6.088689285    4.997960079    4.406733837    4.869369953    3.858222917    4.430496261    4.261908579    3.661696415    4.075745977    3.382660063    3.601925873    4.020825051    3.086915972    2.526092183    2.556816568    2.766764488    3.064445069    2.706664758
27.85    7.289227814    7.421034925    6.289151052    5.669997746    6.021764561    4.718234514    5.071229755    6.100801845    5.005988533    4.414367327    4.875016133    3.864512098    4.438549771    4.269344612    3.667817235    4.082885705    3.388303869    3.608406992    4.027556148    3.09370519    2.530066668    2.559303297    2.770999653    3.069782996    2.711016726
27.9    7.298442297    7.434903897    6.299765747    5.68033523    6.032415499    4.727026293    5.077947961    6.113234186    5.013980795    4.422063698    4.880587318    3.870774157    4.446515073    4.276739688    3.673991524    4.090025444    3.393815056    3.614889164    4.034296348    3.100473008    2.534042119    2.561646898    2.77516    3.07512423    2.715384135
27.95    7.307492184    7.448952501    6.310491044    5.690600548    6.043194982    4.735832033    5.084730123    6.125648682    5.021968457    4.429891816    4.886055657    3.877016111    4.45455784    4.284014563    3.680169458    4.097069626    3.399308253    3.62130012    4.040986012    3.107191224    2.538021897    2.564025035    2.779378888    3.080444015    2.719633774
28    7.316596451    7.463193136    6.321289621    5.700807373    6.053983385    4.744677147    5.091563072    6.137897641    5.029934102    4.437790849    4.891515104    3.883327202    4.462566069    4.291098035    3.686254475    4.10422753    3.404816345    3.627654364    4.047748977    3.113875325    2.541963651    2.566448496    2.783674005    3.085775192    2.723845465
28.05    7.325850393    7.47739457    6.332159259    5.710993162    6.064701828    4.75346997    5.0983862    6.150231854    5.037951389    4.445748644    4.89689606    3.889644771    4.470565348    4.298162388    3.692356745    4.111327955    3.41029301    3.634035793    4.054537165    3.120553318    2.545875222    2.568860462    2.788025093    3.091069305    2.727956159
28.1    7.335197603    7.491604696    6.342967182    5.72121697    6.075570545    4.762248305    5.105010847    6.162574669    5.046010099    4.453833006    4.902273391    3.895929534    4.478507779    4.305202804    3.69843082    4.118546107    3.415761121    3.640414783    4.061309009    3.127179571    2.549818366    2.571336277    2.792400407    3.09632869    2.73199479
28.15    7.344530329    7.50587741    6.353770767    5.73137464    6.086488224    4.770929368    5.111716389    6.175085156    5.054098931    4.462034102    4.907770198    3.902280121    4.486400782    4.312237459    3.704463273    4.125630854    3.421262072    3.646875461    4.068064744    3.133756955    2.553756222    2.573852534    2.796788127    3.101583869    2.736062812
28.2    7.353856586    7.520234187    6.364749927    5.741540419    6.097328562    4.779548187    5.118627632    6.187460007    5.062130277    4.470246053    4.913237646    3.908601236    4.494309144    4.319337661    3.710517638    4.132842206    3.426734534    3.65336792    4.075222218    3.140338843    2.55769717    2.576370178    2.801198724    3.106820281    2.740225228
28.25    7.363637086    7.534609624    6.375924457    5.751668704    6.108059214    4.788169794    5.125547883    6.199906305    5.070353456    4.478542662    4.91858376    3.914871346    4.502244063    4.326447076    3.716534478    4.14001522    3.432132647    3.659986055    4.082332882    3.146887512    2.561605899    2.578833255    2.805568604    3.112080951    2.74434651
28.3    7.373494633    7.548873316    6.387086814    5.76178616    6.118767366    4.796849597    5.132381493    6.214716446    5.078484316    4.486764861    4.923938786    3.921125598    4.510196209    4.333522011    3.722590772    4.147255612    3.437568297    3.666774415    4.089389461    3.153450097    2.565498396    2.581319344    2.809975798    3.117386195    2.7484193
28.35    7.383354999    7.563131934    6.398171753    5.771878002    6.129416014    4.805604311    5.139201332    6.229427533    5.086544591    4.494970397    4.929339965    3.927335862    4.518183568    4.340654437    3.728627506    4.154491838    3.443035475    3.673610468    4.09654974    3.160031581    2.569354255    2.583797861    2.814331726    3.122807805    2.752482166
28.4    7.393170079    7.577245377    6.409126119    5.781842251    6.140066185    4.814347512    5.146007826    6.244142217    5.094363486    4.503138077    4.934845276    3.933616982    4.526196193    4.347841582    3.734720518    4.161619031    3.448463376    3.680286586    4.103688001    3.166747658    2.573181308    2.586348446    2.818724526    3.128294689    2.756578528
28.45    7.403078945    7.591376387    6.420137052    5.791717461    6.150640792    4.823071846    5.152938537    6.25881532    5.102145677    4.511246094    4.940480902    3.940026965    4.534183925    4.355046713    3.74070257    4.16870299    3.453877449    3.686968445    4.110810194    3.173456007    2.576991443    2.589074439    2.823127867    3.133725908    2.760732148
28.5    7.412938313    7.605749423    6.431196548    5.801873328    6.161185598    4.831632319    5.159864783    6.273554232    5.10997057    4.519318598    4.946132411    3.946414297    4.541914972    4.362336504    3.746635917    4.175692604    3.459398278    3.693690833    4.117944658    3.180183127    2.580822978    2.591831732    2.827539159    3.139129503    2.764953683
28.55    7.422664969    7.620278501    6.442561819    5.812073531    6.171865555    4.839963196    5.166637715    6.288277034    5.117865482    4.527517515    4.951782186    3.952792145    4.549582236    4.369597204    3.752631117    4.182696627    3.46498867    3.70040769    4.12507721    3.187022481    2.584673257    2.594675245    2.831939166    3.14458407    2.769148862
28.6    7.432307689    7.634901279    6.453980704    5.822300317    6.182671744    4.848312872    5.1733831    6.302964822    5.12574756    4.535801809    4.957289072    3.959229274    4.557324981    4.376771368    3.758623789    4.18974422    3.470590529    3.707263295    4.132189037    3.193986442    2.588524803    2.597591964    2.836335397    3.150095011    2.773297856
28.65    7.442097148    7.649738953    6.465428825    5.832346368    6.193380737    4.85671002    5.179990964    6.3176965    5.133633045    4.544139964    4.962692979    3.965668709    4.565087887    4.383860228    3.764502176    4.196743623    3.476131923    3.714162679    4.139268322    3.200911206    2.592287498    2.600543582    2.840714312    3.155694886    2.777416447
28.7    7.452002081    7.66460632    6.476981179    5.842374886    6.204096652    4.865078481    5.186474703    6.332425433    5.141422344    4.552424592    4.968070482    3.972150652    4.572823697    4.390863324    3.770394317    4.203680637    3.481532256    3.721129997    4.146328458    3.207837777    2.596073403    2.603461963    2.845170839    3.161284584    2.781541379
28.75    7.462065765    7.67935855    6.488510497    5.852359405    6.214777275    4.8734029    5.193124843    6.346837824    5.149322892    4.560731708    4.973482576    3.97855671    4.580609691    4.39772377    3.776351539    4.210578154    3.486782095    3.728049255    4.153424132    3.214773003    2.599912614    2.60634334    2.849603105    3.16683463    2.785651721
28.8    7.472224492    7.69410371    6.499798408    5.862404976    6.225451222    4.881747142    5.199639912    6.361252958    5.157120341    4.569052989    4.979040852    3.984929457    4.588377317    4.404646914    3.782391934    4.217440089    3.492083709    3.734961834    4.160610996    3.221730238    2.6038253    2.609131837    2.853941336    3.17232448    2.789792325
28.85    7.482428115    7.708624831    6.510986372    5.872436082    6.23615538    4.890097206    5.20596569    6.375876502    5.164977278    4.577474969    4.984732964    3.99128258    4.596055572    4.411529864    3.788473337    4.224302298    3.497423203    3.741774309    4.167838758    3.228702892    2.607737116    2.611809021    2.858333482    3.177783944    2.793902152
28.9    7.492691274    7.723041795    6.522264887    5.882522592    6.246957075    4.898470927    5.212337456    6.390803639    5.172860179    4.585913166    4.990335489    3.99763658    4.6038137    4.418282901    3.794560979    4.231145913    3.502819984    3.748579616    4.17487308    3.235637671    2.611666102    2.614409237    2.862718472    3.183234256    2.797928446
28.95    7.502924918    7.737714499    6.53348403    5.892601217    6.257682438    4.906854639    5.218754481    6.405656974    5.180779518    4.594399269    4.996073409    4.00409524    4.611592568    4.424969554    3.80078987    4.237964791    3.508182787    3.755412233    4.181674388    3.242503209    2.615596005    2.61706639    2.867143462    3.188610595    2.801963101
29    7.513092248    7.752440297    6.544494792    5.902587574    6.268423218    4.915275957    5.22516203    6.420733454    5.188769091    4.602813186    5.001916615    4.010508782    4.619265067    4.43167039    3.806956825    4.244735733    3.513465423    3.762189472    4.188374436    3.249365426    2.619515841    2.619743296    2.871687915    3.19404948    2.806078954
29.05    7.523337613    7.767022797    6.555411678    5.912584762    6.278924451    4.923686983    5.231466987    6.435975658    5.196780619    4.61109476    5.007829153    4.016934568    4.626921999    4.438297683    3.813217292    4.251581944    3.518748852    3.76892847    4.195088766    3.256232859    2.62343534    2.62241238    2.876298558    3.199483869    2.810150222
29.1    7.533703313    7.781627943    6.566358746    5.922533722    6.289283199    4.932004115    5.237807891    6.451122412    5.204823708    4.619305715    5.013742399    4.023313924    4.634653973    4.444940727    3.819679707    4.258411642    3.524023162    3.775692642    4.202018512    3.263098408    2.627259353    2.62514958    2.880906037    3.20487862    2.814213229
29.15    7.544674304    7.796103515    6.577379452    5.932426189    6.299491303    4.940334749    5.244150246    6.466209614    5.212891914    4.627604411    5.019697404    4.029645389    4.642319737    4.451652535    3.826139476    4.265274972    3.529281603    3.782640773    4.208839918    3.270021956    2.631122823    2.62791846    2.885493575    3.210292617    2.818256142
29.2    7.555729152    7.810405949    6.588524643    5.942343094    6.309759983    4.948721402    5.250368071    6.481585531    5.220906693    4.635897739    5.025638618    4.035977287    4.649969608    4.458395867    3.832455621    4.272121876    3.534420372    3.789746003    4.215552151    3.276997993    2.63492459    2.630797135    2.890067302    3.215707345    2.822363757
29.25    7.566808739    7.825000185    6.599657674    5.952217446    6.320016185    4.957090911    5.25647883    6.497005849    5.228861347    4.644224313    5.031709732    4.042179883    4.65766736    4.465151969    3.838767143    4.27893515    3.539548215    3.796924517    4.222144911    3.28396607    2.638783954    2.633868517    2.894671944    3.221056434    2.826438612
29.3    7.577859323    7.839880227    6.610699567    5.961853799    6.330247861    4.965248489    5.26260631    6.512481237    5.236879795    4.652624842    5.038247366    4.048205724    4.665317093    4.471892276    3.845164166    4.285762784    3.544525061    3.804035223    4.228694116    3.290925242    2.642632781    2.636954988    2.899334812    3.226407091    2.830462205
29.35    7.588840327    7.85483708    6.621719994    5.971389269    6.340523568    4.973250531    5.268709039    6.527934114    5.244974116    4.660938986    5.044798017    4.05424045    4.673038408    4.478640777    3.851687629    4.292671459    3.549461742    3.811062009    4.235140394    3.297993455    2.646426203    2.640067713    2.904087238    3.231776187    2.834541714
29.4    7.599833533    7.869726848    6.632575773    5.981033232    6.350788819    4.981039796    5.274895061    6.543249128    5.253263656    4.669066771    5.051333423    4.06031221    4.680711219    4.485397221    3.858182813    4.299662415    3.554414441    3.818256329    4.241573236    3.305054584    2.650250314    2.643237255    2.90888431    3.237221716    2.838637581
29.45    7.610830092    7.884460597    6.643276185    5.990973856    6.361123703    4.988613757    5.281176879    6.558392117    5.261614912    4.677168616    5.057880513    4.066449047    4.688473086    4.492079028    3.864687288    4.306786499    3.559336715    3.825509908    4.248038702    3.312091672    2.654226455    2.646353131    2.913705755    3.24285067    2.842629737
29.5    7.62188107    7.89921921    6.654026889    6.000935957    6.37155077    4.996104547    5.287240788    6.573274686    5.269914402    4.685211329    5.064541075    4.072651607    4.696358816    4.498712222    3.871118681    4.313798141    3.564159719    3.832809442    4.254457589    3.319166437    2.658201301    2.649393672    2.918505282    3.24844545    2.846527723
29.55    7.632885511    7.913998545    6.664839772    6.010719359    6.382113116    5.003723609    5.293311041    6.588046572    5.278184911    4.693267038    5.071320007    4.078807707    4.704376631    4.505268987    3.877547299    4.320719056    3.568853289    3.840105698    4.260909433    3.32625363    2.662169302    2.652461857    2.92329453    3.253964077    2.850435557
29.6    7.643772455    7.928822931    6.675557463    6.020338556    6.392564256    5.011381665    5.299393485    6.602701176    5.286495127    4.701279885    5.078397189    4.085029431    4.712465081    4.511884651    3.884015169    4.327547859    3.573510394    3.847258985    4.267334544    3.333312995    2.666146967    2.655487035    2.928082946    3.259526795    2.854302501
29.65    7.654557669    7.943620456    6.686249852    6.030009463    6.4030199    5.018958362    5.30556526    6.617092664    5.29475443    4.709135705    5.085460505    4.091355757    4.720503653    4.518567827    3.890422188    4.33433929    3.578126794    3.854289272    4.27374199    3.340370164    2.670035753    2.658471721    2.932919718    3.265108982    2.858262764
29.7    7.665323773    7.958396972    6.697059721    6.039720807    6.413431795    5.026372352    5.31169158    6.631509094    5.303084359    4.716911645    5.092396716    4.097623094    4.728488512    4.525155416    3.897020874    4.341142304    3.582596087    3.861340386    4.280221763    3.347471582    2.673805867    2.66152558    2.937761205    3.270661265    2.862242871
29.75    7.675902499    7.972973099    6.707883213    6.04945489    6.423711947    5.033673045    5.31774099    6.645539302    5.311521056    4.724595697    5.099789218    4.103834784    4.736493932    4.531684825    3.903605035    4.347908982    3.587036849    3.868394533    4.286698439    3.354633418    2.677583347    2.664494494    2.942675495    3.276095711    2.866229037
29.8    7.686296713    7.987332163    6.718445177    6.059100056    6.43390268    5.041015292    5.323697135    6.659187614    5.320183299    4.732235434    5.10734872    4.110148758    4.744605887    4.538164197    3.910066706    4.354613999    3.591454845    3.875466714    4.293230439    3.361798879    2.681372504    2.667429723    2.947639693    3.281562371    2.870228739
29.85    7.696757203    8.001916757    6.728876228    6.06869608    6.443920227    5.048359281    5.329685415    6.672760481    5.328841269    4.739909774    5.114945907    4.116469411    4.752515956    4.544575337    3.916533801    4.36122079    3.59573958    3.882596407    4.299776355    3.368948341    2.685108164    2.670303572    2.952624574    3.287008294    2.87425359
29.9    7.707390947    8.016519531    6.739472163    6.078211659    6.453973426    5.055619694    5.33555871    6.686195335    5.337401869    4.747646281    5.122475634    4.122694081    4.760412894    4.550925778    3.923094039    4.367752132    3.600013416    3.889660773    4.306277474    3.376093305    2.688725466    2.673103445    2.957702722    3.292434641    2.878295286
29.95    7.718140285    8.031182385    6.750032854    6.087669017    6.463844167    5.062991238    5.341640804    6.699878498    5.346009012    4.755378221    5.130096358    4.128791345    4.768355816    4.557176519    3.929651073    4.374271429    3.604338305    3.896626536    4.312727069    3.383204728    2.692383403    2.675925161    2.962799571    3.297764047    2.882350118
30    7.728771826    8.045902092    6.760654321    6.097200139    6.473814946    5.070423068    5.347808918    6.713964229    5.354560016    4.76303507    5.137592702    4.134832652    4.776267296    4.563493317    3.936231869    4.380796629    3.608607271    3.903579651    4.319144104    3.390362452    2.696030296    2.678641655    2.967879972    3.303072054    2.886531171
30.05    7.739560789    8.060644173    6.771211665    6.106784264    6.483776485    5.077856615    5.354012146    6.728322152    5.363116138    4.770768785    5.144967872    4.140824813    4.78415545    4.569807292    3.9428196    4.387197172    3.612801883    3.910544173    4.325594536    3.397546856    2.699716557    2.681332607    2.972983095    3.308286482    2.890886852
30.1    7.750269266    8.075213741    6.781749903    6.116490075    6.493696655    5.085345903    5.360075411    6.742842632    5.371707859    4.778616407    5.152235048    4.146744235    4.792022744    4.575940397    3.949490812    4.393607418    3.616931702    3.917563521    4.33208115    3.404847314    2.703456838    2.684003427    2.978120967    3.313521282    2.895222181
30.15    7.761056274    8.090042689    6.792223582    6.126254087    6.503733852    5.092777851    5.366118421    6.757716758    5.380291519    4.786438804    5.159467876    4.152726503    4.79985267    4.582071296    3.956227761    4.399863808    3.621134592    3.924593919    4.338558124    3.412145329    2.707265642    2.686765421    2.983184103    3.318862877    2.89954541
30.2    7.771990794    8.105042713    6.802782176    6.136139808    6.513783651    5.10029278    5.372225945    6.77250179    5.388857477    4.79416929    5.166814115    4.158963234    4.807666455    4.588255395    3.962979744    4.406095161    3.625386054    3.931561862    4.345170826    3.41939682    2.710989465    2.689604761    2.988172457    3.324296931    2.9039177
30.25    7.783096506    8.120098906    6.813362094    6.146018036    6.523906826    5.107846143    5.37838455    6.787158291    5.397475032    4.80172826    5.174079945    4.165193448    4.815496466    4.59445913    3.969667406    4.412286672    3.629752993    3.938511778    4.351809499    3.426629317    2.714723591    2.692395608    2.99313523    3.329718838    2.908314639
30.3    7.794307731    8.135190295    6.823829518    6.155940419    6.534055331    5.115255779    5.384596392    6.801714912    5.406111099    4.809207459    5.181343825    4.171335134    4.82318571    4.600635625    3.97647356    4.418585749    3.634114568    3.945486305    4.358458239    3.43385214    2.718519386    2.69523038    2.998105766    3.33508961    2.912698423
30.35    7.805403609    8.150372535    6.834102767    6.165924549    6.544618077    5.122594596    5.39083233    6.816193729    5.414771502    4.816519598    5.18860546    4.177868804    4.830677628    4.606752869    3.983201245    4.424962213    3.638523566    3.952438984    4.365045848    3.441062858    2.722281268    2.698256439    3.003083138    3.340440797    2.917139714
30.4    7.816596225    8.165438862    6.844504603    6.175856062    6.555080435    5.129785208    5.397144955    6.830310719    5.423526733    4.823785094    5.196016741    4.184434833    4.838214702    4.61290603    3.989965299    4.431401593    3.642766569    3.959407918    4.37170079    3.448279961    2.72599211    2.701287785    3.008001162    3.345729739    2.921583111
30.45    7.827525858    8.180172663    6.855015103    6.185889044    6.565594752    5.13706465    5.403470781    6.84419937    5.432323359    4.831020838    5.2034434    4.191067298    4.845876774    4.619087912    3.996896173    4.43802465    3.647031313    3.966475123    4.378365729    3.455467903    2.729589745    2.704310379    3.013030933    3.351004076    2.92604168
30.5    7.838583264    8.194680773    6.865726975    6.196025928    6.576095468    5.144546411    5.409861    6.85796383    5.441229113    4.838215966    5.21070602    4.197749846    4.853639062    4.625220452    4.003798916    4.444757796    3.651313847    3.973658715    4.38505327    3.462618985    2.733127137    2.707347478    3.018054879    3.356271458    2.930522248
30.55    7.849622823    8.208956274    6.876528859    6.20617909    6.58664066    5.152269183    5.416189184    6.871805949    5.450050462    4.845458399    5.217699469    4.20445777    4.861327015    4.631310326    4.010612895    4.45149116    3.655645161    3.980821268    4.39169838    3.469751825    2.736648466    2.710397224    3.023060775    3.361547686    2.934902592
30.6    7.860784702    8.223180188    6.887210891    6.216306251    6.597190618    5.159837565    5.422593448    6.885512693    5.458775802    4.85274707    5.224676585    4.211191476    4.868940584    4.637364188    4.017454367    4.458200893    3.660095504    3.987934251    4.39821758    3.476958381    2.740322862    2.713411195    3.028040869    3.366844951    2.939228564
30.65    7.871939921    8.237085421    6.898040069    6.226330581    6.607908398    5.167186825    5.429230976    6.899309076    5.467509642    4.860113275    5.231530021    4.217984368    4.876513815    4.64340807    4.024325257    4.464934146    3.664523057    3.995199545    4.404605088    3.484152378    2.743939326    2.716393684    3.033098623    3.372128556    2.943458517
30.7    7.883292596    8.250965736    6.909307777    6.236245197    6.618582322    5.174447247    5.435891873    6.91291611    5.476217596    4.867465731    5.238473648    4.224816485    4.884073019    4.649444872    4.031202378    4.471590849    3.668923882    4.002468004    4.411050913    3.491289825    2.747563186    2.719386676    3.038222794    3.377423508    2.947616399
30.75    7.894749766    8.265095081    6.920442832    6.245982597    6.629261259    5.181825117    5.442708314    6.926542688    5.484955387    4.874818074    5.245502292    4.231673194    4.891498905    4.655600214    4.038107041    4.478148727    3.673320694    4.009751815    4.417483627    3.498316483    2.751262765    2.722433485    3.043357782    3.382653076    2.951714282
30.8    7.906176805    8.279401152    6.931536932    6.255737938    6.639849903    5.189228768    5.449719661    6.940049004    5.493671947    4.882165852    5.252692523    4.238539054    4.898862419    4.661877322    4.044932636    4.484598412    3.677815442    4.01698823    4.423922168    3.505337797    2.75493255    2.725462884    3.048439997    3.387978287    2.955871408
30.85    7.917561444    8.294098488    6.942740194    6.265557588    6.650264824    5.196572999    5.456717556    6.953693957    5.502273471    4.889472282    5.259730026    4.245520465    4.906214222    4.668149076    4.051778449    4.491090959    3.682439193    4.024268301    4.430391361    3.512485962    2.758656986    2.728570354    3.053478981    3.393280539    2.960053681
30.9    7.92894182    8.308813672    6.953914597    6.27540336    6.660407295    5.203967979    5.463927079    6.967301848    5.510822278    4.896835919    5.26676749    4.252477216    4.913569664    4.674401914    4.058779671    4.497585843    3.687000026    4.03148832    4.436843526    3.519533246    2.762336786    2.731572717    3.058495052    3.398542376    2.964324522
30.95    7.940409032    8.323765174    6.965215175    6.285126858    6.670629519    5.211391993    5.471325379    6.98094869    5.519286573    4.904345768    5.273894979    4.25938437    4.920723087    4.680508738    4.065853184    4.50413291    3.691566251    4.038785355    4.443258804    3.526525438    2.766005967    2.734549417    3.063544394    3.403796053    2.96854734
31    7.95192136    8.338880381    6.976660878    6.294777783    6.680900744    5.218792559    5.478687326    6.994650022    5.52768108    4.911893232    5.281043579    4.266270668    4.927769134    4.686461513    4.072868285    4.51077045    3.696154761    4.04620893    4.449589033    3.5334969    2.769711576    2.737557713    3.068579447    3.409060577    2.972651439
31.05    7.963723392    8.35405925    6.988238332    6.304370017    6.69117398    5.226137804    5.485969012    7.00828468    5.535970993    4.919455283    5.288071637    4.273168237    4.934776635    4.692403847    4.079893593    4.517559575    3.700651388    4.053709049    4.456074582    3.540467596    2.77338549    2.740639516    3.07359472    3.414209767    2.976697563
31.1    7.975565413    8.369321106    6.999699567    6.313767023    6.701429124    5.233490065    5.493356074    7.022017813    5.54416143    4.927070733    5.295038936    4.28003808    4.941853037    4.698346096    4.086838565    4.524445499    3.705084725    4.061064388    4.462577591    3.547491496    2.777045784    2.743751547    3.078634711    3.41930789    2.980764172
31.15    7.987211455    8.384594787    7.01111999    6.323061817    6.71169366    5.240846733    5.50077934    7.035958787    5.552317396    4.934719732    5.301998321    4.286867018    4.949053957    4.704252051    4.093662142    4.531265569    3.709455346    4.068543296    4.469077884    3.554546904    2.780779348    2.74691277    3.083610277    3.424325168    2.984811526
31.2    7.998753407    8.399615887    7.022549524    6.332297331    6.722164357    5.248251774    5.508187127    7.050256788    5.560391422    4.942380807    5.308864816    4.293702992    4.956332982    4.710108275    4.100405497    4.538062574    3.713882833    4.076055927    4.475477929    3.561507052    2.784582369    2.750012723    3.088633683    3.429367788    2.988707122
31.25    8.010386307    8.414492005    7.034089822    6.341534845    6.73285009    5.255616719    5.515690982    7.064821144    5.568480052    4.950027948    5.315705761    4.300565116    4.963616721    4.715915642    4.107107816    4.544820467    3.718596477    4.0836338    4.481816054    3.568507193    2.788349703    2.753087381    3.093669444    3.434502186    2.99251306
31.3    8.022133212    8.429315856    7.045622614    6.350891481    6.743599782    5.262922433    5.523418934    7.079557716    5.57657029    4.957564833    5.323061731    4.307315136    4.970997653    4.721692071    4.113905594    4.551652634    3.723258773    4.091260683    4.488243925    3.575631915    2.792082402    2.756118833    3.098741455    3.439652478    2.996199047
31.35    8.033824046    8.444064221    7.057090016    6.360283086    6.754408392    5.270135057    5.531206602    7.094355891    5.584698795    4.965100117    5.330424375    4.314020124    4.978385966    4.727513269    4.120773573    4.558473507    3.727903471    4.098950266    4.494694256    3.582836038    2.795757667    2.75920359    3.103819177    3.444913308    3.000023592
31.4    8.045553044    8.458714637    7.068534332    6.369529163    6.765094013    5.277265394    5.539853243    7.108931264    5.592795625    4.972668458    5.337888642    4.320590895    4.985803583    4.733433995    4.127671593    4.565415251    3.732575903    4.106621207    4.501141129    3.590147425    2.799444074    2.762333233    3.108939226    3.450083941    3.003914697
31.45    8.05728029    8.473308278    7.079796553    6.378711692    6.775826563    5.284250883    5.548343616    7.12328741    5.600880315    4.980236877    5.345413638    4.327146605    4.993177667    4.739289842    4.13449509    4.572404596    3.737187764    4.114195911    4.50755525    3.597559866    2.803165568    2.765475535    3.114046918    3.455257772    3.007808372
31.5    8.068827051    8.487941574    7.090966804    6.387953103    6.786652599    5.291284989    5.55678071    7.137484677    5.60895874    4.987694394    5.3529511    4.33369722    5.000487099    4.745073598    4.141291569    4.579466183    3.74180113    4.121763596    4.514154067    3.604921118    2.806950083    2.768588408    3.11916648    3.460321031    3.01169254
31.55    8.08023569    8.502425739    7.102180332    6.39720996    6.797441125    5.298281141    5.565088414    7.151333277    5.617089639    4.99502092    5.360546981    4.340287774    5.007890314    4.750860885    4.148091567    4.586575547    3.746486052    4.129266867    4.520692825    3.612226535    2.810800925    2.771692497    3.124259567    3.465369007    3.015583328
31.6    8.091615657    8.516912928    7.113502491    6.406409604    6.808270322    5.305128488    5.573389199    7.164924814    5.625259323    5.002364206    5.368328998    4.346920703    5.015279164    4.756693786    4.154849854    4.593858494    3.751172378    4.136711503    4.527194433    3.619518641    2.814741519    2.774866446    3.129412966    3.47037918    3.019407659
31.65    8.102946041    8.531450244    7.12481822    6.415682528    6.818953115    5.312056449    5.581724429    7.178497811    5.633353247    5.009567819    5.376177083    4.353503074    5.02267059    4.762535045    4.161624555    4.601178613    3.755738286    4.144149068    4.533602327    3.626816802    2.81870964    2.778085854    3.134486283    3.475445812    3.023132176
31.7    8.114262489    8.545965345    7.136122974    6.424960004    6.829675371    5.319038769    5.590010331    7.192154631    5.641480096    5.01668545    5.384036618    4.360186817    5.030074741    4.768411455    4.168431574    4.608705112    3.760207658    4.151573705    4.539970551    3.634060579    2.822680716    2.781282828    3.139560756    3.480486568    3.026772392
31.75    8.125722133    8.560337046    7.147496599    6.434102129    6.840462599    5.325867293    5.597975988    7.205697606    5.649685654    5.023927182    5.391957553    4.366939226    5.037488836    4.774340498    4.175165227    4.616213822    3.764706934    4.158861914    4.546416287    3.641286786    2.82661857    2.784472754    3.14461157    3.485519189    3.030604148
31.8    8.137130784    8.574731654    7.158669492    6.443300586    6.851237931    5.332661024    5.605954808    7.218789287    5.657813527    5.031384516    5.400143368    4.373591679    5.044971707    4.780448767    4.1818452    4.623649127    3.769239048    4.166090994    4.552896963    3.648480095    2.830527771    2.787653046    3.149617754    3.490439321    3.034472287
31.85    8.148335125    8.588987574    7.169689409    6.45257745    6.8619859    5.339618604    5.613949751    7.231743035    5.665766766    5.038842322    5.408464134    4.380062947    5.052630531    4.786605518    4.188484852    4.631092917    3.77379472    4.173196834    4.55938591    3.655669166    2.834382401    2.790752919    3.154590389    3.49529357    3.038396934
31.9    8.159405284    8.603189445    7.180813886    6.461895406    6.872814626    5.346694945    5.622034796    7.245075207    5.673537719    5.046247366    5.416974517    4.38647012    5.060341648    4.792810642    4.195118666    4.638580143    3.778229824    4.180335116    4.565932211    3.66289529    2.83824967    2.793818081    3.159591518    3.500176149    3.042322381
31.95    8.170509101    8.617389534    7.191958183    6.471282252    6.883639721    5.353835526    5.630061541    7.258806064    5.681333837    5.053486614    5.425536743    4.392897264    5.068081928    4.798995594    4.201735295    4.645991195    3.782728413    4.187428726    4.572497682    3.670153223    2.842062608    2.796774045    3.164641317    3.50517109    3.046251754
32    8.181431865    8.631322005    7.203043322    6.480602096    6.894409784    5.360935268    5.63794592    7.272553624    5.689199507    5.060675917    5.433907239    4.399301333    5.075790854    4.805129991    4.20832616    4.653303255    3.787123403    4.194531968    4.579095546    3.677357426    2.845936074    2.79985189    3.16973128    3.510225967    3.050209889
32.05    8.192242835    8.645256575    7.213940044    6.489803193    6.90512488    5.368177433    5.645781672    7.286498465    5.697058487    5.067889022    5.442173377    4.405720617    5.08359446    4.81127294    4.214948931    4.660675949    3.791469282    4.20161633    4.585625843    3.684526372    2.849815274    2.802858794    3.174817011    3.515318606    3.054098705
32.1    8.203078051    8.659289649    7.224735861    6.49883362    6.915948228    5.375353362    5.653692696    7.300543406    5.705030558    5.075031716    5.450800748    4.412236808    5.091399535    4.817398407    4.221631297    4.668089281    3.795998074    4.208827209    4.592136975    3.691617312    2.853654689    2.805765    3.1798997    3.520305581    3.057946724
32.15    8.213759211    8.673127852    7.235565619    6.50793533    6.92681853    5.382402937    5.661691954    7.314800834    5.713054356    5.082229019    5.459346705    4.418715402    5.099181691    4.823455994    4.228327583    4.675565473    3.800478852    4.216058125    4.598658721    3.698678778    2.857340412    2.808736863    3.184891893    3.525278093    3.061761201
32.2    8.224282838    8.686800519    7.246345918    6.51683557    6.93762948    5.389392954    5.669658896    7.329286576    5.721104309    5.089375841    5.467800278    4.425196222    5.106959113    4.82956908    4.234842802    4.683029414    3.804860223    4.223333838    4.605229896    3.705777758    2.861018003    2.811728203    3.189898534    3.530201825    3.065503731
32.25    8.23482852    8.700261118    7.257140428    6.525707467    6.948272431    5.396359395    5.677675877    7.34378176    5.729308817    5.096413566    5.476288076    4.431737834    5.114872348    4.835697206    4.241386796    4.690408023    3.809173992    4.23060194    4.611707277    3.712842254    2.864721732    2.814652053    3.195013319    3.535123956    3.069390848
32.3    8.245318858    8.713662502    7.267989239    6.534467902    6.958824675    5.403199553    5.685903786    7.358161551    5.737611838    5.103441941    5.484632554    4.43827365    5.122644208    4.841924206    4.247916676    4.697780076    3.813406335    4.237839008    4.618230055    3.719885403    2.86870862    2.817596748    3.200141058    3.540067591    3.073285456
32.35    8.255543376    8.727030059    7.278740459    6.543266742    6.969375483    5.410026264    5.694139377    7.372573497    5.74597669    5.110465033    5.49304806    4.444714319    5.130292827    4.848171229    4.25443353    4.705086776    3.817596005    4.245156868    4.624648319    3.726990047    2.872668769    2.820498016    3.205233363    3.545026151    3.077081697
32.4    8.265546539    8.740424236    7.289559139    6.552166192    6.980026342    5.416962518    5.702666864    7.386893745    5.754305713    5.117537621    5.501655134    4.451143971    5.137893968    4.854455548    4.260739468    4.712463894    3.821624955    4.252459008    4.63103187    3.734105733    2.876595807    2.823364578    3.210397866    3.54987975    3.080779405
32.45    8.275482582    8.753699051    7.300596915    6.561213307    6.990809172    5.42384515    5.711214072    7.400927169    5.762677179    5.124713193    5.510310662    4.457427687    5.145500325    4.860818108    4.267010577    4.719868974    3.825588258    4.259746171    4.637135907    3.741257308    2.880515731    2.826209705    3.215495134    3.554802526    3.084473706
32.5    8.285494832    8.766947356    7.311989766    6.570205428    7.001647908    5.430683628    5.719631933    7.414819529    5.771046995    5.131908844    5.519224576    4.463696338    5.153051503    4.867202701    4.273356222    4.727374844    3.829483346    4.266931971    4.643223876    3.7483718    2.884513688    2.829079926    3.220536094    3.559746562    3.088207579
32.55    8.295725929    8.780176479    7.323541743    6.579009312    7.012481701    5.437741936    5.728207585    7.428709311    5.779330972    5.139070293    5.528037691    4.469808915    5.160584384    4.873542303    4.279636727    4.734800768    3.833495265    4.273993399    4.649164923    3.755489778    2.888543069    2.831894961    3.225574175    3.564690065    3.091920424
32.6    8.306023139    8.793509786    7.335128875    6.587687311    7.023326298    5.444657924    5.736767439    7.442834503    5.787568292    5.146624044    5.536846648    4.475878246    5.167990023    4.879934281    4.285927777    4.742351552    3.837492892    4.280932941    4.655226791    3.762673451    2.892564593    2.834713957    3.230555898    3.569647706    3.095637541
32.65    8.31644503    8.806783071    7.346662482    6.596313585    7.034134579    5.451551024    5.745443626    7.45719207    5.79587119    5.154242002    5.545603444    4.481910609    5.175499961    4.886214818    4.292330542    4.74996576    3.841426131    4.287807279    4.66121944    3.769823058    2.896521114    2.837572088    3.235459975    3.574606727    3.099364288
32.7    8.326752738    8.820114577    7.358132471    6.604929676    7.044863194    5.458614141    5.754012788    7.471645134    5.804373014    5.161730818    5.554232674    4.487992998    5.183135094    4.892428255    4.298755218    4.757626736    3.845390153    4.294760999    4.667199296    3.776968046    2.900524946    2.840769414    3.240391697    3.579690163    3.103169131
32.75    8.336931181    8.833235325    7.369350855    6.613450638    7.055631071    5.465597453    5.76250481    7.486419745    5.813042479    5.169131453    5.562926035    4.49411503    5.190795245    4.898576805    4.305252856    4.76522564    3.849260544    4.301698252    4.673291324    3.784130648    2.90463991    2.84400584    3.24535081    3.5847917    3.107042663
32.8    8.346983666    8.846327021    7.380432661    6.621924698    7.066467219    5.472582979    5.77116675    7.500947718    5.821923883    5.176472718    5.571675135    4.500194704    5.198439769    4.904603688    4.311766019    4.772700365    3.853068599    4.308710413    4.679473745    3.791494522    2.908856055    2.847389332    3.250442587    3.58982285    3.110998177
32.85    8.356974322    8.859228353    7.39132908    6.630385343    7.077291043    5.479514584    5.779988452    7.515246044    5.830807684    5.183861595    5.580477432    4.506351184    5.206170326    4.910474633    4.318406734    4.780150913    3.856897349    4.315702921    4.685647367    3.798852134    2.913071973    2.850791452    3.255447303    3.594880505    3.114857426
32.9    8.367103945    8.871966535    7.402004641    6.638834396    7.088146111    5.486401509    5.788916477    7.529535227    5.839616981    5.191300184    5.589331148    4.512488254    5.213906741    4.916347036    4.324943602    4.787530897    3.860805315    4.322714271    4.691834553    3.806212344    2.917282093    2.854160379    3.260406269    3.599913748    3.118787906
32.95    8.37706834    8.884846007    7.412477914    6.647360266    7.098867129    5.493190729    5.797829471    7.543952747    5.848510067    5.198701207    5.598166809    4.518666326    5.221514555    4.922216568    4.331456087    4.794949473    3.864833248    4.329571993    4.698117599    3.813648869    2.921449611    2.857614119    3.265374906    3.605027962    3.122726883
33    8.386999761    8.897837482    7.422774041    6.655726856    7.109732597    5.499914037    5.80662916    7.558117025    5.857400362    5.20594202    5.606952442    4.524880799    5.229017497    4.928109191    4.337923733    4.80247822    3.868968756    4.336308148    4.704446062    3.821049888    2.925631506    2.861027954    3.270346475    3.610186374    3.126739524
33.05    8.396845621    8.910915172    7.432834052    6.663932391    7.120663761    5.506516099    5.815555815    7.572242128    5.86627389    5.213096259    5.615745248    4.53095931    5.236478993    4.934001952    4.344412215    4.810017361    3.873226837    4.343040972    4.710690744    3.828475035    2.929809479    2.864368127    3.275342059    3.615400791    3.130742769
33.1    8.406600294    8.924044061    7.442759878    6.672177649    7.131581998    5.512900062    5.824581216    7.586324194    5.875018503    5.220277745    5.624617549    4.536984369    5.243948244    4.939943114    4.350979475    4.817543057    3.877480068    4.349917361    4.71687604    3.835902427    2.933966432    2.867643954    3.280396572    3.620578905    3.134776052
33.15    8.416402081    8.937265043    7.452517106    6.68048234    7.14253577    5.519182581    5.833723533    7.600621456    5.883696731    5.22741952    5.633557573    4.542963279    5.251487281    4.94585188    4.357569108    4.825048295    3.881802505    4.356724191    4.723084452    3.843331631    2.938093302    2.8708827    3.285365053    3.625758734    3.138769633
33.2    8.426108689    8.950410545    7.462362262    6.688886547    7.153714782    5.525276717    5.842765203    7.615130643    5.892430965    5.234491549    5.642395118    4.548898691    5.259131806    4.951698716    4.364124936    4.832489951    3.886149224    4.363524147    4.729389184    3.850792152    2.942171111    2.874085973    3.290261739    3.63104807    3.142775307
33.25    8.435806758    8.963743424    7.472240094    6.6972622    7.164877092    5.531349738    5.851758041    7.629882593    5.901221287    5.241567293    5.65123116    4.554872172    5.26683066    4.957496106    4.370702019    4.83983946    3.890617147    4.370426926    4.735781885    3.858292999    2.946310554    2.877131658    3.295161788    3.636390442    3.146792328
33.3    8.445494362    8.977155048    7.482013998    6.705618752    7.175962556    5.53731154    5.860731821    7.644993965    5.910020701    5.248686968    5.659995493    4.5608668    5.274570342    4.963237883    4.377227614    4.847180539    3.895113817    4.37736161    4.742265389    3.865789491    2.950490935    2.880123602    3.299992203    3.641715585    3.150937714
33.35    8.455105807    8.990599176    7.491879768    6.714024414    7.187001474    5.543209253    5.869680873    7.659950066    5.91888509    5.255781798    5.668602205    4.566858158    5.282181222    4.96907721    4.383792541    4.854581205    3.899661036    4.3843539    4.748789217    3.873386822    2.954705948    2.883047762    3.30475939    3.647002605    3.15525331
33.4    8.464495078    9.004060747    7.501810379    6.722348704    7.198159018    5.548973643    5.878668157    7.674907157    5.927675794    5.262779627    5.677087937    4.572797065    5.289686571    4.974976218    4.390336388    4.861955977    3.904231659    4.391304662    4.755385471    3.880977916    2.958893696    2.885937991    3.309478966    3.652329443    3.159430474
33.45    8.473942591    9.017549775    7.511640272    6.730595769    7.209372421    5.554834442    5.887720598    7.689892939    5.936276182    5.269750926    5.685532168    4.578754488    5.29704403    4.980866746    4.396922545    4.869381597    3.908707063    4.39821156    4.761977327    3.888517213    2.963032479    2.888778001    3.314233902    3.657615974    3.163567561
33.5    8.483452754    9.030788874    7.521364053    6.738894238    7.220580074    5.560721143    5.89674975    7.705201872    5.94482207    5.276784104    5.69380282    4.584718294    5.30450425    4.986661438    4.403566785    4.876973293    3.913211901    4.405134176    4.768494573    3.896034347    2.967065274    2.89161179    3.318883994    3.662909229    3.167728714
33.55    8.493064972    9.043759207    7.530765479    6.747206924    7.231630065    5.566486117    5.905795956    7.720744798    5.953339932    5.283643171    5.701995995    4.590601976    5.312053749    4.992515724    4.410295306    4.884639362    3.917642631    4.412000853    4.775100278    3.903511432    2.971121963    2.894480357    3.323534827    3.668135063    3.171898629
33.6    8.502682285    9.057317486    7.539982824    6.755655393    7.242517416    5.572260308    5.914887732    7.736250807    5.961745273    5.290583958    5.710278887    4.59640814    5.319588801    4.998346203    4.417128683    4.892358722    3.922060019    4.418818977    4.781793428    3.910887573    2.975124684    2.897192343    3.328209037    3.673374017    3.176086379
33.65    8.512519344    9.070830169    7.549188982    6.764088557    7.253476669    5.577963464    5.923958708    7.751482619    5.97012056    5.297637067    5.718550239    4.602180971    5.327079089    5.004142375    4.423987428    4.899889614    3.926539321    4.425579382    4.788509213    3.918258588    2.979202253    2.899864564    3.332961945    3.678540288    3.180261164
33.7    8.522523428    9.084193859    7.558420504    6.772440979    7.264606759    5.58374373    5.932903778    7.76701761    5.978515245    5.304724808    5.726895016    4.607906947    5.334533812    5.009870282    4.43078554    4.907264692    3.931057637    4.432300158    4.795147839    3.92566484    2.983270838    2.902502875    3.337777126    3.683731336    3.18434595
33.75    8.532611932    9.097290423    7.567702658    6.780704042    7.275611128    5.589372477    5.94212132    7.781816526    5.986939485    5.311821039    5.735344701    4.613704425    5.34187157    5.015661717    4.437515734    4.914697897    3.935618155    4.439050906    4.801905767    3.933035493    2.987320689    2.905215829    3.342584723    3.689021071    3.188341332
33.8    8.542701624    9.110388353    7.577119042    6.788965748    7.286805247    5.595104727    5.951508121    7.796492216    5.995369224    5.318943176    5.743853734    4.619464892    5.349034142    5.021572381    4.444153406    4.922084002    3.940174774    4.445782257    4.808622654    3.940446751    2.99134189    2.907903047    3.34728512    3.694451127    3.192254127
33.85    8.552959041    9.123631948    7.586590267    6.797306002    7.298180912    5.600693382    5.960954865    7.810691955    6.003758518    5.326099618    5.752364932    4.625268494    5.356085773    5.027499824    4.450756325    4.929332336    3.944734471    4.452416684    4.815239292    3.947882125    2.995395835    2.910457897    3.351867789    3.699873041    3.196177276
33.9    8.563278352    9.136772373    7.59615951    6.805725576    7.309627549    5.60616305    5.970438092    7.824803045    6.011978127    5.333202767    5.76094167    4.631221063    5.363094454    5.033363683    4.45735695    4.936586222    3.949157038    4.458852324    4.82183702    3.955393968    2.999324489    2.913010542    3.356418955    3.705265722    3.200078948
33.95    8.573764281    9.149805567    7.605905981    6.814200166    7.32115213    5.611701592    5.979871316    7.838707825    6.01997259    5.34024334    5.769555324    4.63737579    5.370040171    5.039157827    4.463994542    4.943932265    3.953569976    4.4653944    4.828531013    3.962962434    3.00321645    2.915504284    3.36089569    3.710667158    3.203963312
34    8.583981482    9.162755611    7.615893553    6.822700919    7.332574022    5.617113402    5.989289934    7.85255562    6.027941041    5.347413278    5.778113109    4.643606955    5.377099463    5.044847036    4.470557489    4.95124159    3.957987228    4.472022142    4.83515373    3.970572652    3.00716597    2.917865198    3.36530266    3.716029912    3.207924883
34.05    8.594195219    9.17568876    7.626029251    6.831264371    7.344086495    5.622368779    5.998827101    7.866170041    6.035879999    5.354673188    5.786656022    4.649917731    5.384175454    5.050593947    4.477268835    4.958526634    3.962431536    4.478737393    4.84164005    3.978208567    3.011188314    2.920223382    3.369827783    3.721417555    3.211957892
34.1    8.60437488    9.188564414    7.636207495    6.839803451    7.355521306    5.627360627    6.008282518    7.879281184    6.0437286    5.361965814    5.795169865    4.656149536    5.39131741    5.056384937    4.484006609    4.965776381    3.966906327    4.485441482    4.848219404    3.985796316    3.015120491    2.922596616    3.374374348    3.726853455    3.216010216
34.15    8.614582997    9.20132918    7.646425894    6.848353364    7.366912973    5.632328284    6.017824049    7.892157735    6.051459293    5.369333286    5.803757964    4.662564785    5.398432145    5.062281371    4.490721954    4.973027285    3.971393683    4.492113902    4.854836979    3.993392784    3.019076989    2.924856246    3.378984474    3.73218791    3.220097431
34.2    8.62485156    9.214012741    7.656658969    6.857022814    7.378227573    5.637295122    6.027957274    7.905293803    6.059189209    5.376732321    5.812241959    4.669050683    5.405752409    5.068398739    4.497368875    4.980096841    3.97592814    4.498801827    4.861442016    4.000973538    3.022991635    2.927228495    3.383621356    3.737568169    3.224091539
34.25    8.635348959    9.227030413    7.666794812    6.86562064    7.389559815    5.64227967    6.038099152    7.917983282    6.066912121    5.384079771    5.820533444    4.675405497    5.413168647    5.074469931    4.503945555    4.987162871    3.980527296    4.505585083    4.868102592    4.008545406    3.026842821    2.929684662    3.388282891    3.743001743    3.228063258
34.3    8.645898907    9.240178875    7.676960836    6.874228072    7.400786123    5.647319178    6.048023283    7.930615261    6.074685538    5.391354978    5.828773599    4.681645357    5.42076128    5.080456824    4.510582619    4.994267861    3.985128653    4.512278392    4.874801519    4.016124986    3.03064497    2.932234651    3.392876376    3.748439037    3.231917991
34.35    8.65636815    9.253336986    7.687005008    6.882803027    7.412170095    5.652528328    6.057890437    7.943259548    6.082589505    5.398574964    5.837024013    4.687723942    5.428522767    5.086534624    4.517184476    5.001329056    3.989740266    4.518913229    4.88150758    4.023764502    3.034466159    2.934804595    3.397387434    3.753868738    3.235849302
34.4    8.666617716    9.266526274    7.697198958    6.891336262    7.423526534    5.657882358    6.06784362    7.956367829    6.090566957    5.405823427    5.845269846    4.693844792    5.436209026    5.092514594    4.523696139    5.008321609    3.9944385    4.525490367    4.88824737    4.031364579    3.038252077    2.937416886    3.401905559    3.759241097    3.239734719
34.45    8.676653473    9.279560688    7.707237435    6.899871562    7.434929887    5.6632913    6.077952851    7.970197362    6.098607278    5.413029006    5.853459295    4.6998574    5.443865418    5.098508353    4.53013227    5.015319567    3.9992021    4.532106196    4.895110875    4.03900932    3.042037207    2.940302681    3.406432363    3.764660694    3.243664177
34.5    8.686568859    9.29241116    7.717292221    6.90849797    7.446432737    5.668753927    6.088132028    7.984094871    6.106809146    5.420222338    5.861568597    4.705926994    5.451399718    5.104555435    4.536583583    5.022468217    4.003860377    4.538733863    4.90201091    4.046702986    3.04587977    2.943220226    3.410951765    3.770095177    3.24761366
34.55    8.696452425    9.305227824    7.727318903    6.917089679    7.458106527    5.674528281    6.098327351    7.997917538    6.115042325    5.427339559    5.869651657    4.712006068    5.458958132    5.110502584    4.543023569    5.029668499    4.008476378    4.545455298    4.908943182    4.054395287    3.049735723    2.946093936    3.41542402    3.775515172    3.251666457
34.6    8.706535526    9.318133978    7.737235578    6.925509952    7.469585623    5.680252004    6.108365118    8.011897049    6.123278184    5.434468272    5.87774678    4.718128945    5.466516733    5.116398103    4.549381499    5.036770312    4.013143865    4.552140333    4.915788567    4.062066653    3.053632562    2.949006173    3.419868728    3.780906753    3.255784596
34.65    8.71660267    9.331074974    7.746993278    6.933970765    7.480758751    5.686005151    6.118482925    8.025768922    6.131323186    5.44170649    5.885728008    4.724298712    5.474046793    5.122237544    4.55580682    5.04374818    4.01788411    4.558867823    4.922649632    4.069752444    3.057556321    2.95195334    3.424350453    3.786289239    3.259881299
34.7    8.726663591    9.343866231    7.756859087    6.942462436    7.49192407    5.691795903    6.128587988    8.039387785    6.139283451    5.449018575    5.893756018    4.730600914    5.481659919    5.128142144    4.562213891    5.050776973    4.022685315    4.565529696    4.929678103    4.077452885    3.06145296    2.954940609    3.428890083    3.791678041    3.263990898
34.75    8.73666593    9.35671645    7.766592245    6.950890189    7.503134825    5.697697043    6.13859115    8.052982132    6.147299418    5.456397193    5.901710348    4.736899604    5.48920852    5.133945319    4.568674212    5.057674816    4.027556699    4.572083367    4.936576839    4.085101643    3.065366201    2.957872    3.433380189    3.797060649    3.268160035
34.8    8.746660548    9.369513657    7.776151818    6.959317815    7.514233679    5.703648183    6.148628136    8.066754481    6.155278003    5.463846614    5.909670303    4.743223975    5.496669744    5.139795517    4.575228509    5.064871954    4.03249069    4.57865079    4.943267648    4.092756213    3.069246061    2.960738913    3.437899102    3.802411529    3.272258977
34.85    8.756658056    9.382104063    7.786029617    6.967583065    7.525313009    5.709612409    6.158560897    8.080586237    6.163467143    5.471416085    5.917402823    4.749608284    5.50423718    5.14565586    4.58175556    5.072020231    4.037345695    4.585330875    4.949934733    4.10036021    3.073124082    2.963603496    3.442364501    3.807824425    3.276351894
34.9    8.7663773    9.394470821    7.795987711    6.975743649    7.53617472    5.715564784    6.168654133    8.09437369    6.171712601    5.479011142    5.925110886    4.756048841    5.511837875    5.151495432    4.588285828    5.079232907    4.042176662    4.591821181    4.956730255    4.107972947    3.076901174    2.966400368    3.446869232    3.813145854    3.280522078
34.95    8.77591468    9.406718609    7.805913832    6.983913719    7.546998957    5.721589631    6.178840454    8.108114161    6.180107933    5.486471879    5.93268965    4.762560696    5.519469198    5.157382209    4.594729363    5.08637771    4.047146457    4.598289775    4.96358458    4.115557234    3.080648606    2.96913914    3.451331222    3.818378848    3.28472848
35    8.785322965    9.418820117    7.81597431    6.99218567    7.557707231    5.727722225    6.188993403    8.122003218    6.188668135    5.49379865    5.940165192    4.769161041    5.527244627    5.163346286    4.601216032    5.093566693    4.052169161    4.604747534    4.970365203    4.12313115    3.084421407    2.971945122    3.455827478    3.823601321    3.289016314
35.05    8.7946535    9.430910418    7.826074888    7.000332461    7.568373267    5.733737023    6.199237991    8.135706292    6.197245863    5.501172755    5.947636063    4.775776853    5.53511341    5.169276036    4.607710545    5.100679383    4.057145387    4.611239257    4.97709325    4.130803769    3.088263956    2.974744809    3.460276793    3.828806235    3.293301159
35.1    8.803996051    9.442816513    7.836361501    7.008445599    7.579213094    5.73971709    6.209705516    8.149469128    6.205857765    5.508609279    5.955167004    4.782387664    5.54292184    5.175194643    4.614290609    5.107890425    4.062043812    4.617804466    4.983699028    4.138433228    3.092065269    2.977429582    3.464794836    3.834016241    3.297470541
35.15    8.813538428    9.454860388    7.846533262    7.016368412    7.590036367    5.745624645    6.220276047    8.163627636    6.214474605    5.516075015    5.962683727    4.789063583    5.550750199    5.181030022    4.620958805    5.115036547    4.066988998    4.62442971    4.990189312    4.14607755    3.095924198    2.980062618    3.469332863    3.839296153    3.301553425
35.2    8.822841976    9.466838018    7.856716515    7.024234347    7.600888817    5.751390727    6.230850157    8.178025301    6.223157067    5.523516843    5.970076646    4.795835172    5.558589878    5.18680574    4.627607731    5.122296037    4.071872799    4.631022003    4.996561265    4.153753138    3.099766896    2.982713451    3.473917662    3.844530729    3.305650063
35.25    8.831967435    9.478600815    7.866854285    7.032188307    7.611553691    5.757039941    6.241252049    8.192891044    6.232058042    5.531080785    5.977993116    4.802503547    5.566393247    5.192590362    4.634252442    5.129630207    4.076721576    4.637529644    5.002956491    4.16141777    3.103496331    2.985358473    3.478360727    3.849679608    3.309666951
35.3    8.841055698    9.490214406    7.876661524    7.040056905    7.622188365    5.7625602    6.251631909    8.20750588    6.241149399    5.538810763    5.985875676    4.809043653    5.57399976    5.198273388    4.640931126    5.137051466    4.081603868    4.64395378    5.009481611    4.169101195    3.107138694    2.988011337    3.482721471    3.854884381    3.313606301
35.35    8.850122769    9.501563336    7.886554796    7.047813959    7.632879555    5.76816786    6.261942235    8.221829291    6.250167627    5.546805276    5.993564296    4.815403299    5.58164784    5.203849464    4.647708354    5.144532552    4.086557892    4.650391665    5.016053212    4.176847636    3.110709958    2.990665413    3.487193137    3.860171466    3.317651253
35.4    8.859169502    9.513536607    7.896435521    7.05546185    7.643639111    5.773726726    6.272140663    8.236338981    6.259105142    5.554810507    6.001273509    4.82168549    5.58926087    5.209511233    4.654489054    5.151959657    4.091604736    4.6568384    5.022520068    4.184602352    3.114166802    2.993354007    3.491707729    3.865524048    3.321740966
35.45    8.868176567    9.525290826    7.906372802    7.063246124    7.654454331    5.779267644    6.28238822    8.250990642    6.268055568    5.562867065    6.008973457    4.827894295    5.596865797    5.215106371    4.661222713    5.159413615    4.09662801    4.663257913    5.028954439    4.192426232    3.117581804    2.995990865    3.496202816    3.870901682    3.325782844
35.5    8.877089518    9.537071673    7.916273971    7.07099321    7.665584799    5.784729142    6.292730978    8.265763088    6.277102334    5.570971372    6.016774281    4.834163728    5.604380273    5.22068448    4.667782874    5.166914486    4.10166137    4.66969327    5.03533586    4.200182369    3.121019379    2.998639005    3.50070251    3.876224726    3.3297464
35.55    8.885956519    9.548808576    7.926192858    7.078584266    7.676678304    5.790227166    6.302578907    8.280626506    6.286078285    5.579065731    6.024591179    4.840496564    5.611892874    5.226259883    4.674196768    5.174405254    4.106668157    4.676072856    5.041638478    4.207989737    3.124390474    3.001707199    3.505166696    3.881504834    3.333746541
35.6    8.894703105    9.560701585    7.93626726    7.086270552    7.68773768    5.795679846    6.3123047    8.294964273    6.295024967    5.587213506    6.032553239    4.846863781    5.6195407    5.231934564    4.680748181    5.181815408    4.11167951    4.682354249    5.04779287    4.215810061    3.127820817    3.004797112    3.509638441    3.886739225    3.337718271
35.65    8.903257977    9.572463346    7.946372845    7.094082837    7.698773651    5.800967484    6.322110837    8.309707152    6.303944568    5.595366563    6.040572391    4.853271241    5.6271537    5.237692624    4.687310208    5.189182935    4.116853115    4.688527436    5.053926622    4.223586387    3.131204592    3.007899969    3.514112545    3.891984599    3.341691305
35.7    8.911751547    9.584024722    7.956305953    7.102069885    7.710069479    5.806045378    6.331983879    8.324748914    6.312760665    5.603568225    6.048519283    4.859706625    5.634831783    5.243460766    4.693825595    5.196422038    4.122337604    4.694554198    5.060021835    4.231395    3.13457523    3.011055068    3.518570821    3.897339217    3.345730784
35.75    8.920167673    9.596328212    7.966280407    7.110284717    7.721438138    5.810948975    6.341826766    8.339193369    6.32149557    5.611747026    6.056330754    4.866172544    5.642426583    5.24920124    4.700386663    5.203676091    4.127903707    4.700606818    5.066253814    4.23913638    3.138006057    3.014188865    3.522988568    3.902851358    3.349822884
35.8    8.928571919    9.608461513    7.976448227    7.118505583    7.732736863    5.81598621    6.351650557    8.354167673    6.330250462    5.619909034    6.064042635    4.872694272    5.6501787    5.254929434    4.70706369    5.211080364    4.133420883    4.706792709    5.072584394    4.246879752    3.141392196    3.017412456    3.527325406    3.90839023    3.353879942
35.85    8.937045422    9.620697448    7.986728917    7.126840757    7.744072797    5.821040703    6.361398202    8.370290945    6.339178268    5.627949642    6.071854429    4.879164775    5.657977368    5.260682611    4.713737288    5.218604935    4.138944488    4.713106754    5.078960744    4.254622913    3.144754583    3.02065857    3.531560833    3.913921342    3.357928395
35.9    8.945667785    9.632823304    7.99721758    7.134983198    7.755445479    5.826114875    6.371161391    8.387105503    6.348237991    5.635990309    6.079649465    4.885536061    5.665739194    5.266396308    4.720476386    5.226135523    4.144475659    4.719502898    5.085237027    4.262393348    3.148074976    3.023980103    3.535810919    3.919364895    3.361932355
35.95    8.954447328    9.644799884    8.007646977    7.143047983    7.766810815    5.831233016    6.380601659    8.404085235    6.357252924    5.644036246    6.087575628    4.892000856    5.673456185    5.272040159    4.727299388    5.233712761    4.150045945    4.725922654    5.091451328    4.270150885    3.151437062    3.027276692    3.540048825    3.924813235    3.365885305
36    8.963230307    9.65651767    8.018086607    7.151111976    7.778374251    5.836340255    6.389929621    8.421071417    6.366658117    5.652141112    6.095488603    4.898520689    5.681120725    5.277680585    4.734057127    5.241235421    4.155617464    4.732335815    5.09765135    4.277962005    3.154840395    3.030418319    3.54433182    3.93023718    3.369859497
36.05    8.971825643    9.668026393    8.028651191    7.158918869    7.789923671    5.841300187    6.399252075    8.438067677    6.376029792    5.660276577    6.103418186    4.905085721    5.688804081    5.283411469    4.740679324    5.248793226    4.161188278    4.738774557    5.103777629    4.285796377    3.158293076    3.033641128    3.548571433    3.935679821    3.373780038
36.1    8.980277956    9.679456798    8.039129957    7.166664413    7.801502751    5.84630983    6.408714916    8.455618978    6.385349704    5.668382166    6.111238159    4.911566387    5.696493012    5.289128691    4.74719968    5.256246693    4.166531692    4.745250756    5.109838516    4.293673587    3.161740241    3.03687743    3.552789855    3.941112185    3.377701663
36.15    8.988718895    9.690610434    8.04967661    7.174426581    7.81310667    5.851384858    6.418170047    8.473243809    6.394545122    5.676544436    6.119087076    4.917939788    5.704080898    5.294869354    4.753731626    5.263776808    4.171755606    4.751723688    5.115834297    4.301586449    3.165195866    3.040051955    3.557111925    3.946648378    3.381685366
36.2    8.997138584    9.701720114    8.060384001    7.18195614    7.824595129    5.85654511    6.427532539    8.491057256    6.403719599    5.684607498    6.126826956    4.924074559    5.711589392    5.300674474    4.760214063    5.27142326    4.177013618    4.758217193    5.121866579    4.309419126    3.168657414    3.04313532    3.561398774    3.952316859    3.385611163
36.25    9.005592307    9.712899854    8.071093958    7.189540235    7.836019873    5.86171392    6.436948946    8.508458703    6.4130056    5.692695388    6.134627058    4.93024116    5.719073499    5.306514474    4.766687227    5.279056321    4.182264285    4.764624563    5.127836075    4.317220471    3.172068837    3.046275243    3.565612485    3.958036501    3.389526704
36.3    9.014647833    9.724256682    8.081732228    7.197317623    7.84749105    5.866856679    6.446312179    8.52544891    6.422212139    5.700698175    6.142570613    4.936588385    5.726508458    5.312406154    4.773244906    5.286550963    4.187435751    4.771064762    5.133743557    4.325049095    3.175523315    3.049464096    3.569809566    3.963700325    3.393423333
36.35    9.023636522    9.735276678    8.092415973    7.20513527    7.858728177    5.871846895    6.455602486    8.542319237    6.431360711    5.708609654    6.150573968    4.942979262    5.733967681    5.318295424    4.77986528    5.294015781    4.192542975    4.777549157    5.139730202    4.332899729    3.17980326    3.052683487    3.573937929    3.969340625    3.397401776
36.4    9.032487068    9.746240027    8.103111246    7.212936141    7.869943267    5.876766537    6.464934023    8.558977718    6.440522994    5.716544317    6.158628504    4.949282758    5.741371137    5.324204873    4.786406804    5.301498805    4.197555234    4.783986864    5.1457742    4.340717187    3.184099887    3.055925814    3.577995742    3.974949963    3.40135347
36.45    9.041460451    9.757333443    8.113808866    7.220666862    7.881185299    5.881688088    6.474451148    8.575596097    6.449774491    5.724412297    6.166746906    4.955601195    5.748700086    5.330085833    4.793017714    5.308999946    4.202574549    4.790389298    5.151842098    4.348464519    3.188342817    3.059168555    3.58208508    3.980560948    3.405290071
36.5    9.050463935    9.768462803    8.124498764    7.228442462    7.892532488    5.886466542    6.48402751    8.592101562    6.458989639    5.732270673    6.174721489    4.962066353    5.756067562    5.335957724    4.799701892    5.316512693    4.207639108    4.796751379    5.157940295    4.356228139    3.192755014    3.062470415    3.586172996    3.986129378    3.409127621
36.55    9.059715735    9.779832011    8.13522833    7.236196399    7.903911128    5.891120466    6.493431696    8.608683533    6.468063432    5.74003559    6.182811662    4.968368619    5.763435912    5.341722655    4.806340106    5.324023816    4.212783073    4.803174522    5.16410337    4.363934461    3.197188823    3.065942316    3.590307305    3.991704213    3.412769369
36.6    9.068860614    9.79124963    8.145987004    7.244014565    7.915305002    5.895759945    6.502667588    8.62560437    6.477025127    5.747901061    6.190880326    4.974746028    5.770716495    5.347458678    4.812883007    5.331513437    4.217998163    4.809566301    5.170318478    4.371689376    3.20170521    3.06954937    3.59444012    3.997232974    3.416371926
36.65    9.078224359    9.802748082    8.156778818    7.251997298    7.92682573    5.900610317    6.511857599    8.642589495    6.485983589    5.755716347    6.198917325    4.981298852    5.777932379    5.35309783    4.81946025    5.338941116    4.223191702    4.816003216    5.176525811    4.379308494    3.206298723    3.073246225    3.598600108    4.002719317    3.420046118
36.7    9.087650698    9.814614514    8.167595668    7.259706663    7.938487125    5.905340221    6.520924856    8.659389626    6.495200744    5.763489381    6.206969378    4.987784636    5.78515947    5.358672718    4.826137672    5.346279382    4.228299507    4.822532763    5.182827155    4.386829792    3.210961303    3.077069533    3.602826103    4.008167256    3.423747537
36.75    9.097170384    9.826580057    8.178493841    7.267254166    7.950203572    5.910124952    6.529782489    8.676197193    6.504425547    5.771198076    6.214878542    4.994130635    5.792339457    5.364204841    4.832888668    5.353540037    4.233432621    4.828983867    5.189099016    4.394288929    3.215631217    3.081021126    3.607138943    4.013507345    3.42745286
36.8    9.106733207    9.838470854    8.189580352    7.274724684    7.961915822    5.914869352    6.538645752    8.692970954    6.513621123    5.778838672    6.222795411    5.000476462    5.799485555    5.369725337    4.839622348    5.360696784    4.238539728    4.835459322    5.195367071    4.401718589    3.220365882    3.084998933    3.611463983    4.018881201    3.431239553
36.85    9.116195769    9.850391621    8.201032481    7.282126247    7.973927614    5.919459277    6.547507962    8.709276025    6.522742714    5.786472343    6.231008271    5.006735991    5.806506432    5.375103756    4.846301906    5.367830961    4.243603625    4.842014987    5.201604772    4.409164888    3.225109963    3.088969963    3.615862774    4.024351395    3.434940333
36.9    9.125673023    9.862753673    8.212594609    7.289505557    7.986102241    5.924108425    6.556420119    8.725463221    6.531996796    5.794124717    6.239238943    5.013008449    5.81343738    5.380355098    4.852898804    5.374806078    4.248775661    4.848413002    5.207761705    4.416647977    3.229864259    3.092921197    3.620320088    4.029937136    3.438668549
36.95    9.135381262    9.875577752    8.224187623    7.296854868    7.998290952    5.92875352    6.565301779    8.741480792    6.541371591    5.801705475    6.247442949    5.019242134    5.820340529    5.385499772    4.859487495    5.381877085    4.253934365    4.854804798    5.213910184    4.424120485    3.234677795    3.09684268    3.624816793    4.035594595    3.442437594
37    9.145068429    9.888270716    8.235900114    7.304315475    8.010626045    5.933411244    6.574032947    8.758007257    6.550839068    5.809271819    6.2558054    5.025466194    5.827231537    5.390664956    4.866020575    5.388871603    4.259068801    4.861191692    5.220160711    4.431680694    3.239517667    3.100733113    3.629321532    4.041380856    3.446210613
37.05    9.154948438    9.90087349    8.247612933    7.31211588    8.022941195    5.938111682    6.582832434    8.774853588    6.560218327    5.816667363    6.264150523    5.031691867    5.834331132    5.395892357    4.872440772    5.395829057    4.264232647    4.867658386    5.226460305    4.439242633    3.244338792    3.104631635    3.633848464    4.047259009    3.449913909
37.1    9.165233935    9.91338947    8.259295817    7.319928338    8.035062995    5.942742533    6.591630194    8.791826494    6.569603767    5.823910197    6.272543043    5.037940169    5.841567788    5.401151081    4.878692787    5.402841109    4.269303742    4.874013909    5.232684225    4.446741244    3.249040115    3.108592803    3.63840295    4.053156102    3.453566397
37.15    9.175488997    9.925899703    8.271196142    7.327739989    8.047227229    5.947425935    6.600690366    8.808758361    6.579057641    5.831096064    6.280869194    5.044247657    5.848804347    5.40647125    4.884917676    5.409889854    4.274279266    4.880339441    5.238879743    4.454266058    3.253642687    3.112527212    3.642895457    4.059138314    3.457158954
37.2    9.185627936    9.938783175    8.283115578    7.335474111    8.05930236    5.95189125    6.609931492    8.825699921    6.588626848    5.838354042    6.289321966    5.050810835    5.855983804    5.411704185    4.891269834    5.416902433    4.279198826    4.886638072    5.245118265    4.461792268    3.258181957    3.116423885    3.647405847    4.06511656    3.460751725
37.25    9.19569992    9.951814965    8.294970519    7.343193526    8.071501309    5.956316647    6.619248725    8.842308849    6.598169773    5.845588334    6.297778288    5.057620106    5.862986945    5.416944214    4.897589838    5.423875037    4.284012981    4.892851788    5.251319131    4.469366777    3.262714072    3.120273318    3.652305259    4.071109469    3.464375543
37.3    9.205894233    9.964928287    8.306662731    7.350928981    8.083698278    5.960476004    6.628339631    8.858794087    6.607767884    5.852828603    6.306406654    5.064480698    5.870067637    5.422085063    4.90384527    5.430836824    4.288763483    4.899037673    5.257529084    4.476922126    3.267187899    3.124011686    3.657141688    4.077112042    3.467981974
37.35    9.216394952    9.978327898    8.318478312    7.358504067    8.095929615    5.96446449    6.637368169    8.875744978    6.617399641    5.86010558    6.315163013    5.071290134    5.877113118    5.427114424    4.910191084    5.437934547    4.293523832    4.905244065    5.263771199    4.484428181    3.271637174    3.127689899    3.661915817    4.083158221    3.471582291
37.4    9.227093026    9.991896622    8.330210141    7.365965291    8.108026579    5.968310473    6.646697718    8.893462565    6.627036222    5.867406154    6.323857444    5.077961524    5.884136821    5.432205366    4.916654831    5.444941132    4.298500872    4.911572957    5.270024059    4.491914282    3.276032444    3.131426293    3.666734087    4.089316392    3.475203514
37.45    9.237915028    10.0054079    8.341742481    7.373483324    8.120038633    5.971845986    6.65614215    8.911409109    6.636618833    5.874538074    6.33229253    5.0844532    5.890984761    5.437361474    4.923078914    5.451901242    4.303760442    4.91789383    5.276368703    4.499426816    3.280348304    3.135152736    3.671610206    4.095441831    3.478899046
37.5    9.248764836    10.01871638    8.353369993    7.381010756    8.132116955    5.975456002    6.665454571    8.929353724    6.646119244    5.881509881    6.340692654    5.090871139    5.897747698    5.442629005    4.92945626    5.458823356    4.309000834    4.924263416    5.282737475    4.506951935    3.284631504    3.138887693    3.676566995    4.10155097    3.482639543
37.55    9.259651088    10.03161094    8.365048776    7.388258717    8.144127185    5.978977188    6.674542689    8.947581506    6.655609234    5.888457431    6.348982423    5.09717213    5.904469566    5.447951241    4.935849325    5.46562344    4.314262834    4.930621811    5.288988271    4.514373528    3.289099193    3.142688612    3.681501478    4.107681511    3.486328389
37.6    9.270686708    10.04452518    8.376400947    7.395502075    8.156051242    5.982394    6.683450245    8.966290208    6.66518702    5.895517784    6.357361149    5.103438726    5.911090118    5.453325337    4.942384646    5.472310637    4.319570205    4.936981215    5.295216821    4.52178545    3.293564601    3.146511084    3.686572975    4.113767205    3.490056468
37.65    9.282232841    10.0576342    8.387434183    7.402833047    8.168029275    5.986199819    6.692479215    8.985234873    6.674928901    5.902637704    6.365670689    5.109751218    5.917706077    5.458748071    4.948963231    5.478908693    4.324844087    4.943332985    5.301376981    4.529128866    3.297980259    3.150362929    3.691641288    4.119842737    3.493793446
37.7    9.294032818    10.07078321    8.398445177    7.410127685    8.179954948    5.990045382    6.701577378    9.004144092    6.684632283    5.909805115    6.373885719    5.115992766    5.924418484    5.464119858    4.955537929    5.485552401    4.330045276    4.949682086    5.30751207    4.536335821    3.302439124    3.154182316    3.696758999    4.125902773    3.497461511
37.75    9.305715002    10.08389986    8.409210479    7.417416225    8.191988945    5.993947693    6.710949131    9.02260746    6.694231123    5.916966345    6.381972741    5.122166153    5.931167093    5.469468223    4.961918338    5.492237058    4.335289837    4.956169016    5.31358383    4.543505552    3.306848856    3.158000861    3.701934727    4.132008268    3.501130637
37.8    9.317368318    10.09699017    8.419879708    7.4248069    8.203910745    5.997785053    6.720188176    9.040159422    6.703756323    5.924172264    6.389981823    5.128484627    5.937746729    5.474847595    4.968327938    5.499067941    4.340592211    4.962799126    5.319557562    4.55067565    3.311171868    3.161734982    3.707079734    4.138077692    3.504798281
37.85    9.329058755    10.1101849    8.430455744    7.43200161    8.215892078    6.001560909    6.72961623    9.057584955    6.713286637    5.931372398    6.398029319    5.134826484    5.944216107    5.480281544    4.974673217    5.505943744    4.345923147    4.969537948    5.325357422    4.55780016    3.315533875    3.165448523    3.712255187    4.144126832    3.508491007
37.9    9.34095461    10.12334625    8.441141682    7.439083562    8.22782938    6.005365747    6.739258042    9.075176116    6.722718547    5.938458391    6.406092046    5.141105451    5.950631428    5.48573572    4.981004928    5.512868556    4.35118818    4.976359033    5.331079132    4.56484325    3.31985318    3.169231296    3.717491068    4.150189879    3.512208204
37.95    9.352832407    10.13655468    8.451907661    7.446146178    8.23975914    6.009202351    6.748866933    9.092351442    6.732099575    5.945430262    6.41426277    5.147196878    5.956948302    5.491216762    4.987303321    5.519971226    4.35640225    4.983081617    5.336827906    4.571859614    3.324023925    3.173032561    3.72265092    4.156336784    3.515994621
38    9.364806176    10.1496646    8.462405124    7.453222534    8.251685834    6.012928162    6.75853763    9.109655411    6.741435723    5.952353445    6.42240248    5.153249083    5.963281811    5.496709218    4.993813774    5.527128411    4.361738661    4.989715783    5.342467661    4.578890864    3.328063336    3.176906334    3.727770817    4.162546515    3.51983895
38.05    9.37683952    10.16271603    8.472860216    7.460440397    8.263675885    6.016600015    6.768360162    9.127371522    6.750740326    5.959178308    6.430489828    5.159100682    5.969701551    5.502101151    5.000275659    5.534245963    4.367062988    4.9963713    5.348039122    4.58604981    3.332158218    3.180762161    3.732854698    4.168761275    3.523696344
38.1    9.38903392    10.17578161    8.483297851    7.467585136    8.275622828    6.020433844    6.778252685    9.144731624    6.760162185    5.966003619    6.438496685    5.16483062    5.976054009    5.507378946    5.006652326    5.541286961    4.372392506    5.003020332    5.353555406    4.593247988    3.33622952    3.184502406    3.737953015    4.174938518    3.527494669
38.15    9.401235338    10.18856365    8.493844333    7.474615242    8.287423848    6.024320977    6.78829115    9.162225059    6.76953662    5.972805504    6.446495085    5.170520766    5.982497047    5.512659252    5.01307077    5.548362756    4.377710204    5.00968033    5.35901214    4.600469586    3.340258955    3.188317324    3.743082784    4.181008274    3.531363553
38.2    9.413378442    10.20120122    8.504098446    7.48158773    8.299352272    6.02835436    6.798543188    9.179642898    6.7788175    5.979571735    6.454596837    5.176178486    5.989042126    5.518056737    5.019450512    5.555573874    4.383065665    5.016452827    5.364365594    4.607632093    3.344352196    3.192251454    3.748260571    4.186931034    3.535298727
38.25    9.425331899    10.21384595    8.51439047    7.488628648    8.311377087    6.03238793    6.809012029    9.196843135    6.788158582    5.986426014    6.462639264    5.181808805    5.995664145    5.523492657    5.025808623    5.562812823    4.388404907    5.02331831    5.369707625    4.61480146    3.34845899    3.196175694    3.753347129    4.192806173    3.539351425
38.3    9.437252261    10.2264571    8.524634161    7.496070684    8.323659441    6.036355607    6.819640206    9.213947299    6.797475132    5.993205222    6.470524074    5.187531958    6.002356184    5.528771818    5.032157636    5.569869496    4.393702337    5.030249073    5.37496547    4.621914389    3.352562571    3.200126582    3.758361456    4.198694012    3.543391508
38.35    9.449772211    10.23929149    8.534890331    7.503524958    8.335919722    6.040114931    6.83017513    9.230945623    6.806506672    6.000008601    6.478490025    5.19329113    6.009048407    5.533944495    5.038370533    5.576936968    4.399021621    5.037273613    5.38017516    4.629082564    3.356583156    3.204075494    3.76335764    4.204617481    3.547553099
38.4    9.462534522    10.25241994    8.545186312    7.511042019    8.348204681    6.04394335    6.840699832    9.247937344    6.815354193    6.00669352    6.486673408    5.198919393    6.01563802    5.538936203    5.044528144    5.583967437    4.404409101    5.04431481    5.385451999    4.636173352    3.360653356    3.20792554    3.768269229    4.210411774    3.551620036
38.45    9.475110531    10.2651859    8.55540606    7.518465241    8.360457889    6.047767562    6.851244829    9.265130753    6.824270173    6.013212199    6.494986346    5.204460156    6.022037235    5.54387877    5.050673196    5.590972575    4.409820935    5.051322904    5.390730461    4.643161868    3.364664465    3.211619099    3.773202175    4.216122558    3.555675846
38.5    9.487598343    10.27782202    8.565742359    7.525989898    8.372531242    6.051469453    6.861599758    9.281623796    6.833270033    6.019552988    6.503208662    5.210000151    6.028385927    5.548816636    5.05675763    5.597906792    4.415144087    5.058295799    5.395899245    4.650087812    3.368584625    3.215400549    3.778156187    4.22183199    3.559642489
38.55    9.500159535    10.29006858    8.57611834    7.533606309    8.384636598    6.055166117    6.871875765    9.29797766    6.842356452    6.025854578    6.511505463    5.215532249    6.034787455    5.553649498    5.062829236    5.604696032    4.420431946    5.065328601    5.40063029    4.657024371    3.372393109    3.219180826    3.78313443    4.227559338    3.563561353
38.6    9.512424887    10.30238373    8.586280139    7.541370249    8.39657956    6.058971641    6.882250355    9.314146689    6.851476813    6.032193358    6.520003846    5.221085192    6.041172285    5.558466007    5.068831968    5.611531542    4.425601604    5.072496788    5.405316498    4.664024332    3.376189131    3.223065997    3.788126139    4.233268671    3.567502701
38.65    9.52481355    10.3145692    8.596357737    7.549095546    8.408567622    6.062783286    6.89264931    9.330391113    6.860723406    6.038471683    6.528602033    5.226703647    6.047498628    5.56312611    5.074885861    5.618344628    4.430765553    5.07942903    5.409907205    4.671012267    3.380035912    3.226955252    3.79307482    4.239045754    3.571595534
38.7    9.53732754    10.32652021    8.606463617    7.556913851    8.420618148    6.066676831    6.903100548    9.346970894    6.869955667    6.04472893    6.53718389    5.232374438    6.053883128    5.567822493    5.081037543    5.625069571    4.435745898    5.086334961    5.414290365    4.678035049    3.383910573    3.230815224    3.797933703    4.244947637    3.575728965
38.75    9.54980535    10.33850838    8.616528563    7.564653136    8.432831212    6.070646323    6.913733561    9.363663821    6.879245304    6.050885237    6.545786366    5.238252004    6.060309227    5.572452663    5.087085847    5.631721275    4.440602234    5.093148513    5.418652414    4.685163925    3.387724983    3.234859655    3.802817187    4.250860332    3.579870075
38.8    9.562486852    10.35039859    8.626508346    7.572496916    8.445161589    6.074627051    6.924380578    9.380697993    6.888563306    6.057135976    6.554388151    5.244193968    6.066731567    5.576942252    5.09316014    5.638271457    4.445384713    5.100111916    5.423098764    4.692199553    3.391459744    3.239055093    3.807632182    4.256731209    3.58398336
38.85    9.57526251    10.36224692    8.6366654    7.580315903    8.457435969    6.078536694    6.934997278    9.397579699    6.897892481    6.063537002    6.562936324    5.250175057    6.072957772    5.581358721    5.099404625    5.644810331    4.450165475    5.107115963    5.427498947    4.699258241    3.395093687    3.243278743    3.812313143    4.262478898    3.588108966
38.9    9.588262787    10.37370465    8.647400961    7.588082431    8.469562437    6.082383351    6.945511914    9.414402529    6.907128836    6.069737996    6.571741329    5.256277033    6.079196553    5.585777832    5.105454459    5.651223332    4.454751757    5.114223998    5.431975305    4.706324434    3.398722787    3.24752494    3.817024229    4.268315869    3.592100958
38.95    9.601188846    10.38500804    8.658092147    7.595846585    8.481746952    6.086266514    6.955822057    9.432019421    6.916133043    6.075894573    6.580736189    5.262359718    6.085442674    5.590175848    5.111491502    5.65754397    4.459187534    5.12136941    5.436529786    4.713431682    3.402230432    3.251782234    3.821776562    4.27421367    3.596123889
39    9.613972664    10.39612704    8.668808529    7.603569854    8.49396137    6.090203472    6.966042248    9.450395622    6.925229673    6.081899219    6.589878708    5.268379073    6.091701036    5.594724872    5.117470245    5.66385344    4.463680157    5.128513747    5.441035322    4.72053255    3.405710007    3.255955798    3.826494803    4.280114826    3.600136119
39.05    9.626415908    10.40708813    8.679644168    7.611170015    8.506329496    6.09411484    6.976349361    9.468721901    6.934427636    6.087735802    6.598935684    5.274364011    6.098037744    5.599227659    5.123230486    5.670161372    4.468190315    5.135721027    5.44536966    4.727584867    3.409199329    3.26010398    3.831239586    4.286055566    3.604118026
39.1    9.638935058    10.41810092    8.690359421    7.618717417    8.518630427    6.097874195    6.986936246    9.487299952    6.94360897    6.093497868    6.607816308    5.280301633    6.104513073    5.603818697    5.129152163    5.676521842    4.4726762    5.142948209    5.449622427    4.734535559    3.412675702    3.264283127    3.836072962    4.291958212    3.608255975
39.15    9.651750884    10.42925869    8.700650319    7.626479229    8.530757326    6.101752597    6.997498834    9.506090566    6.953018084    6.099272832    6.616703451    5.286175967    6.110981701    5.608391465    5.135253558    5.682819816    4.477146103    5.150279051    5.453708107    4.741302002    3.416110755    3.268576797    3.84092037    4.297812049    3.612422919
39.2    9.665004456    10.44039879    8.710800971    7.634211183    8.542778423    6.105589952    7.008140894    9.524043471    6.962459867    6.105254731    6.625626301    5.292048106    6.117448348    5.612942036    5.14145097    5.68900091    4.481619408    5.157732836    5.45778853    4.748023689    3.419509137    3.273021536    3.845748477    4.303615779    3.616519385
39.25    9.678348683    10.45119493    8.721072327    7.641882549    8.55477601    6.109077121    7.018839043    9.541476846    6.971998845    6.1114823    6.634586088    5.297795416    6.123846306    5.617479522    5.147721955    5.695323075    4.486086195    5.165318522    5.461802823    4.754765249    3.422866064    3.277497782    3.850572661    4.309347501    3.620582663
39.3    9.691516229    10.46210438    8.731549831    7.649647178    8.566794971    6.112380569    7.029689109    9.559208027    6.981477378    6.117658062    6.643300199    5.303536497    6.130272895    5.622114853    5.154075828    5.701707211    4.490562375    5.17282359    5.465691541    4.761491516    3.426154268    3.281912484    3.855480079    4.315170164    3.624582317
39.35    9.704782627    10.47323741    8.742081018    7.657428847    8.579009413    6.115563347    7.040629416    9.579925489    6.99109642    6.123830012    6.652046535    5.309417521    6.136633336    5.626750575    5.160646434    5.708145445    4.495105575    5.180386979    5.469507019    4.76821558    3.429399229    3.286488491    3.860272665    4.321016463    3.628607882
39.4    9.717962974    10.48478513    8.752798901    7.665127936    8.591230182    6.118737347    7.051560705    9.600611347    7.000866095    6.129924451    6.660882818    5.315271705    6.143089318    5.631391952    5.167270525    5.714642621    4.499529611    5.188082357    5.473229665    4.774944687    3.432570095    3.291199809    3.865062991    4.326794577    3.632718417
39.45    9.730969611    10.49677907    8.76361326    7.672734469    8.603257878    6.121914534    7.062417902    9.620803793    7.010672938    6.136077051    6.669484762    5.321256051    6.149614845    5.636093363    5.173840664    5.721123948    4.50380816    5.195839646    5.476911802    4.781689217    3.435824573    3.295842188    3.869826736    4.332601182    3.636806204
39.5    9.743663902    10.50867502    8.774654785    7.680609987    8.615016202    6.124857327    7.073297033    9.640756397    7.020548243    6.142327778    6.678036147    5.327338756    6.156096995    5.640746488    5.180393061    5.727526945    4.508068896    5.203614424    5.480504263    4.788500243    3.439115735    3.300478247    3.87456257    4.338366123    3.640856942
39.55    9.756260649    10.5206289    8.785937211    7.688478423    8.626719982    6.127502797    7.083954406    9.66082081    7.030509363    6.148614107    6.686624276    5.333319446    6.162482569    5.64533633    5.187014884    5.733829962    4.512406679    5.211309777    5.484202668    4.795423024    3.442428085    3.305173754    3.87936483    4.344191408    3.644932692
39.6    9.768874221    10.53274403    8.797070771    7.696400817    8.638515063    6.1300391    7.094446131    9.681527223    7.040292846    6.155024381    6.695317977    5.339268902    6.168620694    5.649911003    5.193642992    5.74027322    4.516833667    5.219056069    5.487987767    4.802379815    3.4458228    3.309926024    3.884174895    4.349981504    3.648953134
39.65    9.781575713    10.54495918    8.80825866    7.704452729    8.650528842    6.132720278    7.104839441    9.702320928    7.049909955    6.161531029    6.704021971    5.345252646    6.174540644    5.654425572    5.200239315    5.746782973    4.52119872    5.226794606    5.491663992    4.809366699    3.44918486    3.314816766    3.889015941    4.35569575    3.652958889
39.7    9.794170676    10.55699512    8.819609614    7.712454477    8.662736188    6.135457802    7.115383929    9.723601133    7.059567253    6.167953816    6.712824676    5.351346906    6.180528842    5.65903394    5.206985423    5.753258046    4.525524735    5.234621029    5.495364815    4.816311775    3.452556276    3.319792746    3.89381828    4.361325734    3.656932827
39.75    9.806399438    10.56896369    8.831141347    7.720358821    8.675034901    6.138157749    7.125927451    9.745262564    7.069216321    6.174367226    6.721801587    5.357623452    6.186480503    5.66358301    5.213785238    5.759668288    4.529813953    5.242356777    5.499105571    4.823225748    3.455938002    3.324841514    3.898592944    4.366865349    3.660945911
39.8    9.818566901    10.5810351    8.842783546    7.728163729    8.687095962    6.140918537    7.136264891    9.767218779    7.078764306    6.180830913    6.730791676    5.36400738    6.192426986    5.668025448    5.220673367    5.76594891    4.534143029    5.250069648    5.502941291    4.830077652    3.459267895    3.32987015    3.903449312    4.372384818    3.665013987
39.85    9.830829165    10.59314893    8.8545171    7.735926383    8.699218948    6.143609965    7.146408328    9.788696157    7.088172521    6.187367662    6.739722366    5.370400643    6.198359981    5.67236377    5.227521862    5.772125246    4.538421542    5.257772129    5.506919277    4.836924643    3.462602446    3.334932848    3.908354535    4.377857942    3.66913405
39.9    9.84318124    10.60541715    8.866271264    7.743507456    8.711568389    6.146125888    7.156636829    9.809611679    7.097584748    6.193783468    6.748660236    5.376716627    6.204152026    5.676801335    5.234343875    5.77834813    4.542646111    5.26542948    5.510832097    4.843750751    3.465935186    3.339964227    3.913226271    4.383319591    3.673542524
39.95    9.855504178    10.61748386    8.878052162    7.751017732    8.724146851    6.148749721    7.166890514    9.830188489    7.106974673    6.200316342    6.757501806    5.383035293    6.209759529    5.681227913    5.241293068    5.784742475    4.546856313    5.273140411    5.51466711    4.850581257    3.469327073    3.344913358    3.91804596    4.388872561    3.678070533
40    9.868113409    10.62941808    8.889758988    7.758572882    8.736946776    6.151326929    7.177458915    9.850341199    7.116268932    6.20681941    6.766157618    5.389230927    6.215279616    5.685630384    5.248409424    5.791088623    4.550996417    5.280998908    5.518512734    4.857269608    3.472709066    3.34980113    3.922879664    4.394348674    3.68245854
40.05    9.880882028    10.64138133    8.901513932    7.766096304    8.749753981    6.154037561    7.18794241    9.870481423    7.125516833    6.213435307    6.774952948    5.395334811    6.220815132    5.690001158    5.255521195    5.797295786    4.555090312    5.28893717    5.522320403    4.863794325    3.47616099    3.354807659    3.927560154    4.399799292    3.686777744
40.1    9.893698457    10.6534871    8.912922246    7.773576401    8.762714894    6.156858625    7.198540608    9.890865904    7.134723035    6.220151606    6.783628167    5.401499797    6.226496568    5.694461677    5.262540925    5.803450911    4.55925722    5.296814823    5.52611149    4.870327162    3.479510911    3.359893834    3.93214379    4.405142805    3.69119799
40.15    9.906317551    10.66582727    8.924295389    7.78107779    8.775857071    6.159738527    7.209005278    9.91144259    7.144030935    6.226796716    6.79235936    5.407526166    6.23215555    5.699086024    5.269533896    5.809650003    4.563405132    5.304738011    5.529951923    4.876853882    3.483075136    3.364966775    3.936660632    4.410520532    3.695651556
40.2    9.918781369    10.67845531    8.93573269    7.788509959    8.789161162    6.162875756    7.219761497    9.931529301    7.153310379    6.233384362    6.801100205    5.413591319    6.237839446    5.703566579    5.276623442    5.815823638    4.567634978    5.312708299    5.533663242    4.883478163    3.486652389    3.370038227    3.941268276    4.41591175    3.700080326
40.25    9.931135878    10.691604    8.947247091    7.795806109    8.802297761    6.166131577    7.230368896    9.95090349    7.162566313    6.240061331    6.809809986    5.419483082    6.243580622    5.707833101    5.283707392    5.821974486    4.57184077    5.320686299    5.537385729    4.890067011    3.490206395    3.37514205    3.945811117    4.42127943    3.704381888
40.3    9.943297805    10.70485777    8.95868718    7.803222832    8.815458904    6.169171522    7.241087622    9.970381932    7.171830206    6.246776463    6.818482695    5.425271869    6.249309158    5.711968284    5.290724941    5.828075807    4.575962018    5.328655008    5.54108467    4.896661623    3.493731168    3.380194895    3.950414977    4.426637228    3.708659002
40.35    9.955654841    10.71866493    8.969768691    7.81074766    8.828739218    6.171959013    7.25164874    9.990005823    7.180925652    6.2534859    6.827269761    5.431021271    6.254861082    5.716117813    5.297821571    5.83406897    4.580044153    5.336686518    5.544794541    4.903164992    3.497236083    3.385287387    3.955033821    4.432041033    3.712921243
40.4    9.968043018    10.73262827    8.980468666    7.818252394    8.842109301    6.174541126    7.262197443    10.0091325    7.189994897    6.260217712    6.836011006    5.436748822    6.260278705    5.720149494    5.304936939    5.84004698    4.584091239    5.344820112    5.548668198    4.909656103    3.500814038    3.390419714    3.959694434    4.437325519    3.717108468
40.45    9.980742609    10.74665119    8.991112449    7.825586606    8.85559087    6.177076512    7.272670177    10.02808171    7.19908527    6.266893696    6.844727298    5.442430729    6.265880328    5.72398089    5.312070575    5.845923917    4.587984447    5.353175958    5.55261101    4.916117451    3.504491901    3.395569816    3.964420634    4.442511408    3.721427535
40.5    9.993456154    10.76083635    9.001701943    7.83287708    8.868993291    6.179554622    7.283111341    10.0472443    7.208296945    6.273558521    6.853610253    5.448068738    6.271691639    5.727677226    5.319413285    5.851726069    4.591734753    5.361555454    5.556472198    4.922580199    3.508174224    3.400649904    3.969192437    4.447645289    3.725821572
40.55    10.00639867    10.77476337    9.012230974    7.839916992    8.882353583    6.1819815    7.293684512    10.06648148    7.217587237    6.280201665    6.862546202    5.453631037    6.277549198    5.731347343    5.326727979    5.857675038    4.595512469    5.369798245    5.560311367    4.929036136    3.511805085    3.405689509    3.974013239    4.452849464    3.730261043
40.6    10.01942453    10.78858121    9.022741683    7.847293951    8.895523645    6.184609848    7.304211595    10.0850464    7.226755236    6.286848448    6.871414684    5.459241367    6.28339494    5.734847721    5.334007416    5.863620291    4.599323101    5.377949965    5.56415725    4.935502907    3.515432141    3.410887381    3.97887944    4.458111655    3.734615442
40.65    10.03231166    10.80236973    9.033069227    7.85463616    8.908914936    6.187322449    7.314729852    10.10400431    7.236000159    6.293614526    6.880175092    5.464767472    6.288878841    5.738266441    5.341270307    5.869637573    4.603164322    5.386056875    5.56792425    4.941936762    3.519080751    3.416131083    3.983753529    4.463355056    3.73901985
40.7    10.04508318    10.81593511    9.04325594    7.861974664    8.92219975    6.190281687    7.325356919    10.12262849    7.245306438    6.300354037    6.88879881    5.470308065    6.294198496    5.741723364    5.348636385    5.87565615    4.607027299    5.394251012    5.571533727    4.948273781    3.522697042    3.421410054    3.988572516    4.468662058    3.743451889
40.75    10.05762171    10.82958402    9.053184566    7.869283668    8.935650128    6.19318819    7.336088529    10.1408438    7.254376183    6.30695261    6.897304952    5.475880607    6.299554197    5.745237124    5.355995755    5.881544757    4.610825611    5.402477971    5.576264364    4.954609554    3.526375264    3.4267516    3.993290192    4.474155073    3.747865137
40.8    10.07007177    10.8435353    9.063218187    7.876726574    8.949065536    6.195987187    7.346610277    10.15931996    7.263448325    6.313381041    6.905672777    5.481416784    6.30500596    5.748773671    5.363248801    5.887225986    4.614725382    5.410801471    5.581066734    4.961031477    3.53002814    3.432085107    3.99795163    4.479676683    3.752425223
40.85    10.08246207    10.8576757    9.073413228    7.884270209    8.962433882    6.198567213    7.357088231    10.17824961    7.272340298    6.319697321    6.913947068    5.48697773    6.310364576    5.75228356    5.370514219    5.892916428    4.618673308    5.419185557    5.585890174    4.967521284    3.533647203    3.437408801    4.002597217    4.485079258    3.756995653
40.9    10.09481834    10.87201233    9.083501206    7.891840558    8.975654632    6.200917176    7.367498515    10.19804821    7.281184814    6.326058492    6.922123173    5.492562462    6.31577828    5.755806816    5.377829639    5.898658429    4.62263115    5.427732364    5.590907864    4.974018018    3.537224286    3.442719002    4.007193043    4.490568887    3.761620981
40.95    10.10707204    10.88624351    9.093593271    7.899085301    8.989029426    6.203155513    7.377722463    10.21805326    7.290083157    6.332381202    6.930408418    5.497927726    6.32119115    5.759310096    5.385010777    5.904385641    4.626552651    5.436391678    5.595862742    4.980520569    3.540795606    3.447967132    4.01181227    4.496097621    3.766316163
41    10.11931397    10.9003372    9.104421626    7.906237643    9.002353033    6.205598713    7.38783213    10.23781152    7.298994423    6.338602832    6.938773287    5.503322372    6.326465053    5.762666734    5.392136308    5.910163794    4.630543127    5.445161289    5.600763013    4.987016272    3.54429445    3.453349245    4.01648755    4.501756528    3.771215245
41.05    10.13124312    10.91435513    9.115264283    7.913247102    9.015685686    6.208109054    7.397811017    10.25753632    7.307663368    6.344658852    6.94696514    5.508627313    6.331592388    5.765927195    5.399088655    5.915897936    4.634551905    5.453960838    5.6056114    4.993445282    3.547839632    3.458858003    4.021163787    4.507469841    3.776090392
41.1    10.14298991    10.9282602    9.125990463    7.92029548    9.029184304    6.210655831    7.408296618    10.27696583    7.316449556    6.350722592    6.955121845    5.513863143    6.336507586    5.769180732    5.406010707    5.921632103    4.638504335    5.462724821    5.610350907    4.999844012    3.551295039    3.46437673    4.025811793    4.513236653    3.781062759
41.15    10.15464895    10.94209077    9.136549    7.927186651    9.042448381    6.213135851    7.418939378    10.29612486    7.325253478    6.35679798    6.963145111    5.519069783    6.341213    5.772567063    5.41298893    5.927393823    4.642506206    5.471520435    5.615078404    5.006237456    3.554768922    3.469823406    4.030523992    4.51887842    3.785942761
41.2    10.16627166    10.95578032    9.14693984    7.933894398    9.055709678    6.215506571    7.429660323    10.31536216    7.334125532    6.362894612    6.971085527    5.524409551    6.345956985    5.776097229    5.419981564    5.933364175    4.646544435    5.480263949    5.619748338    5.012613192    3.558184466    3.47530118    4.035285657    4.524495901    3.790666828
41.25    10.17776307    10.96937614    9.157078512    7.940540652    9.069137927    6.217841794    7.440391608    10.33405119    7.342983964    6.368802925    6.978976378    5.52984449    6.350504254    5.77957527    5.426931755    5.939443092    4.650575544    5.489159245    5.624568987    5.018910305    3.561436324    3.480640293    4.040081481    4.530122615    3.795305805
41.3    10.18921312    10.98270203    9.16730451    7.947061784    9.082687265    6.22010169    7.451148416    10.35362867    7.351901648    6.374826391    6.986981627    5.535229281    6.354997853    5.783083639    5.433791689    5.945333832    4.65463104    5.498336992    5.629454979    5.025262902    3.564689905    3.485941302    4.044978599    4.535853428    3.799722593
41.35    10.2007745    10.99583054    9.177494602    7.9535203    9.096058706    6.22228298    7.461986646    10.37315956    7.360893098    6.380645563    6.994769245    5.540557839    6.359459314    5.786689343    5.440669086    5.951122676    4.658550927    5.507710609    5.634424057    5.031811312    3.567971273    3.491248633    4.049897342    4.541642711    3.804180906
41.4    10.21254929    11.00920505    9.187683553    7.960140405    9.109213114    6.224413707    7.472754834    10.3921215    7.369802945    6.386378162    7.002482167    5.545965694    6.363901757    5.790258394    5.447521039    5.956928329    4.662491623    5.517052283    5.639409398    5.038354502    3.571215368    3.496511726    4.054795203    4.547446701    3.808648144
41.45    10.22457468    11.0226992    9.197941777    7.96687691    9.122319165    6.226428508    7.483765328    10.41078718    7.378961181    6.392151129    7.010242926    5.55135863    6.3683141    5.793823521    5.454325794    5.962574735    4.666312039    5.526430494    5.644571321    5.0448412    3.574403441    3.501746315    4.059640174    4.553249431    3.813113046
41.5    10.23675576    11.03615859    9.208063243    7.97380896    9.135417148    6.228730681    7.495078677    10.42927697    7.388097943    6.397964037    7.018102249    5.556690728    6.372610219    5.797467406    5.461099039    5.968357058    4.670067958    5.535813306    5.649787339    5.051364608    3.577543266    3.506873085    4.064436276    4.559126942    3.817570435
41.55    10.24885241    11.04947135    9.217909037    7.980719778    9.148572598    6.231128114    7.506630277    10.4473463    7.397410309    6.403771812    7.025706101    5.561955424    6.376779223    5.801111084    5.46773979    5.974060172    4.673873738    5.545095844    5.654955454    5.058015951    3.580725845    3.511855278    4.069321754    4.565013649    3.821842242
41.6    10.26086489    11.06257344    9.227459342    7.987625603    9.161614087    6.233553865    7.518189788    10.4646882    7.40685308    6.409561866    7.033326795    5.567245796    6.38107641    5.804726239    5.474427523    5.979759598    4.677762717    5.554358084    5.660059243    5.064808098    3.583989119    3.51685494    4.074245992    4.570874729    3.826169205
41.65    10.27302337    11.0758632    9.236977478    7.994495746    9.174522561    6.235913552    7.529639662    10.482588    7.416256679    6.415470641    7.040833979    5.572596121    6.385389139    5.808341214    5.481034784    5.985422249    4.681696495    5.56357459    5.66516256    5.071572104    3.587165263    3.522027295    4.079196409    4.576654266    3.830419537
41.7    10.28521552    11.08941164    9.246439588    8.001474103    9.187572302    6.238281345    7.541041076    10.49985979    7.425722592    6.42131234    7.048281276    5.577972285    6.38982027    5.812031134    5.487657429    5.990911167    4.685672397    5.572809253    5.670278038    5.078192125    3.590322944    3.527268869    4.084105426    4.582438119    3.834742502
41.75    10.29746989    11.1030583    9.255798027    8.008438232    9.200687728    6.240523281    7.552599378    10.5173826    7.435217254    6.427214963    7.055816497    5.583350148    6.394260187    5.815696937    5.494264365    5.996297531    4.689813401    5.581995041    5.675439251    5.084907292    3.593492738    3.532524382    4.0892041    4.588250148    3.839105634
41.8    10.30977073    11.11677091    9.265225544    8.015213486    9.21367959    6.242707012    7.56411723    10.53502804    7.444551579    6.433137658    7.063431271    5.588589132    6.398769891    5.819483575    5.50089955    6.001908822    4.693990174    5.591284631    5.680661496    5.091496705    3.596708459    3.537692473    4.094288855    4.59407216    3.843512186
41.85    10.32206926    11.13054557    9.274510022    8.022023519    9.226564898    6.245047642    7.575612285    10.55245507    7.45358545    6.438947217    7.071035341    5.59402231    6.403373706    5.823283684    5.507487221    6.007461686    4.698220769    5.600679826    5.685827747    5.098041971    3.599928934    3.542710453    4.099425567    4.599982656    3.847869141
41.9    10.334524    11.14398866    9.283933783    8.0288875    9.239403138    6.247460584    7.587087739    10.56991406    7.462464097    6.44477099    7.078651986    5.599516361    6.408169566    5.82709906    5.514010891    6.012908125    4.702536576    5.610211041    5.691021679    5.104598362    3.603161122    3.547704179    4.104392214    4.60586406    3.8522089
41.95    10.34690779    11.15743936    9.293303497    8.035743664    9.252206559    6.250060855    7.59831388    10.58683327    7.471283345    6.450578388    7.086055905    5.604888194    6.413067692    5.830967224    5.520514635    6.018445979    4.706836627    5.619860831    5.696242568    5.111193798    3.60625025    3.552726944    4.109313887    4.611750952    3.856500519
42    10.35935051    11.17065677    9.302676895    8.042602625    9.265265088    6.252794234    7.609502435    10.60290088    7.480050269    6.456390574    7.093455621    5.610511181    6.417962428    5.834654087    5.527004933    6.023990529    4.711181472    5.629453953    5.701492878    5.117813388    3.60922762    3.557663902    4.114262307    4.617580233    3.860728878
42.05    10.37165576    11.18387958    9.311872354    8.049244017    9.278306846    6.255420477    7.620477321    10.61908024    7.48895429    6.46220161    7.1009974    5.616039162    6.422823745    5.838329271    5.533418463    6.02950046    4.715599059    5.63899733    5.70682294    5.124488574    3.612163835    3.562497745    4.119196961    4.623481789    3.865057674
42.1    10.38369236    11.19746907    9.321250821    8.055819571    9.291450494    6.258192695    7.631302964    10.63550293    7.497919819    6.468035815    7.108598735    5.621580297    6.427627358    5.842056641    5.539767888    6.03491281    4.720005712    5.648424366    5.712151332    5.131148648    3.615138432    3.567210141    4.124061697    4.62943444    3.869350664
42.15    10.39557265    11.2109106    9.330614191    8.062234265    9.3044796    6.260780468    7.642271959    10.65168147    7.506764798    6.473824265    7.116431105    5.627153016    6.432407011    5.845780059    5.546241088    6.040117894    4.724303802    5.657769283    5.71760141    5.137814426    3.618079775    3.571919054    4.12887093    4.635270078    3.873710574
42.2    10.40716333    11.22457787    9.340151471    8.06897415    9.317509141    6.263144975    7.653420819    10.66838509    7.515570764    6.479574892    7.124166803    5.632678037    6.437177051    5.849478038    5.552641184    6.045325279    4.728586829    5.667251328    5.723135867    5.144500883    3.621066645    3.576469559    4.133737449    4.641025892    3.877951478
42.25    10.41859971    11.23824142    9.350065521    8.075858323    9.330632172    6.265252561    7.664597117    10.68548717    7.524250608    6.485358401    7.131720517    5.638187014    6.44181999    5.853122973    5.559018427    6.050600419    4.73297224    5.676951253    5.728731366    5.151270085    3.624031588    3.581049024    4.138645307    4.646789646    3.882199674
42.3    10.43004438    11.25188212    9.359635867    8.082523068    9.343588446    6.267113549    7.675857995    10.70352064    7.532842199    6.491107108    7.139045578    5.643610607    6.446332875    5.856725912    5.565558618    6.055953949    4.737404565    5.686770292    5.734433001    5.157944057    3.627092181    3.585638561    4.143577402    4.652606885    3.886475344
42.35    10.44126186    11.26497553    9.369221215    8.089215015    9.356411884    6.269113259    7.687013751    10.72267094    7.541241874    6.497018193    7.146335145    5.648937024    6.450733593    5.860151581    5.57212883    6.061559663    4.741762151    5.696623662    5.740219557    5.16454126    3.630004827    3.590218472    4.148564072    4.658476464    3.890710194
42.4    10.45241086    11.27771359    9.378727052    8.095971347    9.369056861    6.271448602    7.698279953    10.74206173    7.549558643    6.502987055    7.153339126    5.654313893    6.455070457    5.863603048    5.578678518    6.067325641    4.746067347    5.706529037    5.746108388    5.171178683    3.632926437    3.594784485    4.153527619    4.664402378    3.894880997
42.45    10.46372239    11.29043206    9.389221615    8.102736904    9.381658279    6.273890284    7.709883026    10.76166958    7.557813529    6.509084179    7.160410349    5.659806575    6.459379124    5.867007731    5.585215904    6.0730448    4.750176762    5.716589824    5.751985633    5.177757603    3.635857747    3.599383806    4.158594913    4.670333845    3.899119822
42.5    10.47492605    11.30320843    9.399869926    8.109630732    9.394375619    6.276209225    7.72161185    10.78117134    7.566021494    6.515284925    7.167378195    5.665388644    6.463599899    5.870522245    5.591843168    6.078796061    4.754378577    5.726898703    5.757896033    5.184277807    3.638753921    3.604274726    4.163625756    4.676226827    3.903254446
42.55    10.4860454    11.31580175    9.410501558    8.116676589    9.406854622    6.278509964    7.733095277    10.80067981    7.574274551    6.521461707    7.17425971    5.671044176    6.46780526    5.873902756    5.598519236    6.084575447    4.75866938    5.737347464    5.763590341    5.190648403    3.641582624    3.609175447    4.168654096    4.682123535    3.907329292
42.6    10.49701428    11.32828206    9.421291796    8.123935298    9.419320075    6.280716192    7.744628605    10.82035514    7.582540896    6.527495269    7.181096796    5.676693249    6.472120573    5.877207719    5.604977222    6.090312797    4.762977437    5.747883904    5.769149698    5.197009648    3.644428941    3.614027476    4.173667003    4.688071713    3.91138289
42.65    10.50783502    11.34081721    9.43182132    8.131285321    9.432031474    6.282924132    7.75601452    10.84018364    7.590569587    6.533430812    7.188029964    5.682461463    6.476503892    5.880310719    5.611323758    6.095972054    4.76724755    5.758371465    5.774580146    5.20335109    3.647143512    3.618837516    4.178542092    4.693954397    3.915521378
42.7    10.51870371    11.35333939    9.442148273    8.138475923    9.444532476    6.285170069    7.767209778    10.85999841    7.598494518    6.539242486    7.194811578    5.688137624    6.480846454    5.883404212    5.617714544    6.101586951    4.771377116    5.7687742    5.779946302    5.2096594    3.649840177    3.623672126    4.183409992    4.699826742    3.919638461
42.75    10.52952103    11.3660171    9.452533646    8.14559869    9.456914089    6.287239236    7.778355208    10.88042994    7.606507262    6.545223369    7.201472824    5.69365763    6.485116381    5.886558776    5.624200798    6.107022055    4.775485763    5.779134507    5.785293771    5.216011726    3.652527889    3.62839545    4.188153079    4.705634379    3.923741658
42.8    10.54044771    11.37839718    9.462669167    8.152646228    9.46913465    6.289254024    7.789429005    10.89981429    7.61459838    6.550992245    7.208379762    5.699051117    6.489342693    5.889726275    5.630796205    6.112437212    4.779578619    5.789517843    5.790643202    5.222409952    3.655294624    3.633172115    4.19293844    4.711348372    3.92790539
42.85    10.55128406    11.3910235    9.472521113    8.159660052    9.481093194    6.291605142    7.800293729    10.91903642    7.622709577    6.556985364    7.215435822    5.704445013    6.493562566    5.892784708    5.637386335    6.117725849    4.783669772    5.800000616    5.796034138    5.228856394    3.657988079    3.637905276    4.197727427    4.717070863    3.932102492
42.9    10.56186912    11.40385573    9.482269064    8.166608529    9.493078605    6.293975148    7.811069335    10.9383028    7.630809618    6.562724167    7.222493734    5.709759086    6.497798169    5.895893566    5.64414357    6.122741899    4.787650797    5.810572148    5.801368638    5.235271303    3.660722595    3.642629525    4.202445651    4.722770625    3.936350565
42.95    10.57243382    11.41639285    9.491972201    8.173372302    9.50521964    6.2964637    7.821708373    10.95789494    7.638857138    6.568438546    7.229366372    5.715067424    6.502000397    5.899079345    5.651108798    6.12754799    4.79144959    5.821052319    5.806659006    5.241556131    3.663400487    3.647463361    4.207126375    4.728642953    3.940438519
43    10.58285108    11.42894696    9.501671933    8.180214611    9.517365113    6.298977093    7.832245618    10.97731482    7.64675845    6.57438632    7.236123222    5.720410467    6.506360503    5.902346327    5.658011417    6.132408464    4.795219609    5.83148298    5.811886245    5.247811475    3.666006016    3.652411996    4.211763537    4.734523906    3.944447431
43.05    10.59310453    11.44124831    9.511453771    8.186853909    9.529568598    6.301563599    7.842404195    10.99632623    7.654573602    6.580407031    7.242784122    5.72587585    6.510953028    5.90569794    5.664858997    6.137308005    4.798997147    5.84189633    5.81719669    5.254060226    3.668677479    3.657390093    4.21637744    4.740375927    3.948423363
43.1    10.60336816    11.45364904    9.521069371    8.193521453    9.541786874    6.303999747    7.852437277    11.0143163    7.662362101    6.586350202    7.249486634    5.7314474    6.515510826    5.909151751    5.671580389    6.142123209    4.802926239    5.852143459    5.822549473    5.260288173    3.671262324    3.662278717    4.220886199    4.746127961    3.95246709
43.15    10.61354252    11.46599795    9.530687436    8.200173456    9.554091806    6.306619211    7.86246124    11.03314377    7.670169798    6.592335451    7.256568751    5.737069285    6.520238139    5.912541749    5.678419294    6.146900919    4.806983934    5.862309476    5.827916379    5.266590676    3.673791281    3.66709424    4.225354715    4.752020456    3.956573142
43.2    10.6236913    11.47834446    9.540448948    8.206697825    9.566553175    6.309369444    7.872476117    11.05240502    7.67795064    6.598163305    7.263779358    5.742653989    6.52522931    5.915962841    5.685267602    6.151658077    4.810979452    5.872667785    5.833318925    5.272974585    3.676323379    3.671909978    4.22987653    4.757954302    3.960800421
43.25    10.63467937    11.49061593    9.550073105    8.213235381    9.579109171    6.31250574    7.882496623    11.07237197    7.685654189    6.604022257    7.270909736    5.748294066    6.530278032    5.919366378    5.692169872    6.156350851    4.814893375    5.88317021    5.83853429    5.279380797    3.678901528    3.6767609    4.234340995    4.763901327    3.964982617
43.3    10.64578129    11.50278525    9.559414326    8.219790983    9.5917865    6.315619856    7.892531699    11.0922166    7.693157356    6.609833284    7.278029428    5.753835054    6.535387833    5.922773476    5.69906977    6.161005275    4.818732112    5.893697766    5.843370439    5.285816327    3.681510637    3.68146952    4.238784334    4.769840203    3.969109046
43.35    10.65699346    11.5147513    9.568701166    8.226304677    9.604392754    6.318849877    7.902465303    11.11197977    7.700595448    6.615658311    7.285380565    5.759394379    6.540662292    5.926246415    5.705841152    6.165704128    4.822512956    5.904135634    5.848221023    5.292280051    3.684204194    3.686224694    4.24330938    4.775730682    3.973404671
43.4    10.66830591    11.52695028    9.57783361    8.232773424    9.616924637    6.322062994    7.912242855    11.13190913    7.708034352    6.621355111    7.292879838    5.764925001    6.546058421    5.929689385    5.712687056    6.170497827    4.82621633    5.91452369    5.852957355    5.298869393    3.686862299    3.690985567    4.247744171    4.781639893    3.977715386
43.45    10.6799219    11.53903106    9.586758541    8.23914438    9.62967347    6.325478394    7.922029962    11.15139598    7.715459523    6.627041681    7.300427076    5.770466348    6.551453649    5.933199503    5.719595199    6.175049613    4.83008978    5.924869537    5.857651989    5.305546144    3.689459376    3.695844958    4.252054261    4.787525486    3.982032587
43.5    10.69121613    11.55115572    9.595722594    8.24538134    9.642483069    6.328982888    7.932111405    11.17082404    7.722877937    6.63292985    7.308038545    5.776011158    6.556622725    5.93685853    5.726575839    6.17952026    4.833908967    5.935178521    5.862413712    5.31222257    3.692063836    3.700725385    4.256394595    4.79334777    3.986399731
43.55    10.70233817    11.56412231    9.604713018    8.251672227    9.655274678    6.332364731    7.942370965    11.18997022    7.730443479    6.638814    7.315793896    5.781519035    6.561790772    5.940704461    5.733598005    6.183863346    4.837661079    5.945485843    5.867225162    5.318934184    3.69466434    3.705781124    4.260707979    4.799107594    3.990853908
43.6    10.71327278    11.57739047    9.613754307    8.257915755    9.668193477    6.335911052    7.952664255    11.2089707    7.738038268    6.644494639    7.323565857    5.787030978    6.567034992    5.94490108    5.740708983    6.188214101    4.841512078    5.955634093    5.872050167    5.325606685    3.697217524    3.710693993    4.264810657    4.804856599    3.995242498
43.65    10.7244379    11.59092597    9.622724736    8.264251817    9.68125736    6.339247794    7.963530567    11.22793448    7.745428612    6.650153552    7.331387289    5.792629507    6.572400299    5.949141663    5.747789864    6.19264284    4.845347207    5.965898676    5.87693521    5.332280703    3.699778634    3.715621249    4.268869078    4.810626083    3.999595518
43.7    10.73559847    11.60448195    9.631845629    8.270604512    9.694431425    6.342625378    7.974331295    11.2477131    7.752878328    6.655802409    7.339065695    5.798046844    6.577824664    5.9532623    5.754976264    6.196930726    4.849236398    5.976139823    5.881700397    5.338913028    3.702414327    3.720592652    4.272947869    4.816428971    4.003925517
43.75    10.74664662    11.61759034    9.640974027    8.277183152    9.707305771    6.346176983    7.985088481    11.26772568    7.760475968    6.661402473    7.346524582    5.803453949    6.583306607    5.957373164    5.762159067    6.201151949    4.852902781    5.986351661    5.88634523    5.34530619    3.705018574    3.725513497    4.277093027    4.822134744    4.008318959
43.8    10.75755067    11.63067403    9.650069542    8.283891128    9.719976202    6.351058413    7.995480094    11.28756117    7.768082829    6.666861739    7.353914882    5.808898648    6.58891862    5.9616135    5.76937794    6.205525207    4.856535275    5.99648454    5.890996703    5.351723045    3.70754574    3.730360548    4.281291412    4.827847079    4.012756837
43.85    10.76857209    11.64391254    9.658979486    8.290542951    9.732536402    6.356093861    8.005411679    11.307519    7.775761725    6.672326076    7.361337084    5.814303801    6.594607623    5.965699597    5.77656581    6.209895844    4.860103619    6.006688765    5.895484078    5.358190861    3.710041924    3.735183217    4.28551984    4.83361526    4.017147189
43.9    10.77952933    11.65735843    9.667696821    8.297095053    9.745135468    6.361338021    8.015492494    11.33013111    7.783622926    6.677850712    7.368826445    5.819616986    6.600179491    5.969745575    5.783660949    6.214162862    4.86376782    6.016878047    5.899890787    5.36459592    3.712535254    3.740010319    4.289935074    4.839345907    4.02141571
43.95    10.79059801    11.67098232    9.676825502    8.303785549    9.757923144    6.366434556    8.025891714    11.35318697    7.791415339    6.683395097    7.376328642    5.824852733    6.605600281    5.973805681    5.790588597    6.218418637    4.867447977    6.027145612    5.904307575    5.371027064    3.714988875    3.744975014    4.294450656    4.845083435    4.025750915
44    10.80184936    11.68486243    9.685774725    8.310531537    9.770897943    6.371440934    8.036121495    11.37665282    7.799054041    6.689060714    7.383808973    5.830193296    6.610948991    5.977876459    5.797985716    6.222716552    4.871151105    6.037502367    5.9087023    5.377408908    3.717454799    3.749962877    4.299012745    4.850801971    4.030230087
44.05    10.8132918    11.69879684    9.694651021    8.317378872    9.784065992    6.376419425    8.04636572    11.39998408    7.806605417    6.694782638    7.391217546    5.835222691    6.616479262    5.982019566    5.805447085    6.22691595    4.87493757    6.048015882    5.913256947    5.383760743    3.719929452    3.754965218    4.303550543    4.856335043    4.03476936
44.1    10.82489997    11.71273152    9.703319672    8.32416639    9.797302589    6.381247732    8.056668618    11.42332302    7.814230047    6.70042342    7.398821842    5.840050685    6.622137418    5.986152082    5.812902641    6.231005331    4.878901613    6.058579358    5.917854434    5.389983407    3.722461774    3.760048178    4.308041604    4.861829077    4.039461738
44.15    10.8366618    11.72662262    9.7114802    8.330762019    9.810545046    6.386047328    8.066754073    11.44675074    7.821711982    6.705849807    7.406363766    5.845018675    6.62774561    5.990395134    5.820366189    6.235006693    4.882963146    6.069178575    5.922409593    5.396204996    3.72508578    3.765177724    4.312505152    4.867359827    4.043851414
44.2    10.84849767    11.74036945    9.71955336    8.337262549    9.823835281    6.39103636    8.076921886    11.47100606    7.829087107    6.711275325    7.413618847    5.850012251    6.633290828    5.9945926    5.827737583    6.239050625    4.887051849    6.079774348    5.927085932    5.402507903    3.727594929    3.770223548    4.316843513    4.872825484    4.048030742
44.25    10.86041033    11.75403489    9.727617533    8.344100782    9.836944145    6.395945569    8.087052539    11.4965538    7.836342093    6.716731887    7.420743556    5.854792824    6.638837838    5.998634871    5.834934183    6.243116266    4.891212248    6.090301454    5.931635146    5.408658239    3.730074796    3.775210753    4.321221254    4.878332211    4.05211545
44.3    10.87238904    11.76786145    9.735434646    8.350801813    9.850084454    6.400553467    8.097333899    11.52151917    7.843609109    6.722090981    7.427809674    5.859544235    6.644398733    6.002612468    5.842149278    6.247135508    4.89539102    6.100895488    5.936019958    5.414601455    3.732594194    3.780186342    4.325675043    4.88383944    4.056078757
44.35    10.88416418    11.78176827    9.743102402    8.357568754    9.863379233    6.40515281    8.107524336    11.54599386    7.850993114    6.727460567    7.434966383    5.864335918    6.649980016    6.006610874    5.849409712    6.251053096    4.899761456    6.111446112    5.940256829    5.420463565    3.735125952    3.785120385    4.33022531    4.889394788    4.060181191
44.4    10.89615947    11.79599343    9.750543945    8.364236866    9.876818452    6.409996399    8.117785536    11.57001974    7.858213963    6.732763775    7.442270949    5.869088456    6.65545411    6.010539675    5.85651214    6.255085233    4.904132072    6.121881657    5.944415399    5.426349689    3.737632676    3.790110203    4.334811722    4.894960152    4.064225445
44.45    10.90788404    11.81045875    9.757824037    8.371190181    9.890446599    6.414800633    8.128309256    11.59348823    7.865231597    6.738002259    7.449584671    5.873828812    6.660793686    6.014312092    5.863638137    6.259152246    4.908485689    6.132427969    5.948496537    5.432181777    3.740248972    3.795266355    4.339483434    4.900603012    4.067994191
44.5    10.91957594    11.8250473    9.76512526    8.378325462    9.904323445    6.419694573    8.139689364    11.6171074    7.872221455    6.743278779    7.456844448    5.878678194    6.66602458    6.018015518    5.870978541    6.263228199    4.912801021    6.142840342    5.952779491    5.438094797    3.74279776    3.800477818    4.34418021    4.906116071    4.07187915
44.55    10.93148246    11.8398142    9.772520101    8.385632066    9.918343567    6.424839649    8.151201355    11.64206064    7.879192257    6.748636579    7.464176177    5.883425388    6.671082522    6.021845799    5.878530156    6.267266841    4.917174734    6.153172656    5.957152614    5.444135739    3.745270445    3.805715295    4.348868723    4.911579568    4.075789395
44.6    10.94340541    11.85453008    9.779974321    8.393118246    9.932458863    6.429964132    8.162493011    11.66713346    7.886296843    6.754210412    7.471585016    5.888089015    6.676010806    6.025638871    5.886037935    6.271329474    4.921576117    6.163432409    5.961481661    5.450153865    3.747751203    3.810924286    4.353473987    4.917110491    4.079587106
44.65    10.95537169    11.86903148    9.78745816    8.4006637    9.946617789    6.434693105    8.173770545    11.69168148    7.893603423    6.759742131    7.479103877    5.892706667    6.68086555    6.029427351    5.893546069    6.275273734    4.925966005    6.173807673    5.965916743    5.456037974    3.750254813    3.816177217    4.357980941    4.922572514    4.083845844
44.7    10.96749816    11.88366693    9.795117275    8.40821993    9.960912764    6.439274704    8.185142052    11.71440196    7.901006901    6.765158983    7.486534403    5.897266091    6.685740778    6.033137727    5.90101923    6.2791894    4.930345398    6.18420316    5.970180485    5.461942914    3.752845604    3.821470278    4.362353024    4.92797298    4.088128522
44.75    10.97992086    11.89840809    9.803446139    8.415919403    9.975148654    6.443670478    8.196499573    11.7367847    7.908840827    6.770554933    7.494062931    5.901676044    6.690617428    6.036769277    5.908444181    6.28311061    4.934744278    6.194560331    5.974271386    5.467898944    3.755447052    3.826735551    4.3666053    4.933347763    4.092297063
44.8    10.99242541    11.9129704    9.811818748    8.423713358    9.989647349    6.447994874    8.20776946    11.75944133    7.916740994    6.776059128    7.501630764    5.906144672    6.695483429    6.040436322    5.915768593    6.286738107    4.9390986    6.204842764    5.978481029    5.473718151    3.757886353    3.831951425    4.370926828    4.93878383    4.096249097
44.85    11.00503606    11.92755271    9.820089352    8.431518915    10.00413421    6.452145475    8.218928178    11.78267225    7.924522523    6.781510802    7.509122481    5.910681005    6.700323824    6.04414007    5.922987252    6.290259127    4.94340103    6.215079588    5.982734771    5.479494501    3.760167825    3.837058152    4.375247002    4.944216614    4.100287741
44.9    11.017552    11.94243969    9.828258332    8.439412045    10.01857432    6.456267953    8.230033918    11.80650526    7.932328151    6.787039256    7.516401779    5.915278977    6.705060178    6.047739188    5.929997383    6.293931722    4.947753487    6.22510066    5.987021572    5.485361206    3.762513493    3.842193078    4.379503284    4.94963065    4.104275897
44.95    11.02996168    11.9570791    9.836615011    8.447463144    10.03312244    6.460051762    8.240954572    11.82976953    7.94022317    6.792700742    7.523406612    5.91965557    6.709685262    6.051279564    5.936972437    6.297777584    4.952036364    6.234958615    5.99143074    5.491206845    3.764869803    3.847326482    4.383810844    4.95512638    4.108145863
45    11.04246996    11.97161836    9.844967779    8.455492051    10.04760084    6.463680533    8.251806553    11.85206945    7.948078887    6.798470338    7.53055894    5.924081351    6.714348329    6.05492272    5.943960788    6.301525672    4.956385845    6.244799152    5.995958745    5.497053672    3.767212123    3.852281909    4.388163675    4.960667416    4.112027256
45.05    11.05471839    11.98621975    9.853171257    8.46369049    10.06203818    6.46722069    8.262398802    11.87582707    7.955861746    6.8041719    7.537764837    5.92834463    6.718929629    6.058580688    5.950985098    6.3053545    4.960582348    6.254741323    6.00046111    5.502890765    3.769616874    3.857177802    4.392399044    4.966283009    4.11592124
45.1    11.06679705    12.00071271    9.861333606    8.471861822    10.07621971    6.470769393    8.273178669    11.9014848    7.963436012    6.809795865    7.545284812    5.932530206    6.723516363    6.062312242    5.957970869    6.309210623    4.964808148    6.264700075    6.004911556    5.508784918    3.77193903    3.86231864    4.39658274    4.971953789    4.119942817
45.15    11.07903692    12.01522135    9.869479422    8.480207313    10.09044408    6.473996158    8.284097457    11.92806038    7.971014894    6.815350346    7.552980147    5.936625271    6.728172542    6.06602246    5.965035437    6.313103354    4.969141359    6.27468251    6.009252719    5.514668656    3.774247797    3.867569666    4.400893662    4.977529787    4.123917347
45.2    11.09117453    12.02959519    9.877643615    8.488551795    10.10459624    6.477248707    8.294885796    11.95439894    7.978771465    6.820974058    7.561074922    5.940794505    6.732989364    6.069621699    5.972155641    6.31717303    4.973426244    6.284682863    6.013602923    5.520541636    3.776564021    3.872789855    4.405105847    4.983132255    4.127824354
45.25    11.10319943    12.04377266    9.885847875    8.496987535    10.1187406    6.48062446    8.305731927    11.97976824    7.986470858    6.826668774    7.569305488    5.944922493    6.737737056    6.073130848    5.979354854    6.321240637    4.977758897    6.294607171    6.017942005    5.526301549    3.778913196    3.87804502    4.409133614    4.988838242    4.131855791
45.3    11.11527738    12.05796589    9.894094468    8.505472172    10.13304753    6.483879693    8.316576731    12.00623933    7.994193033    6.83243252    7.577446009    5.948976804    6.742409841    6.076451158    5.986462266    6.325230957    4.982191276    6.30422154    6.0221553    5.531950223    3.78115698    3.883357209    4.412935479    4.994593443    4.135904054
45.35    11.1274333    12.07231504    9.902255371    8.514182206    10.14729726    6.487033262    8.327340681    12.03413407    8.002042163    6.838290828    7.585619476    5.952989245    6.747138021    6.079680778    5.993367332    6.329128825    4.986652073    6.313931318    6.026234368    5.537515189    3.783417106    3.888661783    4.416699021    5.000308091    4.139869622
45.4    11.13929678    12.08680489    9.910153048    8.522826445    10.16160667    6.49026698    8.338054673    12.06096736    8.009892381    6.843953173    7.593732605    5.956965207    6.752088009    6.082981853    6.000302987    6.332891319    4.991182378    6.323528416    6.03024445    5.543093    3.785590042    3.893943149    4.420475877    5.006069349    4.143997351
45.45    11.15124144    12.10110664    9.91804653    8.531468068    10.17591471    6.493621273    8.348774216    12.08576108    8.017688711    6.849389974    7.601840628    5.961080481    6.757137702    6.086297991    6.007337749    6.336570128    4.995632367    6.333034772    6.034353542    5.548797237    3.787695558    3.89922949    4.424228371    5.011907273    4.148075809
45.5    11.16374223    12.1151479    9.925919325    8.539985748    10.19009919    6.497143128    8.359425547    12.11239371    8.025518268    6.854804763    7.610028889    5.965861135    6.762075903    6.089666184    6.014442882    6.340338371    4.999993499    6.342566381    6.038470862    5.554665103    3.789775136    3.904459562    4.427944606    5.017664583    4.152220779
45.55    11.17597168    12.12885058    9.93394021    8.548400391    10.20440031    6.500692289    8.370036144    12.14021069    8.033469255    6.860275126    7.618090791    5.970467647    6.766892695    6.092819238    6.021533324    6.344152991    5.004273571    6.35217969    6.042589302    5.560333393    3.791842376    3.909796082    4.431585592    5.02334741    4.156418979
45.6    11.18819219    12.14261789    9.941997842    8.557278322    10.21888154    6.504212321    8.380649207    12.16790746    8.041490783    6.865729056    7.626073629    5.975045484    6.771592818    6.095912149    6.028514656    6.348005406    5.008348182    6.361966121    6.046802823    5.565961418    3.79397051    3.915045926    4.435076099    5.029074108    4.160568919
45.65    11.20049399    12.15639011    9.950182327    8.566420652    10.2333722    6.507702173    8.391498105    12.19609951    8.049561844    6.871110876    7.634010084    5.979614936    6.776271515    6.099010293    6.035114697    6.351866952    5.01230396    6.371807771    6.051091597    5.571608741    3.796138237    3.92027768    4.438561703    5.034771997    4.16470374
45.7    11.21255059    12.17013292    9.958477687    8.575603305    10.24816736    6.511058368    8.402233246    12.22471601    8.057638366    6.876335028    7.641736418    5.984036382    6.780929334    6.102228668    6.04169083    6.355764624    5.016176652    6.381578308    6.055296745    5.577089615    3.798234581    3.925535773    4.442073418    5.040465118    4.168784004
45.75    11.22448834    12.18379318    9.966953768    8.584709835    10.26289947    6.51438042    8.413125182    12.25307057    8.065927663    6.88161121    7.649633385    5.988590878    6.785583956    6.105476455    6.048384972    6.35965674    5.019970223    6.391327541    6.059578468    5.582644525    3.800268658    3.930735786    4.445652462    5.046173766    4.172952446
45.8    11.23640759    12.19727477    9.975379786    8.593880309    10.27742949    6.517721291    8.424128422    12.2818798    8.074133392    6.886881417    7.657635832    5.993080133    6.790209883    6.108681655    6.05515417    6.363527108    5.023680004    6.401181899    6.063962293    5.588224218    3.802220983    3.935843441    4.449228781    5.05176165    4.177140092
45.85    11.24850692    12.21058089    9.98388336    8.603203251    10.29203472    6.521077116    8.435341566    12.31124767    8.082343437    6.892088688    7.665458736    5.997552056    6.794867458    6.111978859    6.061800664    6.367493926    5.027302888    6.411108382    6.068324609    5.593782694    3.804187866    3.940879434    4.452850773    5.057319663    4.181468932
45.9    11.26066653    12.22372312    9.992379432    8.612765209    10.30637451    6.524366768    8.446484862    12.34131847    8.091010181    6.89732397    7.673223952    6.001940075    6.799768265    6.115322927    6.068507386    6.371452177    5.030965168    6.420923863    6.072682358    5.599149645    3.806159876    3.945926088    4.456592986    5.062857824    4.18575286
45.95    11.27272066    12.23691389    10.00085306    8.622557404    10.32071234    6.527526227    8.457562015    12.36963926    8.099830689    6.902427689    7.681025827    6.006348053    6.804631    6.118713756    6.075405581    6.375511683    5.034606232    6.430548441    6.077182578    5.604604884    3.808043668    3.951151857    4.460382002    5.068311903    4.18995628
46    11.28451909    12.25009029    10.00917826    8.632397832    10.3350578    6.530795182    8.468386259    12.39851114    8.108585049    6.907454373    7.688966025    6.010863018    6.809485906    6.122080154    6.082465878    6.379618943    5.038277902    6.440026341    6.081793161    5.609996488    3.809959248    3.956497158    4.464074841    5.073743292    4.194182945
46.05    11.29642638    12.26334178    10.01777246    8.642191678    10.34941108    6.533865285    8.478764248    12.42811309    8.117290668    6.912582467    7.69690099    6.015575918    6.814341972    6.1253149    6.089654311    6.383719182    5.042079313    6.449490627    6.086399639    5.615322214    3.811787232    3.961943035    4.467769543    5.079136745    4.198269943
46.1    11.30834681    12.27652789    10.02653849    8.652129362    10.36367845    6.537269254    8.489006188    12.45741944    8.125882572    6.917874301    7.704736099    6.020250275    6.81919045    6.128476563    6.09687347    6.388019311    5.045837172    6.458866686    6.091136281    5.620926785    3.813497472    3.967510913    4.471517076    5.08472822    4.202275962
46.15    11.32029837    12.28939662    10.03546321    8.662266253    10.37785094    6.540905064    8.499120625    12.48627926    8.134532385    6.923116813    7.712491776    6.024909134    6.823950964    6.131711314    6.104050596    6.392433739    5.049652908    6.468229416    6.095849943    5.626518042    3.815252885    3.973015229    4.475168161    5.09054643    4.206361608
46.2    11.3322281    12.30226029    10.04443296    8.672248777    10.39225647    6.544520563    8.509376364    12.51607993    8.143087718    6.928231045    7.719988978    6.029751254    6.82861042    6.13506254    6.111213205    6.3970994    5.053436863    6.477728454    6.100638484    5.63217066    3.816924135    3.978481116    4.478788235    5.096371219    4.210502701
46.25    11.34438438    12.31493212    10.05372027    8.682097029    10.40675998    6.548280581    8.519494081    12.54709287    8.151584047    6.933217154    7.727616522    6.034432531    6.833068082    6.138417137    6.118400565    6.40186659    5.057170861    6.487161815    6.105311966    5.637881137    3.818378555    3.983833545    4.482442193    5.102106572    4.214581017
46.3    11.35646281    12.32778631    10.06317588    8.691843432    10.42134654    6.552094053    8.529492793    12.57894266    8.160334413    6.938761036    7.735120283    6.038913046    6.837453926    6.141846288    6.125537063    6.406451255    5.060842276    6.496678873    6.110034123    5.643540937    3.81968615    3.989107697    4.485972545    5.108013575    4.218421269
46.35    11.36846524    12.340538    10.07275403    8.701566027    10.435886    6.556002792    8.539353934    12.61095797    8.169052805    6.944338176    7.742613536    6.043392473    6.841740969    6.145251057    6.132804632    6.410980995    5.064575698    6.506314257    6.114767805    5.649188954    3.82103464    3.994320136    4.489420653    5.114221839    4.222196403
46.4    11.38046742    12.35309147    10.0823149    8.710971487    10.45039964    6.56009491    8.549148784    12.64367567    8.177726116    6.949893827    7.750147111    6.047931126    6.846062231    6.148508137    6.140192699    6.415467146    5.068143757    6.515933729    6.119413802    5.6547504    3.822426435    3.999608124    4.492932388    5.12041936    4.225929502
46.45    11.39232264    12.36541186    10.09173458    8.720154273    10.46494462    6.564252759    8.558795824    12.67634731    8.186364454    6.955289655    7.757694301    6.052358808    6.850487059    6.151786348    6.147768166    6.420044241    5.071780127    6.525486054    6.123904764    5.660437251    3.823829337    4.00492926    4.496432226    5.126624324    4.229702785
46.5    11.40383005    12.37788377    10.1009451    8.72921202    10.47955419    6.568182546    8.568278363    12.70823799    8.195056705    6.960473097    7.765386287    6.056648298    6.854910373    6.15511428    6.155327066    6.424681146    5.075386814    6.535106634    6.128360699    5.665991264    3.825201329    4.010231292    4.499910868    5.132908765    4.233442841
46.55    11.41562697    12.39018792    10.11020513    8.738089553    10.49417043    6.571880896    8.5774629    12.74133933    8.20393128    6.965638437    7.773116526    6.060838986    6.85905152    6.158482069    6.16302255    6.429242478    5.078890838    6.544824916    6.132730355    5.671505188    3.826515175    4.015456321    4.503410364    5.139057575    4.237238814
46.6    11.4276079    12.4025423    10.11962669    8.747012014    10.50872359    6.575471206    8.586576961    12.77397947    8.212941273    6.970984095    7.780852943    6.064904806    6.863114323    6.161873409    6.170732239    6.433855195    5.082484903    6.554763351    6.136970969    5.676981714    3.827722836    4.020668104    4.506889317    5.145180958    4.240803044
46.65    11.43973615    12.41487277    10.12897675    8.755916927    10.52327599    6.579054288    8.595510904    12.80612681    8.221984699    6.976490732    7.788570969    6.068989331    6.867149623    6.165234214    6.178469774    6.438619261    5.086162674    6.564838624    6.141199237    5.682515498    3.828913318    4.02576938    4.510367213    5.151347066    4.244424358
46.7    11.45195882    12.4268688    10.13828646    8.764879322    10.53772951    6.58255374    8.604348916    12.83860917    8.230950395    6.982018231    7.796166426    6.073080081    6.871132024    6.168584261    6.186340289    6.443284555    5.089896253    6.574971286    6.145347905    5.688064806    3.830158952    4.03075574    4.513869871    5.157381698    4.247933914
46.75    11.46430877    12.43908664    10.14780275    8.7739091    10.55231127    6.585997743    8.61347943    12.87098188    8.240240452    6.987536406    7.803779791    6.077125918    6.875235764    6.171925213    6.194179746    6.44790269    5.093613505    6.585031499    6.14926946    5.693547243    3.83137726    4.035705249    4.51729116    5.163454459    4.251429798
46.8    11.47684906    12.45126648    10.15723082    8.782785191    10.56699452    6.589234905    8.622801012    12.90257859    8.249553024    6.993068862    7.8115841    6.081067369    6.879336078    6.175471547    6.201852635    6.452638463    5.09731451    6.595021363    6.153665652    5.699075784    3.832660717    4.040685789    4.520626495    5.169517338    4.254943786
46.85    11.48917564    12.46313038    10.16654899    8.791498667    10.58174154    6.592537248    8.631871754    12.93318499    8.258774309    6.998687435    7.81977618    6.085046349    6.883406019    6.178990302    6.209617016    6.457467837    5.100770251    6.60494648    6.158206832    5.704595018    3.834005905    4.045811412    4.523914799    5.175662462    4.258518439
46.9    11.50140415    12.47458872    10.17589484    8.800145625    10.59645124    6.596080151    8.640448336    12.96275469    8.267945753    7.004129561    7.828027305    6.088947359    6.887402737    6.18239722    6.217491433    6.462372355    5.104151305    6.614915672    6.162825237    5.710174061    3.835330026    4.051030672    4.527205133    5.181889446    4.262074124
46.95    11.5136799    12.48600365    10.185344    8.808880406    10.61121578    6.599776818    8.649113432    12.99259242    8.277086922    7.009497206    7.836415617    6.092866738    6.891427131    6.185737524    6.225317187    6.467262689    5.107508663    6.624623366    6.167498803    5.715841728    3.836642792    4.056386761    4.530430032    5.188229318    4.265725628
47    11.5259117    12.4973675    10.19486948    8.817729096    10.62582272    6.603475    8.65779284    13.02148642    8.286090368    7.014608228    7.84492715    6.097060932    6.895329923    6.189102715    6.23315451    6.472163931    5.110872215    6.634242364    6.171981536    5.721496896    3.837986213    4.061849002    4.533495092    5.194515649    4.26924303
47.05    11.53826947    12.50867506    10.20466431    8.826520423    10.64038688    6.606853775    8.666494491    13.05021309    8.294900535    7.019823543    7.853345956    6.101356091    6.899159149    6.192485186    6.240763792    6.477096053    5.114223218    6.643813232    6.176431551    5.727153447    3.839362728    4.067314328    4.536571702    5.200720264    4.272767622
47.1    11.55067866    12.51985142    10.21460112    8.835316592    10.65492041    6.61034632    8.674893969    13.07564869    8.304069635    7.025369985    7.861537278    6.105695296    6.90289706    6.195869779    6.248173768    6.481993277    5.117564522    6.652970999    6.180875149    5.732900732    3.840760903    4.072580097    4.539664509    5.206899306    4.276584606
47.15    11.56318928    12.53087966    10.22461569    8.844047213    10.66940826    6.613809748    8.683123592    13.10234534    8.313247885    7.030838912    7.869649775    6.110048746    6.906679228    6.199138907    6.255564428    6.487002814    5.12081238    6.661987825    6.185219926    5.738580935    3.842128779    4.077658068    4.542882797    5.213135042    4.280532481
47.2    11.57596294    12.54198544    10.23443067    8.852629107    10.68392715    6.617312128    8.69307919    13.12888702    8.322321949    7.036249814    7.877816458    6.114271396    6.910685185    6.202294328    6.263005785    6.492067498    5.124021211    6.670956887    6.189579588    5.744358935    3.843408185    4.082704759    4.546220323    5.219483392    4.284351837
47.25    11.58898249    12.55325324    10.2439559    8.861337904    10.69832143    6.621022389    8.702833777    13.1553535    8.331635509    7.041636213    7.886051397    6.118194515    6.91464338    6.205279968    6.270619574    6.497191951    5.127247244    6.679831438    6.193883572    5.750044963    3.844580375    4.087814595    4.549483059    5.225861    4.288068006
47.3    11.60219814    12.56471279    10.2532509    8.87002802    10.71272002    6.62484189    8.712545393    13.18031871    8.341156764    7.047080165    7.894179137    6.12224017    6.918565943    6.208102661    6.278241655    6.502029796    5.130594916    6.688829581    6.198131004    5.75566826    3.845642503    4.092962728    4.552729792    5.232243102    4.291744109
47.35    11.61516572    12.57629452    10.2625597    8.878574832    10.72717674    6.628673902    8.722287572    13.20740766    8.350653975    7.052529432    7.902392193    6.126418737    6.922664565    6.210894677    6.285889162    6.506667316    5.134019758    6.697793221    6.202322362    5.761339844    3.846611837    4.097940334    4.556069767    5.238655483    4.295340611
47.4    11.62779296    12.58770216    10.27192929    8.886941328    10.7417055    6.632676389    8.731845528    13.23430488    8.360364248    7.05798675    7.910726765    6.130422047    6.9268584    6.213785164    6.293525355    6.511062255    5.137571896    6.70674981    6.206276074    5.766954645    3.847562008    4.102967118    4.559324364    5.245110868    4.298941615
47.45    11.64057946    12.59902826    10.28135865    8.895211539    10.75644854    6.636582788    8.741276658    13.26019846    8.370220968    7.063550101    7.919050813    6.134244837    6.931058577    6.216826728    6.301255588    6.515407351    5.141283212    6.715777668    6.210084299    5.772624003    3.848519736    4.108109285    4.562572926    5.251611732    4.302727134
47.5    11.65299611    12.60986108    10.29056219    8.903306182    10.7711399    6.640541987    8.750576212    13.28608907    8.379901477    7.069080232    7.927438066    6.138019986    6.935001552    6.219962198    6.309278578    6.519742122    5.145173142    6.724771374    6.213886248    5.778374214    3.849415947    4.113374066    4.565774676    5.258117638    4.306323447
47.55    11.66520514    12.62020023    10.29970886    8.911477261    10.78605474    6.644488233    8.759862338    13.31238863    8.389645887    7.074646589    7.935786359    6.141609258    6.939017239    6.222970317    6.317324343    6.524336436    5.149263027    6.733717753    6.217444786    5.784230001    3.850257715    4.118698641    4.568913329    5.264701076    4.309795504
47.6    11.67706074    12.63033633    10.30905926    8.91961711    10.80120427    6.6484352    8.769505747    13.33688836    8.399464195    7.080167801    7.94411478    6.145105977    6.943045866    6.225839191    6.325564002    6.528888774    5.15321212    6.742559928    6.220960484    5.790022388    3.85090371    4.124037845    4.572065696    5.271322242    4.313418598
47.65    11.68881125    12.64051718    10.31833017    8.927659475    10.81633792    6.652567318    8.779135898    13.36079026    8.409189827    7.085402928    7.952205104    6.148457964    6.946957628    6.228655578    6.333912079    6.533443916    5.157042034    6.75126961    6.224584341    5.795707511    3.85148692    4.129279257    4.575052593    5.277935824    4.317031053
47.7    11.70066213    12.65035083    10.32771361    8.935815038    10.831316    6.656620353    8.789023305    13.38551208    8.419083773    7.090437254    7.960304182    6.151674276    6.950850531    6.231340442    6.34222178    6.538085691    5.160884284    6.759954489    6.228182817    5.801185942    3.851913908    4.134648613    4.578027517    5.284625829    4.320760349
47.75    11.71278479    12.66003161    10.33713821    8.943982384    10.8461634    6.661701551    8.798891156    13.41066027    8.429096735    7.095550766    7.968245819    6.154739081    6.954801453    6.234073524    6.350524324    6.542682816    5.16478356    6.768678361    6.23157254    5.806694956    3.852255236    4.140135746    4.58101327    5.291208672    4.324524936
47.8    11.72493843    12.66940618    10.3473077    8.952300445    10.86126185    6.666671838    8.808696764    13.43652143    8.439249668    7.100635432    7.976093639    6.157790271    6.958756492    6.236844191    6.35864259    6.547478747    5.168718099    6.777391952    6.234944809    5.812262226    3.852523216    4.145616275    4.583975477    5.297780345    4.328503191
47.85    11.73689101    12.67860559    10.35748349    8.960351098    10.87652934    6.67162006    8.818744158    13.46377372    8.449637619    7.105505583    7.983929968    6.161051899    6.962663043    6.239669296    6.366592017    6.552643005    5.172725432    6.786083732    6.238335736    5.817841371    3.852737546    4.151235176    4.586892495    5.304317684    4.332556299
47.9    11.74869618    12.68960775    10.36736663    8.968493095    10.89158646    6.676524766    8.828618573    13.49162106    8.459891157    7.110339222    7.991715918    6.164329482    6.966614397    6.242637182    6.374319556    6.557811419    5.176635252    6.79472251    6.241736551    5.823537383    3.852869384    4.15698932    4.58978472    5.31085691    4.336663915
47.95    11.76022338    12.70053774    10.37640142    8.97680672    10.90649191    6.681485323    8.8385498    13.51874364    8.470219985    7.115031902    7.999232697    6.167422384    6.970576218    6.24566391    6.382042436    6.563046773    5.180411837    6.803210923    6.245089276    5.829252377    3.852990278    4.162661912    4.592703647    5.317450472    4.340834255
48    11.77151662    12.71086781    10.38529887    8.985319564    10.92118486    6.686031128    8.848503204    13.54564221    8.480523785    7.119495973    8.006488108    6.170572109    6.974533736    6.249078251    6.389871151    6.56849387    5.184046431    6.811543069    6.248343297    5.835060602    3.853146946    4.168145497    4.595701079    5.324163321    4.345180877
48.05    11.78273175    12.72079883    10.39434533    8.993918101    10.93571297    6.690358511    8.85838564    13.5743207    8.490915243    7.123826495    8.013756333    6.173693059    6.978547308    6.252591968    6.397510606    6.573815915    5.187639417    6.82013284    6.251646711    5.840921933    3.853386925    4.173538073    4.59869962    5.330865357    4.349707037
48.1    11.79382054    12.73052047    10.40341461    9.002527593    10.95031327    6.694599848    8.868313013    13.60238066    8.501473637    7.127922663    8.020980267    6.176845845    6.98258826    6.256113248    6.40482387    6.579154685    5.191290201    6.828498901    6.254884459    5.84679115    3.853577092    4.178966162    4.601666835    5.337611251    4.354273168
48.15    11.80491369    12.74016179    10.41250226    9.011290844    10.96474839    6.69863714    8.877953172    13.62973364    8.512172857    7.132837357    8.027939726    6.180035875    6.98659433    6.259789473    6.411741033    6.584433477    5.194938091    6.836973836    6.258091825    5.853084735    3.853591151    4.184348697    4.60477326    5.344464223    4.358771813
48.2    11.8159113    12.74940448    10.4218079    9.01991703    10.9791592    6.702392009    8.887408925    13.65556829    8.52293475    7.1376841    8.034825101    6.183082507    6.990616111    6.263506457    6.41877537    6.589711167    5.198592429    6.845478948    6.261116758    5.859494881    3.853406833    4.189601864    4.607860522    5.351210004    4.363257079
48.25    11.82723687    12.75819443    10.4309571    9.028421651    10.99348472    6.706123113    8.896911049    13.68073457    8.533795888    7.14256798    8.041856608    6.186180885    6.994405176    6.267289757    6.425738187    6.5948527    5.202270907    6.854324703    6.264094349    5.865975116    3.853154414    4.194737689    4.610847604    5.357952305    4.36796425
48.3    11.83859033    12.76718539    10.4402024    9.036894593    11.00786614    6.709956727    8.906658791    13.70497675    8.544594221    7.147521445    8.048509194    6.189337593    6.998253693    6.271063728    6.433032171    6.600221009    5.206095503    6.863171614    6.267308357    5.872484544    3.852765961    4.199892446    4.613762233    5.364681569    4.372681095
48.35    11.85042315    12.7762291    10.44963459    9.045274386    11.02241847    6.714083811    8.916561619    13.72927817    8.555430836    7.152336614    8.054951264    6.192715936    7.002137763    6.274850966    6.44025402    6.605645231    5.209905523    6.871923485    6.270678459    5.878953779    3.852435301    4.205111261    4.616738317    5.371384518    4.377314781
48.4    11.86260739    12.78506404    10.45922047    9.053556104    11.03698465    6.718283834    8.92628243    13.75453165    8.566321532    7.15713924    8.061223655    6.196220255    7.005969437    6.278642417    6.447599437    6.611156079    5.213641293    6.880497474    6.274107857    5.885561354    3.852072791    4.210321184    4.619702022    5.378019046    4.381946163
48.45    11.87450433    12.79385594    10.46868766    9.062060706    11.05128203    6.722509435    8.936293706    13.78060748    8.577186196    7.161916038    8.067585782    6.199666566    7.009707107    6.282327225    6.45497888    6.616597415    5.217318633    6.889249544    6.277686407    5.892086239    3.851633501    4.215475083    4.622632239    5.384538241    4.386583917
48.5    11.88659716    12.80257015    10.47788652    9.070741303    11.06543305    6.7269089    8.946410328    13.80482787    8.588051104    7.166730376    8.074131427    6.20315134    7.01342707    6.286074148    6.46247641    6.622068211    5.220972666    6.898023643    6.281050626    5.898547275    3.851124494    4.220740018    4.625514413    5.391071148    4.391174401
48.55    11.89865901    12.81124544    10.48664256    9.079670991    11.07966689    6.731356512    8.956464584    13.83062964    8.599065147    7.1713766    8.080705737    6.206687699    7.017216087    6.289925127    6.469936416    6.627689124    5.224625268    6.906790639    6.284264491    5.905028422    3.850460544    4.226160139    4.62837062    5.397668695    4.395773573
48.6    11.9108456    12.81948954    10.49531889    9.088875209    11.09404209    6.735708955    8.966374351    13.85332635    8.61003988    7.175942526    8.087343593    6.210143818    7.021057176    6.293698297    6.47754764    6.633397277    5.228515438    6.915482258    6.287581042    5.911565178    3.849810507    4.231760821    4.631416248    5.404217089    4.40034483
48.65    11.92302311    12.82739306    10.50362236    9.097895765    11.10862379    6.740008068    8.976349339    13.87516514    8.621092139    7.180573868    8.094000742    6.21355904    7.025024149    6.297278037    6.485453923    6.639099546    5.23230056    6.924131223    6.290832135    5.918233975    3.849061067    4.237440611    4.634496498    5.41079705    4.404737132
48.7    11.9351081    12.83533418    10.51159697    9.10711586    11.12320522    6.744210203    8.986298034    13.89739852    8.6322943    7.185077603    8.100730019    6.216927706    7.029255283    6.300966118    6.49347963    6.644854957    5.236011138    6.932832745    6.293996636    5.924883181    3.848455557    4.243069635    4.63770244    5.417428625    4.409067174
48.75    11.94700082    12.84321751    10.51970385    9.116585808    11.13761895    6.748282093    8.996201245    13.91918729    8.64323172    7.189392151    8.107433708    6.220210146    7.033632887    6.304664102    6.501728224    6.650630096    5.239627494    6.941613827    6.297018733    5.931601503    3.84781045    4.248808619    4.641019178    5.424065815    4.413344995
48.8    11.95903443    12.85102463    10.52771423    9.126117004    11.15215764    6.752414198    9.005565814    13.93988885    8.654023116    7.193571378    8.113982239    6.223563241    7.038026803    6.308270722    6.509917841    6.656646717    5.24335409    6.950376879    6.300107878    5.938363058    3.847051532    4.254535468    4.644194371    5.430738631    4.417564425
48.85    11.97096088    12.85825764    10.53550895    9.13558948    11.16651347    6.756564168    9.014906444    13.96204196    8.664911735    7.197779072    8.12043468    6.226973733    7.042258781    6.311697556    6.518220212    6.662566643    5.247044798    6.959169972    6.30344527    5.945214647    3.846130485    4.260183829    4.647283626    5.437517382    4.421556458
48.9    11.98278166    12.86514582    10.54299323    9.145024994    11.18126131    6.761234817    9.024453349    13.98386277    8.675828983    7.201820504    8.126655127    6.23047825    7.046528694    6.315020911    6.526625526    6.668281188    5.250690691    6.967815004    6.306906529    5.952124894    3.845294314    4.265915951    4.650341914    5.444357327    4.425480633
48.95    11.99494648    12.87194632    10.55055431    9.15464681    11.19611376    6.765530436    9.034155353    14.00735021    8.686644214    7.205476019    8.132729252    6.233888779    7.050671504    6.318109399    6.535094814    6.673923111    5.25429536    6.976044202    6.310197341    5.959096627    3.844643734    4.271679841    4.653301953    5.451083916    4.429349728
49    12.00716347    12.87898016    10.55801038    9.164584755    11.2112455    6.769499587    9.043963814    14.02908305    8.697412585    7.209218494    8.139177768    6.237332409    7.054803992    6.321157116    6.543818788    6.679676541    5.25789062    6.984182782    6.313369025    5.965995562    3.844063132    4.277487603    4.656142299    5.457735997    4.433321092
49.05    12.01932064    12.88606093    10.565398    9.174509899    11.2263664    6.773470958    9.053599601    14.05042759    8.708243361    7.213066486    8.145999941    6.240905707    7.05895762    6.324118123    6.552652551    6.685381234    5.261488044    6.992392519    6.316533083    5.972931536    3.843552435    4.283317067    4.658975645    5.46432892    4.437357544
49.1    12.03120504    12.89287892    10.57276893    9.184613388    11.24183928    6.777195072    9.062932464    14.07228517    8.718973425    7.216689308    8.152628918    6.244649204    7.063146359    6.327101124    6.561516056    6.690919807    5.265023737    7.000601554    6.319653709    5.980010895    3.843169013    4.28923026    4.661845219    5.470944161    4.441475094
49.15    12.04267218    12.89955684    10.58084271    9.194852955    11.25706239    6.781109846    9.072167282    14.09353199    8.729646007    7.22016323    8.159012959    6.248518748    7.067351381    6.329954649    6.570475392    6.696195644    5.268691157    7.008673292    6.322780468    5.987020804    3.842805525    4.29516317    4.664749129    5.477765345    4.44546497
49.2    12.05401217    12.90660406    10.58887212    9.205082373    11.27222074    6.784922202    9.080900645    14.11642572    8.740298046    7.223527904    8.165238981    6.252328899    7.07175009    6.332812763    6.579407537    6.701540132    5.272561867    7.016697488    6.325996917    5.993958437    3.842521665    4.301230309    4.667516663    5.484699002    4.449399361
49.25    12.0653366    12.91379419    10.59696569    9.215174754    11.2875218    6.788863415    9.089251394    14.13929973    8.751030343    7.22709599    8.171358203    6.256065878    7.076231419    6.33552098    6.588480062    6.706782474    5.276606177    7.024793579    6.32932028    6.000785461    3.84220662    4.307251359    4.670169376    5.491754816    4.453500288
49.3    12.0765212    12.92074209    10.60504103    9.225397468    11.30266308    6.792669488    9.097581525    14.16063033    8.761839935    7.230803121    8.177643956    6.259951162    7.080606562    6.338045388    6.598142707    6.712034667    5.280770085    7.032801987    6.332527712    6.007570388    3.841975361    4.313371817    4.672841881    5.498980208    4.457742771
49.35    12.08753107    12.9273967    10.61292429    9.235796787    11.3178706    6.796609733    9.105956626    14.17918092    8.772657235    7.234387114    8.183937609    6.263870872    7.084949658    6.340423996    6.607726445    6.717511569    5.284888177    7.040780622    6.335492215    6.014447691    3.841599144    4.319455567    4.675486896    5.506141645    4.461808144
49.4    12.09855293    12.93397613    10.62064833    9.246061787    11.33329094    6.800335283    9.114220355    14.19753059    8.783166001    7.237942774    8.190343841    6.267651478    7.08934231    6.342827388    6.617196137    6.723118057    5.28896193    7.049026101    6.338356809    6.021439593    3.841159515    4.325430597    4.678212861    5.5133307    4.465717795
49.45    12.10976805    12.94072375    10.63097544    9.256311316    11.3486281    6.804073627    9.122863894    14.2155759    8.793665067    7.241516865    8.196609393    6.271461463    7.093651672    6.345253323    6.626343919    6.728694998    5.292975381    7.057193905    6.341154264    6.028439074    3.840700732    4.33135108    4.681067427    5.520230078    4.4696713
49.5    12.12085042    12.94742373    10.64143604    9.266625439    11.36418865    6.807895115    9.131662791    14.2327618    8.804162067    7.245174526    8.202317356    6.275198385    7.098006874    6.34762997    6.635404275    6.734055947    5.296940464    7.065201139    6.343746978    6.035522325    3.840270713    4.337302054    4.683852118    5.527038682    4.473616174
49.55    12.13230059    12.9540499    10.65203208    9.276464845    11.38000781    6.811696687    9.140712374    14.2497235    8.814704968    7.248943106    8.207993486    6.278906031    7.102440191    6.3499752    6.6445785    6.739170199    5.300810866    7.073139749    6.346330407    6.042617893    3.83974406    4.343166008    4.68664188    5.53381738    4.477356043
49.6    12.14377788    12.96079493    10.66278276    9.286154102    11.39563067    6.815479464    9.149742127    14.26719215    8.82530259    7.252589099    8.213836716    6.28258972    7.106832386    6.352215005    6.653830503    6.744477248    5.30455855    7.080837746    6.348894684    6.04976526    3.838994373    4.34892985    4.689417761    5.540495181    4.481030335
49.65    12.15497376    12.96792532    10.67345145    9.295933431    11.41123641    6.819260514    9.158981819    14.28511654    8.836030166    7.256428769    8.21958832    6.286372032    7.111081511    6.354331778    6.663239556    6.749741528    5.308321414    7.088340156    6.351357036    6.05699739    3.838104215    4.354561383    4.692210572    5.547030419    4.48464642
49.7    12.16587307    12.97509838    10.68403883    9.305702285    11.42659956    6.823167982    9.168253911    14.3035754    8.846822514    7.260561289    8.225329468    6.290441764    7.115154667    6.356549622    6.672820557    6.754780161    5.311992256    7.095652994    6.353797509    6.064285314    3.837219423    4.360079278    4.695083726    5.553510552    4.48842358
49.75    12.17660294    12.98220829    10.69452633    9.315234714    11.44223408    6.827219874    9.177518776    14.32126721    8.85772636    7.264818457    8.23103762    6.294611899    7.119048232    6.358621651    6.682310085    6.759729786    5.315594236    7.102928033    6.356111771    6.071574456    3.836298456    4.365642329    4.698072398    5.560121592    4.492267033
49.8    12.18746972    12.98927288    10.70488776    9.324682448    11.45756646    6.831167499    9.187427581    14.33705285    8.869160544    7.268997384    8.236653336    6.298949681    7.123044315    6.360653354    6.691666573    6.764665505    5.318983598    7.111046014    6.358574807    6.079006381    3.835299203    4.371091057    4.701123845    5.566779205    4.496277265
49.85    12.19839364    12.99638278    10.71521701    9.333968577    11.4726003    6.835110549    9.197554554    14.35298268    8.880508928    7.273019558    8.24250713    6.303242808    7.126958629    6.362756388    6.701131799    6.769679928    5.322258281    7.11920082    6.361286207    6.086638828    3.834419832    4.37635738    4.703999346    5.573516073    4.500327289
49.9    12.20940387    13.00357747    10.72545333    9.343148932    11.48775487    6.838948139    9.207607703    14.3706958    8.891683452    7.276732967    8.248465091    6.307557824    7.130888762    6.364844372    6.710684061    6.774829169    5.325552406    7.127298566    6.364077673    6.094393823    3.833582263    4.38132885    4.706695681    5.58026197    4.504348145
49.95    12.22050404    13.01149204    10.73567286    9.352077816    11.50255756    6.842839981    9.217511504    14.38806165    8.90294076    7.280411746    8.254524861    6.311889052    7.134495521    6.366818202    6.720227799    6.780033713    5.329110807    7.135358626    6.366995744    6.102284592    3.832576229    4.386230145    4.709201356    5.58705698    4.508204188
50    12.23183201    13.01981459    10.74593031    9.361012256    11.51790644    6.846144737    9.227777299    14.40424776    8.914380413    7.283748818    8.260513674    6.317276664    7.138080565    6.368702597    6.729884514    6.785491573    5.33277399    7.143537464    6.370092943    6.110242155    3.831501812    4.39137636    4.711765499    5.59388272    4.512043618
50.05    12.24302066    13.02796444    10.75603296    9.37013589    11.5334908    6.849372015    9.237960236    14.42295684    8.926052256    7.286978211    8.266608224    6.322620775    7.141718886    6.370603757    6.739639947    6.791202478    5.336432341    7.151862964    6.373149658    6.118370443    3.830513499    4.396675501    4.71461528    5.600762665    4.516036546
50.1    12.25436738    13.0363151    10.76603416    9.379337788    11.5487341    6.852672899    9.24844662    14.43983488    8.937738219    7.290095231    8.272963613    6.327968007    7.14520175    6.372571505    6.749452    6.796850862    5.34007228    7.160138995    6.376376436    6.126460304    3.829620904    4.401935209    4.717566406    5.607546903    4.520078558
50.15    12.26607832    13.04499229    10.77609561    9.388833873    11.56395188    6.85576802    9.259031544    14.45216843    8.949365657    7.293315298    8.279678864    6.333481067    7.148748941    6.374660729    6.75919842    6.802164101    5.343433493    7.16820215    6.379588365    6.134593106    3.82872686    4.407161589    4.720567466    5.614358695    4.524162518
50.2    12.27789354    13.05365447    10.78650305    9.398146015    11.57903313    6.858629836    9.269751155    14.46527774    8.961077259    7.296571654    8.286351074    6.338980383    7.15256794    6.376761809    6.768814661    6.807188482    5.346779305    7.176157547    6.382725847    6.142702708    3.827583722    4.412434596    4.723778458    5.621275779    4.528203547
50.25    12.2896604    13.06234834    10.79740745    9.407382062    11.59394444    6.8613856    9.280452449    14.47700259    8.972864073    7.29968918    8.293079366    6.344454404    7.156635149    6.378942532    6.778502789    6.812091107    5.350245302    7.184156006    6.385912379    6.150523369    3.826344444    4.41760507    4.72713905    5.628225501    4.532452983
50.3    12.30142393    13.07078674    10.80868452    9.416607178    11.60928212    6.864098957    9.291373564    14.48907348    8.984604769    7.302757346    8.299986806    6.349972069    7.160940678    6.381095001    6.788509562    6.817088348    5.35386313    7.192132402    6.388889685    6.158366437    3.825000824    4.422589987    4.730393004    5.634888883    4.53694349
50.35    12.31315731    13.07914426    10.81992593    9.425975962    11.62458404    6.866580725    9.302223665    14.50085049    8.996346483    7.305860661    8.306718926    6.355400253    7.165466602    6.383238768    6.798567201    6.822024321    5.357602342    7.199846296    6.391839651    6.166418513    3.823691416    4.427625158    4.73355604    5.641477209    4.541450495
50.4    12.32432823    13.08729275    10.83109928    9.435016365    11.63996973    6.868912698    9.313043228    14.51262389    9.007941049    7.308842384    8.313612263    6.360792987    7.170132264    6.385296359    6.808566919    6.827122831    5.361273866    7.207744978    6.394903828    6.174564165    3.822589301    4.432815211    4.73668785    5.64812039    4.546531652
50.45    12.33524661    13.09558902    10.84220823    9.444027672    11.65530324    6.871061462    9.323440377    14.53156856    9.019736236    7.311832249    8.320833102    6.365972602    7.174603511    6.387340148    6.818449088    6.832369019    5.36491706    7.2157042    6.397846513    6.182616815    3.821282694    4.438088    4.739728618    5.654659974    4.551221924
50.5    12.3461572    13.10414739    10.853579    9.452929131    11.67068818    6.873131375    9.333970336    14.55230443    9.031752815    7.314758188    8.327975928    6.37124078    7.178776261    6.389340739    6.828223936    6.837589153    5.368732915    7.223829572    6.400750542    6.190642085    3.819846629    4.443358693    4.7427016    5.66113967    4.555599167
50.55    12.35738865    13.11258628    10.86511726    9.461813892    11.68620026    6.875121666    9.344570226    14.57261062    9.043749431    7.317586255    8.335119179    6.37649177    7.182723575    6.391430022    6.837962124    6.842703973    5.372590478    7.231868838    6.40380259    6.19877114    3.818430897    4.44859817    4.7455759    5.667605813    4.56011525
50.6    12.36870674    13.12123943    10.87681827    9.470716602    11.70205571    6.877166579    9.355175869    14.59306763    9.055763668    7.320282011    8.342087611    6.381616675    7.186637102    6.393578072    6.847931462    6.847811384    5.376397117    7.239621209    6.406996611    6.206711042    3.817041111    4.453811062    4.748492342    5.674098728    4.564675921
50.65    12.38009764    13.13006612    10.88846618    9.479550119    11.71802491    6.879106758    9.365233358    14.61156705    9.067495359    7.322949431    8.348980676    6.386668408    7.19076883    6.395650815    6.857863834    6.852757672    5.380079329    7.247152169    6.41024819    6.214729787    3.815543891    4.459010174    4.751450124    5.680618541    4.569120285
50.7    12.3912315    13.13900331    10.90010807    9.488428162    11.73419954    6.880981048    9.37542136    14.627337    9.079028331    7.325566805    8.356025739    6.391698021    7.195068345    6.398218491    6.86789775    6.857732673    5.383771123    7.254671275    6.413409869    6.222736446    3.813735657    4.464250092    4.754358913    5.687121341    4.573515862
50.75    12.40206401    13.14778643    10.91178714    9.497235059    11.74995104    6.882785001    9.385491022    14.64375304    9.090423868    7.328320948    8.363811346    6.396794905    7.199554417    6.40053724    6.877760666    6.862481896    5.387470172    7.262228104    6.416549398    6.230569948    3.811831155    4.469470622    4.757320212    5.693648594    4.577859969
50.8    12.41264599    13.15651557    10.92326841    9.506199495    11.76550878    6.884734287    9.395647817    14.66113912    9.101979141    7.331045608    8.371753099    6.401869388    7.204027923    6.402668869    6.887573173    6.867282684    5.39111902    7.269897373    6.419728762    6.238547418    3.809883651    4.474691634    4.760451328    5.700152538    4.582182387
50.85    12.42306945    13.16529634    10.93439635    9.515027422    11.78125312    6.886748584    9.405675627    14.67847232    9.113734113    7.333771536    8.380321785    6.40682434    7.208233535    6.404748315    6.897383018    6.872081082    5.394737863    7.277559979    6.422738014    6.246615998    3.808057044    4.480061255    4.763666434    5.706606268    4.586367733
50.9    12.43324516    13.17402791    10.94557843    9.523931253    11.79680047    6.888832944    9.41537603    14.69948903    9.125498823    7.336473529    8.389056536    6.411606795    7.212315922    6.406802357    6.907275048    6.876810195    5.398276761    7.285151928    6.425726372    6.254591589    3.80629874    4.485350326    4.766677547    5.712982393    4.590521445
50.95    12.44320057    13.18293344    10.95686231    9.533009911    11.81237937    6.890899268    9.425119293    14.7213442    9.137371441    7.339103407    8.397598447    6.416178013    7.21648651    6.408996448    6.916978323    6.881509276    5.401822713    7.292721799    6.42876494    6.262556895    3.804673806    4.49073018    4.769559712    5.719372488    4.594649217
51    12.45346672    13.19198771    10.96788598    9.542136597    11.82789219    6.892991074    9.435259197    14.74023557    9.149285879    7.341669531    8.40627774    6.420710384    7.220928301    6.411079441    6.926735195    6.885935845    5.405293312    7.300517334    6.431752433    6.27042528    3.803165686    4.496250229    4.772567135    5.725807363    4.598863861
51.05    12.46408962    13.20155698    10.97913177    9.551288772    11.84337935    6.894877959    9.445460159    14.75508928    9.161083658    7.344284565    8.415374077    6.425222134    7.225355213    6.413048046    6.936600019    6.890332689    5.408626943    7.308400964    6.434644852    6.278131188    3.801662437    4.501605571    4.775659454    5.732227777    4.603114836
51.1    12.47500995    13.21141812    10.99059046    9.560434805    11.85885065    6.896759712    9.455252507    14.76490482    9.17291112    7.346879458    8.424505701    6.430028084    7.229615261    6.414826133    6.946513854    6.894702568    5.41182928    7.316594688    6.437443683    6.285752443    3.799960451    4.506983627    4.778823721    5.738619517    4.607166239
51.15    12.48583135    13.22141024    11.00237735    9.569857272    11.87464492    6.898504893    9.465069691    14.77473159    9.184604566    7.349690671    8.433660129    6.434905324    7.233728224    6.416588211    6.956300787    6.899170476    5.415033297    7.324668397    6.440125627    6.293337722    3.798276465    4.512576514    4.78200928    5.744948773    4.610988219
51.2    12.49648621    13.23158041    11.01394199    9.579289002    11.89059359    6.900164892    9.474635293    14.77765263    9.196481593    7.352727168    8.442907392    6.439759609    7.237808693    6.418348058    6.965876183    6.903839649    5.418144036    7.332684411    6.442672918    6.300831053    3.796562335    4.518292743    4.785093311    5.751110913    4.614522573
51.25    12.50710349    13.24162458    11.02509823    9.589014512    11.90648171    6.901884668    9.484197817    14.77998124    9.208471105    7.35583093    8.452159893    6.444562959    7.241955723    6.420127929    6.975442936    6.908506556    5.421354302    7.340581545    6.445226847    6.308405487    3.794828023    4.524117887    4.788198725    5.757137765    4.618143284
51.3    12.51748321    13.25129054    11.03630448    9.598810258    11.92250493    6.903596884    9.494066906    14.78622445    9.220422941    7.358946393    8.46152133    6.449219323    7.24609502    6.421895598    6.9850961    6.913179573    5.424608767    7.348393621    6.447779241    6.316009168    3.792947915    4.529997608    4.791258229    5.763084479    4.621869036
51.35    12.52787909    13.26037227    11.04770972    9.60879303    11.938466    6.90526445    9.504182293    14.79463186    9.232366208    7.361974613    8.470793484    6.453803959    7.250185122    6.423656284    6.994565514    6.917878602    5.427864589    7.356207287    6.450267488    6.323525217    3.791089873    4.535877497    4.794191438    5.769025069    4.625503745
51.4    12.53835595    13.26920032    11.05905043    9.619147939    11.95466083    6.906902702    9.514269527    14.81297958    9.244288884    7.365138804    8.479967419    6.458576101    7.254352552    6.425468005    7.004032216    6.922634675    5.431260661    7.36382049    6.452887891    6.331175485    3.789283573    4.541794956    4.797188334    5.775045248    4.62905751
51.45    12.54859819    13.2780705    11.07015906    9.629696242    11.97085012    6.909298174    9.524312814    14.83393748    9.256120333    7.368398305    8.488774113    6.463482555    7.258664105    6.427423275    7.01344426    6.927411378    5.434778653    7.37149677    6.455589064    6.338911573    3.787340868    4.547641403    4.800059339    5.780963487    4.632585822
51.5    12.55862757    13.28709025    11.08130938    9.640469186    11.98691648    6.911937994    9.53424066    14.85191642    9.267894819    7.371752293    8.497580174    6.468475205    7.262961226    6.429307326    7.023050809    6.932379583    5.438346358    7.378579291    6.458446971    6.346627858    3.785309451    4.553466679    4.802850113    5.786706111    4.636143367
51.55    12.56850295    13.29575558    11.09318552    9.651446928    12.00284532    6.914831628    9.544489521    14.86836014    9.279610766    7.375314682    8.506401463    6.473313814    7.268071324    6.431169644    7.032607146    6.937268242    5.441793276    7.385489568    6.461301942    6.354323188    3.783129158    4.559162179    4.805634253    5.792220628    4.639633516
51.6    12.57839372    13.30391185    11.10501734    9.662465057    12.01874388    6.91778679    9.554956496    14.89023124    9.291017974    7.37917699    8.515090563    6.478191874    7.273130057    6.433098149    7.042204847    6.9419772    5.445118578    7.392697417    6.464051011    6.362099634    3.780979272    4.564722172    4.808423218    5.79770531    4.643213766
51.65    12.5885152    13.31205931    11.11676534    9.673646301    12.03458328    6.920873766    9.565587844    14.90980784    9.302650986    7.383530289    8.52402833    6.483216992    7.278154813    6.434919577    7.051745194    6.946466649    5.448389172    7.400165122    6.466922467    6.369848743    3.778873322    4.57029836    4.811115165    5.803216794    4.646676426
51.7    12.59875509    13.31988446    11.12853601    9.684711634    12.05060802    6.923845995    9.57582658    14.93190541    9.314321413    7.388915918    8.533099428    6.488187825    7.283052441    6.436925783    7.061223917    6.950800499    5.451595155    7.407894303    6.469950175    6.377610506    3.776887353    4.575865628    4.813879732    5.808722432    4.649956819
51.75    12.6087993    13.32775843    11.1401716    9.695587123    12.06661671    6.926860431    9.586060908    14.94566694    9.32650837    7.394243936    8.542053422    6.493188289    7.287881416    6.43901815    7.07084086    6.955133177    5.454949664    7.415652958    6.47337604    6.38539239    3.774908863    4.581417298    4.816807622    5.814231164    4.65295406
51.8    12.61865125    13.33569513    11.15169592    9.706467588    12.08236051    6.929913001    9.5960546    14.95884702    9.338586265    7.399581848    8.551643755    6.498288823    7.292625572    6.441241098    7.080681292    6.95940808    5.458486525    7.423353737    6.476927194    6.393156669    3.77285506    4.586717325    4.819709348    5.819620106    4.655952476
51.85    12.62866463    13.34392738    11.16321674    9.717383793    12.09804676    6.933141964    9.605900565    14.96788578    9.350297953    7.404924858    8.561382986    6.503328599    7.297599808    6.443465261    7.090701084    6.963788761    5.462046397    7.431203705    6.480592192    6.401041507    3.770686148    4.591955611    4.822745859    5.824826309    4.658949912
51.9    12.63879289    13.35226204    11.17473116    9.728131795    12.11371472    6.936215076    9.615659847    14.97902317    9.361769207    7.410059121    8.570928041    6.509417316    7.302557351    6.445540107    7.100607981    6.968147484    5.465627235    7.438885731    6.484214232    6.408912347    3.768501523    4.597279621    4.825831714    5.829902636    4.661837652
51.95    12.64913642    13.36033434    11.18619359    9.739196426    12.12943786    6.939391411    9.625467488    14.98571275    9.373194092    7.415017783    8.580291849    6.515550152    7.307261459    6.447564767    7.110436127    6.97257756    5.469092456    7.446945751    6.487619578    6.416835258    3.766223004    4.602506016    4.82906106    5.835096902    4.664659366
52    12.65957045    13.36803749    11.19765045    9.750256004    12.14538563    6.942465401    9.635206259    14.98845639    9.384585355    7.420114865    8.589296095    6.521716355    7.311920233    6.449527457    7.120342958    6.977062467    5.472390205    7.45518217    6.490946666    6.424870224    3.76393194    4.60763078    4.832377909    5.840461079    4.667533044
52.05    12.66993826    13.37480987    11.20923618    9.761320592    12.16189558    6.945680758    9.644620285    14.99446158    9.395924727    7.425211925    8.598123142    6.527845766    7.316351324    6.451589169    7.130319383    6.981701097    5.47568608    7.463537649    6.494049746    6.432962135    3.761577152    4.612674248    4.835579399    5.845809139    4.670363825
52.1    12.68024726    13.38125422    11.22079525    9.772574198    12.17840884    6.948950161    9.654160223    14.9995175    9.407125579    7.430209115    8.606756219    6.533955343    7.320629274    6.453633505    7.140235917    6.986446881    5.479008736    7.472129269    6.497217996    6.440968243    3.759300378    4.617917859    4.838879352    5.851225135    4.674070674
52.15    12.69085524    13.38751247    11.23256511    9.784026895    12.19486951    6.952172909    9.663533837    15.00885793    9.41813779    7.43508468    8.615408097    6.540006414    7.325034096    6.455707708    7.150251707    6.990962999    5.482169721    7.480562244    6.500564392    6.448923491    3.756858273    4.623419    4.842165584    5.856668566    4.677769736
52.2    12.70155353    13.3937786    11.24407361    9.795452225    12.21161373    6.955344324    9.672902012    15.03853506    9.429098279    7.439999191    8.624081724    6.545942552    7.329549214    6.457869325    7.160270939    6.995486688    5.48509255    7.488976541    6.503998346    6.456962837    3.754368075    4.628653115    4.845505964    5.862267764    4.681246827
52.25    12.712116    13.40015764    11.25569916    9.806951223    12.22853029    6.958606875    9.682556302    15.08063334    9.44000998    7.444658069    8.632657451    6.551851162    7.334154135    6.460143662    7.170217809    6.999945904    5.488063654    7.497395359    6.50737225    6.464861568    3.751931308    4.633776399    4.848907236    5.867867068    4.684672256
52.3    12.72269447    13.40673475    11.26745539    9.818151505    12.24504487    6.962149336    9.692637759    15.1304247    9.450796047    7.449382379    8.641185301    6.55777097    7.338872604    6.462571946    7.180239318    7.004284013    5.491080861    7.505601514    6.510734139    6.472755184    3.74935898    4.638756092    4.852402838    5.87350716    4.688034627
52.35    12.73346151    13.4136985    11.2792038    9.829511492    12.26137175    6.96578162    9.702979608    15.16685489    9.461531791    7.454142442    8.64953576    6.563644756    7.343602981    6.465075716    7.19025527    7.008642948    5.494174757    7.51378271    6.514110597    6.480647114    3.746670625    4.643486738    4.855856596    5.879189372    4.691216131
52.4    12.74442206    13.42101392    11.29026291    9.84096266    12.27753797    6.96925924    9.713469637    15.18680228    9.472219158    7.458880279    8.657832957    6.569541842    7.348220466    6.467660976    7.20027713    7.01326027    5.497355322    7.521656329    6.517523308    6.488431243    3.743824004    4.648258261    4.859284825    5.884744101    4.694375931
52.45    12.75502569    13.42837536    11.30137324    9.852307269    12.29402691    6.972650265    9.724164641    15.26661005    9.483023139    7.463649539    8.666160243    6.575592103    7.352720899    6.47029891    7.210278357    7.017904814    5.500579627    7.529517008    6.520743543    6.49621006    3.740801879    4.652798337    4.862624295    5.890098179    4.697170371
[truncated: 344,660 more chars]
