# Supplementary material for: Topological digestion drives time-varying rheology of entangled DNA fluids
Source: Nat Commun. 2022 Jul 28;13:4389. doi: 10.1038/s41467-022-31828-w (PMC9334285; doi:10.1038/s41467-022-31828-w)
Supplement: Supplementary file 3 — Source Data [file 41467_2022_31828_MOESM3_ESM.zip › SOURCE_DATA/DATA_FIG1/panel_c_MSD/data.3mgml.01Uug.dat]

#Lag Time (s)    0min    10min    20min    30min    40min    50min    60min    70min    80min    90min    100min    110min    120min    130min    140min    150min    160min    170min    180min    190min    200min    210min    220min    230min    240min
0.05    0.01120727521    0.008234235816    0.006096355595    0.007480848807    0.01013344933    0.006397331753    0.005293581632    0.004990240942    0.003804915026    0.004623176652    0.004662134454    0.006304108482    0.003979844353    0.003687599051    0.003218146899    0.003187241506    0.00359671404    0.003198139442    0.003096087264    0.002695503325    0.003058740025    0.003241936148    0.002699296961    0.002186780895    0.004070124775
0.1    0.02479197574    0.02035632676    0.0148540963    0.01805606308    0.02076259073    0.01574684773    0.01302868714    0.01222929689    0.009222002097    0.01129662929    0.01140591325    0.01305618929    0.009744662846    0.008964494192    0.007814227692    0.007744023835    0.00875922351    0.007728419412    0.007490806511    0.006163176483    0.00737772852    0.007705561762    0.006430795131    0.005235824881    0.008173090333
0.15    0.03830925048    0.0325019224    0.02351810504    0.02859907973    0.03053153623    0.02501405859    0.02070933817    0.01939016953    0.01456068387    0.01793205475    0.0180975203    0.01990133819    0.0155033938    0.01414735514    0.01239600333    0.01222709674    0.01389563434    0.01221187451    0.01188486227    0.009599048054    0.01166871741    0.0121760416    0.01006563107    0.008248006448    0.01164951882
0.2    0.0516955998    0.04465173733    0.03210022031    0.03905896558    0.04032992866    0.0342600044    0.02835595226    0.02643408652    0.01984302246    0.02449218792    0.02479379175    0.02642877187    0.02124751226    0.01926641978    0.01692471851    0.01666575126    0.01899702206    0.01668603791    0.01623583918    0.01306784293    0.01593154662    0.01660689751    0.01370834974    0.01122963086    0.01497821087
0.25    0.0650500918    0.05676698045    0.04075211062    0.04961765669    0.05021664038    0.04349424407    0.0360376575    0.03346204282    0.02511835798    0.03103827544    0.03156467665    0.0329751033    0.02695232581    0.02433950953    0.02143295164    0.02106316524    0.02408239417    0.02114357231    0.02054884028    0.0163683013    0.02020332431    0.02102089607    0.01733290426    0.0142092881    0.01826166973
0.3    0.07809651175    0.06886921186    0.04935572379    0.06005037257    0.05999709579    0.05269309421    0.0436707463    0.04050078081    0.03032988166    0.03758520596    0.03834414344    0.03937216164    0.03264339311    0.02938928576    0.02592215637    0.02541444568    0.02912412684    0.02554844487    0.02480334305    0.01980751998    0.02445936282    0.02547935768    0.02093994036    0.01719276683    0.02146903863
0.35    0.09093199838    0.08101783467    0.05796655424    0.07048631207    0.06984695382    0.06189016294    0.05127539818    0.04754855654    0.03553133897    0.0441852924    0.04511572063    0.04598276251    0.03836166476    0.03446481114    0.03040500816    0.02973807296    0.0341860083    0.02995477975    0.02907323319    0.0231851344    0.02874406868    0.02987691484    0.02456542175    0.02020837933    0.02473354161
0.4    0.1038315758    0.09313812186    0.06655363659    0.08096970944    0.07957863182    0.07105164631    0.05887160591    0.05458858353    0.04074039536    0.05077850715    0.05185587222    0.05237009737    0.0440171203    0.03955089879    0.03486644966    0.03403897139    0.03924252296    0.03435176652    0.0333013392    0.02650808429    0.03301694129    0.03425797568    0.02817948077    0.02320310297    0.02776826853
0.45    0.11664472    0.1052842885    0.07513332956    0.0913564415    0.08917340295    0.08024352492    0.06645580357    0.06167675906    0.04594694863    0.05738834251    0.05862822368    0.05894693714    0.04964417924    0.04468056464    0.03937642435    0.03834838788    0.04432114647    0.03878257257    0.03749971581    0.02987809202    0.03731601025    0.03864608267    0.03181513275    0.02618983321    0.0308490812
0.5    0.128898176    0.1173780812    0.08371157031    0.1017767767    0.09883530655    0.08944775287    0.07395455262    0.06875493855    0.0510755644    0.06397698887    0.06542755123    0.06535738964    0.05527651381    0.04984256975    0.04385572577    0.042628571    0.04941225763    0.04317852035    0.04166070704    0.03323492829    0.04160411702    0.0430211329    0.03544410413    0.02916050588    0.03385371173
0.55    0.1410897606    0.1294823173    0.09225017523    0.1122135563    0.10834845    0.09864860954    0.08135938869    0.07583869607    0.05613552508    0.07057036355    0.07224797796    0.07159474229    0.06091487531    0.05502239067    0.04832614923    0.04692527372    0.05453792319    0.04754030162    0.04582262511    0.03655257333    0.04588715893    0.04739012976    0.03906854499    0.03211991517    0.03676716274
0.6    0.1533875472    0.1415583974    0.1008662718    0.1227016965    0.1178798093    0.1078169772    0.08873505914    0.08290665784    0.0612005869    0.07716360763    0.07901005377    0.07787856554    0.06656189098    0.06021845662    0.05277035554    0.05123582782    0.05968170439    0.05186988858    0.05000912855    0.03979995263    0.05017238234    0.0517422716    0.04268841923    0.03505798892    0.03963804017
0.65    0.1655294475    0.1536320007    0.109483232    0.1331088788    0.1270825596    0.1169778271    0.09609525191    0.0899552434    0.06627681963    0.08377189818    0.08572848395    0.08464247597    0.07223707199    0.06542302528    0.05721467563    0.05554112788    0.06482203698    0.05617249604    0.05421144887    0.04304957479    0.0544542625    0.05607834263    0.04630301339    0.03799219168    0.04255998089
0.7    0.1776836829    0.1656572978    0.1181458608    0.1434673835    0.1367325853    0.1261300596    0.1034403998    0.09698828084    0.07132343014    0.09040135843    0.09244871421    0.09101766815    0.0779012781    0.07060468745    0.06162170791    0.059828692    0.06994395955    0.06045682999    0.05842043097    0.04633637582    0.05872179332    0.06042130561    0.04988358486    0.0409278603    0.04537848404
0.75    0.190105916    0.1776668    0.1267822873    0.1538218452    0.1457219416    0.135232447    0.1107803507    0.1040151078    0.0763700186    0.09703635562    0.09915960574    0.09709234133    0.08354540533    0.07578243957    0.06601408699    0.06413913907    0.07506439665    0.06475417183    0.06263935742    0.04958457287    0.06300668513    0.06479524325    0.0534458224    0.04386571823    0.04837312526
0.8    0.2027970949    0.1897059189    0.1354172597    0.164131631    0.1554409259    0.1443449337    0.1181317262    0.1110294598    0.08141928182    0.103658987    0.1058000617    0.1038046309    0.08923277423    0.08091732823    0.07040189457    0.06847795099    0.08018455377    0.06907786545    0.06686589652    0.05287735785    0.06728746942    0.06919402123    0.05700770042    0.04680902493    0.05119620849
0.85    0.2154839858    0.2017874516    0.1440791795    0.1745755792    0.1649134046    0.1535273023    0.1254180994    0.1180662772    0.08645961811    0.1102651751    0.1124283527    0.1101879161    0.09499270732    0.08602018913    0.07477515414    0.07282566909    0.08533623368    0.073461441    0.07106151396    0.05611586722    0.07156657632    0.07358646578    0.060554638    0.04974697591    0.05404691375
0.9    0.2280318239    0.2139077366    0.1527584683    0.185045911    0.1742914351    0.1627249414    0.1326544835    0.1250994127    0.09149497028    0.1168494719    0.1190678311    0.1165876948    0.1007035209    0.09108252915    0.07914030776    0.07716532416    0.09052870173    0.07787609358    0.07522619532    0.05936891743    0.07584596469    0.07798594355    0.06410012635    0.05270153559    0.05698854087
0.95    0.2407121013    0.2259988807    0.161492489    0.1955278448    0.1834898681    0.1719020419    0.1398591682    0.1320921326    0.09652155765    0.1234299763    0.1257234475    0.1228842294    0.1063471533    0.09610456963    0.08350935128    0.08148652761    0.09574572903    0.08230646866    0.07938994858    0.06268975474    0.08012324761    0.08239369875    0.067641813    0.05565525964    0.05977949956
1    0.2531869451    0.2380428916    0.1702289402    0.2059582976    0.1929165504    0.1810870919    0.1470297515    0.1390564797    0.101521432    0.1300287635    0.132380127    0.1293079339    0.1120148389    0.1011361102    0.08791925943    0.08581788284    0.10097128    0.08676782923    0.0835813969    0.06604711558    0.0844350323    0.086826074    0.07119745261    0.05862292622    0.06247092902
1.05    0.2655698999    0.2500364231    0.1789670632    0.21647462    0.2021321695    0.1902506533    0.1541399553    0.1459431757    0.1065155735    0.1366404693    0.1389848068    0.1357112755    0.1176957042    0.1061565406    0.09232394362    0.09008789316    0.1061779773    0.09121461557    0.08774861989    0.06940621136    0.08876225737    0.09121577403    0.07474275012    0.06157977832    0.06517747277
1.1    0.2779385526    0.2620292035    0.1876562392    0.2270684918    0.2114179713    0.1994133614    0.1612715713    0.1528550742    0.1115397632    0.143245992    0.1455515669    0.1423428356    0.1233525528    0.1112064226    0.09671482006    0.09431965545    0.1113832219    0.09567922954    0.09191961448    0.07274441551    0.09313520784    0.09560400668    0.07828002613    0.06454977244    0.06801226662
1.15    0.2902877568    0.2740345334    0.1962431414    0.2376490416    0.2206875198    0.2085778497    0.1684611699    0.1597608546    0.1165752889    0.1498383904    0.1520741292    0.148894804    0.129000723    0.1162715929    0.1010856067    0.09852912034    0.1165886286    0.1001585518    0.09605925382    0.07611950699    0.09752595896    0.09995896707    0.08180023752    0.06749662413    0.07067143038
1.2    0.302640238    0.2860269193    0.2047734901    0.2483236268    0.2301097417    0.2177644402    0.1756862991    0.1666728364    0.1216393973    0.1564260162    0.1586426318    0.1553332537    0.1346429372    0.121320347    0.1054666119    0.1027155138    0.1218180912    0.1046502167    0.1002081768    0.07944633951    0.1019271405    0.1043254095    0.08533395932    0.07046077652    0.07336894294
1.25    0.3148847526    0.2979603124    0.2132209452    0.2589969223    0.2393214883    0.2269729621    0.1829381276    0.1735858334    0.1267234247    0.1629766613    0.165218231    0.161666414    0.1402848358    0.1263586017    0.1098127733    0.1068510828    0.1270296563    0.1091543202    0.1043499776    0.08279387709    0.1063104712    0.1086720615    0.08886143333    0.07342488135    0.0760214319
1.3    0.3272287421    0.3098869068    0.2216383936    0.2697661096    0.2491299693    0.2361594355    0.1902447799    0.1804957082    0.1318671278    0.1695259936    0.1718120834    0.1678715686    0.1459355184    0.1314087268    0.1141571036    0.1110085218    0.1322656546    0.1136889295    0.1085264817    0.08617260349    0.1106924387    0.1130508799    0.09242026838    0.07640614232    0.07893086289
1.35    0.3395997936    0.3218336237    0.2300550912    0.2804376627    0.2587649029    0.2453528148    0.1975016126    0.1873856636    0.1370069611    0.1760776825    0.178424226    0.1741843    0.1515680904    0.1364350575    0.1184535174    0.115180591    0.1375209036    0.1181746246    0.1127159874    0.08948021543    0.1150826667    0.1174175583    0.09597051069    0.07936541346    0.08154841874
1.4    0.3519669378    0.3337557511    0.2384658846    0.2911516006    0.2678579643    0.2545539271    0.204721512    0.1942428584    0.142215072    0.1826529259    0.185062356    0.1806641207    0.157259752    0.1414837267    0.1227553786    0.1193419471    0.1428054902    0.1226577487    0.1169525271    0.09284493629    0.1194659728    0.12180711    0.09953952898    0.08233591929    0.08415133375
1.45    0.3642935342    0.345644101    0.2468685268    0.3018269661    0.2773816352    0.2636917192    0.2120007298    0.2010655899    0.1474465999    0.1892248208    0.1917443295    0.1869420836    0.1630221525    0.146575643    0.1270454564    0.1234716813    0.1480862231    0.1271360424    0.1211799046    0.09619281103    0.1238510647    0.1262070373    0.1031075872    0.0852813989    0.08680837837
1.5    0.3767518721    0.3574871381    0.2552433882    0.3125092217    0.2865797529    0.2727295999    0.2192978736    0.2079003577    0.1526645748    0.1958165209    0.1984232292    0.1931103784    0.1688072154    0.1517278987    0.1313723754    0.1276117502    0.1533701481    0.131632588    0.125411508    0.09951395062    0.1282667409    0.1306195734    0.1066769069    0.08823129281    0.08960183566
1.55    0.3891261408    0.3692767318    0.2636050187    0.3231594827    0.2957583338    0.281660529    0.2265645096    0.2147194099    0.1578405357    0.2024127447    0.2050849114    0.1993773632    0.1745836095    0.156901008    0.1357133843    0.131730282    0.1586439489    0.1361476349    0.129616946    0.1028262265    0.132659674    0.1350330435    0.1102301459    0.09117768843    0.0922822236
1.6    0.4015076988    0.3810905912    0.2719971298    0.3338021581    0.3050301403    0.2905702321    0.2338014219    0.2215550944    0.162994721    0.2089710078    0.2117600494    0.2055202272    0.1803750382    0.1620844927    0.140066191    0.1358170109    0.1639602607    0.1407271955    0.1338440272    0.1061692895    0.1370730992    0.1394804687    0.1137906153    0.09414716464    0.09487822165
1.65    0.4139302333    0.3929211434    0.2803994626    0.3444713829    0.3139228976    0.2994646168    0.2409877366    0.2283857006    0.1681602776    0.2155121258    0.2183836717    0.211775416    0.1861842836    0.1672548692    0.1443823192    0.1398601209    0.1692813902    0.1453318851    0.1380481812    0.1095008522    0.141475393    0.1439245584    0.1173027242    0.09709265532    0.09744489546
1.7    0.4261857242    0.4048298687    0.2888434463    0.3551373209    0.3228949151    0.3083491391    0.2481755039    0.2352693502    0.1733711765    0.2220229988    0.2249528087    0.2182521797    0.1919975566    0.1724513094    0.1487109657    0.143908172    0.1746445064    0.1499311108    0.142241008    0.1128716258    0.1459135656    0.1483900904    0.1208125656    0.1000720952    0.1000247103
1.75    0.4384621821    0.416690087    0.2973180873    0.3658923069    0.3322949882    0.3171912289    0.2553646846    0.2421835671    0.1785969664    0.2285010783    0.2314698773    0.2246709794    0.1977919081    0.1775994542    0.1530617953    0.1479922842    0.1800286377    0.1545019082    0.1463960871    0.1162020843    0.1503388369    0.1528536917    0.1243075549    0.1030562297    0.1026568286
1.8    0.4507106182    0.4285194958    0.3057392529    0.3766245702    0.3409098387    0.3260218562    0.2625452239    0.2490810554    0.1838846445    0.2349688304    0.2380147374    0.2310879366    0.2035201066    0.1827275125    0.1574498532    0.1521267546    0.1854424255    0.159067718    0.1505584378    0.1195325247    0.1547519991    0.1573466048    0.1277971986    0.1060364701    0.1050749494
1.85    0.4627869922    0.4404339282    0.3141794926    0.3873589981    0.349865606    0.3348401141    0.2697457111    0.2559552674    0.1891899633    0.2414022278    0.2445520461    0.2372309608    0.2091774225    0.1878374943    0.1618529015    0.1562782631    0.1908774157    0.1636066439    0.1547129082    0.1228599606    0.1591733581    0.1618553198    0.1312927274    0.109023779    0.1074422273
1.9    0.4749696363    0.4523793045    0.32267163    0.3979900727    0.3588844685    0.3437026164    0.2769373257    0.262880254    0.1945138219    0.2478209237    0.2511845148    0.2437050521    0.214771912    0.192960096    0.1662474075    0.1604526701    0.1963284786    0.1681474682    0.1588941122    0.1261804206    0.1636111435    0.166395628    0.1347917375    0.1120498014    0.1100371344
1.95    0.4869897873    0.4643065959    0.3312377921    0.408642473    0.3679963031    0.3525599339    0.2841186593    0.2697667252    0.1998203946    0.2542136572    0.2578590305    0.2500324457    0.2203697621    0.1980984914    0.1706515078    0.1646276604    0.2017684077    0.1726441231    0.1630589553    0.1295116218    0.1680131857    0.1709467235    0.138274541    0.11506021    0.1126347477
2    0.4990587761    0.4762101064    0.3398610058    0.4192613885    0.3771795412    0.361470794    0.2912971746    0.2766255565    0.2051638449    0.2606047341    0.26455543    0.2564340129    0.2259727789    0.2032644527    0.1750832428    0.1688082689    0.2072535438    0.1771175119    0.1672336478    0.1328465733    0.1724140294    0.1755162931    0.1417599263    0.1180690797    0.1152652265
2.05    0.5111101541    0.4880257922    0.3484695614    0.4298381975    0.3861787238    0.3703837038    0.2984978996    0.2835114915    0.2105408969    0.2669797955    0.2711934234    0.2627725781    0.2315808687    0.2084374443    0.1794972382    0.1729837662    0.2127579026    0.1815460182    0.171399649    0.1361660819    0.1767968296    0.1800821636    0.1452310207    0.1210597776    0.1177749364
2.1    0.523223563    0.49977974    0.3570617342    0.4403773242    0.3951196556    0.3792817293    0.3057428325    0.2903913173    0.2159692626    0.2733569729    0.2777894242    0.2693760842    0.2372173605    0.2136012705    0.1839014103    0.1771379206    0.2182759387    0.1859724588    0.1755526797    0.1394791733    0.18120781    0.1846612092    0.1486930225    0.1240606321    0.1203599341
2.15    0.5352198581    0.5115513953    0.3657100757    0.4509058397    0.4038817367    0.3881915598    0.3130031567    0.2972393075    0.2214123214    0.279705043    0.2843459296    0.2759758278    0.242841549    0.218784268    0.1883067757    0.181290523    0.2237800982    0.1903916841    0.1796717303    0.1428031438    0.1856120433    0.1892651307    0.1521386725    0.1270478263    0.1229615013
2.2    0.5471415091    0.5233759452    0.3743932844    0.4615103853    0.4127741918    0.3970868746    0.3202782413    0.3041086708    0.226872096    0.2860174974    0.2909107314    0.2824996937    0.2484525556    0.2239282063    0.1927164499    0.1854653719    0.2292946208    0.1948204245    0.1837769322    0.1461235926    0.1899910083    0.1938602763    0.1555950211    0.13001669    0.1256969873
2.25    0.5592892464    0.5351903613    0.3830408059    0.4720511371    0.4213536842    0.4059832338    0.3275644626    0.3110051103    0.2323764068    0.2922990081    0.2975096095    0.2888566111    0.2541005637    0.2290746972    0.1971131112    0.1896411027    0.2348057406    0.199235247    0.1878903613    0.1494366972    0.1943626602    0.1984467585    0.1590937918    0.1329736757    0.12827521
2.3    0.5715577391    0.5469671236    0.3916720279    0.4826324004    0.4297396086    0.4148821435    0.3348342816    0.3179281118    0.2379170132    0.2985843943    0.3041139614    0.2953530388    0.2598111065    0.2342303346    0.2014758707    0.1937972597    0.2403211553    0.2036233483    0.1919916749    0.15275836    0.1987532134    0.203014769    0.1625877202    0.1359271946    0.1308220986
2.35    0.5837929164    0.5587529198    0.4003002668    0.4932422194    0.4382335867    0.4237907408    0.3421042833    0.3249206809    0.2434972059    0.3048555151    0.3107262717    0.3020501043    0.2655724276    0.2393910716    0.2058461376    0.1979256239    0.245808155    0.2079735024    0.1960816981    0.1560582018    0.2031440628    0.2075352205    0.1660630331    0.1388762938    0.133470141
2.4    0.5958895175    0.5705543883    0.4089106252    0.5039124428    0.4465144062    0.4326704346    0.3494595199    0.3318788657    0.2491081044    0.3111205913    0.3173405301    0.3085756005    0.2713298327    0.2445197213    0.210205102    0.2020796699    0.2512786858    0.2123132648    0.2001666347    0.159353469    0.2075684063    0.2120556527    0.1695343678    0.1418311784    0.1359788354
2.45    0.608193679    0.5822823728    0.4174747751    0.514649591    0.4547966452    0.441505164    0.3568340873    0.3388508612    0.2546919118    0.3174189534    0.3239869662    0.3150871682    0.2771140758    0.2496184274    0.2145567707    0.2062813753    0.2567399978    0.2166548831    0.2042399535    0.162625317    0.2120336432    0.2166183288    0.1730230332    0.1447957939    0.1385360981
2.5    0.6205076114    0.5939638734    0.4260314903    0.5254434466    0.4634156875    0.450328375    0.3641716584    0.3458426225    0.2602949882    0.3237087382    0.3306389751    0.3219250038    0.2829356723    0.2547090483    0.2189276992    0.2104721528    0.2622208487    0.2210302419    0.2082874991    0.165899138    0.2165113581    0.2211784669    0.1765401271    0.1477594481    0.1409811209
2.55    0.632905759    0.6056345612    0.4346239778    0.5362907586    0.4719660284    0.4591614398    0.3714936907    0.3528502128    0.2659190609    0.3299809724    0.3372716    0.3283883335    0.288730009    0.2597696696    0.2232892648    0.2146348188    0.2677298598    0.2254144053    0.2123255    0.1691852194    0.2209805094    0.2257364258    0.1800381498    0.1507214578    0.1434271342
2.6    0.6453493565    0.6173277885    0.4431717599    0.5471672298    0.4804290937    0.4680296182    0.3787910711    0.3598647133    0.2715707715    0.3362711419    0.3439322863    0.3347007273    0.2945002109    0.264786603    0.2276361169    0.2187631627    0.273272783    0.2298047452    0.2163484239    0.1724721675    0.2254771912    0.2303226424    0.1835246863    0.1536586872    0.1459231114
2.65    0.6577329227    0.6290880387    0.4516893029    0.5580381704    0.4888830998    0.4769221745    0.3859989475    0.3669000472    0.2772301288    0.3425832248    0.350589043    0.3413712852    0.3002271384    0.2697703071    0.2319909475    0.2228588196    0.2788412414    0.2341644227    0.2203692283    0.175710631    0.2299776202    0.234920141    0.1870165679    0.1565712029    0.1485414667
2.7    0.6701271466    0.6408453752    0.4602284216    0.5689259277    0.4974483296    0.4857858623    0.3931796266    0.3738979478    0.2829238037    0.3489295903    0.3571273438    0.3479499949    0.3059326554    0.2747471537    0.236363976    0.2269364994    0.2844294219    0.2385424785    0.2243721432    0.1789493269    0.2344661915    0.2395498062    0.1904869012    0.1594820861    0.1509894851
2.75    0.6825632041    0.6525780967    0.4687720324    0.5798248164    0.5059461679    0.4946946867    0.4003557918    0.3807840547    0.2885855143    0.3552824333    0.363569035    0.3548373609    0.3116513959    0.279727713    0.2407184998    0.2310246469    0.2900121367    0.2429296508    0.2283937512    0.1821824596    0.2389330129    0.2441936217    0.1939352921    0.1624057524    0.1536247854
2.8    0.6949730497    0.6643094214    0.4773485179    0.5906809358    0.5142470431    0.5036302832    0.4075075717    0.387655107    0.2942050446    0.3616444618    0.3699758013    0.3612614051    0.3173487885    0.2847009555    0.245051171    0.2351347961    0.2956006215    0.247326773    0.2324171644    0.1854291201    0.2433873641    0.2488194447    0.1973879335    0.1653374834    0.1562026798
2.85    0.7074766736    0.6760797504    0.4859486262    0.6015886999    0.5234601752    0.5125979551    0.414736122    0.3945200394    0.2998093148    0.3680190283    0.3764035394    0.3675839654    0.323050017    0.2896712908    0.2493817569    0.2392547696    0.3012013214    0.2516842231    0.2364382569    0.1886708867    0.2478395645    0.253442464    0.2008695992    0.1682730798    0.1587078496
2.9    0.7199884349    0.6878232553    0.4945712937    0.6125144996    0.531956429    0.5215843584    0.4220424505    0.4013665989    0.305427328    0.3744351626    0.3827758337    0.3741800904    0.32875905    0.2945995677    0.2536835782    0.2433419224    0.3068079825    0.2560784647    0.2404611945    0.1919109681    0.2522920971    0.258070364    0.2043462802    0.1711994964    0.1612328585
2.95    0.7325271018    0.6995739277    0.5031867075    0.6234299942    0.5408612294    0.5305314592    0.4293660226    0.4082649907    0.3110320784    0.3808514577    0.3890975885    0.3805350205    0.3344728541    0.2995172232    0.2579728848    0.2474374069    0.3124139693    0.2604693245    0.2444656111    0.195170061    0.2567537136    0.262716798    0.2078142907    0.1741169379    0.1637528126
3    0.7451572682    0.7113766553    0.5117580068    0.6344044305    0.5499503065    0.5394988584    0.4367375117    0.4151063935    0.3166227796    0.3872492777    0.395374633    0.3869547074    0.3402142079    0.3044099492    0.2622391653    0.2515673565    0.3180175633    0.264861218    0.2484360659    0.1984308463    0.2612206316    0.267347108    0.2112668638    0.1770192211    0.166278604
3.05    0.7578400882    0.723235973    0.5202730609    0.6453638638    0.5585497505    0.548490507    0.444139858    0.4219390625    0.3222274868    0.393605405    0.4016288953    0.393295372    0.3459886752    0.3093130056    0.2665246395    0.2556844318    0.3236189957    0.269261592    0.2523971871    0.2017005616    0.2656784818    0.271992354    0.2146997148    0.1799291113    0.168918225
3.1    0.7706346827    0.7350763459    0.5287929487    0.6563808675    0.5671798969    0.5574269722    0.4515615772    0.4287688114    0.3278473324    0.3999296222    0.4078878597    0.4000008569    0.3518007738    0.3142600693    0.2707733324    0.2598024742    0.3292382968    0.2736237477    0.256328985    0.2049568474    0.270127499    0.2766407577    0.2180864352    0.1828398185    0.1713019245
3.15    0.7832841316    0.7468985916    0.5372791086    0.6673623807    0.576185077    0.5663252281    0.4589979182    0.4356268849    0.3334849274    0.4062459557    0.4141042586    0.4062647127    0.3576562206    0.3192336293    0.2750305736    0.2639386989    0.334883495    0.2779536825    0.2602517662    0.2082116393    0.274602087    0.2812741407    0.2214777968    0.1857671701    0.1739122195
3.2    0.7959637205    0.7587455637    0.5457395673    0.6783830301    0.5850770404    0.5752164869    0.4664712858    0.4424791197    0.3391377117    0.4125361747    0.4203261693    0.4122925192    0.3634792257    0.3242401267    0.2792774154    0.2680500069    0.3405326018    0.2822219089    0.2641708908    0.2114752459    0.2790566879    0.2858950414    0.2248854448    0.1887043823    0.1764387831
3.25    0.8085772841    0.770647225    0.5541978658    0.6894096246    0.593787209    0.5841108321    0.4739419741    0.4493378358    0.3448067377    0.4187835134    0.4265159782    0.4186786454    0.3692874067    0.3292745842    0.2835429435    0.2721630782    0.3462049659    0.2864815153    0.2681374909    0.2147233426    0.2835077148    0.2905482741    0.2283213127    0.1916642174    0.1787340934
3.3    0.8211454771    0.7825120072    0.5627031552    0.7004763428    0.6023247635    0.5929795355    0.4814214049    0.4562229966    0.3504387812    0.4249604298    0.4327380553    0.4249673641    0.3750622198    0.3343330972    0.2878130913    0.27628214    0.351837145    0.290749576    0.2720862937    0.2179599435    0.2879460205    0.295212303    0.2317354429    0.1946258954    0.1811339652
3.35    0.8337456784    0.7944093387    0.5712630246    0.7115512999    0.6112667949    0.6018383809    0.4889272616    0.4631196423    0.3560315403    0.4311070063    0.4389059012    0.4312220087    0.3807833516    0.3393930768    0.2920672508    0.280407102    0.3574639143    0.2950506082    0.2760384889    0.2211690152    0.2923893396    0.299887056    0.2351516686    0.197610099    0.1836989352
3.4    0.8463133529    0.8062388745    0.5797936022    0.7225648677    0.6205925337    0.6106951296    0.4963873514    0.4700261177    0.3616324523    0.4372652727    0.4450307296    0.4376611067    0.3864365043    0.344445051    0.2962865561    0.2845280765    0.3630892746    0.2993819404    0.2799791588    0.2243734754    0.2968137427    0.3045625124    0.2385227367    0.200589389    0.1861004111
3.45    0.858800352    0.8180670771    0.5883611104    0.7335880499    0.6293569703    0.6194755576    0.5038569389    0.4768966283    0.3672653651    0.4434480059    0.4511662362    0.4439866132    0.3921003271    0.3495114398    0.300481855    0.2886704642    0.3687235199    0.3037419605    0.2839326257    0.2275789754    0.3012541646    0.3092404479    0.2418912781    0.2035694459    0.1885537691
3.5    0.8713453729    0.8299016807    0.5969390992    0.7445990552    0.6382361288    0.6281369226    0.5112906979    0.4837454884    0.3728983965    0.449624767    0.4572500368    0.4505475654    0.3977486937    0.3545958954    0.3046826797    0.2928019985    0.3743585624    0.3080756692    0.2878881945    0.2307943985    0.3056679293    0.3139453626    0.245254415    0.2065189221    0.1909124919
3.55    0.8839023533    0.8417582246    0.6055514166    0.7557060365    0.646707476    0.6367722515    0.5187916123    0.4905836571    0.3785430153    0.4558077915    0.4632749466    0.4567631342    0.4033921333    0.3597003319    0.3088938965    0.2969427317    0.3800196059    0.3124145127    0.2918556125    0.2340354235    0.3100942538    0.3186711544    0.2486288955    0.2094886786    0.1933962475
3.6    0.8964777353    0.8536602014    0.6141765765    0.7668051287    0.655744851    0.645462327    0.5263801337    0.497392022    0.3842161933    0.4620038807    0.469214907    0.4631151838    0.4090858007    0.3648050885    0.313067855    0.3010654595    0.3857036147    0.3167988415    0.295826602    0.2372239812    0.3145100682    0.3233750111    0.2519721897    0.2124393182    0.1960256697
3.65    0.9090080867    0.8655964952    0.622833543    0.7779188635    0.6648312926    0.6541681467    0.5339813216    0.504187588    0.3898752632    0.4681661575    0.4751013909    0.4694792148    0.4148033512    0.3699212289    0.3172421895    0.3052049733    0.3914141888    0.3211996899    0.2998208811    0.2404137681    0.3189345301    0.3281127136    0.2552742752    0.2154162041    0.1984958778
3.7    0.9214986013    0.8775119928    0.6314977127    0.7890152002    0.6736686064    0.6628749842    0.5415636812    0.5109916494    0.395540852    0.4743049665    0.4810489583    0.475959213    0.420520492    0.3750258849    0.3214056197    0.3093249792    0.397116449    0.3255648998    0.3037960394    0.2435810479    0.3233594724    0.3328551987    0.2585479303    0.2183989647    0.2009642857
3.75    0.9339771382    0.8894228905    0.6400979791    0.8000769659    0.6824485757    0.6715813013    0.5491484907    0.5178470412    0.401272301    0.4804661769    0.4870288415    0.482239533    0.4261972801    0.3801217202    0.325591057    0.3134599654    0.4028561005    0.3299465605    0.3077811606    0.2467425607    0.3278117009    0.3376173414    0.2618120343    0.2213819125    0.2034201977
3.8    0.9464734878    0.9013222558    0.6485717828    0.8111061154    0.6913334458    0.6803085425    0.5567037512    0.5247529962    0.4070873532    0.4866576779    0.4930321976    0.4886736747    0.4318072891    0.3852046713    0.3297587257    0.3175651447    0.4086107057    0.3343218301    0.3117548909    0.249887966    0.3322658135    0.3423818081    0.2650718093    0.224345863    0.2057634984
3.85    0.9589009895    0.9132481203    0.6569684206    0.8221505878    0.7000830145    0.6890274371    0.5642302718    0.5316787016    0.412947094    0.4928821296    0.4991077022    0.4951492802    0.4373613061    0.3902899139    0.3339017429    0.3216357998    0.4143964686    0.3387197641    0.3157296643    0.2530134639    0.3367258151    0.347150156    0.2683639149    0.2273077696    0.208315419
3.9    0.9713114377    0.9251660883    0.6653734746    0.8331698617    0.7088153439    0.6977221022    0.5718042493    0.5386546281    0.4188059803    0.4991171508    0.505152493    0.5014893669    0.4428822076    0.3953529791    0.3380160363    0.3256959279    0.4201480074    0.3431076946    0.3196741283    0.2561149649    0.3411675667    0.3518910681    0.2716681621    0.2302542248    0.2108928088
3.95    0.9838051894    0.9369706713    0.6737896637    0.8441163678    0.7172901718    0.7064465324    0.5793905908    0.5455637608    0.4246760451    0.5054099807    0.5111997935    0.5076526379    0.4483996567    0.4004239338    0.3421396322    0.3297661394    0.4259275836    0.3475573729    0.3236259106    0.2591983695    0.3456026653    0.3566412072    0.274972425    0.2332174135    0.21325499
4    0.996280886    0.9487428583    0.6822160144    0.8549952592    0.7265335517    0.7152081809    0.5869696136    0.552453205    0.4305208529    0.5116820152    0.5171941808    0.5141705435    0.4538969274    0.405472335    0.3462785959    0.3338122487    0.4317049081    0.3520240913    0.3275498565    0.2622626633    0.3500492831    0.3613763985    0.2782745908    0.2361680928    0.2157486791
4.05    1.008790985    0.9604554736    0.6906853472    0.865883866    0.735601254    0.7240450483    0.5946049693    0.5593372129    0.4363384329    0.5179404087    0.5231044681    0.5206180524    0.4594061103    0.4105020165    0.3504565437    0.3378509327    0.4374754904    0.3565221208    0.3314727267    0.2653130899    0.3545232213    0.3661153028    0.2815782523    0.2391305803    0.2180960826
4.1    1.021283382    0.9721184133    0.6991782043    0.8768832938    0.7446805585    0.7328821127    0.6022930594    0.5662267924    0.4421706367    0.5241888933    0.5290014413    0.5271324482    0.464961915    0.4155365312    0.3546246802    0.341903267    0.4432147272    0.3610095166    0.3353542661    0.2683579932    0.35899153    0.3708316495    0.2848846277    0.2421029357    0.2204999786
4.15    1.033714596    0.9837760732    0.7077410695    0.8879417327    0.7532970676    0.7417382547    0.6100389117    0.5731228061    0.4479988605    0.5304423704    0.5350073812    0.5335083616    0.4705602514    0.4206035079    0.3588216198    0.3459613098    0.448972238    0.3655191283    0.3392048182    0.2714257102    0.363453911    0.3755474148    0.2882216589    0.2450911032    0.2230042722
4.2    1.046138279    0.9954038093    0.7163909671    0.8990898136    0.7618799444    0.7505540665    0.6178152349    0.5801103606    0.4538821338    0.536715189    0.5410167698    0.5396803295    0.4761532985    0.4256843363    0.3630402404    0.3499606992    0.4547153471    0.370021173    0.3430300842    0.2744862196    0.3678912283    0.3802392606    0.2915857006    0.2480760297    0.2256287184
4.25    1.058516487    1.007020485    0.725149394    0.9102974235    0.7708419269    0.7593613718    0.6255287122    0.5871724439    0.4597937704    0.5430007959    0.5471091155    0.5458671697    0.4817448107    0.4308189968    0.3672668039    0.3539501573    0.4604838137    0.3745598072    0.3468425944    0.2775684141    0.3723054928    0.3849268158    0.2949826688    0.2510828842    0.2280046115
4.3    1.070770553    1.018653257    0.733993276    0.9213843933    0.7798723913    0.7682007009    0.6331916944    0.5942594526    0.465686468    0.5492722552    0.5531999948    0.5521393727    0.4873416036    0.4360221056    0.3714732102    0.357940014    0.4662796094    0.3791287379    0.3506798747    0.28062037    0.3766848999    0.3896061027    0.2984042081    0.2540888093    0.2302919092
4.35    1.082940779    1.03029746    0.7428453359    0.9324429208    0.7887016814    0.7770211834    0.6408088003    0.6013498098    0.4716296606    0.555557824    0.5592883048    0.5586031442    0.492981313    0.4412404961    0.3756444025    0.3619376607    0.4720804201    0.3837090818    0.3545279394    0.2836539861    0.3810745352    0.3942904365    0.3018873055    0.2570866199    0.232663705
4.4    1.095033811    1.041863512    0.7516743856    0.9435830658    0.7976315432    0.7858170443    0.6484462978    0.6085006467    0.4775943911    0.5618627144    0.5653451991    0.5651452672    0.4986075475    0.4464557303    0.3798048212    0.3658984679    0.4779031977    0.3882894331    0.3583704913    0.286684998    0.3854779506    0.3989717037    0.3053958444    0.2600763696    0.235191956
4.45    1.107063699    1.053421373    0.7604732904    0.9546606439    0.8066964448    0.7945742332    0.6561673405    0.6156776936    0.4835882705    0.5681980821    0.5714402891    0.5715673991    0.5042006318    0.4517231441    0.3839837653    0.3698677879    0.4837330068    0.3928511119    0.3622049881    0.289719763    0.3898900157    0.4036320847    0.3089064122    0.2630488852    0.2376818064
4.5    1.119019423    1.064979196    0.7693225442    0.9657566994    0.8159203736    0.8032871715    0.6638659488    0.6228423548    0.4896144996    0.5745134509    0.5775469783    0.5780243566    0.5098498923    0.4569635682    0.3881313932    0.3738292722    0.4895995708    0.3974241465    0.3660550831    0.2927544745    0.3942908448    0.4082855286    0.3124017388    0.2660342092    0.2401090077
4.55    1.130904035    1.076630963    0.7781833482    0.9768885566    0.8244286705    0.812017722    0.6715736392    0.6299280468    0.4956940506    0.5808078681    0.5836612359    0.5840895383    0.5155324067    0.4621536428    0.3922330468    0.3777901815    0.4954925279    0.4019862834    0.3699004497    0.2957834544    0.3986907246    0.4129505154    0.3158760226    0.2690338326    0.2425924122
4.6    1.142571828    1.088397662    0.7869968837    0.9880099908    0.8330010646    0.8207680012    0.6792974136    0.6369608404    0.5017822673    0.5870844333    0.5897579934    0.590684972    0.5211721041    0.4673416561    0.3962977522    0.3818045048    0.5014162944    0.4065019057    0.3737351217    0.2988198489    0.403085775    0.4176376957    0.3193602011    0.2720628646    0.2451347517
4.65    1.154298293    1.100185737    0.7958522171    0.9991239119    0.8419654552    0.8295492293    0.6870229001    0.6439146168    0.5078458853    0.593367121    0.5958638808    0.5970163519    0.5267432668    0.4725322942    0.400332735    0.3858509291    0.5073755462    0.4109861565    0.3775751377    0.3018542377    0.4074849281    0.4223312775    0.3228738358    0.2750764409    0.2474754037
4.7    1.166130003    1.111898726    0.8046975721    1.010256337    0.8506601347    0.8383457555    0.6947737856    0.6508848652    0.5139098136    0.5996246249    0.6020148772    0.6033151058    0.5323330974    0.4776880633    0.404364714    0.3899284208    0.5133271674    0.4155041774    0.3814473471    0.3048867404    0.4118804654    0.4270334015    0.3264305892    0.2781106274    0.2498412652
4.75    1.178024817    1.123608614    0.8135590205    1.021409852    0.8589911745    0.8471378538    0.7026204998    0.6578783162    0.5199407075    0.6058975875    0.6081385968    0.6096827321    0.5379163873    0.4828306952    0.4083907879    0.3939999468    0.5192918262    0.4200400491    0.3853214952    0.3079395785    0.416242937    0.4317398934    0.3299692963    0.2811158958    0.2521756533
4.8    1.189915141    1.135309041    0.822517522    1.032545469    0.8674647055    0.8558562738    0.7104778379    0.6648921938    0.5260271503    0.612151048    0.6143667602    0.6158579401    0.5435613219    0.4880036909    0.4124182579    0.398081079    0.5252790254    0.4245703803    0.3892046427    0.3109836516    0.4206236227    0.4364456264    0.3335217884    0.2841172842    0.2545621743
4.85    1.201736485    1.147063217    0.8314640942    1.04366811    0.87640597    0.8645948911    0.7182643835    0.6718761546    0.5321624991    0.6183905235    0.6206856889    0.6219602998    0.5491643788    0.493162033    0.4164200133    0.402154775    0.5312531854    0.4291457933    0.3930758594    0.3140190268    0.4249969291    0.4411269324    0.3370657639    0.287108795    0.2569418058
4.9    1.213478887    1.158885871    0.8403264675    1.054803023    0.8849461185    0.8733749095    0.7260733316    0.6788745404    0.5382777887    0.624645962    0.6270341958    0.6282711347    0.5547425876    0.4983170099    0.4204157565    0.4062345897    0.5372064445    0.4337743936    0.3969669407    0.3170404041    0.429408111    0.4458302301    0.3406165583    0.2901437893    0.2593834973
4.95    1.225149031    1.17073452    0.8491710158    1.06601227    0.8932786466    0.8821075271    0.7339149616    0.6858765411    0.5443282823    0.6309215689    0.6333297286    0.6345530105    0.5603480419    0.503465856    0.4243605592    0.4103176    0.5431365271    0.438424962    0.4008003524    0.3200157147    0.4338358576    0.4505703229    0.3441441123    0.2931652614    0.2618252802
5    1.236816275    1.182625028    0.8580172835    1.077213934    0.9019485288    0.8908375001    0.7418464966    0.6928656218    0.550416358    0.6372185222    0.6396316259    0.6408967291    0.5658989553    0.5085748901    0.4282948678    0.4144155754    0.5490729019    0.4431108885    0.4046393911    0.3229919707    0.4382692731    0.455349712    0.3476779601    0.2962163951    0.2642897809
5.05    1.248380281    1.194591448    0.8668333839    1.088235008    0.9106559859    0.8995736233    0.7497803892    0.6998507808    0.5565397567    0.6434930824    0.645953344    0.6471505286    0.5714940254    0.5137248582    0.4322186057    0.4185013314    0.55498916    0.4477456026    0.4084886583    0.3259463201    0.4426765707    0.4601222607    0.3512157416    0.2992522405    0.2667509985
5.1    1.259907876    1.206588302    0.8756023974    1.099148207    0.9188654936    0.9083208496    0.7577069264    0.7068480624    0.5626848664    0.6497870004    0.6523012168    0.6534323861    0.5771479311    0.5188979418    0.4361527607    0.4226324618    0.5609323109    0.4523921324    0.4123842935    0.3289380261    0.4470800989    0.4649193856    0.3547995275    0.302307565    0.2691682265
5.15    1.271423829    1.218581237    0.8843514344    1.110088681    0.9273175573    0.9170318961    0.7656726588    0.7138239437    0.5688712192    0.6560668674    0.6586559244    0.65970674    0.5827881171    0.524086528    0.44004968    0.4267548678    0.5668836217    0.4570234682    0.4162697554    0.3319398639    0.4514784402    0.4697304352    0.3583723125    0.3053314313    0.271638698
5.2    1.28290438    1.23058814    0.8931010665    1.120979239    0.9360183798    0.9257086478    0.7736269848    0.720821174    0.5750841544    0.6623434718    0.6649579002    0.6659667921    0.588431845    0.5292670201    0.4439879763    0.4308737579    0.5729160898    0.4616325519    0.4201740407    0.3349782557    0.4558979358    0.4745814166    0.3619592118    0.3083481215    0.2742079181
5.25    1.294442188    1.242590032    0.9017837357    1.131858471    0.9445727909    0.9343375443    0.7815847615    0.7278080763    0.5813233541    0.6685964178    0.6712227323    0.6722359713    0.5940704738    0.5343925905    0.4479649238    0.4349853098    0.5789513457    0.4662209742    0.4240409482    0.338023068    0.4602919013    0.4793998254    0.3655061061    0.3113548115    0.276725225
5.3    1.305993018    1.254633856    0.9104972799    1.142736514    0.9531974932    0.943031222    0.789669662    0.7347900476    0.5876003207    0.6748757589    0.6774379785    0.6782406546    0.5997151397    0.5395225088    0.4519807282    0.4391247826    0.5850257505    0.4708335632    0.4279142359    0.3410923296    0.4646902532    0.4842221485    0.3690497778    0.3143704841    0.2793296538
5.35    1.317485072    1.266680078    0.9191461187    1.153594043    0.9618991557    0.9517164975    0.7977572325    0.7417405914    0.5938958168    0.6811448539    0.6836646872    0.6848439013    0.605380372    0.5446403945    0.4559685693    0.4432026963    0.5910716093    0.4753872508    0.4317706138    0.3441029197    0.4690412555    0.4890142862    0.3725655322    0.3173706697    0.2819247679
5.4    1.329026661    1.27878136    0.9278046003    1.164545018    0.9705358311    0.9603423481    0.8058510497    0.7486837109    0.6002476064    0.6873882304    0.6899303287    0.691070537    0.6110774837    0.5497328698    0.4599669852    0.4472475474    0.5971483372    0.4799310897    0.4356447518    0.3471405591    0.4734034939    0.4938397576    0.3761091077    0.320391825    0.2844748005
5.45    1.340438067    1.290898616    0.9365118652    1.175478878    0.9793698164    0.9689113031    0.8139504198    0.7556502715    0.6065462558    0.6936050803    0.6962529197    0.6973956218    0.6168307796    0.5548344432    0.4639285164    0.4513012088    0.6032016355    0.4844637591    0.4394846304    0.3501715942    0.4777634731    0.4986548752    0.379627448    0.3234097565    0.287143741
5.5    1.351817466    1.303086961    0.9453079252    1.186371342    0.9882000665    0.9774174985    0.8220649781    0.7626577358    0.6128219789    0.699876513    0.7025765822    0.7036693435    0.6226553747    0.5599524162    0.4679145621    0.4553531199    0.609290528    0.4890240299    0.4433398548    0.3531807159    0.4821320026    0.5034715424    0.3831663126    0.3264474352    0.2896367898
5.55    1.363150901    1.315239707    0.9540725294    1.197113678    0.9970825884    0.9859438095    0.830112021    0.7696534135    0.6190959311    0.7061390099    0.7088146031    0.7100043848    0.6285070958    0.5650982047    0.471857761    0.4593647038    0.6153695171    0.4935427755    0.4471611265    0.3561493957    0.4864865232    0.5082649599    0.3867069931    0.3294673433    0.2920878325
5.6    1.374543471    1.327346923    0.9628141421    1.207794939    1.006226798    0.9944849604    0.838221939    0.7766859264    0.6253727628    0.7123591962    0.7149975892    0.7161938978    0.634398576    0.5702142676    0.475816503    0.4633907983    0.6214615592    0.4980731707    0.450997834    0.3591420364    0.4908415518    0.5130577245    0.3902709903    0.3324999532    0.2945777656
5.65    1.386020654    1.339440193    0.9713798382    1.218405832    1.01514409    1.003004492    0.8463317735    0.7836893141    0.631657993    0.7185502111    0.7210891667    0.7225608522    0.6403376953    0.5753012254    0.4797821658    0.4674043292    0.6275459031    0.5025469945    0.4548499132    0.3621194074    0.4951429829    0.5178340189    0.3938306495    0.3355275154    0.297076744
5.7    1.397508761    1.351554333    0.9798801076    1.229115408    1.024085627    1.011617714    0.8544676448    0.7907280658    0.6379860288    0.7247125826    0.7271782401    0.7288198218    0.6462733242    0.5803461826    0.4837510953    0.4713911977    0.6336584585    0.5069898287    0.4587138506    0.3651138764    0.4994401878    0.5225973078    0.3974041385    0.3385370321    0.2995825524
5.75    1.409018399    1.363757241    0.9884203669    1.239815888    1.0326613    1.020301018    0.8625269656    0.7977792473    0.6442966775    0.7308206698    0.7332052735    0.735136881    0.6522462241    0.5853907874    0.4877162991    0.4753783306    0.6397773191    0.5114311605    0.4625708047    0.3681142068    0.5037358948    0.5273619601    0.4009923767    0.3415673852    0.3021395177
5.8    1.4205531    1.376066533    0.9969581257    1.25054892    1.041330035    1.02896294    0.870551844    0.8048593026    0.6506197625    0.7369186276    0.7392021048    0.741280123    0.6582286014    0.5904747669    0.4917017531    0.4793522132    0.6459317134    0.5159072078    0.4664504191    0.3711056259    0.5080473846    0.5321726048    0.4046110006    0.3446063628    0.3044895684
5.85    1.431992834    1.388370845    1.005437173    1.261288484    1.050008509    1.037610301    0.8786068401    0.811947603    0.6568949431    0.7430024675    0.7451820569    0.7473091985    0.6642327939    0.5955157524    0.4957150081    0.4833318996    0.6520945767    0.5203881265    0.4702938002    0.374110997    0.5123946669    0.5369910492    0.4082002531    0.3476259229    0.3068772632
5.9    1.443506181    1.400678429    1.01393598    1.272039904    1.058728179    1.046293746    0.8867215074    0.819072834    0.6631630663    0.7490683197    0.7511974722    0.7536635333    0.6702190834    0.600502758    0.4997405952    0.4873459574    0.6582769611    0.524874391    0.4741473333    0.3770910901    0.5167287046    0.5418272313    0.4117637119    0.3506531777    0.3093106543
5.95    1.455143589    1.412961242    1.022369355    1.282824805    1.067497039    1.054935504    0.8948471461    0.8261859311    0.6694035412    0.7551182461    0.757243012    0.7600768527    0.676217487    0.6054743213    0.503761601    0.4913984669    0.6644553109    0.5293666767    0.4780357315    0.3800346102    0.5210738982    0.5466896418    0.415305432    0.3536895641    0.3118219698
6    1.466875316    1.425322751    1.030867365    1.293570902    1.075985448    1.06354734    0.9029753621    0.8332402368    0.675640047    0.7611798469    0.7633268745    0.7662527652    0.6822807029    0.6104340335    0.5077812928    0.495465147    0.6706423783    0.5338540993    0.481942655    0.3829889197    0.5254061603    0.5516026535    0.4188289251    0.3567054118    0.3144616385
6.05    1.47863032    1.437692196    1.039253212    1.304292129    1.084760058    1.072130265    0.911083613    0.840229774    0.6818810196    0.7672140874    0.7694038839    0.7722970644    0.688374383    0.6153616005    0.5117985299    0.4995231226    0.6768568237    0.5383288373    0.4858653455    0.3859633481    0.5297301848    0.5565292393    0.4223746209    0.3597199126    0.3169764077
6.1    1.49031102    1.450074709    1.047468095    1.314945975    1.093927652    1.080677789    0.9191996804    0.8471285742    0.6881175166    0.7732773685    0.7754947731    0.7786314904    0.6945044578    0.6202388951    0.5158201448    0.5035846794    0.6830768522    0.5427696733    0.489780782    0.3889235703    0.5340753013    0.5614472201    0.4258856643    0.3627321548    0.3194988807
6.15    1.50186639    1.462518852    1.055539722    1.325468633    1.102958013    1.089241823    0.9273321543    0.8539784206    0.6943859523    0.7793631012    0.7816107511    0.7846681756    0.7006899945    0.6250780152    0.5198921736    0.5076723751    0.68929571    0.5472589411    0.4937195764    0.3918928071    0.5384524031    0.5663544114    0.429370769    0.3657772321    0.3220379169
6.2    1.51337584    1.474943015    1.063642395    1.336040174    1.11154265    1.097775351    0.9354546812    0.8607601434    0.7006549835    0.7854395096    0.7878454578    0.7911316134    0.7069843519    0.6299374198    0.5239255078    0.5117297331    0.6955224493    0.5517581017    0.4976822802    0.3948136336    0.5428042262    0.5712556197    0.4328270551    0.3688195075    0.3245174162
6.25    1.524940779    1.487350795    1.071791391    1.346671548    1.120302383    1.106241632    0.9435538645    0.867519603    0.7069126844    0.7915213742    0.7941421767    0.7973437561    0.7132950714    0.6348219927    0.5279446666    0.5157859014    0.7017553225    0.5562879924    0.5016711444    0.3977021897    0.5471621646    0.5761559547    0.4362560222    0.3718536844    0.3270694248
6.3    1.536596688    1.499784785    1.080020692    1.357323867    1.129029578    1.114651887    0.9516680996    0.87426239    0.7131866877    0.7975793598    0.8004136488    0.8037426212    0.7196383943    0.639716927    0.5319550456    0.5197973596    0.7080086593    0.5608077653    0.5056426326    0.4005590373    0.5515126865    0.5810525214    0.4396654676    0.3748843901    0.3295284376
6.35    1.548172059    1.512183396    1.088250745    1.367913408    1.137555597    1.123140987    0.95982331    0.8809940644    0.7194885204    0.803610952    0.8066333771    0.8100662343    0.7259624243    0.6446372809    0.5360007909    0.5238372324    0.7142765381    0.5653348049    0.5096229037    0.4034331653    0.5558951056    0.5859696799    0.4430826922    0.3779207979    0.3319437778
6.4    1.559809401    1.524539209    1.096512743    1.378534712    1.146509482    1.131647811    0.9680287635    0.8876543652    0.7257593319    0.8096559245    0.8127974125    0.816235218    0.7323177515    0.6494429915    0.5400791635    0.5278922111    0.7205579341    0.5698800794    0.5135896025    0.4063439681    0.5602757368    0.5908716355    0.4464715486    0.3809253835    0.3343040873
6.45    1.571587907    1.536898225    1.10474107    1.389146988    1.155411096    1.140132818    0.9763307993    0.8943322541    0.7320046598    0.8156627886    0.8188899443    0.8226034626    0.7386174508    0.6542143358    0.5442120763    0.5320019925    0.726881085    0.574424525    0.517560567    0.4092683985    0.5646911878    0.5958031729    0.4498385912    0.3839492787    0.3366952798
6.5    1.583366697    1.549338817    1.11298929    1.399798754    1.164184637    1.148657224    0.9847030688    0.9010868493    0.7382801255    0.8216405659    0.8249957706    0.8288734134    0.7448726321    0.6589759262    0.5483439014    0.5361285085    0.7332051871    0.5788882559    0.5214867045    0.412161339    0.5691173496    0.6007394292    0.453188947    0.3869776478    0.3392062426
6.55    1.595162384    1.561813514    1.121345582    1.410466709    1.173662088    1.15721179    0.9931839462    0.9079315345    0.7445395922    0.827624033    0.8311267836    0.8349740807    0.7511194655    0.6637191599    0.5525315219    0.5403064841    0.7395661091    0.583363827    0.5254192414    0.4150598803    0.5735698727    0.6057051573    0.4565779765    0.3900217476    0.3416435864
6.6    1.607013268    1.574275173    1.129655808    1.421131598    1.182689705    1.165678965    1.001663445    0.9148014854    0.7507411182    0.833632034    0.8372936778    0.8410622519    0.7573671937    0.6684579349    0.5567300626    0.5444689408    0.7459303359    0.5878034513    0.5293115105    0.4179384673    0.5780277994    0.6106735604    0.4599432067    0.3930466929    0.3441428176
6.65    1.618828487    1.586686403    1.137958555    1.431801435    1.191881447    1.174118501    1.01016338    0.9216434664    0.7569301223    0.8397102994    0.8434962612    0.8473574894    0.7636792149    0.6732944185    0.5609207032    0.5486332605    0.7523202403    0.5922296132    0.533179797    0.4208417932    0.5824765057    0.615630766    0.4633305915    0.3961008762    0.3464520753
6.7    1.630605846    1.599110761    1.146323155    1.442464186    1.201133445    1.182543412    1.018733366    0.9284598698    0.763084689    0.8458630896    0.8496653644    0.8536012077    0.7700535084    0.6781363889    0.5650889902    0.5527615507    0.7586597349    0.5966398545    0.5370242845    0.4237429176    0.5868920098    0.620553654    0.4667130471    0.3991382168    0.3487825369
6.75    1.64239505    1.611555741    1.154699677    1.453072667    1.210313091    1.190962075    1.027292071    0.9353522887    0.769242111    0.8520492196    0.8558466116    0.8600265441    0.7764213995    0.6829823848    0.5692701421    0.5568793843    0.7650079684    0.6010417772    0.5408837659    0.4266811039    0.5913132125    0.6254735066    0.4701163706    0.4021783305    0.3510351597
6.8    1.654150093    1.624084974    1.163023374    1.463650804    1.219426971    1.199348938    1.035952755    0.9422058792    0.775415124    0.8582463944    0.8620033838    0.8663796101    0.7827965397    0.6878354215    0.5734456641    0.5609574003    0.7713378588    0.6054609091    0.5447247029    0.4296119358    0.5957586072    0.6303741001    0.4735048219    0.4051997957    0.3533821265
6.85    1.666036925    1.63663901    1.171370186    1.474254685    1.228677906    1.207739492    1.044691148    0.949062855    0.781632811    0.8644506762    0.8680946746    0.8723669157    0.7892766234    0.6927025659    0.5776607283    0.565001953    0.7777168464    0.6099672292    0.5485827662    0.4325370421    0.6002256875    0.6352673671    0.4769522056    0.4082238053    0.3557697576
6.9    1.677913982    1.649178043    1.179766899    1.484904803    1.23780217    1.216135904    1.053517949    0.9559045985    0.7878764169    0.8706389088    0.874098779    0.8784925406    0.7958260354    0.697579318    0.5818636532    0.5689975608    0.7841358979    0.614562536    0.5524360665    0.4354252699    0.604653913    0.6401628449    0.4804009708    0.4112489553    0.3581445881
6.95    1.689971302    1.661737333    1.188122723    1.495547368    1.246792663    1.224589834    1.06237869    0.9627512326    0.794089971    0.8768260904    0.879988433    0.8848056555    0.8023571773    0.7024730468    0.5860732663    0.5730028482    0.790580282    0.6192269869    0.5563187137    0.4383509486    0.6090770682    0.6450881366    0.4838403337    0.4143191754    0.3604340875
7    1.702082372    1.674270236    1.196414966    1.506214747    1.255439913    1.233112737    1.071204157    0.9695771092    0.8002145732    0.8830306805    0.8857871907    0.8909583344    0.8089177832    0.7073202669    0.590282567    0.5770015977    0.7970424239    0.6238835144    0.5602137472    0.441267233    0.6134873339    0.6499756383    0.4872747178    0.4174067339    0.362666188
7.05    1.714244421    1.686759074    1.204657316    1.516957022    1.264321338    1.241644019    1.080032203    0.9763610119    0.8063515256    0.8892531256    0.8916054235    0.8972867082    0.8154634989    0.7121981085    0.594531906    0.5810020204    0.8035808486    0.6285483091    0.5641413802    0.4441619222    0.6178894842    0.6548464787    0.490719445    0.4204917619    0.3647714813
7.1    1.726434343    1.699205106    1.212854752    1.527761674    1.273477849    1.250183957    1.088804209    0.9831491627    0.8125120054    0.8954937013    0.8973467482    0.9034651717    0.8219616743    0.717107572    0.5987852322    0.5850015029    0.8101264689    0.6332022126    0.5680621443    0.4470733073    0.6222921872    0.6597006222    0.4941835106    0.4235665703    0.367173109
7.15    1.738580683    1.711563204    1.221131354    1.538489241    1.282748295    1.258729112    1.097526277    0.9899065785    0.8187783439    0.9017454297    0.9030260237    0.9095925315    0.8284196297    0.7220542047    0.6030248081    0.5889872905    0.8166824871    0.637826982    0.5719654763    0.4499969068    0.626735342    0.6645912123    0.4976769026    0.4266276156    0.3695888108
7.2    1.750702868    1.723840009    1.229425668    1.549241294    1.291940421    1.267274598    1.106179562    0.9967473733    0.8250569074    0.907909108    0.908731553    0.9160128439    0.8348859792    0.7270378086    0.6072500591    0.592956953    0.8232268219    0.6423735392    0.5758786756    0.4529287043    0.6312057889    0.6694937823    0.5011293805    0.429677405    0.3720102476
7.25    1.762877041    1.736157035    1.237817114    1.559800468    1.300645692    1.275782679    1.114765221    1.00357532    0.8312987176    0.9139872129    0.9144806901    0.922227308    0.8413202183    0.7320398056    0.6114907843    0.5969381369    0.8297982759    0.6468983984    0.57981015    0.4558713971    0.6357019288    0.6744443898    0.5045896338    0.4327163256    0.3743512327
7.3    1.775096463    1.748532352    1.246241557    1.570327372    1.309714132    1.284248286    1.123253451    1.010341485    0.8375710545    0.9200391145    0.9201759587    0.9285488842    0.8477664279    0.7370431648    0.6157311688    0.6008837046    0.8363917242    0.6514117331    0.5837608021    0.4588123131    0.640207409    0.6793951817    0.5080547634    0.4357297427    0.3767114986
7.35    1.787465807    1.760916896    1.254646531    1.580804811    1.318912186    1.29267015    1.131655468    1.017109804    0.843873589    0.9261152711    0.925878378    0.9348077434    0.8541813664    0.7420514351    0.6199584566    0.6048255773    0.84301039    0.6559528088    0.5877015683    0.4617700122    0.6447674347    0.6843452392    0.5115573425    0.4387438249    0.3789569918
7.4    1.799718569    1.773281321    1.26310851    1.591236577    1.327848001    1.301037074    1.140083599    1.023926379    0.8501530538    0.9321539868    0.9316541926    0.9409982091    0.8605305213    0.7470360876    0.6241768299    0.6087705514    0.8496735925    0.6605062259    0.5916429881    0.4647275246    0.6493583955    0.6893060909    0.5150790162    0.4417677757    0.3810959516
7.45    1.8119864    1.785595726    1.2715968    1.601664586    1.336543727    1.309374656    1.148522771    1.030785016    0.8564152838    0.9381729133    0.9373956786    0.9471637146    0.8669208988    0.7519811835    0.6283929802    0.6127250064    0.8563803908    0.6650516734    0.5955822289    0.4676499918    0.6539661125    0.6942616375    0.5186041531    0.4448140472    0.3832257951
7.5    1.824415974    1.797898668    1.279966507    1.612117416    1.345444377    1.317647583    1.156925301    1.037616922    0.8627012625    0.9441918374    0.9431468971    0.9534925731    0.8733838283    0.7569340051    0.6326081938    0.6166997705    0.8631141232    0.6696083285    0.5994698781    0.4706005783    0.6585984266    0.6991630505    0.5220925609    0.4478535718    0.3854659862
7.55    1.836882939    1.810297087    1.288275304    1.622754121    1.354462102    1.325929304    1.165342769    1.044520906    0.8690097783    0.9501876469    0.9489683285    0.9597850452    0.8799035151    0.7619302864    0.6367789401    0.6206628302    0.8698793181    0.6741836661    0.6033258419    0.4735648341    0.6632523591    0.7040658603    0.5255611202    0.450883498    0.3875967071
7.6    1.849313842    1.822754268    1.296518035    1.633484953    1.36362963    1.33425416    1.173631203    1.051503706    0.8752702145    0.9561707113    0.9547701096    0.965940645    0.8864175836    0.7669430623    0.640926178    0.6246292427    0.8766765828    0.6787569063    0.6072012076    0.4764986698    0.6679205891    0.7089959055    0.529012805    0.4539183287    0.3896811492
7.65    1.861854766    1.835301161    1.304723251    1.644311352    1.372505233    1.342556149    1.181847383    1.05844157    0.8815567109    0.9621538718    0.9606056465    0.972161945    0.8929420136    0.771911813    0.6450915079    0.628583673    0.8834931134    0.6833763468    0.6110779442    0.4794405818    0.672602157    0.713918017    0.5324411206    0.4569412383    0.3919086307
7.7    1.874505572    1.847816604    1.312944545    1.655135967    1.381105053    1.350913811    1.190100169    1.065357085    0.8878315736    0.9681528761    0.9665203049    0.9785501281    0.8994287827    0.7768449424    0.6492545463    0.6325601792    0.8903324498    0.6880199899    0.6149268709    0.4823250584    0.6772912267    0.7188197397    0.5358972851    0.4599673449    0.3941687174
7.75    1.887257638    1.860302534    1.321187297    1.666007404    1.389712932    1.359234438    1.198408083    1.072224366    0.8940874508    0.9741678884    0.9723942444    0.9845635405    0.9059619981    0.7817639586    0.6534064997    0.6365341146    0.8971819711    0.6926715201    0.6187508571    0.4852091628    0.6819956781    0.7237412757    0.5393454101    0.4629809245    0.3964886425
7.8    1.899857366    1.872818408    1.329307489    1.676770793    1.398794315    1.367536534    1.206700416    1.079035767    0.9003557591    0.9802050149    0.9783031688    0.9910401963    0.9125057556    0.786687251    0.6575523007    0.6405215762    0.9040795814    0.6972846007    0.6225640302    0.4881029307    0.6867033009    0.7286822497    0.5427910811    0.4659909318    0.3988568868
7.85    1.912383509    1.885396687    1.337434964    1.687539391    1.407737833    1.375883583    1.214832463    1.085847469    0.9066525511    0.9863083173    0.984213341    0.9974009199    0.9191151175    0.7916191051    0.6617206014    0.6445546145    0.9110151261    0.7018798517    0.626375903    0.4910091423    0.6913923372    0.7336525508    0.5462455092    0.4690151527    0.4012740572
7.9    1.924840808    1.897986426    1.345693103    1.698339293    1.416519597    1.38423916    1.22291559    1.092661291    0.9129603233    0.9924185467    0.9900714559    1.003912953    0.9258141835    0.7965398345    0.6658914204    0.6485561715    0.9179612511    0.7065144365    0.6302031903    0.4939466072    0.6960495215    0.7385876207    0.5497227345    0.4720533561    0.4035512108
7.95    1.937239748    1.910655173    1.354026979    1.709048233    1.425303235    1.392643189    1.230939875    1.099462992    0.9193333287    0.998522208    0.9959098353    1.010496973    0.9324446802    0.8014991543    0.6700652662    0.6524696672    0.9249194162    0.7111589706    0.6340432058    0.4969143235    0.7006831312    0.7434901571    0.5531784044    0.4750861334    0.4057928504
8    1.949486268    1.923392599    1.362324537    1.719845986    1.434175562    1.401055902    1.238986753    1.106288506    0.9257417519    1.004624291    1.001785854    1.016969151    0.9390442321    0.8065424779    0.6742650835    0.6563183586    0.9318872792    0.715832616    0.6378869844    0.4999251018    0.7053428604    0.7483792293    0.5565909805    0.4781216815    0.4079054125
8.05    1.961778394    1.936160114    1.370610282    1.730827764    1.443175278    1.409478458    1.246986062    1.113051625    0.9321798324    1.010748856    1.007631112    1.023492903    0.9456236769    0.8116616846    0.6784407982    0.6601529381    0.9388121838    0.7204667244    0.6417288736    0.5029298183    0.7099688608    0.7532211916    0.5599842127    0.4811368991    0.4101361592
8.1    1.974056424    1.948895492    1.378884057    1.741930172    1.452003573    1.417808937    1.255034035    1.119794793    0.9386622071    1.016868193    1.01343602    1.029880804    0.9522152958    0.8168123769    0.6825887325    0.6639573771    0.9457593962    0.7250838851    0.6455682183    0.5059213299    0.7145864229    0.758071393    0.5633692886    0.484150426    0.4122326306
8.15    1.986305725    1.961577456    1.387192404    1.753083268    1.460920304    1.426084524    1.263170005    1.126494993    0.9452155837    1.022981916    1.019180448    1.036196015    0.9588861804    0.8219121661    0.6867047241    0.6677458837    0.9527471116    0.7296656724    0.6493807846    0.5088866065    0.7192084003    0.7629421181    0.5667461909    0.4871777919    0.4143604529
8.2    1.998525224    1.974340291    1.395530551    1.764342205    1.46991822    1.434338002    1.271295291    1.133207658    0.9517553047    1.029056089    1.024900917    1.042841667    0.9655215406    0.8269955094    0.6908236665    0.6715390025    0.9597403884    0.7342960192    0.6531751832    0.5118073254    0.7238509135    0.7678344665    0.5701009593    0.4902117021    0.416540107
8.25    2.010815192    1.987070609    1.403858499    1.775618111    1.478958222    1.442548938    1.279372968    1.139915998    0.9582651997    1.035065293    1.030685188    1.049418435    0.9720858601    0.8320875045    0.6949244259    0.675329943    0.9667203894    0.738962373    0.6569571554    0.5147272355    0.7284893996    0.7727303236    0.5734778597    0.4932193631    0.4187186901
8.3    2.023158997    1.999656827    1.412216525    1.786801079    1.487654645    1.4507503    1.287479505    1.14672111    0.9647679184    1.041014059    1.036517955    1.056171275    0.97865852    0.8371621449    0.6990195052    0.6791283127    0.9736997018    0.7436754503    0.6607560236    0.5176757535    0.7331541698    0.7776193254    0.5768916972    0.4962453797    0.4210085552
8.35    2.035635821    2.012119814    1.420663635    1.797938997    1.496543658    1.459014223    1.295651613    1.153623724    0.9712890507    1.04695886    1.042435449    1.06260988    0.9851894544    0.8422648955    0.703081894    0.6829189273    0.9806609591    0.7484073094    0.6645484865    0.5206568359    0.7378000451    0.7825182666    0.5803323104    0.4992625187    0.4232061098
8.4    2.048130185    2.024548626    1.429057579    1.809020363    1.505115315    1.467294583    1.303796012    1.160514166    0.9778164175    1.052894825    1.048429195    1.069331236    0.9916414771    0.8473515941    0.7071988649    0.6867538977    0.987646098    0.753113514    0.6683571846    0.5236466484    0.7424846588    0.7874342045    0.5837423225    0.502291903    0.4252629964
8.45    2.06069357    2.036902107    1.437497601    1.820238229    1.513829685    1.475558923    1.312000332    1.167298703    0.9843261323    1.058869596    1.054459761    1.075897357    0.9980794985    0.8524104108    0.7113094657    0.6905494546    0.9946350573    0.7577466469    0.6721784792    0.5266430725    0.7472051065    0.7923524101    0.5871259395    0.5053256174    0.427424739
8.5    2.073231474    2.049244974    1.445835634    1.831493426    1.522797243    1.483797946    1.320184853    1.174034569    0.9908057479    1.064828628    1.060470384    1.082534715    1.004487432    0.8573913758    0.7154334871    0.6943020957    1.001621551    0.7623504637    0.6759902941    0.5296531379    0.7519485812    0.7972961641    0.5904848049    0.5083803557    0.4295186265
8.55    2.085845139    2.0616545    1.454201689    1.842783572    1.531779936    1.49204219    1.32839706    1.180615822    0.9973225677    1.070854089    1.066453267    1.089230819    1.010885003    0.8623395893    0.7195137676    0.6979744947    1.008577535    0.7670076856    0.6797658795    0.5326575813    0.7567174667    0.8022540533    0.5938023912    0.5114275747    0.4315452964
8.6    2.098523358    2.074088549    1.462516358    1.85410226    1.540865247    1.50030218    1.336583673    1.187151932    1.003867913    1.076868194    1.072432785    1.095983559    1.017363888    0.8673519836    0.7235988197    0.7016354725    1.01556284    0.7716793409    0.6835504792    0.5356659463    0.7614994431    0.8072162413    0.5970998471    0.5144889122    0.4335431098
8.65    2.111157904    2.086475482    1.470794988    1.865302372    1.55008307    1.508493058    1.344815442    1.193799246    1.010398553    1.082840017    1.078397396    1.102605424    1.023787347    0.8723584182    0.727662717    0.7052952023    1.022565368    0.7763074415    0.6873143358    0.5386477643    0.7662584901    0.8121340423    0.6003468721    0.5175464694    0.4355654743
8.7    2.123849436    2.098871724    1.479074065    1.876523682    1.5590328    1.51667376    1.353044849    1.200414701    1.016922732    1.088752853    1.084394305    1.109104892    1.030192823    0.8773066004    0.7317397577    0.7089194752    1.029601985    0.7809297227    0.691096258    0.5416493207    0.7710295501    0.8170605825    0.6035455902    0.5206163659    0.4376526222
8.75    2.136561469    2.111305316    1.487436785    1.887806932    1.568030482    1.524837426    1.361218877    1.207001598    1.023433102    1.094622034    1.090392343    1.115771708    1.036624915    0.8822192583    0.7358181632    0.7124373364    1.036646012    0.7855512207    0.6948870546    0.5446372779    0.7758293406    0.821928711    0.6067216837    0.5236641607    0.43969592
8.8    2.149138928    2.123631519    1.495845048    1.899195231    1.576837258    1.53293826    1.369396639    1.213631594    1.0299709    1.100465544    1.096441142    1.1226008    1.04306835    0.8871098801    0.7398913132    0.7159095094    1.043726616    0.7902249797    0.6986842358    0.5475877834    0.7806583819    0.826802329    0.6099105269    0.5266915583    0.4415875327
8.85    2.161574322    2.135971321    1.504281737    1.910443256    1.585587267    1.541057444    1.377659781    1.220352117    1.036509232    1.106305819    1.10248253    1.129253075    1.049551794    0.8920068859    0.743928926    0.7193418914    1.050807707    0.7948976068    0.7024740812    0.5505014579    0.7854802663    0.8316703015    0.613087385    0.5296956475    0.443582008
8.9    2.174002966    2.148291804    1.512635573    1.921752951    1.594233255    1.549207616    1.386047675    1.227183238    1.043064454    1.112144494    1.108592152    1.136049413    1.056086455    0.8969093915    0.7479827087    0.7227713606    1.057900851    0.7996038143    0.7062942697    0.5534163651    0.7902841988    0.8365491835    0.6162644018    0.5327113884    0.4456499183
8.95    2.186512277    2.160566649    1.521059185    1.933014691    1.602867883    1.557297738    1.394498369    1.234091344    1.049604873    1.11796937    1.114790355    1.142955832    1.062625225    0.9017678377    0.7520149096    0.726184667    1.065003077    0.8042424717    0.7101013502    0.5563095106    0.7950611191    0.8414252007    0.6194609729    0.5357026138    0.4476495373
9    2.19899438    2.172871539    1.529568206    1.944383035    1.611761193    1.565339999    1.402990143    1.24107408    1.056163978    1.123844987    1.120966072    1.149730036    1.069212037    0.9065681787    0.7560191006    0.7295822245    1.072167242    0.8089318072    0.7139271465    0.5591802759    0.7997966521    0.8463402096    0.6226651907    0.5386962173    0.4497021872
9.05    2.211477692    2.185215867    1.538086713    1.955659567    1.620428809    1.573455086    1.411378391    1.247946772    1.062748312    1.129726446    1.12710636    1.156460259    1.075802676    0.9113065791    0.7599550237    0.7329551445    1.079310623    0.8136002977    0.7177304274    0.5620453159    0.8045206449    0.8512740046    0.625864741    0.541680436    0.4517054191
9.1    2.224108646    2.197644832    1.546645915    1.967049276    1.628940536    1.581659195    1.419728659    1.254718003    1.069331614    1.135600986    1.133293824    1.163245364    1.082424462    0.9159641605    0.763904966    0.7363023509    1.086443839    0.8182947212    0.7215476188    0.5649055184    0.8092752973    0.8562424645    0.6290996151    0.544689578    0.4536502625
9.15    2.236766966    2.210177935    1.555250446    1.978388635    1.637461122    1.589827201    1.428134555    1.261468954    1.0757995    1.141425448    1.139337498    1.169919602    1.089057613    0.9206157042    0.7679113883    0.7396767761    1.0935462    0.822960835    0.7253264706    0.5677273549    0.8140282768    0.8612092118    0.6323221953    0.5476839166    0.4556017124
9.2    2.249409135    2.222781991    1.563670853    1.989653326    1.645961703    1.597930695    1.436568938    1.268254814    1.082230052    1.147247263    1.145470851    1.176621953    1.095631675    0.9252813905    0.7718852733    0.7430694938    1.100651918    0.8276270467    0.7291204603    0.5705275139    0.8187817896    0.8661882073    0.6355694774    0.5506697698    0.4575616912
9.25    2.262035219    2.235427966    1.571987978    2.001017071    1.654458713    1.605949753    1.445005684    1.275087214    1.088693268    1.153070285    1.151642378    1.183408043    1.102146436    0.9299516489    0.7758283357    0.7464015674    1.107746944    0.8322619124    0.7329315644    0.5733068505    0.8235232677    0.8711580125    0.6388634687    0.5536456321    0.4595443445
9.3    2.274698392    2.24803333    1.580357985    2.012444535    1.662969099    1.614005374    1.453465938    1.281986037    1.095228294    1.158946683    1.157820591    1.189932505    1.1086423    0.9346382359    0.7797697657    0.7497194732    1.11483555    0.8368655252    0.7367812205    0.5761082801    0.8282672962    0.8761382625    0.642205749    0.5566255093    0.4615861965
9.35    2.287409301    2.26063211    1.588784908    2.023742543    1.671622655    1.622017578    1.461957354    1.28895191    1.101783308    1.164805955    1.164013348    1.196691867    1.115093131    0.9392991741    0.7837151194    0.7530378283    1.121950685    0.8414561458    0.740637972    0.5789203817    0.8330196629    0.8811303361    0.6455984393    0.559604439    0.4636718497
9.4    2.300066663    2.27321686    1.597258376    2.034904371    1.680228885    1.629994041    1.470494873    1.295985949    1.108352591    1.170649047    1.170204652    1.203396625    1.121515349    0.9439378462    0.7876572843    0.7563824416    1.12912521    0.846052409    0.7444893935    0.5817356246    0.837765964    0.8861588255    0.6490096894    0.5625960004    0.465749015
9.45    2.312691251    2.285763153    1.605731804    2.046123645    1.688860405    1.637936745    1.479080663    1.303182261    1.11495176    1.176506186    1.176421497    1.209970231    1.127945653    0.9484576762    0.7915843239    0.7597339765    1.13633545    0.8505960148    0.748354814    0.5845324836    0.8425245377    0.8912196532    0.6524423546    0.5656137244    0.4678482659
9.5    2.325305229    2.298254699    1.614225541    2.057344139    1.697427592    1.645905229    1.487621022    1.310338565    1.121564952    1.182390165    1.182520669    1.216803672    1.134422967    0.952929939    0.7955128323    0.763072469    1.143600539    0.8551657726    0.7522297459    0.5873269548    0.8472912632    0.8962866034    0.6559137775    0.568646996    0.4700691788
9.55    2.33798797    2.31072551    1.622665103    2.068566156    1.705853189    1.653977605    1.496098544    1.317417699    1.128200588    1.188247913    1.188566239    1.223694298    1.140969396    0.9574156248    0.7994226345    0.7664076986    1.150824353    0.8597124639    0.7561139407    0.5900980198    0.8520322277    0.9013432961    0.6593942959    0.5716923154    0.4722783688
9.6    2.350787937    2.323148766    1.631061666    2.079902972    1.714486566    1.662040735    1.504579112    1.32448748    1.134915081    1.194091295    1.194735538    1.230354781    1.147511347    0.9619347382    0.8033398751    0.7697213672    1.158067349    0.8642413919    0.7600079729    0.5928447268    0.8567900484    0.9064149609    0.6629009245    0.5747111441    0.4745230857
9.65    2.363692531    2.335611002    1.639444062    2.091175876    1.722845935    1.670104554    1.513023218    1.331623149    1.141621636    1.199847326    1.200986906    1.237076533    1.153989837    0.9664180314    0.8072963957    0.773041857    1.165316432    0.8687533364    0.7639036367    0.595594643    0.8615981924    0.9114714403    0.6664477194    0.5777429738    0.4766509808
9.7    2.37670981    2.348147837    1.647789743    2.102415618    1.731089832    1.678213746    1.521431949    1.338742983    1.148383453    1.205566045    1.207248648    1.243851027    1.160465228    0.9708873448    0.8112372487    0.7763580437    1.172577939    0.8733810762    0.7677681168    0.5983755959    0.8664322795    0.9165287144    0.6699536562    0.5807493812    0.4787928106
9.75    2.389740774    2.36070535    1.656027434    2.113646239    1.739453023    1.686334588    1.529869854    1.345859103    1.155195625    1.211272015    1.213469113    1.250449622    1.166964552    0.9753595338    0.8151695042    0.7796891093    1.179810646    0.8780648858    0.7716379058    0.6011482093    0.8712753762    0.9216068705    0.6734554254    0.5837617108    0.4810837318
9.8    2.402718713    2.37322965    1.664269467    2.124998691    1.74760514    1.694521561    1.53829756    1.353012303    1.16205153    1.216976464    1.21969125    1.257177868    1.173458348    0.9798333986    0.8191354818    0.7830528637    1.187019376    0.8828094464    0.7755084237    0.603908168    0.8761147703    0.9266849024    0.6769887904    0.5867545599    0.48337582
9.85    2.415719277    2.385689505    1.672472626    2.13636307    1.755755588    1.702707827    1.546716233    1.360241188    1.168836352    1.222663395    1.225964718    1.264082954    1.180014473    0.9843223098    0.8231787867    0.7864190189    1.194250991    0.8875571746    0.7793543786    0.6066661528    0.8809868903    0.931750983    0.6805629264    0.5897426184    0.4856984671
9.9    2.4286723    2.398162811    1.680685466    2.14775967    1.764048794    1.710892964    1.555120316    1.367423829    1.175652685    1.228384166    1.232187837    1.270590963    1.186723732    0.9888228471    0.8272415239    0.7897770868    1.201494818    0.8923178361    0.7831782208    0.6094037948    0.885846074    0.9368168182    0.6841268827    0.5927156123    0.4879523836
9.95    2.441619437    2.410556764    1.689000093    2.15921938    1.772495217    1.719073085    1.563610166    1.374573219    1.182511149    1.234098903    1.238368128    1.277452488    1.193453395    0.9932724746    0.831312199    0.7931118969    1.208791709    0.8971106874    0.7870505955    0.6121112761    0.8906989284    0.9418923037    0.6877272847    0.5957127959    0.4899728822
10    2.454654289    2.423059441    1.69739419    2.170697412    1.78086994    1.727335888    1.572046066    1.381688289    1.189486158    1.239827925    1.244589505    1.284093232    1.200177561    0.9976772681    0.8353481327    0.7964205728    1.216094989    0.901939416    0.7909172358    0.6147748632    0.8955262893    0.9469827435    0.6913605443    0.5986992282    0.4921022116
10.05    2.467724773    2.435636836    1.705801798    2.182246307    1.789169537    1.735620312    1.580502934    1.388880241    1.19646017    1.245519268    1.250873639    1.290445489    1.206783782    1.002076797    0.8394526962    0.7997614298    1.223426111    0.9067564804    0.7948098571    0.6174685089    0.9003919294    0.9520895427    0.6950195891    0.6016805518    0.4941138625
10.1    2.480712825    2.448163917    1.714222746    2.193729012    1.797351784    1.743932053    1.588954223    1.396181383    1.203464762    1.251219361    1.257182097    1.297011745    1.213328653    1.006465747    0.8435804397    0.8031521948    1.230798701    0.9115961738    0.7986714397    0.6201697755    0.9051994238    0.9571955812    0.698688967    0.6046259059    0.49620865
10.15    2.493722095    2.460690418    1.722554627    2.20526009    1.80524775    1.752255075    1.597409676    1.403472359    1.210472893    1.256920196    1.263546523    1.303843567    1.219817388    1.010884888    0.8477471407    0.8065678195    1.238194792    0.9164699933    0.8026063618    0.6228359281    0.9100335854    0.9622965701    0.7023490088    0.607544304    0.4984627857
10.2    2.506681145    2.473270132    1.730861839    2.216644087    1.813108327    1.760555206    1.605818381    1.410644024    1.217486809    1.262609268    1.270018047    1.310521348    1.226286255    1.015321617    0.8519411209    0.8100132977    1.245610852    0.9212927352    0.8065514373    0.6254789476    0.9148823865    0.9673845901    0.7059887171    0.6104189933    0.5006446568
10.25    2.519682491    2.485920485    1.739017778    2.228092521    1.821421398    1.768880027    1.614226774    1.417770945    1.224500191    1.268290207    1.276543207    1.317487779    1.23276764    1.019773304    0.8561413365    0.8135347142    1.253017193    0.926165358    0.810562121    0.6281400715    0.9197669177    0.9725169794    0.7096443291    0.6132872778    0.5028067579
10.3    2.532701676    2.498538609    1.747240626    2.239644158    1.829726018    1.777189819    1.622548591    1.424819729    1.231460311    1.274004394    1.283035321    1.324223298    1.239268036    1.024229527    0.8603786785    0.8170663568    1.260387454    0.9310916926    0.8145597526    0.6308075044    0.9246596919    0.9776274903    0.7133442018    0.6161496602    0.5049694392
10.35    2.545759424    2.511196208    1.755485667    2.251255769    1.838040565    1.785564312    1.630794968    1.431831337    1.238397812    1.279719129    1.289460277    1.330711656    1.245803333    1.028672719    0.8646127388    0.820609893    1.267767386    0.9360355691    0.8185852929    0.6335473367    0.9295858169    0.9827798787    0.7170804514    0.6190486757    0.5071368331
10.4    2.558792652    2.523943655    1.763633243    2.262866527    1.84652833    1.793931458    1.639105884    1.438768289    1.245276267    1.285438895    1.295899322    1.337316124    1.252341997    1.033102279    0.8687898421    0.8241067902    1.275131294    0.9408993576    0.822544578    0.6362846583    0.9345500255    0.9878997579    0.7207867918    0.6219377617    0.5094028471
10.45    2.571815293    2.536686125    1.77170069    2.274612187    1.854964316    1.802232543    1.647454137    1.445677206    1.252095987    1.29113073    1.302355124    1.344076062    1.258992647    1.037499279    0.8729721295    0.8275719499    1.282546595    0.9456898075    0.8265080057    0.6390626401    0.9396067221    0.9930319619    0.7244955985    0.6248858147    0.5117098625
10.5    2.584776775    2.54939795    1.779675821    2.286401934    1.863196675    1.810512983    1.655835061    1.452524299    1.258935953    1.296857836    1.308858843    1.350861162    1.265629504    1.041821971    0.8771856996    0.8310420882    1.289969568    0.9503809228    0.8304317074    0.6418089449    0.9446865118    0.9981578184    0.7281159326    0.627796505    0.5140500952
10.55    2.597507466    2.562177603    1.787511929    2.298388978    1.87165416    1.818840287    1.664238271    1.459312475    1.265778318    1.302662652    1.31549401    1.357986759    1.272261124    1.046152223    0.8814758897    0.8345063264    1.297414222    0.9551318813    0.8343312407    0.6445440811    0.9497510421    1.003291295    0.731726728    0.6307063416    0.5162425267
10.6    2.61013825    2.575035031    1.79533561    2.310401765    1.879977874    1.827119824    1.672521427    1.466073931    1.27262305    1.308484976    1.322125399    1.364756156    1.27885452    1.050538847    0.8857653757    0.8379915303    1.304809461    0.9599414626    0.8382005388    0.6472746222    0.9548209306    1.008431418    0.7353225539    0.6335942357    0.5184180326
10.65    2.622696156    2.587985473    1.80314804    2.322379444    1.888097433    1.835339572    1.680779934    1.472847707    1.279440988    1.314326018    1.328712363    1.37178101    1.285460622    1.054941599    0.8901008986    0.8415128773    1.312223821    0.9647852073    0.8420781548    0.6500410568    0.9599150993    1.013580343    0.7389270531    0.636457286    0.5206351419
10.7    2.635324114    2.600933501    1.810991909    2.334399565    1.896292579    1.84346078    1.688954948    1.47962246    1.286268543    1.320175045    1.335353207    1.378724624    1.292016854    1.059323131    0.8944142936    0.8450305119    1.319639197    0.9695993929    0.8459673517    0.6527661606    0.9649854677    1.018723369    0.7425111771    0.6392807567    0.5228991061
10.75    2.647894448    2.613861425    1.818869168    2.346570946    1.904449067    1.851553002    1.697041948    1.486444742    1.293166955    1.326003482    1.341995159    1.385823273    1.298688291    1.063698229    0.8987287774    0.8485735456    1.327124098    0.9744440318    0.8498662712    0.6555372324    0.970036759    1.023907743    0.7460892237    0.6421262187    0.525240697
10.8    2.660448525    2.626711645    1.826846497    2.358810118    1.912521813    1.859626161    1.705032617    1.493223033    1.300025195    1.331830007    1.348659357    1.392675128    1.305409743    1.068099998    0.9030184043    0.8521034188    1.334574057    0.9793006736    0.8537870211    0.658303206    0.9750427739    1.029055171    0.7496424711    0.6449658236    0.5275379514
10.85    2.673083273    2.639591636    1.834800453    2.371035714    1.920596215    1.867694846    1.713124332    1.499956315    1.306915327    1.337664616    1.355258706    1.399735431    1.312104137    1.072555231    0.9072925895    0.85565737    1.342019998    0.9841454903    0.8577013177    0.6610865154    0.9800389262    1.034197159    0.7532223868    0.6478117097    0.5298198682
10.9    2.685680903    2.652458079    1.84272218    2.383236187    1.928686709    1.875733556    1.721227362    1.506674963    1.3138425    1.343536394    1.361771296    1.406655683    1.3188656    1.076971648    0.9115869058    0.8592452179    1.349463029    0.9889400468    0.8615763918    0.6638718685    0.9850729697    1.039312875    0.7568217649    0.6506380168    0.5321435802
10.95    2.698167345    2.665309888    1.850758375    2.395358378    1.936484683    1.883750201    1.729354642    1.513383077    1.320763577    1.349409945    1.368285026    1.41350703    1.325664055    1.081402352    0.9159131192    0.862841821    1.356970835    0.9937260697    0.8654564325    0.6666873717    0.9901303221    1.04445413    0.7604819922    0.6534046666    0.5344499796
11    2.710595216    2.678248534    1.858939053    2.407447476    1.94437548    1.891781822    1.737624721    1.520156716    1.327615696    1.355222443    1.37479588    1.420482402    1.332510912    1.085864159    0.9202227893    0.8664539867    1.364490216    0.9984603212    0.8693233297    0.6695009587    0.9952289224    1.049591897    0.7641441986    0.6561635528    0.5368008536
11.05    2.723217683    2.69120504    1.867175411    2.419639517    1.952185222    1.899814825    1.74581335    1.526947678    1.334467353    1.361052129    1.381296661    1.427436184    1.339256816    1.09032994    0.9245487833    0.8700563679    1.372034703    1.003206398    0.8731877663    0.6723289925    1.000346193    1.05471847    0.767809157    0.6589140857    0.5391967348
11.1    2.735668891    2.704137256    1.875340294    2.431835307    1.95992673    1.907695186    1.753935701    1.533786238    1.341349611    1.366894998    1.387813889    1.434218931    1.345899422    1.094822117    0.9288517418    0.8736608281    1.379551162    1.007919041    0.877056716    0.6751434992    1.005541518    1.059889851    0.7715241167    0.6616544043    0.5414266601
11.15    2.74800819    2.717073537    1.883448109    2.444122558    1.967656287    1.915469084    1.762006014    1.540556915    1.348311736    1.372785101    1.394300339    1.441205414    1.352542214    1.099275394    0.93309468    0.8771963495    1.38708867    1.012673255    0.8808986253    0.6779683983    1.010756901    1.065097962    0.7752791742    0.664368105    0.5435924094
11.2    2.760220782    2.729986219    1.891688712    2.456478968    1.975227333    1.923161762    1.770072257    1.547420796    1.35524236    1.378610477    1.400827655    1.448220336    1.35918493    1.103700279    0.9373118921    0.8806884881    1.394632442    1.017465692    0.8847282327    0.6807824015    1.015957414    1.070301129    0.7790096828    0.6670826401    0.5458087306
11.25    2.772333749    2.743014473    1.89996747    2.46885335    1.98258228    1.930852189    1.778124088    1.554374186    1.362169483    1.384441548    1.407510101    1.455311357    1.365841822    1.108142869    0.9414993975    0.8841215051    1.402179768    1.022283592    0.8885147677    0.6835695161    1.021167891    1.075521812    0.7827189559    0.6697855678    0.5482026691
11.3    2.784261262    2.75589773    1.908143891    2.481293333    1.990088878    1.938534846    1.786164391    1.561323317    1.369027614    1.390263095    1.414318425    1.462178362    1.372619472    1.112566283    0.9456465564    0.8875589547    1.409740244    1.027124473    0.8922883871    0.686366667    1.026393632    1.080725676    0.7864145914    0.6724704381    0.5506067671
11.35    2.796103039    2.768719729    1.916322944    2.493726612    1.99750138    1.946199226    1.794146397    1.568202329    1.375906431    1.396093038    1.42117057    1.468972576    1.37940122    1.117017893    0.9497853118    0.8910388104    1.417309422    1.032008081    0.8960465189    0.6891803027    1.031641142    1.08591961    0.7900976499    0.6751372373    0.5529965938
11.4    2.807894537    2.781461366    1.924526073    2.506236875    2.005092479    1.953851435    1.802123139    1.575136437    1.382846885    1.401948879    1.428022176    1.475632044    1.38615637    1.121518469    0.9539296307    0.8945432038    1.42491813    1.036860267    0.8997987539    0.6919997875    1.036877733    1.091127414    0.7937765027    0.6778385395    0.5552502502
11.45    2.819378225    2.794223941    1.932749938    2.518718873    2.012699349    1.961544721    1.810153851    1.582087535    1.389749126    1.407810202    1.434914354    1.482606585    1.392894967    1.126082915    0.9580725913    0.8980385859    1.432588317    1.041661748    0.9035010614    0.6947971288    1.042094239    1.09631312    0.797429114    0.6805154837    0.5575214168
11.5    2.830875532    2.807060489    1.941021554    2.531303223    2.020553374    1.969226601    1.818272652    1.58905016    1.3966296    1.413632133    1.441778101    1.489646426    1.399659133    1.130686736    0.9622737324    0.9015503686    1.440276899    1.046440072    0.907207164    0.697626779    1.04736108    1.101503504    0.8010515096    0.6832283932    0.5596380987
11.55    2.842372395    2.819942085    1.949288551    2.544028221    2.028406307    1.976852946    1.826437897    1.595904657    1.403541377    1.419447236    1.448707851    1.496480116    1.406331926    1.13537567    0.9664614781    0.9050265278    1.447977666    1.051248581    0.9109187211    0.7004382266    1.052620364    1.106648631    0.804684555    0.6858768843    0.5617090105
11.6    2.853675444    2.832858417    1.957408474    2.556835426    2.036250727    1.98441045    1.834570997    1.602713592    1.410430205    1.425255702    1.455638262    1.503553695    1.41290135    1.140069563    0.9706966357    0.908531917    1.4557078    1.056167343    0.9146516308    0.7032131079    1.057879633    1.111810616    0.8083365727    0.6885529779    0.5638766356
11.65    2.865027408    2.845814813    1.965548986    2.569632706    2.043988343    1.991956301    1.842646196    1.609474543    1.417282373    1.431033184    1.462646048    1.510465561    1.41945569    1.144827327    0.9749510472    0.9120222546    1.463440416    1.061149121    0.918340754    0.7059205284    1.06316932    1.116954259    0.811969887    0.6912623541    0.5661825075
11.7    2.876299684    2.858764243    1.9736916    2.582330275    2.051652475    1.999469777    1.850643163    1.616205392    1.424146048    1.436837278    1.469862969    1.517084965    1.426002642    1.149519839    0.9792303544    0.9155209146    1.471171852    1.066171828    0.9220240083    0.7086352669    1.068467798    1.122122722    0.8155829402    0.694022031    0.5684473139
11.75    2.887562443    2.871740257    1.981811787    2.594974425    2.059699042    2.007039065    1.858677832    1.622945442    1.430978264    1.442635279    1.477057306    1.5241569    1.432510232    1.154188461    0.9834904678    0.9190266426    1.478898908    1.071122843    0.9256552928    0.7113378469    1.073705125    1.127249439    0.8192047743    0.6967561247    0.5706200471
11.8    2.89891613    2.884709951    1.989802067    2.607567756    2.067844775    2.014668208    1.866819119    1.629682398    1.437755941    1.448415745    1.484149274    1.531151    1.439129149    1.158879661    0.9878011721    0.9225629336    1.486610159    1.076080373    0.929281965    0.7140260266    1.078962243    1.13242311    0.8228444997    0.6994819119    0.5727512637
11.85    2.910362486    2.897673527    1.997700542    2.620232019    2.07584536    2.022315925    1.874966778    1.636473776    1.444584172    1.454197421    1.491194617    1.53822834    1.445686817    1.163565822    0.9921196107    0.9260482802    1.494308236    1.081017967    0.9328744011    0.7166780687    1.0842016    1.137614394    0.8264662092    0.7021769239    0.5748921864
11.9    2.922064513    2.910640107    2.005682549    2.632947276    2.083876486    2.030012705    1.883124365    1.64325231    1.451530744    1.459991158    1.498214679    1.544882325    1.452212628    1.168247612    0.9963965962    0.9295373344    1.502035696    1.085949543    0.9364919703    0.7193361497    1.089426458    1.142763999    0.8300838878    0.7048923012    0.5769992954
11.95    2.93390185    2.92367938    2.013744447    2.645698093    2.091999885    2.037714844    1.891344894    1.649990898    1.458488883    1.465806284    1.505229352    1.551917715    1.458773909    1.172903574    1.000614232    0.9330586982    1.509744766    1.090893312    0.9400755387    0.7220026316    1.094610006    1.147854702    0.8336814714    0.7076132817    0.5791049314
12    2.945724299    2.93677056    2.021799279    2.658450199    2.100272637    2.045480191    1.899461544    1.656673135    1.465360356    1.471608203    1.512197362    1.55868554    1.46525741    1.177516956    1.004819477    0.9366190643    1.517449868    1.095864375    0.9436524567    0.7246838355    1.099871042    1.152916361    0.8373255614    0.7103387897    0.5812258652
12.05    2.957686956    2.949927901    2.029828978    2.671208007    2.108555346    2.053228725    1.907480398    1.663286974    1.472322847    1.477429614    1.519051659    1.565718325    1.471761707    1.18210731    1.00899388    0.9402343645    1.525101064    1.100831931    0.9472062794    0.7273630732    1.105104352    1.157916485    0.8409841651    0.7130459813    0.5833025587
12.1    2.969722478    2.963088482    2.037856221    2.684069947    2.116737966    2.060916331    1.91559702    1.669967047    1.479257845    1.483299003    1.525907866    1.572470924    1.478343579    1.186623792    1.013193387    0.9438943926    1.53274457    1.10585841    0.9507660462    0.7300646385    1.110334535    1.162946555    0.8446755575    0.7157328805    0.5854975896
12.15    2.981847723    2.976195905    2.045951275    2.697067253    2.125059081    2.068535722    1.923631981    1.676698492    1.4861547    1.489196062    1.532835987    1.579501535    1.484924296    1.191055592    1.017384456    0.9476063534    1.540321881    1.110840611    0.9543274172    0.7327894819    1.115542229    1.167977075    0.8483308389    0.7183923539    0.5876465306
12.2    2.994037595    2.989228587    2.05404513    2.710251219    2.133160435    2.076168516    1.931674047    1.683477077    1.492998167    1.495072979    1.539837864    1.586389366    1.491534687    1.195492851    1.021593351    0.9513613756    1.547881361    1.115756797    0.9579301872    0.7355567033    1.120720426    1.173041753    0.8519947601    0.7210605294    0.5898108471
12.25    3.006315334    3.00217358    2.062151263    2.723599618    2.141417375    2.08371039    1.939678803    1.690077064    1.499831136    1.500975072    1.546833248    1.593545579    1.498240755    1.199879205    1.025790676    0.9551286765    1.555463544    1.120598875    0.9615281973    0.7383120781    1.125876633    1.178093682    0.8556716632    0.7237213906    0.5921202721
12.3    3.018511406    3.015259965    2.070221805    2.736963196    2.149631558    2.091307043    1.947568677    1.696676412    1.50669581    1.506873986    1.553902484    1.599991692    1.504963309    1.204225386    1.029965123    0.9589327578    1.563020726    1.125434761    0.9651357365    0.7410419108    1.130998807    1.183163989    0.8593925069    0.7263629242    0.5944239985
12.35    3.030467596    3.028297869    2.078220595    2.750203733    2.157666717    2.098927922    1.955499022    1.703208584    1.513646465    1.51277476    1.560924515    1.606910234    1.511625323    1.208546156    1.03412572    0.9627680513    1.570568869    1.130341974    0.9687285256    0.7437987346    1.136113793    1.188224157    0.8630465049    0.7290171285    0.5966498936
12.4    3.042370789    3.041335043    2.086187021    2.763369307    2.165818413    2.106610161    1.963424177    1.709789899    1.520675007    1.518693477    1.567869798    1.613974551    1.518299864    1.212838146    1.038290647    0.9665659097    1.578137919    1.135318025    0.9723377269    0.7465721183    1.141265019    1.193266448    0.8666902382    0.7316604316    0.5989279021
12.45    3.054295911    3.054384171    2.094106169    2.776576855    2.173923739    2.114242773    1.971301447    1.716395427    1.52768145    1.524599894    1.574870516    1.620673546    1.524865235    1.217026329    1.042440562    0.9703186058    1.58568218    1.140310372    0.9759699448    0.7493316099    1.146415707    1.198290445    0.8703155576    0.734325448    0.6012017069
12.5    3.066151894    3.067424311    2.10200332    2.789809954    2.182059612    2.121918568    1.979233551    1.723110478    1.534652301    1.530509087    1.581942213    1.627662738    1.531421761    1.221192376    1.046593974    0.9740294592    1.593265676    1.145263896    0.9796287611    0.7521400768    1.15154902    1.203313931    0.8738995287    0.7369662599    0.6036394674
12.55    3.077961104    3.0804093    2.109803695    2.802846169    2.19004781    2.129644828    1.987236407    1.729874186    1.541481365    1.536395809    1.589036165    1.634679251    1.537957508    1.225341141    1.050748561    0.9777285542    1.600891799    1.150314023    0.9832690887    0.7549512123    1.156651369    1.208331995    0.87757798    0.7395594396    0.6058861451
12.6    3.089831788    3.093343269    2.117711404    2.8158225    2.198065412    2.137470604    1.995216101    1.736676894    1.5483038    1.542239535    1.596194901    1.641702081    1.544493088    1.229516642    1.054903872    0.9813848263    1.60850729    1.155371987    0.9868580116    0.7577482375    1.161770563    1.213351898    0.8812566382    0.7421011081    0.608123327
12.65    3.10174437    3.1061372    2.125646184    2.828824668    2.206060097    2.145305463    2.003205209    1.743277705    1.555113714    1.548090075    1.60321641    1.648456526    1.550940567    1.233718703    1.059039463    0.9849854224    1.616077832    1.160477945    0.9904258957    0.7605162998    1.166931299    1.21834551    0.8848948497    0.7446791737    0.61036297
12.7    3.113630189    3.118987612    2.133835027    2.841830689    2.214107277    2.153167182    2.011212438    1.749771794    1.561855787    1.553919521    1.610176832    1.655233717    1.557356984    1.237842494    1.063110948    0.9886042843    1.623668828    1.165732651    0.9939615346    0.7633074243    1.172089099    1.223390287    0.8884939418    0.7472841216    0.6126062307
12.75    3.125515371    3.131880792    2.14184046    2.854812973    2.222072076    2.161048021    2.019132711    1.756342667    1.568447761    1.559739617    1.617106371    1.661950757    1.563783661    1.242011976    1.067228797    0.9922508511    1.631222731    1.171001163    0.9974593162    0.7661037713    1.177220425    1.228421366    0.8921795052    0.7499132751    0.6148698024
12.8    3.137410332    3.144924218    2.150035767    2.867855838    2.230036639    2.168952607    2.026955605    1.762934766    1.575014203    1.565526427    1.624007726    1.668940555    1.57030561    1.246167521    1.071323584    0.9958689363    1.638784102    1.1763221    1.000941735    0.7688501141    1.182383133    1.233440645    0.8958518238    0.7525395784    0.6171811358
12.85    3.149342425    3.158002856    2.158354808    2.880921703    2.237782874    2.176912529    2.034728154    1.769441544    1.581442315    1.571267444    1.63087173    1.675997035    1.576845155    1.250351957    1.075451571    0.9995235086    1.646370403    1.18163396    1.00441046    0.7715869756    1.187554413    1.238456757    0.8995125927    0.7551242429    0.6194634142
12.9    3.161579636    3.170990898    2.166657691    2.894087112    2.245488124    2.184773762    2.042606436    1.775853177    1.587861804    1.576948109    1.6377063    1.682744163    1.583529125    1.254558718    1.079611995    1.003195411    1.653936023    1.186899751    1.007819497    0.7742847906    1.192627566    1.243440695    0.9031633555    0.7577048901    0.6217176183
12.95    3.173627204    3.183874702    2.175040126    2.907431445    2.25313071    2.192576651    2.050601324    1.782162394    1.594282346    1.58264352    1.644664889    1.689467354    1.590161638    1.258751793    1.083771348    1.006841482    1.661483743    1.192102967    1.011213785    0.7769722135    1.197716617    1.248367817    0.9068150312    0.7603181358    0.6239574371
13    3.185765091    3.196767598    2.18356757    2.920849838    2.260774585    2.200352752    2.058622564    1.788451613    1.600735324    1.588285844    1.65161809    1.696565173    1.596745249    1.262915269    1.087947925    1.010479177    1.669002869    1.197292778    1.014546069    0.7796425436    1.202821092    1.253302461    0.9104293964    0.7629068221    0.626304867
13.05    3.198132131    3.209560919    2.192147925    2.93427597    2.268697742    2.20817808    2.06661837    1.794691213    1.607224574    1.593903919    1.658619112    1.703426487    1.603345165    1.267088634    1.092096562    1.014056521    1.676511639    1.20253039    1.017845573    0.7823215198    1.207969718    1.258247235    0.9140441677    0.7654980194    0.6285875254
13.1    3.210611554    3.222307637    2.200807904    2.947660824    2.276576854    2.216007679    2.074583363    1.800808658    1.613929718    1.599541564    1.665633805    1.710334075    1.60983095    1.271198204    1.096208634    1.017628512    1.684022821    1.207951002    1.021131529    0.7850021417    1.213045449    1.263221899    0.9176035106    0.7680952992    0.6308638679
13.15    3.223125806    3.235077061    2.209594962    2.961158787    2.284370788    2.223892928    2.082561337    1.806963952    1.62065807    1.605217223    1.672739492    1.717518882    1.616277107    1.275266982    1.100304154    1.021182498    1.691592574    1.213367141    1.024435346    0.7876730921    1.218139522    1.268197953    0.9211413044    0.7707276813    0.633102229
13.2    3.235624224    3.247932638    2.218489653    2.974599006    2.291999894    2.231777401    2.090390804    1.813253406    1.62744164    1.610893035    1.679716653    1.724652477    1.622772908    1.279400787    1.104409545    1.024713771    1.699192735    1.218795236    1.027715111    0.7903335232    1.223237391    1.273199403    0.9247138895    0.7733241153    0.6353923308
13.25    3.247999003    3.260813128    2.227343108    2.98806593    2.29939928    2.23964607    2.098252677    1.819507995    1.634315463    1.616556049    1.68660871    1.731604809    1.629268983    1.283625259    1.108590191    1.028225233    1.706822299    1.224179878    1.031017806    0.79299964    1.228280624    1.278266528    0.9282590535    0.7759472476    0.6377262874
13.3    3.260363089    3.273699933    2.236223738    3.001646954    2.306589225    2.247552986    2.106052246    1.825625442    1.641276604    1.622166479    1.693551054    1.738722744    1.635971631    1.287872756    1.112799662    1.031690174    1.714484849    1.22946568    1.034326264    0.7956808869    1.233349558    1.283363541    0.9317861269    0.7785588912    0.6400037744
13.35    3.272582677    3.286522849    2.244990534    3.015330509    2.313705262    2.255505879    2.11411348    1.831812534    1.648265275    1.627789628    1.700388    1.745618048    1.642666876    1.292122535    1.117061922    1.035160164    1.722162442    1.23479547    1.037638649    0.7983575844    1.238445912    1.288461262    0.9352836734    0.7812040495    0.6423131547
13.4    3.284786981    3.299424482    2.253681983    3.029061205    2.320896665    2.263575708    2.122255798    1.837887    1.655276517    1.633446069    1.707358899    1.75257816    1.649381061    1.296374618    1.121322624    1.038646085    1.729859897    1.240133863    1.040928837    0.8009812053    1.243515451    1.293618327    0.9386507615    0.7838934867    0.6445947616
13.45    3.297117567    3.312456366    2.262319824    3.042805944    2.328009219    2.271646001    2.130426958    1.844007653    1.662421569    1.639119745    1.714415829    1.759293321    1.656114608    1.300649147    1.12558601    1.042144945    1.737531463    1.245494349    1.044248671    0.8036325509    1.248579651    1.298747625    0.9420088046    0.7866233071    0.6469093978
13.5    3.309550294    3.325581128    2.271019542    3.056546638    2.335167508    2.279692461    2.138599181    1.850149156    1.669637053    1.644843928    1.721520283    1.766312086    1.66284318    1.304896356    1.129893175    1.045613251    1.745265228    1.250875374    1.047594165    0.8063089733    1.253609805    1.303840658    0.9453659732    0.7893396671    0.6492367365
13.55    3.321882582    3.338785489    2.279810364    3.07027047    2.342435983    2.287601777    2.146708229    1.856231283    1.676869807    1.650569625    1.728560704    1.773178797    1.669524431    1.309162977    1.134187183    1.0491088    1.753032839    1.256268727    1.05091721    0.8090258585    1.258651089    1.308951397    0.9487929414    0.7920460456    0.6515976547
13.6    3.334387342    3.352046771    2.288618621    3.083982611    2.349768449    2.295476441    2.154648689    1.862197009    1.684146814    1.656276966    1.735548933    1.780164689    1.676122642    1.313391135    1.138438712    1.05269791    1.760812877    1.261623549    1.054214975    0.8117477753    1.263638581    1.314096604    0.9522232481    0.7947542619    0.6539715218
13.65    3.34690125    3.365400852    2.297349449    3.097661527    2.357127113    2.303328504    2.162460103    1.868158915    1.691361622    1.661986249    1.742616447    1.786992456    1.682708732    1.317694296    1.142712698    1.056300612    1.768644651    1.266990218    1.057564184    0.8144299313    1.268552925    1.319274521    0.9556699168    0.7974400076    0.6563186589
13.7    3.359163636    3.378734562    2.30618902    3.111443301    2.36456033    2.311100661    2.170259953    1.87412263    1.698481721    1.667692146    1.749565767    1.793851584    1.689268763    1.321994487    1.146941492    1.059889447    1.776466702    1.272320352    1.060888491    0.8170889474    1.273455792    1.324442503    0.9592529139    0.8001113512    0.6587206138
13.75    3.371404285    3.392095363    2.314995585    3.125262567    2.371988907    2.318724304    2.178036059    1.880147979    1.705648612    1.673376674    1.756523123    1.800681634    1.695885074    1.326292449    1.151163594    1.063536175    1.784282668    1.277674759    1.064212149    0.8197163753    1.278326786    1.329589418    0.9628709538    0.8027994387    0.661128861
13.8    3.383534724    3.405495723    2.323867535    3.13910577    2.379520488    2.326280824    2.185689559    1.886116049    1.712802599    1.679031606    1.763555053    1.807841253    1.702449427    1.330615547    1.155378999    1.067166335    1.792054528    1.283086552    1.067531922    0.8223282859    1.283196714    1.334726084    0.9664822953    0.8055156264    0.6635067751
13.85    3.395566365    3.418918807    2.332715814    3.153054382    2.387031597    2.333815435    2.193332139    1.892138011    1.720066759    1.684706218    1.770576358    1.81480593    1.709092565    1.33491054    1.159617332    1.070813301    1.799816635    1.288581665    1.07083513    0.8249543994    1.288079629    1.339843504    0.97011774    0.8082562522    0.6659735036
13.9    3.407810336    3.432303682    2.341580127    3.167048447    2.394587594    2.341340186    2.200948708    1.898203132    1.727374793    1.690422463    1.777637732    1.822204249    1.715711291    1.33924311    1.163874354    1.074477472    1.807550228    1.294125517    1.074127741    0.8275302823    1.292928737    1.344986249    0.9738212921    0.811010021    0.6683861919
13.95    3.420055231    3.445705456    2.350423206    3.181157261    2.401925362    2.348786895    2.208631368    1.90428215    1.734691669    1.696153672    1.78480957    1.828802836    1.722473885    1.343572126    1.168146192    1.078203568    1.815295987    1.299656403    1.077430345    0.8300907245    1.297828323    1.350161306    0.9776186878    0.8137635512    0.6707934085
14    3.432295333    3.45922818    2.359310709    3.195280202    2.409216327    2.356267057    2.216274205    1.910394082    1.74202104    1.701861389    1.792089141    1.835556707    1.729371492    1.347944189    1.172406574    1.081921283    1.82304849    1.30524994    1.080737884    0.8326413192    1.302680321    1.355377451    0.9813978717    0.8165146308    0.6731425936
14.05    3.444618921    3.47283151    2.36813991    3.209395354    2.41645876    2.36379609    2.223923907    1.916519254    1.749440133    1.707589039    1.799282794    1.842437493    1.736318603    1.352388621    1.176713261    1.085650971    1.830835346    1.310902695    1.084074496    0.835157515    1.30757067    1.360679455    0.9852110489    0.8192663113    0.6755371376
14.1    3.456729404    3.486483126    2.376929658    3.223483177    2.423717808    2.371420141    2.231601278    1.922831469    1.756893489    1.713362548    1.806384073    1.849436137    1.743322158    1.356865612    1.180964292    1.089418918    1.838664693    1.316473425    1.087422274    0.8376645742    1.312526258    1.365957754    0.9890412034    0.8220070016    0.6780222041
14.15    3.468945186    3.500221727    2.385733548    3.237596201    2.431039374    2.379129084    2.239432456    1.929169364    1.764396419    1.719069741    1.81339161    1.856281315    1.750278704    1.361347175    1.185224245    1.093208421    1.846536956    1.322041592    1.090787606    0.8401754373    1.317487356    1.371206388    0.9928135285    0.8247192617    0.6804933201
14.2    3.481402604    3.514001033    2.39449704    3.251821005    2.438287653    2.386916951    2.247432124    1.935377725    1.772024023    1.724707795    1.820409136    1.863345443    1.757266253    1.365802324    1.189472073    1.097003447    1.854420213    1.327684232    1.094142489    0.84273207    1.322417521    1.376443355    0.9965627212    0.8273918767    0.6829489306
14.25    3.494068978    3.527761479    2.403156684    3.26619325    2.445416311    2.39472157    2.255510876    1.941481336    1.779687842    1.73035221    1.827346286    1.870074539    1.764272151    1.370165442    1.193695629    1.100855904    1.86232466    1.333344685    1.097511287    0.8453017132    1.327304729    1.381669925    1.000352037    0.8300883342    0.6853886277
14.3    3.506854795    3.541564417    2.411758577    3.280637416    2.452606682    2.402488659    2.263697826    1.947562464    1.787332924    1.736050519    1.834286531    1.876613941    1.771111555    1.374561573    1.197901892    1.104821197    1.870182398    1.338954975    1.10087243    0.847803234    1.332157761    1.386948152    1.004153626    0.8327862416    0.6878127512
14.35    3.519559041    3.555309522    2.420420495    3.295034922    2.459876517    2.410180442    2.271928728    1.953522153    1.7951524    1.74184932    1.841170663    1.883049463    1.777825054    1.378934141    1.202099822    1.10873805    1.878064476    1.344548695    1.104260375    0.8503244941    1.337020473    1.392288544    1.007998833    0.8355026038    0.6903160949
14.4    3.532051644    3.569097187    2.429002398    3.309408186    2.467218579    2.417749609    2.280095757    1.959531079    1.802940524    1.747714437    1.847954306    1.889675858    1.784410716    1.383363655    1.206254472    1.1126416    1.885959153    1.350149227    1.107639871    0.8528415707    1.341887171    1.397627743    1.011819881    0.8382549453    0.6928582627
14.45    3.544117715    3.582944838    2.437631266    3.323760322    2.474690785    2.425337343    2.288268673    1.965598393    1.810731631    1.753570475    1.854709176    1.896648522    1.791051372    1.387809169    1.210407583    1.116534127    1.893886736    1.355754919    1.110992191    0.855368629    1.346730369    1.40298519    1.015691462    0.8410160385    0.6953205248
14.5    3.555889358    3.596787748    2.446288245    3.338075263    2.482198613    2.432884044    2.296443981    1.971709321    1.818505472    1.759488631    1.86151053    1.903420046    1.797704751    1.392276471    1.214591888    1.120394933    1.901773429    1.361397939    1.11434377    0.8578954383    1.351561542    1.408283795    1.019526998    0.8438166993    0.6977768391
14.55    3.567554832    3.610609853    2.454847235    3.352330311    2.489544348    2.440446376    2.304586648    1.977871761    1.826319353    1.765457207    1.868356282    1.910282134    1.804251589    1.39680083    1.218789258    1.124233424    1.90972804    1.367133971    1.117723534    0.8604095824    1.356408581    1.413548    1.023358648    0.8466175331    0.7002041575
14.6    3.579440127    3.624590639    2.463429093    3.366503837    2.497065421    2.447948338    2.312705354    1.984104735    1.834038842    1.771371927    1.87499853    1.916824675    1.810677472    1.401361679    1.222991128    1.128029034    1.917689931    1.372882574    1.121129262    0.8628908693    1.361217726    1.418833011    1.027188141    0.8494040692    0.7026215129
14.65    3.591550295    3.638603329    2.472063948    3.380726197    2.504642153    2.455496364    2.320734704    1.990241216    1.841830018    1.777319214    1.881728441    1.923733525    1.81706639    1.406022403    1.227136262    1.131822778    1.925680274    1.378589438    1.124522902    0.8654159637    1.36603506    1.424107208    1.031054553    0.8521759087    0.7050944372
14.7    3.603806758    3.652534776    2.48051596    3.394917366    2.512254594    2.463042099    2.328795691    1.996413842    1.849707835    1.783322781    1.888434656    1.930273573    1.823397307    1.41059495    1.231231135    1.135602511    1.933730774    1.384269697    1.127936057    0.8679731846    1.370848636    1.429333892    1.034950861    0.8549441838    0.7076091906
14.75    3.616010415    3.666450292    2.488859662    3.409041199    2.519821847    2.470622366    2.336682738    2.002621407    1.857664267    1.789316942    1.895453954    1.936815192    1.829743151    1.415196391    1.235260864    1.139339285    1.941830792    1.389956725    1.131380898    0.8705433954    1.375639844    1.434563421    1.03882466    0.8577009374    0.7100311382
14.8    3.628132168    3.680349782    2.497330243    3.42306643    2.527450105    2.47829867    2.344483522    2.008901154    1.865668155    1.795211028    1.902494692    1.943836575    1.836216831    1.419898991    1.239268838    1.14304487    1.94991586    1.395692708    1.134820238    0.8731137267    1.380443099    1.439812517    1.042683785    0.8604627552    0.7125225786
14.85    3.64031603    3.694232085    2.505786269    3.437116584    2.535088043    2.486039344    2.352290468    2.015305001    1.873660158    1.801101902    1.909552853    1.950823152    1.842710046    1.424636329    1.243285542    1.146769295    1.95797765    1.401468067    1.138273252    0.8757256786    1.385223261    1.445075882    1.046556407    0.8631981922    0.7150098418
14.9    3.652783341    3.708134495    2.514368893    3.451169324    2.542519765    2.493689528    2.360072712    2.02193031    1.881693653    1.806977331    1.916607508    1.957578503    1.849116555    1.429375582    1.247373232    1.150477453    1.966115469    1.407232463    1.141734177    0.8783238135    1.389981002    1.450324116    1.050428528    0.8659287836    0.7174964047
14.95    3.665159144    3.72209512    2.523106565    3.465199361    2.550170583    2.501316797    2.367763005    2.028571462    1.889847411    1.812889978    1.923832389    1.964628097    1.855429231    1.43402849    1.251462095    1.154143682    1.974266961    1.413033953    1.145156579    0.8809737072    1.394749211    1.455559778    1.054340045    0.8686021232    0.7199039619
15    3.677471388    3.736008403    2.531706073    3.479305153    2.557959938    2.508957273    2.375491331    2.035239471    1.898005839    1.81877357    1.931025572    1.971495881    1.861851032    1.43870503    1.255551747    1.157838982    1.982401831    1.418852976    1.148557827    0.8836265798    1.399478742    1.46080449    1.058302454    0.8712995335    0.7223411787
15.05    3.689723139    3.749936427    2.540370821    3.493488636    2.565750321    2.516617273    2.383268688    2.042084304    1.90624001    1.824653309    1.938231801    1.978463598    1.868227301    1.443421412    1.259659399    1.161524643    1.99052826    1.424598935    1.15191955    0.8862755984    1.404217162    1.465994883    1.062224951    0.8739875529    0.7246482572
15.1    3.701903506    3.763983987    2.548880509    3.507756545    2.573664672    2.524235235    2.390964712    2.048978747    1.914429229    1.830511522    1.945662622    1.985535898    1.874442951    1.448161175    1.263760799    1.1652312    1.99868642    1.430278339    1.155312756    0.8889255968    1.409002179    1.47113319    1.066128504    0.8766660418    0.727167909
15.15    3.714031758    3.778009901    2.557258606    3.52210154    2.581634539    2.531869389    2.39871067    2.055862045    1.922597922    1.836348762    1.953131418    1.992505942    1.880509985    1.45298531    1.267814452    1.168896937    2.006813846    1.435926926    1.158677743    0.8915611165    1.41380016    1.476214759    1.070017692    0.8792737211    0.7295260905
15.2    3.726122177    3.791914807    2.565589466    3.536359211    2.589505743    2.539522082    2.406424457    2.062601901    1.930687154    1.8421425    1.960415983    1.999621752    1.886579351    1.457910876    1.271935659    1.17256749    2.014912324    1.441613473    1.162050605    0.8941564515    1.418542906    1.481320634    1.073892797    0.8818676441    0.731998187
15.25    3.738340464    3.805638832    2.573909298    3.550546564    2.597225283    2.547135183    2.414177019    2.06939062    1.938751578    1.8479452    1.967586129    2.006739835    1.89270818    1.462869912    1.276039382    1.176216847    2.022976414    1.447268073    1.165407001    0.8967486951    1.423296444    1.486459936    1.077748884    0.8844421176    0.7344273454
15.3    3.750577467    3.81943051    2.582257912    3.56448323    2.604790175    2.554664701    2.421825591    2.076114702    1.94695297    1.85371951    1.974746703    2.013681271    1.898703545    1.467772859    1.280115397    1.1798365    2.031078628    1.452889124    1.168811778    0.8993374404    1.428055895    1.491596935    1.081620424    0.8870116452    0.7369047149
15.35    3.762615291    3.833059969    2.590651429    3.578237101    2.612445063    2.562156608    2.42956338    2.082714723    1.955284659    1.859584307    1.98191538    2.020608999    1.904959352    1.472623042    1.284115199    1.183464357    2.039248018    1.458489267    1.172216969    0.901939258    1.432773702    1.496718165    1.08549918    0.8895436993    0.7394327594
15.4    3.774497153    3.846554414    2.598967369    3.591889539    2.620214011    2.569618033    2.437309443    2.089245831    1.963650693    1.865467673    1.989048826    2.027705608    1.911264564    1.477446589    1.288088974    1.187078428    2.047437538    1.464152771    1.175612493    0.9045389292    1.437532678    1.501858914    1.089417488    0.8921167714    0.7419065781
15.45    3.786363511    3.859978007    2.607234863    3.605603742    2.627837374    2.577118557    2.445077423    2.095715947    1.972055538    1.871376232    1.996132372    2.034814488    1.917549942    1.482220926    1.292037103    1.190652793    2.055596575    1.469754818    1.178945516    0.9071481929    1.442315236    1.507015182    1.093327636    0.8946826517    0.7440280212
15.5    3.79818296    3.873310858    2.61528026    3.619304694    2.63545023    2.584689123    2.452867065    2.102084856    1.980467531    1.877303214    2.003159437    2.041667124    1.923897232    1.486990927    1.295991869    1.194243931    2.063827562    1.475390909    1.182277466    0.909767929    1.447092907    1.512169597    1.097223445    0.8972548913    0.7463811074
15.55    3.809977348    3.886631036    2.62330799    3.632964177    2.64316323    2.592281076    2.460846803    2.108498102    1.988861847    1.883275417    2.010052586    2.048679415    1.930318561    1.491747746    1.299954305    1.197828935    2.072111606    1.480975517    1.185595679    0.9123097015    1.451831183    1.517373427    1.101112379    0.8998111433    0.7488028922
15.6    3.821940706    3.899930555    2.631321923    3.646734573    2.65094724    2.599810148    2.468777349    2.114798305    1.997228352    1.889272841    2.01700829    2.055526296    1.936778891    1.496555567    1.30392701    1.201472837    2.080463304    1.48655836    1.188918126    0.914868713    1.456588545    1.522646016    1.105044031    0.9024069013    0.7512391105
15.65    3.833773361    3.913222711    2.639353985    3.660575583    2.658691384    2.607402455    2.476661806    2.121008859    2.005593463    1.895330883    2.023794509    2.062315773    1.943249843    1.501366208    1.307902939    1.205115822    2.088755543    1.492084181    1.192246338    0.9174988557    1.461417116    1.527880015    1.109020479    0.904955013    0.7538873298
15.7    3.845379383    3.926485406    2.647468376    3.674436058    2.66651752    2.614964615    2.484671881    2.127156366    2.013959367    1.901376032    2.030462243    2.069377624    1.949670242    1.506164396    1.311925364    1.20878927    2.097068122    1.49766921    1.195577163    0.9201129505    1.466166626    1.533113257    1.113014632    0.9075230585    0.7567132024
15.75    3.856898856    3.939758351    2.655568187    3.688193341    2.674391073    2.62243095    2.492611575    2.133192749    2.022292352    1.907424707    2.037146801    2.076031178    1.956104353    1.510923601    1.315927105    1.212475135    2.105380421    1.503214052    1.198888192    0.9227239058    1.470846542    1.538332969    1.11695695    0.9101260048    0.7592250016
15.8    3.868326946    3.952957624    2.663696207    3.701994515    2.68242395    2.629846368    2.500400075    2.139353013    2.030671605    1.913493066    2.043906583    2.082938733    1.962550641    1.515627337    1.319856432    1.216118949    2.113739393    1.50874809    1.202197209    0.9253464867    1.475499627    1.543570858    1.120898034    0.9127244237    0.7619338566
15.85    3.87959212    3.966026583    2.671646859    3.715683731    2.690550997    2.637273705    2.508154998    2.145684579    2.039022287    1.919566565    2.050709032    2.089846245    1.969089934    1.520385114    1.323755612    1.219694042    2.122093299    1.51416619    1.205496863    0.9279806279    1.480127255    1.548821596    1.124825925    0.9152990636    0.764651094
15.9    3.890827108    3.979001579    2.679518307    3.729361957    2.699142604    2.644708135    2.515892535    2.152094601    2.047424156    1.925650116    2.057394287    2.096544806    1.97570255    1.525165081    1.327654524    1.22326807    2.130509228    1.519619338    1.208774035    0.9306321187    1.484772243    1.554117498    1.128730635    0.9178522773    0.7673253702
15.95    3.901973594    3.991806964    2.687395347    3.742955605    2.707686428    2.652116753    2.523788423    2.15841322    2.055804684    1.931713822    2.063912576    2.103103107    1.982367181    1.529854725    1.331514855    1.226855014    2.138889628    1.524954479    1.212037249    0.9332356849    1.489413839    1.559386821    1.132602981    0.9203963064    0.7700256548
16    3.912929655    4.004659686    2.695188145    3.756439846    2.715975773    2.659549923    2.531584714    2.164751638    2.064135029    1.937794198    2.070424289    2.109847481    1.9891157    1.534529958    1.335363315    1.230431908    2.147223331    1.53019094    1.215307221    0.9358493035    1.494056305    1.564694678    1.136448893    0.9229389156    0.7727188629
16.05    3.923707491    4.017423453    2.702870408    3.769897207    2.723961637    2.667022687    2.539257131    2.171148354    2.072588906    1.943842446    2.07699446    2.116523292    1.995799006    1.539174522    1.339219287    1.233982149    2.155536952    1.53532557    1.21856564    0.9384749283    1.498675251    1.57003546    1.140252861    0.9254818008    0.7752851406
16.1    3.934446789    4.030081975    2.710404373    3.78341292    2.731673696    2.6746421    2.547478691    2.177552728    2.081009305    1.949849077    2.083716477    2.123425377    2.002413928    1.543835773    1.343081481    1.237528674    2.16387165    1.540445315    1.221785316    0.9411773845    1.503213345    1.575360977    1.144041187    0.9280163124    0.7778209973
16.15    3.945060306    4.042730913    2.717984319    3.796681438    2.739393807    2.682312282    2.555798854    2.184086236    2.089415535    1.955822505    2.090432875    2.130270304    2.008945056    1.54846223    1.346891502    1.241060031    2.172181278    1.545622918    1.225033285    0.9438695214    1.507770067    1.580625186    1.147799104    0.9305899706    0.7803363527
16.2    3.955445121    4.055679812    2.725770692    3.809971967    2.74686274    2.690056902    2.564315088    2.190687389    2.098063033    1.961873101    2.09710302    2.137171661    2.015479213    1.55311805    1.350678787    1.244597167    2.180469716    1.550945243    1.228250044    0.9465936491    1.5123266    1.585911971    1.151542056    0.9331419915    0.7829214192
16.25    3.965657776    4.06864136    2.733399069    3.82323618    2.754261559    2.697685504    2.57316542    2.197438328    2.106672718    1.96788176    2.103652988    2.143912989    2.022077851    1.557822036    1.354463041    1.248107855    2.188770444    1.556237028    1.231435184    0.9492920265    1.516888455    1.591187968    1.155267219    0.9356982866    0.7853061204
16.3    3.975688681    4.081620338    2.741149166    3.836602928    2.761734841    2.705273954    2.582142378    2.204330515    2.115217104    1.973955963    2.1100429    2.1507666    2.028759155    1.562514816    1.358263218    1.251602453    2.19714999    1.561562885    1.234586066    0.9520129141    1.521419213    1.596488403    1.159047908    0.9381959935    0.7875872999
16.35    3.985331706    4.094529372    2.748749793    3.849961611    2.769159191    2.712791724    2.591295928    2.211212174    2.123753266    1.980023117    2.116321781    2.1575655    2.035439897    1.56714584    1.362124402    1.255071872    2.205557548    1.56691889    1.237766457    0.9547247106    1.525967177    1.601794    1.162870379    0.9407047897    0.7903066448
16.4    3.995064268    4.107483203    2.756286748    3.863387406    2.776684933    2.720273036    2.600553001    2.217970248    2.132236366    1.986174692    2.122530879    2.16447223    2.042123233    1.571729442    1.365962472    1.258505711    2.213962879    1.572292015    1.240914369    0.9574627636    1.53052952    1.607062723    1.166711906    0.9431926784    0.7927233545
16.45    4.00490204    4.120696025    2.763730418    3.876785751    2.784388408    2.72771262    2.609838264    2.224730294    2.140572042    1.992355174    2.128591048    2.17130364    2.04886668    1.576268192    1.369786132    1.261950267    2.222396886    1.577731486    1.244052579    0.9601971735    1.535105008    1.612293466    1.170594736    0.9457065592    0.795279101
16.5    4.014865328    4.134014157    2.770870001    3.89015302    2.79184511    2.735081603    2.619037214    2.231237111    2.148851465    1.998629402    2.134532752    2.178080547    2.05573973    1.580782735    1.373573667    1.265408026    2.230880191    1.583177547    1.247141699    0.9629917043    1.539672946    1.617504718    1.17443998    0.9481923763    0.7980591937
16.55    4.024586557    4.147437389    2.778101395    3.903504116    2.799391841    2.742346615    2.628117534    2.237853264    2.156974461    2.004912917    2.140303226    2.184907266    2.062658043    1.585217796    1.377391978    1.268895521    2.239378762    1.588548956    1.250275968    0.9657465182    1.544212025    1.622674928    1.17826587    0.9507454305    0.8007546165
16.6    4.034186503    4.160894473    2.785274706    3.916842003    2.807119492    2.749474676    2.637631082    2.244505542    2.165049203    2.011207659    2.145899865    2.19193104    2.069479845    1.589626415    1.381244135    1.272420682    2.247847438    1.593927472    1.253416836    0.9684897418    1.548660924    1.627874068    1.182070366    0.9532830515    0.8034079685
16.65    4.043890331    4.174253808    2.792295579    3.930324486    2.815261329    2.756588283    2.647196618    2.251157585    2.173146803    2.017512811    2.15142934    2.198702147    2.076268522    1.594021972    1.38514339    1.27594517    2.256312203    1.59933513    1.256589289    0.9712033716    1.553105248    1.633079549    1.185862749    0.9558772765    0.8060774075
16.7    4.053418074    4.187687657    2.799330573    3.943801044    2.823484799    2.763829369    2.656559764    2.257663532    2.181223244    2.023824231    2.156955762    2.205594309    2.083082365    1.598463008    1.389014284    1.27946381    2.264753715    1.604698091    1.259704566    0.9739439064    1.557586373    1.638263965    1.189672737    0.9584549379    0.80865962
16.75    4.062737624    4.200955993    2.80623389    3.957180506    2.831823141    2.771098939    2.665770577    2.264222174    2.189197963    2.030113366    2.162470804    2.212297943    2.090008324    1.602900902    1.392859872    1.283088499    2.27317718    1.61004821    1.262880199    0.9766576589    1.562035933    1.643460177    1.193436412    0.9610267779    0.8114164909
16.8    4.07184093    4.214181032    2.813151642    3.970614727    2.840337859    2.778469489    2.674785216    2.270842679    2.197203809    2.036446688    2.167935551    2.21925096    2.09698683    1.607387024    1.39668517    1.286746704    2.281582765    1.61542727    1.266028522    0.9793542443    1.566465179    1.648585585    1.197268766    0.9635782557    0.8140201862
16.85    4.080879762    4.2273769    2.820030395    3.984088279    2.848824086    2.785757135    2.683785677    2.277595932    2.205224557    2.042750219    2.17348773    2.226236117    2.103883001    1.611853643    1.400709426    1.290395584    2.289943597    1.620926721    1.269191921    0.9820323152    1.5709761    1.653677928    1.201132316    0.966097438    0.8166977542
16.9    4.089857643    4.240614393    2.826743482    3.9973601    2.857206602    2.793168029    2.692758844    2.284333507    2.213191215    2.049046719    2.17905593    2.233056246    2.110795462    1.616264924    1.404780333    1.294044477    2.298257626    1.626397126    1.272321048    0.9847070396    1.575494599    1.658758226    1.205030401    0.9685828635    0.8194233246
16.95    4.098896335    4.253825494    2.83350649    4.010767092    2.865543337    2.800547681    2.701797669    2.290970269    2.221199453    2.055295949    2.184404736    2.239862863    2.117836333    1.620747478    1.408912022    1.297692205    2.306570363    1.631923205    1.275449781    0.9874181951    1.580058312    1.663827132    1.208879777    0.9710423859    0.8220648872
17    4.107998582    4.267033483    2.840288167    4.023944963    2.873850533    2.807897889    2.711004775    2.297475507    2.229251519    2.061505167    2.189767404    2.246388965    2.1249298    1.625279951    1.41307076    1.301290468    2.314906015    1.637577372    1.278601305    0.9901135621    1.584657883    1.668843865    1.212702727    0.9734769158    0.8246935671
17.05    4.117130441    4.280170039    2.847161027    4.037193033    2.882118405    2.815243939    2.720578918    2.303884558    2.237226024    2.067662106    2.195149732    2.253075634    2.132161659    1.629827952    1.417261474    1.304862259    2.323311317    1.643334871    1.281784291    0.9927787438    1.589324268    1.67388222    1.216554477    0.9759622407    0.8275268649
17.1    4.126254403    4.293319365    2.854166296    4.050472451    2.890532078    2.822545621    2.730077569    2.310163514    2.245163062    2.073741896    2.200569402    2.259997923    2.139442233    1.634443783    1.421480018    1.308433115    2.331670298    1.649161365    1.284938179    0.9953807609    1.593997483    1.678901758    1.220399238    0.9784914651    0.830201611
17.15    4.135597194    4.306469443    2.861203852    4.0639038    2.899343421    2.82976824    2.739635589    2.316417387    2.253173975    2.079796383    2.205972766    2.266946786    2.146736969    1.63904913    1.425691555    1.312021315    2.34003284    1.654965365    1.288104833    0.9979584698    1.598657357    1.683912348    1.224206376    0.9810367725    0.8329874217
17.2    4.144907623    4.319820406    2.868256888    4.077343406    2.908067219    2.836994076    2.749304252    2.322697109    2.26125279    2.085836269    2.211278783    2.273624477    2.154140881    1.643543481    1.429903712    1.315562488    2.3484239    1.660689328    1.29129859    1.000492873    1.603308166    1.688924861    1.227964317    0.9835826077    0.8356822382
17.25    4.153973516    4.333233327    2.875298431    4.090859972    2.916905523    2.844175207    2.758854337    2.329155975    2.269190719    2.091857939    2.216688249    2.280599796    2.161477794    1.64804206    1.434175974    1.319111577    2.356844995    1.666350458    1.294525072    1.003106857    1.60789793    1.694017046    1.23172704    0.986097708    0.8383517695
17.3    4.16286432    4.346605624    2.882224523    4.104433684    2.925603117    2.851385197    2.768296657    2.335514688    2.277108235    2.097904258    2.222139837    2.287312414    2.168870814    1.65255009    1.43848884    1.322634841    2.365305386    1.67204579    1.297726615    1.005740675    1.612442879    1.699095984    1.235465938    0.9885877341    0.8409007206
17.35    4.171983149    4.359881057    2.889053432    4.118030071    2.934437753    2.858461164    2.777824802    2.341851508    2.285097051    2.103969733    2.22779045    2.294285394    2.176260429    1.657054245    1.442788319    1.326126732    2.373776688    1.677791204    1.300930427    1.008415039    1.617049997    1.704169448    1.239205887    0.9910721845    0.8436281263
17.4    4.181249889    4.373170126    2.895958769    4.131814287    2.943271397    2.865663151    2.787287879    2.348189996    2.293068507    2.110047529    2.233501077    2.301009691    2.183579972    1.661610814    1.4471486    1.329647148    2.382274133    1.683512205    1.304071907    1.011136281    1.62168711    1.709208944    1.242947125    0.9935680241    0.8463427806
17.45    4.190666168    4.386380484    2.902995067    4.145593953    2.952096443    2.873056771    2.79673383    2.354528674    2.301069258    2.11609209    2.239154151    2.308022924    2.190908516    1.666130879    1.451493489    1.333204416    2.390822182    1.689252956    1.307209678    1.013891284    1.626285177    1.714231888    1.246704698    0.9960922814    0.8488705246
17.5    4.200154361    4.399552635    2.910060343    4.159397871    2.96101072    2.8805024    2.806370262    2.36084919    2.309054319    2.122132911    2.244797327    2.314814546    2.198236808    1.670695333    1.455816958    1.336752917    2.399363993    1.695004577    1.310377319    1.016642345    1.63085521    1.719268152    1.250531219    0.998638819    0.8514445981
17.55    4.209536699    4.412784269    2.917331114    4.173424003    2.969938928    2.887999732    2.815987239    2.366939968    2.31700503    2.128173064    2.250664122    2.32181763    2.205627717    1.675255276    1.460155412    1.340306572    2.407918099    1.700782214    1.313559924    1.019382857    1.635472327    1.724331855    1.254358563    1.001170683    0.8542195676
17.6    4.218894017    4.425941325    2.92468298    4.187618623    2.978654588    2.895465257    2.82557114    2.373100187    2.324927789    2.134233653    2.256557528    2.328602714    2.213204454    1.679984972    1.464479956    1.34385952    2.416429037    1.706635765    1.316709088    1.022044051    1.6401093    1.729379663    1.258213302    1.003717351    0.856944418
17.65    4.228375522    4.439100725    2.932065344    4.201873969    2.987529449    2.903020963    2.834927837    2.379156542    2.332830108    2.140249028    2.262412148    2.335588252    2.220899101    1.684734315    1.468740702    1.347430727    2.424919781    1.712673706    1.319863948    1.024757838    1.644787044    1.734440801    1.262076038    1.006262067    0.859640996
17.7    4.237638273    4.452347571    2.939366039    4.216021143    2.996662097    2.910585562    2.844295594    2.385439629    2.340638173    2.146225779    2.268248653    2.342443062    2.228527425    1.689500894    1.472966397    1.351050505    2.433378592    1.718682066    1.322987221    1.027445924    1.649509127    1.739550328    1.265944418    1.008816265    0.862391246
17.75    4.247098317    4.465659522    2.946492648    4.230097814    3.005939296    2.918112917    2.853747467    2.391671761    2.348403277    2.152164796    2.274184293    2.34926185    2.236096069    1.694268306    1.477198499    1.354622435    2.441872991    1.724670597    1.32612825    1.030108188    1.65431528    1.744630303    1.26981243    1.011380433    0.8652914972
17.8    4.25691431    4.479053623    2.953704416    4.244122719    3.015238614    2.925562568    2.863148568    2.39791769    2.356205238    2.158093189    2.280303848    2.355818067    2.243515853    1.698903834    1.481411076    1.358166564    2.450352292    1.730671804    1.329305904    1.032745675    1.659122927    1.749654448    1.273614117    1.013952553    0.8679057839
17.85    4.266780831    4.492533153    2.960854789    4.258153321    3.024423947    2.93293122    2.872660159    2.404044602    2.363904633    2.164015982    2.286649732    2.362455804    2.250901733    1.703586827    1.485597426    1.361681402    2.458847541    1.736788257    1.332463263    1.0353624    1.663948641    1.754704058    1.277347453    1.016492884    0.870514512
17.9    4.276521155    4.506100964    2.968159788    4.27222142    3.033683454    2.940363051    2.882346876    2.410201885    2.371640906    2.169911424    2.293126524    2.369029467    2.25828152    1.708127998    1.489791388    1.365197829    2.467298232    1.742972044    1.335627539    1.037980199    1.668801457    1.759765615    1.281072583    1.019019418    0.8731425887
17.95    4.286213668    4.519774437    2.975410918    4.286387103    3.043167164    2.947971147    2.891686792    2.416324315    2.379469257    2.17580152    2.299645726    2.37543448    2.265749991    1.712598081    1.493953311    1.368717513    2.475716507    1.749158882    1.338808128    1.040598266    1.673675478    1.764846151    1.284780776    1.02154131    0.875783679
18    4.295738252    4.53341173    2.982679583    4.300566939    3.052623387    2.95561343    2.901081394    2.422420802    2.387277296    2.181662536    2.306097941    2.381774467    2.273054524    1.717100622    1.498126426    1.372254057    2.484154163    1.755409295    1.341983411    1.04317389    1.678615895    1.769944148    1.28850119    1.024107258    0.8786597203
18.05    4.305296886    4.54704473    2.989962041    4.31484729    3.061961714    2.963261488    2.910639822    2.428524738    2.395308401    2.187534518    2.312442168    2.38791029    2.280313523    1.721626362    1.50228307    1.375777556    2.492691851    1.761732127    1.345126264    1.045782334    1.683577473    1.775016828    1.292245933    1.026648343    0.8815199036
18.1    4.315334172    4.560730845    2.997455967    4.32921708    3.071142782    2.971006963    2.920196501    2.434541237    2.403325795    2.193308223    2.31859804    2.394304009    2.287547197    1.726163692    1.506433582    1.379396377    2.501228131    1.768135599    1.348256315    1.048366879    1.688569731    1.780071891    1.295971441    1.029176471    0.8841382353
18.15    4.32548706    4.574376214    3.004818683    4.343658141    3.080310265    2.978807082    2.929591769    2.440449281    2.411242612    2.199073947    2.324791133    2.400443758    2.294871553    1.730664169    1.510533263    1.382982636    2.509740528    1.774543145    1.351360848    1.050924593    1.693564959    1.785166139    1.299690568    1.031662781    0.8866716484
18.2    4.33538719    4.58794911    3.012083351    4.35810716    3.089414599    2.986633171    2.938880187    2.446143116    2.419155888    2.204832492    2.330952466    2.406601701    2.302235308    1.735112236    1.514607895    1.386601279    2.518267586    1.780987317    1.354487752    1.053476634    1.698586274    1.790333329    1.303375921    1.03413068    0.8894331341
18.25    4.345301029    4.60154288    3.019348923    4.37252684    3.098352238    2.994464934    2.948319746    2.451854647    2.427181308    2.210588677    2.337037898    2.412534156    2.309682671    1.739520257    1.518686719    1.390286641    2.526803343    1.787396148    1.357620685    1.056045765    1.703551252    1.795512221    1.30696926    1.036595595    0.8919881817
18.3    4.355168929    4.615094999    3.026597232    4.387063092    3.107538206    3.002287916    2.957792334    2.457805871    2.435196427    2.216290704    2.343053139    2.418590373    2.317161469    1.743920963    1.522753339    1.394039275    2.535339141    1.79375838    1.36072854    1.058616543    1.708517107    1.800683556    1.31060987    1.039079801    0.8945755234
18.35    4.365092305    4.628861252    3.033829682    4.401596505    3.116890675    3.010037768    2.967388269    2.463797401    2.443122286    2.221989576    2.348886758    2.424438219    2.324682317    1.748351953    1.526804709    1.397865907    2.543912165    1.800106917    1.363813312    1.06121419    1.713490873    1.805802724    1.314289095    1.041593134    0.8971748219
18.4    4.374679297    4.642811917    3.040972796    4.41621955    3.126212617    3.017690901    2.977118389    2.469818546    2.450973258    2.227721143    2.354508951    2.430669175    2.332286142    1.752860918    1.530863237    1.401739565    2.552544639    1.806339945    1.36687936    1.063835834    1.718456575    1.810903722    1.31792342    1.044102744    0.9000328798
18.45    4.384036347    4.656767775    3.048230512    4.430924257    3.135584251    3.025406781    2.986852986    2.475769075    2.458882955    2.23349657    2.360175263    2.436676321    2.339832297    1.757345571    1.53491268    1.405630143    2.561218525    1.812579996    1.369901329    1.066373157    1.723374443    1.816074021    1.321537997    1.046568222    0.9026868368
18.5    4.393286483    4.670566312    3.0556354    4.445620079    3.145078151    3.033180868    2.996556579    2.481659295    2.466784459    2.239293497    2.365842694    2.442785075    2.347340488    1.761840366    1.538978722    1.409520886    2.569938137    1.818856048    1.372883627    1.068869484    1.728313839    1.82122906    1.325130722    1.049058229    0.9056101809
18.55    4.402627236    4.68439441    3.06309829    4.460235152    3.15468303    3.04086843    3.006495278    2.487345265    2.474752124    2.245124813    2.371568787    2.448654579    2.354896407    1.766370554    1.543106757    1.413430696    2.578704904    1.825130158    1.375802737    1.071318831    1.73323767    1.826406665    1.328764171    1.051567574    0.9083203288
18.6    4.412032989    4.698099696    3.070480775    4.474841347    3.164029682    3.048471063    3.01663903    2.492961096    2.482702007    2.251005218    2.377323557    2.454564348    2.362411372    1.770882797    1.547211974    1.417342947    2.587422728    1.831402982    1.378729205    1.073816049    1.738179139    1.831649408    1.332368949    1.054118385    0.9109735358
18.65    4.421696269    4.711806323    3.077770509    4.489331852    3.173328789    3.056020269    3.027054677    2.498608537    2.490686332    2.256867783    2.383111352    2.460201185    2.36997815    1.775383468    1.551340143    1.421203141    2.5961321    1.837604539    1.381642496    1.076326532    1.743064048    1.836919859    1.335930158    1.056721186    0.9138863376
18.7    4.431304218    4.725645988    3.085005962    4.503888281    3.182706897    3.06358664    3.037575528    2.504355227    2.498696807    2.26272823    2.38894821    2.46606962    2.377443468    1.779950141    1.555435135    1.425041129    2.604854835    1.843841711    1.384555848    1.078863392    1.747993965    1.842223547    1.339532064    1.059374367    0.9169233704
18.75    4.441132517    4.739701916    3.092119674    4.518481926    3.192116887    3.071140711    3.0478278    2.510011588    2.506775184    2.268645459    2.394708486    2.472034404    2.384885621    1.784530431    1.559499135    1.428876568    2.61359097    1.85011482    1.387476257    1.081393689    1.753010467    1.8475007    1.343057694    1.062015729    0.9196026726
18.8    4.450918862    4.753837387    3.099204445    4.53306155    3.201546048    3.078619702    3.058000943    2.515628326    2.514788645    2.274648089    2.400409698    2.477982698    2.392243016    1.789258999    1.563587641    1.432791452    2.622388989    1.856374499    1.390419599    1.083942584    1.758070231    1.852769597    1.346505989    1.064631466    0.9225660229
18.85    4.460757625    4.767922174    3.106359995    4.547592461    3.211055086    3.086166393    3.068255634    2.521282894    2.522856778    2.28068297    2.406187269    2.483814897    2.399803098    1.794009341    1.567693768    1.436663708    2.631191862    1.862678578    1.393324851    1.086479818    1.763120587    1.858024109    1.349898915    1.067225854    0.9254662845
18.9    4.470272026    4.782135133    3.113481064    4.562245742    3.220533761    3.093625896    3.078586331    2.527083334    2.530912002    2.286643663    2.412020497    2.489646367    2.407273513    1.798755286    1.571784189    1.440510358    2.639996797    1.868934176    1.396270373    1.089034363    1.768122372    1.863287963    1.353244971    1.069824882    0.9284576684
18.95    4.479922763    4.796426635    3.120481836    4.576878127    3.229898411    3.101093047    3.089009492    2.532968812    2.538930151    2.292631889    2.41790082    2.495350933    2.41474528    1.803476055    1.575856725    1.444359516    2.648739139    1.875131418    1.399228797    1.091587662    1.773144257    1.868494477    1.356516364    1.072396848    0.9314670279
19    4.489798194    4.81066853    3.127405701    4.591555793    3.239268089    3.108636847    3.099528694    2.53896756    2.546871534    2.298580873    2.423887367    2.501189667    2.422228775    1.808099471    1.579903479    1.448249361    2.657511276    1.881385644    1.402217198    1.094158575    1.778206203    1.873712684    1.359738161    1.074916529    0.9344275948
19.05    4.499546012    4.824835642    3.134438517    4.606277386    3.248574529    3.116209022    3.109857122    2.544855942    2.55516462    2.304487515    2.429967515    2.50708102    2.429763037    1.812713616    1.583906285    1.452145925    2.666302189    1.887682385    1.405178456    1.096683272    1.783193693    1.878946989    1.362953277    1.077402802    0.9375432214
19.1    4.50930366    4.839062945    3.141237515    4.621040432    3.258084488    3.123820684    3.120408195    2.5507638    2.563440638    2.310332575    2.436122937    2.512972799    2.437326838    1.817300375    1.587932592    1.456003559    2.675110883    1.893942599    1.408106422    1.099212034    1.788165308    1.884244743    1.366171314    1.079890278    0.9403797401
19.15    4.519059137    4.853253968    3.148054563    4.635827348    3.267565732    3.131428774    3.131141054    2.556879237    2.571686137    2.316122284    2.442217827    2.51870444    2.444728263    1.821883438    1.591938482    1.459790955    2.683974272    1.900163418    1.411028184    1.101692076    1.793125321    1.889617874    1.369452932    1.082352008    0.9431288269
19.2    4.528710413    4.867519456    3.154991578    4.650693453    3.277317176    3.138983787    3.141978134    2.563034877    2.579943151    2.321844005    2.448587243    2.524337375    2.45205456    1.826460103    1.595992729    1.46348236    2.692864811    1.906373164    1.413879444    1.104167809    1.798028772    1.895048173    1.372798709    1.084815452    0.9457883733
19.25    4.538211593    4.88205518    3.161940312    4.665682949    3.28697151    3.146411319    3.152928986    2.569165917    2.588179922    2.327569626    2.454514465    2.529873015    2.459588259    1.831085822    1.600063594    1.46719379    2.701715983    1.912515182    1.4166791    1.106691085    1.802855739    1.90049397    1.37615842    1.087261864    0.9484058248
19.3    4.547822523    4.896516721    3.168991811    4.680763494    3.29668412    3.153798794    3.163931049    2.57534806    2.596316659    2.333320989    2.460208869    2.535420686    2.467190043    1.835718336    1.604154375    1.470922834    2.710596367    1.91866192    1.419473585    1.109276522    1.807687662    1.905947017    1.379526442    1.089726874    0.9511675646
19.35    4.5574678    4.91091797    3.17602689    4.696006484    3.306161556    3.161133832    3.175103775    2.581444563    2.604431839    2.339075799    2.465787165    2.540874733    2.474675546    1.840243213    1.60823487    1.474556533    2.719505357    1.924813389    1.422263704    1.111892552    1.812603746    1.911415103    1.382898953    1.092267704    0.9540615581
19.4    4.567399933    4.9252634    3.183235961    4.711410791    3.315619861    3.168456485    3.186375201    2.587642015    2.612596477    2.344737581    2.471352728    2.546351936    2.482163901    1.844747167    1.612369287    1.478163598    2.728461741    1.930971289    1.425117073    1.114504524    1.817469197    1.916847927    1.386230702    1.094864844    0.9566202754
19.45    4.57748989    4.939723793    3.190448213    4.72680575    3.324973811    3.175797173    3.197565653    2.59386977    2.620803781    2.350422013    2.476915225    2.551870801    2.489672413    1.849157435    1.616569146    1.481761779    2.737445904    1.937188538    1.427986375    1.117101799    1.822302765    1.922288637    1.389563567    1.097489533    0.9595167719
19.5    4.587971829    4.954072565    3.197561549    4.742226567    3.334729007    3.182986119    3.208375884    2.60024719    2.629072444    2.356103683    2.482437596    2.557478405    2.49725111    1.853607929    1.62078626    1.485383551    2.746453255    1.943366096    1.430808948    1.119711931    1.827168178    1.927783941    1.392892878    1.100129592    0.9622783181
19.55    4.598600449    4.968271046    3.204536873    4.757573479    3.344472398    3.190146496    3.219180686    2.606863672    2.637178208    2.361820764    2.488088844    2.563203182    2.50495475    1.858123486    1.62503234    1.489055445    2.755420007    1.949564071    1.433596751    1.122296492    1.832003061    1.933282744    1.396272314    1.102755567    0.9648960133
19.6    4.609179326    4.982613055    3.211285878    4.772995005    3.354105706    3.197218112    3.229980118    2.613706089    2.645158729    2.367468275    2.493870532    2.568821985    2.512684947    1.862554504    1.629305279    1.49277258    2.764387508    1.955762278    1.436413199    1.124891541    1.836821267    1.938799798    1.399694137    1.105397711    0.9676780822
19.65    4.619637534    4.99723147    3.217816781    4.788393127    3.363792004    3.204262996    3.240620458    2.62064938    2.65318083    2.373110116    2.49975005    2.574398463    2.520286045    1.867002477    1.633599598    1.496492994    2.773366719    1.962021762    1.439273241    1.127523055    1.841663135    1.944282836    1.403145807    1.108040317    0.9706061377
19.7    4.629645686    5.011901303    3.22413306    4.803815125    3.373629604    3.211409269    3.251250578    2.62735501    2.661324732    2.37870914    2.50564572    2.580023842    2.527833649    1.871247222    1.637902811    1.500202293    2.782340422    1.968415985    1.442142445    1.130144506    1.846513674    1.949757563    1.406562656    1.110661998    0.9733805239
19.75    4.639895765    5.026501627    3.230332864    4.819353165    3.383471849    3.218648939    3.26165632    2.634001395    2.669561935    2.384401616    2.511626761    2.585679756    2.535313068    1.875490097    1.642193144    1.503881364    2.791304419    1.974824733    1.445075839    1.132802239    1.851425137    1.955181414    1.410020332    1.113326723    0.9761932881
19.8    4.649670594    5.040973294    3.236629411    4.835068914    3.39322843    3.225851805    3.271981124    2.640681065    2.677773825    2.390127141    2.517602269    2.591330114    2.542760492    1.879815104    1.646521633    1.507543585    2.800259962    1.981141894    1.448022237    1.135487216    1.856377559    1.960571387    1.413475734    1.116017621    0.9790563283
19.85    4.659230082    5.055399507    3.243243374    4.850787019    3.402824674    3.233157799    3.282213684    2.647412351    2.686031543    2.395843939    2.523667529    2.596897275    2.550184181    1.884195088    1.650791026    1.51121183    2.809244441    1.987497597    1.450935711    1.138186655    1.861373489    1.965979103    1.416870173    1.118725572    0.9818896674
19.9    4.66894258    5.069872763    3.250107549    4.86656714    3.412111706    3.24047418    3.292643711    2.654182724    2.694323718    2.401510012    2.529655034    2.602467621    2.557820513    1.888624221    1.655014791    1.514932646    2.818259653    1.993929591    1.453809733    1.141003603    1.866376754    1.971412899    1.420204587    1.121455357    0.9847226574
19.95    4.678855732    5.084475101    3.257041557    4.882189646    3.421455246    3.247832055    3.303277103    2.660868904    2.702679903    2.407187931    2.535596947    2.608048791    2.565494764    1.893048641    1.65924479    1.518616963    2.827232032    2.000344613    1.456694964    1.143837183    1.871384843    1.976869944    1.423525939    1.124207686    0.9876410959
20    4.689001351    5.099159622    3.264028883    4.897548106    3.430824082    3.255145379    3.313968367    2.66765423    2.711088371    2.412900972    2.541655594    2.613614721    2.573144419    1.897542545    1.663484104    1.522283699    2.836161064    2.006696714    1.459586798    1.146755955    1.876376067    1.982331601    1.426807676    1.126963883    0.9906068555
20.05    4.699161673    5.11384333    3.271001367    4.912855755    3.440212361    3.262415085    3.324758985    2.674554185    2.719585367    2.418570811    2.547641851    2.619171993    2.580635555    1.902033442    1.667736319    1.525993142    2.845023769    2.01300409    1.462519243    1.149689973    1.881370305    1.987867406    1.430078931    1.129748124    0.9935897866
20.1    4.709503293    5.128375634    3.277800049    4.928173383    3.449955808    3.269788999    3.335665751    2.681467128    2.728049649    2.424211363    2.553502619    2.624642427    2.588084707    1.906640367    1.672025328    1.529723635    2.853827112    2.019443943    1.465483416    1.152604793    1.886344955    1.99333253    1.433361674    1.132559976    0.9964666464
20.15    4.719747043    5.142872334    3.284508964    4.943408337    3.459487647    3.277189285    3.346370487    2.688194125    2.736283167    2.429791971    2.559628208    2.630170941    2.595596538    1.911239468    1.676342526    1.533441795    2.862617931    2.025834946    1.468459164    1.15551606    1.891212924    1.998722542    1.436577666    1.135427206    0.9994088147
20.2    4.72987707    5.157431596    3.291331312    4.958574904    3.468990157    3.284631549    3.357206881    2.694831063    2.744560372    2.435332594    2.565729352    2.635805415    2.603141463    1.915847401    1.680649637    1.537066586    2.871370691    2.032148662    1.471399905    1.15850735    1.896064878    2.004098143    1.439746387    1.138304799    1.002092005
20.25    4.740156937    5.171984528    3.298140599    4.973628982    3.478279324    3.292006499    3.36811588    2.701443381    2.752800754    2.440852335    2.571802846    2.641468812    2.610712345    1.920569447    1.68490676    1.540703534    2.880180065    2.038483228    1.474338935    1.161538314    1.900976248    2.009532549    1.442975955    1.14117398    1.004925214
20.3    4.750615021    5.186535364    3.305043271    4.988730147    3.488309375    3.299418092    3.37899979    2.708201275    2.761090655    2.44637249    2.577984734    2.647128075    2.618357572    1.925389984    1.689132953    1.544357372    2.889058745    2.044779519    1.477256938    1.164580297    1.905853846    2.01502956    1.44623415    1.144065185    1.007885064
20.35    4.761357013    5.201137582    3.311934094    5.003776894    3.498502625    3.306920766    3.389902771    2.714813664    2.769221314    2.451871114    2.584226786    2.652711275    2.626237459    1.930171231    1.693333917    1.548026856    2.897957117    2.051130485    1.480159192    1.167657007    1.910767139    2.02067745    1.449478418    1.146984499    1.010531887
20.4    4.772279132    5.215819958    3.318660523    5.01884567    3.508912012    3.314427369    3.400567296    2.721494362    2.777490873    2.457414924    2.590473091    2.658223273    2.634193182    1.934964604    1.697552761    1.551679847    2.906851307    2.057476101    1.48305357    1.170709864    1.915647228    2.02636502    1.452720727    1.149864308    1.013295772
20.45    4.78274541    5.230490052    3.325175457    5.033659952    3.519716155    3.321908939    3.411249656    2.728179047    2.785783802    2.462987701    2.596831502    2.66369768    2.642196924    1.939758285    1.701895109    1.555335652    2.915742071    2.063707274    1.485981617    1.173759245    1.920458669    2.032031717    1.455920751    1.152776495    1.015975285
20.5    4.792846872    5.245132257    3.331702526    5.048415826    3.530534436    3.329396968    3.422017272    2.734910468    2.794105839    2.468670844    2.603194999    2.669180375    2.650155986    1.94447247    1.706219438    1.558963112    2.924604968    2.069956539    1.488917611    1.17681359    1.925302007    2.037646638    1.459110796    1.15570181    1.018675369
20.55    4.802822115    5.25980476    3.338235878    5.063134435    3.541326143    3.336860751    3.432977482    2.74162911    2.802360475    2.474301204    2.60944574    2.674639092    2.658155292    1.949262152    1.710592857    1.562544354    2.933470703    2.076114796    1.491900361    1.179799507    1.930148225    2.043255955    1.462263865    1.158672336    1.021400076
20.6    4.812464031    5.274355009    3.344746338    5.077743168    3.551969539    3.344248581    3.44398113    2.748298707    2.810468767    2.479948392    2.615908171    2.680003759    2.666194205    1.954036342    1.715020858    1.566097291    2.942246902    2.082304872    1.49486352    1.182759265    1.93496065    2.048847165    1.465348591    1.16164969    1.02423048
20.65    4.821817916    5.288817958    3.351102996    5.092260193    3.562512951    3.351645042    3.454976239    2.755157759    2.818500656    2.485633702    2.622476318    2.685307724    2.674268909    1.958792797    1.719494629    1.569662627    2.950917359    2.088580834    1.497871352    1.185688524    1.939805877    2.054464373    1.46842181    1.164666218    1.027151179
20.7    4.831303757    5.303194438    3.357559495    5.106735769    3.572991006    3.359003338    3.465921743    2.762056258    2.826466401    2.491392549    2.630128812    2.690604149    2.682417367    1.963574194    1.723947343    1.573204336    2.959484444    2.094934751    1.500905962    1.188595775    1.944627971    2.06004713    1.471510883    1.167674618    1.029914435
20.75    4.840879262    5.317410649    3.364233686    5.121268245    3.583585017    3.366341197    3.476668257    2.76884806    2.834411907    2.49711862    2.637705462    2.695847907    2.690698704    1.968372052    1.728426375    1.576765382    2.968091017    2.101295087    1.503898174    1.191576958    1.949458248    2.065643745    1.474568983    1.170690845    1.032570618
20.8    4.850203327    5.331507305    3.370947062    5.135833233    3.594344487    3.373726792    3.487257802    2.775471318    2.842404492    2.502799884    2.645466733    2.701053298    2.69894178    1.97315342    1.732868021    1.580343627    2.976744001    2.107642769    1.506792047    1.194520822    1.95421115    2.071359803    1.477614547    1.173706294    1.035178533
20.85    4.85916606    5.345609279    3.377744196    5.150500296    3.605070814    3.381044803    3.497971268    2.781869341    2.850290401    2.508397148    2.653447803    2.706202752    2.707285632    1.978260992    1.737269445    1.583924161    2.9854081    2.11391669    1.509682782    1.197467681    1.958939454    2.07706489    1.480731907    1.176754538    1.037821946
20.9    4.868196178    5.359672771    3.384551051    5.165306938    3.615739464    3.388422727    3.508511474    2.788281286    2.858051691    2.513989887    2.661460722    2.711247164    2.715696683    1.983342734    1.741673927    1.587496487    2.994084545    2.120097652    1.512621169    1.20032095    1.963628945    2.082789924    1.483820314    1.17981283    1.040507215
20.95    4.877095138    5.373804453    3.391369992    5.180039962    3.626518936    3.395783943    3.51890349    2.794596295    2.865735512    2.519553022    2.669404913    2.716211534    2.724091597    1.988353868    1.746071252    1.591082224    3.002813356    2.126218102    1.515582129    1.203144395    1.968293669    2.088568283    1.486879822    1.182883855    1.043262146
21    4.886148024    5.388016485    3.398226129    5.194705227    3.637471348    3.403065097    3.529247925    2.800936402    2.873443675    2.525134326    2.677509765    2.721212037    2.732498952    1.993429524    1.750461833    1.594735977    3.01155286    2.132341186    1.518555492    1.206008795    1.972943554    2.094332121    1.489900528    1.185956815    1.045934601
21.05    4.895349924    5.402042592    3.405077138    5.209562334    3.648264841    3.410222957    3.539496541    2.807412312    2.881160706    2.530703475    2.685750628    2.72607655    2.740850604    1.998510945    1.754789885    1.598448618    3.020349239    2.138589585    1.521550638    1.208859932    1.977657942    2.100075518    1.492904683    1.189009393    1.048644777
21.1    4.904548274    5.416037772    3.412075531    5.22453003    3.659088641    3.417311937    3.549964558    2.813967389    2.889064708    2.536298242    2.694138242    2.730777474    2.74919265    2.003744338    1.759102228    1.602134572    3.029132612    2.144945132    1.52453149    1.211674023    1.982269617    2.105841148    1.495859962    1.192083193    1.05136046
21.15    4.91376469    5.4300821    3.419075349    5.239531247    3.669920988    3.424391045    3.560699974    2.820391651    2.897020288    2.541964738    2.702423242    2.735464987    2.75729321    2.009253401    1.763412256    1.605770486    3.03799941    2.151375506    1.527533781    1.214545655    1.986880293    2.111668636    1.498867171    1.195119842    1.054119449
21.2    4.923043825    5.443963326    3.425817258    5.254542399    3.680372263    3.43141987    3.571152861    2.826731096    2.905057588    2.547651946    2.710517648    2.74014818    2.765444774    2.014868908    1.767688977    1.609409519    3.046895472    2.157779483    1.530515412    1.21736643    1.991496294    2.117517847    1.501834925    1.198171157    1.057000322
21.25    4.932457985    5.457527853    3.432947773    5.269710316    3.690779516    3.438368826    3.581594642    2.832829353    2.913226652    2.553367073    2.718842395    2.744844323    2.773577457    2.020415745    1.77189659    1.613052779    3.055799221    2.164243851    1.533481872    1.220241872    1.996194285    2.123376446    1.504743909    1.201176874    1.059791973
21.3    4.942084273    5.471097502    3.439914015    5.285034639    3.701250303    3.44514094    3.59213289    2.838952086    2.921423984    2.559014067    2.727144919    2.74951131    2.781795763    2.025838853    1.776033913    1.616667095    3.064741165    2.170884069    1.536485307    1.223034401    2.000936137    2.129206721    1.507610075    1.204229388    1.062746053
21.35    4.951702237    5.484631683    3.446676534    5.300587523    3.711692135    3.451857335    3.602547415    2.845220117    2.929663968    2.564706977    2.735539226    2.754239142    2.790143669    2.031301851    1.780228894    1.620200259    3.073719876    2.177547873    1.539508311    1.225862927    2.005745415    2.135066199    1.510503329    1.207304644    1.065718176
21.4    4.961155777    5.498117721    3.453434472    5.315996983    3.72218605    3.45857469    3.612867098    2.85144275    2.937963055    2.570391817    2.743944039    2.759007041    2.798506522    2.036765468    1.784479975    1.623705968    3.08273786    2.18422159    1.542537968    1.228677459    2.010527738    2.141101679    1.513413169    1.210425703    1.068628238
21.45    4.970772767    5.511521753    3.459982787    5.331334506    3.73269205    3.465235018    3.623147803    2.857804338    2.946370424    2.576014946    2.752441456    2.763913322    2.806798207    2.04211605    1.788662676    1.627233015    3.091787018    2.190933679    1.545588952    1.231469444    2.015284488    2.147184537    1.516279156    1.213511427    1.071553003
21.5    4.980430989    5.524726895    3.466765088    5.346716247    3.7431178    3.471745454    3.633365907    2.864287169    2.954793417    2.581692173    2.76116128    2.768805888    2.815096263    2.047339945    1.792841853    1.630758219    3.100789586    2.197615953    1.548653772    1.234202907    2.020057139    2.153266377    1.5190985    1.216581256    1.074448178
21.55    4.989917462    5.538009618    3.473537948    5.362127306    3.75365063    3.478189148    3.643712609    2.870945834    2.963288559    2.587420913    2.770008156    2.773652389    2.823376844    2.052505682    1.797024674    1.634258803    3.109808989    2.204288031    1.551661298    1.236888258    2.024841217    2.159355055    1.521936507    1.219619049    1.077295809
21.6    4.999618406    5.551331165    3.480288883    5.377734136    3.764248171    3.484657889    3.654095881    2.877925125    2.971770472    2.593182994    2.778856506    2.778441448    2.83155997    2.057588515    1.801176183    1.637724822    3.118825618    2.210809155    1.554719791    1.239536609    2.029620994    2.165480004    1.524762326    1.222696201    1.080180294
21.65    5.008577216    5.564759769    3.487051313    5.393361594    3.774805859    3.491166078    3.664168381    2.885078733    2.980053675    2.59897898    2.78767426    2.783313838    2.839765535    2.062634176    1.805205748    1.641115967    3.127818925    2.217273387    1.557761728    1.242156271    2.034380708    2.171706795    1.527574875    1.225765775    1.083143672
21.7    5.018052482    5.578335464    3.493862493    5.408908215    3.785262246    3.497738951    3.67424371    2.892320913    2.988213903    2.604819527    2.796634053    2.788427064    2.847840709    2.067574671    1.809169798    1.644482708    3.136767534    2.223723879    1.560790927    1.244774635    2.039190998    2.177979068    1.530437981    1.228829472    1.086076152
21.75    5.02766197    5.591879845    3.500708514    5.424482633    3.795648249    3.504290007    3.684215323    2.899628577    2.996434749    2.610654997    2.805527339    2.793534012    2.855853501    2.072509316    1.813203396    1.647809544    3.145728099    2.230002322    1.563776489    1.24737572    2.043997919    2.184289175    1.533281076    1.231871376    1.088896055
21.8    5.037409302    5.605361055    3.507356818    5.440217038    3.806172811    3.510884906    3.694246473    2.90707048    3.004597083    2.616473351    2.8145626    2.798644303    2.863898373    2.077283972    1.817321542    1.651128432    3.154752    2.236236575    1.566765228    1.249979739    2.048815814    2.190641872    1.536059811    1.234957994    1.091678819
21.85    5.047018576    5.618668806    3.513971712    5.455877593    3.816663815    3.517439737    3.704296329    2.914591223    3.012971323    2.622269048    2.823585978    2.803678117    2.871949641    2.082058223    1.821374268    1.654409322    3.163869734    2.242522128    1.569744424    1.252528515    2.053533568    2.196935679    1.53878445    1.23800045    1.094506121
21.9    5.05646206    5.632036138    3.520396705    5.471641907    3.827113092    3.523939601    3.714096987    2.922050984    3.021429738    2.628088158    2.832728124    2.808677125    2.880128841    2.086796449    1.82544523    1.657685645    3.17295027    2.248697821    1.572753811    1.255152797    2.058234042    2.2031638    1.541536107    1.241068198    1.097430653
21.95    5.065986654    5.645352867    3.526968061    5.487382862    3.837512472    3.530552501    3.723750714    2.929508722    3.029811204    2.633921511    2.841934779    2.813587346    2.88818453    2.091509497    1.829564691    1.660968281    3.18202695    2.254873165    1.575773678    1.257848864    2.062940694    2.209390199    1.544311281    1.244127464    1.100239207
22    5.075533099    5.658639992    3.533510304    5.502998496    3.848032151    3.537082619    3.733384093    2.936969915    3.038167456    2.639800367    2.851232829    2.81851437    2.896256886    2.096150862    1.833657437    1.664232417    3.191072171    2.261038706    1.578821081    1.260580698    2.06766165    2.215655728    1.547064435    1.247206636    1.103080124
22.05    5.084851161    5.67188101    3.540067695    5.518569147    3.85848366    3.543563939    3.743052924    2.944303408    3.046493701    2.645713199    2.860568047    2.823448503    2.904402217    2.100782223    1.837829716    1.667510661    3.200137683    2.26703709    1.581815839    1.263298425    2.072338208    2.221972946    1.54988579    1.250274016    1.105930156
22.1    5.094034255    5.685209525    3.546749133    5.534043995    3.868624759    3.549957475    3.752923173    2.951734739    3.054667429    2.651657105    2.869993563    2.828579    2.912338269    2.105459938    1.842078165    1.670841654    3.209142593    2.273094609    1.584780759    1.265957524    2.076974761    2.228316047    1.55276364    1.253366022    1.108575237
22.15    5.103309109    5.698625584    3.553557829    5.549522468    3.878377472    3.55626005    3.762622103    2.959200118    3.062833493    2.657619687    2.879605866    2.833657854    2.920291408    2.110036719    1.846352261    1.674172455    3.218087486    2.279191211    1.58767497    1.268527728    2.081511387    2.234562441    1.555632217    1.256425761    1.111328491
22.2    5.112618089    5.711952146    3.560451055    5.56483759    3.888120792    3.562618828    3.772103012    2.966712631    3.070896722    2.663480542    2.889254476    2.838692668    2.928145723    2.114999177    1.85070454    1.677512776    3.22697606    2.285433957    1.590518971    1.271070066    2.086083467    2.240769315    1.558526555    1.25952219    1.114319621
22.25    5.122074914    5.725366573    3.567161317    5.580089452    3.897858147    3.569007054    3.781398769    2.974235615    3.078899004    2.669376906    2.898746342    2.843653893    2.935789443    2.120037718    1.855041827    1.680837947    3.235825347    2.291641571    1.593375764    1.273545567    2.090680783    2.246953847    1.561439127    1.262599474    1.117328939
22.3    5.131772256    5.738808995    3.573666079    5.595293169    3.907742604    3.575277699    3.790585434    2.981710081    3.086885946    2.67532364    2.908009948    2.848549048    2.943412399    2.125043927    1.859394996    1.684132471    3.244692111    2.297873016    1.596175763    1.27593191    2.095312095    2.25313973    1.564327309    1.265672995    1.120344223
22.35    5.141618252    5.752269193    3.580057007    5.610436232    3.917568877    3.581575677    3.799495719    2.988934078    3.094837118    2.681273004    2.917419865    2.853362128    2.951025556    2.129912471    1.863782027    1.687441479    3.253476416    2.304105629    1.599021611    1.278370039    2.099915945    2.259215825    1.567248453    1.26877514    1.123239655
22.4    5.151583584    5.765726037    3.586334613    5.625688815    3.927238313    3.587853524    3.808276805    2.99623789    3.102782003    2.687230215    2.926876897    2.858104197    2.958719172    2.134704385    1.868183129    1.690711691    3.262240808    2.310354553    1.601890573    1.280800089    2.104563212    2.26525431    1.570194495    1.271870953    1.126175493
22.45    5.161279517    5.779187526    3.592387029    5.641010931    3.936596308    3.594090113    3.816481217    3.003430582    3.110785097    2.693186983    2.936441967    2.86275781    2.966468018    2.139427148    1.872562201    1.693960026    3.27103207    2.316676713    1.60479679    1.28317633    2.109224496    2.271303977    1.573140625    1.274967623    1.129151753
22.5    5.171228491    5.792611251    3.598407387    5.656403103    3.945739811    3.600411819    3.824427926    3.010612424    3.118795245    2.699123171    2.946195425    2.86728725    2.974124356    2.144173872    1.876942725    1.69715199    3.279818457    2.322982377    1.607700782    1.285546091    2.11391338    2.277341509    1.576116165    1.27809108    1.132093463
22.55    5.181458847    5.806038454    3.604524936    5.671714607    3.954864847    3.606897256    3.832366619    3.017890372    3.126852444    2.705045276    2.955998264    2.87161089    2.981717207    2.148945019    1.88136361    1.700257266    3.288625649    2.329140846    1.610590899    1.287950572    2.118606169    2.283335206    1.579065847    1.281235194    1.134799285
22.6    5.191321066    5.819498419    3.610649605    5.686872545    3.964180282    3.613352758    3.840534818    3.02507774    3.1348356    2.710933719    2.965740285    2.875870939    2.989446837    2.153657425    1.885829729    1.703375859    3.297441501    2.335335711    1.613462882    1.290301263    2.123415461    2.28928234    1.581959698    1.284361753    1.137628954
22.65    5.200993693    5.832907832    3.616778999    5.702068148    3.973619481    3.619992513    3.84861523    3.032215786    3.142672422    2.716790364    2.975494216    2.880083676    2.997394863    2.158406865    1.890288397    1.706626284    3.306273124    2.341491138    1.616293702    1.292650447    2.128139098    2.295218673    1.584747388    1.287503883    1.140297646
22.7    5.21081283    5.845971556    3.622805703    5.717315764    3.983110734    3.626744293    3.856746825    3.039304615    3.150365471    2.722698403    2.985446801    2.8843559    3.005591261    2.163369985    1.89474724    1.709892664    3.315149148    2.347458173    1.619128189    1.295024531    2.132924249    2.301170547    1.587543163    1.290636407    1.143061604
22.75    5.220907438    5.85893927    3.62866787    5.732564596    3.992663901    3.633565124    3.864893355    3.046394251    3.157943003    2.728676377    2.995357641    2.88861012    3.013918803    2.16831028    1.899263427    1.713160953    3.324048155    2.353341572    1.621955194    1.297304278    2.137678653    2.307131012    1.590346791    1.29375957    1.145921449
22.8    5.230853828    5.87185429    3.634322165    5.747767187    4.002238621    3.640367988    3.873105429    3.053508914    3.165299395    2.734701079    3.00535147    2.893121903    3.022814433    2.173243453    1.903778406    1.716437175    3.333030654    2.359314217    1.624770476    1.299633308    2.142447492    2.313126529    1.593125206    1.29684789    1.148681207
22.85    5.240840073    5.884619775    3.639749161    5.762865211    4.011577246    3.647270969    3.881530407    3.060573375    3.172599735    2.740762215    3.015272567    2.897682785    3.031734803    2.178150097    1.908292228    1.719664613    3.342019055    2.365342956    1.627590135    1.302112695    2.147221271    2.319103334    1.595844151    1.299953538    1.151370008
22.9    5.250810089    5.897393591    3.64499141    5.777981538    4.020754753    3.654345707    3.890139292    3.067730613    3.179801321    2.746833238    3.025160494    2.902142299    3.04075737    2.182925146    1.912826142    1.72287651    3.35101971    2.371394393    1.630425532    1.304659746    2.151987198    2.325128841    1.598473125    1.302980897    1.154113503
22.95    5.261236358    5.910323423    3.650414171    5.793037601    4.029788409    3.66148355    3.898646201    3.074957902    3.186891193    2.752959318    3.035136061    2.906490298    3.04995719    2.187751524    1.917399472    1.72617685    3.360019099    2.377398728    1.633277626    1.307185122    2.156815047    2.331189537    1.601097905    1.306051507    1.156813628
23    5.271698948    5.923239314    3.655834517    5.808326362    4.038873797    3.668679619    3.907096961    3.082106922    3.193890461    2.759107059    3.045224756    2.910733061    3.059232776    2.192582199    1.92201902    1.729507313    3.369032673    2.383425759    1.636127165    1.309769493    2.161652861    2.337292402    1.603739897    1.309139524    1.159451846
23.05    5.281623204    5.936074879    3.661239883    5.823733469    4.047867272    3.67596026    3.915757647    3.089235584    3.200944977    2.76532142    3.055540971    2.914920579    3.068570899    2.197414383    1.926692512    1.732917382    3.378004858    2.389397525    1.638993043    1.3123433    2.166442312    2.343380177    1.606339563    1.312226866    1.162195032
23.1    5.291655118    5.948799169    3.666449764    5.839229974    4.056820758    3.683284665    3.924247627    3.096323026    3.207946555    2.771600146    3.066089132    2.919147934    3.077855957    2.202253775    1.931381491    1.736393883    3.38696284    2.395423008    1.641874048    1.314979651    2.171167367    2.3494794    1.6089183    1.315278924    1.165104796
23.15    5.301571457    5.961378102    3.671551225    5.854664644    4.065859033    3.690625648    3.932569482    3.103258116    3.21478915    2.777904048    3.076718698    2.923366417    3.087106708    2.207055172    1.936116963    1.739903933    3.395849442    2.401525735    1.644742284    1.317614264    2.175825757    2.355626375    1.611565518    1.318313066    1.167931243
23.2    5.311441265    5.973913244    3.676425926    5.870303437    4.074713877    3.697923834    3.94092782    3.110177991    3.221659483    2.784250986    3.087614425    2.927600559    3.096442474    2.212022737    1.940849663    1.743472816    3.404718245    2.407647696    1.647642503    1.320282621    2.18043515    2.361815951    1.614244352    1.321342111    1.170759331
23.25    5.321161691    5.986420948    3.68158086    5.886072456    4.083563541    3.705082798    3.949369128    3.117048526    3.22852157    2.790690828    3.098374978    2.931616278    3.105808228    2.217017242    1.945608488    1.747060741    3.413595574    2.413746559    1.650597058    1.322884115    2.185042131    2.368027693    1.616949337    1.324367993    1.173538036
23.3    5.33109206    5.999030666    3.68687514    5.901806085    4.092447015    3.71216562    3.957941791    3.123874336    3.235578718    2.797115057    3.109131975    2.935576968    3.115149184    2.221904646    1.950363322    1.750599756    3.422500416    2.419930962    1.653590067    1.325546906    2.189576181    2.374286971    1.619749548    1.327373228    1.176244915
23.35    5.340722498    6.011621278    3.692206808    5.917550803    4.101348912    3.719271687    3.966757284    3.130881396    3.242860352    2.803515811    3.119917727    2.939524028    3.124432465    2.2266746    1.955193272    1.75411138    3.431429877    2.426144856    1.656596873    1.328256877    2.194032618    2.380601035    1.622518677    1.330336529    1.179023379
23.4    5.350325446    6.024139737    3.697550095    5.933362325    4.110325699    3.726411517    3.975461462    3.137859172    3.25014132    2.809925803    3.130471489    2.943512612    3.13360404    2.23135142    1.959976615    1.757684049    3.440336117    2.432380791    1.659584123    1.331014636    2.198416639    2.386927054    1.625238316    1.333269824    1.181802023
23.45    5.359953067    6.037277866    3.70296248    5.949186911    4.119487981    3.733594156    3.984259426    3.144835601    3.257484343    2.816295963    3.141095931    2.947520428    3.142646397    2.235988035    1.964722383    1.761355924    3.449142189    2.43867575    1.66260809    1.33382573    2.202707008    2.393261216    1.627999608    1.336215336    1.184500529
23.5    5.370014503    6.050671183    3.70855229    5.964996647    4.128453437    3.740730864    3.993083719    3.151841356    3.264886156    2.822598615    3.151659518    2.951411851    3.151808248    2.240696861    1.969419893    1.765079433    3.457788082    2.444908063    1.665553832    1.336593683    2.206963067    2.399565315    1.630691597    1.339154349    1.187119372
23.55    5.380428626    6.064119227    3.714108044    5.980856095    4.13754399    3.747864337    4.001820268    3.158836483    3.272321735    2.828902937    3.162216137    2.955306156    3.160886676    2.245402262    1.974182801    1.768774931    3.466321701    2.451140752    1.668491064    1.33940132    2.211203628    2.405885486    1.633385716    1.342138182    1.18987647
23.6    5.391081238    6.077541342    3.719860507    5.996751916    4.146720324    3.755014782    4.010571994    3.1657776    3.279748185    2.835158687    3.172784489    2.95915728    3.169960857    2.250073654    1.979010546    1.772409547    3.4748532    2.457346105    1.6713805    1.342208509    2.215387911    2.412202196    1.636095484    1.345117657    1.192648331
23.65    5.401525528    6.090970864    3.72569659    6.012770428    4.156052524    3.762149607    4.019375743    3.172629218    3.287047547    2.841404699    3.183164015    2.963044438    3.179051738    2.254723559    1.983920032    1.776009414    3.483401451    2.463538066    1.674280075    1.345041183    2.2196035    2.418552975    1.638901701    1.3481108    1.195428279
23.7    5.412031627    6.104265865    3.731583869    6.028934524    4.165591033    3.769305159    4.028332648    3.179543908    3.294548648    2.847555617    3.193491374    2.966882269    3.188413206    2.259325297    1.988822089    1.77954623    3.491859076    2.469736581    1.677215656    1.347786582    2.223825926    2.424897779    1.641680046    1.351108154    1.198278364
23.75    5.42255971    6.117418991    3.737432938    6.045178694    4.175149164    3.776443017    4.03747659    3.186568686    3.302111954    2.853748937    3.203770595    2.970550575    3.197745162    2.263895623    1.993753829    1.783130251    3.500311759    2.47600604    1.680153064    1.350485757    2.228065792    2.431293413    1.644443104    1.354150287    1.200958094
23.8    5.433078451    6.130463048    3.743468986    6.06147605    4.184606026    3.783486345    4.046635297    3.193556287    3.309651793    2.859930742    3.213982232    2.974267635    3.20688765    2.268533316    1.998677424    1.786728271    3.508826628    2.482353469    1.683071975    1.353195453    2.232275444    2.437689427    1.647172635    1.357195133    1.203590633
23.85    5.443690523    6.143130524    3.750428739    6.077659523    4.194454628    3.790562871    4.056003739    3.200572231    3.317052047    2.866116166    3.224042851    2.97800347    3.216107932    2.273126411    2.003632782    1.790274179    3.517298273    2.488931305    1.68593736    1.355937329    2.236394315    2.444072719    1.649902648    1.360260244    1.206123586
23.9    5.45429258    6.155633424    3.757533255    6.093927662    4.204325717    3.797672874    4.065225616    3.207682382    3.324320255    2.872369684    3.234106114    2.9818692    3.225442772    2.277760393    2.008555207    1.793819932    3.525790947    2.495422867    1.68879653    1.35866243    2.240521693    2.450478246    1.652675143    1.363345633    1.208605229
23.95    5.464714952    6.168198626    3.764740625    6.110091019    4.213840406    3.804723099    4.074639468    3.21484099    3.331626786    2.878611397    3.244358777    2.985944169    3.23490555    2.282331552    2.013466798    1.797353673    3.534270924    2.501890075    1.691693884    1.36134481    2.244691635    2.456851985    1.655488586    1.366437941    1.211144506
24    5.474909637    6.18072775    3.771767788    6.126127951    4.223075267    3.811764098    4.084151926    3.222007736    3.338976183    2.884903659    3.254652157    2.990098832    3.244440844    2.286859756    2.018416576    1.800882927    3.542757406    2.508377853    1.694634019    1.363985389    2.248830982    2.463222122    1.658264254    1.369540566    1.213694878
24.05    5.484699069    6.193078597    3.778640069    6.142327338    4.232278737    3.818860661    4.09365046    3.229377559    3.346268499    2.891181392    3.264852856    2.994342258    3.254138928    2.291418653    2.023324481    1.804406309    3.551216103    2.514789325    1.697581582    1.366656858    2.252956757    2.469580952    1.660979929    1.37256809    1.216370733
24.1    5.494575488    6.205253626    3.785568216    6.158743125    4.241236981    3.825969155    4.103194525    3.236666828    3.353447346    2.897400882    3.27496406    2.998539429    3.263962133    2.295854397    2.028134412    1.807968917    3.559700424    2.521082009    1.700533131    1.369310185    2.257072029    2.47596046    1.663707496    1.375564043    1.218855451
24.15    5.504267069    6.217275255    3.792426051    6.175347688    4.249989293    3.833038557    4.112566432    3.243904288    3.360606956    2.903644701    3.285000731    3.00264185    3.273836777    2.300194935    2.032865762    1.811526257    3.56820615    2.527298512    1.703494961    1.371997109    2.261171473    2.482394073    1.666502291    1.378576124    1.221355941
24.2    5.514255257    6.229482669    3.799437819    6.191998962    4.258841188    3.840201395    4.121777467    3.251024135    3.367737264    2.90993161    3.294964483    3.006773427    3.283703002    2.304571786    2.037559965    1.815041624    3.576771135    2.533467045    1.706400358    1.374712551    2.265283888    2.488830579    1.669333752    1.381572025    1.223790796
24.25    5.524235189    6.241478455    3.806578499    6.208661751    4.267833331    3.847273518    4.130961411    3.258042152    3.374839895    2.916240625    3.304977329    3.010974458    3.293316172    2.308995281    2.042218325    1.81858621    3.585378791    2.539606485    1.709298287    1.377464419    2.269390661    2.495356992    1.672242586    1.384563623    1.226264007
24.3    5.534285413    6.253592201    3.813686197    6.225623187    4.276928567    3.854056954    4.139951628    3.265086863    3.381893473    2.922555351    3.315106717    3.015198299    3.302793682    2.313712187    2.0468643    1.822142691    3.594004361    2.545741287    1.712184943    1.38021548    2.273456454    2.501976814    1.675185226    1.387513754    1.228752422
24.35    5.544778315    6.266098844    3.821605619    6.243022628    4.285914367    3.860684409    4.148650071    3.272143027    3.388824475    2.928852636    3.325406    3.019458464    3.31238937    2.318474152    2.051541225    1.825637699    3.60267012    2.551834275    1.715073169    1.38289474    2.277460754    2.508671745    1.67817183    1.390488508    1.23138707
24.4    5.555388842    6.278767415    3.829624222    6.260482841    4.29488417    3.867240993    4.157378541    3.279353973    3.395578773    2.935171501    3.335538653    3.023743074    3.32205199    2.323216734    2.056234207    1.829039265    3.611332697    2.557985907    1.717891277    1.385554725    2.281479784    2.515312924    1.68118375    1.393518421    1.234055553
24.45    5.566232618    6.291268766    3.837611049    6.278015966    4.304557505    3.873798589    4.165841562    3.286441198    3.402308247    2.941481286    3.345692853    3.028018556    3.331445346    2.32794236    2.060931259    1.832428755    3.620017355    2.564141257    1.720714779    1.388202548    2.285520553    2.521951033    1.684251554    1.39656094    1.236709282
24.5    5.577364403    6.303726029    3.845566038    6.295586173    4.314290499    3.880313884    4.174633458    3.293469759    3.409089412    2.947821812    3.35591831    3.032289568    3.340888139    2.33266931    2.065677506    1.835792997    3.628721727    2.570390685    1.723584898    1.390819875    2.289557725    2.528590952    1.687344798    1.399594135    1.239160386
24.55    5.588315347    6.316428607    3.85349595    6.313236659    4.324334665    3.886805977    4.183275714    3.300761853    3.415995446    2.954236888    3.366289661    3.036553159    3.350516971    2.337264071    2.070450029    1.8391898    3.637454009    2.576493908    1.726495308    1.393527566    2.293561414    2.535289635    1.69033603    1.402589192    1.241587068
24.6    5.599192001    6.329029086    3.861461388    6.330717228    4.33427264    3.893542974    4.191728166    3.308216889    3.422906243    2.960648081    3.376690501    3.040738066    3.360145491    2.3418773    2.075301193    1.842575507    3.646197439    2.582568891    1.729439732    1.396337773    2.297615038    2.541936848    1.693355925    1.405648082    1.243868126
24.65    5.610314128    6.341641014    3.86944981    6.348407929    4.344176568    3.90021056    4.200064    3.31574743    3.429753726    2.967027469    3.386862006    3.04488554    3.369809625    2.346549296    2.080137643    1.846027578    3.655013806    2.588538281    1.732420338    1.399177792    2.301689113    2.548618039    1.696422324    1.408724128    1.24622488
24.7    5.621769463    6.354154764    3.877388891    6.366254935    4.354135453    3.906890901    4.20866127    3.323153085    3.436740396    2.97343505    3.396986104    3.048995517    3.379423671    2.351007545    2.084959939    1.849444177    3.663844701    2.594423161    1.735447999    1.401983401    2.30572422    2.55525941    1.69953197    1.411755969    1.248641181
24.75    5.633407854    6.366532979    3.885559016    6.384180468    4.364061293    3.91367962    4.217551505    3.330725686    3.443844328    2.979786199    3.407263321    3.053140722    3.388902497    2.355432305    2.089819428    1.852835984    3.672660469    2.600379009    1.738458364    1.404756739    2.309767046    2.561899131    1.702624672    1.414794984    1.251019534
24.8    5.644899632    6.379337252    3.893789855    6.402190855    4.374033568    3.920432188    4.226328027    3.338317189    3.450928787    2.986133967    3.417511919    3.057224937    3.398388018    2.359898214    2.094698977    1.856179823    3.681484174    2.606441957    1.741441768    1.407531118    2.31377451    2.568546086    1.705713469    1.417899836    1.253398369
24.85    5.656178136    6.392296833    3.90182788    6.420275671    4.383844772    3.927220824    4.235120398    3.345822402    3.457940103    2.992475232    3.427620386    3.061253271    3.407704861    2.364486352    2.099545957    1.859489642    3.69028188    2.612485741    1.744425221    1.410243534    2.31782611    2.575222679    1.708830266    1.420996568    1.255634425
24.9    5.667508851    6.405122112    3.909978829    6.438484514    4.393774606    3.933945774    4.243901159    3.353394369    3.464906191    2.998792804    3.437631907    3.065255491    3.417061988    2.369177949    2.104320678    1.862801997    3.699031383    2.618443134    1.747389912    1.412921179    2.321974236    2.581868894    1.711885517    1.424120079    1.257807784
24.95    5.679652485    6.417780312    3.91800975    6.456828706    4.403656237    3.940726057    4.25251458    3.360948136    3.47181606    3.005008694    3.447682017    3.06924904    3.4265009    2.373843889    2.109089761    1.866099347    3.707819537    2.624428235    1.750291506    1.41561055    2.326322453    2.588491182    1.714862929    1.427211297    1.260250634
25    5.692579092    6.430369291    3.925858286    6.475161424    4.413308099    3.94741989    4.261050611    3.368508506    3.478804369    3.011272096    3.457877679    3.073167326    3.435826362    2.37860743    2.113869461    1.869379415    3.716621683    2.630424838    1.753209936    1.418338071    2.330667522    2.595080107    1.717977962    1.430310494    1.26270838
25.05    5.705291147    6.442760888    3.933534599    6.493439324    4.423074306    3.954120611    4.269619654    3.376225957    3.485750628    3.017541917    3.46818028    3.077185277    3.445086568    2.38334417    2.118636078    1.872591238    3.725354882    2.636637651    1.756119459    1.421078615    2.334972841    2.601752023    1.720975386    1.433427511    1.265454773
25.1    5.718018401    6.455207361    3.941124408    6.511643969    4.433121809    3.960703743    4.278680027    3.383829375    3.492726123    3.0238065    3.47857731    3.081203993    3.45440208    2.387981925    2.123378824    1.875748747    3.734030943    2.643115042    1.758998156    1.423848701    2.339341467    2.60840975    1.723943267    1.436585443    1.268256187
25.15    5.730984337    6.467472742    3.948658528    6.529720821    4.443473578    3.967283093    4.287599473    3.391447817    3.499896041    3.029981375    3.489038051    3.085238991    3.463814236    2.392623546    2.128131486    1.878843098    3.742671926    2.649658062    1.761863269    1.426569048    2.343712501    2.615041651    1.726902806    1.439763693    1.271039123
25.2    5.744441547    6.479933854    3.956155682    6.547557332    4.453666708    3.973965546    4.296799204    3.399195679    3.506910838    3.036032797    3.499606274    3.089114611    3.473304075    2.397195582    2.132856196    1.882010246    3.751274243    2.656200208    1.764721266    1.429305443    2.348069754    2.621675578    1.729865032    1.442926699    1.273781706
25.25    5.758161989    6.49257764    3.963281949    6.56532192    4.463764544    3.98061693    4.30631031    3.40680957    3.513819856    3.042045384    3.510309939    3.093075041    3.482708791    2.401920606    2.137585342    1.885223389    3.759902132    2.662855007    1.767535897    1.432066721    2.352436796    2.628339973    1.732794088    1.446061701    1.276309487
25.3    5.771779706    6.50505736    3.970406896    6.583050832    4.47385116    3.987235293    4.315585826    3.414164667    3.521036629    3.048055427    3.520896251    3.096947533    3.492026654    2.406724643    2.142340245    1.888372934    3.768537263    2.66943651    1.770331324    1.434778839    2.356840641    2.634970681    1.735766569    1.449289493    1.278918699
25.35    5.785268889    6.517463931    3.977671983    6.600658327    4.483848093    3.993902356    4.324775904    3.42134253    3.528420524    3.054069675    3.531673833    3.100777523    3.501360508    2.411704219    2.147051268    1.891592548    3.777104502    2.676014516    1.773107798    1.437521327    2.361250995    2.641553878    1.738721911    1.452530839    1.281463542
25.4    5.798530684    6.529822788    3.985055342    6.618351667    4.493942395    4.000542754    4.33401316    3.428753111    3.535778199    3.060144993    3.542428419    3.104616932    3.510748035    2.416696191    2.151755396    1.89485579    3.785689493    2.682637716    1.775844948    1.440276246    2.365602312    2.648119479    1.741676659    1.455786451    1.284116749
25.45    5.811371514    6.541986482    3.992500346    6.63622869    4.504227743    4.007065514    4.343163597    3.436549266    3.542885669    3.066226338    3.552811563    3.108433488    3.520061065    2.421769056    2.156446745    1.898191336    3.794300034    2.68923036    1.778532513    1.443068425    2.369966232    2.654689735    1.744651025    1.458943834    1.28659
25.5    5.824120724    6.554006439    4.00009141    6.653999903    4.514359771    4.013610178    4.352321644    3.444320431    3.549926704    3.072343174    3.563194929    3.112287563    3.52955082    2.426929984    2.161172916    1.901599672    3.802922178    2.695873276    1.781198782    1.44585647    2.374422624    2.661257345    1.747654915    1.462056412    1.289090456
25.55    5.836686292    6.565999068    4.0075768    6.671830087    4.524323439    4.020199322    4.361206806    3.451937809    3.556847329    3.078429339    3.57351728    3.116099562    3.539058108    2.432160472    2.165921107    1.905052724    3.811555232    2.702511687    1.783857123    1.448599666    2.378791618    2.667791721    1.75058134    1.465095953    1.291651242
25.6    5.849395891    6.577962282    4.014862268    6.690027101    4.534549138    4.02684606    4.369726883    3.459657532    3.563717606    3.084489265    3.583791645    3.120133172    3.548409309    2.437184497    2.170697696    1.908572468    3.820231998    2.709084508    1.786559989    1.451252935    2.383150431    2.674334644    1.753509729    1.468132916    1.294357592
25.65    5.861622833    6.590075174    4.021955475    6.708587826    4.544985941    4.033492499    4.377950276    3.46747506    3.570558742    3.090532127    3.593970332    3.124299355    3.557830572    2.442108537    2.175525482    1.912101571    3.829006858    2.715817107    1.789222476    1.453845075    2.387509241    2.680893252    1.756367224    1.471146761    1.297183595
25.7    5.873683523    6.60217834    4.029058597    6.727044485    4.555486709    4.040230427    4.386053317    3.475362978    3.577323324    3.096595264    3.60405835    3.128367047    3.567415045    2.447022609    2.180391619    1.915583467    3.837780415    2.722411493    1.791893077    1.456417756    2.391905339    2.687460977    1.759182011    1.474196348    1.300020241
25.75    5.885894937    6.614211111    4.036163398    6.745301754    4.56585672    4.047006044    4.394082836    3.483224714    3.58400691    3.102651954    3.614268677    3.132231831    3.577133778    2.451807791    2.185230989    1.919083332    3.846579227    2.729065179    1.794498521    1.459002975    2.396300908    2.693976197    1.761933976    1.477190009    1.302777453
25.8    5.898216738    6.626220708    4.043083929    6.763659819    4.57585086    4.053833062    4.401986915    3.491041954    3.590730612    3.108654705    3.624303733    3.13592013    3.58683599    2.456463531    2.190106343    1.922590193    3.855355007    2.735970144    1.79715412    1.461489873    2.400724878    2.700432679    1.764641192    1.480180807    1.305541884
25.85    5.910967476    6.63804048    4.049804752    6.782066196    4.585939998    4.06071544    4.409860039    3.498827651    3.597447613    3.114715245    3.634158454    3.139558871    3.59652382    2.460894061    2.195042369    1.926108376    3.864130177    2.743017957    1.799856507    1.463953196    2.405192757    2.706833363    1.76720575    1.483118747    1.308051842
25.9    5.923480523    6.64954063    4.056394014    6.800468304    4.59608969    4.067601841    4.417501025    3.506564266    3.604005439    3.120829567    3.64418741    3.143108313    3.606199405    2.465686909    2.199976674    1.929713497    3.872860645    2.75005424    1.802572367    1.466477242    2.409709081    2.71325483    1.76970943    1.485974367    1.310651571
25.95    5.93554822    6.661016243    4.063048426    6.819068867    4.605921621    4.074503198    4.424868403    3.514356514    3.610584996    3.126872008    3.654434995    3.146595361    3.615846524    2.470476034    2.204882748    1.933742987    3.881651117    2.757170158    1.805410772    1.469023887    2.414266814    2.71967562    1.772233802    1.488801808    1.313235866
26    5.947331673    6.672324023    4.069781655    6.837770593    4.615877398    4.081401743    4.432277668    3.522305047    3.617214034    3.132842072    3.664662033    3.149957584    3.625578424    2.475385699    2.209737105    1.93791352    3.890533978    2.764237966    1.808239706    1.471645857    2.418828761    2.726135588    1.774678816    1.491571768    1.315998194
26.05    5.959326541    6.683565605    4.076595026    6.856299232    4.625812282    4.088514321    4.439917941    3.53036877    3.623799326    3.138784177    3.674738868    3.153138067    3.635254788    2.480370957    2.214561716    1.942038531    3.899424515    2.771377928    1.810989167    1.474342017    2.423442814    2.73254574    1.777080416    1.494284875    1.318635961
26.1    5.971300587    6.694919643    4.083537814    6.874916743    4.635599144    4.095678237    4.447633884    3.53833897    3.630305394    3.144702777    3.684685375    3.156209901    3.644909662    2.485353624    2.219364035    1.946085875    3.908340504    2.778417973    1.813905949    1.47704178    2.428055614    2.738944429    1.779536883    1.496981904    1.321248016
26.15    5.983037895    6.70618463    4.09084971    6.893636964    4.64528204    4.10298105    4.45556197    3.546233828    3.636957029    3.150584838    3.694573973    3.159140056    3.6544995    2.490392883    2.224209953    1.950197048    3.917275759    2.785452555    1.816827951    1.479636723    2.432655889    2.745372305    1.782006544    1.499686117    1.323733507
26.2    5.99484546    6.717350002    4.098221158    6.912362529    4.654970053    4.110286444    4.463400012    3.55411838    3.643605055    3.156463449    3.704231374    3.162044824    3.663976001    2.495425206    2.229123349    1.954273864    3.92618253    2.792549358    1.819773819    1.48219727    2.437367703    2.75184058    1.784556255    1.502354678    1.325986991
26.25    6.006597205    6.728462966    4.105857386    6.931287832    4.664523397    4.117642516    4.471136337    3.561872536    3.650280142    3.162301993    3.713774721    3.164909703    3.673381319    2.500361129    2.23410851    1.958308175    3.935093041    2.799571251    1.822775929    1.484692693    2.442015778    2.758354256    1.787211626    1.505014516    1.328194331
26.3    6.018110004    6.73956188    4.113552809    6.95031591    4.674001383    4.125099428    4.478826825    3.569408667    3.656803214    3.168113854    3.723200553    3.167937572    3.68282732    2.505295455    2.239096175    1.962357296    3.94405632    2.80653542    1.825749834    1.487221127    2.446582648    2.764908139    1.78990055    1.507719817    1.330482835
26.35    6.029882834    6.750732071    4.121314296    6.969138052    4.6836245    4.132519644    4.486361381    3.57679158    3.663314411    3.173924293    3.732581568    3.170952914    3.692435322    2.510173598    2.244074156    1.966364087    3.953010999    2.813304975    1.828747647    1.489720319    2.451092497    2.771426512    1.792550144    1.510440701    1.33279867
26.4    6.041302908    6.761852732    4.1288493    6.987997033    4.693308441    4.140018928    4.493913823    3.584213285    3.669708416    3.179682805    3.742041836    3.173979791    3.702156998    2.515028181    2.249082492    1.970369421    3.961963752    2.820162461    1.831747272    1.492247027    2.455577131    2.777874728    1.795274767    1.513172959    1.335229273
26.45    6.052899617    6.772998931    4.136161605    7.006939401    4.703198683    4.147606212    4.501599459    3.591516387    3.676058335    3.18541548    3.751411763    3.177328107    3.711916078    2.519850613    2.254070857    1.974297028    3.97082508    2.827176064    1.834767292    1.49476425    2.460030159    2.784270009    1.798003513    1.51594355    1.337535972
26.5    6.064182919    6.783957905    4.143320442    7.025970528    4.713102844    4.155216009    4.509179029    3.598780928    3.682911898    3.191174504    3.760886085    3.180705151    3.721862549    2.524799134    2.259067895    1.978229746    3.979641233    2.834267113    1.837874024    1.4973352    2.46448236    2.790629483    1.800749637    1.518718531    1.339753993
26.55    6.075696362    6.794821681    4.150437557    7.044919266    4.723011725    4.162862075    4.516513144    3.606094508    3.690051667    3.196896899    3.770377745    3.18400696    3.731888045    2.529796673    2.264092438    1.982135153    3.9883942    2.841084372    1.841031295    1.499922621    2.468904501    2.796992977    1.803500499    1.521529348    1.342173883
26.6    6.087378098    6.805590001    4.1575352    7.063830696    4.732876603    4.170481663    4.524054689    3.613500764    3.697299592    3.202635671    3.779868852    3.187444578    3.741719844    2.53473871    2.269114926    1.985945871    3.997120954    2.847890085    1.844239613    1.502517981    2.473268559    2.803368453    1.806267893    1.52440867    1.344478838
26.65    6.0993523    6.816359381    4.164574638    7.082708689    4.742704613    4.178177542    4.531830175    3.621092876    3.704540102    3.208363331    3.789507487    3.19094829    3.7514889    2.539679479    2.274075553    1.989733059    4.005923288    2.854809659    1.847508098    1.505061887    2.477557844    2.809808813    1.809085373    1.527346524    1.346665462
26.7    6.112342324    6.82715025    4.171678694    7.101732956    4.752428113    4.185862161    4.539721384    3.629129157    3.711977521    3.214030315    3.799154559    3.194405732    3.76130842    2.544552744    2.279028713    1.993549055    4.014757486    2.861992302    1.850793888    1.507526117    2.481835635    2.816281588    1.811928311    1.530281422    1.348905721
26.75    6.125173691    6.837939309    4.178796727    7.120696249    4.762123828    4.193517699    4.548096639    3.637194996    3.71944026    3.219664257    3.808648883    3.197781556    3.771370095    2.549326397    2.284071114    1.997269252    4.023538023    2.869172608    1.854087774    1.510050054    2.486213921    2.822728944    1.814791479    1.533260822    1.351220599
26.8    6.137805308    6.848710185    4.185951396    7.13953123    4.771897031    4.201170891    4.556636917    3.645309798    3.726811462    3.225280165    3.81814684    3.201254139    3.781406597    2.554256753    2.289136795    2.000910047    4.032350113    2.876323108    1.857341218    1.512631355    2.490618287    2.829108303    1.817656314    1.536231492    1.353342727
26.85    6.150314815    6.859401596    4.193282511    7.158513156    4.781538003    4.20877967    4.565354948    3.653448999    3.734193794    3.231005808    3.827611959    3.204838676    3.791531822    2.55932932    2.294228122    2.004428942    4.041087774    2.883395308    1.860588596    1.515214928    2.495016719    2.835446625    1.820533115    1.539228095    1.355809642
26.9    6.162857211    6.870137579    4.200465571    7.177566198    4.791124276    4.2163979    4.574150532    3.661706552    3.741620771    3.236783163    3.837235426    3.208540586    3.801717263    2.564470379    2.299272295    2.007857431    4.049816949    2.89052408    1.863855287    1.517782759    2.499451835    2.841827104    1.823440328    1.542212856    1.358217341
26.95    6.175707232    6.880895558    4.207631116    7.196518247    4.800722056    4.224030273    4.582819939    3.66998773    3.749187776    3.242616518    3.846842984    3.212295068    3.811947795    2.569599622    2.30437515    2.011406372    4.058522826    2.897609964    1.867128781    1.520299715    2.50387172    2.84816125    1.826354924    1.545148676    1.360348875
27    6.18856166    6.891997209    4.214826293    7.215768263    4.810588893    4.23162425    4.591498102    3.678307991    3.756814471    3.248473827    3.856374514    3.21608375    3.82222792    2.574733501    2.309529585    2.014984922    4.067194243    2.904773439    1.870402014    1.522809685    2.508238027    2.854505575    1.829217874    1.548056028    1.36253043
27.05    6.201500141    6.903038474    4.222074331    7.235007214    4.82047037    4.239095966    4.600061738    3.686558943    3.764483925    3.254312072    3.866087963    3.219915263    3.832175036    2.57994301    2.314693868    2.018531225    4.075780579    2.911929617    1.873709022    1.525332242    2.512633409    2.860903657    1.832044308    1.550964751    1.36476025
27.1    6.214287806    6.913887399    4.229212668    7.254100281    4.83074585    4.246556445    4.608670462    3.694855222    3.772184987    3.260170393    3.875658121    3.223688873    3.842069374    2.585129894    2.319784558    2.02207042    4.084442061    2.919210847    1.877000252    1.527871124    2.517069473    2.867307489    1.834788625    1.553887794    1.366879446
27.15    6.22717794    6.924834343    4.23685918    7.273218737    4.841168716    4.254095894    4.617391918    3.703087596    3.779925422    3.266022645    3.885174852    3.227513461    3.851852859    2.590326287    2.324805538    2.025674334    4.093060922    2.926614921    1.88034269    1.530364769    2.521583808    2.873699641    1.837466196    1.556800305    1.369067332
27.2    6.240201063    6.935782938    4.244586459    7.29251505    4.851658922    4.261742417    4.625912873    3.711387443    3.787739596    3.271920702    3.894657179    3.231302932    3.861781808    2.595509009    2.329748029    2.029291924    4.101690986    2.934198779    1.883617932    1.532814847    2.526049514    2.880043007    1.840187065    1.559659718    1.371202986
27.25    6.252796646    6.946568547    4.252273953    7.311576536    4.862098771    4.26938077    4.634581409    3.719641186    3.795480231    3.277756323    3.904019262    3.235024793    3.871664064    2.60075995    2.334755105    2.032971974    4.110346371    2.941774777    1.886889139    1.535283855    2.530632586    2.886409685    1.842945105    1.562525396    1.373483568
27.3    6.26553364    6.957391241    4.26006929    7.330560053    4.872716814    4.277037875    4.643546131    3.727816336    3.803227115    3.283575579    3.913243438    3.23877427    3.881569185    2.606009663    2.339798716    2.036684578    4.119033024    2.949374148    1.890153774    1.537784608    2.535251682    2.89276066    1.845778426    1.565289861    1.375645208
27.35    6.278421865    6.968078118    4.267904185    7.349538247    4.883357087    4.284765967    4.652789013    3.73558959    3.810997555    3.289393351    3.922384741    3.242552966    3.891413623    2.611338962    2.34480271    2.040336018    4.127797455    2.956968279    1.89342347    1.54028232    2.53990345    2.899081502    1.848627367    1.568019217    1.37784307
27.4    6.291419986    6.978660015    4.275882443    7.368156978    4.89409857    4.292577297    4.662354388    3.743526588    3.818720955    3.295219541    3.931267845    3.246174027    3.901190428    2.616941542    2.34980889    2.043905702    4.136591772    2.964520234    1.896669985    1.542808214    2.544486059    2.905339661    1.851563666    1.57072004    1.379974923
27.45    6.304832906    6.98923079    4.28379826    7.3868814    4.904956959    4.300386027    4.672125483    3.751488554    3.826392832    3.300999103    3.939788191    3.249705445    3.911053261    2.622688609    2.354797221    2.047524268    4.145348357    2.972017029    1.899912289    1.545323771    2.549126737    2.911607588    1.854527708    1.57341055    1.381865362
27.5    6.318354977    6.999840112    4.291380889    7.405776928    4.915489011    4.30827706    4.6821068    3.759609034    3.834137842    3.306753012    3.948176635    3.25327884    3.920912487    2.62840386    2.3597845    2.051201051    4.154048376    2.97963379    1.903080113    1.547840208    2.553784622    2.917913815    1.857524531    1.576070197    1.383776844
27.55    6.332187998    7.010279891    4.298897962    7.424605563    4.925851286    4.316163451    4.692083684    3.767779687    3.841747251    3.312423896    3.956465229    3.256899379    3.93084638    2.634098581    2.364751728    2.054806084    4.162727857    2.987278305    1.906282539    1.550308599    2.558489333    2.924189311    1.860551416    1.578737035    1.385717878
27.6    6.345943771    7.020759022    4.306448978    7.44345848    4.936338865    4.324002097    4.701768102    3.775841611    3.849118286    3.318167913    3.96481215    3.260473797    3.940674972    2.639748563    2.36966231    2.058451002    4.171416116    2.99477245    1.909491596    1.552941307    2.563267779    2.930368995    1.863573241    1.581430707    1.387636841
27.65    6.359618022    7.031301193    4.313517785    7.46196597    4.947081284    4.331867957    4.710905672    3.783885188    3.856353059    3.323916814    3.973172652    3.264156589    3.950517508    2.645346861    2.374544711    2.062079164    4.180083486    3.002298117    1.912681791    1.555550737    2.568088095    2.936554682    1.866548451    1.584155528    1.389515476
27.7    6.373402676    7.041702839    4.320358446    7.480352303    4.957894202    4.339765465    4.719842901    3.791694272    3.863716347    3.329706191    3.981731741    3.267903017    3.960480018    2.650962743    2.379416281    2.065677241    4.188775873    3.009963846    1.915899989    1.558017921    2.57295075    2.942791073    1.869470094    1.586897384    1.391364935
27.75    6.387467286    7.051747289    4.327267709    7.498798797    4.96888112    4.347717483    4.728733079    3.799520932    3.871043944    3.33558292    3.990356099    3.271602745    3.970608466    2.656468779    2.384280877    2.069225037    4.197525976    3.01776681    1.919129812    1.560471318    2.577913821    2.949075655    1.87241963    1.589604751    1.393167512
27.8    6.401743048    7.061938202    4.334325874    7.517336694    4.979797577    4.355655164    4.737528615    3.807372746    3.87844331    3.341497053    3.999016856    3.275312973    3.980915496    2.661892786    2.389126153    2.072728137    4.206325389    3.025654163    1.922402525    1.562825973    2.582877586    2.95538356    1.875456475    1.592305941    1.395118943
27.85    6.416246442    7.072129421    4.341519857    7.536042294    4.990729673    4.363461721    4.746286159    3.815287015    3.885843061    3.347440512    4.007555394    3.278960798    3.991205562    2.667315442    2.393970093    2.076263277    4.215076028    3.033638356    1.925679183    1.565212574    2.587792222    2.961724857    1.878510679    1.594990102    1.396998225
27.9    6.43071655    7.082164151    4.348514524    7.554618408    5.001527033    4.371195438    4.755120596    3.823026822    3.893258079    3.353351016    4.016026991    3.282474034    4.001543848    2.672784355    2.398860778    2.079766966    4.223724371    3.041688314    1.928943406    1.567606887    2.592583536    2.96811761    1.881554254    1.597597455    1.398869608
27.95    6.4451929    7.091858337    4.355701836    7.573025654    5.012328581    4.378962161    4.764104588    3.830565423    3.900658985    3.359312989    4.024546766    3.286062556    4.011942907    2.678130863    2.403778033    2.083234844    4.23248309    3.049670334    1.932142409    1.569953404    2.597294756    2.974629537    1.884626682    1.600172752    1.400775133
28    6.459853958    7.10148941    4.362770749    7.591484931    5.02325645    4.386852767    4.772966018    3.838140862    3.907843238    3.365239298    4.03317957    3.289665421    4.022114082    2.683419159    2.408733189    2.086677711    4.241233822    3.05765012    1.935320458    1.572307251    2.602146835    2.981144579    1.887666934    1.602825692    1.402624692
28.05    6.474743549    7.110887651    4.36989977    7.609974907    5.034198108    4.394890902    4.781719951    3.846002406    3.914928632    3.371211204    4.042125955    3.293324859    4.03217739    2.68869249    2.41370334    2.090165779    4.24999189    3.065739031    1.938456559    1.574672191    2.606959812    2.987623769    1.8907265    1.605452608    1.404518967
28.1    6.49027949    7.120242602    4.376850454    7.628477361    5.04519115    4.402989074    4.79056351    3.853997619    3.922091721    3.377173408    4.051169823    3.297012657    4.041981755    2.693936485    2.418693775    2.093610848    4.258748184    3.073790338    1.941599452    1.576986131    2.611751116    2.99403347    1.893772567    1.608050238    1.406376705
28.15    6.505603399    7.129848201    4.383856883    7.646698435    5.056227789    4.411120515    4.799235589    3.862240588    3.929172912    3.383058603    4.060238984    3.300744752    4.051677763    2.699196514    2.423686294    2.097010955    4.267484391    3.08165723    1.944692815    1.579287609    2.616605907    3.000410539    1.896776037    1.610565051    1.408219767
28.2    6.521098271    7.139438541    4.390913836    7.664514439    5.067327792    4.419256214    4.808089479    3.870273874    3.936370406    3.388883644    4.069361239    3.30461998    4.061278783    2.704419083    2.428708017    2.100403266    4.276262734    3.089518903    1.947794207    1.581565912    2.621456582    3.006758235    1.899803163    1.613070372    1.41011828
28.25    6.536567952    7.149196943    4.397992975    7.682273634    5.078686098    4.427362446    4.816988825    3.877940859    3.943525476    3.394718897    4.078525937    3.308526988    4.070957846    2.709576878    2.433779464    2.103788058    4.285056252    3.097488566    1.950804479    1.583774526    2.626409435    3.013126353    1.902819574    1.615551845    1.411920578
28.3    6.552080256    7.159430247    4.40486174    7.700124783    5.09027573    4.435348755    4.82587112    3.885599936    3.950796477    3.400525573    4.087587207    3.312473962    4.080339706    2.71460113    2.438819084    2.107165759    4.293805055    3.105609714    1.953821244    1.585928908    2.631377426    3.019526696    1.905805786    1.618064615    1.413642411
28.35    6.567595383    7.169869781    4.411446048    7.717919748    5.102154139    4.443226418    4.834703186    3.893427422    3.957988493    3.406242861    4.096853777    3.316542416    4.08962566    2.719570235    2.443842647    2.110511841    4.302515986    3.113754149    1.956778774    1.588018184    2.636264954    3.026146416    1.908777295    1.620547341    1.41535851
28.4    6.583656988    7.180350068    4.417765102    7.735219787    5.114026079    4.450994652    4.843526062    3.901468112    3.965337827    3.412000662    4.106187878    3.320721472    4.09895702    2.724443522    2.448866991    2.11384081    4.311266969    3.121944942    1.959737807    1.590104078    2.641158832    3.03274086    1.911814859    1.623048957    1.417086971
28.45    6.599785181    7.190800123    4.42404628    7.752398763    5.12570354    4.45850981    4.852296119    3.909635436    3.972948213    3.41779701    4.115433443    3.324729974    4.108247242    2.729314269    2.453792114    2.11714613    4.320015942    3.13012196    1.962702829    1.592171111    2.646054267    3.039208493    1.914875125    1.625558669    1.418782747
28.5    6.615885439    7.20138162    4.429990491    7.769707621    5.137494584    4.465984967    4.861093911    3.917930185    3.980676695    3.423594274    4.124753752    3.328666748    4.117666596    2.734100397    2.458707205    2.120435529    4.328679878    3.138304548    1.965662621    1.594199145    2.650970964    3.045635315    1.917931005    1.628070392    1.420558095
28.55    6.63260888    7.211900176    4.43573561    7.786676641    5.149314997    4.473548301    4.869596551    3.926360137    3.988518654    3.429333783    4.133939912    3.33237096    4.127216493    2.738756811    2.463599208    2.123743665    4.337337782    3.146529888    1.968579037    1.596157326    2.655940189    3.052002103    1.920995261    1.630611384    1.422291341
28.6    6.648928737    7.222481465    4.441220446    7.803250028    5.161024682    4.481044423    4.878085087    3.934732198    3.996208419    3.43508471    4.143153274    3.336046031    4.136612861    2.743473434    2.468494032    2.12708551    4.346007105    3.154769507    1.971509379    1.598130722    2.661028471    3.058301125    1.924116181    1.633160418    1.423982979
28.65    6.66547303    7.233099603    4.446596029    7.819531865    5.172785026    4.488621108    4.886608555    3.943147307    4.003886873    3.440785545    4.1521946    3.339724012    4.146198484    2.748357231    2.473328907    2.130455259    4.354614623    3.162963204    1.974432525    1.600144691    2.666219223    3.064620316    1.927238728    1.635616855    1.425689185
28.7    6.681646993    7.243699973    4.452015548    7.835892443    5.184344669    4.496246925    4.895194569    3.951709613    4.011299299    3.446446214    4.161526059    3.343334278    4.155626293    2.753271093    2.478232389    2.133870382    4.363180894    3.171053229    1.97737044    1.602225737    2.671470849    3.07096692    1.930314756    1.638110051    1.427494271
28.75    6.697704953    7.25437859    4.457894588    7.852111131    5.195732795    4.503992918    4.903754968    3.960529088    4.018722176    3.452076832    4.170666352    3.346819269    4.165219542    2.758035592    2.48317655    2.137297637    4.371800406    3.179148674    1.980240125    1.604301069    2.67676936    3.077285495    1.93337237    1.640607261    1.429034753
28.8    6.712528522    7.265242761    4.463911275    7.86798391    5.207260585    4.51176088    4.912193592    3.969478976    4.026188858    3.457729795    4.179768339    3.350174707    4.174568381    2.762745207    2.488188269    2.140776429    4.380435693    3.187262773    1.983182285    1.606383531    2.682116031    3.083617326    1.936396917    1.643080021    1.430591683
28.85    6.724732456    7.276125083    4.469801817    7.883689841    5.218597309    4.519574922    4.920753487    3.978362777    4.033645715    3.463303313    4.188849808    3.35341674    4.183913989    2.767559717    2.493226075    2.144276574    4.389025984    3.195414056    1.986184955    1.608385216    2.687508805    3.089944989    1.939341186    1.645599863    1.432112087
28.9    6.738118383    7.28709989    4.475759298    7.899303823    5.229810947    4.527461076    4.929297761    3.987392307    4.041221129    3.468988836    4.19790308    3.356736366    4.193291878    2.772456687    2.498234065    2.147776574    4.397692394    3.203552556    1.989197151    1.61034792    2.693126661    3.096317601    1.942345905    1.648167863    1.433619952
28.95    6.751411862    7.298116044    4.481853937    7.915022446    5.240996169    4.535371691    4.938013251    3.996502522    4.048803015    3.474668316    4.206966035    3.36001503    4.202372034    2.777430447    2.50318931    2.15125567    4.40644066    3.211528537    1.992184139    1.612338519    2.698711913    3.102680895    1.9453863    1.650802672    1.435138809
29    6.764424191    7.309326646    4.487798521    7.930849591    5.253083101    4.543280922    4.946870619    4.005478911    4.056097266    3.480374042    4.215887144    3.363361469    4.211347798    2.782416987    2.508123679    2.154677898    4.415274945    3.219539131    1.995195374    1.614234291    2.704275401    3.109039408    1.948474569    1.653403702    1.436664092
29.05    6.777545285    7.320628301    4.493755135    7.94696946    5.264986569    4.551128961    4.955697934    4.014199757    4.063388147    3.48608905    4.22451212    3.366765845    4.220236346    2.787447946    2.513084376    2.158124574    4.424159258    3.227529848    1.998223304    1.616064237    2.70987618    3.115356368    1.951587383    1.655971709    1.438186222
29.1    6.790590069    7.33203011    4.499621651    7.96305544    5.276448274    4.558941242    4.964281642    4.022845743    4.070573564    3.491730336    4.233488816    3.370185714    4.229275688    2.792222627    2.518061793    2.161628649    4.433061436    3.235636321    2.001247364    1.617949807    2.715387865    3.121712147    1.954670684    1.658496687    1.439656949
29.15    6.803799411    7.343478635    4.50567191    7.979003408    5.287689422    4.56682295    4.972549733    4.031519077    4.077734418    3.497378691    4.242503548    3.373609657    4.23843365    2.797059023    2.523011418    2.165220276    4.442319331    3.243758207    2.004271799    1.619934463    2.720831838    3.128143288    1.957785913    1.661014076    1.441318746
29.2    6.816965253    7.35464858    4.511934897    7.994891105    5.299562199    4.574760056    4.981008967    4.040263928    4.084884888    3.503078994    4.251753064    3.377090696    4.247531821    2.801952957    2.527806364    2.168803245    4.451548078    3.252045366    2.007285619    1.62203193    2.726288444    3.134639814    1.960860733    1.663512891    1.443021995
29.25    6.829876929    7.365774097    4.517672267    8.010568586    5.311103937    4.582645021    4.990429227    4.048984798    4.091960726    3.50879903    4.261111832    3.380576813    4.256539271    2.80701283    2.532541872    2.172392973    4.460859349    3.260217463    2.010279987    1.624158773    2.731778882    3.141120402    1.96393051    1.666063973    1.444658443
29.3    6.843129016    7.376750379    4.523525534    8.026071878    5.322714571    4.590595483    4.999754063    4.057728287    4.09898361    3.514594269    4.270328725    3.383913895    4.265800006    2.812029586    2.53731673    2.176075625    4.470106353    3.268518904    2.013238759    1.626288073    2.737265944    3.147593395    1.967001292    1.668636154    1.44612272
29.35    6.856694471    7.387567373    4.529470373    8.041483253    5.334572503    4.59851847    5.008730751    4.066296296    4.105910475    3.520273938    4.279638196    3.38724161    4.27499068    2.817109162    2.542095298    2.179826187    4.479296066    3.277174108    2.016147084    1.62841688    2.742625531    3.153980506    1.970127778    1.671281697    1.447539094
29.4    6.870826833    7.398390884    4.535092166    8.056883439    5.346433335    4.606832085    5.01742706    4.074869423    4.112807269    3.52591517    4.288721096    3.390466154    4.284222244    2.822114597    2.546915135    2.183560094    4.488461608    3.285935459    2.019059518    1.630499202    2.747906748    3.160369786    1.973301832    1.6739012    1.44905774
29.45    6.884967253    7.409252672    4.540367391    8.072250645    5.358117596    4.615146437    5.025830132    4.083443954    4.119784771    3.531577204    4.29768417    3.393778712    4.293461777    2.826978292    2.551732388    2.18729817    4.49765642    3.294627172    2.021961291    1.632562665    2.753229715    3.1667778    1.976521518    1.676503485    1.450623169
29.5    6.899594057    7.420003169    4.54552207    8.087358203    5.369599776    4.623534767    5.034253849    4.092114081    4.126790301    3.537238127    4.306692166    3.397132721    4.302491208    2.831752579    2.55656538    2.191106116    4.506937362    3.303345295    2.024838434    1.634595951    2.758649306    3.17322607    1.979676614    1.679052799    1.451801625
29.55    6.914095618    7.430718976    4.550547829    8.102363228    5.381086334    4.631966897    5.042640449    4.100613172    4.13388584    3.542911614    4.315703289    3.400679543    4.311199896    2.836398325    2.561366581    2.194931266    4.516196067    3.312169166    2.027612662    1.636688664    2.764100739    3.179645639    1.982792294    1.681597041    1.452932016
29.6    6.928489686    7.441439083    4.555564108    8.117272327    5.392290856    4.640491621    5.051059849    4.109226105    4.140926281    3.548597549    4.324800004    3.40418399    4.319815862    2.841040421    2.566244917    2.198794159    4.525472247    3.320916246    2.030418401    1.638817462    2.769617716    3.186120597    1.98583558    1.684134116    1.454111995
29.65    6.942741037    7.452286898    4.560429306    8.132183054    5.403443354    4.649107441    5.059891373    4.11792792    4.148045497    3.554263132    4.334119626    3.407590486    4.328342183    2.845603484    2.57113866    2.202624285    4.534795141    3.329667432    2.033259623    1.640978124    2.775153774    3.192604782    1.988737798    1.686595729    1.45530561
29.7    6.956811166    7.462804648    4.565088581    8.147329788    5.414724127    4.657590057    5.068684808    4.12657192    4.155110543    3.559873582    4.343573059    3.411062249    4.336975536    2.850168082    2.576098798    2.206370137    4.544077923    3.338480578    2.036096879    1.643167417    2.780551966    3.199018214    1.991610819    1.688972527    1.456780586
29.75    6.970964558    7.473295631    4.569582363    8.162725967    5.426032966    4.666033392    5.077663951    4.134997303    4.162160114    3.565462439    4.353064564    3.414648834    4.345718931    2.854773402    2.581074795    2.210071696    4.553251364    3.347436718    2.038894769    1.645337612    2.785975198    3.205461694    1.994510274    1.691323635    1.45818575
29.8    6.985414466    7.483765813    4.573841513    8.178188027    5.437078618    4.674396065    5.086727709    4.143128448    4.169268666    3.571091807    4.362702339    3.418240271    4.354557378    2.859363338    2.586144002    2.213742244    4.56242085    3.356453414    2.041703178    1.647476966    2.791444793    3.211944075    1.997392971    1.693667997    1.459308302
29.85    6.999852231    7.494026858    4.578091606    8.19361835    5.44803751    4.682578126    5.095745324    4.151344883    4.17616229    3.576774655    4.372137006    3.421948369    4.363329089    2.864017483    2.591235633    2.21749235    4.571586336    3.365435742    2.044527304    1.649604085    2.796916945    3.218344896    2.00028451    1.696093848    1.46085217
29.9    7.013976974    7.504275877    4.582163793    8.208976568    5.459025957    4.690809431    5.104774924    4.159674808    4.18306231    3.582406957    4.381692726    3.425648187    4.371916662    2.868637822    2.596311332    2.221239895    4.580761407    3.374331801    2.047350782    1.651744543    2.802381443    3.224667514    2.003094436    1.698539132    1.462081858
29.95    7.028574094    7.514329841    4.586057676    8.224404231    5.470007026    4.699207844    5.11380383    4.168255256    4.189984668    3.588045839    4.391491763    3.429356992    4.380409655    2.873068152    2.601420051    2.224984875    4.589959135    3.383067695    2.05008421    1.653883054    2.807819877    3.230871237    2.005801399    1.700989432    1.4632471
30    7.0434512    7.524335497    4.589849284    8.239812731    5.481086596    4.707432485    5.122761282    4.176969851    4.196942399    3.593611008    4.401470523    3.433077268    4.388892908    2.877219989    2.60652688    2.228708964    4.59920656    3.391914142    2.052814199    1.656073334    2.813199818    3.237116227    2.008408382    1.703407701    1.46435868
30.05    7.05855849    7.534322105    4.593858116    8.255307485    5.492110724    4.715669895    5.132225544    4.185779058    4.203770858    3.599159826    4.411538839    3.436936734    4.397465124    2.881355991    2.611637967    2.232453576    4.608441497    3.400954004    2.05571714    1.658294673    2.818571007    3.243384326    2.010955011    1.705760134    1.465461164
30.1    7.073861981    7.544426541    4.598133113    8.270777262    5.503154138    4.723901518    5.141860254    4.194632047    4.210977958    3.604691868    4.421768407    3.44100144    4.405894839    2.885649765    2.616781804    2.236182854    4.617619445    3.410053635    2.058583103    1.660517801    2.82391738    3.249683224    2.013424892    1.708115598    1.46657419
30.15    7.089276695    7.554747999    4.602609131    8.286211178    5.514281017    4.732260636    5.151429761    4.203496965    4.218332278    3.610219782    4.432091638    3.445040018    4.414083579    2.890059109    2.621994669    2.239902752    4.626786388    3.419156297    2.061480942    1.66279574    2.829308941    3.255898101    2.015959888    1.710482909    1.467688366
30.2    7.10503289    7.565253703    4.607571869    8.301729206    5.52553191    4.740742735    5.1605762    4.21219355    4.225631219    3.615776892    4.442418951    3.449230022    4.422173951    2.894448018    2.627219231    2.243694393    4.635971293    3.428364769    2.064448947    1.665080513    2.834591669    3.262113282    2.01861693    1.712864199    1.468760433
30.25    7.121039451    7.575978536    4.61302233    8.31708271    5.537170719    4.74916955    5.169559497    4.22070495    4.232910811    3.621322961    4.452528053    3.453398955    4.429997918    2.898941688    2.632429279    2.247423859    4.645223924    3.437444929    2.067451263    1.667394582    2.839965739    3.268299103    2.02136748    1.71535688    1.469810989
30.3    7.137425601    7.586640633    4.618784456    8.332533193    5.548989336    4.757740422    5.178225545    4.229480224    4.240171534    3.62682302    4.462832478    3.457510417    4.437918893    2.903410978    2.637635841    2.251237199    4.654552052    3.446630719    2.070524615    1.66972928    2.845448138    3.274520828    2.024150155    1.717862935    1.470822691
30.35    7.154176234    7.597310167    4.62450432    8.348019797    5.560816034    4.766465409    5.186780757    4.238372077    4.247363473    3.632325493    4.473129236    3.461612557    4.445975797    2.908026935    2.642830551    2.255043146    4.663873438    3.455836384    2.073608742    1.672007416    2.850961984    3.280759353    2.026949491    1.720367642    1.47176377
30.4    7.17105207    7.607964713    4.630005743    8.364054822    5.572748882    4.775142408    5.195066906    4.247325696    4.254533978    3.637851555    4.483346509    3.465822754    4.45413739    2.912815858    2.648016555    2.258833725    4.673245575    3.465163953    2.076682514    1.674193596    2.856464888    3.287097017    2.029754858    1.722854622    1.472747756
30.45    7.187898962    7.61853074    4.635701232    8.380401183    5.584676958    4.783820253    5.203819379    4.256300465    4.261732272    3.643383624    4.493400729    3.469933234    4.462210633    2.917565332    2.653243847    2.262624833    4.682485273    3.474560412    2.079758255    1.676372667    2.861905573    3.293504938    2.032448447    1.725314986    1.473827919
30.5    7.205098769    7.628955385    4.64135906    8.396852526    5.596757539    4.792494119    5.212811711    4.265469564    4.268953019    3.648846174    4.503230519    3.4740247    4.470020937    2.922183113    2.658515645    2.266394538    4.691755947    3.484033215    2.082786689    1.678533221    2.867311882    3.299940602    2.035059728    1.727803339    1.474824616
30.55    7.221750469    7.639372982    4.646652933    8.413133202    5.609121907    4.801132634    5.221805596    4.27471207    4.276363523    3.654245573    4.512982229    3.478177775    4.477561293    2.926843838    2.663841896    2.270144087    4.701092754    3.493357862    2.085792848    1.680710015    2.872606678    3.306407071    2.037609712    1.730307774    1.475656064
30.6    7.238101646    7.649584338    4.65221294    8.429404982    5.621606663    4.809675262    5.230737287    4.283701713    4.283872504    3.659685145    4.522579777    3.48237548    4.484821438    2.931457256    2.669211785    2.273862339    4.710508892    3.502738671    2.088745754    1.682906247    2.877865716    3.312845718    2.040115559    1.732813921    1.47635506
30.65    7.254243295    7.659782405    4.658090182    8.445740969    5.634212687    4.818052512    5.239701029    4.292650124    4.291283601    3.66514813    4.532065623    3.486558955    4.492083843    2.936005453    2.674694054    2.277604568    4.719874509    3.512103918    2.091726195    1.685086515    2.883170767    3.319263361    2.042631269    1.735339187    1.477143534
30.7    7.270785483    7.669773385    4.66394072    8.462080505    5.647159857    4.826330708    5.248928995    4.301797344    4.298854402    3.670585172    4.541538815    3.490668267    4.499615991    2.940626642    2.680125493    2.281331761    4.729193627    3.521677547    2.094738993    1.687323021    2.88856912    3.325724988    2.045140624    1.737789977    1.47803592
30.75    7.287693888    7.67969861    4.67011472    8.47806506    5.659815965    4.834615965    5.258359511    4.311036662    4.306422616    3.675985532    4.551145628    3.494604821    4.507119746    2.945209202    2.685548785    2.28499967    4.738493476    3.531393362    2.097789359    1.689611853    2.893915535    3.332261576    2.047603812    1.740195478    1.479468842
30.8    7.304867658    7.689660792    4.676444011    8.493952205    5.672502107    4.842878698    5.267590205    4.320306375    4.313915595    3.681271081    4.561008935    3.498446197    4.51443308    2.949753323    2.690913249    2.288631463    4.747880169    3.54130143    2.100801411    1.691986811    2.89925879    3.338862384    2.050050505    1.742647997    1.480814286
30.85    7.321664975    7.699403229    4.682731028    8.510032355    5.6849094    4.850902865    5.276696759    4.329403629    4.321192589    3.686543674    4.570912783    3.502293846    4.521260098    2.954213834    2.69626745    2.292303541    4.757341416    3.551307634    2.103893539    1.694394886    2.904646604    3.345423513    2.05244189    1.745185603    1.482301799
30.9    7.338373344    7.708980497    4.689292194    8.526267837    5.69721154    4.858742558    5.286028658    4.338391966    4.328326372    3.691838285    4.580846927    3.50600671    4.528231259    2.958462854    2.701643296    2.295919363    4.766931392    3.561231818    2.107025667    1.696728627    2.910040665    3.351910554    2.054820697    1.747673574    1.483828778
30.95    7.355586173    7.719088509    4.695833979    8.542702404    5.709866727    4.866531103    5.295052012    4.347308086    4.335189734    3.697219542    4.590867621    3.509626627    4.535311189    2.962828809    2.706948541    2.299488745    4.77649019    3.571140656    2.110160532    1.699078922    2.915433668    3.358412835    2.057128211    1.750124685    1.485242176
31    7.372409934    7.728778182    4.702502313    8.559522329    5.722341583    4.874327763    5.304049123    4.356234171    4.341994853    3.702567769    4.600665483    3.513198332    4.542427092    2.967291236    2.712305487    2.303056338    4.786156937    3.580957621    2.113272838    1.701459721    2.920768189    3.364906418    2.059294911    1.75259932    1.486550537
31.05    7.388820671    7.738011797    4.70911803    8.576670867    5.73494312    4.881942959    5.313115084    4.365260539    4.348786028    3.707954102    4.610637674    3.516712097    4.549206841    2.971710357    2.717744956    2.306632788    4.795786343    3.590893402    2.116430606    1.703826299    2.92608296    3.371446579    2.061731799    1.755028811    1.487828122
31.1    7.40531958    7.747255291    4.715473239    8.59388853    5.747647621    4.889582146    5.322239851    4.374376798    4.355498555    3.713376354    4.620785945    3.520265318    4.555815    2.97611164    2.723163435    2.310225599    4.805546974    3.600770219    2.119586121    1.706152814    2.931368871    3.378022092    2.064106868    1.757467835    1.489391953
31.15    7.421569829    7.756550864    4.72152844    8.611209677    5.760130786    4.897355989    5.331423464    4.383457684    4.362329672    3.718685748    4.63075428    3.523774468    4.562371782    2.980404713    2.728575812    2.313843854    4.815841765    3.610664447    2.122756372    1.708338182    2.936625068    3.384629963    2.066403408    1.75984601    1.491053994
31.2    7.437709201    7.766074805    4.72732126    8.628859712    5.772486083    4.904953579    5.340618651    4.392091836    4.369087003    3.723993295    4.640573442    3.527409954    4.568816213    2.984514607    2.733942568    2.317473817    4.826103398    3.620501765    2.125877209    1.710527303    2.941830242    3.39121844    2.068709354    1.762202329    1.492739307
31.25    7.453848708    7.775616774    4.733142828    8.646855556    5.785081494    4.912595231    5.3498624    4.400497283    4.375893709    3.729376199    4.65028601    3.530968826    4.575161257    2.988473621    2.739284652    2.32114472    4.836425566    3.630412335    2.128936864    1.712845439    2.947011243    3.397828428    2.070933537    1.764573191    1.49436264
31.3    7.470169258    7.785345313    4.739636616    8.665103815    5.797563968    4.920254382    5.358908423    4.409090431    4.382645305    3.734746795    4.659807995    3.534405698    4.581543888    2.9924291    2.744670048    2.324842454    4.846719028    3.640448495    2.132061172    1.715185164    2.952217367    3.404428821    2.073141854    1.766951763    1.496030687
31.35    7.486829331    7.795249994    4.746222799    8.68347458    5.810365674    4.927902213    5.367913617    4.417981452    4.389451608    3.740114219    4.669229697    3.537691805    4.587984364    2.996335496    2.750099303    2.328593509    4.857026841    3.65053003    2.135249783    1.717474392    2.95740406    3.411004724    2.075249215    1.76932028    1.497685581
31.4    7.503518099    7.805707465    4.752886832    8.701796032    5.823082667    4.935494396    5.37684477    4.426651498    4.396424188    3.745502064    4.678671885    3.541102516    4.594347143    3.000328633    2.755456791    2.332427835    4.867363328    3.660544903    2.138383355    1.719805458    2.962527602    3.417558139    2.077280533    1.771658739    1.499365403
31.45    7.519787579    7.816320149    4.759679167    8.720025264    5.835474366    4.942929405    5.386115903    4.43510851    4.403350031    3.750799592    4.688068248    3.5446685    4.600599936    3.004300474    2.760752545    2.336293839    4.877672636    3.670542312    2.141511916    1.722176101    2.967718136    3.424168424    2.079290941    1.773966045    1.501008115
31.5    7.535745658    7.827202573    4.766462977    8.737979502    5.848226642    4.950408476    5.395334961    4.443615478    4.410192491    3.756056761    4.697350294    3.548173232    4.606730939    3.008129333    2.76602984    2.340223304    4.888022352    3.680442458    2.144638033    1.724514339    2.972939219    3.430776072    2.081289267    1.776305269    1.502634751
31.55    7.551462493    7.838056061    4.773098307    8.755616841    5.861343453    4.957924029    5.404879113    4.452046701    4.417200451    3.761223266    4.706569057    3.551775829    4.612706932    3.011768586    2.771271954    2.344220358    4.898351949    3.69052222    2.147791924    1.726864876    2.978234104    3.437464104    2.083224003    1.778639505    1.504176521
31.6    7.566656232    7.84893258    4.7798535    8.773543337    5.874638489    4.965654727    5.414270335    4.460374414    4.424162959    3.766487816    4.715879477    3.555364444    4.618594972    3.01531151    2.77658408    2.348290995    4.908659869    3.700659908    2.15093623    1.729214706    2.983447252    3.444179836    2.085140546    1.780956776    1.505759104
31.65    7.581681733    7.859804478    4.786481034    8.791607688    5.887857702    4.973459915    5.42334786    4.468775447    4.430847936    3.771775933    4.725405853    3.559102148    4.624370335    3.018738892    2.781967351    2.352377177    4.918941584    3.710761242    2.154027524    1.731479608    2.988632393    3.450879106    2.087060091    1.7832605    1.507354098
31.7    7.59668099    7.870570094    4.793092039    8.809751715    5.900443831    4.981388077    5.432000278    4.477393294    4.437719441    3.777122497    4.735036728    3.562995015    4.630001135    3.022023594    2.78735193    2.35645347    4.929235745    3.720886861    2.157072571    1.733719323    2.993749257    3.457517383    2.088989849    1.785533474    1.509029284
31.75    7.612228226    7.881325019    4.799620225    8.827940125    5.912304918    4.989530369    5.440746798    4.48610149    4.444591416    3.782539892    4.744913882    3.566898054    4.635845231    3.025465198    2.792768588    2.360477163    4.939527495    3.731082591    2.160050132    1.73602174    2.998909857    3.46413751    2.090999926    1.787809863    1.510621795
31.8    7.62739598    7.892319925    4.806069892    8.846076114    5.924436521    4.997487762    5.449583905    4.494639131    4.451515491    3.787984282    4.755045261    3.57082708    4.641836552    3.029149083    2.798136327    2.364458727    4.949782076    3.742297924    2.163100418    1.738277607    3.004029917    3.470701002    2.092973969    1.790112429    1.512141478
31.85    7.642783849    7.903393746    4.812542612    8.864498968    5.936549584    5.005600348    5.458426986    4.503347325    4.458371446    3.793392395    4.765240882    3.574790347    4.647704977    3.032873696    2.803422761    2.36845591    4.960141041    3.753654781    2.166198822    1.740487605    3.009054566    3.477305412    2.094987515    1.792386615    1.513603323
31.9    7.658259641    7.914413834    4.819208472    8.883021407    5.948631197    5.013826678    5.467076718    4.51163916    4.465429132    3.798797201    4.775538439    3.578860499    4.653534029    3.03674378    2.808686889    2.372519905    4.970570607    3.765141052    2.169268947    1.74276094    3.014160063    3.483886182    2.097038615    1.79464734    1.515068736
31.95    7.673848506    7.925281512    4.825576404    8.901126692    5.960955985    5.02210541    5.475896659    4.519870304    4.472261668    3.804228409    4.785935403    3.582793044    4.65917462    3.040688254    2.813977356    2.37667754    4.981103906    3.776627179    2.172314731    1.745049915    3.019257829    3.49047577    2.099078127    1.796884448    1.516466187
32    7.689265721    7.936114018    4.831813923    8.919370686    5.973540867    5.030427844    5.484645939    4.528195778    4.478995396    3.809669305    4.796381847    3.586627734    4.664671401    3.044569444    2.819242006    2.380810381    4.99160183    3.788113276    2.175356517    1.747336298    3.024421359    3.497046679    2.10114536    1.799144453    1.517865289
32.05    7.704550373    7.94711632    4.837621753    8.937685651    5.986696709    5.038753134    5.493188519    4.536283773    4.485754651    3.815200391    4.807067941    3.590509755    4.670028303    3.048515554    2.824637921    2.384895495    5.002085667    3.799346296    2.178366942    1.749586577    3.029556527    3.503667675    2.103202938    1.801392178    1.519205989
32.1    7.719615835    7.958150031    4.843300181    8.955956554    5.999803609    5.047059962    5.501271689    4.544524793    4.492353606    3.820725137    4.817585608    3.594470162    4.675534053    3.052741431    2.830125143    2.388954699    5.012559363    3.81041778    2.181376285    1.751771595    3.034729667    3.510385584    2.105398396    1.803619917    1.520640074
32.15    7.734441646    7.969369236    4.849131372    8.974281636    6.012893199    5.055434802    5.509961123    4.552852323    4.499104195    3.826261465    4.828137493    3.598491756    4.680923555    3.057065034    2.835692329    2.392953407    5.023103148    3.821629258    2.184369029    1.753920196    3.039957323    3.517115871    2.107634947    1.805774384    1.522000273
32.2    7.74955623    7.980189999    4.855086883    8.992296406    6.025814649    5.063873538    5.51873931    4.561034409    4.505735153    3.831809882    4.838689545    3.602597065    4.686327972    3.061368303    2.841254451    2.396900196    5.033732319    3.83291547    2.187331584    1.756024676    3.045063941    3.523918752    2.109837975    1.807926876    1.52337561
32.25    7.764849958    7.990969301    4.860703353    9.010081835    6.038512438    5.072379791    5.527622364    4.569029602    4.512883313    3.837338285    4.849156889    3.606656742    4.691578899    3.065664558    2.84680215    2.400796136    5.044403864    3.844228187    2.190222555    1.758110389    3.050105288    3.530775394    2.112072632    1.810104144    1.524747008
32.3    7.779888523    8.00143668    4.86615002    9.027700078    6.051224483    5.081043936    5.536958926    4.57681167    4.520020157    3.842770701    4.859618768    3.610687191    4.69696085    3.069654264    2.852335294    2.404706028    5.055005368    3.855489183    2.193117605    1.760157321    3.055047959    3.537693075    2.114267615    1.812271479    1.526145346
32.35    7.794849238    8.011827179    4.871102919    9.045214916    6.063759674    5.089709578    5.546833306    4.584279729    4.527000446    3.848288768    4.870083413    3.614543552    4.702389667    3.07355901    2.857818124    2.408630647    5.06558385    3.866776612    2.196008029    1.762219692    3.05988204    3.544610106    2.116405675    1.814386097    1.527504008
32.4    7.80942727    8.022402191    4.875813921    9.062672701    6.07636019    5.098357956    5.556894947    4.591887629    4.533860712    3.853874591    4.880569952    3.618425083    4.707690993    3.077482623    2.863294034    2.412522655    5.076150489    3.878099543    2.198934388    1.764328973    3.064717912    3.551475742    2.1185899    1.816471896    1.52888384
32.45    7.82412767    8.032943882    4.880194878    9.08005615    6.088992047    5.10688858    5.567178688    4.599737145    4.540608271    3.859432174    4.891354629    3.622138686    4.713145274    3.081363252    2.868779276    2.416420982    5.086688501    3.889603839    2.201866344    1.766581141    3.069556468    3.558352235    2.120810603    1.818535899    1.530193405
32.5    7.839024666    8.043279205    4.88451002    9.097336769    6.101606237    5.115316085    5.577713686    4.60785937    4.547430755    3.864991653    4.902190471    3.625791593    4.71847606    3.085074046    2.874270986    2.420339514    5.097190759    3.901075132    2.204819074    1.769698043    3.074372497    3.56526817    2.122905692    1.820448802    1.531629641
32.55    7.854327264    8.053545191    4.88846409    9.114615879    6.11396577    5.12358997    5.588223872    4.615861464    4.554349128    3.870504739    4.9128747    3.629529924    4.723673878    3.088629415    2.879734458    2.424320039    5.107650002    3.912533641    2.207761677    1.772861175    3.079194939    3.57224994    2.124958305    1.822346386    1.533279218
32.6    7.869639128    8.063519139    4.892318907    9.131823237    6.126384808    5.131820278    5.598802956    4.623805574    4.561304444    3.87596681    4.92372055    3.633193076    4.728739365    3.092106577    2.885191583    2.428295707    5.118025959    3.923836184    2.210776309    1.775952808    3.084110643    3.579251407    2.127068229    1.824224273    1.534920439
32.65    7.884971307    8.073411118    4.895998247    9.149293539    6.138624514    5.140151903    5.609300318    4.631694584    4.568373796    3.881479437    4.934819842    3.637048049    4.733700368    3.095569409    2.890688389    2.432271303    5.128462425    3.935112173    2.213761871    1.778998083    3.089011946    3.586292961    2.129103515    1.826096675    1.536454059
32.7    7.900416125    8.083455347    4.899611469    9.166673896    6.150902611    5.148381115    5.619675899    4.639559128    4.575460221    3.887062088    4.945851561    3.640972496    4.738657823    3.098803631    2.896225415    2.436149723    5.138989684    3.946269878    2.216756289    1.782012335    3.093881873    3.593439657    2.131130759    1.827957728    1.537971365
32.75    7.91593354    8.093293528    4.902945462    9.183860124    6.163112462    5.156548826    5.629353204    4.647397842    4.582462128    3.89264974    4.956807862    3.644704283    4.744566533    3.10194138    2.901698637    2.439961605    5.149622679    3.957318207    2.219735214    1.784973159    3.098697748    3.600496985    2.13306376    1.829773032    1.539430579
32.8    7.931701675    8.102957246    4.906310196    9.200978875    6.175231313    5.164806289    5.638746671    4.655127145    4.589302444    3.898164328    4.967521859    3.648293399    4.750416308    3.105106365    2.907139409    2.443852527    5.160270085    3.968407059    2.22269484    1.787898172    3.103511069    3.607526544    2.135045779    1.831585447    1.540849777
32.85    7.947479932    8.11247052    4.909719688    9.218151573    6.187449489    5.173084642    5.648049844    4.662828714    4.59610096    3.903693868    4.978031265    3.651633823    4.756731627    3.108302743    2.912549691    2.447764366    5.170924212    3.979453818    2.225597031    1.790860057    3.108395223    3.614566863    2.137029379    1.83343836    1.542279505
32.9    7.96335616    8.121934703    4.91287306    9.23517545    6.199101121    5.181296433    5.657323466    4.670612561    4.602901838    3.909194819    4.988580492    3.65477783    4.763105166    3.111563581    2.917992045    2.451710444    5.181578938    3.990583878    2.228428849    1.793889269    3.113281385    3.621548831    2.138840355    1.835293479    1.54361385
32.95    7.979009794    8.131286345    4.916196264    9.252157573    6.210905957    5.189347582    5.66659962    4.678461884    4.60985151    3.914641596    4.999039134    3.657817761    4.769133664    3.114855434    2.923495352    2.455620749    5.192166498    4.001700025    2.231199481    1.796881045    3.118144461    3.628467032    2.140566995    1.837153026    1.544897568
33    7.994892945    8.140538481    4.919536612    9.268562686    6.222742892    5.197347951    5.676094144    4.686349379    4.61683012    3.920073526    5.009342173    3.660704089    4.775130379    3.117947397    2.928976008    2.45950111    5.202791993    4.012752082    2.233954708    1.799866102    3.123065192    3.635483027    2.142353175    1.839024453    1.546174118
33.05    8.010098371    8.149396497    4.923897028    9.28515435    6.234793261    5.205272411    5.686025834    4.694091987    4.623917307    3.925550036    5.019577481    3.663475664    4.781071909    3.121019973    2.934460627    2.46336237    5.213509378    4.02386723    2.236774906    1.80282618    3.128054108    3.642479598    2.144185512    1.840934736    1.547328086
33.1    8.024927433    8.15791137    4.927915578    9.301931355    6.24700492    5.213228665    5.69590538    4.701982103    4.631077547    3.930995613    5.029604933    3.666257276    4.786812561    3.123919065    2.939914362    2.467112563    5.224244922    4.03501471    2.2395306    1.805867647    3.133016255    3.649519421    2.146132167    1.842785358    1.548401006
33.15    8.039362681    8.166313939    4.931886739    9.318812548    6.259302668    5.221245844    5.705665777    4.709663842    4.638025985    3.936329719    5.039002334    3.668912939    4.792477811    3.126771446    2.945372463    2.470870954    5.235073672    4.046123199    2.242255389    1.808953309    3.137996741    3.656535878    2.148008208    1.844702606    1.549446716
33.2    8.0535393    8.174470705    4.936023891    9.335943507    6.271499108    5.229200727    5.715524522    4.717426324    4.644764098    3.941600869    5.048391232    3.671545037    4.798204138    3.129723301    2.950872643    2.474674071    5.245952812    4.057103664    2.24501667    1.812138203    3.143066522    3.663523077    2.149849321    1.846598636    1.550419222
33.25    8.067994445    8.182329808    4.940123156    9.353043775    6.283501697    5.236974805    5.72536173    4.72508587    4.651513017    3.946888311    5.057769711    3.674047859    4.804021628    3.13285071    2.956386329    2.478555085    5.256847374    4.067915418    2.247790237    1.815312758    3.148178058    3.670511731    2.15173215    1.848533144    1.551469581
33.3    8.082789732    8.191153388    4.944415126    9.369872262    6.295344386    5.244588157    5.735467169    4.732455652    4.658246917    3.952215286    5.067196559    3.676522814    4.809802975    3.136055459    2.96184257    2.48238221    5.267757643    4.07882536    2.250633881    1.818474735    3.153269801    3.677580244    2.153625412    1.850452472    1.552440748
33.35    8.097778738    8.200279801    4.948528319    9.386636809    6.307168449    5.25222863    5.748630528    4.739418071    4.664742692    3.957620611    5.076791046    3.678943923    4.815217607    3.139146385    2.967319819    2.486116489    5.278719776    4.089960669    2.253570331    1.821601789    3.15826331    3.684635844    2.155482169    1.852418851    1.553405573
33.4    8.113254348    8.209519653    4.953083543    9.403578601    6.318558832    5.259900398    5.761881641    4.74657885    4.671283495    3.963068938    5.086493781    3.681177843    4.820609671    3.14233569    2.972762152    2.489818009    5.289764968    4.101331872    2.256528884    1.824761773    3.163186047    3.691659146    2.157205736    1.854395155    1.554296389
33.45    8.128148944    8.218701461    4.958068427    9.420674898    6.329769521    5.267576917    5.775205869    4.753798982    4.678004712    3.968604716    5.096214746    3.683443153    4.826202045    3.145439046    2.978260883    2.493525228    5.300919972    4.112740145    2.259460705    1.828030531    3.168148216    3.698696026    2.158917166    1.856368346    1.555334883
33.5    8.142523173    8.227760579    4.963185192    9.437777255    6.340607093    5.2752348    5.788672001    4.760907325    4.684831817    3.974090487    5.106256993    3.685701095    4.832017913    3.148307067    2.98380727    2.497231497    5.312086165    4.124160398    2.262380131    1.831349826    3.173099285    3.705701828    2.160674589    1.858296929    1.556341883
33.55    8.156630279    8.2366684    4.968545084    9.455054934    6.351173894    5.282843533    5.801425007    4.767962602    4.69190124    3.979548643    5.11632411    3.688069763    4.837474331    3.150958011    2.989312112    2.501029351    5.32322701    4.135663773    2.265300528    1.834641203    3.178058951    3.712654484    2.162496724    1.860224518    1.557526071
33.6    8.170208428    8.245555934    4.973827168    9.472332572    6.361712278    5.290404323    5.813967558    4.775154985    4.698907932    3.985114372    5.1264563    3.690482718    4.843037821    3.153696021    2.994810421    2.504965051    5.334481266    4.147188559    2.268218306    1.838076341    3.18307101    3.719577811    2.164381934    1.86202141    1.558753417
33.65    8.183812098    8.254421215    4.979018555    9.489744864    6.372396449    5.297886678    5.826647878    4.782555613    4.705904356    3.990716736    5.136278729    3.693346777    4.848335459    3.156513521    3.000330185    2.508870479    5.345758032    4.158651827    2.271112244    1.841446893    3.188081636    3.726514805    2.166335751    1.863705805    1.55996775
33.7    8.196817259    8.263103079    4.984101762    9.507074399    6.38295438    5.305260107    5.839183466    4.790215455    4.712727238    3.996527285    5.146014969    3.696191366    4.853473832    3.15961557    3.005908333    2.512761019    5.35707962    4.170353237    2.274068806    1.844824052    3.193015448    3.733482579    2.168394005    1.865339863    1.561483241
33.75    8.20986443    8.271816691    4.988923083    9.524143034    6.394048033    5.312676386    5.852060213    4.798042273    4.719862076    4.002309726    5.155670883    3.699152123    4.858635523    3.162790612    3.0115676    2.51673299    5.368410505    4.182125345    2.277078009    1.848296145    3.197919963    3.74048112    2.170496186    1.866903014    1.56306371
33.8    8.223398074    8.280401876    4.993708436    9.540956507    6.405027528    5.320204294    5.864912338    4.805561838    4.727039659    4.008090569    5.165359475    3.701999968    4.863938809    3.165988327    3.017210421    2.52077215    5.379691359    4.193840464    2.280061346    1.851815493    3.202775174    3.747411431    2.172618048    1.868474742    1.564620718
33.85    8.236911667    8.288908936    4.998228605    9.557635779    6.415895561    5.327865283    5.877703407    4.81325487    4.734350658    4.013801341    5.174957103    3.704566033    4.869151074    3.169129963    3.022823964    2.524763844    5.390977111    4.205478183    2.283079193    1.855359195    3.207615249    3.754287721    2.174808911    1.870088046    1.565862115
33.9    8.250323617    8.297389948    5.002242257    9.573903405    6.42664108    5.335483556    5.89031438    4.820941312    4.74168725    4.019454674    5.184716259    3.707110945    4.874788927    3.172353682    3.028411988    2.528725011    5.402266785    4.217169696    2.286031444    1.858867373    3.212486248    3.761091764    2.17705551    1.871722237    1.566950719
33.95    8.264013648    8.305828126    5.006221473    9.590282431    6.43759717    5.343219279    5.904103832    4.828827934    4.749129192    4.025420743    5.194435503    3.709541335    4.88042222    3.175471627    3.033967849    2.532709097    5.413473536    4.228725644    2.289005698    1.862275923    3.217356683    3.767853561    2.17929856    1.873508971    1.568013897
34    8.278056896    8.314123225    5.009732301    9.606608126    6.448832889    5.350823547    5.917800131    4.836827406    4.756535362    4.031408061    5.20428319    3.711995047    4.886511591    3.178591915    3.039497399    2.536628147    5.424663456    4.240400773    2.291981977    1.865657786    3.222237133    3.77455914    2.181531925    1.875315973    1.56903315
34.05    8.29146618    8.32224031    5.013314911    9.622820325    6.460111862    5.358325863    5.931538364    4.844955722    4.76407266    4.037467177    5.214110708    3.714461451    4.892897088    3.181924149    3.045029919    2.540494294    5.435850184    4.25233593    2.294890355    1.869352206    3.227112931    3.781325171    2.183788216    1.8770947    1.570170328
34.1    8.304235328    8.330709787    5.017175126    9.639219433    6.471618363    5.365847076    5.944639365    4.853201258    4.771540431    4.043521391    5.224455775    3.716993474    4.899261767    3.185331905    3.050478263    2.544343147    5.446984664    4.264502961    2.29783701    1.873042064    3.231921742    3.788084788    2.186031605    1.878901258    1.571239343
34.15    8.316808584    8.339279248    5.02102958    9.656008855    6.483177197    5.373518983    5.957603109    4.861506729    4.779132036    4.049511414    5.234934513    3.719704676    4.905525277    3.188799948    3.055955304    2.548252876    5.458177763    4.276668074    2.300875662    1.876707524    3.236659346    3.794953197    2.18822977    1.880681281    1.572366271
34.2    8.329442065    8.34785146    5.024714903    9.672879355    6.494709635    5.381149535    5.97083051    4.869720218    4.786457504    4.055462187    5.245583316    3.722180111    4.911674956    3.192137451    3.061391647    2.552192822    5.469460201    4.288820771    2.303905957    1.880207487    3.241368841    3.801890282    2.190422829    1.882461559    1.573433974
34.25    8.341584457    8.356367988    5.0281905    9.689590092    6.505768109    5.388815935    5.984401207    4.877570251    4.793766614    4.06140457    5.256166826    3.724548304    4.917812316    3.195273714    3.066753315    2.55615055    5.480778925    4.300931173    2.306894565    1.883740261    3.246012832    3.808837897    2.1926185    1.884256864    1.574536367
34.3    8.353841143    8.3647254    5.031595101    9.706205865    6.516976464    5.396438918    5.998294563    4.885574236    4.800941809    4.067315286    5.266652267    3.726960166    4.923818701    3.198223912    3.072129044    2.560086373    5.492020204    4.313173903    2.309893068    1.88732364    3.250660122    3.815722554    2.194797436    1.886067571    1.575686592
34.35    8.366093412    8.373185229    5.034916307    9.722918977    6.528272899    5.404048327    6.012380564    4.893745227    4.808060571    4.073275654    5.277015564    3.729409881    4.929591056    3.2011006    3.077523655    2.564060575    5.503209199    4.325845408    2.312929507    1.890908148    3.255413037    3.822618652    2.197110283    1.887777815    1.576834499
34.4    8.377985572    8.38178678    5.038114335    9.739744943    6.539765685    5.411939788    6.026022252    4.901871661    4.815243963    4.079194541    5.287415993    3.731986628    4.934773876    3.203962668    3.082906588    2.567996475    5.514411151    4.338593359    2.315980162    1.894495204    3.260228004    3.829390027    2.199295818    1.889966632    1.578053235
34.45    8.3901434    8.390504014    5.0413561    9.756323439    6.55126804    5.420047606    6.039766379    4.909848486    4.823021019    4.085042707    5.297791461    3.73500503    4.939714733    3.206756764    3.088250442    2.571854913    5.525598901    4.351308421    2.319114305    1.897982251    3.265040184    3.836051591    2.201342959    1.892043519    1.579216723
34.5    8.401743521    8.399348915    5.044709349    9.772787879    6.562964114    5.428207627    6.053456234    4.918029015    4.830916896    4.090831796    5.308220075    3.737862756    4.944399696    3.209676387    3.093528106    2.575686845    5.536748477    4.364073288    2.322270217    1.901365442    3.269863028    3.842681242    2.203431442    1.894056355    1.580264736
34.55    8.412896761    8.408915362    5.047889541    9.78950279    6.574486717    5.436391679    6.066774956    4.926396812    4.838774302    4.096517482    5.318867926    3.740647795    4.949119725    3.212768431    3.098768001    2.579488409    5.547866825    4.376905875    2.32545931    1.904723081    3.274652026    3.849363662    2.205507883    1.896031665    1.581350716
34.6    8.423944681    8.41866036    5.051091399    9.806052959    6.58610933    5.444626509    6.079965809    4.934900428    4.846591388    4.102103166    5.329889681    3.743489008    4.953719503    3.21593648    3.103969645    2.583360157    5.559015094    4.389991043    2.328663237    1.908133104    3.279555174    3.856058221    2.207603908    1.898143434    1.582426429
34.65    8.434389539    8.428259412    5.054631792    9.822439949    6.597882498    5.452966102    6.093154329    4.943556389    4.854222558    4.107660066    5.340637438    3.74626617    4.958381343    3.219152393    3.109069744    2.587288885    5.57017826    4.40312442    2.33179889    1.911667802    3.284526263    3.862793229    2.209693232    1.900296499    1.58356995
34.7    8.444578189    8.437838068    5.058419658    9.838726088    6.609556666    5.461310677    6.106623914    4.951863155    4.86195141    4.113226537    5.351390687    3.749012276    4.962973373    3.222162927    3.114220834    2.591216952    5.581407065    4.41627563    2.334877793    1.915247123    3.289558473    3.86946015    2.211757487    1.902516448    1.584732989
34.75    8.455087225    8.447620121    5.061725886    9.854832695    6.621614421    5.469762962    6.120225941    4.960250188    4.8697688    4.118928466    5.362281668    3.751894262    4.967326181    3.225135553    3.119375851    2.595202446    5.592576944    4.42916818    2.337900552    1.918887039    3.294627596    3.876029682    2.21381323    1.904759516    1.585980632
34.8    8.466205617    8.457299359    5.064858873    9.87087234    6.634053157    5.478216106    6.133925857    4.968634944    4.877623322    4.12457442    5.373083603    3.754560077    4.971695561    3.228135912    3.124663212    2.599145278    5.603660598    4.44219713    2.340840314    1.922598948    3.29965003    3.882585983    2.21580333    1.907046563    1.587189975
34.85    8.476892621    8.467039358    5.067845443    9.886602033    6.646358628    5.486568    6.14734457    4.976839212    4.885378207    4.130230204    5.383837093    3.757206309    4.975927709    3.231175323    3.129960845    2.60305353    5.614754336    4.455070756    2.343729665    1.926322742    3.30467399    3.889136056    2.21779237    1.909307024    1.58835216
34.9    8.487257804    8.476731303    5.070961105    9.901931561    6.658145228    5.495037372    6.16083979    4.985398033    4.893048355    4.135908336    5.394957539    3.75987662    4.980139271    3.234071159    3.135153184    2.606931377    5.625874863    4.467886899    2.346590035    1.930026505    3.309812442    3.895651874    2.219730983    1.911511752    1.589446893
34.95    8.497528771    8.486624424    5.073982004    9.917284764    6.669912804    5.503655203    6.174619022    4.993975057    4.900650654    4.141428675    5.406413114    3.762589715    4.98409017    3.236808387    3.140317734    2.610873274    5.6368548    4.480587429    2.349395424    1.933836588    3.314941394    3.902093348    2.221697066    1.913728534    1.59065016
35    8.507059535    8.497177743    5.077157894    9.932024911    6.681916928    5.512404998    6.188288137    5.002501303    4.908663232    4.147004926    5.418174107    3.765430627    4.988018588    3.239562574    3.145505572    2.614920889    5.647765462    4.493200828    2.352198387    1.937769299    3.320040744    3.908510077    2.223662138    1.916033129    1.591920389
35.05    8.516617437    8.507695465    5.080228072    9.946746595    6.69337443    5.520875769    6.202014727    5.010920867    4.91681082    4.152570129    5.43004493    3.768471633    4.992024735    3.242275168    3.150656121    2.619000754    5.658811955    4.505861468    2.355037287    1.941764014    3.325129602    3.914951368    2.225587987    1.918282278    1.593235186
35.1    8.526095998    8.518478205    5.083392396    9.961588525    6.704856792    5.529224554    6.21594262    5.019669789    4.925032443    4.158109976    5.441924929    3.771250335    4.995876072    3.245062938    3.155781058    2.623079513    5.669849289    4.518188997    2.35790186    1.945773174    3.33031123    3.921305698    2.227614128    1.920572025    1.594650124
35.15    8.535431858    8.529282051    5.088814059    9.976358596    6.716323028    5.537513257    6.229989566    5.028298777    4.933362945    4.163723955    5.454188164    3.773757559    4.999652926    3.247663317    3.160923727    2.62710421    5.680799028    4.530580015    2.360726483    1.949780712    3.335446885    3.927635166    2.229653254    1.922910473    1.596051275
35.2    8.544874797    8.540017727    5.094593707    9.991065038    6.727713171    5.545946763    6.244123916    5.037085958    4.941857437    4.169328767    5.466926604    3.77632042    5.003263538    3.250183248    3.166067483    2.631217433    5.6916878    4.543095249    2.363470862    1.953887487    3.340505373    3.934014367    2.231798639    1.925302592    1.597438386
35.25    8.55355708    8.550802317    5.100918628    10.00570947    6.738009757    5.55432807    6.257386386    5.046184543    4.95047152    4.174958582    5.479623881    3.779006771    5.006738734    3.252715422    3.17124663    2.635377469    5.702591019    4.555558887    2.366223558    1.958035183    3.345580889    3.940370191    2.233959975    1.92771811    1.598887574
35.3    8.562642605    8.561382142    5.107191791    10.02028281    6.748325731    5.562628344    6.270772797    5.055417327    4.95904548    4.180633715    5.49227999    3.781530007    5.010193279    3.255144915    3.176453338    2.639523104    5.7135039    4.567983296    2.369017142    1.962292813    3.350808401    3.946711627    2.236098722    1.930145253    1.600534575
35.35    8.571710013    8.571977629    5.113441845    10.03463529    6.758565618    5.570841948    6.284117356    5.064609146    4.967691698    4.186298956    5.504830277    3.784146101    5.013662524    3.257535504    3.181616509    2.643647157    5.724419626    4.580340159    2.371904251    1.966651974    3.356035248    3.953105684    2.238257556    1.932508688    1.602414695
35.4    8.581013627    8.582907414    5.119767266    10.04906443    6.768913522    5.579110649    6.297277548    5.073828723    4.976196824    4.192045934    5.516980854    3.786777432    5.017166276    3.26015676    3.186840905    2.647720225    5.735581898    4.592845454    2.374849507    1.971089964    3.361186343    3.95950508    2.240476348    1.934864011    1.604383638
35.45    8.591242613    8.593746511    5.126411922    10.06349483    6.779444376    5.587599075    6.310644358    5.083293425    4.984437786    4.197750063    5.529081107    3.789398144    5.02033986    3.262917298    3.192026907    2.651819446    5.746707198    4.60578304    2.377861044    1.975517351    3.366221596    3.965869144    2.242646763    1.93725982    1.606384566
35.5    8.601833661    8.605050218    5.134385222    10.07779022    6.789894998    5.596269534    6.324299671    5.092650359    4.992597862    4.203371524    5.541555096    3.791944748    5.023538924    3.265796227    3.197125737    2.655936912    5.757858868    4.618864242    2.380893196    1.979959841    3.371342206    3.972204133    2.244791593    1.939665006    1.608433878
35.55    8.611549974    8.616212705    5.142511298    10.09197675    6.800426238    5.605129356    6.337898911    5.102052712    5.000646718    4.209007059    5.554195244    3.794429321    5.026833317    3.268672388    3.202207091    2.660001132    5.769025948    4.632105992    2.383941928    1.984300207    3.376602004    3.978534183    2.246863368    1.942111964    1.610518931
35.6    8.621492858    8.627232299    5.150472507    10.10647132    6.811076835    5.613942221    6.351895155    5.111426141    5.008700584    4.214637498    5.566971371    3.79672864    5.030434911    3.271465915    3.207334663    2.663989163    5.780222834    4.645298564    2.387067975    1.988573671    3.381844944    3.984908464    2.248944432    1.944653167    1.612581807
35.65    8.630906816    8.638098768    5.15827227    10.12099895    6.822165948    5.622821178    6.365692801    5.120552853    5.016631265    4.220178929    5.579825484    3.799100715    5.034307113    3.27429029    3.212486985    2.667979888    5.791486818    4.658370695    2.390118269    1.992840833    3.387061104    3.991266832    2.251018057    1.947220176    1.614613132
35.7    8.63998203    8.649077954    5.166136836    10.13678247    6.833596661    5.63171017    6.37959814    5.12968442    5.024610691    4.225637087    5.592824257    3.801411761    5.038178269    3.277158608    3.217608384    2.671916407    5.802745824    4.671282342    2.393130569    1.997092597    3.392310332    3.997597102    2.253167695    1.949791663    1.616662643
35.75    8.649198521    8.660102704    5.173710458    10.1524785    6.845013409    5.640802165    6.393884499    5.13879831    5.032422247    4.231051606    5.606011544    3.803725953    5.041862596    3.279961344    3.222644959    2.675761458    5.813983094    4.684219708    2.396133755    2.001344389    3.3975837    4.003832296    2.255302297    1.95237785    1.618634154
35.8    8.658562311    8.671008554    5.181399593    10.16795823    6.856477492    5.649798236    6.40845626    5.147773758    5.040162009    4.236506279    5.619161198    3.806210771    5.045465576    3.28283939    3.227735828    2.679549246    5.825228176    4.696998808    2.399137263    2.005592115    3.402898524    4.009952717    2.257406831    1.954978245    1.620704047
35.85    8.668223494    8.68214918    5.188918261    10.18362019    6.867774364    5.658661571    6.422675979    5.156680857    5.047686118    4.242026341    5.632528381    3.80879877    5.049134745    3.285809117    3.232824267    2.683365108    5.836478747    4.709702624    2.402116113    2.009791258    3.408273984    4.01609091    2.259442323    1.957603196    1.62263484
35.9    8.677498603    8.693376596    5.196238349    10.19918678    6.879029907    5.667582749    6.436892621    5.165171613    5.055127479    4.247632719    5.646001953    3.811508247    5.052666968    3.288811467    3.23798375    2.687377136    5.847579969    4.722225375    2.405054345    2.014024369    3.413583217    4.022241096    2.261454688    1.960236105    1.624684142
35.95    8.686023554    8.704682864    5.203581119    10.21490765    6.890339057    5.676477569    6.450968692    5.173600899    5.062668193    4.253339397    5.659328876    3.814239037    5.055991764    3.291820706    3.243069323    2.691425147    5.858645538    4.734771505    2.407960203    2.018290791    3.418874822    4.028451731    2.263473223    1.962949606    1.62686323
36    8.69405304    8.716048603    5.210849483    10.23061675    6.901638951    5.685452146    6.465400595    5.181875385    5.070106359    4.259018107    5.672577754    3.817003951    5.059006286    3.294833494    3.248135461    2.695487361    5.869627732    4.747433831    2.410825293    2.022542507    3.424068531    4.034691756    2.265453637    1.965681376    1.629110118
36.05    8.701888614    8.727501301    5.21803815    10.24636201    6.912836799    5.694327208    6.479892873    5.189943727    5.077509364    4.264730823    5.685702282    3.819913306    5.062020239    3.29783667    3.253185371    2.699582365    5.880621088    4.760119077    2.413686537    2.026727246    3.429326533    4.040933052    2.267413809    1.968468749    1.631311358
36.1    8.70975001    8.739187045    5.225247182    10.26223669    6.923798531    5.70322672    6.494698061    5.19783482    5.084909272    4.270403196    5.698577071    3.82277155    5.065103231    3.300574954    3.258211817    2.703752525    5.891590287    4.772678472    2.416526837    2.030934456    3.434552003    4.047102623    2.269339899    1.971288142    1.633608527
36.15    8.717492841    8.750742866    5.232039323    10.27822807    6.934150875    5.711938023    6.509478323    5.205973776    5.092320677    4.275998204    5.711399693    3.825432643    5.068858081    3.303197066    3.263292957    2.707947095    5.902488976    4.785506953    2.41938456    2.035166443    3.439742804    4.05325829    2.271227447    1.974108382    1.635820167
36.2    8.725274646    8.762380476    5.238675594    10.29376145    6.944796584    5.720618697    6.524650283    5.214380811    5.100206519    4.28173796    5.724153544    3.828087666    5.072324066    3.305832215    3.268415646    2.712128225    5.913478731    4.798410282    2.422266935    2.039383461    3.444847633    4.05938903    2.273194161    1.97687335    1.638010979
36.25    8.733878224    8.77387727    5.245453719    10.30902019    6.95540969    5.729418676    6.539849534    5.223110118    5.107673398    4.287602495    5.736651496    3.830640817    5.075771502    3.308520625    3.273582012    2.716339538    5.924451566    4.810811899    2.425165816    2.043581121    3.449972903    4.065494725    2.275242206    1.979556673    1.640174137
36.3    8.742720418    8.785444847    5.252379911    10.32406685    6.96669125    5.738356083    6.555070256    5.231972822    5.115085737    4.293484766    5.749056727    3.833218327    5.079354184    3.311015955    3.278806186    2.720515621    5.935408278    4.823359717    2.428054389    2.047823027    3.455071132    4.071634258    2.277241439    1.98219112    1.642383276
36.35    8.751650133    8.797053586    5.259608867    10.3389997    6.977850811    5.747159656    6.570760071    5.240557316    5.12243135    4.299422402    5.761438241    3.835836227    5.082982324    3.313340248    3.284079606    2.724715284    5.946364786    4.835718869    2.430877101    2.052157524    3.460186998    4.077785546    2.279196523    1.98485309    1.644583379
36.4    8.759987113    8.808323361    5.266722053    10.35398156    6.988882082    5.755990967    6.586531441    5.248716766    5.129845072    4.305451615    5.77386026    3.838337453    5.086611247    3.315855753    3.289368469    2.728878862    5.957332924    4.848022063    2.433750799    2.056509277    3.465248645    4.083920751    2.28122149    1.987545213    1.646723389
36.45    8.768441487    8.81954166    5.273872018    10.36876675    6.999526504    5.764894234    6.602115567    5.25724413    5.137227894    4.311441449    5.7863131    3.840713512    5.090302021    3.318317469    3.294602595    2.733055798    5.968342624    4.86046894    2.436628031    2.060722425    3.470285984    4.09006121    2.283287681    1.990283821    1.648715598
36.5    8.776937625    8.830795765    5.281101225    10.38337796    7.010228564    5.77385878    6.617855688    5.267014056    5.1445462    4.317384599    5.798545848    3.843036233    5.093964986    3.320704793    3.299809857    2.737206955    5.979446808    4.872910088    2.439481494    2.064896224    3.475362396    4.096284043    2.285429949    1.992953079    1.650619356
36.55    8.787122741    8.841837794    5.288405986    10.39814014    7.020755402    5.782969314    6.633224868    5.276765588    5.151711186    4.323228319    5.810547857    3.84536536    5.097523337    3.322719465    3.305003424    2.741431652    5.990572634    4.885171037    2.442370625    2.068985241    3.48029755    4.102480346    2.287480596    1.995615548    1.652509471
36.6    8.797120873    8.85296433    5.295767643    10.41252882    7.031232045    5.792103861    6.648783234    5.286048225    5.158783974    4.329100788    5.822549028    3.847989209    5.101413157    3.324627325    3.310123904    2.745656544    6.001715258    4.897479216    2.445252375    2.07307934    3.485163423    4.108695349    2.289464463    1.998212858    1.654420346
36.65    8.807529696    8.864330309    5.302852434    10.4266722    7.041066752    5.801228726    6.664428215    5.295164253    5.165626885    4.334936857    5.83476154    3.850491252    5.105441431    3.32646671    3.315299071    2.749845195    6.012770053    4.909980207    2.448100009    2.077088703    3.49000755    4.11485753    2.29145753    2.000780297    1.656290633
36.7    8.819523675    8.875917462    5.309648787    10.44073419    7.050795357    5.810543461    6.679914925    5.304318839    5.172280491    4.340753608    5.84684045    3.852850863    5.109206263    3.328368852    3.320584793    2.754064537    6.023796582    4.922779617    2.450836214    2.081212708    3.494868846    4.121059101    2.293417839    2.003231217    1.658237068
36.75    8.831715328    8.887615476    5.316423436    10.45438651    7.060531673    5.819892209    6.695399627    5.313503436    5.179018996    4.346610265    5.858879362    3.855076258    5.113076403    3.330441005    3.325924484    2.758228959    6.03493727    4.93556764    2.453594231    2.08522563    3.49973858    4.127261051    2.295346926    2.005660266    1.66022708
36.8    8.843814773    8.900351103    5.323239441    10.46803304    7.070407302    5.829246174    6.711113804    5.32259529    5.185976347    4.352442866    5.870783575    3.857302475    5.116897674    3.332485664    3.331329735    2.762432331    6.046020543    4.948386469    2.456406066    2.089223748    3.504656123    4.133473974    2.297309744    2.008123903    1.662199092
36.85    8.855974123    8.913483188    5.329936699    10.48139128    7.080003362    5.838774669    6.727355008    5.331653187    5.192995302    4.358269917    5.882752632    3.85960182    5.120729862    3.334615082    3.336721611    2.766638067    6.057125353    4.961200427    2.459252381    2.093194015    3.509625449    4.139673397    2.299277854    2.010648993    1.664206387
36.9    8.869233859    8.92659692    5.336543165    10.49478674    7.089578971    5.848265856    6.743536689    5.340338146    5.200111963    4.364162671    5.89487445    3.861998525    5.124214052    3.336893296    3.342154899    2.770814582    6.06837131    4.974196866    2.462127069    2.097234697    3.514640346    4.145888094    2.301691836    2.013194989    1.666213102
36.95    8.882005226    8.939653313    5.343314392    10.50827254    7.09894385    5.857598383    6.759715936    5.348829926    5.207233994    4.369992842    5.906891811    3.864515083    5.127734632    3.339321368    3.34763208    2.774999221    6.079572375    4.987130789    2.46506229    2.101256398    3.519655465    4.152117112    2.304090713    2.015741555    1.668125499
37    8.893447619    8.952542893    5.350213522    10.52136219    7.10851379    5.867006958    6.775817951    5.356964234    5.214477174    4.375835396    5.918890985    3.867077098    5.131263021    3.341843841    3.353130793    2.779131049    6.090729809    5.000028462    2.468000243    2.105224145    3.524724641    4.158303113    2.306518865    2.018256282    1.670032817
37.05    8.903831937    8.965791718    5.357368052    10.53426196    7.117894515    5.876353264    6.792125432    5.364882764    5.221593674    4.381700843    5.930922848    3.869681121    5.134805631    3.344312885    3.358605797    2.783324565    6.101818456    5.012399391    2.47099477    2.10927407    3.529964531    4.164403206    2.308855148    2.020811687    1.671935205
37.1    8.914093007    8.978532571    5.364852353    10.54744031    7.127356395    5.885365265    6.808470298    5.372700971    5.228449142    4.387601698    5.942972332    3.872398417    5.13861047    3.34695412    3.36408337    2.787592753    6.113004282    5.024690998    2.474014159    2.113368716    3.535171811    4.17051911    2.311171809    2.023323012    1.673805298
37.15    8.92418966    8.9911435    5.372516824    10.56079827    7.137027222    5.894209518    6.824928048    5.380662908    5.235499049    4.393548029    5.954990735    3.875087645    5.142449016    3.349704385    3.369638235    2.791842408    6.124156189    5.036811604    2.477076117    2.117452623    3.540271023    4.176543852    2.313608524    2.025860264    1.675796105
37.2    8.93435345    9.003712278    5.380399863    10.57415417    7.14672148    5.902974798    6.841418659    5.388291415    5.242566287    4.399460857    5.967113249    3.877761173    5.146231482    3.35226018    3.37523008    2.796076837    6.135252738    5.048903552    2.480056438    2.121492467    3.545293029    4.182613047    2.315985887    2.028375631    1.677752821
37.25    8.944086906    9.016245414    5.388505943    10.58791739    7.156790601    5.911755559    6.857899491    5.395485329    5.249766672    4.405328108    5.979281578    3.880263995    5.149767827    3.354913796    3.380846996    2.800398146    6.146442798    5.060987756    2.482970943    2.125544759    3.550362286    4.188733954    2.318358602    2.030843062    1.679767052
37.3    8.953284649    9.02879483    5.397243794    10.60159898    7.166279068    5.920654618    6.874665422    5.402474235    5.256905162    4.411261333    5.991694289    3.882815969    5.153604554    3.357874201    3.386459807    2.804775273    6.15782102    5.073215851    2.485866407    2.129570107    3.555439931    4.194849655    2.32076285    2.033322721    1.681862177
37.35    8.962683253    9.041244177    5.405777609    10.61515647    7.175359692    5.929791905    6.891811104    5.409401168    5.264084059    4.417128215    6.004166343    3.885550782    5.157638001    3.361036627    3.392020399    2.809100011    6.169189436    5.085357347    2.488786406    2.133624698    3.560502601    4.20102532    2.3231038    2.035775869    1.68399902
37.4    8.972636564    9.053747547    5.414150463    10.62863701    7.184184553    5.938710927    6.908944094    5.416257601    5.271140269    4.422917976    6.016607303    3.88828621    5.161775788    3.364112574    3.397607422    2.813437244    6.18054274    5.097538679    2.491660479    2.137760165    3.565513775    4.207359753    2.325427027    2.03820867    1.685974585
37.45    8.981885546    9.066487756    5.422431196    10.64220854    7.193249056    5.947450631    6.925905557    5.4232653    5.278131011    4.42862897    6.029119947    3.890909244    5.165940644    3.366973089    3.403211635    2.817862257    6.191834728    5.109223101    2.494609373    2.141935334    3.570565029    4.213804359    2.327760166    2.040650868    1.6879366
37.5    8.99106477    9.078838815    5.430288276    10.6562486    7.201923813    5.956307038    6.943017462    5.430345018    5.284945976    4.434298791    6.041889605    3.893641832    5.169938822    3.369832541    3.408682051    2.822390053    6.20317574    5.120897434    2.497523167    2.146209359    3.575698365    4.220350534    2.330044516    2.043108045    1.689919195
37.55    9.0002301    9.090996943    5.437926769    10.67030261    7.210020972    5.965178485    6.960317875    5.437362132    5.291752027    4.43995889    6.054959812    3.89625124    5.173668311    3.372678926    3.414104999    2.826875368    6.214503972    5.132495043    2.500472137    2.150518956    3.580676183    4.226860298    2.332296695    2.045541633    1.691937151
37.6    9.009203066    9.10321748    5.445286277    10.68522937    7.218066559    5.974098969    6.977995343    5.4442965    5.298730875    4.445660382    6.068342158    3.898774408    5.177544762    3.37524934    3.419494518    2.831276751    6.225822759    5.144079129    2.503466927    2.154724734    3.5855768    4.233282077    2.334562202    2.047905259    1.693956308
37.65    9.017795008    9.115283648    5.452440241    10.70014044    7.226078857    5.983126879    6.994518724    5.451214577    5.305659531    4.451391873    6.081996185    3.901218503    5.18132019    3.377639768    3.424859055    2.835658607    6.237177173    5.155558309    2.506510413    2.158857999    3.590470611    4.239742158    2.336872449    2.050293401    1.696118127
37.7    9.026367751    9.127361027    5.459402196    10.71514545    7.234793064    5.992272845    7.010777879    5.457790689    5.312447871    4.45715821    6.095880199    3.903583072    5.185072854    3.380189435    3.430242156    2.84000186    6.248550707    5.166945418    2.509535913    2.162922142    3.59539629    4.246189767    2.339179909    2.052715955    1.698292488
37.75    9.034969192    9.139632507    5.466440995    10.72999917    7.243330412    6.001434877    7.026964143    5.464323864    5.318907533    4.462882302    6.10948477    3.905824963    5.18864432    3.382926372    3.43559238    2.844407411    6.259967644    5.1780562    2.512519096    2.166903479    3.600361028    4.252641842    2.341556245    2.055158137    1.700434409
37.8    9.043800236    9.151540068    5.473831116    10.74502317    7.251784371    6.010572195    7.042962102    5.471103944    5.325182834    4.468706166    6.122996843    3.908060215    5.192284656    3.38566395    3.440853746    2.8488086    6.271385999    5.188881392    2.515400861    2.170854886    3.605724024    4.259058671    2.343965267    2.057667073    1.702405811
37.85    9.05284644    9.163066528    5.480949059    10.76012664    7.260127702    6.019578126    7.058975779    5.478057472    5.331453877    4.474436316    6.136785954    3.910433367    5.19617386    3.38777408    3.446107244    2.853155238    6.282804461    5.19972655    2.518249877    2.174786072    3.611096552    4.265540784    2.346364532    2.0602181    1.704426026
37.9    9.061316099    9.174906149    5.487964969    10.77529891    7.268357337    6.028558445    7.074930621    5.485130494    5.337856929    4.480112435    6.15037585    3.91290763    5.200160007    3.389775639    3.45140156    2.857543379    6.294102468    5.210603973    2.521198907    2.178728459    3.616457407    4.271972076    2.348763923    2.06284716    1.70650726
37.95    9.069493564    9.186340969    5.495155523    10.79041481    7.276454702    6.037548773    7.090975106    5.491851354    5.344237402    4.485676148    6.163660152    3.915440483    5.204260371    3.392153041    3.456721279    2.861888364    6.305331057    5.221579542    2.524177502    2.182675163    3.621753807    4.278372079    2.351052062    2.06553343    1.708525033
38    9.077777958    9.197580166    5.501954993    10.80548637    7.284777279    6.046614435    7.107182465    5.498463157    5.350466059    4.491237372    6.176828949    3.918017895    5.208712838    3.394433124    3.462111649    2.866140272    6.316627699    5.23239257    2.527177843    2.186418712    3.627611931    4.284738626    2.35331544    2.068345574    1.71044235
38.05    9.085968262    9.208727903    5.509028132    10.8202047    7.292891778    6.055703425    7.123281949    5.505113832    5.356615847    4.496865989    6.189943778    3.920582037    5.213248423    3.396772385    3.467618585    2.870341837    6.327905115    5.243121703    2.530206893    2.19015707    3.633389492    4.291122621    2.355595226    2.071275185    1.712490334
38.1    9.093150559    9.219499991    5.516169664    10.83434216    7.301138588    6.064753015    7.139692697    5.511768328    5.362923142    4.5025708    6.203219152    3.922982319    5.217759311    3.398990175    3.473111233    2.874579161    6.339171665    5.253804063    2.533163071    2.19375437    3.639469558    4.29752138    2.357837391    2.074254558    1.714458609
38.15    9.100114908    9.230118441    5.523516508    10.84866674    7.309318159    6.07396988    7.155946345    5.518175836    5.369346336    4.508205543    6.216733701    3.92556267    5.22217055    3.401156522    3.478518666    2.878910515    6.350460731    5.264355432    2.536026309    2.197386365    3.645532684    4.303895428    2.360088223    2.077271045    1.716377474
38.2    9.107223757    9.240483112    5.530772892    10.8632039    7.317343914    6.083283291    7.172223701    5.524775677    5.375676488    4.513942718    6.230066041    3.928186754    5.226523294    3.40334304    3.483841262    2.883197065    6.361651991    5.274815582    2.538912832    2.200963068    3.651562801    4.310241759    2.362352147    2.08040247    1.718480895
38.25    9.114719992    9.25104054    5.538085013    10.87762189    7.325205532    6.092572698    7.187803031    5.531091133    5.381692119    4.519728544    6.242507436    3.930755118    5.23078556    3.405596148    3.48918796    2.887456608    6.372844708    5.28572807    2.541761022    2.20457933    3.657526779    4.316534271    2.3646021    2.083471392    1.720506669
38.3    9.122321838    9.261784791    5.545404712    10.89171086    7.333111617    6.1019131    7.203366969    5.537152022    5.387610466    4.525508703    6.253791957    3.933199431    5.235019546    3.407964854    3.494541867    2.891667555    6.38394279    5.296532797    2.544594788    2.208155323    3.66348677    4.322789095    2.366925329    2.08651691    1.722572791
38.35    9.129442552    9.272610084    5.552649086    10.90598948    7.341389272    6.111311019    7.219125955    5.542938159    5.393556083    4.531159394    6.264428187    3.935641475    5.239520557    3.410219557    3.499822751    2.895697922    6.394984849    5.307478896    2.547422223    2.211786025    3.669650359    4.329002701    2.369217548    2.089600165    1.724730769
38.4    9.136915151    9.283618152    5.559878608    10.92010539    7.350308043    6.120758348    7.235115798    5.548503649    5.399375428    4.536711978    6.274380206    3.937735861    5.244016582    3.412273627    3.505073005    2.899564476    6.405990544    5.318454512    2.550229144    2.21540337    3.675793995    4.335232868    2.371661227    2.092738938    1.726929237
38.45    9.14487924    9.294537716    5.567202922    10.93404272    7.359652547    6.130179519    7.251410729    5.553991558    5.404932053    4.542231642    6.284158373    3.939911785    5.248634287    3.414169305    3.510299479    2.903484636    6.417033487    5.329376877    2.553075236    2.218943281    3.68189733    4.341384862    2.374137408    2.095883681    1.72907658
38.5    9.152803522    9.305751131    5.574186602    10.94804979    7.368711963    6.139756094    7.267881094    5.55980284    5.410346427    4.547721899    6.293817186    3.942051992    5.253556572    3.41605629    3.515421159    2.907246928    6.42814963    5.340167281    2.555949621    2.222383289    3.687817192    4.347486215    2.37662927    2.099144233    1.731250171
38.55    9.161130826    9.317015888    5.580843179    10.96193117    7.377676619    6.14926041    7.2843489    5.56542082    5.415955427    4.553211104    6.303594314    3.944323985    5.258311463    3.418042361    3.520560051    2.91096826    6.439238283    5.350970292    2.55874892    2.225743358    3.693592925    4.353561385    2.379206531    2.102388917    1.733414799
38.6    9.17006284    9.328436497    5.586378937    10.97572207    7.386807182    6.158491574    7.301060498    5.570882432    5.421783891    4.558637812    6.313369187    3.946563099    5.263258742    3.420020624    3.525746984    2.914751453    6.45030259    5.361740493    2.561585242    2.229130242    3.699272764    4.359626405    2.381769487    2.105647821    1.735722975
38.65    9.1789114    9.340115784    5.592021317    10.98856559    7.395444241    6.167699717    7.317549136    5.576472412    5.427896476    4.564120356    6.322958568    3.94891848    5.268013436    3.421861338    3.530984621    2.918533309    6.461368611    5.37268433    2.564318577    2.232551446    3.704912737    4.365769029    2.384352313    2.108919803    1.737906302
38.7    9.187554696    9.351815048    5.597594417    11.00125843    7.403717427    6.17680737    7.334386158    5.58209564    5.434121482    4.569774389    6.332735622    3.951569445    5.272678571    3.423805114    3.536257358    2.922264342    6.472453695    5.383540827    2.56704354    2.235931544    3.71060554    4.371984251    2.386993685    2.112246538    1.740182245
38.75    9.195305511    9.363633641    5.603097433    11.01363874    7.4118261    6.185799401    7.351152882    5.58708817    5.440225002    4.575401302    6.342673365    3.954091469    5.277423896    3.42565075    3.541542584    2.926008347    6.483640261    5.39460552    2.569738814    2.239279824    3.71631021    4.378109796    2.389615348    2.115626434    1.742509271
38.8    9.203321518    9.37551362    5.608285509    11.02564598    7.420381235    6.194682238    7.367485017    5.591858007    5.446435203    4.581064634    6.352530505    3.95660393    5.28240739    3.427675553    3.546875976    2.92977632    6.494771613    5.405771814    2.572398425    2.242615568    3.722049128    4.38415682    2.392258175    2.119089817    1.744675835
38.85    9.210864203    9.387604959    5.613451408    11.03810598    7.429091416    6.203572647    7.383790506    5.59702279    5.452609103    4.586739512    6.362448355    3.959120153    5.287233388    3.42981406    3.552268072    2.933591558    6.505861552    5.417015362    2.575041565    2.245954788    3.727737049    4.390279797    2.394985272    2.122577415    1.747166596
38.9    9.218189704    9.399732112    5.618741224    11.0507209    7.438247515    6.212436745    7.400052832    5.602352644    5.458812449    4.592428632    6.372415738    3.961694676    5.292194683    3.432102982    3.557678479    2.937408993    6.516809466    5.428109221    2.577769724    2.249348327    3.733450781    4.396515961    2.39775571    2.126032634    1.749622854
38.95    9.225557462    9.411809312    5.623892619    11.06338997    7.446687063    6.221313111    7.416204318    5.607637642    5.465045199    4.59809203    6.382428854    3.964369626    5.296907804    3.434595206    3.563129312    2.941211663    6.527641476    5.439279796    2.580489187    2.252736328    3.739144702    4.40291454    2.400607069    2.129454715    1.75212476
39    9.232870026    9.423869515    5.629169249    11.07652034    7.454832836    6.230015956    7.432366726    5.613223163    5.471354671    4.603660169    6.392709088    3.967055552    5.301424578    3.43722572    3.568682359    2.945069992    6.538501188    5.450653153    2.583167211    2.256131644    3.744844193    4.409234371    2.403510202    2.132899285    1.754679467
39.05    9.239852149    9.435775017    5.634655559    11.08955865    7.462715826    6.238645185    7.448851834    5.619043625    5.477796936    4.60937008    6.403037111    3.969856325    5.305979176    3.439791829    3.574298863    2.94893013    6.549363053    5.462067656    2.585834505    2.259520333    3.750405588    4.415516517    2.406481024    2.136379508    1.757167863
39.1    9.246187515    9.447354949    5.640337642    11.10270655    7.470981727    6.247268142    7.465301206    5.624978793    5.486103713    4.615108907    6.413578439    3.972841497    5.310833168    3.442442913    3.579846457    2.952761697    6.560205928    5.473297678    2.588506788    2.262864002    3.755991269    4.421782759    2.40956313    2.139794988    1.759652599
39.15    9.251958717    9.459115682    5.646107206    11.11515183    7.479718983    6.255554267    7.481503421    5.631416173    5.494554772    4.620819452    6.424117662    3.975745262    5.315819649    3.445377294    3.585330517    2.956550033    6.571084184    5.484719229    2.591136236    2.266198176    3.761577043    4.428062438    2.412577685    2.143125473    1.762108294
39.2    9.257578197    9.470943505    5.6519021    11.12671166    7.48842018    6.263632761    7.497045086    5.638127143    5.503034475    4.626456915    6.434714264    3.978590416    5.32064887    3.448120155    3.590822889    2.960372657    6.581993887    5.495974633    2.593672139    2.26957719    3.767140103    4.434315755    2.415611675    2.146462234    1.764500613
39.25    9.263172191    9.48279782    5.657505967    11.13819377    7.497326017    6.271648781    7.512574721    5.644735179    5.511530109    4.63209389    6.445538518    3.981234003    5.325288217    3.45072446    3.596316314    2.964203027    6.592982933    5.507203742    2.596258681    2.273016575    3.772702356    4.440589217    2.418615667    2.149756556    1.766689755
39.3    9.268949313    9.494633377    5.663237154    11.14918385    7.505769077    6.279726132    7.528447164    5.651275351    5.520045221    4.637746763    6.456723647    3.98393807    5.330011227    3.453370305    3.601862806    2.967968094    6.604005988    5.5184697    2.598947449    2.276519946    3.778283065    4.446814053    2.421591568    2.153015703    1.768882429
39.35    9.274913132    9.506244459    5.668629422    11.16033274    7.513700385    6.287788257    7.544697567    5.657632075    5.52870124    4.643407698    6.467805578    3.986852451    5.334517104    3.456166977    3.607497317    2.971630027    6.615104686    5.529833957    2.601653292    2.279932504    3.783826633    4.452988735    2.424555758    2.156293857    1.771087518
39.4    9.280695614    9.517664612    5.673795295    11.17170442    7.522068214    6.295853851    7.561358258    5.663891945    5.537126673    4.649083059    6.478653149    3.989818119    5.339861562    3.458738766    3.613152542    2.975242248    6.626247596    5.541123716    2.604370624    2.283303964    3.789447824    4.459178386    2.427448823    2.159598001    1.773424919
39.45    9.286073161    9.528341046    5.679000596    11.18340979    7.530798509    6.303943661    7.577896981    5.669977347    5.545439239    4.654778926    6.48931096    3.992906193    5.345487192    3.461257012    3.618863331    2.97886161    6.637362683    5.553002597    2.607025856    2.286575891    3.795092478    4.465437632    2.430311602    2.162910655    1.775735022
39.5    9.291912779    9.538738316    5.684006945    11.19497415    7.539780375    6.311987718    7.594592758    5.675704951    5.553711333    4.660509199    6.499902357    3.996038633    5.351341633    3.463837266    3.6246803    2.982518008    6.648468808    5.564901202    2.609705459    2.289832081    3.800646723    4.471758784    2.43332829    2.166118721    1.777855515
39.55    9.2982924    9.548939097    5.689073927    11.20620683    7.548953164    6.32016081    7.611440379    5.681550931    5.561924366    4.666235192    6.510718465    3.999195517    5.357307998    3.466321587    3.63055736    2.986103416    6.659590739    5.576905366    2.612402579    2.293102386    3.806128483    4.478014345    2.436439295    2.169387405    1.780007194
39.6    9.304862386    9.55893529    5.693934246    11.21745802    7.558542751    6.328319524    7.628221815    5.687625008    5.570213482    4.672014402    6.521965053    4.002328182    5.363065369    3.468758034    3.636363612    2.989613973    6.670629564    5.588902064    2.61507915    2.296470355    3.811571029    4.484331502    2.43961649    2.172686647    1.782089104
39.65    9.31184169    9.568795366    5.698739833    11.22919136    7.567465494    6.336605479    7.644677238    5.694244084    5.578518148    4.677737249    6.533092975    4.005399233    5.367793092    3.471094406    3.642164732    2.993022651    6.681724279    5.600794568    2.617652347    2.29977373    3.817067847    4.49071116    2.442789827    2.176016958    1.784075823
39.7    9.318896902    9.57848439    5.704038903    11.24124348    7.576159594    6.344889969    7.661204545    5.701007554    5.587126425    4.683453003    6.544175311    4.008389237    5.37217898    3.473360988    3.648028087    2.996502646    6.692791749    5.61274241    2.620189069    2.303165251    3.822615565    4.497071682    2.4460056    2.179399439    1.786000408
39.75    9.32542555    9.588070405    5.709387303    11.25290855    7.584633291    6.353228619    7.677832009    5.708181433    5.595476289    4.689120765    6.555129121    4.011395301    5.376600802    3.475582667    3.653930917    2.999951797    6.703881929    5.624647549    2.622685936    2.30653815    3.828023806    4.503345035    2.449228244    2.182781951    1.787820209
39.8    9.33150366    9.597310268    5.714839002    11.2639592    7.592801243    6.361865412    7.694132968    5.715342544    5.603646162    4.694735075    6.565605634    4.014982334    5.380824573    3.477822557    3.659892825    3.003363353    6.715034736    5.636457254    2.625202796    2.309844325    3.83343561    4.509540461    2.452515994    2.186180997    1.789493917
39.85    9.337406358    9.606601839    5.720035246    11.2748385    7.600753737    6.370586305    7.710038334    5.722591913    5.611694015    4.700256799    6.57599473    4.01867625    5.384735709    3.480189381    3.665897291    3.006822171    6.726224285    5.648404731    2.627713442    2.313310718    3.838929295    4.515714076    2.45582443    2.189664824    1.791171903
39.9    9.34263494    9.616117834    5.725692153    11.2859764    7.608622434    6.379380538    7.725378206    5.730061477    5.619291913    4.705790918    6.586347912    4.022378209    5.388447914    3.482682491    3.671866242    3.010332231    6.737406073    5.659495054    2.630166489    2.316724756    3.8445197    4.521977741    2.459227349    2.193200509    1.792886267
39.95    9.347902408    9.626849462    5.731084066    11.2968014    7.617164051    6.388186185    7.741008478    5.737257041    5.626991712    4.711365763    6.596851937    4.026121023    5.392163474    3.484781352    3.677827138    3.013843673    6.748645793    5.670521171    2.632642349    2.320031436    3.850157331    4.528235216    2.462585389    2.196651961    1.794607461
40    9.352517547    9.638089066    5.736317215    11.30714786    7.62632367    6.396955702    7.756964488    5.74410325    5.634931398    4.716930566    6.607146589    4.029745296    5.396048059    3.486736726    3.683822727    3.017334044    6.759913177    5.681801275    2.635131929    2.323214533    3.85560503    4.534455542    2.465961781    2.200123297    1.796406809
40.05    9.356469598    9.649786882    5.741521598    11.31790133    7.635332103    6.405845795    7.772938262    5.751423185    5.643023947    4.722586701    6.616961811    4.033249901    5.399835744    3.488724811    3.689778704    3.020845118    6.771091743    5.692942961    2.637622573    2.326397499    3.860936552    4.540607161    2.469382303    2.203670049    1.79820217
40.1    9.360196291    9.661673869    5.747223014    11.32842476    7.642793845    6.414713725    7.788900964    5.758640874    5.651038687    4.728194986    6.626415739    4.036838364    5.40331796    3.490519668    3.695685914    3.02437927    6.782470867    5.703930522    2.640084783    2.329732329    3.866285657    4.546774846    2.472767006    2.207122593    1.799996728
40.15    9.364296553    9.673738115    5.752919569    11.33883583    7.650059491    6.423880251    7.805310516    5.766115667    5.659298733    4.733775709    6.635719468    4.040423876    5.406993693    3.492346088    3.701545633    3.027921609    6.793880075    5.714910147    2.642484992    2.332976878    3.87168147    4.552886074    2.476202909    2.210536468    1.80178623
40.2    9.368829829    9.68566675    5.758139019    11.34880937    7.657200334    6.433222627    7.82181342    5.773842939    5.667611796    4.739300082    6.64515836    4.044153976    5.410411345    3.494210181    3.707305672    3.03138212    6.805292064    5.725979077    2.644913464    2.336316187    3.877125245    4.558978409    2.479667556    2.213908229    1.803530937
40.25    9.373278178    9.697217761    5.763149402    11.35943419    7.664736442    6.442675599    7.838448988    5.781543714    5.675812606    4.744811409    6.654483023    4.047763832    5.413854523    3.495964654    3.713013721    3.034896753    6.816655124    5.737135601    2.647323904    2.339696217    3.882662874    4.565008818    2.483141677    2.217286087    1.805262634
40.3    9.376916484    9.708782163    5.768064413    11.36989998    7.672257131    6.452185219    7.855440663    5.789316778    5.683739089    4.750390334    6.663680216    4.051245457    5.417285825    3.497744501    3.718619274    3.038434834    6.828042983    5.748195218    2.649770637    2.343030674    3.888233114    4.570989044    2.486574684    2.220635462    1.807065313
40.35    9.380278176    9.720455923    5.773019121    11.37977608    7.679455189    6.461772058    7.872616451    5.796443693    5.69157151    4.755940372    6.672744209    4.05469206    5.420750234    3.499361973    3.724227902    3.041897445    6.839300749    5.759146283    2.652269309    2.346401667    3.893668422    4.576947983    2.489970324    2.223972224    1.808872669
40.4    9.384237178    9.732397377    5.777820463    11.38964329    7.686946711    6.471415896    7.888568331    5.803901585    5.699528455    4.761513505    6.681788531    4.058120498    5.424128808    3.500828165    3.729843263    3.045375372    6.85064835    5.770260306    2.654750569    2.349816443    3.899069729    4.582935517    2.493319968    2.227339023    1.810494498
40.45    9.388163586    9.744669077    5.782500869    11.39935918    7.694573018    6.481112995    7.904823058    5.811735562    5.707429602    4.767068067    6.690442503    4.061365703    5.427317521    3.502175249    3.735479641    3.048848464    6.861960359    5.781326009    2.657237647    2.353348645    3.904561251    4.588854898    2.49678136    2.230759745    1.812028435
40.5    9.392088889    9.756995483    5.787014271    11.40946557    7.702086421    6.490770716    7.921332559    5.819407236    5.715100358    4.772515796    6.698817884    4.064549026    5.429522535    3.503596501    3.741138508    3.052264024    6.873263897    5.792178383    2.659776508    2.356915891    3.910155602    4.594745505    2.500285394    2.234154403    1.813597583
40.55    9.396393187    9.7690926    5.791575243    11.41964341    7.709567333    6.500422082    7.938184645    5.827210172    5.722680665    4.777893243    6.707231786    4.067908763    5.431396068    3.505078629    3.746783518    3.055720583    6.884475008    5.803169583    2.662326567    2.360519051    3.915902086    4.600575952    2.503840416    2.237551903    1.815116021
40.6    9.40094432    9.782402803    5.796406855    11.42978191    7.717020093    6.51022098    7.955681821    5.83487226    5.730328428    4.78325475    6.716098971    4.071426318    5.433070267    3.506586751    3.752534209    3.059118092    6.895656918    5.814345484    2.664851062    2.36419949    3.92151165    4.606309178    2.507409132    2.240931847    1.816672551
40.65    9.406098616    9.795865442    5.801355292    11.43951293    7.724542527    6.519946228    7.97406207    5.842782649    5.737823735    4.788617431    6.725206215    4.074737009    5.434991611    3.508235862    3.75832523    3.062533364    6.906877378    5.825677402    2.667265334    2.367926512    3.927051766    4.612101059    2.510975528    2.244285712    1.818302648
40.7    9.411382641    9.80914836    5.806124032    11.44927575    7.731822162    6.529714269    7.993103608    5.850952353    5.745243753    4.793896611    6.734379309    4.078192708    5.437048758    3.509806597    3.764035162    3.066006496    6.918126758    5.837129819    2.669730803    2.371563296    3.932428256    4.618074128    2.51457066    2.247594267    1.81995171
40.75    9.416102861    9.82264827    5.810888366    11.45886    7.739406453    6.539574811    8.012259783    5.859061636    5.752690995    4.799146653    6.743649759    4.081762154    5.439228219    3.511247203    3.769717565    3.069574698    6.929386372    5.848452875    2.672213324    2.375199651    3.937792071    4.624114299    2.518181018    2.250867226    1.821628657
40.8    9.420378655    9.836059259    5.815581263    11.46838257    7.74761744    6.549402518    8.031590657    5.867441214    5.759949749    4.804318241    6.75286079    4.085351624    5.440804753    3.512892006    3.775379435    3.073092079    6.940657077    5.859754567    2.67469189    2.378850117    3.943104737    4.630211403    2.521753984    2.254213842    1.823208883
40.85    9.424107926    9.849574972    5.820428041    11.47782288    7.756496229    6.559093768    8.051229379    5.875280566    5.767556013    4.809472949    6.762211943    4.088774402    5.442170207    3.514660799    3.781083626    3.076567181    6.951862348    5.871065983    2.677150876    2.38260829    3.948407864    4.636341309    2.52529243    2.257581677    1.824884163
40.9    9.428783829    9.863060766    5.825252266    11.48669388    7.765012694    6.568855553    8.070730589    5.88286293    5.775150744    4.814608327    6.771484894    4.092076796    5.443769803    3.516468308    3.786791665    3.080084655    6.963106288    5.882388963    2.679677084    2.386348558    3.953530284    4.642440366    2.528792692    2.260927668    1.826631571
40.95    9.433574562    9.876842306    5.829891712    11.49568134    7.773137835    6.578748753    8.090032498    5.890310528    5.782926229    4.819700078    6.78130235    4.095454161    5.445542382    3.518104519    3.79259582    3.083665723    6.974377886    5.893720598    2.682259189    2.390052428    3.958490622    4.6484994    2.532362786    2.264306767    1.828444876
41    9.438418484    9.890986213    5.833868431    11.5049433    7.781257712    6.588632267    8.10941524    5.897970302    5.790852481    4.824665778    6.791054097    4.098942677    5.446924841    3.519856013    3.798400027    3.087245814    6.985692224    5.905083078    2.684840194    2.393799013    3.963387007    4.65451265    2.535942618    2.267690169    1.830153045
41.05    9.443095466    9.9050116    5.837820256    11.51398526    7.78935038    6.598497058    8.128661083    5.905574367    5.79899606    4.829505581    6.800904498    4.10242115    5.448260329    3.521602974    3.804166163    3.090892984    6.997046002    5.916386853    2.68740246    2.397471178    3.968360368    4.660468756    2.539505513    2.271074739    1.83201539
41.1    9.447245504    9.918955063    5.842068545    11.52268274    7.797067885    6.608185208    8.14814923    5.913170961    5.807033154    4.834253118    6.810564765    4.105814757    5.449907752    3.52325023    3.809969628    3.094553863    7.008448222    5.927459226    2.689972752    2.401081868    3.973266    4.666511802    2.543111323    2.274574391    1.833718044
41.15    9.451933617    9.932469041    5.846414221    11.53091718    7.804670009    6.617853545    8.167007008    5.921023752    5.815303564    4.838897165    6.819911206    4.109043674    5.451280445    3.525012778    3.815909573    3.098226063    7.019740451    5.938338915    2.692584008    2.404666911    3.9782355    4.672551285    2.546793287    2.278070497    1.835210966
41.2    9.457620946    9.946377453    5.851133015    11.5389072    7.812200696    6.627611294    8.18548794    5.929625418    5.823713944    4.843553669    6.829283349    4.112048048    5.452859381    3.526801679    3.821843967    3.101948089    7.031190067    5.949019598    2.695167304    2.408226661    3.983252084    4.678617851    2.550511626    2.281597199    1.836719298
41.25    9.464017779    9.960449314    5.856083251    11.54716995    7.819550382    6.637378028    8.20372948    5.938507084    5.832122194    4.848282785    6.838863141    4.11492984    5.454565576    3.528605911    3.827727294    3.105621505    7.042507732    5.959684495    2.697800053    2.411730403    3.988258666    4.684752694    2.554217084    2.285073213    1.838396408
41.3    9.470821766    9.974774463    5.860891165    11.55533814    7.826508293    6.647049004    8.222127525    5.947221186    5.840640968    4.853107417    6.848491036    4.117894407    5.45619194    3.530305409    3.833708226    3.109154983    7.053769928    5.970417522    2.700415844    2.415228911    3.993115399    4.690723249    2.557920498    2.288546723    1.839922754
41.35    9.477738602    9.988883995    5.865761925    11.56334761    7.832740156    6.656639707    8.238801722    5.956002862    5.849046709    4.857973577    6.858109927    4.121030248    5.457776938    3.532076153    3.839768106    3.112614505    7.065127588    5.981003132    2.703157222    2.418770349    3.997948627    4.696778242    2.561703617    2.291985554    1.841409304
41.4    9.484257979    10.00291157    5.870424378    11.57095201    7.838849073    6.666020042    8.255619585    5.964457483    5.857165604    4.862850426    6.8678541    4.124071932    5.459489051    3.533923793    3.845778396    3.116025615    7.076506948    5.991262598    2.705870383    2.42245519    4.002823498    4.702785925    2.565495361    2.295512138    1.843035293
41.45    9.490834835    10.01689011    5.874875502    11.57816738    7.844958733    6.675455729    8.272032144    5.97261591    5.865122313    4.867724911    6.877811761    4.126975044    5.461041788    3.535542213    3.851832331    3.119456068    7.088094249    6.001451562    2.708579108    2.426211624    4.007731645    4.708735003    2.569396216    2.299070676    1.844769404
41.5    9.497779725    10.03099253    5.879468233    11.58528531    7.850498399    6.684871008    8.288552764    5.980726644    5.873054406    4.872751259    6.887595141    4.129845756    5.462571733    3.53701704    3.857898501    3.122975403    7.099647794    6.011610912    2.711226648    2.430006034    4.01267059    4.714648785    2.573313342    2.302637051    1.846360761
41.55    9.504573359    10.04543887    5.883974058    11.59400167    7.855618272    6.694425674    8.305191658    5.988723696    5.88110237    4.877836514    6.897291959    4.132765092    5.463671876    3.538750188    3.863968301    3.126338171    7.11107826    6.021942412    2.713794263    2.433783182    4.0176015    4.720601476    2.577187297    2.306228859    1.847953921
41.6    9.511492698    10.06034457    5.889115938    11.60259424    7.861087808    6.704138938    8.32119712    5.996823749    5.889040041    4.88291871    6.906772599    4.135544409    5.464871813    3.540564079    3.870100199    3.129600566    7.122477337    6.032452279    2.716358173    2.437722567    4.02254685    4.72661441    2.581145877    2.309899286    1.849697276
41.65    9.518402424    10.07530589    5.894062726    11.61140258    7.866697288    6.713734489    8.337383786    6.005210184    5.897054725    4.887988508    6.916351526    4.138365109    5.466275096    3.542423313    3.876074563    3.132915127    7.133847224    6.043046645    2.718888335    2.441662944    4.027540044    4.7326809    2.585179619    2.313540994    1.851354704
41.7    9.525392226    10.0901077    5.899001001    11.62060562    7.872555713    6.723435996    8.353673578    6.013462066    5.904823932    4.893075289    6.925554269    4.141082402    5.467637489    3.544417466    3.882033542    3.136787589    7.145161325    6.053616214    2.72144899    2.445626643    4.03249914    4.738725686    2.589294334    2.317207404    1.853167926
41.75    9.531912074    10.10472499    5.903711188    11.62988735    7.87833826    6.733068215    8.370089785    6.021848899    5.912641788    4.898182419    6.935060816    4.143742332    5.469048724    3.545985376    3.888022975    3.140734301    7.156526537    6.064441015    2.724027739    2.449557116    4.037543059    4.744791964    2.593343015    2.320868277    1.854725739
41.8    9.537935496    10.12012395    5.908179685    11.64168106    7.884652753    6.743650628    8.387230187    6.030069432    5.920745978    4.903290454    6.945329843    4.146226846    5.470443727    3.547654996    3.893948949    3.14477947    7.167921114    6.075527959    2.726650922    2.453463088    4.042625802    4.750772117    2.597410166    2.324560837    1.856016355
41.85    9.543906168    10.13547551    5.912908265    11.6529991    7.891822085    6.754151105    8.404875306    6.037919107    5.928609573    4.908320438    6.955848553    4.148582836    5.471717281    3.549500479    3.89987744    3.148877736    7.179325205    6.086871727    2.729259073    2.457298166    4.047730842    4.756872005    2.601428137    2.328287177    1.857427028
41.9    9.549304426    10.15094982    5.917818392    11.66396289    7.898463619    6.764511115    8.421998036    6.045668141    5.936601966    4.91329639    6.966967056    4.151211288    5.472909736    3.551602799    3.905845401    3.152982488    7.19083251    6.09835936    2.731827327    2.461180559    4.052882196    4.762912585    2.605489847    2.33209691    1.858888484
41.95    9.554603396    10.16636583    5.922688223    11.67569251    7.904385318    6.775002952    8.439067214    6.053146004    5.944436757    4.918257278    6.978454473    4.153921012    5.474323998    3.553858136    3.911920455    3.156960815    7.202361276    6.109735095    2.734370966    2.465133692    4.058073431    4.768909761    2.609534497    2.335868895    1.860646817
42    9.560676277    10.18218567    5.927830584    11.68780106    7.910473721    6.785688953    8.456067322    6.060550811    5.952323802    4.923176924    6.989556726    4.156359943    5.475526368    3.556297741    3.91805574    3.160971689    7.213913647    6.121028688    2.736951018    2.469200301    4.063151056    4.774876036    2.613641125    2.339647573    1.862649072
42.05    9.567371025    10.19818528    5.932836877    11.69973255    7.91692428    6.796508583    8.473146123    6.068192332    5.960284598    4.928075843    7.000836034    4.158825355    5.476471786    3.558652653    3.924261236    3.165024008    7.225671352    6.132278859    2.739565801    2.47331123    4.06801274    4.780839666    2.617904784    2.343525271    1.864917947
42.1    9.575200652    10.2145351    5.938034042    11.71159993    7.923637781    6.807673564    8.490252436    6.076206687    5.968378792    4.932800133    7.012306195    4.161215053    5.477211035    3.561079548    3.930520082    3.169050162    7.23740532    6.143439444    2.742157312    2.47745491    4.072671471    4.786809049    2.622072768    2.347441132    1.867172032
42.15    9.583490899    10.2311623    5.943378052    11.7233109    7.930525481    6.819081157    8.507744528    6.084548242    5.976364718    4.937388132    7.024161693    4.163514311    5.478243262    3.563398813    3.936744028    3.172959026    7.249281644    6.154643987    2.744698173    2.481556394    4.077331506    4.792830752    2.626134402    2.351331171    1.869562453
42.2    9.591571691    10.24772016    5.948805633    11.73506676    7.938135597    6.830581185    8.525081998    6.093196685    5.984188042    4.941928961    7.036075416    4.165616925    5.479496599    3.566523804    3.942888212    3.176799356    7.261271221    6.165648051    2.747333253    2.485577023    4.082025238    4.798616958    2.630180506    2.355171966    1.871889586
42.25    9.599580164    10.26407918    5.95414122    11.74655605    7.946081617    6.842003799    8.542332806    6.101525462    5.991765464    4.946528502    7.046792097    4.167656879    5.48061805    3.569509165    3.948904805    3.18061932    7.27335785    6.176410139    2.749944364    2.489708357    4.086702728    4.804445285    2.634251046    2.359004502    1.874038871
42.3    9.607396912    10.28054396    5.959492196    11.75801724    7.954404504    6.853386104    8.559512932    6.109264474    5.999435051    4.951247794    7.057232078    4.16976979    5.481735971    3.572395508    3.954969923    3.184407181    7.285351808    6.186805419    2.752512654    2.493925708    4.091131047    4.810302401    2.638326672    2.362892801    1.876679366
42.35    9.615187516    10.29681696    5.964791123    11.76891854    7.963163871    6.864591418    8.576533306    6.117259132    6.007241543    4.955958913    7.067111116    4.172460178    5.482306159    3.575209897    3.961165491    3.188187622    7.297390576    6.196847178    2.754975154    2.498090715    4.095576849    4.816192252    2.642455361    2.36680276    1.87950187
42.4    9.622755009    10.31304198    5.970322865    11.78009059    7.971571854    6.875742526    8.594014515    6.125092856    6.014870633    4.960585648    7.076693542    4.175207756    5.482445336    3.578265685    3.967312315    3.191886995    7.309344487    6.206582847    2.757510322    2.5023192    4.09995437    4.82213298    2.646544791    2.3707934    1.882013194
42.45    9.629119153    10.32922564    5.976325853    11.7915094    7.979149593    6.886839558    8.61175856    6.132866034    6.022017045    4.965156965    7.086056909    4.177896759    5.482073536    3.581494011    3.973508935    3.195571396    7.321501857    6.216233124    2.760053114    2.506609725    4.104287954    4.828034901    2.65065994    2.374724945    1.884508373
42.5    9.635819962    10.34560874    5.981907525    11.80278963    7.986570251    6.897939184    8.629396822    6.140736422    6.029191148    4.969674267    7.094992772    4.180698482    5.481659661    3.584823353    3.979770872    3.199306919    7.333693462    6.226124582    2.762456964    2.510813709    4.108511024    4.833978656    2.654862918    2.37858384    1.887019081
42.55    9.643011532    10.36207367    5.987646959    11.81394824    7.994047132    6.909147711    8.646346833    6.148407636    6.036290994    4.974280584    7.103889587    4.183482305    5.481361942    3.588038214    3.986178801    3.203021608    7.345954594    6.236054411    2.764621558    2.515069401    4.112627891    4.839967544    2.659028817    2.382430615    1.888885312
42.6    9.650612654    10.37840054    5.993747284    11.82483926    8.001183122    6.920340733    8.663070002    6.156286368    6.043328448    4.978865909    7.112976744    4.186316385    5.481192945    3.591177061    3.992599756    3.206685868    7.358190161    6.245895631    2.766731288    2.519340749    4.116768233    4.845968366    2.663181048    2.386286398    1.890574637
42.65    9.657945438    10.39437596    5.999789541    11.83623574    8.008098734    6.931577895    8.679469577    6.163622534    6.050245164    4.983429748    7.122268128    4.188934908    5.481508798    3.594230744    3.999125194    3.210367624    7.370540704    6.25571342    2.768826758    2.523670588    4.120874486    4.852050045    2.66729075    2.39017126    1.892772257
42.7    9.66546114    10.41031265    6.005528096    11.84778388    8.015199018    6.942775861    8.695473381    6.170580849    6.057099888    4.988034393    7.13168434    4.191338278    5.481629277    3.597412464    4.005641733    3.214033772    7.38287764    6.26553815    2.770950367    2.528049623    4.125085744    4.85810542    2.671391835    2.394011707    1.895158181
42.75    9.673560929    10.4259889    6.011007401    11.85931025    8.022227414    6.954088677    8.711359644    6.177469974    6.063971498    4.992589808    7.141618006    4.193707173    5.4815503    3.600583056    4.012242972    3.217632597    7.395290531    6.275364509    2.772964268    2.532488904    4.129420228    4.864201056    2.675456841    2.397781745    1.897033668
42.8    9.682381073    10.4413372    6.016293051    11.87048554    8.030002663    6.965502443    8.727177339    6.184263556    6.070883639    4.997282443    7.151662459    4.195750435    5.481254689    3.603841109    4.018841594    3.221221976    7.407772172    6.284880461    2.774838309    2.536947629    4.133765609    4.87022574    2.67948732    2.401507262    1.898918869
42.85    9.691824424    10.45682917    6.021477157    11.88169142    8.038382589    6.97698153    8.743370791    6.191100318    6.077721648    5.001865102    7.162048411    4.197540201    5.481394337    3.606988646    4.025470336    3.224750263    7.420452263    6.294414371    2.776722817    2.541484181    4.138305317    4.876186038    2.683484248    2.405305783    1.901049058
42.9    9.700749006    10.47231514    6.026893872    11.89310363    8.047183554    6.988485689    8.760438555    6.198040581    6.084575353    5.006477037    7.172392859    4.19930648    5.481068376    3.610019979    4.032093637    3.228387758    7.433138727    6.303788927    2.778633218    2.546059393    4.143005604    4.882168278    2.687599498    2.409150038    1.90315227
42.95    9.709073479    10.48790412    6.032462226    11.90438956    8.056299298    6.99997689    8.776893359    6.204339234    6.091447338    5.011014904    7.182663711    4.201302361    5.480079565    3.612695056    4.038702128    3.231976999    7.445853244    6.312905617    2.780542707    2.550566991    4.147615158    4.888066657    2.691851284    2.412975201    1.905598098
43    9.71727521    10.50345441    6.037920085    11.91576076    8.065619956    7.011486404    8.793446766    6.210425639    6.098440724    5.015535679    7.19207366    4.203257052    5.47899772    3.615094838    4.045272819    3.235460461    7.458475649    6.321855327    2.782415878    2.555049898    4.152246894    4.893935837    2.696180012    2.416779293    1.908035317
43.05    9.724859836    10.51910417    6.043478465    11.92711429    8.075268111    7.023075058    8.810657025    6.216619073    6.105364438    5.019936141    7.201243543    4.20511278    5.478291531    3.617342697    4.051850096    3.238883212    7.47117209    6.331049544    2.784330204    2.559368045    4.156886601    4.899784388    2.700495874    2.420542548    1.910207504
43.1    9.731857416    10.5347869    6.049101611    11.93809103    8.084919501    7.034797465    8.827825874    6.222787043    6.112565028    5.024284714    7.210658731    4.207050357    5.47802729    3.619743612    4.058361029    3.242376944    7.483799176    6.340417864    2.786269576    2.563667139    4.161575505    4.90569305    2.704731587    2.42420441    1.912675022
43.15    9.738206659    10.55033619    6.054783001    11.94822542    8.095546712    7.046621154    8.844908428    6.228717747    6.119922658    5.028625267    7.219875589    4.209117719    5.478104708    3.622070708    4.064956963    3.245893015    7.496398334    6.349832389    2.788198991    2.567909428    4.166291048    4.91168504    2.708857573    2.427858816    1.915023116
43.2    9.743812115    10.56595955    6.059888982    11.95834346    8.10619452    7.058418667    8.861965629    6.235059442    6.127371621    5.032954493    7.229207389    4.211181497    5.477726475    3.624285266    4.071547838    3.249534947    7.508858899    6.359290787    2.790162276    2.572184815    4.170941231    4.917624125    2.712730123    2.431528407    1.917123375
43.25    9.750128085    10.5818991    6.064675479    11.96767057    8.116953928    7.070181062    8.879157534    6.242299101    6.134773341    5.037369978    7.238562304    4.213463297    5.47721772    3.626480871    4.078140024    3.253280403    7.521167883    6.368819335    2.792173983    2.576518801    4.175474364    4.923549952    2.71655335    2.435214863    1.919030997
43.3    9.756450313    10.5979337    6.06921453    11.97697643    8.127277299    7.082233408    8.896122999    6.249460434    6.141804988    5.041809064    7.248173266    4.215990974    5.47717455    3.6286868    4.084837102    3.257096313    7.533323808    6.378290211    2.794196731    2.580875348    4.179920531    4.929429854    2.720498768    2.43896955    1.921598859
43.35    9.76381792    10.61444014    6.0734676    11.98616805    8.13754765    7.094334432    8.912501088    6.256348782    6.148744511    5.046151694    7.257749412    4.218522109    5.477241893    3.630920541    4.09162223    3.260924174    7.545465889    6.387804251    2.796229934    2.58524272    4.184361828    4.935328947    2.724580188    2.442748853    1.923989228
43.4    9.771472833    10.63155851    6.077667094    11.99554492    8.147766102    7.10661219    8.92823372    6.26347477    6.155588488    5.050570855    7.266972508    4.221094182    5.477514966    3.633226092    4.098562681    3.264852684    7.557578081    6.397209525    2.798259949    2.589596964    4.188874217    4.941195042    2.728774243    2.446467269    1.925923559
43.45    9.778895414    10.64886141    6.082309788    12.00461935    8.158368718    7.119005696    8.943844675    6.270412433    6.162521099    5.054967241    7.276411451    4.223483874    5.477922254    3.635598972    4.105532336    3.268771548    7.569812935    6.406852186    2.800238388    2.594075529    4.19306288    4.947132112    2.732888117    2.450222787    1.928155035
43.5    9.786081579    10.66620422    6.087148915    12.01330867    8.169769354    7.131149319    8.959500186    6.27740281    6.169628717    5.059435608    7.286493698    4.225958006    5.478209295    3.637867868    4.112408351    3.272662258    7.582119917    6.416665905    2.802166745    2.598623532    4.197184153    4.953032879    2.736880435    2.453970255    1.930370494
43.55    9.792912472    10.6836122    6.092068011    12.02228444    8.181512916    7.143464245    8.975020352    6.284299569    6.176864854    5.063964398    7.296775424    4.228197733    5.478715061    3.640369149    4.119093155    3.27649202    7.594419978    6.426286272    2.804101089    2.603157305    4.201227539    4.958955682    2.740823637    2.457692907    1.932680039
43.6    9.800390515    10.7009159    6.096486365    12.03165153    8.192936486    7.155673872    8.991527752    6.290708837    6.184370314    5.068367398    7.306936478    4.230322654    5.479524023    3.642913804    4.125743029    3.280277992    7.606613462    6.435638923    2.806229108    2.607594879    4.205101686    4.964854647    2.744649934    2.461450152    1.934881528
43.65    9.808528168    10.71812022    6.100741053    12.04061732    8.204811177    7.167864529    9.008371809    6.297002543    6.191621171    5.072633673    7.317304048    4.232525499    5.480415469    3.645823799    4.132425918    3.284109926    7.618796715    6.44497902    2.808298493    2.612037628    4.208905484    4.970635838    2.748584231    2.465326761    1.937117888
43.7    9.817318358    10.73532778    6.104876734    12.04956123    8.216862144    7.180245789    9.024720349    6.30277504    6.199045258    5.076963161    7.327711582    4.234812419    5.481177466    3.648581559    4.139081734    3.287924319    7.630896613    6.454364153    2.810352865    2.616504806    4.212735608    4.976465326    2.752611176    2.469265678    1.939304704
43.75    9.826214024    10.7522723    6.108642485    12.05828534    8.22920233    7.192621753    9.041083582    6.30802873    6.206733941    5.08133041    7.338152315    4.237036952    5.482243439    3.651289293    4.14563512    3.291693747    7.643008229    6.46392433    2.81249709    2.621035976    4.216613608    4.982242389    2.756795992    2.473144886    1.941591941
43.8    9.834365144    10.76896505    6.112338696    12.06689472    8.241102153    7.204610085    9.05766575    6.313294371    6.214582082    5.085768053    7.349093571    4.239279468    5.483366202    3.654109131    4.152148261    3.295538932    7.655023357    6.47357455    2.814720087    2.625659196    4.220445372    4.988096815    2.761057376    2.477109953    1.943819263
43.85    9.842540664    10.78545319    6.115882784    12.07548837    8.253608033    7.216856731    9.07452536    6.318569662    6.222392115    5.09024745    7.359839376    4.241468501    5.484523506    3.656737843    4.158598019    3.299453099    7.667067782    6.48314765    2.81695775    2.630263103    4.224093369    4.993865247    2.765323271    2.481042695    1.945991116
43.9    9.851427428    10.80204973    6.119369044    12.08399631    8.26620962    7.229275022    9.091525189    6.323680713    6.230322177    5.094744736    7.369225912    4.243789419    5.485837151    3.659413452    4.165094096    3.303440565    7.679101458    6.492834196    2.819182791    2.635059534    4.227861264    4.999586346    2.769754471    2.484944716    1.948296318
43.95    9.860781964    10.81866043    6.122643029    12.09229026    8.278996938    7.241754576    9.108431335    6.329008411    6.238467305    5.099165022    7.378747831    4.246339428    5.486912266    3.661987277    4.171514677    3.307427991    7.691035326    6.502488777    2.821482719    2.639913098    4.231791756    5.005134102    2.774302755    2.488878973    1.950711475
44    9.869543502    10.83562538    6.125865226    12.10089407    8.292197344    7.254129033    9.125750165    6.334100371    6.246662616    5.103480257    7.387662279    4.248843264    5.488299573    3.664314866    4.178022547    3.31143468    7.703455342    6.512187585    2.823818559    2.644872771    4.235667392    5.010753125    2.778862123    2.492714738    1.95310627
44.05    9.878631883    10.8522642    6.129135569    12.10979871    8.305065126    7.266690798    9.143469988    6.33877034    6.254827369    5.107863817    7.395266959    4.251074871    5.489839523    3.666633128    4.184628974    3.315517599    7.715832519    6.521879324    2.826159683    2.649870728    4.239559314    5.016432061    2.7835204    2.496405008    1.955604947
44.1    9.886763827    10.86800829    6.132163621    12.11799696    8.318004669    7.279470671    9.160714362    6.343348604    6.262887894    5.112225613    7.403316001    4.253206087    5.491309942    3.668969451    4.191165314    3.319551683    7.728350693    6.531477487    2.828519878    2.654838655    4.243394696    5.022122925    2.788167472    2.500000536    1.958067288
44.15    9.89465666    10.88336821    6.135767545    12.12596577    8.329739599    7.292146241    9.177917374    6.348173087    6.271142741    5.116593003    7.412107932    4.255800721    5.492938243    3.671497484    4.197703112    3.323591425    7.741016771    6.541057796    2.830934424    2.659769759    4.247272575    5.027820568    2.792831592    2.503574451    1.960689325
44.2    9.9019264    10.89928178    6.139429665    12.13375165    8.340844736    7.304795771    9.195597846    6.352711751    6.27958549    5.120985304    7.421123315    4.258575737    5.494982892    3.674254562    4.204274468    3.328198207    7.75371161    6.55049618    2.833343244    2.664699249    4.251011416    5.033563719    2.797531857    2.507198108    1.963365753
44.25    9.909779903    10.91544345    6.142762624    12.14110507    8.351693126    7.317250488    9.213389811    6.357448196    6.288204239    5.125301819    7.429953461    4.261701634    5.497381169    3.677156927    4.210935951    3.332807848    7.766434656    6.559955182    2.835694323    2.669537459    4.254700288    5.039432599    2.802156263    2.510767874    1.965991538
44.3    9.917952797    10.93196172    6.145823384    12.14792954    8.362074103    7.329486326    9.231009508    6.362410964    6.296931546    5.129608696    7.439163842    4.264786055    5.499761114    3.680065135    4.217873823    3.337449765    7.779236327    6.569806928    2.838041886    2.674446627    4.25834566    5.045224384    2.806660898    2.514315778    1.968603528
44.35    9.925927561    10.9485829    6.148913515    12.15476369    8.37234438    7.34180984    9.248479948    6.367704336    6.305717048    5.133926921    7.448235414    4.267949833    5.501795848    3.683010262    4.224955809    3.342054254    7.792121132    6.579615652    2.840439807    2.679328524    4.262497752    5.0510824    2.811187262    2.517761376    1.971267104
44.4    9.933958975    10.96520356    6.151853222    12.16162737    8.381962226    7.354218004    9.266375031    6.373473287    6.314232845    5.138131727    7.457499491    4.271380387    5.503563399    3.685840634    4.232125034    3.346699527    7.804932448    6.589078574    2.842928798    2.684120642    4.266768258    5.056848287    2.815653834    2.521237149    1.974058824
44.45    9.942290738    10.98214799    6.154938424    12.16828413    8.391434967    7.366517909    9.284659557    6.379439857    6.322754046    5.142407773    7.466586031    4.274786919    5.5051883    3.688580146    4.239285134    3.351386034    7.817437734    6.598714389    2.845366594    2.688965343    4.271004187    5.062689114    2.820146127    2.524658686    1.977109543
44.5    9.950841462    10.999385    6.158240375    12.17458923    8.400740622    7.378977491    9.303453801    6.385229233    6.330951104    5.146788215    7.47362133    4.278302006    5.506578727    3.69130219    4.246502067    3.356102307    7.829934998    6.608169328    2.847792427    2.693874281    4.275101296    5.068546717    2.824801804    2.528210916    1.98016783
44.55    9.959828812    11.01639847    6.161642849    12.18059718    8.409207362    7.391605677    9.322215306    6.391516161    6.339036097    5.151254493    7.479503327    4.28168449    5.507716865    3.694044922    4.25378616    3.360711285    7.842401767    6.617453921    2.850195198    2.698936607    4.279141184    5.074326367    2.829450382    2.531700169    1.983199284
44.6    9.969109108    11.03411182    6.165460668    12.18638489    8.417484247    7.404296765    9.340816846    6.398405166    6.34713521    5.155776199    7.484606077    4.284828686    5.508706006    3.696834747    4.260989759    3.365270351    7.854857469    6.626599302    2.852560612    2.704040891    4.283099884    5.080063545    2.833857716    2.535320198    1.986205772
44.65    9.979367752    11.05186102    6.169629733    12.19181251    8.425729153    7.417085739    9.358999645    6.405111778    6.355090457    5.160427632    7.489986183    4.287740658    5.50967095    3.699352008    4.268140241    3.369732676    7.867378587    6.635852108    2.854934033    2.709221111    4.286999899    5.085779617    2.838342838    2.538894672    1.98901488
44.7    9.989773129    11.069297    6.173565856    12.19682828    8.433953993    7.429918248    9.377310213    6.411829824    6.363132603    5.16513939    7.495638661    4.290417077    5.510667895    3.701648165    4.275209857    3.374001214    7.879992228    6.645121465    2.857674036    2.71452375    4.290866641    5.091445582    2.842904242    2.542497345    1.991905101
44.75    10.00064232    11.08634702    6.177457708    12.20147222    8.442472602    7.442876134    9.395197669    6.418387524    6.370912315    5.169843022    7.501111918    4.292915075    5.511433417    3.703785933    4.282257154    3.378214766    7.89260342    6.654231708    2.860458507    2.71998737    4.294669159    5.097019054    2.847517666    2.546114083    1.994885692
44.8    10.00976621    11.10408997    6.181419181    12.20590672    8.451090781    7.455878229    9.41321987    6.424530705    6.378872637    5.174574426    7.506359629    4.295306707    5.512259012    3.705800371    4.289355885    3.382381185    7.905247917    6.663182085    2.863223241    2.725495144    4.298499612    5.102580563    2.8520388    2.549790992    1.9978268
44.85    10.01835825    11.12220103    6.185142327    12.21058137    8.459643423    7.468939456    9.430627164    6.430470861    6.387036799    5.179374736    7.511504689    4.297740076    5.512889018    3.707582756    4.296419041    3.386489089    7.917913126    6.672004508    2.866024876    2.731191944    4.302458633    5.108198964    2.856631914    2.553540734    2.000880678
44.9    10.02600178    11.14063285    6.188585136    12.21516706    8.468478295    7.482029682    9.447529197    6.435559556    6.395082894    5.184168466    7.516380601    4.300135509    5.512729269    3.709043467    4.303387788    3.390683531    7.930575081    6.680590156    2.868824323    2.736919392    4.306381765    5.113791848    2.861287028    2.557324252    2.004742397
44.95    10.0333739    11.16031517    6.191902994    12.22022519    8.47776911    7.495100932    9.464100668    6.440500535    6.402678851    5.188865666    7.521551686    4.302641419    5.512967797    3.710343281    4.310374902    3.395067638    7.943215811    6.689029131    2.871678485    2.742774223    4.310286742    5.119458929    2.866009359    2.561057007    2.008565366
45    10.04040328    11.18033515    6.195185492    12.22584406    8.487170658    7.508348675    9.481112239    6.445685792    6.409803376    5.193475637    7.52665651    4.305305311    5.513954228    3.711617216    4.317185027    3.399480952    7.955956554    6.697359026    2.874560677    2.748754267    4.31416353    5.125087452    2.870798453    2.564789918    2.012159142
45.05    10.04809167    11.20044176    6.198562594    12.23146961    8.496584441    7.521658802    9.498218285    6.450804559    6.416873259    5.198132194    7.531550847    4.308054237    5.514868412    3.712832345    4.324053677    3.40385166    7.96876884    6.705706899    2.877495011    2.754712057    4.318087668    5.130596251    2.875507465    2.568481902    2.015372154
45.1    10.05507873    11.22036554    6.20206537    12.23686517    8.506075456    7.535094467    9.515124069    6.456193541    6.423970813    5.202788501    7.536194692    4.310459098    5.515754339    3.714071529    4.330999097    3.408264527    7.981688836    6.714001769    2.88044709    2.760814267    4.322006375    5.136078678    2.880118219    2.57210332    2.018226731
45.15    10.06145155    11.24004167    6.206042363    12.24223625    8.516043653    7.548512531    9.530525081    6.462040913    6.430809649    5.207519992    7.540801086    4.312734277    5.515676354    3.71550995    4.337991059    3.41285495    7.994622667    6.722125784    2.883424483    2.76699665    4.325888572    5.141469816    2.884860842    2.575668691    2.02120126
45.2    10.06786329    11.26000154    6.210261122    12.24729168    8.526045014    7.562045051    9.545475312    6.467244051    6.438268575    5.212273672    7.545333377    4.314900076    5.51538622    3.716928479    4.344943683    3.417453085    8.007593003    6.730161232    2.886482337    2.773245965    4.329817658    5.146841563    2.88967032    2.579131437    2.024188621
45.25    10.07491747    11.28041453    6.214299378    12.25201754    8.535894303    7.575739874    9.560990357    6.472324803    6.445724249    5.217098633    7.549722801    4.316888067    5.515149028    3.718358519    4.3519461    3.422109269    8.020597685    6.738298293    2.889527692    2.779435548    4.333902338    5.152225944    2.894523473    2.582566218    2.027005695
45.3    10.08256741    11.30075314    6.21817039    12.25654137    8.545969267    7.589571213    9.576729401    6.477361957    6.453325285    5.221948817    7.554187364    4.318801488    5.514512309    3.719979554    4.35902718    3.426787228    8.033536109    6.746372368    2.892573087    2.785537743    4.338024401    5.157518513    2.899308373    2.586019008    2.030173489
45.35    10.0901806    11.32138528    6.222094635    12.26133021    8.556293744    7.603638487    9.592454534    6.482372912    6.46109109    5.226732411    7.558475173    4.32096276    5.513559673    3.721602251    4.365950535    3.431467417    8.046375567    6.754337144    2.895629164    2.791720058    4.342221917    5.162824897    2.904025742    2.589526804    2.03329425
45.4    10.09741984    11.34198899    6.226380842    12.26592552    8.567177663    7.617698444    9.6077654    6.487511843    6.469032154    5.231524994    7.563596951    4.323313198    5.51239736    3.723039839    4.37277164    3.436131728    8.059116803    6.762343102    2.898675852    2.797891755    4.346369481    5.168168145    2.908728549    2.593053598    2.035956059
45.45    10.10436398    11.3625534    6.231126133    12.27040047    8.578288117    7.631937245    9.622659823    6.492590081    6.476638685    5.236353931    7.569032807    4.325409616    5.51137379    3.72437919    4.379505052    3.440760837    8.072276721    6.770239618    2.901739147    2.804154366    4.35053839    5.173392627    2.913376332    2.596478229    2.038559892
45.5    10.11090972    11.38329281    6.23579491    12.2752737    8.590826384    7.646381549    9.637893542    6.49708433    6.484232851    5.241189791    7.575054246    4.327481489    5.511003992    3.725640842    4.386208992    3.445318118    8.085400054    6.778131528    2.904780322    2.810664532    4.354650956    5.178545434    2.917961097    2.599913279    2.041855099
45.55    10.1177034    11.40419268    6.240184603    12.28021663    8.602979139    7.660857624    9.65407527    6.501833979    6.492108623    5.246098572    7.581307427    4.329594839    5.511247194    3.727113118    4.392937584    3.449885174    8.098517061    6.785949496    2.907820845    2.817158429    4.358604302    5.183690953    2.922602542    2.603334768    2.045313496
45.6    10.12534838    11.42518086    6.244793128    12.28528031    8.61494036    7.675422234    9.670297295    6.506357981    6.500328576    5.25108773    7.588195099    4.331941599    5.511479108    3.728695826    4.399669731    3.454458716    8.11170415    6.793775807    2.910832031    2.823663292    4.362632115    5.188862405    2.927249417    2.606756273    2.048799526
45.65    10.13290444    11.44613694    6.249666409    12.2900427    8.626582688    7.690016695    9.68676246    6.510433496    6.508668791    5.256112626    7.595292092    4.334328294    5.511870206    3.730211288    4.406389742    3.459064868    8.124896105    6.801512561    2.913830974    2.830197837    4.366770927    5.193914901    2.931863422    2.610204455    2.05213368
45.7    10.1401037    11.46671994    6.254683542    12.2947405    8.638403649    7.704382882    9.703271021    6.514228937    6.516937866    5.261196681    7.602656331    4.336836469    5.512484744    3.731446028    4.41315623    3.463684252    8.138027432    6.809462093    2.916745481    2.836745126    4.371022939    5.198977508    2.936368027    2.613589102    2.05566899
45.75    10.14712488    11.48733492    6.259723968    12.29948514    8.650727633    7.71849751    9.720682707    6.517918983    6.524876476    5.266311936    7.610287221    4.339180706    5.512831834    3.732193221    4.419964111    3.468346113    8.151220161    6.817541526    2.919683929    2.843294162    4.375346959    5.204010691    2.940729298    2.616997693    2.059153497
45.8    10.15254119    11.50812934    6.264623542    12.30445596    8.663137896    7.732411894    9.738407081    6.520689763    6.53297193    5.271400552    7.617961874    4.341503701    5.513333649    3.732699467    4.426665764    3.473111403    8.164291241    6.825715749    2.922633178    2.849776547    4.379668224    5.209056253    2.94523079    2.620354141    2.06276572
45.85    10.15779095    11.52908428    6.269627575    12.30944354    8.675753437    7.746108214    9.755804968    6.523290981    6.540995713    5.276503398    7.62542552    4.343787698    5.51386224    3.733453205    4.43328332    3.477914986    8.177415887    6.83407164    2.925474319    2.856250805    4.383916132    5.214219011    2.94975986    2.623652065    2.066417213
45.9    10.16249448    11.55015439    6.274342741    12.31354196    8.688664924    7.759906943    9.772972888    6.525770086    6.548986319    5.281541962    7.63278251    4.346092928    5.51431868    3.734578932    4.439962038    3.482723494    8.190571538    6.842475577    2.928300789    2.862795709    4.388231108    5.219362479    2.954367344    2.626940292    2.07010773
45.95    10.16691208    11.57108426    6.278547011    12.31784497    8.702183955    7.773940275    9.79007718    6.528613085    6.557105434    5.28648671    7.640190675    4.348311804    5.514575412    3.735777591    4.446723602    3.487502146    8.203607264    6.852474619    2.931136725    2.869405683    4.392500893    5.224489726    2.958913756    2.630102908    2.073730327
46    10.17177323    11.59181979    6.282366719    12.32215394    8.715475499    7.788091571    9.806523498    6.531020086    6.56539094    5.29141505    7.647856236    4.350648937    5.514659526    3.736635907    4.453504754    3.492168562    8.216548049    6.86234642    2.934078048    2.876062829    4.396843169    5.229583798    2.963501163    2.633204205    2.07749201
46.05    10.1769249    11.61228176    6.285944318    12.32909265    8.728983032    7.802355056    9.821659011    6.533520889    6.573602171    5.296339359    7.655316179    4.352852074    5.51468622    3.737496027    4.46046025    3.496641027    8.229578597    6.871883208    2.937035368    2.882646818    4.401284779    5.234698588    2.968110192    2.636242551    2.080754345
46.1    10.18105637    11.63300075    6.289416984    12.33623782    8.743410157    7.816818641    9.836500663    6.535436419    6.581466865    5.301267244    7.662903879    4.354987644    5.514735259    3.738614836    4.467501516    3.501155591    8.242534665    6.881415031    2.940035204    2.889166171    4.40584221    5.239823692    2.972864259    2.639301058    2.083954647
46.15    10.18531223    11.653665    6.292744935    12.34347514    8.757860316    7.831428473    9.85095958    6.537198859    6.588931078    5.306220694    7.671137599    4.35718368    5.514539867    3.739807439    4.474668625    3.505770486    8.25539249    6.890806758    2.943005967    2.895767206    4.410378817    5.244968796    2.977621093    2.642394069    2.08772281
46.2    10.19077009    11.67401888    6.296188356    12.35071075    8.771990345    7.846122488    9.865298414    6.539295074    6.595965327    5.311289342    7.679629223    4.359483815    5.513974231    3.741136779    4.481991556    3.510503189    8.268360493    6.900155475    2.945941878    2.902345874    4.414853464    5.250077008    2.982365252    2.64546285    2.091081055
46.25    10.19604075    11.6948134    6.299420544    12.35789593    8.78635447    7.860948871    9.879802701    6.541096133    6.602679349    5.316398379    7.688189653    4.36159977    5.513607173    3.742578181    4.489257994    3.515292698    8.281341077    6.909476111    2.948878875    2.908995555    4.419453958    5.255122662    2.986910794    2.648526479    2.09442772
46.3    10.20157313    11.71570801    6.302353357    12.36512965    8.801059115    7.875824892    9.894953365    6.542744623    6.609385127    5.321590875    7.696455293    4.363695106    5.513070381    3.743946043    4.496428543    3.520143778    8.294225956    6.918625221    2.951878394    2.915758235    4.424083662    5.26013123    2.99147741    2.651644343    2.097719961
46.35    10.20799281    11.73699261    6.305265865    12.37271947    8.816281157    7.890704532    9.910420268    6.543831697    6.616069643    5.326836192    7.704750251    4.365775129    5.512106245    3.745044525    4.50346666    3.525017706    8.307044116    6.927449592    2.95475265    2.922334628    4.428663247    5.265170218    2.995972068    2.654790639    2.101013784
46.4    10.21465083    11.75896112    6.307924749    12.38046304    8.832329744    7.905573079    9.925579285    6.544887492    6.622613996    5.332153549    7.713060216    4.367825528    5.51039096    3.746114254    4.510303184    3.529826546    8.319910254    6.936027716    2.957637572    2.928885632    4.433394254    5.27018062    3.00030975    2.657903735    2.104346798
46.45    10.22113357    11.78067616    6.310326543    12.38857202    8.848552491    7.920315572    9.940530746    6.546019086    6.629153158    5.33752618    7.720403744    4.369926354    5.508697178    3.747339464    4.517118308    3.534500049    8.332747381    6.944426289    2.960531079    2.935462945    4.43811255    5.275121987    3.004747446    2.661067185    2.107577249
46.5    10.22795995    11.80238131    6.312939426    12.39638172    8.864561668    7.935041196    9.9554851    6.546858914    6.638390097    5.342819025    7.727935328    4.372015196    5.507380575    3.748340784    4.523941768    3.539057485    8.345651512    6.952693941    2.963449214    2.942101461    4.442668106    5.279960552    3.009225174    2.664156011    2.110776828
46.55    10.23531346    11.82430179    6.315077219    12.40380086    8.880445723    7.949839807    9.971076523    6.546833608    6.647629837    5.348061342    7.735925646    4.373734898    5.505709925    3.749044376    4.53056838    3.543607534    8.35862478    6.960725554    2.966391668    2.948763901    4.447106622    5.284751865    3.013789822    2.667139606    2.113992822
46.6    10.24252032    11.8469376    6.316668644    12.41134885    8.89544993    7.964606613    9.987142745    6.546598765    6.65664924    5.353297315    7.743601895    4.375262231    5.503377541    3.749609519    4.537227128    3.548084308    8.371617244    6.968690271    2.969270987    2.955595193    4.451548509    5.28964015    3.018448381    2.670066924    2.117270238
46.65    10.25040594    11.86931033    6.317862107    12.41904569    8.910315402    7.979196668    10.00263454    6.546471836    6.665940341    5.358410087    7.751407305    4.377037148    5.501010492    3.750029071    4.543856262    3.552547144    8.384836666    6.977074431    2.97207165    2.962318726    4.458265435    5.294769257    3.023060324    2.673033198    2.120597562
46.7    10.25881513    11.89149716    6.320225095    12.42692688    8.924775627    7.994023201    10.01801279    6.546339125    6.675225993    5.363722196    7.759254213    4.378747152    5.498828817    3.750045995    4.550565033    3.557076431    8.39815726    6.985153914    2.974892536    2.968997523    4.465056525    5.299996848    3.027804159    2.675996976    2.123813028
46.75    10.26821454    11.91357862    6.322529085    12.43510523    8.939111946    8.00871036    10.03402635    6.54645465    6.684829662    5.368974613    7.766872013    4.380326073    5.496554193    3.749964531    4.557250267    3.561655192    8.411351723    6.993206556    2.977835909    2.975752196    4.471754461    5.305327395    3.032634627    2.679019177    2.126798938
46.8    10.27774882    11.93577048    6.324778296    12.44321263    8.953727144    8.023354323    10.04987179    6.546772388    6.694402229    5.374230208    7.774397607    4.38174418    5.493955168    3.7493555    4.563923481    3.566119699    8.424586472    7.001327812    2.980847635    2.982448823    4.478427225    5.310626675    3.037471117    2.681957548    2.129881708
46.85    10.28747623    11.95758794    6.327223559    12.45114999    8.968576808    8.038001785    10.06576716    6.547315327    6.704194825    5.37939629    7.783429765    4.383336197    5.491407166    3.74882786    4.570628309    3.570745199    8.43786018    7.009398022    2.983869897    2.989046442    4.485119327    5.315944239    3.04224976    2.684866739    2.133120023
46.9    10.29694924    11.97908336    6.329655562    12.45900123    8.983206414    8.052557826    10.08157258    6.547791482    6.714152059    5.384615903    7.792440454    4.384740048    5.48842158    3.74847887    4.577397853    3.575505073    8.451184025    7.017602394    2.986831912    2.995735409    4.491880612    5.321311518    3.047081147    2.687804269    2.136384205
46.95    10.30625752    12.00073734    6.331843728    12.46694024    8.997982647    8.067144826    10.09761845    6.547913523    6.724027067    5.38979029    7.801393704    4.385986683    5.484909157    3.748220909    4.584094943    3.580415964    8.464558744    7.025899541    2.98982254    3.00245763    4.498686979    5.32660581    3.051948303    2.690852506    2.139731268
47    10.31585376    12.02265174    6.334287397    12.47455006    9.012628613    8.081587511    10.11373504    6.547541498    6.733872763    5.39490775    7.809752876    4.387291447    5.481213971    3.747933211    4.590779331    3.58538474    8.478016257    7.034209015    2.992779648    3.009220944    4.505612467    5.331875317    3.056894912    2.693858426    2.143032585
47.05    10.32534381    12.04447668    6.33698425    12.48181357    9.026364522    8.096079258    10.12909185    6.547445906    6.743692522    5.400091634    7.818309524    4.388635546    5.47727503    3.747833941    4.597323883    3.590427813    8.491378938    7.042650543    2.995690406    3.015884313    4.512552843    5.337149485    3.06207515    2.696813948    2.14629873
47.1    10.33552023    12.06600941    6.341292545    12.48902274    9.039256277    8.11070291    10.14325657    6.547914477    6.753502924    5.40533438    7.827092963    4.389882271    5.473325664    3.748012184    4.603722898    3.5955596    8.504863736    7.051171045    2.998572566    3.02254223    4.519473875    5.342470683    3.06732083    2.699827006    2.149751831
47.15    10.34576663    12.08748133    6.345440953    12.49630385    9.051423644    8.125440422    10.15699067    6.548016584    6.763450662    5.410620592    7.835696745    4.391028458    5.469850592    3.748216472    4.610114095    3.600860273    8.518466719    7.059635008    3.001503028    3.029077004    4.526466035    5.347742971    3.072687254    2.702932184    2.153279508
47.2    10.35609378    12.10888451    6.349273482    12.50338652    9.063296121    8.140283719    10.17079464    6.54862112    6.773361448    5.416027879    7.844148365    4.392331596    5.466649864    3.748363459    4.616323949    3.606197447    8.532059811    7.068021593    3.004356014    3.035561032    4.533491445    5.353084167    3.078087765    2.705898892    2.156639971
47.25    10.36655537    12.13006702    6.353287753    12.51038604    9.075075616    8.155298139    10.1845916    6.549800525    6.782847229    5.421544677    7.852139428    4.393900987    5.463205478    3.748626719    4.622442751    3.611521845    8.545840769    7.076276388    3.007167743    3.041810316    4.540545701    5.358437451    3.08341368    2.708845199    2.1599793
47.3    10.37763143    12.1510178    6.357490014    12.51741868    9.087027462    8.170231875    10.19782198    6.55142743    6.792037067    5.427127629    7.859811531    4.395539268    5.460284977    3.749050492    4.628627632    3.616888968    8.559683969    7.084479009    3.009932756    3.048043776    4.547538218    5.363800825    3.088674212    2.711784883    2.163422154
47.35    10.38852903    12.17221502    6.361652012    12.52379652    9.099468182    8.18498    10.21107359    6.5530063    6.80140711    5.432651397    7.867980815    4.397227559    5.457497802    3.749645104    4.634892316    3.622174499    8.573498565    7.09243744    3.012702043    3.054216977    4.554552767    5.369063272    3.093777099    2.714751763    2.166729123
47.4    10.39912104    12.19345433    6.366046029    12.52982248    9.111258866    8.199561054    10.22436869    6.555011593    6.810724138    5.438073929    7.875882077    4.399282489    5.455059711    3.750083657    4.641283195    3.627449775    8.587276712    7.100479845    3.015428182    3.060437525    4.561632229    5.374314187    3.098915572    2.71788472    2.170034668
47.45    10.40898704    12.21399336    6.370986835    12.53569986    9.122234512    8.214066489    10.23803085    6.556533636    6.820102393    5.443345178    7.883688688    4.402070706    5.452600686    3.75033234    4.647664151    3.632788132    8.601344239    7.108212278    3.018381371    3.066723195    4.56867781    5.379615907    3.104196472    2.721034372    2.173395359
47.5    10.41797352    12.23355717    6.376376763    12.54169414    9.133402448    8.228470976    10.25177795    6.560449289    6.829558598    5.448667508    7.890995284    4.404952853    5.450288785    3.750647276    4.654036038    3.638092829    8.615388805    7.115845267    3.021275284    3.07283461    4.575879278    5.384829115    3.109457157    2.724088174    2.176872405
47.55    10.42736341    12.25312485    6.38167389    12.5476533    9.144957752    8.242804299    10.26507022    6.564226578    6.839087455    5.453957125    7.898602433    4.407739196    5.447859521    3.75153922    4.660426889    3.643381594    8.629416025    7.123344681    3.024204891    3.078745944    4.583332913    5.389974808    3.114723507    2.727091052    2.180350345
47.6    10.43668035    12.27282736    6.386983888    12.55370622    9.15581745    8.257070983    10.27897971    6.568331056    6.848391467    5.459324595    7.906282676    4.410661948    5.444855071    3.752645118    4.666855499    3.648718468    8.643375834    7.130962566    3.027133282    3.084789489    4.590831003    5.395088461    3.119933342    2.730076454    2.183849351
47.65    10.44605119    12.29274508    6.392499949    12.55978817    9.166847019    8.271211307    10.29281427    6.573139691    6.857500368    5.464768893    7.914407473    4.41384695    5.441317324    3.753999086    4.673318572    3.654167002    8.657370826    7.138671978    3.030060988    3.090828634    4.598409652    5.400112472    3.125150178    2.7329937    2.187458124
47.7    10.45504404    12.31268174    6.397852415    12.56627101    9.177710904    8.285337842    10.30594931    6.578053791    6.866660167    5.470191395    7.922314153    4.417150792    5.437948595    3.75527093    4.679823892    3.65966139    8.671346736    7.146167622    3.032997405    3.096750263    4.606073903    5.405222445    3.13040224    2.736020068    2.191243138
47.75    10.46362233    12.33280579    6.403300744    12.57315245    9.186362235    8.299461834    10.31886435    6.582520757    6.875703482    5.475421126    7.929999245    4.420464405    5.434164679    3.756729972    4.686411027    3.665098688    8.685346967    7.153941352    3.03594675    3.102671128    4.613724083    5.410303191    3.1357314    2.739060874    2.195452492
47.8    10.47162712    12.35280752    6.408331455    12.57973091    9.195331237    8.31312383    10.33268039    6.586648401    6.885225668    5.480567729    7.937757365    4.423630316    5.430901436    3.758328577    4.693017829    3.670390804    8.699338936    7.161412517    3.038915745    3.108727952    4.621395119    5.415435611    3.141148701    2.742127655    2.199576753
47.85    10.47896345    12.37257144    6.413431232    12.58594422    9.204913284    8.32689037    10.34683964    6.590649591    6.894611169    5.48569109    7.945575278    4.42653034    5.427875572    3.759927468    4.699674343    3.675406836    8.713296432    7.168755913    3.04199498    3.114723847    4.629054291    5.420636961    3.146611711    2.745163299    2.203859158
47.9    10.48620174    12.39386415    6.418151663    12.59188204    9.214620403    8.340458251    10.36139097    6.594949612    6.90387442    5.490892065    7.952644768    4.429457331    5.424910254    3.761669692    4.706462031    3.680470285    8.72730541    7.176529416    3.045099996    3.120687971    4.636522325    5.426012416    3.151990888    2.748238302    2.208186324
47.95    10.49422478    12.41477263    6.422919944    12.59796879    9.222948745    8.353939937    10.37480941    6.60010011    6.912901183    5.496160861    7.959486007    4.432357778    5.42152697    3.76339761    4.713309933    3.685617042    8.741317141    7.184021092    3.048054342    3.126614139    4.643933685    5.431430133    3.157364128    2.751290787    2.212498875
48    10.50283733    12.43526196    6.427646065    12.604345    9.231182368    8.367399199    10.38660247    6.604989433    6.921722553    5.501482801    7.965374148    4.435468312    5.417257166    3.765159055    4.720107284    3.690797965    8.75545779    7.191880733    3.050996622    3.132582759    4.651403005    5.436782454    3.162616426    2.754397692    2.21669784
48.05    10.51122409    12.45554102    6.432369329    12.61096237    9.237198056    8.380875654    10.39817591    6.609986202    6.930349074    5.506885867    7.971237265    4.43862925    5.412298801    3.767213462    4.726950762    3.696040219    8.769571249    7.199719494    3.053903535    3.138600342    4.658941963    5.442135284    3.167816168    2.757561905    2.220881377
48.1    10.51949004    12.47583524    6.437323524    12.61784797    9.242128616    8.393993201    10.40967801    6.614996568    6.939150594    5.512278604    7.977287801    4.441901981    5.406909059    3.769413649    4.733708142    3.701372483    8.783720751    7.207541585    3.056776861    3.144640906    4.666532369    5.447462366    3.173082845    2.76070192    2.225093971
48.15    10.5276176    12.49598278    6.442488084    12.62420029    9.246787808    8.406933856    10.42133139    6.61982395    6.947786796    5.517548618    7.983435391    4.445153192    5.401584788    3.771521467    4.74054751    3.706878276    8.797832513    7.215463417    3.059753395    3.150688127    4.674217231    5.452690062    3.17827795    2.763861414    2.229152356
48.2    10.5343391    12.51627653    6.44783012    12.63043262    9.251445625    8.419922347    10.43265473    6.62425858    6.956365348    5.522705424    7.990135564    4.448468241    5.395874912    3.773669896    4.747360509    3.712294983    8.811778883    7.223516072    3.062754497    3.156689653    4.681885401    5.457959033    3.183518418    2.767113757    2.233281785
48.25    10.53979295    12.53677617    6.45350037    12.63758197    9.255942633    8.433005804    10.44459882    6.628079584    6.965044422    5.527922103    7.997141584    4.451870644    5.389916879    3.776034547    4.754069154    3.717565206    8.825634815    7.231793492    3.06567992    3.162388303    4.689591683    5.463251375    3.188803929    2.770425223    2.237480718
48.3    10.54454816    12.55684821    6.459557916    12.6446454    9.26075591    8.446272254    10.45700054    6.632585898    6.9737998    5.533211151    8.004227089    4.455331181    5.383326774    3.778635062    4.76080389    3.722824005    8.839435226    7.239650721    3.068585649    3.167872757    4.697552892    5.468574403    3.194073339    2.773693093    2.241655702
48.35    10.54900115    12.57692066    6.465795493    12.65191544    9.266633787    8.459309575    10.46911902    6.637589758    6.982141584    5.53848562    8.011101021    4.458986852    5.376386722    3.780954769    4.767583059    3.728092008    8.853265752    7.247426053    3.071398533    3.173356533    4.705605588    5.47380882    3.199602324    2.77689702    2.245649995
48.4    10.5535188    12.59688449    6.4721413    12.6594004    9.273125456    8.472351137    10.48021469    6.643211252    6.990602461    5.543828596    8.018397397    4.462331021    5.369810049    3.783061957    4.774260908    3.733489186    8.867024482    7.255126471    3.074116576    3.178998253    4.713679919    5.479007561    3.205115583    2.780051341    2.249817777
48.45    10.55876249    12.61679679    6.478966716    12.66667074    9.279569343    8.485478135    10.49134299    6.648970645    6.999109708    5.549180885    8.025679726    4.465428359    5.363282301    3.785206718    4.780886993    3.738890528    8.880894976    7.262714565    3.076902667    3.184582488    4.72178457    5.484203786    3.210538296    2.783112812    2.253904071
48.5    10.56361784    12.63713964    6.485752994    12.67372389    9.286642702    8.498492958    10.50225147    6.654779144    7.007329271    5.554513737    8.033059382    4.468581974    5.356819605    3.787181472    4.787560344    3.744292839    8.894741551    7.27025526    3.079807254    3.190095745    4.729891674    5.489321114    3.215906679    2.786169219    2.258106247
48.55    10.56841254    12.65719551    6.492587475    12.68096987    9.294136891    8.511291377    10.51376323    6.660104746    7.015744503    5.559707813    8.040531705    4.471780788    5.350752915    3.788601185    4.794181114    3.749721311    8.908546315    7.277934787    3.082776945    3.195651099    4.737909133    5.494398467    3.221291369    2.789277874    2.262202751
48.6    10.57424289    12.67722945    6.499567248    12.68762254    9.301521862    8.524327854    10.52603707    6.6654536    7.024187181    5.564842794    8.047612495    4.47500207    5.344428268    3.789916195    4.800852689    3.755106286    8.922489862    7.285496636    3.085781902    3.201180787    4.745803554    5.499458198    3.226617802    2.792407982    2.266309705
48.65    10.57869516    12.69736232    6.506603873    12.69345001    9.309064212    8.537570123    10.53867042    6.670692015    7.032483185    5.569832404    8.054943397    4.478084084    5.338123497    3.790931782    4.807544343    3.760352054    8.936423772    7.293273428    3.0887844    3.206674042    4.753717202    5.504673425    3.232010171    2.795545794    2.270394469
48.7    10.58330433    12.71753622    6.513562304    12.69961019    9.316619546    8.550944096    10.5505448    6.675725473    7.041180391    5.574722763    8.06220277    4.480805272    5.331495102    3.791994748    4.814322222    3.765588049    8.950329185    7.301127886    3.091745968    3.212266701    4.761620904    5.509819143    3.237438518    2.798732308    2.27453288
48.75    10.58764082    12.73687209    6.520681969    12.70651838    9.323932849    8.564438408    10.56161861    6.68159696    7.050153045    5.579552299    8.069493757    4.483512569    5.324286387    3.793240906    4.821077381    3.770841424    8.964229728    7.308871764    3.094784885    3.218012703    4.769589799    5.514926619    3.24283825    2.80191703    2.278745289
48.8    10.5917008    12.75608927    6.527898022    12.71364186    9.331815757    8.578081854    10.5730232    6.687323806    7.059110525    5.584279683    8.076819726    4.486554731    5.317174404    3.794642136    4.827919254    3.775997444    8.978246009    7.316772551    3.097827038    3.22391666    4.777449841    5.519932013    3.248247859    2.805181377    2.283165585
48.85    10.5965022    12.77495567    6.53522138    12.72070491    9.340204674    8.591480509    10.58487582    6.692971313    7.068026446    5.589147385    8.084270264    4.489696389    5.310049658    3.795932596    4.835003883    3.781041348    8.992339402    7.324814223    3.100925249    3.229914463    4.785422869    5.524767729    3.253580875    2.808458705    2.287645212
48.9    10.60064384    12.79383408    6.542525438    12.7272384    9.348884581    8.604808417    10.59745826    6.698721595    7.0768502    5.594102584    8.091532685    4.492860044    5.302958232    3.797033769    4.842080652    3.785981903    9.006374919    7.332897235    3.104043576    3.235821264    4.793538298    5.529630954    3.258980367    2.811958595    2.292110848
48.95    10.60470736    12.81292029    6.550016581    12.73411934    9.358182685    8.617804323    10.60979759    6.705097991    7.085117573    5.599027046    8.098931152    4.495716563    5.294837682    3.798239845    4.849083112    3.790916759    9.020432832    7.341073487    3.107084643    3.241671984    4.802117992    5.534527041    3.264455897    2.815383032    2.296442741
49    10.60855048    12.83165249    6.557463057    12.74108188    9.367144086    8.631023278    10.62123247    6.711970881    7.093255163    5.604543794    8.106047858    4.498658486    5.286474081    3.799661246    4.856136873    3.796007776    9.034434093    7.349125303    3.110024606    3.247290303    4.810698175    5.539345116    3.270078871    2.818884595    2.300841993
49.05    10.61136062    12.85100948    6.565299803    12.74809742    9.375583711    8.644457059    10.63233701    6.718671572    7.101444734    5.609963115    8.113461776    4.501514395    5.277759304    3.801050502    4.863268857    3.801189993    9.048501328    7.357237594    3.112827787    3.252923921    4.819320936    5.544265051    3.275685077    2.822310974    2.305051313
49.1    10.61374987    12.87058238    6.573170626    12.75508159    9.383644448    8.657697341    10.6437495    6.72473865    7.109820072    5.615491414    8.12048272    4.504387757    5.268600206    3.80222245    4.870479746    3.806419222    9.062455541    7.365190709    3.115621912    3.258452808    4.828080138    5.549324039    3.281321388    2.825769901    2.309323039
49.15    10.61708283    12.89003498    6.581130497    12.76211264    9.392058581    8.670368695    10.65537262    6.730238212    7.11813351    5.621202159    8.127307726    4.507116122    5.259476153    3.80292448    4.877526073    3.811622584    9.076503363    7.373315835    3.118388447    3.264034983    4.836894986    5.554432215    3.287133287    2.829237983    2.31363337
49.2    10.62045879    12.90954994    6.588692624    12.76888563    9.400786007    8.682683192    10.66628453    6.735859411    7.126247888    5.626910498    8.13392615    4.510007936    5.250988732    3.803636019    4.884593716    3.816972701    9.090684615    7.381642102    3.121204376    3.269630597    4.845753387    5.559606183    3.292989074    2.832770115    2.317967937
49.25    10.62353099    12.92913875    6.596184804    12.77608296    9.409505648    8.695030145    10.67723856    6.74133752    7.134478694    5.632718082    8.140541168    4.513257335    5.242642244    3.804194168    4.891833911    3.822385571    9.104778122    7.39010812    3.124037711    3.275263863    4.854805262    5.564954731    3.298750467    2.836438295    2.322213253
49.3    10.62677038    12.9489472    6.603894534    12.78334458    9.418698809    8.707576392    10.68886598    6.745710696    7.142739789    5.638257914    8.147265771    4.51659293    5.23467471    3.804439046    4.899043466    3.827750756    9.119041405    7.398638939    3.126887591    3.2809588    4.864124887    5.570296801    3.304427821    2.840059761    2.326554599
49.35    10.62949559    12.96882595    6.611552956    12.79029816    9.427863047    8.720334278    10.70084604    6.751116339    7.151323891    5.643829236    8.154110764    4.519958775    5.227209805    3.804515747    4.906168614    3.833119159    9.133418672    7.407193804    3.129838331    3.28673179    4.873534056    5.575554143    3.309995183    2.843758567    2.330669172
49.4    10.63139375    12.98840911    6.619397444    12.79765772    9.437581877    8.733334355    10.7142247    6.757333304    7.159752748    5.649371988    8.160969201    4.52334979    5.223392032    3.804582976    4.913430375    3.838519522    9.147849974    7.415388806    3.132820902    3.292561575    4.883102919    5.580848005    3.315481019    2.847347346    2.334638418
49.45    10.63325935    13.00793224    6.627896977    12.8055109    9.447786292    8.746266742    10.72687544    6.763355937    7.168279749    5.654949177    8.167836917    4.526945699    5.219552543    3.804711371    4.920763205    3.844036698    9.162288339    7.423578904    3.135803323    3.298445238    4.892531273    5.586206261    3.321008602    2.850967284    2.338696035
49.5    10.63512233    13.02726806    6.636540692    12.81351328    9.457822171    8.759221537    10.74016428    6.769271798    7.176469587    5.660482624    8.174161796    4.530599202    5.21547557    3.804814375    4.928178057    3.849614916    9.176797703    7.431780127    3.138777303    3.304522891    4.901845159    5.591709359    3.326650524    2.85456064    2.342339475
49.55    10.63700411    13.04675035    6.645461104    12.82043543    9.467550428    8.772224434    10.75301    6.775291758    7.184447457    5.665925063    8.180571323    4.534470968    5.211358637    3.804905439    4.935535022    3.855191282    9.191316389    7.440191144    3.141719587    3.310685595    4.911363053    5.597233876    3.332172005    2.858241133    2.345955189
49.6    10.63913889    13.06661404    6.654172259    12.82757062    9.47715748    8.785222403    10.76580692    6.781527529    7.192718011    5.67137597    8.187001345    4.538375666    5.206975654    3.80515952    4.942970617    3.860727518    9.205824996    7.448485347    3.144699197    3.316505803    4.920943771    5.602684199    3.337793739    2.861730796    2.3493562
49.65    10.64191208    13.08675801    6.662723763    12.83443355    9.486298317    8.798105619    10.7780823    6.787854157    7.2012062    5.676914547    8.193435583    4.542003382    5.202448696    3.805576004    4.950260707    3.866235377    9.220321042    7.456755254    3.147773085    3.322321365    4.930648227    5.608216984    3.343395973    2.865248642    2.352375327
49.7    10.64590736    13.10752568    6.670965887    12.84134174    9.494832489    8.810743112    10.79007005    6.793621892    7.209533124    5.682449952    8.199887991    4.545825655    5.197929305    3.80625167    4.957575672    3.87164911    9.234779505    7.465187036    3.150941919    3.328147208    4.940430571    5.613687849    3.349066393    2.868750735    2.355337902
49.75    10.64971759    13.12825457    6.679458044    12.8473459    9.503065649    8.823276692    10.79759939    6.79898124    7.217507954    5.687883836    8.206277688    4.549477328    5.193218362    3.807061282    4.964865812    3.877018309    9.24933787    7.473837706    3.154039522    3.333827058    4.950417263    5.619147905    3.354759939    2.872285838    2.358307173
49.8    10.6527875    13.14845163    6.688181788    12.85324442    9.510712318    8.835832349    10.80557609    6.804505438    7.225400174    5.693234759    8.212616423    4.553027085    5.188143692    3.807707548    4.972264266    3.882393283    9.263901736    7.482505563    3.157129226    3.33972195    4.960520029    5.624757863    3.360489577    2.875908521    2.361146112
49.85    10.65404397    13.16870863    6.696989499    12.85876543    9.51847084    8.848432785    10.81424098    6.809910155    7.233273331    5.698569951    8.219159291    4.556307356    5.18288753    3.808470034    4.979737742    3.887592705    9.278517275    7.491271176    3.160216052    3.345777581    4.970758381    5.630479694    3.366192479    2.879537519    2.364161915
49.9    10.65432327    13.18911094    6.706293559    12.86475646    9.525488704    8.860875782    10.83404756    6.815225104    7.241107393    5.703812627    8.225736441    4.559387534    5.178173787    3.809047026    4.987236014    3.892725789    9.292944604    7.500043509    3.163292808    3.35184293    4.981039857    5.63639209    3.371936945    2.883163375    2.367216413
49.95    10.65467563    13.20938334    6.715502269    12.87096727    9.53196316    8.873409885    10.85358308    6.819801611    7.24835602    5.709101278    8.232538533    4.562353925    5.173192345    3.809313311    4.99471043    3.897884219    9.307242499    7.509035634    3.166436886    3.358015222    4.991491185    5.64232605    3.377814003    2.886808794    2.370235062
50    10.65464521    13.22991667    6.724183226    12.87748772    9.53818115    8.88603406    10.87367365    6.823755909    7.255734716    5.714367874    8.239337662    4.565597474    5.16751466    3.809530975    5.002270128    3.902997124    9.321557765    7.518153221    3.169636608    3.364221927    5.001912309    5.648309113    3.383775791    2.890562859    2.373260281
50.05    10.6547267    13.25100497    6.732578779    12.88431484    9.544785074    8.898823563    10.8931124    6.827723764    7.263094763    5.719628576    8.245969025    4.568904612    5.161847161    3.809875886    5.010283886    3.908150821    9.335821774    7.527019448    3.173050193    3.370614635    5.01251259    5.654196498    3.389723733    2.894279506    2.376380138
50.1    10.6554178    13.27220913    6.740946261    12.8911193    9.550933092    8.911483977    10.91255177    6.832384987    7.270140197    5.724939365    8.252415214    4.572547152    5.156585611    3.810304232    5.018391662    3.913175587    9.350256875    7.53595873    3.176519475    3.376886661    5.023170637    5.660088412    3.39561466    2.898018231    2.379361167
50.15    10.65631757    13.29331269    6.749252698    12.89804266    9.557179527    8.924342831    10.93253927    6.837407809    7.276984583    5.730228842    8.259278832    4.576359701    5.151672313    3.810931356    5.0265211    3.918258825    9.364658142    7.545005313    3.179893883    3.383080639    5.033986083    5.665854622    3.401612979    2.901810957    2.382519207
50.2    10.66195053    13.31452645    6.757230191    12.90575564    9.563157835    8.937172375    10.95235515    6.842625637    7.283828794    5.735444746    8.266676687    4.580490615    5.147273034    3.812108877    5.034717992    3.923371162    9.378907679    7.553730775    3.183282252    3.389324312    5.044645174    5.67168558    3.407743114    2.905573975    2.385731783
50.25    10.66705124    13.33561544    6.765385844    12.91346545    9.567961411    8.950138202    10.9723132    6.847531392    7.290965711    5.740644276    8.273652356    4.584795312    5.143039997    3.813163223    5.042939285    3.928524347    9.393142262    7.562358835    3.186661431    3.395632377    5.055249657    5.677483621    3.413821602    2.909328866    2.388948696
50.3    10.67097421    13.35631681    6.773879816    12.92068482    9.571877125    8.963053939    10.99216524    6.852272327    7.298199672    5.74587499    8.280477696    4.589305655    5.138277169    3.814206816    5.051102765    3.933634405    9.408052104    7.571190919    3.189987789    3.401938915    5.065948859    5.683299269    3.41983979    2.913054065    2.39218079
50.35    10.67493538    13.37726904    6.782208911    12.92790393    9.574179495    8.97586773    11.01167536    6.85682742    7.305633324    5.751037739    8.287203867    4.593578866    5.133573577    3.815287774    5.059310645    3.938702803    9.422975441    7.580443335    3.193280803    3.408233604    5.07675804    5.689139001    3.4257279    2.916718301    2.395460184
50.4    10.67970901    13.39858829    6.790672297    12.93494405    9.575092048    8.988559849    11.02965981    6.861493307    7.313002742    5.756239913    8.293862635    4.597713881    5.129176385    3.816843903    5.067439226    3.943903446    9.437863255    7.590234201    3.196556197    3.41453475    5.087242361    5.695210913    3.431563851    2.920435667    2.398724772
50.45    10.68277501    13.41990328    6.798914236    12.94371064    9.575177621    9.001159679    11.04723634    6.865749444    7.320314286    5.761454717    8.300636199    4.602040626    5.124937281    3.818739859    5.075415779    3.949136486    9.452727934    7.600012788    3.199938296    3.421000665    5.097772726    5.701374642    3.437245635    2.924180479    2.40199696
50.5    10.68545723    13.44092895    6.807406192    12.95236405    9.575892269    9.013622698    11.06442307    6.869860465    7.327662369    5.766570337    8.307150365    4.606186947    5.120764883    3.820576648    5.083367103    3.954421224    9.467487288    7.609437413    3.203340924    3.427562438    5.108320469    5.707636138    3.44286648    2.927948517    2.405350818
50.55    10.68885654    13.46148527    6.816258059    12.96147806    9.581891662    9.026246399    11.08262429    6.873651422    7.33520741    5.771746995    8.313243598    4.610128261    5.116190208    3.822540924    5.091195579    3.959387067    9.482156269    7.619155383    3.206750697    3.43406983    5.118973386    5.713831029    3.448423981    2.931677467    2.40877685
50.6    10.69238718    13.48209276    6.825412558    12.97084247    9.587578887    9.03866278    11.10087756    6.878094213    7.342681307    5.776981281    8.319325676    4.614141838    5.111627015    3.824493067    5.098971141    3.964239376    9.496882208    7.628926169    3.210064771    3.44066013    5.129749596    5.720164726    3.453882181    2.935316461    2.412097496
50.65    10.69569752    13.50356498    6.834791764    12.98029255    9.593283705    9.051079097    11.11910927    6.882802421    7.350200962    5.782209954    8.325086587    4.617836983    5.106842325    3.826265428    5.106710695    3.969150394    9.511610903    7.638775911    3.213445522    3.447188706    5.140599957    5.726451456    3.459340395    2.938932958    2.415516285
50.7    10.69881263    13.52390021    6.84416991    12.98951919    9.599202914    9.063752112    11.13742078    6.887986445    7.357783861    5.787301205    8.330621774    4.621629835    5.101831259    3.828018274    5.114516479    3.974017735    9.526458305    7.648714324    3.216832012    3.453658648    5.151468385    5.732649933    3.464840089    2.942461797    2.418788483
50.75    10.70328448    13.54405824    6.853166521    12.99840511    9.604574512    9.076329939    11.15314352    6.892743309    7.364975022    5.79248543    8.335955474    4.625573003    5.09691716    3.829784771    5.122490637    3.978842152    9.54152059    7.658914332    3.220261942    3.460128234    5.162219563    5.738932518    3.470344641    2.945897032    2.422262048
50.8    10.70761686    13.56444476    6.862458751    13.00735212    9.609860045    9.08903134    11.16909395    6.896957005    7.372325181    5.797556112    8.340509665    4.629647056    5.092424906    3.831268035    5.130470952    3.983675064    9.556595225    7.669554714    3.223729986    3.466587368    5.172802378    5.745078851    3.475786426    2.94926852    2.425623752
50.85    10.71142202    13.58533278    6.871829711    13.01627394    9.61402565    9.101867237    11.18233262    6.901243497    7.379869038    5.802518893    8.344450166    4.633611794    5.087859642    3.832614988    5.138432145    3.98857448    9.571644535    7.680207351    3.227147626    3.47312673    5.18337169    5.751151463    3.481117206    2.952542399    2.428970621
50.9    10.7150625    13.60688429    6.88132139    13.02524818    9.616928652    9.114711518    11.19425832    6.904988658    7.387040272    5.807574159    8.347894608    4.637562532    5.082932884    3.83384233    5.146431331    3.993361898    9.586790328    7.69059875    3.230650332    3.479573741    5.193904599    5.757170794    3.486443481    2.955736792    2.432248859
50.95    10.71795217    13.62833492    6.89154663    13.03439936    9.619295273    9.127357393    11.20665736    6.909105826    7.394100692    5.812696756    8.351229951    4.641205295    5.07755148    3.834853649    5.154479928    3.997987527    9.602014766    7.701250713    3.234207685    3.485961797    5.204431829    5.763185668    3.491752143    2.958931448    2.435689362
51    10.72095997    13.64941149    6.901657311    13.04300595    9.622661609    9.13989418    11.21981815    6.913269487    7.400838617    5.817688099    8.354606093    4.644830185    5.072286188    3.835748649    5.162669008    4.002387553    9.617290128    7.711507399    3.237692002    3.491955129    5.214822349    5.769267278    3.49714243    2.962188358    2.439057015
51.05    10.72358712    13.67007238    6.912289856    13.05161213    9.627269134    9.152376    11.23300985    6.917737555    7.407559702    5.822726656    8.357745268    4.648372514    5.067266835    3.836367668    5.171032741    4.006921693    9.632594569    7.72164176    3.241091624    3.497690639    5.225123337    5.77520157    3.50258718    2.965514489    2.442405729
51.1    10.72566914    13.6906639    6.922754222    13.05994136    9.63183099    9.16482649    11.24561763    6.922606097    7.413977158    5.827814958    8.360864934    4.651928179    5.062434252    3.837180523    5.179497395    4.011515721    9.648051974    7.731707283    3.244593322    3.503288118    5.235517736    5.781116695    3.508041255    2.968855296    2.445645803
51.15    10.72917676    13.71105166    6.933473361    13.06851279    9.635422423    9.178893689    11.25819044    6.92693205    7.420212221    5.832822539    8.363644101    4.65571427    5.057799991    3.838457888    5.188039227    4.016066792    9.663711587    7.741858386    3.248085192    3.508877339    5.246032103    5.787080621    3.513641501    2.97226412    2.448887876
51.2    10.7339699    13.73156709    6.944461487    13.07685623    9.638884502    9.193124052    11.27141598    6.932046937    7.426645126    5.837705346    8.366780836    4.65968088    5.05342056    3.83997177    5.196722031    4.020423884    9.679413682    7.751901022    3.251567108    3.51450471    5.25638998    5.793253921    3.519209625    2.975691063    2.452124514
51.25    10.73868706    13.75178348    6.955217258    13.08523961    9.642898557    9.207279491    11.28468662    6.936409875    7.433015632    5.842475649    8.370109778    4.663369484    5.050131384    3.841129866    5.205459056    4.024810528    9.69516304    7.76208361    3.255052771    3.520077654    5.266795285    5.799476125    3.524841492    2.979130213    2.455333533
51.3    10.74384743    13.77164142    6.965690083    13.09373248    9.647535484    9.221424191    11.29757054    6.941184382    7.439995334    5.847167486    8.373582074    4.66673639    5.046446756    3.842219613    5.214140612    4.02919359    9.710740718    7.77267046    3.258598374    3.52559802    5.277195717    5.805801375    3.53053342    2.98264226    2.458705271
51.35    10.7495124    13.79153083    6.976118464    13.10262813    9.651501549    9.235647851    11.30993553    6.945686613    7.446917424    5.851969464    8.377369114    4.670270681    5.042689962    3.843394601    5.222765363    4.033509828    9.726275436    7.78314337    3.262022613    3.531228163    5.287701155    5.812077488    3.536318518    2.986134782    2.462071009
51.4    10.75532203    13.81063182    6.986556693    13.11150903    9.652547992    9.249797058    11.3228652    6.950206929    7.454254818    5.856878235    8.381396462    4.673450042    5.038541243    3.844768031    5.231482115    4.037791132    9.741716399    7.793461373    3.265445118    3.536532506    5.298105073    5.818405261    3.542171754    2.98965438    2.465476791
51.45    10.76104864    13.82977177    6.996902179    13.12020233    9.653804729    9.264010444    11.33508284    6.954359567    7.461944371    5.861820236    8.385471044    4.676306397    5.034991817    3.84619068    5.240304479    4.042023433    9.757219528    7.803876064    3.268822736    3.541703491    5.30837421    5.824777668    3.548099241    2.993147661    2.469035442
51.5    10.76572388    13.84851685    7.007512449    13.12864767    9.654774883    9.278413647    11.34686569    6.957857609    7.469713029    5.866900214    8.38947193    4.67912521    5.031842005    3.847433249    5.249268279    4.046238334    9.772769729    7.814117271    3.272125409    3.546925836    5.318605948    5.831044113    3.554004432    2.996538421    2.472803092
51.55    10.77046376    13.86778723    7.01813285    13.1371218    9.65555652    9.292725634    11.35922184    6.961940651    7.47784825    5.871847752    8.393573221    4.682223506    5.029298087    3.848445962    5.258284336    4.050476108    9.78819924    7.824208742    3.275417902    3.552060437    5.328941147    5.837116668    3.559941436    2.999854909    2.476720101
51.6    10.77528779    13.88715751    7.028588655    13.14546147    9.656024078    9.307143299    11.36979438    6.966310767    7.485616286    5.876786915    8.39764832    4.685423073    5.027236768    3.849439303    5.267289481    4.054816031    9.803622443    7.834272865    3.278749061    3.557194204    5.339426997    5.843192032    3.56590616    3.00323467    2.480582225
51.65    10.78007426    13.90676858    7.038835573    13.15347307    9.656289218    9.321718549    11.38106729    6.970406126    7.493442129    5.881612972    8.401569902    4.688630816    5.024673319    3.851616298    5.276161596    4.059238483    9.818874716    7.844737399    3.28219343    3.562272092    5.350090269    5.849445874    3.571755905    3.00655906    2.48431097
51.7    10.78502498    13.92653093    7.048565361    13.16134979    9.656233152    9.336177327    11.39236256    6.974614963    7.500883553    5.886381497    8.40516971    4.692024514    5.022254512    3.853630265    5.284954278    4.063787459    9.834074477    7.855355712    3.285727727    3.567223686    5.360425645    5.855921858    3.577577158    3.009904361    2.487900485
51.75    10.78980365    13.94693783    7.058291928    13.16971001    9.652077918    9.350718119    11.40332296    6.978338802    7.507830587    5.891258691    8.408402694    4.695273212    5.020253535    3.855534649    5.293758642    4.068368572    9.84926409    7.86610889    3.289381364    3.572082761    5.370874706    5.862422636    3.583284946    3.013249972    2.49148026
51.8    10.79440016    13.96710019    7.067940908    13.17770837    9.648422148    9.365238915    11.41396138    6.98189097    7.514674648    5.896160897    8.411426634    4.69856863    5.017977033    3.857824387    5.302467321    4.07292377    9.864559032    7.877065677    3.29293078    3.5769671    5.381583613    5.869008294    3.589058154    3.016662161    2.495052793
51.85    10.79981531    13.98732802    7.077222615    13.185665    9.645082433    9.37974192    11.42396972    6.984989175    7.521927041    5.901112695    8.414325689    4.702088435    5.015964667    3.860137586    5.3112187    4.077635572    9.879671591    7.88831822    3.296394256    3.581978346    5.392294957    5.875612849    3.594782304    3.020089808    2.498944056
51.9    10.80400824    14.00735539    7.086027725    13.19361703    9.641594254    9.394225588    11.43451094    6.987313115    7.529180165    5.906218186    8.417414754    4.705497761    5.014235409    3.862172537    5.319926425    4.082539209    9.894909801    7.899263756    3.299831015    3.587019579    5.403158695    5.882074633    3.600277411    3.023404621    2.503055363
51.95    10.80793869    14.02779662    7.095184911    13.20084424    9.63858777    9.408860315    11.44481999    6.989780367    7.536326685    5.911470386    8.420848795    4.709040798    5.012629176    3.864227527    5.328493018    4.087523315    9.910091188    7.910059859    3.303280708    3.59186737    5.414020402    5.888363597    3.605709266    3.02667271    2.506992512
52    10.81060811    14.04885538    7.10424068    13.20787153    9.636418116    9.423773628    11.45384382    6.992906622    7.543306619    5.916721677    8.424462679    4.712105028    5.011325888    3.866052495    5.336921311    4.092404729    9.925296077    7.920968613    3.306742899    3.596785048    5.42461741    5.894471229    3.61111064    3.029950181    2.510745057
52.05    10.81395543    14.07019343    7.113384331    13.21493447    9.634261343    9.438937061    11.46167213    7.003735905    7.550404784    5.921993981    8.428189588    4.714908619    5.016016414    3.867829313    5.345414799    4.097304122    9.940504034    7.93201917    3.31030053    3.601655928    5.435200292    5.900475366    3.616476524    3.033178466    2.514428196
52.1    10.81675888    14.09133728    7.121956232    13.22340865    9.632090234    9.454494311    11.46869993    7.014563766    7.557645381    5.927217027    8.431792154    4.717958786    5.021241721    3.869546252    5.354022084    4.102255425    9.955684211    7.94311042    3.313892922    3.606519601    5.445890555    5.906471264    3.621917264    3.036318643    2.518108265
52.15    10.82057079    14.11265931    7.130642393    13.23103903    9.629297447    9.469899774    11.47052048    7.025437593    7.564613205    5.932215356    8.435252513    4.721351331    5.026257591    3.871382163    5.36280368    4.107137234    9.970879841    7.954392077    3.317481243    3.611341287    5.456581112    5.912410995    3.627238584    3.039405902    2.521770401
52.2    10.82443095    14.13409944    7.139752309    13.23900374    9.627791224    9.485247346    11.47164382    7.036762255    7.571443958    5.937028623    8.438792682    4.724823901    5.030993813    3.87330813    5.37162649    4.11209234    9.98597668    7.965553389    3.321047187    3.616109519    5.467068223    5.918351179    3.632520764    3.042500135    2.525590078
[truncated: 349,853 more chars]
