# Supplementary material for: Topological digestion drives time-varying rheology of entangled DNA fluids
Source: Nat Commun. 2022 Jul 28;13:4389. doi: 10.1038/s41467-022-31828-w (PMC9334285; doi:10.1038/s41467-022-31828-w)
Supplement: Supplementary file 3 — Source Data [file 41467_2022_31828_MOESM3_ESM.zip › SOURCE_DATA/DATA_FIG1/panel_c_MSD/data.3mgml.05Uug.dat]

#Lag Time (s)    0min    10min    20min    30min    40min    50min    60min    70min    80min    90min    100min    110min    120min    130min    140min    150min    160min    170min    180min    190min    200min    210min    220min    230min    240min
0.05    0.007845934876    0.005350954798    0.003501439366    0.002624135284    0.002427316494    0.002204928393    0.002021093705    0.001561005659    0.001383515557    0.001561462834    0.001404807994    0.001360464853    0.003084576207    0.002563445263    0.001582039921    0.001813078437    0.001308839109    0.001372657876    0.001389111963    0.002296362123    0.001252878176    0.001256265838    0.001674036222    0.005107689918    0.003720622995
0.1    0.01928178385    0.01321217776    0.008546972427    0.006359745754    0.005847782805    0.005239813195    0.004834527649    0.003709186324    0.003208978099    0.003715761729    0.003312064182    0.003209017656    0.005502281344    0.004148767449    0.003746015714    0.004294795634    0.003060860448    0.003206960697    0.00326306512    0.004275062492    0.002939629007    0.002935145718    0.003961018662    0.008651158956    0.006303064755
0.15    0.0306388932    0.02111633893    0.01360443076    0.01006997723    0.009256779032    0.00827338007    0.007633820782    0.005863369967    0.005032704939    0.005865100549    0.005205584099    0.005056710696    0.007796705511    0.006083621734    0.005912468871    0.006784068168    0.004830656328    0.005035460162    0.005142616512    0.00625758595    0.004629063845    0.004627253303    0.006258569556    0.01154891787    0.008958101289
0.2    0.04192698144    0.02901221661    0.01862825258    0.01374128396    0.01257487942    0.01123967303    0.01037926262    0.007967574328    0.006801878645    0.00795580987    0.007038725376    0.006839325897    0.009876024541    0.00763634592    0.008034185913    0.009193965166    0.006533800235    0.006782004612    0.00695312407    0.008312254617    0.006243927824    0.006250059071    0.008482434117    0.01383165822    0.01128330728
0.25    0.05320806488    0.03695891804    0.0236542063    0.01744038317    0.01593233825    0.01423164894    0.01317478442    0.01009364646    0.008602501493    0.01006103133    0.008902290278    0.00865285803    0.01202881454    0.009299049127    0.01021115666    0.01163718589    0.008281324129    0.008559505096    0.008788212269    0.01009483772    0.007885819879    0.007900877355    0.01074217734    0.01591690064    0.01360980206
0.3    0.06433365967    0.0448810917    0.02864468806    0.02112463688    0.01926969329    0.01716931326    0.01593107867    0.01216848731    0.01035839987    0.01212579538    0.0107323172    0.01042614814    0.01394357848    0.01075939903    0.01235448073    0.01401302766    0.009968373725    0.01028484587    0.01057071063    0.0118881764    0.009477966993    0.009498345537    0.01294092916    0.01822090728    0.01598895612
0.35    0.0754705507    0.05282400283    0.03362715661    0.02483555284    0.02264076054    0.02014098846    0.01871205703    0.01427928426    0.01214763401    0.01420926422    0.0126074936    0.01222057421    0.01587758184    0.01238505425    0.01453902553    0.01641366696    0.01170047786    0.01204836435    0.01237955611    0.01377380154    0.01110522268    0.01113794314    0.01517047472    0.02039736737    0.01807828399
0.4    0.08661759847    0.06080400944    0.0385959122    0.02851276198    0.0259703082    0.02307437191    0.02147447826    0.0163805971    0.01389852627    0.01627036586    0.01445850045    0.01398923225    0.01786575522    0.0139626064    0.01668640173    0.01875783749    0.01339016629    0.01376782688    0.01414945778    0.01541624195    0.01268834414    0.01275188645    0.01736545716    0.02270076756    0.02030582691
0.45    0.09764123555    0.06880180054    0.04356346267    0.03222257006    0.02931120851    0.02604394671    0.02428475942    0.0185212074    0.01567963284    0.01835371257    0.01633347588    0.01578370971    0.01983128629    0.01549128788    0.0188634574    0.02113277589    0.01512521846    0.01550499017    0.01595601899    0.01709420498    0.01429369737    0.01440252301    0.01958955242    0.02506841437    0.02255443141
0.5    0.1087118157    0.07677001928    0.04849560365    0.03593641826    0.03263892838    0.02900230233    0.02706629683    0.02063452193    0.01743664135    0.02040848026    0.01819782098    0.01754905984    0.02174148998    0.01706966567    0.02101807869    0.02346887049    0.01683315186    0.01719467972    0.01774182248    0.01893232481    0.01587397119    0.01602813283    0.0217819655    0.02729233963    0.02478119212
0.55    0.1198308278    0.08472006905    0.05347788656    0.03968398496    0.03599848843    0.0319768027    0.02987155338    0.02277043755    0.01920478612    0.02247649544    0.02008303808    0.01931960698    0.02363374377    0.01868695839    0.02320563513    0.02582001843    0.01857130329    0.01889497307    0.01954723194    0.02060030954    0.01747088935    0.0176717025    0.02399685435    0.02941172028    0.02714814706
0.6    0.1309715861    0.09266265629    0.05843628596    0.04346620078    0.03935207435    0.03497041707    0.03267263208    0.02489485231    0.02096416809    0.02452817679    0.02196487672    0.02106055466    0.02555573686    0.02015673167    0.02537696541    0.02815516147    0.02029535258    0.02058025372    0.02133596914    0.02232009017    0.01905337387    0.01928503609    0.02618441255    0.03146229533    0.02923738196
0.65    0.1421079736    0.1006259144    0.06339337232    0.04729221032    0.0427206716    0.03799242189    0.03551068593    0.02703179849    0.02273516221    0.02658992002    0.02385732773    0.02280317587    0.02750438313    0.02167499049    0.02754741286    0.03049649873    0.02202592323    0.0222912263    0.02314735678    0.02413771891    0.0206491002    0.02090705564    0.02836456825    0.03342420528    0.03149275911
0.7    0.1533632727    0.1085538508    0.06828818691    0.05112495953    0.04608101728    0.04101607976    0.03834361925    0.02916583322    0.02450188642    0.02863676061    0.02573667199    0.02452903756    0.02947893774    0.02319651395    0.02971565771    0.0328345443    0.02372719685    0.02398927396    0.02494647574    0.02579067204    0.0222208157    0.02250972827    0.03053259943    0.03543924865    0.0337029164
0.75    0.1645905158    0.1164620381    0.07316342034    0.0549733134    0.04944149562    0.04405863534    0.04115750754    0.03131518464    0.02627992391    0.03068967845    0.02763518088    0.0262621722    0.0314062776    0.02466814926    0.03188394705    0.03517462339    0.02542070572    0.02570317349    0.02674926992    0.02750503808    0.02378792256    0.02412127452    0.03271065607    0.03737495524    0.03583240953
0.8    0.1757704963    0.1243768831    0.07801321869    0.05884466537    0.05279146099    0.04712465723    0.04396690057    0.03346108996    0.02805897483    0.03275107167    0.02954562632    0.02798795649    0.0332868209    0.02614029798    0.0340478334    0.03752966799    0.02711407257    0.02742964232    0.02854936409    0.02916481777    0.0253467694    0.02572559842    0.03487681122    0.03955097328    0.03787381832
0.85    0.1868945352    0.1323497793    0.08286627891    0.06274302181    0.0561349889    0.05020983034    0.04678298261    0.03561619232    0.02983135885    0.03483527321    0.03145836254    0.02970917316    0.03515710403    0.02758913228    0.03619362676    0.03986558444    0.02879730485    0.02915855091    0.03033609337    0.03083337086    0.02689961177    0.02732127124    0.03703023927    0.04158357411    0.04003338035
0.9    0.1979978291    0.1403821514    0.08775721686    0.0666553435    0.05949377159    0.05332643956    0.04960913895    0.0377789414    0.03161388297    0.03694312773    0.03336384293    0.03143519009    0.03712438019    0.02907093322    0.03834998049    0.04217972019    0.03048526915    0.03089658209    0.03213768812    0.03257892847    0.02845410212    0.02891448991    0.03916918474    0.04339121536    0.04238306287
0.95    0.2090460312    0.1484423691    0.09268171332    0.07057511596    0.0628639785    0.05645016607    0.05243352599    0.03994491223    0.03337372413    0.03904421654    0.03526041511    0.03314124102    0.03900999593    0.03064570061    0.04050870814    0.04444566658    0.03214549806    0.03262396767    0.03392423243    0.03425090748    0.02998970082    0.03048498737    0.04128930155    0.04533817427    0.04449106253
1    0.2201267714    0.1565355961    0.09764284246    0.07452474342    0.06624489629    0.05958741223    0.05525461512    0.04214231085    0.03515017223    0.04118413636    0.03717682171    0.03485852151    0.04092360978    0.03209787034    0.04268794975    0.04671474724    0.03382869854    0.03438339824    0.03574030365    0.03588527293    0.03152692633    0.03208431659    0.04343936202    0.04729767727    0.04670114295
1.05    0.231129652    0.1646357407    0.1026047094    0.07845748657    0.0695854566    0.06271459364    0.0580679148    0.04432612548    0.03690764781    0.04332979891    0.03908127242    0.0365463274    0.04278599634    0.03352624814    0.04483800707    0.04894046794    0.03548640436    0.03612677438    0.03754380925    0.03761305787    0.03303380437    0.03367058484    0.04557747679    0.04925553423    0.04878945696
1.1    0.2422329896    0.1728309444    0.107580435    0.08240752995    0.07293712021    0.0658749372    0.06090817323    0.04652446304    0.03868027884    0.0454881729    0.04102279377    0.03825155655    0.04454245181    0.03506320404    0.046998612    0.05118701028    0.0371748115    0.03790367139    0.03937682286    0.0392845812    0.03458311858    0.03528782635    0.04774330882    0.05127874123    0.05092270489
1.15    0.2533835413    0.1810723428    0.1124959752    0.08634083252    0.07626262759    0.06903992279    0.06373776769    0.04871264244    0.04042947302    0.04763203475    0.04295707485    0.03993807276    0.04631883572    0.03639278092    0.04913228011    0.05338777015    0.03883555212    0.03965122424    0.04118784886    0.04099165939    0.03611229729    0.03687708765    0.04990215563    0.05323121537    0.05304342555
1.2    0.2645961128    0.1893861834    0.1174229846    0.09030750459    0.07960743222    0.07224977448    0.0666060592    0.05093061866    0.04219013998    0.04980979368    0.04492375057    0.04166250014    0.04814148594    0.03804997857    0.05128255325    0.05561088414    0.04053471689    0.04143197265    0.04303754349    0.04279980586    0.03766177879    0.03848169888    0.05211905264    0.05519516576    0.05521116347
1.25    0.275847252    0.1976872596    0.1223219644    0.09425560768    0.08291558591    0.07544623627    0.0694624153    0.05311723254    0.04393241588    0.05197782051    0.04685945659    0.04336705265    0.05006567448    0.03936106774    0.05338591278    0.05779809371    0.04219182234    0.04318189185    0.04486369474    0.0443943216    0.03917367735    0.04004886602    0.05430677475    0.05713131001    0.05724334122
1.3    0.2870927254    0.2060744391    0.1272156816    0.09822990976    0.08623881014    0.07867309799    0.07234559283    0.055331879    0.04569900205    0.05416202935    0.0488182731    0.04509881866    0.0520554945    0.04096300112    0.05552596291    0.06003034152    0.04388866132    0.04496490881    0.04673977702    0.04610975789    0.04072078809    0.04164225377    0.05652262281    0.05905903239    0.05952934508
1.35    0.2982709297    0.2145022138    0.1320575919    0.1022009603    0.08954143122    0.08188854855    0.07518627779    0.05753669273    0.04743882572    0.05632520185    0.05076432083    0.04680232827    0.05389704994    0.0423553051    0.05761029515    0.06224695973    0.04554415874    0.04670909329    0.04859267877    0.04803841878    0.04223502547    0.04321109124    0.05869644521    0.06091103709    0.0615361333
1.4    0.3095577643    0.2230211614    0.1369168101    0.1062006972    0.09290688511    0.08510798834    0.07803136956    0.05976250073    0.04919834208    0.05851869149    0.05274808887    0.04854391521    0.05582575389    0.0439446656    0.05970647769    0.06450485323    0.04723432419    0.04847672232    0.05048854002    0.04986217127    0.04378128581    0.04481782929    0.06090096107    0.06291735754    0.0638133972
1.45    0.3209218584    0.231599462    0.1417683439    0.1101978611    0.09626794226    0.08830885439    0.08085794361    0.06197462688    0.05093652001    0.06070376538    0.05471269423    0.0502509182    0.05765920469    0.04529331275    0.06176912509    0.0667210009    0.0488644266    0.05019914897    0.05233643617    0.05171243511    0.0452777097    0.04639071197    0.06308383393    0.06485542908    0.06569488933
1.5    0.3323064802    0.2402788436    0.1466481816    0.1142456828    0.09964512954    0.09155807252    0.08372233546    0.06420995859    0.0526981148    0.0629189127    0.05669838471    0.05198266694    0.05957798104    0.04697657071    0.06387471582    0.06897991158    0.05053260948    0.05196222447    0.05419774442    0.05366828231    0.04680726992    0.04799640292    0.06531148838    0.0667987173    0.06804678387
1.55    0.3436245038    0.2490092486    0.1515012691    0.1183282814    0.1030105324    0.09480932454    0.08656135915    0.06641909421    0.05442299353    0.06512534202    0.0586737165    0.05368656221    0.06139242694    0.0483621541    0.06592902587    0.07117683849    0.05216463136    0.05368070664    0.05603064537    0.05534450222    0.04830056217    0.04956929165    0.06748484528    0.06856528621    0.07002352113
1.6    0.3550297058    0.2577528076    0.1563866137    0.122463354    0.1064176711    0.09809885883    0.08942551276    0.06865053918    0.0561638814    0.06736844371    0.0606675221    0.05542156092    0.06328524521    0.04992512175    0.06800709312    0.07341068182    0.0538306951    0.05542667089    0.057898416    0.05716779027    0.04983568865    0.05117793755    0.06968389415    0.07061370682    0.07210993477
1.65    0.3663570027    0.2664246903    0.1612729743    0.1266265482    0.109803019    0.1013644077    0.09226444694    0.07086742335    0.05788625011    0.06962096788    0.06263423674    0.05714660291    0.06522249592    0.05135401549    0.07005374492    0.07558926651    0.05546623321    0.05713445579    0.05972862567    0.05881636297    0.05134933317    0.05274726083    0.0718432051    0.07270497745    0.07411582343
1.7    0.3776774801    0.2750920733    0.1661874371    0.1308409255    0.1132102768    0.1046697597    0.09513730028    0.07310466037    0.05964172322    0.07189450789    0.06461778244    0.05889964717    0.06719108478    0.05285333542    0.07212324664    0.07782338531    0.05713342181    0.05887606077    0.06157899809    0.06040220742    0.05287387542    0.05433534493    0.07401376523    0.07484189143    0.07608067463
1.75    0.3890020272    0.2837678977    0.1710684893    0.1350297874    0.1166141835    0.1079874417    0.09799443715    0.07531694735    0.06139185842    0.07414968135    0.06658629111    0.06061478772    0.06913120001    0.05422194958    0.07419040021    0.08003736943    0.05876656619    0.06059092928    0.06340535804    0.0621164063    0.05436005969    0.05589056037    0.07611820377    0.07681614989    0.07810206976
1.8    0.4002964661    0.292524583    0.1759482293    0.1392253134    0.1200359236    0.1113303738    0.1008908676    0.07755892013    0.06316351953    0.07642992094    0.06857214026    0.062336879    0.07116676362    0.05573794147    0.07629712135    0.08228183833    0.06042492596    0.06233844416    0.0652573268    0.06393562574    0.05585932913    0.05747057737    0.07824567643    0.07878831455    0.08009562897
1.85    0.4115146899    0.3012985331    0.180777881    0.143412229    0.1234601379    0.1146283639    0.1037899613    0.07979122817    0.06491749848    0.07869697546    0.07052516364    0.06403615764    0.07307354566    0.05715871526    0.07837611379    0.08449362964    0.06205108792    0.06405333207    0.06709069935    0.06568476643    0.05733515747    0.05901556447    0.08035502482    0.08087438263    0.08203445077
1.9    0.4226875266    0.3100824185    0.1856046762    0.1476374369    0.1268816806    0.1179444101    0.1067128825    0.08205294473    0.06668908132    0.08097223346    0.07250124234    0.06575498276    0.0749532665    0.05866889638    0.08047437262    0.08672682483    0.06370093158    0.06580227487    0.06895500761    0.06758232965    0.05883844605    0.06058836754    0.0824972556    0.08292784469    0.08407244663
1.95    0.4338298835    0.3188958942    0.1904371139    0.151858878    0.1302674887    0.1212386887    0.1096091554    0.08430116593    0.06844639246    0.08323480484    0.0744800362    0.06745840564    0.07678641655    0.05994428287    0.08255899744    0.08895382124    0.06532220334    0.06752279399    0.07080184174    0.0693326885    0.06032677375    0.06214018356    0.08462437185    0.08490629557    0.08610893708
2    0.4449002844    0.3277060642    0.1953026607    0.1561403616    0.1336693939    0.1245570491    0.1125237784    0.08655647347    0.07023515313    0.08552364565    0.07649322636    0.06918290291    0.07865802669    0.0615487382    0.08465477261    0.09120024073    0.06696179876    0.06926766614    0.07266097554    0.07104783097    0.06183940879    0.06371834334    0.08679006113    0.08683202086    0.08813975381
2.05    0.4560753158    0.3364862307    0.2001670392    0.1604500921    0.1370561614    0.1278505084    0.1154356447    0.08880979646    0.07199368067    0.0878053509    0.07849366765    0.0708868818    0.08062670401    0.06298245837    0.08674967021    0.09342268702    0.06858134466    0.07100401973    0.07450496472    0.07274845839    0.0633276394    0.06528054968    0.08894938381    0.08879649981    0.09014302986
2.1    0.4672739307    0.345273876    0.2050288019    0.1647537798    0.1404155729    0.131145873    0.1183731247    0.0910799263    0.07376492813    0.0900915754    0.08050337418    0.07259514715    0.08265081317    0.06456145361    0.08885738462    0.09566319547    0.07021906218    0.07275538882    0.07634278797    0.07445654398    0.06484247896    0.06685408676    0.09113019912    0.09097066957    0.0921700225
2.15    0.4784183218    0.3540624304    0.2098374399    0.1690701042    0.1437299544    0.1344391844    0.1212734231    0.09333822333    0.07552313385    0.0923600996    0.0825218126    0.07428362871    0.08465280616    0.06584327739    0.09096955955    0.09790118735    0.07183666591    0.07448528212    0.07816670538    0.07602230387    0.06634946279    0.06841122311    0.09326736537    0.0929655334    0.09409004172
2.2    0.4895057497    0.3628508279    0.2146008173    0.1734153542    0.1470545729    0.1377494644    0.1241988406    0.09560106443    0.07729854105    0.09463483191    0.08454456515    0.0759796313    0.08658068923    0.06732718875    0.09308944083    0.1001565229    0.07345443234    0.07624032314    0.08000822544    0.07778923808    0.06787397526    0.06998047033    0.09541793248    0.0951766358    0.09618244841
2.25    0.5005143104    0.3716427359    0.2192934598    0.1778077651    0.1503591686    0.1410670225    0.1271097339    0.09784768726    0.07906203222    0.09690909456    0.0865426209    0.0776761023    0.08861396645    0.06868407407    0.09520641919    0.1024203874    0.07506935239    0.07798277162    0.08185293161    0.07947291656    0.06938788457    0.0715416474    0.09753269618    0.09734393468    0.09820197838
2.3    0.5114730604    0.3804279996    0.2239481711    0.1822277767    0.1536490761    0.1444113965    0.1300198419    0.1000971565    0.08084377903    0.09920559556    0.08854657212    0.0793918712    0.09055039868    0.07013998397    0.09734342826    0.1046944581    0.0766919697    0.07972410379    0.08370353781    0.08127824313    0.07090404456    0.07310773947    0.09965510448    0.09931867027    0.100197378
2.35    0.5223942333    0.3892214726    0.2285641083    0.1866560749    0.156944441    0.1477631361    0.1329328166    0.1023605254    0.08262590871    0.1015021305    0.09054239371    0.0811036651    0.09242776436    0.07160888329    0.09946911084    0.1069465889    0.07831404013    0.08145010679    0.08554579806    0.08301021565    0.07242266806    0.07466266781    0.1017761928    0.1012645315    0.1021939079
2.4    0.5333140482    0.397989899    0.2331898229    0.191110075    0.1602364843    0.1511494667    0.1358628162    0.1046514116    0.08442813985    0.1038143943    0.09253786842    0.08282078864    0.09437155541    0.07303869694    0.1015802659    0.1091954459    0.07992707964    0.08318208197    0.08738687099    0.08480854258    0.07396333445    0.0762198789    0.1039088582    0.1032710275    0.1042114628
2.45    0.5442542163    0.4067351833    0.2378040938    0.195565973    0.1635212    0.1545436975    0.1387716969    0.1069416587    0.08622850984    0.106121862    0.09453676034    0.08453073789    0.09638827669    0.07449741934    0.1036765325    0.1114584813    0.08154167245    0.08489852688    0.08922525836    0.086677155    0.0755057767    0.07775397186    0.106028969    0.1052624714    0.1062837059
2.5    0.5552386414    0.4154971231    0.2424193558    0.2000598114    0.1668032767    0.1579684027    0.1417005522    0.1092485008    0.08804259734    0.1084448959    0.09653077269    0.0862551913    0.09845542595    0.07597522222    0.1057527598    0.1137160542    0.08314987209    0.08662018016    0.09107265614    0.08842063026    0.07705360494    0.07930156321    0.1081519877    0.1072640539    0.1081632258
2.55    0.5662325416    0.4242641661    0.2470370566    0.2045976033    0.1700735633    0.1613911996    0.1446287456    0.1115509854    0.08984062134    0.1107576796    0.09851113407    0.08797633836    0.100407952    0.07742996615    0.1078363935    0.115995539    0.0847470823    0.08833975243    0.09291606957    0.09015025917    0.07859617279    0.08084128689    0.1102700296    0.1094027893    0.1101677402
2.6    0.5772406994    0.4330162132    0.2516354276    0.2091526439    0.1733357987    0.1648489386    0.1475719557    0.1138691211    0.09165529661    0.1130802502    0.1005115061    0.08970329676    0.1024164323    0.07878635591    0.1099286049    0.1182909471    0.08633642568    0.09006022316    0.09476831849    0.09196815793    0.08013613999    0.08239547064    0.1123838629    0.1113676464    0.1120567035
2.65    0.5882117651    0.4417888391    0.2562433799    0.2137091623    0.1765772308    0.1683087904    0.1504938167    0.11616356    0.09345572953    0.1154160119    0.1025205599    0.09142702005    0.1044998001    0.08025494632    0.1120285955    0.1206039457    0.08793472944    0.09177403372    0.09662751634    0.09367525528    0.08167577671    0.08394295294    0.1144960985    0.1132792964    0.1140623395
2.7    0.5991665466    0.4505936957    0.2608505383    0.2182623418    0.1798377151    0.1717810608    0.1534346516    0.1184693077    0.09528945822    0.1177688666    0.1045440127    0.09315954521    0.1064878406    0.08167462537    0.1141363506    0.1229182931    0.08954282428    0.0935088403    0.09850062081    0.09546246275    0.08322095741    0.08549285194    0.1166239731    0.1153652439    0.1159656869
2.75    0.610176146    0.4593943667    0.2654400023    0.2227722134    0.1831086224    0.1752639058    0.1563647493    0.1207769211    0.09712255101    0.120103474    0.1065698885    0.09488202125    0.1084498588    0.08320972787    0.1162506348    0.1252501084    0.09115785929    0.09524295386    0.1003818235    0.09723970861    0.08475319413    0.08702126436    0.1187692583    0.1172639433    0.1179496449
2.8    0.6212267416    0.4681922368    0.2700639622    0.2272755973    0.1863912403    0.1787565582    0.1593308919    0.1230911717    0.09896787493    0.1224406905    0.1086061797    0.09660061009    0.1104234442    0.08450603075    0.118366902    0.1275813298    0.09276896325    0.09699288753    0.1022678665    0.09901346061    0.08627160963    0.08854806842    0.1209347308    0.1193450931    0.1199211166
2.85    0.6323336548    0.4770187506    0.2747053822    0.2317676901    0.1896710347    0.1822280091    0.1623334431    0.1253893708    0.1008132826    0.124763742    0.1106303387    0.09832123155    0.1124926569    0.08602049433    0.1205021119    0.1298852722    0.09438016486    0.09874025322    0.104148587    0.1009238849    0.08777420386    0.09007069345    0.1230930866    0.1213164349    0.1219564228
2.9    0.6434588045    0.4859118004    0.2793289403    0.2362943367    0.1930072323    0.1857151526    0.1653550624    0.1276935835    0.1026638299    0.1270996793    0.1126743085    0.1000347299    0.1145620798    0.08740701563    0.1226333404    0.132140518    0.09598223525    0.1004885934    0.1060220602    0.1027729827    0.08927635646    0.09158370667    0.1252719946    0.1233075441    0.1239389625
2.95    0.6545202539    0.4948801303    0.2839441413    0.2408601834    0.1963405789    0.1891826817    0.1683791724    0.1300204065    0.1044876733    0.1294382113    0.1147188735    0.1017449393    0.1165902162    0.08874285821    0.1247628981    0.1343801398    0.09759026819    0.1022414436    0.1078923256    0.104488656    0.09078489567    0.09310143587    0.1274595034    0.1252873096    0.1258599182
3    0.6655933885    0.5038835342    0.2885784451    0.2454513606    0.1996443061    0.1926437311    0.1714094203    0.1323617462    0.1063096197    0.1317837448    0.1167698073    0.1034694111    0.1186745271    0.09009040119    0.1269047442    0.1366272718    0.0991943905    0.1039887734    0.1097576965    0.1062706254    0.09229324852    0.09462422604    0.1296472385    0.1271466801    0.1277823846
3.05    0.6767032729    0.5128916875    0.2932144278    0.2500611604    0.2029562667    0.1960850754    0.1744242759    0.1347015131    0.108133354    0.1341278623    0.118838116    0.1051931834    0.1207213782    0.09146891491    0.1290726634    0.1388793018    0.1008159238    0.1057416169    0.1116230407    0.1080480613    0.09378430964    0.09614338479    0.1318475295    0.1290127967    0.1296440684
3.1    0.6877741087    0.5219374302    0.2978868978    0.2547001406    0.2062849671    0.1995325405    0.1774720296    0.1370478588    0.1099743033    0.1364722405    0.1209140871    0.1069147446    0.1227737827    0.09286695056    0.1312232924    0.1411084572    0.1024176317    0.1074801866    0.1134813394    0.1098215108    0.09524941207    0.09766098665    0.1340215827    0.1308516165    0.1315505063
3.15    0.6987958487    0.5310208395    0.302599288    0.2593556829    0.2096176034    0.202978515    0.1805375345    0.1394146969    0.1118186733    0.1388250115    0.1230067439    0.108647902    0.1247495596    0.09424314763    0.1333881288    0.1433331948    0.1040254921    0.109226633    0.1153527775    0.1116158461    0.0967242044    0.0991936585    0.136194147    0.1328425162    0.1334911554
3.2    0.7098638161    0.5401081491    0.3073356968    0.264015927    0.2129459186    0.2064251211    0.1835889951    0.1417861753    0.1136737242    0.141189309    0.1251004079    0.1103815769    0.1268057954    0.09563982838    0.1355477459    0.1455473523    0.1056249845    0.1109657797    0.1171958438    0.1134010579    0.09820179173    0.1007285054    0.1383829943    0.1347197348    0.1353958385
3.25    0.7209064932    0.5491223646    0.3121147692    0.268681818    0.2162727315    0.2098840242    0.1866242128    0.144157509    0.1155282642    0.1435603718    0.1272065627    0.1121185388    0.1288695975    0.09714462041    0.137729736    0.1477734484    0.1072461284    0.1127064015    0.1190361136    0.1151395983    0.09968876939    0.1022720917    0.140588899    0.1364613513    0.1374173623
3.3    0.7319116736    0.5581050341    0.316875682    0.27332801    0.2195824486    0.2133251338    0.1896447678    0.1465341252    0.1173763693    0.145924325    0.1293099045    0.1138501585    0.1308899866    0.0984331857    0.1399053236    0.1499628692    0.108857841    0.1144290246    0.1208534367    0.1169158493    0.1011579456    0.1038248357    0.1427747712    0.1382662045    0.1392968282
3.35    0.7429560939    0.5671027081    0.3216292518    0.2780022822    0.2228626505    0.216759218    0.1926674573    0.1489356885    0.1192377592    0.1482856709    0.1314241304    0.1155780249    0.1329796274    0.09994133014    0.1420976558    0.1521653633    0.1104874168    0.1161539418    0.1226892279    0.1187193074    0.1026393921    0.1053907649    0.1449222929    0.1402135185    0.1413344704
3.4    0.7540167083    0.5761140071    0.3263354465    0.2826827501    0.2261428923    0.220193549    0.195667984    0.1513277961    0.1211013897    0.1506402008    0.1335298803    0.1173062588    0.1351100328    0.101266913    0.144287502    0.15435724    0.1121039325    0.1178567386    0.124498988    0.1204279061    0.1040987196    0.106963065    0.1470310863    0.1420951253    0.1431274307
3.45    0.7649940352    0.5851551463    0.3310439496    0.2873966404    0.2294055398    0.2236282171    0.1986773396    0.1537276848    0.1229718963    0.1530073978    0.1356516074    0.1190579747    0.1372278912    0.1027768483    0.1464977181    0.1565719012    0.1137424005    0.1195831905    0.126318184    0.1221554354    0.1055677817    0.1085586316    0.1491663743    0.1439155218    0.1451184339
3.5    0.7758342592    0.5942093852    0.3357395917    0.2920985055    0.2326288227    0.2270443982    0.2016954729    0.1561118491    0.1248463255    0.1553591665    0.1377716565    0.1207944626    0.1392676179    0.104057356    0.1486751962    0.158763748    0.1153625147    0.121304546    0.1281158961    0.1239375053    0.1070222672    0.1101304966    0.1512983357    0.1457387127    0.1468564552
3.55    0.7866419808    0.603265412    0.3404744534    0.2968425968    0.2358622475    0.230479057    0.2047381379    0.1584994243    0.1267534055    0.1577057345    0.1399040235    0.1225451857    0.1413745709    0.1056808049    0.1508637073    0.1609573998    0.11700471    0.1230435556    0.1299353998    0.1256777425    0.1084883815    0.1117112471    0.1534545872    0.1475278534    0.14882637
3.6    0.7974039664    0.6123379742    0.3452001948    0.3016022279    0.2390615879    0.2338857324    0.2077657382    0.1608763799    0.1286567712    0.1600381175    0.1420068182    0.1242684477    0.1433731197    0.1069938893    0.1530301657    0.163142415    0.1186185577    0.1247595182    0.1317283557    0.1274471089    0.1099237604    0.1132607191    0.1555817739    0.1494553196    0.15069913
3.65    0.8081859025    0.6214407287    0.3499601263    0.3063812884    0.2422798134    0.2373203406    0.2108166178    0.1632820655    0.1305927984    0.1624017296    0.144113897    0.1260036691    0.1455046113    0.1085012296    0.155226667    0.1653768283    0.1202606769    0.1265046528    0.1335490455    0.1292975034    0.111377258    0.1148374829    0.1577296359    0.1513665949    0.1526063246
3.7    0.8189468886    0.6305481443    0.3546937448    0.3111184852    0.2454864435    0.2407662762    0.213847367    0.1656741419    0.1325037664    0.164757558    0.1462040233    0.12770315    0.1476053971    0.1098717543    0.1574023346    0.1675707991    0.1218561283    0.1282133574    0.1353383187    0.1310531418    0.112809247    0.1163928881    0.1598626302    0.1533753404    0.1543449198
3.75    0.8296239427    0.6397155683    0.3594700382    0.31587336    0.2487274054    0.2442514977    0.2169144379    0.1680946859    0.1344438949    0.1671490631    0.1483119351    0.1294222979    0.1497319118    0.1113669127    0.1596053003    0.1698006488    0.123474477    0.1299552387    0.137166128    0.1329837124    0.1142716038    0.1179796884    0.1620378627    0.1552491649    0.1561987046
3.8    0.8401719157    0.6488888772    0.3642688442    0.3206388125    0.2519439667    0.2476891425    0.2199582676    0.1704863904    0.1363512058    0.1695209655    0.1504074367    0.1311215183    0.1518824774    0.1127346482    0.1617686798    0.172026278    0.1250521358    0.1316465974    0.1389482052    0.134761017    0.1156993067    0.1195457639    0.164185264    0.1571108486    0.1580949218
3.85    0.8507680998    0.6580671942    0.3690665899    0.3254487962    0.255193837    0.2511544565    0.2230288391    0.1728948261    0.1382944163    0.171919649    0.1525353132    0.1328549156    0.1540720336    0.1142309459    0.1639557186    0.1742939762    0.1266742253    0.133361897    0.1407652452    0.1365798093    0.1171619595    0.1211403046    0.166346843    0.1590006931    0.15997747
3.9    0.8613837975    0.6672318488    0.3738197756    0.3302457237    0.2584020513    0.2546023324    0.2260569561    0.1752603759    0.1402096002    0.1742916565    0.1546338196    0.1345524281    0.1561738024    0.1156193943    0.1661013748    0.1765100353    0.1282718703    0.135027695    0.1425423339    0.1383683432    0.1185998123    0.1226980565    0.1684683537    0.1608257172    0.1618124912
3.95    0.8719426288    0.6764677861    0.3786262949    0.3350898164    0.261637896    0.2580864489    0.2291050568    0.1776596203    0.1421689339    0.1767066219    0.1567582249    0.1362687304    0.1582709298    0.116994954    0.1682716656    0.1787319012    0.1299228582    0.136727945    0.144361193    0.1402016349    0.1200869162    0.1242851886    0.1706219839    0.162703803    0.1637163194
4    0.8824387319    0.6857025832    0.3834047244    0.3399269088    0.2648488159    0.2615561663    0.2321170469    0.1800327176    0.1441031094    0.1790999412    0.1588527113    0.1379540542    0.16040499    0.118407443    0.1704195235    0.180898712    0.1315321064    0.1383740617    0.1461529203    0.1419294206    0.1215357663    0.1258354118    0.1727182554    0.1646683467    0.1656292568
4.05    0.8929324626    0.6949706588    0.3882152524    0.3448085264    0.2680856729    0.2650505702    0.2351541204    0.1824473628    0.1460931732    0.1815449747    0.160983414    0.1396780365    0.1624745188    0.1198165211    0.1725876124    0.183115729    0.1331689031    0.1400701313    0.1480040543    0.1437449684    0.1230219358    0.1274268561    0.1748161692    0.1665980269    0.1675301676
4.1    0.9032851653    0.704250379    0.3929586014    0.3496845439    0.2712572902    0.2684952251    0.2381707704    0.1848300111    0.1480416743    0.1839596432    0.1630949728    0.1413775267    0.1645730125    0.1210800691    0.1747263593    0.1852935672    0.1347816989    0.1417244102    0.1498124996    0.1455161024    0.1244612059    0.1289768739    0.1768546825    0.168440399    0.1693381824
4.15    0.9136014549    0.7135251785    0.397728154    0.3545898607    0.274448196    0.2719718883    0.2412287849    0.1872563457    0.1500224642    0.1864081763    0.1652494952    0.1431104816    0.1666924704    0.1226041693    0.1768860035    0.1874931863    0.136428127    0.1434192331    0.1516447321    0.1473868668    0.1259433522    0.1305698383    0.1789342652    0.1701620982    0.1712657207
4.2    0.9238180937    0.7227415201    0.402477331    0.3594945898    0.2775748352    0.2754298957    0.2442598375    0.1896420274    0.1519768287    0.1888374551    0.1673684406    0.1448036109    0.1688676014    0.123953441    0.1790175727    0.1896705157    0.1380513218    0.1450844463    0.1534400185    0.149223725    0.1274042348    0.1321096364    0.1809797054    0.1719619045    0.1731819202
4.25    0.9340642117    0.731983386    0.4072925696    0.3644547953    0.2807542332    0.278910309    0.2473177797    0.1920596652    0.1539629935    0.1912843827    0.1695260663    0.1465123906    0.1710347473    0.1252782348    0.1811673768    0.1918508385    0.1396977187    0.1467920611    0.1552628216    0.151098817    0.1289264259    0.1336861887    0.1830346451    0.1738224568    0.1751307375
4.3    0.9443852581    0.7412196992    0.4120543784    0.3693887336    0.2839064187    0.2823370273    0.2503189313    0.1944408864    0.1559096829    0.1936811759    0.1716491353    0.1481853501    0.1731127455    0.1266905081    0.1832818261    0.1939814072    0.1413113901    0.1484587422    0.1570636181    0.1528800346    0.130428742    0.1352135855    0.1850613218    0.1755193303    0.1770434093
4.35    0.9547733484    0.7505506478    0.4168083366    0.374322272    0.2870821759    0.285775933    0.253357399    0.1968564304    0.1578848436    0.1961146269    0.1738071675    0.1498926287    0.1752959863    0.1280824594    0.1853980655    0.1961495378    0.142945182    0.1501461635    0.1588901721    0.1546815322    0.1319728557    0.1367778751    0.1871285932    0.1773001167    0.1789983351
4.4    0.9650598904    0.7598488701    0.4215268058    0.3792401846    0.2902330968    0.2891806786    0.256351544    0.1992447442    0.1598430752    0.1985178409    0.1759487716    0.1515770882    0.1773779299    0.1293213    0.1875016845    0.1983179805    0.1445590049    0.1518087053    0.1606824886    0.156406993    0.1334878871    0.1383039228    0.1891660527    0.1790667413    0.1808745625
4.45    0.9753900254    0.7691307461    0.4262472499    0.3841965069    0.2934037108    0.2926255525    0.2593838257    0.2016648755    0.1618479222    0.200939738    0.1781257682    0.1532875872    0.1795440119    0.1307662259    0.189628315    0.2005271995    0.1461864716    0.1535106976    0.162482259    0.1582702192    0.1350305562    0.1398713192    0.1912438506    0.1808528421    0.1827621422
4.5    0.9855912944    0.7783495197    0.4309450405    0.3891758073    0.2965652633    0.2960389694    0.262383134    0.2040778178    0.1638261611    0.2033485909    0.1802904919    0.1549747006    0.1816643818    0.1322056984    0.19173853    0.2027388958    0.1477966733    0.1551921661    0.1642642062    0.1600052445    0.1365489813    0.141416296    0.1932962483    0.18265432    0.1845682141
4.55    0.9957516562    0.787601849    0.4356315314    0.3941790169    0.2997596231    0.299465267    0.2654345649    0.2065286872    0.165829926    0.2057923305    0.1824668637    0.1566870423    0.1838624656    0.1335290373    0.1938412237    0.2049543749    0.1494007464    0.1568881483    0.1660622297    0.161747813    0.1380802514    0.1429761424    0.1953731486    0.1844328653    0.1863974761
4.6    1.005843684    0.7968294515    0.4403177124    0.3991960179    0.3029267435    0.3028827336    0.2684607389    0.2089648937    0.167822354    0.2082193507    0.1846243326    0.1583869993    0.1860071557    0.1350027062    0.1959464642    0.2071906043    0.1509953646    0.1585726393    0.1678574062    0.163621276    0.1396004733    0.1445107707    0.1974289944    0.1863021531    0.1883255694
4.65    1.01603337    0.8060683516    0.4450092943    0.4042344307    0.306108206    0.3063202288    0.2715119314    0.2114144907    0.1698372799    0.2106663832    0.1868015335    0.1600969478    0.1881645871    0.136455547    0.1980490521    0.2094518513    0.1525945686    0.1602671984    0.1696534381    0.1652923633    0.1411308022    0.146074894    0.1994975794    0.1881117097    0.1902223451
4.7    1.026268806    0.8153010475    0.449697455    0.4092613321    0.3092910078    0.3097743017    0.2745424769    0.2138445125    0.1718428466    0.2131128817    0.188964028    0.1617912197    0.1903134914    0.1379194042    0.2001566701    0.2117291458    0.1542111787    0.1619614941    0.1714528454    0.1670986215    0.1426608081    0.1476344415    0.2015452085    0.1899369491    0.1921274295
4.75    1.03656379    0.8245935362    0.4544021026    0.4143021515    0.3125311436    0.313250078    0.2776050731    0.2162883541    0.1738398255    0.2155704322    0.1911380039    0.163495971    0.1924511905    0.1391139382    0.202238308    0.2139799946    0.1558124655    0.1636633524    0.1732312871    0.1689056885    0.1441801358    0.1492017371    0.2035693443    0.1916756268    0.1938628447
4.8    1.046858995    0.8338316642    0.4591526839    0.4193089592    0.3158089246    0.3167266838    0.2806634266    0.2187357038    0.1758303243    0.2180389632    0.1933091627    0.1651975752    0.1945911794    0.1406214629    0.2043341927    0.2162491799    0.1574329553    0.1653667108    0.1750194944    0.1706566352    0.1457028878    0.1507549218    0.2055869262    0.1935141025    0.195840229
4.85    1.057033461    0.8430201691    0.4639376513    0.4242855059    0.3191059594    0.3202162932    0.2837275041    0.2211904392    0.1778111033    0.2205276643    0.1954926781    0.1668927119    0.1967371642    0.1418667123    0.2064088456    0.2184644367    0.1590389604    0.1670472474    0.1767797175    0.1724527815    0.1472180284    0.152308359    0.2076017629    0.195374575    0.1975473106
4.9    1.067135888    0.8522325896    0.4687569973    0.4293017372    0.3223993465    0.3236814759    0.2867614424    0.2236751514    0.1797967503    0.2230387149    0.197685234    0.1685909253    0.1989272493    0.1434374469    0.2085060451    0.2207011984    0.1606890344    0.1687455624    0.1785698767    0.1742734213    0.1487371266    0.1538713605    0.2096569672    0.1972011512    0.1994643789
4.95    1.077230955    0.861412174    0.4735814029    0.4343354425    0.3256666789    0.3271459713    0.2897797623    0.2261765732    0.1817749129    0.2255575404    0.1998679651    0.1702752058    0.2010874042    0.1447630513    0.2105602557    0.2228999424    0.1623118729    0.1704249647    0.180330039    0.175984768    0.1502325703    0.1554330891    0.2117182994    0.1990534365    0.2013147192
5    1.087315951    0.8705887559    0.4784478017    0.4394290084    0.328950066    0.3306292016    0.2928062305    0.2286822697    0.1837614372    0.2281012956    0.202074748    0.1719778563    0.2032599064    0.1462628957    0.2126619267    0.2251312873    0.1639859546    0.1721435817    0.1821226733    0.1778876782    0.1517643651    0.157016566    0.2137885372    0.2009971421    0.2031839676
5.05    1.097419603    0.8795948018    0.483299434    0.4444791693    0.3322090542    0.3340962771    0.2958203155    0.2311732973    0.1857196062    0.2306326247    0.204273931    0.1736572923    0.2054425109    0.1477039176    0.2147162003    0.2272697613    0.1656196515    0.1738409515    0.1838750107    0.1797523904    0.1532681504    0.1585853761    0.2158237128    0.2027590743    0.2051645136
5.1    1.107554533    0.8885584806    0.4882021764    0.4495869568    0.33545902    0.3375863604    0.2988596665    0.2336929915    0.1876961242    0.2331894261    0.2064796003    0.1753584326    0.2075905377    0.149132235    0.2168081112    0.2294691815    0.1672975595    0.1755909985    0.1856663683    0.1815912023    0.1548167293    0.1601851979    0.2178611235    0.2046829225    0.2070391959
5.15    1.117616284    0.8974793698    0.4930764441    0.4547178217    0.3386510839    0.341089611    0.3018500258    0.2362003145    0.1896563894    0.2357160755    0.2086495494    0.1770321562    0.2097070286    0.1505692198    0.2188477297    0.2316485316    0.1689141611    0.1773008603    0.1874092856    0.183446865    0.1563416898    0.161759845    0.2198756695    0.2065220262    0.2088890375
5.2    1.127532189    0.906427984    0.4979484181    0.4599369169    0.3418774851    0.3446296396    0.3048373807    0.2387485798    0.1916565145    0.2382863237    0.2108480015    0.1787306928    0.2118582247    0.1520348097    0.2209272399    0.2338787975    0.1705771952    0.1790620589    0.1892007317    0.1852830386    0.157905405    0.1633664657    0.2219333629    0.2083774966    0.2107907251
5.25    1.137318154    0.9153091497    0.5027805121    0.4651567936    0.3450833877    0.3481528904    0.3078086425    0.2412790194    0.193647376    0.2408523924    0.213024224    0.1803991961    0.2139987962    0.1533645757    0.2229640813    0.236016685    0.1721910518    0.1807893236    0.1909565411    0.1871302121    0.1594133995    0.1649253238    0.2239526174    0.210124237    0.2127760759
5.3    1.147143816    0.9241818131    0.5076537763    0.4704572384    0.3483349127    0.3516947199    0.3108187049    0.2438251039    0.1956771328    0.243466433    0.2152521518    0.1820988558    0.2161550057    0.1548041522    0.2250344695    0.2382097152    0.1738619197    0.1825760874    0.1927716544    0.1889569808    0.1609661062    0.1665292565    0.2260159684    0.2119498629    0.2147636637
5.35    1.157029985    0.9329862437    0.5124776185    0.475740216    0.3515581462    0.3552222818    0.3137896151    0.2463456736    0.1976759851    0.2460788042    0.2174582982    0.1837504498    0.218328012    0.1561592174    0.2270547848    0.2403578997    0.1754848674    0.1843211289    0.1945357464    0.1907286039    0.1624704618    0.1680821315    0.2280457678    0.2138777441    0.2166377736
5.4    1.166886919    0.9418119283    0.517358145    0.4810866294    0.3547954897    0.3587889775    0.3167923011    0.2488948179    0.1996987842    0.2487530507    0.2197033456    0.1854430407    0.2205558698    0.1575752938    0.2291070392    0.2426054968    0.1771593768    0.1861242875    0.1963527448    0.1925448851    0.1640165419    0.1696854073    0.2301192699    0.2156932772    0.2186414459
5.45    1.176694235    0.9505957057    0.522234133    0.4864802805    0.3579981703    0.3623469871    0.3197558277    0.2514026859    0.201688946    0.2514172046    0.2219116366    0.187106399    0.222737483    0.1590031345    0.2311149623    0.2448004739    0.1787875082    0.1878673539    0.1981260382    0.1943171892    0.1655216339    0.1712395843    0.2321321893    0.2175394775    0.2204910071
5.5    1.186619833    0.9594503821    0.5271444702    0.4919694432    0.3612470364    0.3659358873    0.3227554389    0.2539437584    0.2037206476    0.2541216459    0.2241518208    0.1888120167    0.2249181843    0.1604146241    0.2331697707    0.2470501614    0.1804623382    0.1896673001    0.1999368142    0.1961776031    0.1670879674    0.1728592173    0.2341923727    0.2193920347    0.222461411
5.55    1.196517591    0.968323278    0.5320370867    0.4974465467    0.3644681281    0.3694782191    0.3257294603    0.2564585622    0.2057160443    0.2567997729    0.226348912    0.190477122    0.2270838875    0.1618355996    0.235175569    0.2492490389    0.1820876678    0.1914270459    0.2016953325    0.1979194093    0.1686054323    0.1744289724    0.2362131354    0.221285954    0.2243032881
5.6    1.206382417    0.9772325433    0.5369670758    0.502963951    0.367698576    0.3730703271    0.3287696808    0.2590303444    0.2077559894    0.2595295436    0.228597826    0.1921819565    0.2292965044    0.163245151    0.2372177941    0.2514951832    0.1837634502    0.1932320655    0.2034861085    0.1997076705    0.1701665261    0.1760517703    0.238291359    0.2231827874    0.2262181959
5.65    1.21621642    0.9860958304    0.5418754899    0.508470899    0.370883525    0.3766333369    0.3318133082    0.261566065    0.2097529351    0.2622434437    0.2308217999    0.1938412207    0.2314040325    0.1645516445    0.2392219509    0.2536842006    0.1853911729    0.1949851684    0.2052318051    0.2014581204    0.1716916784    0.177624927    0.2403119037    0.2250381578    0.2280679732
5.7    1.226033211    0.994987699    0.5467596126    0.5140294576    0.374131666    0.3802512536    0.3349137791    0.2641358441    0.211783633    0.2649992297    0.2330895523    0.1955424685    0.2335598348    0.1660472567    0.2412464093    0.2558997721    0.1870508151    0.1967713724    0.2069823938    0.203181481    0.1732572096    0.1792523585    0.2423833797    0.2269489485    0.2299734163
5.75    1.235676613    1.003824974    0.5516080104    0.5195669608    0.3773395107    0.3838529571    0.3379664196    0.2666897408    0.2137841387    0.2677310642    0.2353152316    0.1972026626    0.2357012191    0.1674375959    0.2432557658    0.2580961901    0.1886732754    0.1985112912    0.2086699909    0.2050158485    0.1747713861    0.1808290968    0.2444266849    0.2288146779    0.2318749792
5.8    1.245303156    1.012685375    0.5564757891    0.525117399    0.3805608151    0.3874799656    0.3410665455    0.2692695559    0.2158148009    0.2704872001    0.2375780554    0.1989122457    0.2379014553    0.1688694928    0.2452985918    0.2603348639    0.1903340378    0.2002907162    0.2104064938    0.2067320889    0.1762983521    0.1824421173    0.2465094    0.2306301845    0.2337750106
5.85    1.254862921    1.021500515    0.5612706917    0.5306430107    0.3837213814    0.3910820921    0.344152321    0.2718279792    0.2178234253    0.2732194668    0.2398088032    0.2006043976    0.2400182533    0.1702453672    0.2473310904    0.2625581297    0.1919686772    0.2020395554    0.2121291842    0.2084884902    0.1777766535    0.1840216033    0.2485338316    0.232466283    0.235716579
5.9    1.264469607    1.03038899    0.5660598868    0.5362262875    0.3869142378    0.3946946673    0.3472733931    0.2744358062    0.2198606108    0.2759733563    0.2420746438    0.2023328835    0.2422204979    0.171678467    0.2493569505    0.2648149095    0.1936100639    0.2038099049    0.2138792625    0.2102729257    0.1792755773    0.1856415276    0.2505979095    0.2341542711    0.2376398037
5.95    1.273996298    1.039278908    0.5708379061    0.5418479157    0.3901079709    0.3982644623    0.3503592188    0.2770333921    0.2218801045    0.2787011832    0.2443262211    0.2040444615    0.2443960334    0.17310864    0.2513779611    0.2670858986    0.1952241868    0.2055638396    0.2156295685    0.2119860527    0.1807417836    0.187242344    0.2526329058    0.2360058383    0.2394509279
6    1.28353494    1.048155731    0.5756373725    0.5475252762    0.3933362848    0.4018659767    0.3534820317    0.2796686021    0.2239276069    0.2814456299    0.2466036666    0.2057740391    0.2465907466    0.1744136408    0.2534009624    0.2693591734    0.1968309656    0.2073385547    0.2173980065    0.2138518264    0.1822302343    0.1888877007    0.2546919934    0.2378490879    0.2414579845
6.05    1.293020546    1.057013189    0.5804291186    0.5531871998    0.396540025    0.4054446708    0.3565598344    0.2822811713    0.2259537362    0.2841806694    0.2488677836    0.2074714896    0.2487336413    0.1759226873    0.2554366684    0.2716405159    0.1984363402    0.209094141    0.2191762659    0.2157268193    0.1836863491    0.190506243    0.2567323277    0.2397060941    0.2432576057
6.1    1.302405536    1.065920212    0.5852706019    0.5588268339    0.3997930208    0.4090545237    0.3596602836    0.2848917953    0.2279890264    0.2869341616    0.2511629312    0.2091746304    0.2509221886    0.1772924903    0.2574683844    0.2739099551    0.2000314644    0.2108612328    0.2209551157    0.2175218995    0.1851521956    0.1921586299    0.2587747463    0.2414833766    0.2451966331
6.15    1.311807086    1.074802853    0.5901351809    0.5644913452    0.4030577407    0.4126311749    0.3627406721    0.2874849181    0.229992264    0.2896785164    0.2534506401    0.2108710015    0.2530734952    0.178765679    0.2595105651    0.2761966032    0.20164196    0.2126161026    0.2227255629    0.219317602    0.1866161366    0.1937975374    0.2608141781    0.2431510318    0.2470255928
6.2    1.321310343    1.083633357    0.595028415    0.5701991378    0.4063028094    0.4162106099    0.3658338128    0.2901088514    0.2320034191    0.2924351669    0.2557456647    0.2125892533    0.2551881031    0.1801888639    0.2615542655    0.2784846508    0.2032219812    0.2143673701    0.2244887957    0.2211043449    0.188083504    0.1954447467    0.2628662697    0.244842876    0.2490028642
6.25    1.330932919    1.092443594    0.5999398446    0.5759244208    0.4095369655    0.4198068034    0.3689220789    0.2927432276    0.2339888354    0.2951918553    0.2580309899    0.2143105233    0.2572771235    0.1816178063    0.2636272014    0.2807995271    0.2048134529    0.2161143396    0.226268449    0.222851451    0.1895531064    0.1970767489    0.2649305534    0.2464546587    0.2507561523
6.3    1.34067834    1.101298777    0.6048538925    0.5816494052    0.4127650322    0.4234181188    0.3720365492    0.2953985354    0.2359908915    0.2979412537    0.2603187207    0.2160330659    0.2593806087    0.1830032636    0.2656806205    0.2830906259    0.2063821585    0.2178642983    0.228035822    0.2247324015    0.1910237099    0.1987134322    0.2670205154    0.2479429239    0.2526750025
6.35    1.350415025    1.110206009    0.6098081103    0.5874097634    0.4159964748    0.427031381    0.3751265322    0.2980723157    0.2379940881    0.3006998961    0.2626037092    0.2177503211    0.2614830812    0.184457464    0.2677782912    0.2853998989    0.2079707953    0.2196336489    0.2298162503    0.2264976258    0.1925152794    0.2003552962    0.2690922494    0.2495717817    0.2546187389
6.4    1.360129936    1.119106402    0.6147231659    0.5931806682    0.4192269752    0.4306623244    0.3781999652    0.3007594591    0.2400147944    0.3034756619    0.2648832892    0.2194555706    0.2635400572    0.1858339737    0.2698640129    0.2876697901    0.2095203629    0.2213911372    0.2315611133    0.2283020906    0.1939879554    0.2019939387    0.2711684494    0.25130539    0.2564703763
6.45    1.369753754    1.128007911    0.6195977781    0.5989915479    0.422431079    0.4342904487    0.3812657724    0.3034379332    0.2420344559    0.3062750916    0.2671602248    0.2211776749    0.2656279867    0.1872329364    0.2719843138    0.2899740763    0.2111034971    0.223164806    0.2333401077    0.2302040866    0.1954728407    0.2036506241    0.2732406549    0.2531996193    0.2583396641
6.5    1.37933087    1.136902972    0.6244546715    0.6048540774    0.4256327046    0.4379269442    0.3843815066    0.3061187897    0.2440512902    0.3090790737    0.2694043708    0.2228954663    0.2677541141    0.1886293559    0.274072422    0.2921887466    0.212657562    0.2249149877    0.235099682    0.231941765    0.1969373762    0.2052960099    0.2752874695    0.255017623    0.2601311799
6.55    1.388905173    1.145728743    0.6293290644    0.6107905764    0.4288365804    0.4415861346    0.3875209299    0.3087987971    0.2460672208    0.3119014458    0.2716640125    0.2246253227    0.2698649214    0.1900140255    0.2761977407    0.2944367833    0.2142578874    0.2266862897    0.2368856689    0.2338580442    0.1984220544    0.206950373    0.2773431524    0.2566322483    0.2620040272
6.6    1.398464944    1.154466873    0.6341184368    0.616748104    0.4320335298    0.4452385296    0.3906664196    0.3114800423    0.2480724726    0.3147223705    0.2739224044    0.2263297315    0.2719540112    0.1914816082    0.2782859793    0.2966509775    0.2158182674    0.2284357144    0.2386460681    0.235669809    0.1998668145    0.2085855093    0.2793803235    0.2581773011    0.2637304672
6.65    1.408074184    1.163187994    0.63888893    0.6227505326    0.4352375805    0.4488763189    0.3938378282    0.3141691323    0.250073209    0.3175752106    0.2761995839    0.228064222    0.2740609095    0.192890934    0.2804018896    0.2989417721    0.2174293758    0.2302186977    0.2404386422    0.2375270713    0.2013234949    0.2102304963    0.2814274452    0.2599074597    0.2656432951
6.7    1.4176695    1.171885213    0.6436291571    0.6287314209    0.4384108695    0.4525240394    0.3969984648    0.316838983    0.2520672862    0.3204143963    0.2784704385    0.2297807525    0.2761859828    0.1942893317    0.282472578    0.3012145521    0.2190103936    0.2319780754    0.2422027764    0.2393540725    0.2027366298    0.2118443056    0.2834458659    0.2616811123    0.2673810407
6.75    1.427311862    1.180558219    0.648399795    0.6347726344    0.4415685868    0.4561740101    0.4001727484    0.3195249282    0.2540789923    0.3232653012    0.2807509234    0.231524703    0.278303081    0.1957143885    0.2845730176    0.3035378112    0.220643969    0.2337668557    0.2439919537    0.2412209055    0.2041586876    0.2134741559    0.2854803291    0.2632585321    0.2692456897
6.8    1.436984152    1.189210598    0.6531659108    0.6408352416    0.4447074842    0.4598044377    0.4033304965    0.3222145518    0.2561041398    0.3261104052    0.283006725    0.2332460037    0.2803678732    0.1971140574    0.2866505244    0.3058275016    0.22222739    0.2355082542    0.2457450548    0.24297148    0.2055306879    0.2150873899    0.2875014682    0.2649266592    0.2710967225
6.85    1.446675965    1.197917847    0.6579352988    0.6469540955    0.4478723421    0.4634387702    0.4065006168    0.3249300673    0.2581377307    0.3289892055    0.2852794265    0.235004304    0.2824647678    0.1985421022    0.28875626    0.3081619185    0.2238473768    0.2372686265    0.2475205147    0.2448246355    0.2069220067    0.2167176141    0.2895141626    0.2665890521    0.2729265976
6.9    1.456304484    1.206649578    0.6627178709    0.6530846547    0.4510120927    0.4670493766    0.4096657779    0.3276484874    0.2601785343    0.3318745268    0.2875310303    0.2367587221    0.2845544806    0.1999444983    0.2908441199    0.3104548104    0.2254104585    0.2390089589    0.2492502153    0.2466569328    0.2082783822    0.2183161759    0.2914995887    0.2683268738    0.2745721436
6.95    1.46594033    1.215382104    0.6675425256    0.659250923    0.4541619391    0.4706511125    0.4128603052    0.3303751904    0.2622197516    0.3347832467    0.2898027377    0.238533332    0.2866355297    0.2014040428    0.2929762275    0.3128076284    0.2270063453    0.2408050083    0.2510036398    0.248514413    0.209674183    0.2199389525    0.2935057844    0.2697618959    0.2764506382
7    1.475623006    1.224054446    0.6723090168    0.6654551429    0.4572967616    0.4742354327    0.4160407213    0.3330884658    0.2642619659    0.3376828455    0.2920589501    0.2402789678    0.2887397666    0.2028091945    0.2950755291    0.3151168662    0.2285619512    0.2425729956    0.2527283349    0.2503438158    0.211038843    0.2215468268    0.2954867169    0.2713457709    0.2782395709
7.05    1.485258667    1.232700508    0.6770948878    0.6717053249    0.4604381096    0.4778309245    0.419247218    0.3358074553    0.2663162643    0.340610325    0.2943163228    0.2420473232    0.2908295495    0.2042387938    0.2971999043    0.3174412541    0.230148761    0.2443691522    0.254489299    0.2521870167    0.2124253097    0.2231874117    0.2975087254    0.2729962242    0.2801619125
7.1    1.494936447    1.241363004    0.6818375222    0.6779743056    0.463577403    0.4814293967    0.4224397002    0.3385118    0.2683700586    0.3435288736    0.2965655274    0.2437942891    0.2928769187    0.2056715135    0.2993091536    0.3197289526    0.2317200841    0.2461546213    0.2562391771    0.2539852613    0.2137833003    0.2248228911    0.2995008828    0.2747471253    0.2820391697
7.15    1.504644374    1.250036651    0.6866041508    0.6842904077    0.4667026541    0.4850513785    0.4256358357    0.3412394461    0.2704268984    0.3464801369    0.2988326781    0.2455611741    0.2949980012    0.2071087364    0.3014136612    0.3220034398    0.2333278936    0.2479748029    0.2580035627    0.2558111259    0.2151706809    0.2264787583    0.3014933291    0.2764065245    0.2839500888
7.2    1.514365071    1.258621554    0.6912945378    0.6906428529    0.4698075946    0.4886444751    0.4288224763    0.3439595564    0.2724795786    0.3494276526    0.3010763706    0.2473085754    0.2970690717    0.2085299201    0.3034791796    0.3242301457    0.2349157356    0.2497769587    0.2597337876    0.2576838774    0.2165201312    0.2281064142    0.3034406752    0.2780530198    0.2857467986
7.25    1.524093491    1.267197433    0.6959766065    0.6970137208    0.4729185566    0.4922417218    0.4320283652    0.3467033695    0.2745334434    0.3523938145    0.3033296645    0.2490836709    0.299162487    0.2099509402    0.3055483692    0.3264768571    0.2365257762    0.2516097842    0.2614778041    0.2595232199    0.2178843925    0.2297587634    0.3054071204    0.279509616    0.287514991
7.3    1.533795996    1.275770285    0.7006281255    0.7034208563    0.4760336204    0.4958800522    0.4352256444    0.3494340127    0.2765678512    0.3553618496    0.3055466184    0.2508444087    0.3012568793    0.2113195508    0.3076053268    0.3287123176    0.2381207031    0.2534381098    0.2632070192    0.2613275142    0.2192286317    0.2313804833    0.3073721504    0.2811497522    0.2893284713
7.35    1.543505723    1.284318725    0.7053144548    0.7098967451    0.4791394956    0.4995587228    0.4384378192    0.3521692656    0.278618429    0.3583345962    0.3077805164    0.2526171772    0.3033400584    0.2127773026    0.3096689478    0.3309436754    0.2397282533    0.2552883543    0.2649682366    0.2631519024    0.2205834817    0.2330107135    0.309361885    0.2828760948    0.2911068293
7.4    1.553222705    1.292912512    0.710026092    0.7164323024    0.4822044047    0.5032530681    0.4416607957    0.3548903718    0.2806637602    0.3612856498    0.3100117781    0.2543563306    0.3054443839    0.21414699    0.3117093726    0.3331200854    0.241325614    0.2571225459    0.2667354745    0.2649907113    0.2219236055    0.2346226834    0.311313567    0.2846782668    0.2928485562
7.45    1.562910262    1.301526925    0.7147451292    0.7229672222    0.4852713587    0.5069535929    0.4449095574    0.3576025381    0.2827226138    0.3642519802    0.3122444396    0.2561019921    0.3075561602    0.2155700599    0.3137639992    0.3353077893    0.2429415548    0.2589762525    0.2685103403    0.2668488331    0.2232823679    0.2362490354    0.3132797338    0.286336634    0.2947033237
7.5    1.572670694    1.310130175    0.7194973451    0.729444097    0.4883212888    0.5106650558    0.4481449921    0.3603126749    0.2847771858    0.367216485    0.3144562323    0.2578463062    0.3096480815    0.2169782149    0.3158034399    0.337465337    0.2445460065    0.2608211205    0.2702605853    0.2686893966    0.2246379488    0.2378669581    0.3152237826    0.2879399126    0.2964487242
7.55    1.582452973    1.318789833    0.7242537574    0.7359317228    0.4913770129    0.5143953336    0.4514016402    0.3630587521    0.2868486419    0.3701991591    0.3166767489    0.2596076968    0.3117364452    0.2183947597    0.3178458462    0.3396413256    0.2461604112    0.2626731019    0.2720289867    0.2705515036    0.2260314416    0.2395001267    0.3171849581    0.2894793055    0.2983432257
7.6    1.592231503    1.327399475    0.7289349955    0.7424435572    0.4944643767    0.518155725    0.4546380142    0.365789281    0.2889046115    0.3731812003    0.3188785518    0.2613690904    0.3138559197    0.2198444863    0.3198953782    0.3418099426    0.2477789829    0.2645043275    0.2737895166    0.272328606    0.2274153802    0.2411221743    0.3191172322    0.2909393022    0.3001296843
7.65    1.60215424    1.336005623    0.7336356897    0.7489960923    0.4976034439    0.5219377139    0.4578970225    0.3685181302    0.2909847459    0.376162379    0.3210780439    0.2631337786    0.3159154272    0.2212849504    0.3219390153    0.3439509273    0.2494093949    0.2663551297    0.2755602858    0.2741858144    0.2288170481    0.2427598178    0.3210628161    0.2925318204    0.3019573571
7.7    1.612076199    1.344656189    0.7383523751    0.755587016    0.5007366075    0.5257332458    0.4611418731    0.3712148329    0.2930554114    0.3791437029    0.323267633    0.2648947582    0.318033634    0.22272066    0.3239776854    0.3461086889    0.2510524447    0.2681894606    0.2773299989    0.2760484432    0.2302086377    0.2443690387    0.3229579022    0.2941211999    0.3037884468
7.75    1.622023713    1.353341271    0.7430706518    0.7622507211    0.5038812045    0.5295526379    0.464411789    0.3739492371    0.2951394154    0.3821365843    0.3254797392    0.2666804668    0.3201398214    0.224119083    0.3260184803    0.3482643702    0.2527047646    0.2700331565    0.2791149069    0.2779085156    0.2316077449    0.2459989843    0.3248548073    0.2959155951    0.3055981339
7.8    1.631941497    1.362013773    0.7477569059    0.7689794551    0.5070261962    0.5333368731    0.4676822605    0.3766869916    0.2971946615    0.385118979    0.3276840315    0.2684526296    0.3222464095    0.2255956112    0.3280768192    0.3504076091    0.2543592874    0.2718531233    0.2808729357    0.2798280153    0.2329970668    0.2476249426    0.32674041    0.297582136    0.3074444351
7.85    1.641805452    1.370682446    0.7524083702    0.7757339688    0.5102003182    0.537131167    0.4709828963    0.3794484158    0.299267249    0.3881128868    0.3299085682    0.2702235691    0.3243367255    0.2270075969    0.3301381101    0.3525076321    0.2560079229    0.2736729368    0.2826246173    0.2816609704    0.2344021994    0.2492706139    0.3286500552    0.2991455104    0.3091670469
7.9    1.6515079    1.379340984    0.7570504841    0.7824950918    0.5133640222    0.5408686542    0.4742642607    0.3822138157    0.3013169054    0.3910980106    0.3321151277    0.2719620751    0.3264109032    0.2284250624    0.3322099049    0.3546271095    0.257667313    0.2754801334    0.2843589005    0.2834715736    0.235774337    0.2508912073    0.3305408706    0.3007526254    0.3109905009
7.95    1.661217892    1.388025838    0.7616895943    0.7892869931    0.5165551178    0.5446103601    0.4775629527    0.3850248507    0.3033951758    0.3941120131    0.3343327754    0.2737063696    0.3284863018    0.2298312283    0.334296031    0.3567464545    0.2593135711    0.2772914722    0.2860899855    0.2852918776    0.2371602611    0.2525254127    0.3324972377    0.3022906412    0.3127374334
8    1.670972852    1.396672077    0.7663592871    0.7961397913    0.5197190767    0.5483346522    0.4808513758    0.3878228441    0.3054530806    0.3971297225    0.3365186358    0.2754371759    0.3305619386    0.2312447512    0.3364004944    0.3588844968    0.2609647051    0.2790973963    0.2878074292    0.2871139098    0.2385357673    0.2541302887    0.3344706901    0.3039613276    0.3146156326
8.05    1.680747135    1.405336364    0.7710676698    0.8030388949    0.522936073    0.5520735125    0.4841739458    0.3906341778    0.3075328733    0.4001569311    0.3387292326    0.2771803295    0.3325902045    0.2326553988    0.3385128047    0.3610385728    0.2625946974    0.2809311634    0.2895297602    0.2889412646    0.2399287827    0.2557604312    0.3364590195    0.3056889246    0.3163476988
8.1    1.69048159    1.41407608    0.7757833646    0.8099689802    0.5261352512    0.5557972266    0.4874784474    0.3934225603    0.3095682928    0.4031677995    0.3409329152    0.278920787    0.3346594274    0.2340694609    0.3406239009    0.3631955878    0.2642380215    0.2827790404    0.2912383038    0.2907793935    0.2413155678    0.2573730836    0.3383976281    0.3072807622    0.3181337891
8.15    1.700293931    1.42283414    0.7805646943    0.8169783504    0.5293709509    0.5595476546    0.4908235641    0.3962465383    0.3116310563    0.4061828121    0.343122796    0.2806724948    0.336753766    0.2354791104    0.3427291327    0.3653511462    0.2658654764    0.2846306881    0.2929551109    0.2925549    0.242716089    0.2590057169    0.3403295022    0.3088013274    0.3199903549
8.2    1.710177724    1.431525033    0.7853105808    0.8240439278    0.5325867424    0.5633060525    0.4941522684    0.399039661    0.313654804    0.4091721854    0.3452939497    0.2824095481    0.3388286155    0.2368768415    0.3448178082    0.367528246    0.2674952362    0.2864527811    0.2946678511    0.2944196918    0.2441232427    0.2606316175    0.3422452621    0.3103018178    0.3217655885
8.25    1.720066737    1.440169096    0.7900822598    0.8311016081    0.5358519256    0.5670879241    0.497479561    0.4018594425    0.3157168523    0.4121803874    0.347479718    0.2841461793    0.3408667054    0.2382712112    0.346894103    0.3696892832    0.2690945922    0.2882997061    0.2963876807    0.2962946365    0.2455559437    0.2622746814    0.3442206903    0.3118933258    0.3235190403
8.3    1.729984902    1.448762295    0.7948246357    0.8381783845    0.5391235119    0.5708563936    0.5007849374    0.4046722522    0.3177466979    0.4151732777    0.3496680265    0.2858611711    0.3429202218    0.2396743873    0.3489778279    0.3718750597    0.2706900225    0.2901470182    0.2981037342    0.298253887    0.2469862118    0.263905376    0.3461690789    0.3134201568    0.3253951287
8.35    1.739923655    1.457377136    0.7995255796    0.8452917592    0.5424326556    0.5746454354    0.5040935263    0.4074991094    0.3198008948    0.4181922561    0.3518662588    0.2875829532    0.3449864354    0.2410725178    0.3510654221    0.3740657698    0.272266186    0.2919908932    0.2998291407    0.3001463739    0.2484161952    0.2655535275    0.3481163481    0.3151117327    0.3271662893
8.4    1.749797058    1.465962488    0.8042135926    0.8524048369    0.5457076035    0.5784226659    0.5073558346    0.4102909228    0.3218493006    0.4212223578    0.3540432952    0.2892934312    0.3470304373    0.2424745361    0.3531757845    0.3762505098    0.2738603329    0.2938192893    0.3015607141    0.302060902    0.2498451655    0.2671890122    0.3500846771    0.316932087    0.3291194473
8.45    1.759537618    1.474578914    0.808928558    0.8595261672    0.549013453    0.582228719    0.5106098307    0.4130940408    0.3239342063    0.4242689216    0.3562454743    0.2910212505    0.3490651785    0.2438842486    0.355291076    0.3784265437    0.2754504732    0.2956567798    0.3032698061    0.3039667446    0.2512753654    0.2688294745    0.3521083622    0.3186477497    0.330969806
8.5    1.76908186    1.48319586    0.8136272687    0.8666519652    0.5523088584    0.5859960285    0.5138267741    0.4158650697    0.3259982382    0.4273069802    0.3584269058    0.2927366041    0.3511088561    0.245303035    0.3574183091    0.3805926653    0.2770745387    0.2974894967    0.3049749542    0.3058892027    0.2527036929    0.2704679897    0.3541276242    0.3203899377    0.3328064022
8.55    1.778586147    1.491778892    0.8183489633    0.8737651644    0.5556573645    0.5897680522    0.5170536247    0.418652479    0.3280681161    0.4303653227    0.3606176893    0.2944529063    0.3531724159    0.2467118833    0.3595402086    0.3827649289    0.2786926394    0.2993175877    0.3066541604    0.307807649    0.254139818    0.27211921    0.3561798566    0.3221027275    0.334633769
8.6    1.788074317    1.50037819    0.8231078916    0.8808773152    0.5590067938    0.59353389    0.5202101278    0.4214427689    0.3301219799    0.4334430144    0.3627980931    0.2961569479    0.355204111    0.2481323477    0.3616855721    0.3849817941    0.2803306066    0.3011643745    0.3083554403    0.3097538933    0.2555832676    0.2737607931    0.3582347467    0.3238007402    0.3364339483
8.65    1.79740548    1.508971074    0.8278511469    0.8880187504    0.5623840665    0.5973321891    0.5233750004    0.4242591178    0.3321766471    0.4365215835    0.3650004975    0.2978589071    0.3572570329    0.2495379677    0.3638142616    0.3871974637    0.2819451624    0.3029994282    0.3100527932    0.3116164124    0.2570390656    0.2754033026    0.360320405    0.3254155258    0.3382095494
8.7    1.806715367    1.517519354    0.8326303769    0.8951955292    0.5657748694    0.6011248639    0.5265133428    0.4270687447    0.3342216109    0.4396021612    0.3671964575    0.2995461841    0.3592887667    0.2509586275    0.365947522    0.3894754417    0.2835843185    0.3048442947    0.3117773162    0.3135722276    0.2585102726    0.2770303425    0.3624083227    0.3270224808    0.3399288858
8.75    1.816140363    1.525979712    0.8374075591    0.9023715523    0.5691974633    0.6048877769    0.5296582148    0.4298943852    0.3362751602    0.4427031173    0.3693885748    0.3012198496    0.3613388517    0.252338494    0.3680437557    0.391751428    0.2852086167    0.3066824963    0.3134829786    0.3155142795    0.259977887    0.2786601007    0.3644896975    0.3287232714    0.3417570351
8.8    1.825453712    1.534425774    0.842179041    0.9095653265    0.5726280613    0.6086337402    0.5327723011    0.4327190713    0.3383271897    0.4458153425    0.3715863295    0.3028841324    0.3633421318    0.2537361955    0.3701514706    0.3940668668    0.286871837    0.3085419092    0.315202652    0.3175624305    0.2614489756    0.2803016816    0.3665829801    0.3304156183    0.3435683231
8.85    1.834775521    1.542921423    0.8469619851    0.9167607248    0.5760436778    0.6124006335    0.5358839301    0.4355544547    0.3403632257    0.4489196482    0.3737772305    0.3045644485    0.3653728516    0.255121392    0.3722293382    0.3963546516    0.2885150818    0.3103742002    0.3168912681    0.3195247505    0.2629019019    0.281942265    0.3686704072    0.3319930972    0.3453028908
8.9    1.844149652    1.551497561    0.8518040539    0.9240183688    0.5794518833    0.6161596514    0.5390222879    0.4383900833    0.3423815803    0.4520285828    0.3759839878    0.3062738019    0.3673741178    0.2565414715    0.3743382218    0.3986853466    0.2901802506    0.3122260306    0.3186221306    0.3215378117    0.2643801125    0.2835907699    0.3707603933    0.3338379833    0.3471266535
8.95    1.853629879    1.560047588    0.8566707735    0.9312770678    0.5828557814    0.6199039588    0.5421577412    0.4412090543    0.3443866451    0.455126225    0.3781822907    0.3080034304    0.3693815206    0.2579432249    0.3764188753    0.4009675413    0.2918136471    0.3140465429    0.3203366357    0.3235020982    0.2658430154    0.2852385907    0.372841999    0.3355803907    0.3489027576
9    1.863096853    1.568542679    0.8615989036    0.9385860589    0.5862931401    0.6236547677    0.5452819368    0.444039523    0.3463967714    0.4582250558    0.380389505    0.3097525034    0.3713778176    0.259360521    0.3784867459    0.4032613082    0.293472666    0.3158809362    0.3220958099    0.3255454167    0.2673352259    0.286890913    0.3749564049    0.3372467645    0.3505963936
9.05    1.872549151    1.576945198    0.8665295981    0.9458579659    0.5896979816    0.6274012116    0.5483935514    0.4468494929    0.34839326    0.4613162156    0.3825879639    0.3114876028    0.3734046997    0.2607447419    0.380525403    0.4055073081    0.2951026609    0.3176863811    0.3238287365    0.3275579512    0.2687981567    0.2885440876    0.3770554226    0.338882437    0.3522745149
9.1    1.882019117    1.585298313    0.8714941784    0.9531712219    0.5931183999    0.6311446051    0.5515226698    0.4496570795    0.3504124905    0.4644283494    0.3847905734    0.3132319902    0.375445862    0.2621529226    0.3826079362    0.4077736248    0.2967489446    0.3195268483    0.3256071537    0.3295974991    0.2702897702    0.2902292997    0.3791896206    0.3404897274    0.3539213181
9.15    1.89144205    1.593721358    0.8765022639    0.9605255826    0.5965249257    0.6348571695    0.5546535507    0.4524492103    0.3523905916    0.4675439204    0.3869733115    0.3149349764    0.3774856293    0.263526471    0.3846574593    0.4099641673    0.2983537388    0.321338611    0.3273599534    0.331532388    0.2717541392    0.2918971989    0.3812918524    0.3423543288    0.3556522566
9.2    1.900820176    1.602288913    0.8815761229    0.9679238129    0.5999603183    0.6385969706    0.5577869422    0.4552563842    0.3544040358    0.4706952217    0.3891845035    0.3166674145    0.3794883522    0.2649272385    0.3867355359    0.4121763792    0.2999936403    0.3231722403    0.3291509424    0.3335831405    0.2732497003    0.2935901933    0.3834444583    0.3441241931    0.3573234009
9.25    1.910083855    1.610819247    0.8866168401    0.9752707671    0.6033511396    0.6423345913    0.5609087668    0.458047214    0.3563865533    0.4738290946    0.3913891002    0.3183628508    0.3814802369    0.266300535    0.3887995941    0.4143556259    0.3016063937    0.3249467786    0.3308963184    0.3355864589    0.2747104199    0.2952557158    0.385567755    0.3457882526    0.3590988727
9.3    1.919471979    1.619344395    0.8917086651    0.982633614    0.6067702217    0.646077563    0.5640800322    0.4608904359    0.3584143389    0.4769780495    0.3936352697    0.3200739756    0.3834768129    0.2677054349    0.3909144127    0.4166077985    0.303252178    0.3267712875    0.3326932399    0.3375991849    0.276208027    0.296957948    0.3877282321    0.3474089934    0.3609215614
9.35    1.928836911    1.627800968    0.8968197078    0.9899326406    0.6101066171    0.6497531944    0.5672142857    0.4637035174    0.3604302814    0.4801082561    0.3958441706    0.3217624993    0.3854436559    0.2690879236    0.3930194099    0.4188317082    0.3048734606    0.3285450885    0.3344514144    0.3396764368    0.2776745406    0.2986146968    0.389854632    0.3491883749    0.3626653918
9.4    1.938212576    1.636314262    0.9019465966    0.9972559139    0.6134553306    0.6534623444    0.5703571691    0.4665408212    0.3625038021    0.4832492681    0.3980832299    0.3235013532    0.387442667    0.2704947503    0.3951710269    0.421071468    0.3065390061    0.33038026    0.3362493343    0.3417342501    0.2791790645    0.3003058678    0.3920319818    0.3507495803    0.3644437213
9.45    1.947623439    1.644819653    0.9070329202    1.004526559    0.6167546875    0.6571369002    0.5734615122    0.4693402614    0.3645397116    0.4863655899    0.40029204    0.3252089581    0.3894147165    0.2718667042    0.3973088874    0.4232864966    0.3081863416    0.3321808804    0.3380030559    0.343772929    0.2806311609    0.3019424476    0.3941939681    0.3524654001    0.3661755488
9.5    1.956933056    1.6533614    0.9121646917    1.011828069    0.6200984062    0.6608215715    0.5765948523    0.4721758156    0.3666095828    0.489515695    0.4025504244    0.3269417656    0.3914404402    0.2732717291    0.3994806665    0.4255537616    0.3098829749    0.3340181545    0.3397974125    0.3458524895    0.2821101835    0.303614163    0.3964048921    0.3541586669    0.3679391207
9.55    1.966293467    1.661931834    0.9172563746    1.019102737    0.6233938076    0.6644830961    0.5797115319    0.4749945975    0.3686468993    0.4926434346    0.4047940491    0.3286516566    0.3934741417    0.2746509646    0.4016312029    0.4277878826    0.3115467282    0.3358161592    0.3415464856    0.347894892    0.2835564537    0.3052203951    0.3985755577    0.3557253147    0.3696909194
9.6    1.975699523    1.670483477    0.92236587    1.026413296    0.6266837439    0.6681894161    0.5828787597    0.4778539828    0.3707436765    0.4958004149    0.4070839032    0.3304058797    0.3955035951    0.2760516303    0.4038203611    0.4300477411    0.3132360773    0.337676071    0.3433211188    0.3499625374    0.2850585214    0.306875437    0.4007962335    0.3574027354    0.3715840325
9.65    1.985126857    1.679048058    0.9274320252    1.033698992    0.6298918114    0.6718613486    0.5860125311    0.4806759152    0.3727950311    0.4989229408    0.4093345327    0.3321206823    0.3975153364    0.2773879087    0.4059908461    0.4323191815    0.3149121977    0.3394970624    0.3450888393    0.3520284527    0.2865250666    0.3084852503    0.4029385193    0.358961345    0.3733092716
9.7    1.994542772    1.687625847    0.9324625687    1.041011561    0.6331785996    0.6755991375    0.5891967817    0.4835368125    0.374888708    0.5020737499    0.4116181001    0.3338559497    0.3995556723    0.2788167127    0.4081863947    0.4346141103    0.3166028224    0.3413457496    0.3468823582    0.3540916044    0.2880268253    0.3101597867    0.4051009091    0.3606345492    0.3750676841
9.75    2.003909715    1.696192787    0.937428011    1.048290237    0.6364188401    0.6793438643    0.5923257617    0.486330937    0.3769570434    0.5052029213    0.413875391    0.3355469798    0.401545984    0.2801369991    0.4103948157    0.4369451802    0.3182786742    0.3431753948    0.3486567797    0.3560349946    0.2894968035    0.3117816372    0.4072012247    0.3621512894    0.3768886892
9.8    2.013274687    1.704921831    0.9423547661    1.055595276    0.6396834482    0.6831320089    0.5954945948    0.4891545561    0.3790581839    0.5083659469    0.4161875922    0.3372559841    0.4035367885    0.281549804    0.4126195342    0.4392726831    0.3199704427    0.3450366115    0.3504471602    0.3581915912    0.2909976754    0.3134391466    0.4093557745    0.3638368569    0.3787747433
9.85    2.0224948    1.713709938    0.9471707142    1.062942326    0.6428893222    0.6869137502    0.5986330096    0.4919601882    0.381142172    0.5115071707    0.4184865233    0.338927966    0.4055149585    0.2829075203    0.4148448501    0.4415892341    0.3216532249    0.3468692623    0.3522172008    0.3602891414    0.2924753551    0.3150357344    0.411471519    0.3655672874    0.380568572
9.9    2.031755065    1.722551536    0.9519812759    1.070359711    0.64610334    0.6907355414    0.6018373753    0.4948298304    0.3832629874    0.5146590051    0.4208360556    0.3406286306    0.4075479401    0.2842644363    0.4170686284    0.4438762011    0.3233246174    0.3487069875    0.3539943948    0.3623946957    0.2939829822    0.3166824164    0.4136728862    0.367264911    0.3824393927
9.95    2.041034384    1.731358534    0.9568180217    1.077802982    0.6493289316    0.6945496591    0.6050414824    0.4976905221    0.3853579459    0.517774422    0.4231490628    0.3423049909    0.4095555775    0.2855679746    0.4193059107    0.4461883975    0.3250131425    0.3505274464    0.3557958526    0.364498193    0.2954781558    0.3182994893    0.4158636937    0.3689203563    0.3843322232
10    2.050284531    1.74012794    0.9617105542    1.085293052    0.652583267    0.6984166822    0.6082875303    0.5005799666    0.3874807306    0.5209071127    0.4254939244    0.3439943209    0.4115786998    0.2869405518    0.4215260533    0.4484848366    0.3267071686    0.352375781    0.3575971852    0.3665879355    0.2969962165    0.319947036    0.4180707428    0.3705491429    0.3861411924
10.05    2.05954092    1.748743765    0.9665993574    1.092810949    0.65582385    0.7022863617    0.6115154709    0.5034298543    0.3895966432    0.524025179    0.4278071089    0.3456602389    0.413583207    0.2882457407    0.4237780503    0.4507781517    0.328423481    0.3542204879    0.35943091    0.3686996863    0.298484032    0.3215561627    0.4202427324    0.3723440098    0.3879121695
10.1    2.06883269    1.757226122    0.9714793897    1.100343892    0.6590837322    0.7061490468    0.6147806938    0.5063116625    0.3917166751    0.5271676714    0.4301348368    0.3473351234    0.41559724    0.2896390715    0.4259980076    0.453026837    0.3301149131    0.3560756882    0.3612642833    0.3707851294    0.2999695965    0.3232062044    0.4224641841    0.3740468473    0.3896264718
10.15    2.078127074    1.765654824    0.9763617477    1.107914306    0.6623318561    0.7099449157    0.6180037889    0.509179741    0.3938067691    0.5302991311    0.4324335752    0.3489955538    0.4176359528    0.291009644    0.4282432948    0.4552846772    0.3318165654    0.3579212366    0.3631295706    0.3729823663    0.3014679138    0.3248469796    0.4246707578    0.3756755115    0.3915363229
10.2    2.087455464    1.774137047    0.9812506396    1.115535741    0.6656019548    0.71373701    0.6212281034    0.5120697605    0.3959011716    0.5334580897    0.434759788    0.3506650884    0.419676223    0.2923344093    0.4304715911    0.4575335675    0.3334772927    0.3597508384    0.3649639366    0.3750790176    0.3029728072    0.3265114619    0.4269082147    0.3774164071    0.3935195797
10.25    2.096790591    1.782616442    0.9861170815    1.123197671    0.6688869166    0.7175215231    0.6244014089    0.5149552274    0.397994169    0.5366309574    0.4370683201    0.3523261988    0.4216757868    0.2937732612    0.4327346944    0.4598129548    0.3351592309    0.3615935036    0.3668249125    0.3772123705    0.3044830901    0.3281542991    0.4291502392    0.3789556516    0.3954323653
10.3    2.106122711    1.791099208    0.9909370786    1.130869009    0.6721467324    0.7213258693    0.627596726    0.5178463791    0.4000897585    0.5398247933    0.4393922994    0.3539866218    0.4236745153    0.2950970395    0.434949173    0.4620408617    0.3367875456    0.3634320058    0.3686421777    0.3793183769    0.3059890946    0.3297948839    0.4313622094    0.3807180164    0.3972898266
10.35    2.115508053    1.799587724    0.9957659998    1.138543817    0.6754197295    0.7251190086    0.6308062402    0.5207248036    0.4021819482    0.5430304106    0.4417172546    0.3556473435    0.4256796052    0.2965390383    0.4371897972    0.4643070115    0.3384495102    0.3652993718    0.3705149122    0.3814031693    0.3075119731    0.3314352929    0.4335552565    0.3824576154    0.3992494704
10.4    2.12500611    1.808132395    1.000597537    1.146210558    0.6786929931    0.7289182765    0.6340598944    0.5235926085    0.4042738834    0.5462292506    0.4440332962    0.357296393    0.4276879764    0.2979174354    0.4393702806    0.4665562387    0.3400574962    0.3671391787    0.3723493586    0.3834813153    0.3090059286    0.3330801784    0.4357510199    0.3843647241    0.4011559781
10.45    2.13464745    1.816747126    1.005484548    1.153944226    0.6819685814    0.7327421277    0.6373222177    0.5264674056    0.4063837095    0.5494565107    0.4463676238    0.3589594138    0.4296792643    0.2993481402    0.4415891196    0.4688917663    0.3417169218    0.3690192017    0.3742361111    0.3857012001    0.3105223822    0.3347329725    0.4379441529    0.3862406005    0.4029546858
10.5    2.144385684    1.825332811    1.010300242    1.161650566    0.6852352983    0.7365806383    0.640591425    0.5293370318    0.4085132113    0.5526782509    0.4487024259    0.360619151    0.4316970256    0.3006909567    0.4437501251    0.4711492459    0.3433466785    0.3708745095    0.376070461    0.3877293947    0.3120154343    0.3363674614    0.4401515523    0.3878529681    0.4048643907
10.55    2.154299737    1.833923695    1.015122265    1.16936011    0.6884951818    0.740415195    0.6438658288    0.532209436    0.4106519702    0.5559252705    0.451062378    0.3622971115    0.433717388    0.3021028138    0.4459199491    0.4734570804    0.3450376619    0.3727685347    0.3779479637    0.3899023671    0.3135306    0.3380157082    0.4424120799    0.3896365531    0.4067490763
10.6    2.164231052    1.842472675    1.019903567    1.177087189    0.6917432156    0.7442092298    0.6471277715    0.5350757944    0.4127806184    0.5591788908    0.4533962128    0.3639534039    0.4357419564    0.3034588349    0.4480302197    0.4757069692    0.3466687683    0.3746054341    0.3797628249    0.3920876801    0.3150012672    0.3396432964    0.4446732171    0.3912948693    0.4086499478
10.65    2.174206527    1.851069596    1.024714939    1.184881404    0.6950145878    0.7480179265    0.6504118062    0.5379464615    0.4149095661    0.5624584386    0.4557542467    0.3656404929    0.4377897226    0.3047943947    0.4501787629    0.4780433348    0.3483630841    0.376494932    0.3816354191    0.3942355781    0.3165052705    0.3412909446    0.4469327608    0.3930266069    0.4104950485
10.7    2.184203449    1.859704363    1.029499836    1.192650003    0.6982555544    0.7518217378    0.6536753445    0.5407846937    0.4170239885    0.5657165576    0.4581023681    0.3672848308    0.4398264874    0.30616648    0.4522702168    0.4803532178    0.3500012079    0.3783552597    0.3834382469    0.3963180705    0.3179763578    0.3429171248    0.4491383053    0.3947654794    0.4123454073
10.75    2.194187936    1.868423465    1.034278471    1.200472722    0.70151889    0.7556761559    0.6569404585    0.5436474728    0.4191700398    0.569011579    0.460471664    0.3689613728    0.4418891815    0.3075456704    0.4543890407    0.4827241689    0.3516969832    0.3802847228    0.3852730577    0.3984642136    0.3194781709    0.3445887938    0.4513817392    0.3964564781    0.4143050208
10.8    2.204199998    1.877193904    1.039049733    1.208265854    0.7047942099    0.7595267823    0.6602237874    0.546495439    0.4212983537    0.5723095389    0.4628175766    0.3706085932    0.4439134302    0.3088787982    0.4564605564    0.4850380343    0.3533278189    0.3821629629    0.3870501665    0.4005884565    0.3209327064    0.3462290777    0.4535352372    0.3980856776    0.4161110564
10.85    2.214168405    1.88609283    1.043846205    1.216101865    0.708121217    0.7633950879    0.6635640322    0.5493598402    0.4234207822    0.5756695965    0.4651835499    0.3722984346    0.4459381258    0.3102915777    0.4585584906    0.4873969147    0.3549923235    0.3841040605    0.3888630421    0.4027580581    0.322429905    0.3479170358    0.4556919863    0.3996462152    0.4180588689
10.9    2.224174007    1.895054452    1.048609368    1.223884801    0.7114526804    0.7672616084    0.6669019245    0.5522198934    0.4255177393    0.5790063207    0.4675088833    0.3739711059    0.4479705172    0.3115805327    0.4606057364    0.4897261724    0.3565849155    0.3860034827    0.3906425331    0.4048129507    0.3238730732    0.349574982    0.4578058082    0.401320592    0.4198423531
10.95    2.234227731    1.904092695    1.053399856    1.231697411    0.7147967794    0.7711280887    0.6702706378    0.5551000045    0.427625594    0.5823544397    0.4698798514    0.3756713093    0.4500259679    0.3129088651    0.4626801691    0.4921079802    0.3582140144    0.387949196    0.3924561618    0.4070008577    0.3253704677    0.3512700504    0.4599678939    0.4029856704    0.4217264587
11    2.244315847    1.913128016    1.058191474    1.239454893    0.7180931961    0.7749663283    0.6736538139    0.5579429081    0.4297117379    0.5856630761    0.47223086    0.3773113854    0.4520290497    0.3142396686    0.4647437575    0.494453521    0.3598081973    0.389844957    0.3942549536    0.4091593496    0.3268319784    0.3529290752    0.4620879471    0.4046740731    0.4235601778
11.05    2.254555828    1.922165735    1.063000349    1.247287931    0.7214180894    0.778788467    0.67706625    0.5608029903    0.4318222242    0.5890150691    0.474622975    0.3789918795    0.4540775339    0.3155878333    0.4668305194    0.496811361    0.3614287652    0.3918053241    0.39608247    0.4114376805    0.3283525402    0.3546260805    0.4642827014    0.4064281532    0.4254228859
11.1    2.264765154    1.931152671    1.067728888    1.255128836    0.7247370468    0.7825952214    0.6804569716    0.5636439692    0.4339153339    0.5923481096    0.4769875987    0.380650655    0.4561091501    0.316962479    0.468901979    0.4991264932    0.3630167203    0.3937180353    0.3978823567    0.4136382875    0.3298206896    0.3562575926    0.4664169127    0.4080612988    0.4272289407
11.15    2.274924227    1.940154448    1.07246316    1.263022949    0.7281095415    0.7864353167    0.6838703464    0.5665093241    0.4360202612    0.5957235354    0.4793965764    0.38233875    0.4581688048    0.3183301256    0.4709892422    0.5014398362    0.3646280435    0.395660497    0.3997174955    0.4158644978    0.3313199686    0.3579238263    0.4685857483    0.4098113644    0.4289970776
11.2    2.285059094    1.949068391    1.077140362    1.270938267    0.7314842339    0.7902883123    0.6872183059    0.5693560031    0.438102133    0.5990784985    0.4817700545    0.383998512    0.4601920924    0.3196773681    0.4730921623    0.5037521414    0.3662146158    0.3975709055    0.4015397222    0.4180737251    0.3327857177    0.3595465123    0.4707058943    0.4113472284    0.4308621551
11.25    2.295132968    1.958035235    1.081821861    1.278833035    0.7349028868    0.7941586877    0.6905957125    0.5722064048    0.4402041703    0.6024528243    0.4841660341    0.3857001893    0.4622740572    0.3209971748    0.4752089078    0.5060889973    0.3678116041    0.3995211783    0.403370054    0.4203219403    0.3342796554    0.3612127718    0.4728385091    0.4132390343    0.4326347472
11.3    2.305259159    1.967045764    1.086508474    1.286722545    0.7383202922    0.7980043321    0.69397253    0.5750279363    0.4423161584    0.605795637    0.4865359379    0.3873734376    0.4643384044    0.3223978563    0.4773341149    0.5084300264    0.3694061126    0.401459893    0.4052133488    0.4225748576    0.3357528329    0.3628343942    0.4749359158    0.4149137191    0.4343990467
11.35    2.315575208    1.976009865    1.091190982    1.294613945    0.7417915733    0.8018661011    0.6973938948    0.5778817892    0.4444477158    0.609138904    0.4889347946    0.3890894262    0.4664229674    0.3238044899    0.4794662847    0.5107758362    0.3710027039    0.4034178573    0.4070642099    0.4248298996    0.3372395943    0.3644779427    0.4770843782    0.416670145    0.4362181813
11.4    2.326070386    1.984957055    1.095867245    1.302456513    0.7452795833    0.8057110303    0.7007920179    0.5807383781    0.4465704938    0.6124693721    0.4913054058    0.3907830999    0.4684720163    0.325125778    0.4816136576    0.5131203842    0.3726096376    0.4053586538    0.4088932213    0.4270945108    0.3386947725    0.3660807889    0.4792223652    0.4183618311    0.4380689332
11.45    2.336584913    1.993880997    1.100577894    1.310337818    0.7487821942    0.8095582143    0.7042173047    0.5836193836    0.4487139377    0.6158514196    0.4937103902    0.392498875    0.4705651077    0.3265343511    0.4837474753    0.5154170794    0.3742139393    0.40733363    0.4107147294    0.4293312462    0.3401745926    0.3677214212    0.4814396462    0.4199746289    0.4399246171
11.5    2.347101095    2.002754433    1.105297312    1.318237405    0.7523048817    0.8133800534    0.7076290086    0.5864810672    0.4508392229    0.6191931998    0.4960865968    0.3941862706    0.472623768    0.3278281909    0.4858916324    0.5177497478    0.3758293559    0.4092870765    0.4125516647    0.4316188168    0.3416406071    0.3693344437    0.4836426731    0.4214850934    0.4417909191
11.55    2.357639882    2.011651598    1.11002995    1.326149699    0.755857692    0.8172232838    0.7110928453    0.5893461386    0.4529734176    0.6225222964    0.4984821514    0.3959076641    0.4746934361    0.3292445646    0.4880036728    0.5200239956    0.3774279452    0.4112398381    0.4143696463    0.4339173415    0.3431136225    0.3709691084    0.4858663952    0.4230121409    0.4435389845
11.6    2.368161144    2.020543582    1.114707867    1.334134223    0.7594184842    0.8210724672    0.714544097    0.5921938115    0.455089215    0.6258204846    0.5008512013    0.3976223612    0.4767393873    0.3306261668    0.4901515493    0.5222902136    0.379046925    0.4131792567    0.4162162406    0.4362499353    0.3445917856    0.3725665333    0.4880933368    0.4243697892    0.4453492944
11.65    2.37869573    2.029312458    1.119361407    1.342155231    0.7629704872    0.8249329601    0.7180228788    0.5950751721    0.4572256262    0.6291216861    0.5032252921    0.3993694951    0.4787879296    0.3320095545    0.4923001409    0.524546081    0.3806394369    0.4151005005    0.4180565524    0.4385519982    0.3460793221    0.374184151    0.4903826503    0.425858667    0.4473057554
11.7    2.389384903    2.038115226    1.124073998    1.350222663    0.766496588    0.8287865328    0.7214679993    0.5979507779    0.4593564456    0.6324310077    0.5055804757    0.4011094457    0.4808173992    0.3334758027    0.4944882434    0.5268315762    0.3822931222    0.4170058013    0.419926099    0.4408105086    0.3475715456    0.3757984725    0.4926223815    0.4274615172    0.4490305582
11.75    2.400119615    2.047006593    1.128772154    1.358342062    0.7700575133    0.8326509344    0.7249296938    0.6008471997    0.4615012847    0.635772241    0.5079545979    0.4028574672    0.4828593243    0.3348777784    0.4966413332    0.5290860025    0.3839200371    0.4188958512    0.4217679084    0.4431760855    0.3490607787    0.377435456    0.4948912187    0.4291277145    0.4508884569
11.8    2.410939138    2.056014539    1.133413647    1.366501258    0.7736556162    0.8365111749    0.7283693681    0.6037349587    0.4636267728    0.6391064639    0.5103174017    0.4045865072    0.4848881095    0.336302372    0.4988105889    0.5313889774    0.3855979268    0.420806124    0.4236350787    0.4454325817    0.3505565479    0.379070067    0.4971635759    0.4308543981    0.4527342437
11.85    2.421721127    2.065016877    1.138035149    1.374648436    0.7773055593    0.8403852168    0.7318234698    0.6066582662    0.465786584    0.6424561916    0.5126804529    0.4062871595    0.4869384465    0.3376105849    0.500943573    0.5336240263    0.3872228566    0.4227123297    0.4254749768    0.4477269137    0.3520521438    0.3807075998    0.4994596414    0.432418641    0.4545740733
11.9    2.432509722    2.074022128    1.142663035    1.382777321    0.7809773372    0.844256442    0.7352767561    0.6095803392    0.4679379875    0.6458240805    0.5150352511    0.4079875681    0.4889984872    0.3391191336    0.5031300796    0.5359059535    0.3888979482    0.4246169247    0.4273364461    0.4501287845    0.3535632033    0.3823465338    0.5017834788    0.4337563507    0.4564453218
11.95    2.443319311    2.083005857    1.147254048    1.390877591    0.7846629237    0.8481286645    0.7387677212    0.6125204296    0.4701009345    0.6491914697    0.5173967173    0.4096860738    0.4910561925    0.3404817335    0.5052660859    0.5381682833    0.3905103522    0.4264991104    0.4291692575    0.452343066    0.3550521101    0.3840079289    0.5041207132    0.4355674438    0.4582773467
12    2.454018431    2.091940354    1.151825293    1.399051052    0.7883316806    0.8519864053    0.7422563842    0.6154521646    0.4722522285    0.6525841393    0.519750636    0.4113948367    0.4930950531    0.3419231894    0.5074473278    0.5404582737    0.3921788522    0.4284030354    0.431041558    0.4547358157    0.3565555362    0.3856790504    0.506452751    0.4371984261    0.4600974911
12.05    2.464626974    2.100773335    1.156412202    1.407222468    0.7919821134    0.8558408618    0.7457626281    0.6183954276    0.4744127797    0.6559820408    0.522093205    0.4130864837    0.4951274595    0.3433472551    0.5096096722    0.5427048925    0.3938161626    0.4302919711    0.4328795851    0.4570204135    0.3580321731    0.3873343182    0.5087838714    0.4390045036    0.4619783647
12.1    2.475252239    2.109738194    1.160994484    1.415464627    0.795601629    0.8597160491    0.7492596557    0.6213340254    0.4765423695    0.6594025506    0.524433992    0.4147801423    0.4971731457    0.3448105023    0.5118072272    0.5449999409    0.3954836342    0.4321953316    0.4347415948    0.4593308371    0.3595119426    0.3889954844    0.5111013058    0.4405914376    0.4638217342
12.15    2.48582446    2.118883864    1.165481363    1.423763441    0.7992368189    0.8635842725    0.752783197    0.6242739823    0.4786707831    0.6628221379    0.5267709989    0.4164558664    0.4992133286    0.3462917548    0.5139822781    0.5472624915    0.3971001597    0.4340844814    0.4365668125    0.4616035749    0.3609477848    0.3906470844    0.5134133267    0.4422793429    0.4657407704
12.2    2.496383704    2.128210098    1.169987665    1.432134939    0.8029107855    0.867470735    0.7562768208    0.6272038386    0.4807831539    0.6662498393    0.5291124891    0.4181391253    0.5012598764    0.3477506855    0.5161829418    0.5495814297    0.3987592409    0.4359979264    0.4384005086    0.4639088415    0.3624209083    0.3923052039    0.5157725726    0.4441402573    0.467661934
12.25    2.506893823    2.137622979    1.174462569    1.440453711    0.8066166883    0.8713777131    0.7597649071    0.6301488836    0.4829401819    0.669687347    0.5314407133    0.4198167877    0.5033014494    0.349179074    0.5183661977    0.5518426591    0.4003732828    0.4378739561    0.4402095186    0.4661156864    0.3638782182    0.3939480475    0.5181538215    0.445501279    0.4694996456
12.3    2.517353362    2.147126734    1.178962597    1.448798571    0.8103387437    0.8752818341    0.7632181899    0.6331039122    0.4850709907    0.6731229004    0.5337787758    0.4215019929    0.5053571419    0.3505914217    0.5205713569    0.5541493617    0.4020278669    0.4397800674    0.4420211278    0.4685032696    0.3653585693    0.3955980464    0.5205784864    0.4470820602    0.4714867181
12.35    2.527593517    2.1565797    1.183493825    1.457139413    0.8140770388    0.879240429    0.7666604507    0.6360558103    0.4872112872    0.6765432345    0.5361017547    0.4231732139    0.5073940703    0.3520677942    0.522724926    0.5564607625    0.4036530897    0.4416779223    0.4438086809    0.4707835003    0.3668118521    0.3972259877    0.5230000198    0.4484376215    0.4733804064
12.4    2.537654792    2.166056528    1.188061396    1.465486825    0.8178249155    0.8832154137    0.7701188466    0.6389898607    0.489323758    0.6799697695    0.5384526765    0.4248646822    0.5094352569    0.3535312979    0.5248828382    0.5588277959    0.4053170669    0.4435984705    0.4455941685    0.473103787    0.3682779457    0.3988596375    0.5254592683    0.4498658479    0.475288053
12.45    2.547646726    2.175589957    1.192601291    1.473780719    0.8215658887    0.887199554    0.7736354633    0.6419266999    0.4914332969    0.6834175104    0.5407962123    0.4265552923    0.5114713031    0.3549782593    0.5270070329    0.5611334841    0.4069618084    0.4454789127    0.4473580199    0.4754065707    0.3697037298    0.4004922357    0.5278945394    0.4514818609    0.4771504457
12.5    2.557638419    2.185146424    1.197201099    1.482086943    0.8252802946    0.8911764568    0.7771523291    0.6448602344    0.4935130731    0.6868745641    0.5431438584    0.4282688109    0.5135108466    0.3564372606    0.5291184945    0.5634085087    0.4086456965    0.4473566646    0.44912074    0.4777216902    0.371140389    0.4021469655    0.5303160052    0.4529279709    0.4791325017
12.55    2.567556539    2.194675939    1.201787247    1.490469207    0.8289923629    0.8951655673    0.7806713869    0.647794808    0.4956078315    0.6903325702    0.5454898214    0.4299651952    0.5155441467    0.35787757    0.5312149444    0.5656380967    0.4102998094    0.4491987119    0.4508658523    0.4799946284    0.3725527681    0.4037908818    0.5327240828    0.4545279473    0.4810328165
12.6    2.57763604    2.204201743    1.206391151    1.498878029    0.8326733456    0.8991368741    0.7841945146    0.6507217796    0.4977023024    0.6937978926    0.5478368049    0.4316761886    0.5175861908    0.3593420413    0.5333146563    0.5678717477    0.4119845366    0.4510723919    0.4526428906    0.4822955058    0.3739722024    0.4054451831    0.5351364179    0.4558930098    0.4830176902
12.65    2.587933446    2.213823209    1.21105088    1.507258204    0.8363551425    0.9030803038    0.7877311234    0.6536551379    0.4998169704    0.6973029218    0.5501535109    0.4333871819    0.5196133769    0.3607906748    0.535394445    0.5701069773    0.413641991    0.4529375135    0.4543969954    0.4845922757    0.3753859712    0.4071005001    0.5375107889    0.4572988618    0.4847682495
12.7    2.59831648    2.223381284    1.215768596    1.515662591    0.8400401652    0.9070406282    0.791259294    0.6565894637    0.5019065034    0.7008283377    0.5524743744    0.4351220116    0.5216432987    0.3622420977    0.5374878449    0.5724087529    0.4153033622    0.4548266779    0.4561547683    0.4869247374    0.3768247625    0.4087873154    0.5399386693    0.4590683822    0.48656621
12.75    2.608649617    2.232932304    1.220496115    1.524046735    0.8437459597    0.9110102107    0.7948036325    0.6595299818    0.5039981004    0.7043343401    0.5547929063    0.4368355299    0.523672456    0.3636810402    0.5395538481    0.5746069615    0.416958515    0.4566859153    0.4578837175    0.4892465236    0.3782322895    0.4104476246    0.5423735025    0.460559418    0.4884547849
12.8    2.619009424    2.242447902    1.225243822    1.532453889    0.8474413551    0.9149738548    0.7983521456    0.6624874705    0.5061095456    0.7078243438    0.5571261664    0.4385566565    0.525705159    0.3651375759    0.5416023598    0.5767630953    0.4186092041    0.4585446873    0.4596120344    0.4915702256    0.3796437792    0.4121062027    0.5448338931    0.4621000297    0.4902578296
12.85    2.62933711    2.251960556    1.229961392    1.540828161    0.8511261632    0.9189618505    0.8018963267    0.6654506897    0.5082130922    0.7113073095    0.5594520716    0.4402724759    0.5277179457    0.3666059515    0.5436156395    0.5789313397    0.4202580181    0.4603855095    0.4613231572    0.4938883091    0.3810493974    0.4137513713    0.5473067157    0.4632759741    0.4921200895
12.9    2.639721856    2.261505754    1.234706205    1.549253878    0.8548141343    0.9229653558    0.8054581361    0.668406298    0.5103121441    0.7148090054    0.5617890673    0.4419841063    0.529748658    0.3680806098    0.5456027108    0.5811518288    0.4218902325    0.4622368399    0.4630441695    0.4962296772    0.3824718449    0.4154188125    0.5498199146    0.4646829907    0.4939332702
12.95    2.6500996    2.271110481    1.239429262    1.557678944    0.8584901827    0.9269177395    0.8090477772    0.6713527133    0.5124041513    0.7183187239    0.5641168515    0.4436648701    0.5317474093    0.3695060745    0.5475918138    0.5833772292    0.4235191705    0.4640768522    0.4647693271    0.4985753406    0.3838936221    0.4170785551    0.5522940068    0.4661358101    0.4958154169
13    2.660419363    2.280719167    1.244224069    1.566085683    0.8621701789    0.9308498348    0.8126725165    0.6742862249    0.5145083337    0.7218563446    0.566454107    0.4453569715    0.5337503264    0.3710178489    0.5495735667    0.5855527866    0.4251370112    0.4659278676    0.466508556    0.500922687    0.3853257951    0.4187568791    0.5547483887    0.4675862851    0.497754514
13.05    2.670637286    2.290380675    1.249048726    1.574483425    0.8658488005    0.9348009537    0.816296438    0.6772078672    0.516539508    0.7254092165    0.5687850037    0.4470489189    0.5357384018    0.3724515494    0.5515869861    0.587748588    0.4267494949    0.4677769419    0.4682300233    0.5032731633    0.386729271    0.4204329321    0.5571415669    0.468998695    0.4996068021
13.1    2.680747702    2.300152504    1.253915065    1.582899504    0.8696032069    0.9387732491    0.8199516582    0.6801436169    0.5186135808    0.72899416    0.5711176916    0.4487452904    0.5377351756    0.3739659437    0.5535834528    0.5898965589    0.4283451657    0.4696549203    0.4699511493    0.5056451384    0.3881394582    0.4221317255    0.5595601943    0.4706125127    0.5015982763
13.15    2.690849282    2.309900221    1.25875433    1.591333276    0.8733749095    0.9426873496    0.8236188263    0.6830485269    0.5206630437    0.7325936338    0.5734408836    0.4504308433    0.5397071759    0.375440049    0.5555811851    0.5920694857    0.4299508802    0.4715128695    0.4716532877    0.5080104764    0.389538119    0.4238190919    0.5619438677    0.472107234    0.5034129015
13.2    2.700981615    2.319643947    1.263588631    1.599836979    0.8772070032    0.9465958562    0.8273042105    0.6859867458    0.5227407678    0.7361908352    0.5757927391    0.4521243866    0.5417121703    0.3769129074    0.5575609787    0.5941949179    0.4315330553    0.4733838081    0.47338805    0.5103752234    0.390958893    0.4255207199    0.5643171768    0.4736533663    0.5054358324
13.25    2.711160663    2.329327546    1.268424065    1.608350426    0.8810250833    0.9504982127    0.8309709054    0.688935916    0.5248075525    0.7397754181    0.5781556969    0.4537970322    0.5437035764    0.3783813959    0.5595300292    0.5963896042    0.433128254    0.4752205396    0.4751245369    0.5127503881    0.3923739605    0.4271977696    0.5666067219    0.4747661232    0.5072805503
13.3    2.721450871    2.338978655    1.273274697    1.616882488    0.8848583907    0.9544597898    0.8346645613    0.6919049867    0.5269133806    0.7433865473    0.5805530368    0.4554804431    0.5457029024    0.379845317    0.5615012746    0.5985978988    0.434723551    0.4770794671    0.4768703454    0.5151257631    0.3937982654    0.4288942219    0.5689050932    0.4762149978    0.5092329333
13.35    2.731848757    2.348689156    1.278073744    1.625442562    0.8886483008    0.9584346498    0.8383598367    0.6948467343    0.5289892619    0.7469918808    0.5829289185    0.4571494858    0.5476960765    0.3813191936    0.5634713309    0.6007760094    0.436323045    0.4789097572    0.4786147232    0.5175164537    0.3951965118    0.4305715897    0.5711574181    0.4777473342    0.5112173917
13.4    2.742257252    2.358359333    1.282889361    1.634019893    0.8924763348    0.9624253403    0.8421187742    0.6978382903    0.53109499    0.7506493475    0.5853099895    0.458824948    0.5496940584    0.3827991174    0.5654374172    0.6029402485    0.4379090541    0.4807425127    0.4803743072    0.5199037804    0.3966293446    0.4322635559    0.5734110415    0.4791367873    0.5131689109
13.45    2.752649238    2.36802706    1.287706983    1.642561749    0.8962949328    0.9663829479    0.8458836289    0.700786682    0.533174755    0.7543151852    0.5876774869    0.4604819816    0.5516645584    0.3842755514    0.5674240401    0.6051051163    0.4395178705    0.4825454307    0.4821422643    0.5222803091    0.3980463608    0.4339289758    0.5756562299    0.4804894137    0.5151229178
13.5    2.763047368    2.377729299    1.2926084    1.651157903    0.9001605507    0.9703354272    0.8496743252    0.703770163    0.5352967193    0.7580081691    0.5900691062    0.462152258    0.5536635964    0.3857139494    0.5694187465    0.6072598398    0.4411103913    0.484375038    0.4839141542    0.5246599856    0.3994719525    0.4356214209    0.5779165866    0.4818558384    0.5169824136
13.55    2.77333258    2.387346177    1.297481623    1.659721406    0.9039858797    0.9742996519    0.8534284478    0.7067438958    0.5373683815    0.7617180606    0.5924462714    0.4637822479    0.5556163854    0.3871369419    0.5714573401    0.6094080101    0.4427075361    0.4861917152    0.4857017028    0.5270469224    0.4008896237    0.4372907537    0.5801195418    0.4833457884    0.5188882278
13.6    2.78362969    2.396924645    1.302363947    1.668283221    0.9078416272    0.9783100111    0.8572378585    0.7097414186    0.5394607366    0.765433108    0.5948586334    0.4654221825    0.5575793425    0.3885587221    0.5734772639    0.6115423914    0.4442948727    0.4880179761    0.4875215039    0.5294301325    0.4023142845    0.4389758071    0.5823130023    0.4848983696    0.5207555546
13.65    2.793857922    2.406426309    1.307182431    1.676896391    0.9116488237    0.9822987155    0.8610407979    0.712714604    0.5415145129    0.7691184822    0.5972576021    0.4670347352    0.5595321711    0.389996075    0.5755039213    0.613682468    0.4458791983    0.4898208153    0.4893580992    0.5318331647    0.4037011711    0.4406304366    0.5844820891    0.4865092903    0.5227263919
13.7    2.804146799    2.415920772    1.311977447    1.68552968    0.9154739616    0.9863155901    0.8648827504    0.7157200089    0.5436061568    0.7728311542    0.5996668181    0.4686686267    0.5614854269    0.3914298919    0.5775236748    0.6158006869    0.4474308742    0.4916291438    0.4912055988    0.534238666    0.4050752557    0.4423231642    0.586664005    0.4880148527    0.5246486585
13.75    2.814381229    2.425350654    1.316716135    1.694218268    0.919282196    0.9902948316    0.8686779104    0.7186959832    0.5456747157    0.7765225227    0.6020525451    0.4702944373    0.5634376075    0.3928810138    0.5795636369    0.617922058    0.4490136595    0.4934333805    0.4930335678    0.5366656766    0.4064323214    0.4439956417    0.5888305204    0.4895090724    0.526530001
13.8    2.824690189    2.434853044    1.321510688    1.702964623    0.9230697958    0.9942923102    0.8724979372    0.7217217447    0.5478022797    0.7802405514    0.6044763838    0.4719485932    0.5654087037    0.3942683275    0.5815682524    0.6200581586    0.4505948563    0.495252084    0.4948453412    0.5390880344    0.4078117355    0.4456936437    0.5910505551    0.4906526285    0.5285608969
13.85    2.834844371    2.444401458    1.326253431    1.711726378    0.9267888647    0.9982536844    0.8762820084    0.7247070553    0.5499016832    0.783931657    0.6069063551    0.4735861599    0.5673551306    0.3957498305    0.5835821599    0.6222816708    0.4521935706    0.4970591306    0.4966560965    0.5415236584    0.4091994451    0.4473632278    0.593261311    0.4920553137    0.5304337517
13.9    2.844943567    2.453920036    1.330934703    1.720455221    0.9305546093    1.002304955    0.8800860138    0.727734525    0.5520280336    0.7876422373    0.6093657129    0.4752398724    0.5693249727    0.3971370421    0.5855822561    0.624500064    0.4537862008    0.4988915032    0.498449357    0.5439598048    0.4106109817    0.449066117    0.5954960993    0.4934625359    0.53232447
13.95    2.854979028    2.463357378    1.335622483    1.72920198    0.934315351    1.006370958    0.8838716421    0.7307490195    0.5541390556    0.7913554415    0.611807007    0.4768911002    0.5712759602    0.3985762913    0.587596366    0.6267556516    0.4553967472    0.5007437425    0.5002462455    0.5464231801    0.4120157092    0.4507436898    0.5977366835    0.4948980774    0.5342644687
14    2.865169922    2.472747242    1.340303563    1.737934016    0.9381034537    1.010455166    0.8876924217    0.7337971749    0.5562834736    0.7950805352    0.6142890753    0.4785668385    0.5732428023    0.4000075174    0.5895662075    0.6290041415    0.4569706413    0.5025898396    0.5020212696    0.5488736562    0.4134111722    0.4524335173    0.6000082702    0.4963435677    0.5361317892
14.05    2.875475929    2.482058306    1.344953    1.746736229    0.9418356328    1.01447826    0.8914841803    0.7368166073    0.5584181978    0.7987814121    0.6167753967    0.4802201662    0.5752006408    0.4014480183    0.5915158283    0.6312857997    0.4585501053    0.5044333674    0.5038085299    0.5513630324    0.4147861959    0.45410552    0.602271067    0.4976574696    0.5381824239
14.1    2.885794396    2.49128452    1.349586743    1.755541241    0.9456076977    1.018527902    0.8952865245    0.7398730428    0.5605604152    0.802479169    0.6192867919    0.4818742779    0.5771997535    0.4029216978    0.5934290996    0.6335744069    0.4601208481    0.5062679358    0.5055678672    0.5538284462    0.4161915681    0.4558068359    0.6045609389    0.4988516532    0.5400697503
14.15    2.896054742    2.500512128    1.354238539    1.764415083    0.949384009    1.022573449    0.8990238957    0.7429311265    0.5626840026    0.8061579077    0.6218105513    0.48353413    0.5791699477    0.4043662495    0.5953793159    0.6359251282    0.4617181655    0.5081042392    0.5073734432    0.5563312337    0.4176014917    0.4574798434    0.6068478056    0.5002209452    0.5420306263
14.2    2.906241493    2.509866481    1.358878371    1.773285809    0.9532232885    1.026670408    0.9027910696    0.7460223109    0.5648116262    0.8098766246    0.6243794069    0.4852060714    0.5811542226    0.405788154    0.5973075721    0.6383117435    0.4632985988    0.5099246031    0.509141614    0.5588269085    0.4189999887    0.4591654837    0.6091378948    0.501377666    0.543984853
14.25    2.916450171    2.519226782    1.363587483    1.78217085    0.9570758962    1.030807415    0.9065380885    0.7490972344    0.5669169521    0.8135838372    0.626973543    0.4868664191    0.5831277923    0.4071898557    0.5992528858    0.6407111493    0.464917811    0.5117694695    0.5109588221    0.5613671495    0.4203992665    0.4608520745    0.6113613656    0.5028001501    0.545935296
14.3    2.926819688    2.528610202    1.368326685    1.79112001    0.9609803967    1.034968039    0.9103258084    0.7521857508    0.5690374529    0.8173118352    0.6296042185    0.488527299    0.5851010808    0.4086431788    0.6011471123    0.6431187488    0.4665382243    0.5135971449    0.5127379432    0.5638926858    0.4217843359    0.4625434739    0.6135349005    0.5040265065    0.5478117227
14.35    2.93722689    2.537941833    1.373032168    1.800119783    0.9649183799    1.039150579    0.914087767    0.7552768439    0.5711792143    0.8210768455    0.6322189346    0.4901848314    0.5870635024    0.4100821256    0.6030780641    0.6455738924    0.4681849447    0.5154434557    0.5145664931    0.566421737    0.4231958583    0.4642277952    0.6157348169    0.5052076132    0.5496950658
14.4    2.947465364    2.547222881    1.377736981    1.809157033    0.9688395611    1.043365377    0.9179128813    0.7583384755    0.5733277373    0.8248505014    0.6348416816    0.4918263288    0.5890161993    0.4114789218    0.6050146792    0.6480069628    0.4698113822    0.5172766904    0.5163491848    0.5688372243    0.4245948775    0.4659253911    0.6178857302    0.5063357244    0.5516569489
14.45    2.957721114    2.556507369    1.382497744    1.818282538    0.9727265325    1.047573459    0.9217363197    0.7613686555    0.5754853263    0.8286565246    0.637456741    0.4934817295    0.5909677711    0.4129056883    0.606973035    0.6504457287    0.471469594    0.5191550133    0.518172729    0.5714460615    0.4260267474    0.467620815    0.6200580696    0.5076271338    0.5536920155
14.5    2.968092042    2.566053174    1.38729225    1.827359626    0.9765745167    1.051786376    0.9255612283    0.7643940675    0.5776446041    0.8324586198    0.6400764379    0.4951270462    0.592911846    0.4143059252    0.6088811277    0.6528426656    0.4731106579    0.5210052078    0.5199283128    0.5739364838    0.427433652    0.4692886755    0.6222466815    0.5088874208    0.5555843276
14.55    2.978304971    2.575627636    1.392144712    1.836458296    0.9804173147    1.056024416    0.9293831643    0.7674200323    0.5798087454    0.8362810389    0.6427141011    0.4967989338    0.5948522288    0.4157254582    0.6108008227    0.6552884917    0.4748027894    0.5228931431    0.5217525316    0.5764592931    0.4288621741    0.470977179    0.6244921868    0.510267477    0.5574582871
14.6    2.988418143    2.58521879    1.396986563    1.845576413    0.984218713    1.060251283    0.9332228924    0.7704468914    0.5819586128    0.8400750513    0.6453171324    0.4984438546    0.5967760876    0.4171059521    0.6127014278    0.6577506828    0.4764828662    0.5247410304    0.5235423434    0.5789548775    0.4302659695    0.4726663212    0.626721094    0.5114545695    0.5592386099
14.65    2.998418756    2.594993753    1.401856498    1.854748773    0.9880420806    1.064510898    0.9370673529    0.7734959565    0.5841161589    0.8438755072    0.6479169178    0.5001078266    0.5987069901    0.4185221881    0.6146252354    0.6602879836    0.4781842816    0.52665985    0.5253636331    0.5814889902    0.4316860456    0.4743726349    0.6289680837    0.5126280847    0.5611504072
14.7    3.00837437    2.604794472    1.406766794    1.8638904    0.9918483285    1.068793605    0.9408882038    0.7765205104    0.5862340755    0.8476487356    0.6505022858    0.5017455633    0.6006275064    0.4198636318    0.6165337303    0.662802327    0.4798574626    0.5285464569    0.5271558183    0.5839405895    0.4330528458    0.4760519038    0.631197702    0.5139597883    0.5630558989
14.75    3.018248379    2.614606693    1.411736565    1.87303525    0.9956750308    1.073060591    0.9447296716    0.7795803775    0.5883783023    0.851455277    0.6531118443    0.5033967261    0.6025699927    0.4213256608    0.6184471253    0.6653322231    0.4815740591    0.5304880809    0.5289913443    0.586584659    0.4344615066    0.477736162    0.633526854    0.5152741499    0.5650142875
14.8    3.028181418    2.624301734    1.416609136    1.882075017    0.9994554221    1.077295326    0.9486148132    0.7826065499    0.5904961506    0.8552430964    0.6556797224    0.5050147744    0.6044770106    0.4227311219    0.620361686    0.6678400969    0.4832805771    0.5323758609    0.5307836943    0.5890419622    0.435837901    0.4793835879    0.6358532559    0.5165868781    0.5669162059
14.85    3.038188932    2.634020896    1.421412239    1.891141576    1.003261722    1.081546283    0.9525174153    0.7856569662    0.5926411099    0.8590800352    0.6582609511    0.506673959    0.6063860558    0.4241234186    0.6222981275    0.6703591297    0.4850106195    0.5343034078    0.53258746    0.5915939095    0.4372519586    0.4810684927    0.6382136541    0.5178528322    0.5688005393
14.9    3.048341556    2.643712415    1.426140719    1.900224074    1.007040701    1.085770811    0.956362327    0.7886814751    0.5947608081    0.8629060268    0.6607933434    0.5083090515    0.6082756827    0.4255316273    0.6242332876    0.6728484085    0.4867383932    0.5361860914    0.5343601488    0.5941928755    0.4386191923    0.482719943    0.6405357777    0.5190768103    0.5707549662
14.95    3.058433872    2.653355671    1.430837081    1.909399694    1.01081291    1.090023505    0.9602010342    0.7917553758    0.5969176964    0.8667691897    0.6633766836    0.5100198283    0.6101908166    0.4269588378    0.6261799785    0.6753325328    0.4884893329    0.5381160626    0.5361644589    0.5966779527    0.4400151172    0.4844326184    0.6428920397    0.5204920027    0.5726020055
15    3.068510361    2.662985707    1.435462622    1.918576461    1.014522184    1.094224642    0.9640150965    0.7948028572    0.599033296    0.8706158908    0.6659247468    0.5116887902    0.6120788136    0.4283741067    0.628104965    0.677836516    0.4902322608    0.5400165206    0.5379421351    0.5992209253    0.441349562    0.486109705    0.6452121988    0.5218066515    0.5744958193
15.05    3.07846686    2.672608686    1.440060275    1.927767938    1.018265106    1.098455558    0.9678558569    0.7978992609    0.6012083413    0.8745062042    0.668501954    0.5133866009    0.6139817992    0.4297640457    0.6300184866    0.6803746837    0.4919777509    0.5419534841    0.5397411413    0.601862648    0.4427210437    0.4878468234    0.6475767331    0.5230879841    0.5764006903
15.1    3.088297557    2.682187721    1.444633989    1.936948777    1.021920658    1.102662624    0.9716798222    0.8009741218    0.6033606239    0.8783578675    0.6710314953    0.5150462028    0.6158591238    0.4312564013    0.6319178137    0.6829643871    0.4937202951    0.5438401651    0.5414876084    0.6044135017    0.4440463512    0.4895469933    0.6499110444    0.5244204246    0.5782616883
15.15    3.098154561    2.691992909    1.449229047    1.946191372    1.025573597    1.106890813    0.9755291818    0.8040962566    0.6055431176    0.88225244    0.6735923785    0.5167467012    0.6177593919    0.4326044367    0.6338111332    0.685571412    0.4954885695    0.5457511252    0.5432513798    0.6069800998    0.4453993823    0.4912989689    0.6523088341    0.5257839266    0.5802086571
15.2    3.107992579    2.701873218    1.453813454    1.955450254    1.029182249    1.111082277    0.9793328211    0.8071986836    0.6077296308    0.8861475225    0.6761067759    0.5183911259    0.6196104446    0.434145129    0.6357161368    0.6882115287    0.4972873788    0.5476325556    0.5450100742    0.6095665689    0.4467090877    0.4929997857    0.6546475312    0.5272229633    0.5820478238
15.25    3.117886172    2.711678539    1.458448916    1.964769462    1.032806406    1.115311483    0.9831769824    0.8103418897    0.6099410399    0.8900755134    0.6786484693    0.5200706581    0.6214946585    0.4356450476    0.637607197    0.6908444763    0.499064851    0.5495618018    0.5467631739    0.6121599377    0.4480579761    0.4947302521    0.6570345944    0.5285574536    0.5839868985
15.3    3.127743897    2.721348723    1.463092684    1.974166169    1.036377099    1.119491088    0.9869547803    0.813443928    0.612160003    0.8939490193    0.6811623353    0.5217030494    0.6233351352    0.4370557543    0.6395598243    0.6935030984    0.5008446363    0.5514587578    0.5485329894    0.6146813942    0.4493859834    0.4964050862    0.6593820287    0.5297568193    0.5858289057
15.35    3.13748692    2.731124535    1.467779872    1.983559256    1.040011148    1.123685001    0.9907462663    0.8165653363    0.614398409    0.8978439055    0.6837167051    0.523363581    0.6252148916    0.4384756669    0.6414636344    0.6961710278    0.5026167104    0.553399667    0.5503144905    0.6173467779    0.4507494517    0.4981343676    0.6617600711    0.5311065792    0.5877474029
15.4    3.147149799    2.740919844    1.472469238    1.992965626    1.043631349    1.127832045    0.9944927358    0.8196695169    0.6166099868    0.9016966863    0.68623473    0.5249956082    0.6270539142    0.4399613027    0.6433828029    0.6988858781    0.5044301613    0.5553425215    0.5521221283    0.6199144085    0.4521020369    0.4998217526    0.6640706266    0.5324342766    0.5896291835
15.45    3.156958942    2.75071799    1.477186416    2.002355727    1.047270717    1.132001063    0.9982975861    0.8227862783    0.6188334479    0.9055757141    0.6887799811    0.5266596755    0.6289327484    0.4414631674    0.6452616244    0.7015646176    0.5062270237    0.5573028302    0.5539160525    0.6225364008    0.4534664382    0.5015461967    0.6664470073    0.5339832227    0.5915131332
15.5    3.166782126    2.760668714    1.481905029    2.011738291    1.0509281    1.13615387    1.002092973    0.8258817666    0.6210498376    0.9094527352    0.6913073467    0.5283132666    0.6307797211    0.4428945355    0.6471892223    0.7043024787    0.5080620855    0.5592717208    0.5557424073    0.6252608854    0.4548136986    0.5032403068    0.6687441473    0.5353171057    0.5935761367
15.55    3.176669186    2.77069634    1.486640524    2.021147823    1.05460643    1.140344086    1.005958169    0.8289996545    0.6232885893    0.9133794446    0.6938638032    0.5299989883    0.6326603637    0.4444202594    0.6490769689    0.7069945105    0.5098668925    0.5612436776    0.5575490004    0.6278074071    0.4561676273    0.5049737624    0.6710524865    0.5366725737    0.5953752355
15.6    3.186436062    2.78075973    1.491404521    2.030603869    1.058283985    1.144524105    1.009761888    0.832076918    0.6255197026    0.9173349652    0.696382393    0.5316599599    0.6345237105    0.4458441654    0.6509830888    0.7097064142    0.5117247387    0.5632199431    0.5593888027    0.6305742298    0.4575188812    0.5066761353    0.6733467674    0.5379900687    0.5972204872
15.65    3.196283111    2.790911148    1.496143265    2.040133177    1.061971746    1.148740822    1.013591586    0.8351760579    0.6277644133    0.9213145565    0.6989166102    0.533318741    0.6364100364    0.4473683889    0.6528767649    0.7123733363    0.5135345935    0.5651760786    0.5611765956    0.6331641492    0.4588544195    0.5084283961    0.675667634    0.5392609836    0.5991088112
15.7    3.206138707    2.800969009    1.500928081    2.049766383    1.065671169    1.152916557    1.01735507    0.838274299    0.6300186392    0.9252914925    0.7014423265    0.5349452119    0.6382687961    0.4488388519    0.6548356315    0.7150885469    0.515382411    0.5671634971    0.5629856811    0.6358957491    0.4601945998    0.5101609277    0.6779402369    0.54057333    0.601060449
15.75    3.215938012    2.810961725    1.505702681    2.059460227    1.06937225    1.157114797    1.021123315    0.8413995553    0.6322870958    0.9292722646    0.7039797857    0.5365627374    0.6401557551    0.4503066074    0.6567801083    0.7177171033    0.5171904613    0.5691431004    0.5647551796    0.6386646185    0.4615354003    0.5119049278    0.6802288101    0.5419670866    0.6028226786
15.8    3.225770719    2.820858937    1.510534512    2.069225006    1.073077541    1.161331249    1.024881443    0.8445386115    0.6345535063    0.9332713283    0.706507859    0.538166311    0.642021365    0.4518445048    0.6587942842    0.7204226081    0.5190360047    0.5711383468    0.5665820358    0.6413941593    0.462882886    0.5136371108    0.682519821    0.5435342254    0.604708771
15.85    3.235716838    2.830710518    1.515380807    2.079067822    1.076809743    1.16557531    1.02868421    0.8476881286    0.6368204901    0.9372696703    0.7090483767    0.5397687832    0.6438931578    0.4532475942    0.6607832241    0.7231031947    0.5208275985    0.5731014573    0.5683354661    0.6440835999    0.4642038165    0.5153919224    0.684784858    0.5449205055    0.6065765746
15.9    3.245823814    2.84056452    1.520240135    2.088926513    1.080540469    1.169839188    1.032467044    0.8508066125    0.6390948348    0.9412576461    0.7115469161    0.5413895417    0.6457483845    0.4547839767    0.6628079842    0.7258429083    0.5226943255    0.5751056969    0.5701245538    0.6468134262    0.4655497368    0.5171514449    0.6870164015    0.5462325519    0.6085676694
15.95    3.255865284    2.850185518    1.525133298    2.098721518    1.084265949    1.17411398    1.036269164    0.8539058199    0.6413765354    0.9452402343    0.7140255763    0.5429971474    0.6476067198    0.4561962025    0.6647768513    0.7285610781    0.5245289762    0.5770819063    0.5718654725    0.6494914697    0.4668856537    0.5189201964    0.689224031    0.5476643958    0.6103929326
16    3.265955643    2.859699673    1.53011625    2.108588959    1.087991696    1.178350199    1.040075495    0.8569933453    0.6436726152    0.9492495768    0.7165049758    0.5446258254    0.6494600617    0.4576933338    0.6668046943    0.7313206428    0.5264427388    0.5791045757    0.5736671479    0.652240021    0.468247646    0.520683219    0.6914369395    0.5489557545    0.6122820029
16.05    3.276092368    2.869173385    1.535086029    2.118432946    1.091703285    1.182557126    1.043907965    0.8600942737    0.646000497    0.9532642763    0.7190098632    0.546237363    0.6513057165    0.4591484149    0.6688067619    0.7340810482    0.5283289769    0.5810978291    0.5754265325    0.6549413516    0.4695573256    0.5224257281    0.6936711143    0.5502553439    0.6141316677
16.1    3.286219024    2.878685713    1.54009702    2.128324034    1.09543322    1.186764756    1.047722664    0.8632387476    0.6483309428    0.9572598694    0.7215763916    0.5478762163    0.6531605754    0.4606331424    0.6708415638    0.7369862482    0.5302609127    0.5831268215    0.5772272504    0.6575578281    0.470904243    0.5241935594    0.6959230263    0.5516687573    0.6159943461
16.15    3.296410934    2.88824252    1.545070081    2.138209986    1.09917393    1.190938132    1.051547644    0.8663776551    0.6506699033    0.9612324467    0.724115474    0.5495078051    0.6550022202    0.4620342839    0.672856815    0.7398983667    0.5321497215    0.5851251019    0.5789859099    0.6602704441    0.4722181118    0.5259564758    0.6981248903    0.5530189103    0.6179362717
16.2    3.306620133    2.897753515    1.550152658    2.148153038    1.102940871    1.195124013    1.055357235    0.8695204144    0.6530068014    0.9652170334    0.7266616217    0.5511779257    0.6568675606    0.4634667078    0.6749097935    0.742823974    0.534084765    0.5871714729    0.5807917264    0.6630902033    0.4735710544    0.5277797805    0.7003396012    0.554486984    0.6199113599
16.25    3.316674963    2.907149635    1.555201416    2.15806352    1.106725617    1.199326789    1.059226345    0.8726724535    0.6553351024    0.9691921595    0.7291755523    0.5528180322    0.6587406257    0.4649946692    0.6769483742    0.7457287366    0.5359863701    0.5891573738    0.5825514158    0.6656666382    0.4748734265    0.529584845    0.7025068714    0.5556578678    0.6217852312
16.3    3.32675637    2.916339734    1.560358257    2.168056342    1.110542356    1.203526323    1.063105558    0.8758693429    0.6576634009    0.9731929978    0.7317204376    0.5544969634    0.6606096714    0.4664124116    0.6789968585    0.7486501204    0.5379222901    0.5911968138    0.584360097    0.6685055217    0.4762037727    0.5314188422    0.7046985181    0.5570303494    0.6237282284
16.35    3.336819283    2.925431951    1.565477169    2.178054332    1.114364249    1.207721956    1.066954169    0.8790570726    0.6600048549    0.9771805533    0.7342619666    0.5561213854    0.6624683954    0.4678942819    0.6810238678    0.7515659266    0.5398211797    0.5931958386    0.5861280793    0.6712878041    0.4774672455    0.533217768    0.7068580407    0.5584140588    0.6255348776
16.4    3.346813025    2.934570063    1.570597963    2.188104464    1.118217818    1.211924748    1.07083998    0.8822622853    0.6623437762    0.9812019397    0.7368284465    0.5577809782    0.6643478296    0.4693891235    0.683078653    0.7544410317    0.5417413739    0.5952376664    0.5878996501    0.6739759517    0.4787583387    0.5350620021    0.7090752813    0.5596549141    0.6273275218
16.45    3.356601531    2.943782903    1.57564777    2.198168015    1.122059914    1.216119764    1.074911347    0.8854722979    0.6646859388    0.9852027301    0.7393763618    0.5594071662    0.6662007719    0.4708128063    0.6851284072    0.7572795251    0.543646206    0.5972132201    0.5896326677    0.6767017641    0.480002177    0.5368669481    0.7112826091    0.5610814883    0.6290894397
16.5    3.366317464    2.952996758    1.580830528    2.208242873    1.125889066    1.220323851    1.079018136    0.8886793445    0.6670321468    0.9892289233    0.7419735412    0.5610687318    0.6680524969    0.4723188362    0.6871691879    0.7601436494    0.5455518215    0.5992005494    0.5913731492    0.6794238285    0.4812849436    0.5387102194    0.7135352803    0.5625313496    0.6310025268
16.55    3.376046409    2.962467747    1.585997759    2.218393125    1.12966573    1.224520957    1.083129731    0.8918925682    0.6693953826    0.9932320741    0.7445469631    0.5626793932    0.6698684366    0.4737038938    0.6892007286    0.7630400705    0.5474461697    0.6011478337    0.593109322    0.682156819    0.4825212912    0.5405176572    0.7157290957    0.5639917973    0.6327912175
16.6    3.385817996    2.972023399    1.591162609    2.228607349    1.133450491    1.22870492    1.087284813    0.8951450688    0.67178974    0.9972547351    0.7471591003    0.5643300641    0.671724887    0.4750597609    0.6912342238    0.7659183952    0.5493454704    0.6031145474    0.5948460276    0.6849486932    0.4837912547    0.5423800218    0.7179806662    0.5654992435    0.6346524709
16.65    3.395579676    2.981621276    1.59637102    2.238855399    1.137288839    1.232879165    1.091435278    0.8984135376    0.6741734662    1.001253709    0.7497496638    0.5659474733    0.6735435375    0.4765033401    0.6932883585    0.7688300063    0.5512606792    0.6050383339    0.5965837001    0.6877144918    0.4850457202    0.5441989641    0.7201987747    0.566946057    0.6364809146
16.7    3.40538393    2.991302116    1.601649852    2.249107727    1.141133054    1.237081356    1.095548563    0.9017295412    0.6765620335    1.005281609    0.7523879916    0.5675972357    0.6753848483    0.4779524033    0.6953355725    0.7717132817    0.5531654573    0.6069933554    0.5983273737    0.6904678999    0.4863252071    0.5460787537    0.7224454773    0.5684728149    0.6382167108
16.75    3.415317281    3.001038302    1.606915016    2.259369036    1.144927728    1.241273057    1.099624591    0.9050380547    0.678935861    1.009270051    0.7550179063    0.5692125652    0.6771903194    0.4794421187    0.6974471627    0.7745987838    0.5550875653    0.6089053228    0.6000844983    0.6933144535    0.4875885014    0.5479262216    0.724624094    0.569897789    0.6399997274
16.8    3.425337346    3.010750227    1.612177282    2.269693949    1.148664179    1.245473443    1.103720261    0.9083498354    0.6813063599    1.013291183    0.7577020551    0.5708440013    0.6790414374    0.4808654765    0.699532624    0.777479035    0.5569858999    0.6108293444    0.6018389831    0.6962197734    0.4889008144    0.5498173764    0.7268481953    0.5714246688    0.6417857222
16.85    3.435430098    3.020382631    1.617431049    2.28003249    1.152345152    1.249681446    1.107781504    0.9116385909    0.6836626393    1.017291416    0.7603542707    0.5724560038    0.680869965    0.4822516697    0.7016420378    0.7803866889    0.5589032851    0.6127555651    0.6036059677    0.6989917882    0.4901981028    0.5516774298    0.7290008616    0.5727000775    0.643484953
16.9    3.445633087    3.029978652    1.622736796    2.290405118    1.156020668    1.253815038    1.111850514    0.9149195313    0.6860134547    1.021319957    0.7630322928    0.5740935356    0.682744748    0.4836658522    0.7037391413    0.7832653114    0.56076069    0.6147059662    0.6053381535    0.7017977431    0.4915190371    0.5535770258    0.7311882316    0.5739698715    0.6452630453
16.95    3.455751419    3.039626508    1.628114958    2.30082048    1.159659779    1.257928129    1.115888069    0.9181711161    0.6883503786    1.025347467    0.765698789    0.5757393114    0.6845937337    0.4850624993    0.7058610847    0.7861468344    0.56265671    0.6166498439    0.607079614    0.7047458209    0.4928332614    0.5554561514    0.7333545915    0.5753633983    0.646998835
17    3.466090217    3.049405215    1.633584239    2.311270176    1.163335241    1.26204185    1.119958566    0.9214576743    0.6906858966    1.029429304    0.7683751535    0.5774325587    0.6864701439    0.4864968585    0.7079503873    0.788996556    0.5645060076    0.6186068239    0.6088018088    0.7075969592    0.4941522224    0.5573630827    0.7355517539    0.5767776026    0.6487652955
17.05    3.476604547    3.059168699    1.639092561    2.321781243    1.166995622    1.266146046    1.124005773    0.9247553731    0.6930046398    1.033516878    0.7710276474    0.5791267128    0.6883443439    0.4878116064    0.7101034236    0.791891398    0.5663810927    0.620549551    0.6105301796    0.7104841594    0.4954680449    0.5592392264    0.7376903378    0.578216781    0.6504663004
17.1    3.487405973    3.068963374    1.644595792    2.332337604    1.170654426    1.270236243    1.128078105    0.9280787703    0.6953378999    1.037628192    0.773695854    0.5808274807    0.6902334428    0.4892768817    0.7122163442    0.7947583709    0.5682161686    0.6224871373    0.6122297263    0.7133423197    0.4967867144    0.56113993    0.7398334729    0.5794838772    0.6522215678
17.15    3.498203227    3.078902699    1.650131254    2.342947267    1.174347528    1.274337341    1.13215525    0.9314046456    0.6976384543    1.041738257    0.7763310881    0.5825090471    0.6920985215    0.4907212014    0.7143602561    0.7976699516    0.5701116798    0.6244485126    0.6139724456    0.7162355127    0.4980913112    0.5630210986    0.7419213128    0.5807313454    0.6539732499
17.2    3.509339591    3.088957607    1.655727741    2.353571725    1.178094653    1.27845823    1.136251978    0.9347487447    0.6999647323    1.045859083    0.778974665    0.5841861375    0.693982719    0.4921908986    0.7164471003    0.8005088376    0.5719657745    0.6264190256    0.6156830253    0.7190851485    0.499382873    0.5649327646    0.744084998    0.5818761535    0.6557518487
17.25    3.520560483    3.099120946    1.661340652    2.364216634    1.18180682    1.282585033    1.140319386    0.9380604486    0.7022635361    1.049963789    0.7816063497    0.5858418777    0.6958462546    0.493701862    0.7185681783    0.8034008599    0.5738536779    0.6283937174    0.61742427    0.721980891    0.5006837296    0.566832354    0.7462468614    0.5832696374    0.6575266545
17.3    3.531909638    3.109239569    1.666939286    2.374792318    1.185488839    1.286723301    1.144391714    0.9413718602    0.7045910639    1.054096579    0.7842579475    0.5875146046    0.6977169145    0.495098986    0.7206709281    0.8062627989    0.575705121    0.6303318697    0.6191425866    0.7248151173    0.5019782292    0.5687526072    0.7484334347    0.584746126    0.6592606831
17.35    3.543231138    3.119494739    1.672558551    2.38537017    1.189165375    1.290885549    1.148426627    0.9446546053    0.7069028055    1.058250914    0.7868827021    0.5891983231    0.6995518521    0.4965547323    0.7227772884    0.809159995    0.5775850253    0.632261128    0.620882253    0.727563602    0.5032726151    0.5706756035    0.7505821143    0.5860727549    0.6609810392
17.4    3.554567408    3.129717504    1.678170506    2.39598423    1.19284237    1.29505073    1.152509003    0.9479720573    0.7092232969    1.062435561    0.7895049899    0.5908944826    0.7013483974    0.4980881008    0.7248407722    0.8119926866    0.5794038825    0.6341626153    0.6225789793    0.7303579502    0.5045594147    0.5726080724    0.7527354949    0.5873260803    0.6626263994
17.45    3.56586317    3.139913026    1.683770823    2.406612914    1.196491685    1.299159541    1.1566041    0.9512699069    0.7115383282    1.066632013    0.792127256    0.5925827891    0.7031456867    0.4995207204    0.7269581177    0.8148474781    0.581261762    0.6360858036    0.6242926075    0.7331845533    0.5058540696    0.5745415411    0.7548434929    0.5886032462    0.6643961594
17.5    3.577128393    3.150118149    1.68933292    2.41719713    1.200122494    1.303260072    1.160732937    0.9545976474    0.713916732    1.070833588    0.7947940185    0.594256306    0.7049465208    0.5009006476    0.7290581167    0.8175987469    0.5830570623    0.6380102149    0.626001346    0.7359877066    0.5071332862    0.5764863512    0.7569660208    0.5899449841    0.6661251608
17.55    3.588452838    3.160326668    1.694903675    2.427847332    1.203756782    1.307326071    1.164849462    0.9579227382    0.7162849004    1.07503977    0.7974316897    0.5959441376    0.706730756    0.5024039954    0.7311985354    0.8204229057    0.5848856988    0.6399691524    0.6277499603    0.7389085561    0.508433611    0.5784404808    0.7590618361    0.5912204008    0.6678642381
17.6    3.599828421    3.17055243    1.700506655    2.438467848    1.207424057    1.311400308    1.168998963    0.9612534628    0.7187113479    1.079232328    0.8000603395    0.5976374958    0.7085073476    0.5037284623    0.7333172212    0.8232877383    0.5866872432    0.6419155269    0.6294747939    0.7417483654    0.5097222024    0.5803994194    0.7611910214    0.5923037075    0.6695297139
17.65    3.611323504    3.18076634    1.706056892    2.449105876    1.211050543    1.315437227    1.173113693    0.9645340948    0.7210987151    1.083418798    0.8026793774    0.5993498408    0.7102934355    0.5053083721    0.7354708008    0.826197042    0.5885213444    0.643882615    0.6312198356    0.7446263591    0.5110438484    0.5823505101    0.7633403741    0.5935314697    0.6711470649
17.7    3.62289606    3.19090295    1.711555975    2.459687423    1.214678192    1.319492818    1.17726186    0.9678567908    0.7235077193    1.087634687    0.8053078576    0.6010442733    0.7120732843    0.5067258401    0.7375981224    0.8290953258    0.5903369202    0.6458140804    0.6329396098    0.7474909376    0.5123611932    0.5842996959    0.7655340912    0.5948803196    0.6727200525
17.75    3.63438285    3.201023021    1.717044051    2.470272579    1.218267841    1.323518392    1.181387902    0.9711694926    0.7259015525    1.091857138    0.8079464281    0.6027418013    0.7138270377    0.5082164367    0.7397324215    0.8319945943    0.5922051428    0.6477487616    0.6346616921    0.7503702503    0.5137012568    0.5862744298    0.7677396978    0.5961174384    0.6743716286
17.8    3.645893577    3.211225071    1.722439587    2.480712187    1.221899474    1.327568175    1.185530597    0.974502982    0.7283338192    1.096078145    0.8105858087    0.6044192455    0.7155762003    0.5096172794    0.7418497916    0.8348524053    0.5940430499    0.6496727117    0.6363720184    0.7531889111    0.515037662    0.5882580375    0.769946976    0.5972597917    0.6760438708
17.85    3.657418536    3.221487209    1.72786381    2.491157802    1.225508858    1.331629195    1.189656695    0.977814276    0.7307423289    1.100317816    0.8132029314    0.60611469    0.7173370725    0.5111195898    0.7439422262    0.8377512746    0.5959085733    0.6516068727    0.6380845563    0.7560122076    0.5164042461    0.5902427314    0.7721269615    0.5984207519    0.6776881628
17.9    3.668818558    3.231834725    1.733283281    2.501633396    1.229145581    1.335721172    1.193813401    0.9811556641    0.7331810125    1.104568361    0.8158086498    0.6078130408    0.719123432    0.5124875055    0.7460033671    0.8406357381    0.5977230246    0.6535447186    0.639772825    0.7588614891    0.5177602629    0.592205103    0.7742667483    0.5995390228    0.6793240243
17.95    3.680077232    3.242164738    1.73869659    2.512153874    1.232740193    1.339800157    1.197960796    0.9844584445    0.7356130506    1.1089015    0.818438943    0.6095187361    0.7209332819    0.5139193134    0.7480766923    0.8434790365    0.5995667985    0.6554990473    0.6414715202    0.761624672    0.5191235494    0.594158528    0.7763645416    0.6007977731    0.6811155392
18    3.691441408    3.25253177    1.744191264    2.522635656    1.236331198    1.343932903    1.202156804    0.9877531668    0.7380763189    1.113252528    0.8210719026    0.6112216825    0.7227377569    0.5153500149    0.7501367594    0.8462769877    0.6014256517    0.6574239051    0.6431451316    0.7644918413    0.520464541    0.5961106938    0.7784222533    0.6021118722    0.6828623114
18.05    3.702893708    3.263003209    1.749762787    2.533164292    1.239927611    1.348042105    1.206332381    0.9910172356    0.7405255651    1.117625898    0.823700352    0.6129353167    0.7245436072    0.5167670571    0.7521705567    0.848981261    0.6033071486    0.6593545639    0.644828607    0.767359208    0.5218179186    0.5980930508    0.780470075    0.6034262423    0.6845487795
18.1    3.714327876    3.273621038    1.755299496    2.543705987    1.24353044    1.352195066    1.210540353    0.9943123038    0.7429760596    1.122013936    0.8263199735    0.614638614    0.7263210697    0.5181786976    0.7542149195    0.8516741426    0.6052012086    0.6612636806    0.6465211387    0.7702433243    0.5231581305    0.6000982474    0.7824778333    0.604836491    0.6862801798
18.15    3.725706075    3.284325682    1.760795661    2.554350882    1.247142105    1.356318176    1.214730709    0.9975754049    0.7454199963    1.126411744    0.8289349329    0.6163530602    0.7281029615    0.5195814106    0.7562528416    0.8543439367    0.6071073653    0.6631769533    0.6482430129    0.773188808    0.5245215318    0.6021262    0.7844652339    0.6061176838    0.6879997073
18.2    3.736810885    3.295166393    1.766309728    2.565038059    1.250728229    1.360423849    1.218984914    1.000852863    0.747852616    1.130812189    0.8315246756    0.6180629152    0.7298850862    0.5209287281    0.7583070801    0.8570012556    0.6090172859    0.6650746612    0.6499532191    0.7760435111    0.5258812574    0.6041717212    0.786413155    0.6074394869    0.6897351067
18.25    3.747891847    3.305965832    1.771862623    2.575763704    1.25432779    1.364484925    1.223222138    1.00413586    0.7502529633    1.135294347    0.834115995    0.6198009487    0.7316919997    0.5223740182    0.7603500336    0.8596709695    0.61091419    0.6669852528    0.6516846724    0.778926163    0.5272561244    0.6062327817    0.7884269939    0.6087435729    0.691445521
18.3    3.758949841    3.316788065    1.777391277    2.586458915    1.257932509    1.368584867    1.227511139    1.007463276    0.7526462177    1.139785446    0.8366919141    0.6215566876    0.7334901363    0.5237427024    0.762351804    0.862363624    0.6128129135    0.6688842273    0.6533976323    0.7818114312    0.52861474    0.6082790593    0.7904296513    0.6100099552    0.6932089047
18.35    3.770066013    3.327643793    1.782949982    2.597173194    1.261573674    1.372685032    1.231833272    1.010810827    0.7550449431    1.144271977    0.8392464639    0.6233459434    0.7353086721    0.5251184258    0.7643467668    0.8650830965    0.6147072971    0.6707976704    0.65513924    0.7846946465    0.5299847656    0.6103303814    0.7925099942    0.6115612965    0.6949998121
18.4    3.781189187    3.338599197    1.788463371    2.607916069    1.265244655    1.376797904    1.236166536    1.014173525    0.7574455458    1.148770579    0.8417661852    0.6251181849    0.7371425722    0.5265917923    0.766369121    0.8678766117    0.6166378321    0.6727084805    0.6568488043    0.7874944745    0.5313576625    0.6123843912    0.7945765577    0.6130976257    0.6967323914
18.45    3.792192885    3.349579909    1.7939905    2.618832287    1.268962486    1.380963739    1.240510659    1.017555715    0.7598577083    1.153279607    0.8442779318    0.6268859138    0.738966383    0.5279423451    0.768363735    0.8706510922    0.6185747786    0.6746699352    0.658558465    0.7903602009    0.5327539179    0.614471132    0.7967042631    0.6145188743    0.6984904587
18.5    3.803120662    3.360532444    1.799455172    2.629771016    1.272671111    1.385128881    1.244910114    1.020944516    0.762258654    1.157777245    0.8467965285    0.6286374144    0.7407842117    0.5293920975    0.7703848501    0.8734497915    0.6205363387    0.6766379364    0.6602470542    0.7932109826    0.5341399361    0.6165428043    0.7988606111    0.6157811416    0.7001770892
18.55    3.814234785    3.371454837    1.804842478    2.640798176    1.276401983    1.389285039    1.249319401    1.024327151    0.7646886404    1.162307691    0.8493343559    0.6303999684    0.7425986897    0.5308226755    0.7723823273    0.8762565146    0.6224803068    0.6786101691    0.6619406878    0.7961432228    0.5355481429    0.6186274361    0.8010696089    0.6169872765    0.7018429866
18.6    3.825449571    3.382351989    1.810260626    2.651854114    1.280122674    1.393445814    1.253724968    1.027670976    0.7670783478    1.16682787    0.8518604593    0.6321561751    0.744400917    0.5323273139    0.7743676334    0.8791147066    0.6244397861    0.6805509184    0.6636263646    0.7989788466    0.5369438173    0.620707821    0.8032725161    0.6181616821    0.70350639
18.65    3.836669304    3.393305489    1.815703447    2.662912012    1.283832087    1.397632509    1.258128255    1.031021092    0.7694841173    1.171392634    0.854397801    0.6339243564    0.7462375766    0.5337352086    0.7763568898    0.8819414191    0.6263729946    0.6825066866    0.6653250126    0.8018334243    0.5383545052    0.6228283877    0.8055015413    0.6192718205    0.7052358573
18.7    3.847792127    3.40434915    1.821125884    2.674001739    1.287537058    1.401774087    1.262501671    1.034361421    0.7718527557    1.175963611    0.8569145903    0.6356868871    0.7480784721    0.5353290131    0.7783612317    0.8847768417    0.6283413791    0.6844029462    0.6669832029    0.804695925    0.5397299782    0.6249342021    0.8076614158    0.620552017    0.7068444124
18.75    3.858953901    3.415475414    1.826602501    2.685074231    1.291290443    1.405894845    1.266871466    1.037721271    0.7742446211    1.180526696    0.8594365958    0.6374839838    0.7499412991    0.536796225    0.7803493431    0.8875818669    0.6302892721    0.6863193829    0.6686392253    0.8075660844    0.5411335786    0.6270747639    0.8097850281    0.621686427    0.7085625195
18.8    3.870130205    3.426670538    1.83207726    2.696150953    1.294977329    1.410038169    1.271260309    1.041070515    0.7765993892    1.185077794    0.8619489216    0.6392510162    0.75180764    0.5382774986    0.7823442894    0.8903787284    0.6322595932    0.6882193205    0.6702780742    0.810455102    0.5425252103    0.6292268564    0.8121029034    0.6227421907    0.7102092091
18.85    3.881308815    3.438104837    1.837590446    2.707205531    1.298669175    1.41420606    1.275683585    1.044455822    0.7789872026    1.189681677    0.8644572498    0.6410179013    0.7536865381    0.5398027169    0.7843685888    0.8931805822    0.6341878783    0.6901506886    0.671936912    0.8133544413    0.543931309    0.6314068343    0.8144825364    0.6238744819    0.7119623168
18.9    3.892402405    3.449707505    1.843209519    2.718236027    1.302327834    1.418345654    1.280110381    1.047821162    0.781299058    1.194280587    0.8669596179    0.6427464852    0.755536995    0.5412501111    0.7864029903    0.8960241441    0.636133164    0.6920646192    0.6735760435    0.8162447178    0.5453324692    0.6335662852    0.8168535469    0.6249415856    0.7136207669
18.95    3.903526794    3.461282597    1.848913426    2.729378169    1.306022525    1.422505797    1.28455977    1.051225484    0.7836076648    1.198914109    0.8694937102    0.6444785481    0.7573980139    0.5427655442    0.7884209227    0.8988618437    0.6380368819    0.6940170128    0.6752329117    0.819149622    0.5467527093    0.6357605014    0.8192680889    0.6260680829    0.7152715981
19    3.914608196    3.472865765    1.85465279    2.740501223    1.309648111    1.426590095    1.289026542    1.05462158    0.7858759558    1.203528886    0.8720002253    0.6461698684    0.7592485441    0.5441988377    0.7904411143    0.9017594781    0.6399387552    0.6959582686    0.6769133655    0.82198186    0.5481431708    0.6379268504    0.8216229319    0.6272104688    0.7168780508
19.05    3.925606928    3.484374696    1.860368163    2.75168863    1.31332875    1.430736393    1.293534971    1.058062241    0.7881486864    1.208152393    0.8745270205    0.647893505    0.7611307506    0.5457625062    0.7923942096    0.9046698301    0.6418132382    0.6979031253    0.6785955043    0.8248568886    0.5495465959    0.6401121196    0.824011802    0.6282170159    0.7185044086
19.1    3.93649463    3.495735468    1.866005645    2.762879613    1.317005086    1.434886461    1.29805386    1.061484189    0.7903776352    1.212756196    0.8770243868    0.6495815701    0.762992314    0.5471933787    0.7943418591    0.9075879366    0.6436911868    0.6998133521    0.6802679264    0.8277495996    0.5509240149    0.6422460934    0.8263274419    0.6294089143    0.7201102423
19.15    3.947289848    3.507193204    1.871621061    2.774053145    1.32078394    1.439069373    1.302587157    1.064954526    0.7926628002    1.217423527    0.8795512005    0.6512652727    0.7648661868    0.5486658215    0.796272352    0.9104818039    0.6455222441    0.7017237283    0.681933852    0.8307088793    0.5523326668    0.6444033687    0.8286321949    0.6303869699    0.7217864771
19.2    3.958202616    3.518772233    1.877233973    2.785266784    1.324583678    1.443175199    1.307079609    1.068362426    0.794936307    1.222096914    0.8820875791    0.6529232864    0.7667259916    0.5501478858    0.7982142036    0.9134231094    0.6473636063    0.7036266279    0.6836020932    0.8336306773    0.553725625    0.6465245167    0.8308693969    0.6314004406    0.7234485796
19.25    3.969084352    3.53036374    1.882888455    2.796514326    1.328446276    1.447316674    1.311582542    1.071808415    0.7972643352    1.226773576    0.8846571396    0.6546228747    0.7685896399    0.5515069155    0.8001250462    0.9163581878    0.6491780391    0.7055394576    0.6852550323    0.8365577654    0.5551318577    0.6486854552    0.8331333936    0.6325376407    0.7252311495
19.3    3.979949682    3.5419699    1.888529337    2.807655356    1.332283028    1.45142492    1.316064986    1.075239763    0.7995371148    1.231425369    0.8872018818    0.6563091101    0.7704259274    0.5529277276    0.8020305057    0.9193467213    0.6509888764    0.7074392028    0.68689968    0.8395019958    0.5565344209    0.6507997174    0.8353586331    0.6338460392    0.7269173099
19.35    3.990738277    3.553634217    1.894183138    2.818764358    1.336141668    1.455588756    1.320579576    1.078713741    0.8018286563    1.236076299    0.889804882    0.6580333181    0.7722866031    0.5543503282    0.803938364    0.9222925516    0.6527596073    0.70934753    0.6885241981    0.8424281893    0.5579415051    0.6529435137    0.8376120834    0.6351507843    0.728683601
19.4    4.001279223    3.565383407    1.899793625    2.82989436    1.339995671    1.459737911    1.325052582    1.082158084    0.8040897956    1.240724528    0.8923867491    0.6597593867    0.7741298539    0.5558357274    0.8058731373    0.925300578    0.6545924273    0.7112565015    0.6901649843    0.845401361    0.5593318581    0.6550518558    0.8398319813    0.6365057091    0.7303752081
19.45    4.011940746    3.577258906    1.905417122    2.841014096    1.343886646    1.463918622    1.329591428    1.085664831    0.8063863457    1.24540357    0.8949761665    0.6614948256    0.7760096249    0.5572548668    0.8078033745    0.9282883339    0.6564104991    0.7131488963    0.6917709651    0.8483356446    0.5607208184    0.6572006074    0.8420551599    0.6378119261    0.7320895419
19.5    4.022593642    3.589013699    1.911092917    2.852107709    1.347792087    1.468094272    1.334096038    1.089177894    0.8086482775    1.250077033    0.8975285946    0.6632109534    0.7778866714    0.5587816328    0.8097560363    0.9312795365    0.6582392443    0.7150436097    0.6934421284    0.8512301702    0.5620933852    0.659334835    0.8442296468    0.6390173043    0.7336880446
19.55    4.033123592    3.600755681    1.916776047    2.863267533    1.35170026    1.472304502    1.338635405    1.092743335    0.8109313277    1.254785209    0.9000971518    0.6649297119    0.77979908    0.5601770373    0.8117310357    0.9342653685    0.6600623773    0.7169254232    0.6950971948    0.854177899    0.5634546764    0.6615165284    0.8464013623    0.6400665077    0.7353314548
19.6    4.043395916    3.612335764    1.922529152    2.874466672    1.355608047    1.476464055    1.343123618    1.096282036    0.8131815399    1.25950005    0.9026373261    0.666637166    0.7816955158    0.5616462381    0.8137519918    0.9373112566    0.6618839681    0.7188226394    0.69678529    0.857179758    0.5648283225    0.6636789281    0.8485379628    0.6412118732    0.7369272039
19.65    4.053691845    3.623839973    1.92826877    2.885676077    1.359517339    1.4806965    1.34762143    1.099857017    0.8154305929    1.264215802    0.9052126276    0.6683370047    0.7836376172    0.5631086456    0.8157452846    0.9403129807    0.6636746126    0.7207092837    0.6984378632    0.8601554346    0.5662078132    0.6658609388    0.8506656322    0.6423025868    0.7385468497
19.7    4.064016893    3.635176281    1.934059868    2.896926511    1.363447963    1.48495666    1.352043299    1.103457258    0.8176731244    1.26891425    0.9077850347    0.6700179626    0.7855700173    0.5646842137    0.8177622322    0.9433430759    0.6654729861    0.7225982594    0.7001240482    0.8631357848    0.5676176409    0.6680023737    0.8528141009    0.6435129853    0.7401822716
19.75    4.074405112    3.646451505    1.939885076    2.908218835    1.367433554    1.48923467    1.356502279    1.107069885    0.8199177063    1.273641391    0.9103677457    0.6716944327    0.787509121    0.5660322284    0.8197374761    0.9462978543    0.6672499245    0.7244347856    0.7017740409    0.8660909632    0.5690015551    0.6701611562    0.855005906    0.6447604503    0.7417576491
19.8    4.08477663    3.657739283    1.945832953    2.919552907    1.371414637    1.493505739    1.360945878    1.110682547    0.8221512764    1.278381308    0.9129095946    0.6733608028    0.7894506788    0.5675933612    0.8217099752    0.9492971252    0.6690449793    0.7262909778    0.7034467981    0.8690708341    0.5704042945    0.6723079744    0.8571828125    0.6457157667    0.7433941544
19.85    4.095049291    3.669007545    1.951699166    2.930830548    1.375344195    1.497818421    1.3654323    1.114314836    0.8243710015    1.283103455    0.9154838261    0.6750441445    0.7914013875    0.5689748555    0.823638882    0.9522748476    0.6708186575    0.7281229435    0.7050450152    0.8720198527    0.5717848397    0.6744555524    0.8593446803    0.6467957146    0.7449706041
19.9    4.105042686    3.680268531    1.957570649    2.942134586    1.379248559    1.502186688    1.369876925    1.11795467    0.8265884049    1.287842447    0.9180626829    0.6767460907    0.7933396414    0.5704586714    0.8255904887    0.9552281018    0.6726217774    0.7300176599    0.7067020361    0.8751190902    0.5731932019    0.6765898121    0.8615130748    0.6478870864    0.7466159474
19.95    4.114938393    3.691564686    1.963408278    2.953441803    1.383100739    1.506589913    1.374352572    1.121595744    0.8287979096    1.292592909    0.9206053832    0.6784682495    0.7952937506    0.571916201    0.8275135435    0.9582105634    0.6744126349    0.7318694903    0.7083176221    0.8780905459    0.5745824017    0.6787281344    0.8636784913    0.6489449013    0.7482693001
20    4.124580921    3.702777455    1.969258964    2.964862621    1.386961461    1.511013474    1.378831388    1.125249917    0.8310390988    1.297380638    0.9231402177    0.6802142274    0.7972452933    0.573412921    0.8294253929    0.9612104283    0.6762328403    0.7337322829    0.7099866255    0.8810762728    0.5760027071    0.6808731365    0.8658392433    0.6502265382    0.7500323988
20.05    4.134237967    3.713954778    1.975097431    2.976260445    1.390788558    1.515483843    1.38332674    1.128922682    0.8332830285    1.302167357    0.9256679049    0.6819627043    0.7991873533    0.5749855117    0.8313271832    0.9642253519    0.678047163    0.7355230928    0.7116134989    0.8840086015    0.577364994    0.6830130655    0.8679890512    0.6513451084    0.7517142552
20.1    4.143818377    3.725166872    1.981089393    2.987668207    1.394708957    1.51994382    1.387805727    1.132636343    0.8355311731    1.306968204    0.9281915407    0.6837364814    0.8011367073    0.5764397534    0.8332547996    0.9672856109    0.6798741915    0.7373762084    0.7132911292    0.8868788619    0.578762384    0.6851570627    0.8702238117    0.6525261242    0.7534517849
20.15    4.153385623    3.736455932    1.987103672    2.999041595    1.398667543    1.524352903    1.392261981    1.136360808    0.8377719504    1.311739929    0.9307033844    0.6854707956    0.8030809687    0.5778684828    0.8351522811    0.9703708196    0.6816924871    0.7391929189    0.7149261599    0.8898018557    0.5800975465    0.687293075    0.8724307526    0.6538579621    0.7549990131
20.2    4.163010317    3.747810962    1.993181745    3.010440447    1.402626691    1.528727125    1.396714465    1.140093633    0.840023661    1.316491701    0.9332383972    0.6872463729    0.8050372813    0.5793764781    0.8370276426    0.9734809481    0.6835153179    0.7410268606    0.7166029401    0.8927708006    0.5814581672    0.689462576    0.8746725177    0.6551924723    0.7566653301
20.25    4.172622905    3.759242678    1.999244812    3.021768264    1.406502261    1.533045506    1.401201926    1.143811251    0.842275332    1.32119749    0.9357461315    0.6890116847    0.8069867267    0.5808266468    0.8388694692    0.9765730305    0.6853445472    0.7427824957    0.7182575436    0.8957153702    0.5827677843    0.6915751782    0.8769207628    0.6563921239    0.7583154457
20.3    4.182176228    3.770732435    2.00536703    3.033157553    1.410421513    1.537429122    1.405700767    1.147547321    0.8445189983    1.325952742    0.9382931984    0.6908038329    0.8089408422    0.5823791363    0.8406959051    0.9796357345    0.6872069822    0.7445792142    0.7199390936    0.8986819072    0.5841255791    0.6937075201    0.8792044555    0.6576381846    0.7599646381
20.35    4.191808635    3.782124039    2.011420477    3.044572423    1.414336764    1.541819578    1.410210108    1.151261139    0.8467671394    1.330709162    0.9408118661    0.6925599059    0.8108938454    0.5838209698    0.8425029378    0.9827173716    0.6890575479    0.7463511184    0.7215679125    0.901657504    0.5854442005    0.6957908335    0.8813942554    0.6588204253    0.7615374472
20.4    4.201610363    3.793616235    2.017512278    3.056100603    1.418263237    1.546223703    1.41469025    1.155000162    0.849044661    1.335499547    0.943353164    0.6943518771    0.8128596334    0.5853562033    0.8442956473    0.9857718548    0.6908892351    0.7481817356    0.723174281    0.9046511219    0.5868128485    0.6979203021    0.8836481586    0.660034271    0.7631778822
20.45    4.211325221    3.805036866    2.023552073    3.067631327    1.422136394    1.550616288    1.419173762    1.158704424    0.8513253807    1.340261414    0.9459205759    0.6960935338    0.8147939626    0.5868090197    0.8461231261    0.9888305509    0.6927193267    0.7499610144    0.7247558005    0.9076565616    0.5881411376    0.699999178    0.8858490316    0.661086256    0.7648646924
20.5    4.220936767    3.816211567    2.029670203    3.079182946    1.42598944    1.555031193    1.423654034    1.162388638    0.8536319848    1.345085697    0.9485383358    0.6978795612    0.8167646808    0.5883597728    0.8479838523    0.9918991859    0.6945406948    0.7517888499    0.7263554464    0.9107285465    0.589514313    0.7021063187    0.8880283194    0.6621695449    0.7666109094
20.55    4.230335695    3.827405095    2.03572828    3.090690523    1.429850325    1.559382778    1.428125357    1.166048529    0.8559376152    1.349921713    0.951149137    0.6996337149    0.8187055602    0.5897900583    0.8498503355    0.9949764036    0.6963779386    0.7535704271    0.7279693431    0.9137371543    0.5908593404    0.704166832    0.8900899502    0.6633326323    0.7681830655
20.6    4.239738861    3.838688687    2.04177398    3.102241611    1.433771462    1.56374124    1.432641838    1.169724716    0.8582388095    1.354819468    0.9537847083    0.7014400866    0.8206650029    0.5912589098    0.8516691216    0.9980400486    0.6981990467    0.755374204    0.7295762076    0.9167347056    0.5922287211    0.7062823864    0.8921387775    0.664514998    0.7698116414
20.65    4.248960846    3.849946971    2.047786312    3.113757065    1.437659235    1.568114273    1.437114608    1.173396151    0.8605374638    1.359678193    0.9563981086    0.7032098628    0.8225865658    0.592793301    0.8535151299    1.001171956    0.7000525395    0.7571525611    0.731194751    0.9196987459    0.5935608327    0.7083584053    0.8941221635    0.6656852212    0.7714658343
20.7    4.258200423    3.86113537    2.053851324    3.125266434    1.441545098    1.572565069    1.441594914    1.177079176    0.8628684457    1.364569682    0.959030228    0.7050053519    0.8245395014    0.5942718899    0.855331093    1.004298191    0.7018888724    0.7589366171    0.7327682775    0.9227696648    0.5949358494    0.7104689542    0.8961208248    0.6669651199    0.7731477841
20.75    4.267365905    3.87229711    2.059859595    3.136841591    1.445378158    1.576980341    1.44607277    1.180767502    0.8651856113    1.369469386    0.9616255683    0.7067639367    0.8264648285    0.5957952632    0.8571588003    1.007492859    0.7037463647    0.7607052071    0.7343688992    0.9257894779    0.5962898522    0.7125320167    0.8980450152    0.6680542098    0.7747238553
20.8    4.276557379    3.883353499    2.065868365    3.148496641    1.449203799    1.581386567    1.450624299    1.184477503    0.8675009105    1.37440273    0.9642775063    0.7085642937    0.8284097674    0.5973824115    0.8589389936    1.010664549    0.705537589    0.7624860227    0.735971547    0.9287843948    0.5976801455    0.7146449668    0.899998535    0.6691947704    0.7763844747
20.85    4.285844626    3.894380444    2.07192532    3.160217666    1.453014358    1.585749561    1.45515474    1.188178426    0.8698122524    1.379310588    0.9669247322    0.7103402943    0.8302901754    0.5988609766    0.8607514656    1.013914666    0.707368462    0.7642465328    0.7376193693    0.9318024496    0.5990437709    0.7167104035    0.9019392476    0.6703977621    0.7779730979
20.9    4.295273    3.905227715    2.078038719    3.171936185    1.456824246    1.590154771    1.459718527    1.191932764    0.8721313858    1.384266493    0.9695838978    0.7121470201    0.83222981    0.6004417849    0.8625295341    1.017089102    0.7091779133    0.7660148195    0.7392435794    0.9347747319    0.6004001864    0.7188164264    0.9039262846    0.6716504506    0.7795312086
20.95    4.304652979    3.916134986    2.084110656    3.183728207    1.460614202    1.594566992    1.464289069    1.195680107    0.8744402924    1.389208438    0.9722161665    0.7139247507    0.8341572077    0.6018516955    0.8643437409    1.020324084    0.7110181541    0.7677892201    0.7409082484    0.9378106395    0.6017282676    0.7208631109    0.90587306    0.6730128207    0.7810757918
21    4.31410882    3.927057031    2.090180507    3.195598626    1.46444189    1.598998339    1.468954041    1.199453665    0.8767710627    1.394154276    0.9748809801    0.7157279316    0.8360991673    0.6033274756    0.8661201263    1.023491436    0.7128198909    0.7695479789    0.7425583845    0.940764755    0.6030616911    0.7229568611    0.9078310501    0.6742703282    0.7825625876
21.05    4.323556921    3.938006355    2.096256292    3.207490464    1.46827503    1.603436952    1.473588797    1.203195689    0.8790975104    1.399080478    0.9775057618    0.7175281756    0.8379863613    0.6048306775    0.8679489304    1.026709952    0.7146504522    0.7713153189    0.7442728906    0.9438049827    0.6043922008    0.7250159701    0.9097750167    0.6756248055    0.7841415781
21.1    4.332961273    3.949014404    2.102322352    3.219419725    1.472137561    1.607871882    1.478275949    1.206915473    0.8814541092    1.403979613    0.9801452005    0.719362191    0.8398821058    0.6063007958    0.869742734    1.02985288    0.7164158628    0.7730979111    0.7459652569    0.9467904568    0.6057233944    0.7271148683    0.9118358065    0.6768775326    0.7856649154
21.15    4.342349094    3.960028262    2.108351611    3.231531717    1.475964462    1.612336537    1.482931218    1.210644173    0.8837861635    1.408868117    0.9827950151    0.7212044105    0.8417311579    0.6077833225    0.8716036033    1.033061115    0.7182335236    0.7749231615    0.7477012441    0.9498476694    0.6070658024    0.7291829184    0.9139021146    0.6781120414    0.7873338512
21.2    4.351843642    3.97092739    2.114396605    3.243578553    1.479765892    1.61685604    1.487630677    1.214418602    0.8861138578    1.413753842    0.9854634639    0.723060711    0.8435966352    0.6092745307    0.8734469553    1.036204662    0.7200105284    0.776707047    0.7493855206    0.9528696484    0.6084086797    0.7312716533    0.9159818701    0.6791774485    0.7888671084
21.25    4.361182542    3.981889489    2.120395346    3.255656697    1.483593992    1.621400355    1.492295885    1.218214647    0.888424676    1.418631952    0.9880863751    0.7249067281    0.845425981    0.6107805367    0.8753281395    1.039424608    0.7218225774    0.7785008893    0.7511065165    0.9558392712    0.6097694349    0.7333368757    0.9180238083    0.6804500899    0.7904686524
21.3    4.370548227    3.992874178    2.126489258    3.267733893    1.487461624    1.625983389    1.496966757    1.222030362    0.890762418    1.423548142    0.9907398691    0.7267327249    0.8472886089    0.6121990777    0.8771725549    1.042604316    0.7235608443    0.7802827133    0.7527862864    0.9589486185    0.6111089981    0.735415068    0.9201183385    0.6816241314    0.7919789503
21.35    4.379987185    4.004159459    2.132578591    3.279861617    1.491326137    1.63055656    1.501614689    1.225805867    0.893072202    1.42845916    0.9933649363    0.7285742135    0.8491425051    0.6136722674    0.8790771472    1.045878297    0.725329394    0.7820916235    0.7545087395    0.962047611    0.612468433    0.7374643336    0.9222248984    0.682804838    0.7934956859
21.4    4.38967337    4.015480636    2.138617405    3.292004821    1.495208492    1.635160502    1.506270955    1.229575228    0.8953925997    1.433374955    0.9959794176    0.730400882    0.8510212841    0.6150596558    0.8809711567    1.049140932    0.7270549073    0.7838556124    0.7561803383    0.9651049296    0.613798879    0.7395041981    0.9243319086    0.6839948477    0.7950599586
21.45    4.399248484    4.026795349    2.144647172    3.304221436    1.499121713    1.63976901    1.510913335    1.233344325    0.8976997235    1.438294753    0.99857618    0.7322511222    0.8528999604    0.6165004376    0.8828919603    1.052501363    0.7288407297    0.7856916879    0.7578967305    0.9682112547    0.6151524045    0.7415536519    0.9264392993    0.6852081258    0.7965579652
21.5    4.408746955    4.037973421    2.150643358    3.316399116    1.503016821    1.644418365    1.515552629    1.237131526    0.900005635    1.44318682    1.001167212    0.7340822863    0.8547725127    0.6179499692    0.8847651937    1.055787904    0.7305578431    0.7875025078    0.7595629679    0.9712868913    0.6164817222    0.7435966616    0.9284754896    0.6864002779    0.7981110149
21.55    4.418084043    4.049076167    2.156749916    3.328697934    1.506893335    1.649074402    1.520169737    1.240894669    0.9022858777    1.448085818    1.003747443    0.735938617    0.8566417512    0.6194125851    0.8866451822    1.059088332    0.7323069949    0.7893516214    0.7612376401    0.9743717156    0.6178485719    0.7456454489    0.9305527093    0.6876257583    0.7996568043
21.6    4.427466289    4.060106889    2.16277243    3.340915528    1.510789136    1.653740255    1.524798183    1.24467714    0.9045904098    1.45297445    1.006345506    0.7377807453    0.8585249694    0.6207258522    0.8885367586    1.062311551    0.7340373671    0.7911698486    0.762878568    0.977489851    0.6191873773    0.7476824821    0.9326367167    0.6887902305    0.8012169733
21.65    4.436923415    4.071272745    2.168792442    3.353185652    1.514672315    1.658414422    1.529396994    1.248451804    0.9068798218    1.457878551    1.008966329    0.7396495517    0.8603927696    0.6222569838    0.89041567    1.065527797    0.735781359    0.7930445809    0.7645403273    0.9806283042    0.6205621126    0.7497408004    0.9347374367    0.6897647993    0.8028089844
21.7    4.446391848    4.082836441    2.174826501    3.365388511    1.518591304    1.663126683    1.534037193    1.252225319    0.9091952758    1.46279473    1.011603829    0.7414928352    0.8622288033    0.6235151763    0.8923302607    1.068720455    0.7375027913    0.7948631551    0.766149258    0.9837369379    0.621903045    0.7517698859    0.9367965195    0.6907675771    0.8042895758
21.75    4.45590066    4.094428823    2.180956633    3.377597758    1.522541031    1.667850753    1.538685325    1.256010324    0.9114639808    1.467713758    1.014263558    0.743372193    0.8640746856    0.6250913406    0.894258817    1.071821222    0.7392525491    0.7967219966    0.7678000468    0.9868780841    0.6232769352    0.7538345886    0.9388089844    0.6920024274    0.8058870213
21.8    4.46548788    4.106059029    2.187103153    3.389682056    1.526525607    1.672594033    1.543336847    1.259819227    0.913747141    1.472617835    1.01692628    0.7452062316    0.8659111734    0.626427411    0.896191197    1.074893911    0.7410024538    0.7985690015    0.7694275801    0.9900363959    0.6245998746    0.7558867964    0.9407751482    0.6930843922    0.8073392078
21.85    4.475176038    4.117857079    2.193339716    3.401737145    1.530513395    1.677281275    1.547979918    1.263619555    0.9160134198    1.477522716    1.019609973    0.7470680123    0.8677768447    0.6278913118    0.898134673    1.077851769    0.7427645916    0.8004616232    0.7710424537    0.9932015498    0.6259768309    0.7579686091    0.9427990088    0.6941661491    0.8087764544
21.9    4.484909698    4.129501126    2.199592572    3.413758695    1.534560711    1.681990084    1.552604566    1.267443206    0.9182788805    1.482388307    1.022278029    0.748910307    0.8696523641    0.629241331    0.9000734309    1.080788847    0.7445226908    0.8023360887    0.7726551461    0.9963574935    0.6273068185    0.7600049995    0.9448197496    0.6950989282    0.8101848235
21.95    4.494752677    4.141078521    2.20590776    3.425765916    1.538618879    1.686721443    1.557229966    1.271252907    0.9205265894    1.487302252    1.024973883    0.7507888161    0.8715383763    0.6306428031    0.9019801598    1.083634033    0.746268075    0.8042494705    0.7742735015    0.9995012134    0.6286770041    0.7620716919    0.9468535334    0.6963023997    0.8117731157
22    4.504626668    4.152657676    2.212205258    3.437863558    1.542691979    1.691473939    1.561804682    1.275070331    0.9227985428    1.492220848    1.027644832    0.7526298529    0.873431176    0.6320313332    0.9039232484    1.086528258    0.7480243386    0.806132693    0.775905482    1.002672506    0.6300088933    0.7641131783    0.9488664808    0.6974551544    0.8132589003
22.05    4.514651373    4.1641169    2.218624333    3.450063852    1.546749863    1.696208068    1.566353005    1.278903076    0.9250769226    1.497184141    1.030301689    0.7545015074    0.8753464538    0.6334849913    0.905823757    1.089441583    0.7497694905    0.8080333471    0.7775257031    1.005864631    0.6313616904    0.7661834223    0.9509087269    0.6987288291    0.8148289217
22.1    4.524772353    4.17558106    2.225005504    3.462285407    1.550818265    1.700981149    1.570907462    1.282730913    0.927383552    1.502115965    1.032897197    0.7563576675    0.8772219657    0.6349885109    0.9077300567    1.092418157    0.751522333    0.8098916119    0.7791564003    1.009090611    0.632692208    0.7682211678    0.9529089596    0.6998786915    0.8163524352
22.15    4.534905016    4.187006222    2.231346737    3.474493734    1.554858871    1.705785317    1.575469328    1.286570821    0.9296847022    1.507080265    1.035514054    0.7582460359    0.8791161364    0.6364217026    0.9095865348    1.095428677    0.7532379453    0.811761805    0.7807471479    1.012310138    0.6340574036    0.7703101187    0.9549408252    0.7008479364    0.8179094116
22.2    4.545131271    4.198275654    2.237702917    3.486694288    1.558905104    1.710597961    1.580040265    1.290427286    0.9319854678    1.512052924    1.038122631    0.760099621    0.8809850681    0.637863848    0.9114822068    1.098477563    0.7549811679    0.8135849601    0.7823169077    1.015544433    0.6353828922    0.7723709116    0.9569722323    0.7019776997    0.8193792419
22.25    4.555272181    4.209535265    2.244099467    3.498955288    1.56307203    1.715401911    1.58454911    1.294294001    0.9343000857    1.517016328    1.040790191    0.7619765924    0.8828671068    0.6392655885    0.9133141534    1.101452245    0.7566905493    0.8153995127    0.783883842    1.018746033    0.6367132803    0.7744688776    0.9590638242    0.7030010383    0.8208440109
22.3    4.565122116    4.220870466    2.250524009    3.511278519    1.567191284    1.720174704    1.589089414    1.298160991    0.9366084797    1.521994797    1.043431454    0.7638439846    0.8847344891    0.6406614843    0.9151751279    1.104412925    0.758433789    0.8171964454    0.7854766924    1.021979154    0.6380109017    0.776531411    0.9610697645    0.7039832004    0.8224002905
22.35    4.574734041    4.232308886    2.256958109    3.52365477    1.571334498    1.72491725    1.593634288    1.302027822    0.9389115131    1.527013959    1.046099104    0.7657543445    0.8866151008    0.6420246483    0.9169740253    1.107338529    0.7601439116    0.8189895533    0.7870762333    1.025146189    0.6393136493    0.7786253538    0.9630631302    0.7049588162    0.8239701324
22.4    4.584054777    4.243685673    2.263399086    3.536136689    1.57544631    1.729688602    1.598188074    1.305895219    0.9412186821    1.532045387    1.048731251    0.767641851    0.8884816853    0.6435227513    0.918772529    1.110266147    0.7618947693    0.8207549479    0.7886818773    1.028375424    0.6406113187    0.7806956405    0.9650046443    0.7059048179    0.82548283
22.45    4.59327152    4.254995223    2.269893753    3.548679433    1.579561458    1.734468    1.602746228    1.309777386    0.943516763    1.537083579    1.051367946    0.7695468118    0.8903678954    0.6447920557    0.9205564855    1.113120756    0.7635763809    0.8225566274    0.7902696588    1.031575743    0.6419241287    0.7827851425    0.9669932532    0.7067725375    0.8271486688
22.5    4.60247533    4.266442151    2.276443118    3.561214577    1.58360793    1.739266669    1.607347893    1.313670929    0.9458020841    1.54208035    1.053986716    0.7714155495    0.89222071    0.6463893462    0.9223762433    1.116074518    0.7653200817    0.8243385676    0.7918630985    1.034819264    0.6432247856    0.7848497396    0.9689953512    0.7076592544    0.8287313175
22.55    4.611881902    4.277793072    2.282958379    3.5737717    1.587630869    1.744018193    1.611986881    1.317561597    0.9480915316    1.547090733    1.05661397    0.7732913567    0.8941085857    0.6477238726    0.9241678321    1.11899268    0.7670511928    0.8261197728    0.7934238936    1.03805123    0.6445316856    0.7869433129    0.9710782123    0.7085845778    0.8305045907
22.6    4.621143811    4.28908428    2.289570195    3.586324997    1.59161275    1.748781516    1.616656642    1.321425605    0.950367417    1.552111926    1.059244252    0.7751457867    0.8959826302    0.6491888285    0.9259972593    1.121960965    0.7688662764    0.8279025919    0.7949936201    1.041317017    0.6458238531    0.7890398212    0.9730900429    0.709491567    0.8320267841
22.65    4.630273374    4.300455909    2.296216867    3.59882599    1.595624294    1.75353366    1.621301439    1.325260442    0.952697513    1.55714646    1.061897206    0.7770162866    0.8978812686    0.6506210741    0.9277931352    1.124863563    0.7706304435    0.8296967048    0.7965606334    1.044577168    0.6471202675    0.7911777446    0.9750737779    0.710447704    0.8336825106
22.7    4.639427686    4.31184657    2.302816362    3.611261374    1.599634542    1.758265394    1.62596626    1.329076935    0.9550015964    1.562176845    1.064503878    0.7788683433    0.8997560554    0.6520795501    0.9296348106    1.127774221    0.7724320059    0.8314790221    0.7981509788    1.047875099    0.6484315248    0.7933184736    0.9770338794    0.7113342351    0.835330314
22.75    4.648647105    4.323246105    2.309441386    3.623745696    1.603661828    1.762993049    1.630644768    1.332946005    0.9573209665    1.56724774    1.06709817    0.7807415548    0.9016387594    0.6535003553    0.9314671238    1.130596037    0.7741745438    0.8332510693    0.799724492    1.051123176    0.6497458081    0.7954764469    0.9789806419    0.71232118    0.8370074411
22.8    4.657820796    4.334792967    2.316126136    3.636250318    1.607781936    1.767737493    1.635323793    1.336790505    0.9596212161    1.572331533    1.069683813    0.7826191172    0.9035104905    0.6549473115    0.9333487687    1.133503847    0.7759520716    0.8350454951    0.8013102904    1.054405447    0.6510622313    0.7976449744    0.9808525424    0.7134114923    0.8385442251
22.85    4.666896414    4.346411118    2.322840737    3.648722213    1.611937143    1.772508925    1.640027531    1.340648735    0.961973526    1.577428808    1.072267795    0.7844981629    0.905384743    0.6563615265    0.9352187289    1.136374106    0.7776883762    0.8368398104    0.8029022235    1.057662746    0.6523831423    0.7998473044    0.982718424    0.7145830779    0.8401174455
22.9    4.67603587    4.358063942    2.329522872    3.661242283    1.616062839    1.777248261    1.644735608    1.344500314    0.9642845351    1.582528385    1.074820754    0.7863665367    0.9072585136    0.6577399814    0.93713264    1.139285488    0.7794381359    0.8386571468    0.8045224275    1.060955842    0.6537119585    0.8020397263    0.9845662774    0.7156819589    0.8417096025
22.95    4.685197808    4.369742486    2.336193588    3.673790397    1.620202383    1.782025667    1.649492628    1.34837421    0.966632525    1.587666217    1.077384617    0.7882065349    0.9091343053    0.6591915776    0.9390343944    1.142186806    0.7811590636    0.8404845617    0.8061089988    1.064230133    0.6550180137    0.8042285121    0.9864091802    0.7167277872    0.8433163236
23    4.694367123    4.381366561    2.342917619    3.68645526    1.624304127    1.78682964    1.654288715    1.352243046    0.9689425122    1.592801303    1.079900399    0.7900591159    0.9110004881    0.6606382922    0.940953186    1.145114931    0.7829189415    0.842339135    0.8077200271    1.067536086    0.6563113912    0.8064150536    0.9881944439    0.7177003425    0.8448167815
23.05    4.703686362    4.392933386    2.349643397    3.699152986    1.628453626    1.791652828    1.659093563    1.356098112    0.9713027997    1.597928263    1.082435557    0.7919222457    0.9128903314    0.6620356987    0.9428961141    1.148004801    0.7846639012    0.8441816771    0.8093159598    1.070813029    0.6575669872    0.8086090583    0.9899936679    0.7187869557    0.8464981229
23.1    4.713102532    4.404449945    2.356464664    3.711836414    1.632606139    1.796437428    1.663870271    1.359893646    0.9736198616    1.603027356    1.084958579    0.793786844    0.9147622611    0.6634418084    0.9448918302    1.150871388    0.7864345232    0.8460185354    0.8110047312    1.074109446    0.6588071527    0.8107947456    0.9917933688    0.7200114654    0.8481492112
23.15    4.722303383    4.415830767    2.363311034    3.724488691    1.63682159    1.801260266    1.668641731    1.363721775    0.9760014119    1.608147975    1.087478008    0.7956633398    0.9166542962    0.6648485508    0.9468678592    1.154032409    0.7881845078    0.8478640956    0.8126811809    1.077383709    0.6600410921    0.8129848625    0.9935501299    0.7211270464    0.8496993645
23.2    4.731384089    4.427167736    2.370112457    3.737105224    1.641004017    1.806069038    1.673397975    1.367487844    0.9783690393    1.613272498    1.089997487    0.7975862527    0.9185422743    0.6663162092    0.9488374485    1.157262597    0.7899460387    0.8497043994    0.8143705555    1.080649991    0.6612840968    0.8151991675    0.9952701435    0.7220881612    0.8512990927
23.25    4.740497242    4.438433633    2.376972085    3.749667042    1.64518107    1.810896113    1.678216586    1.37126666    0.9807720133    1.61841897    1.092528004    0.7995174321    0.9204292397    0.6676702538    0.9508071929    1.160487833    0.7916872185    0.8515267958    0.8160702383    1.083893752    0.6625355294    0.817428281    0.9969363626    0.7232137439    0.852883174
23.3    4.749708    4.449734201    2.383895401    3.762275189    1.649321393    1.815667295    1.682999884    1.375011006    0.9831423468    1.62354261    1.095038592    0.8014571202    0.9223211695    0.6691539311    0.9527612832    1.163729522    0.7934366138    0.8533761835    0.8178109636    1.087142323    0.6638230059    0.8196454369    0.9986006489    0.724379955    0.8545284501
23.35    4.758929465    4.460943288    2.390836307    3.774872185    1.653491778    1.820466433    1.687820063    1.378809008    0.9855464976    1.628670507    1.097532144    0.8034072634    0.9242162762    0.6705809909    0.9547040401    1.167021709    0.7951885375    0.8551966038    0.8195296128    1.090400011    0.6650802999    0.8218644048    1.000278841    0.7255108412    0.8560932255
23.4    4.768146356    4.472165146    2.397798109    3.787552967    1.657683835    1.825200515    1.692671595    1.382552409    0.9879019262    1.633794618    1.100011741    0.8053417141    0.9261087435    0.672019261    0.9566174169    1.170244837    0.7969363985    0.8570238302    0.8212696417    1.093673622    0.6663224221    0.8240820522    1.001963073    0.7266981698    0.8578345807
23.45    4.777521215    4.483171203    2.40475724    3.800129713    1.661934257    1.829961078    1.697564605    1.386293952    0.9902724518    1.638866338    1.10247715    0.8072753524    0.9280031329    0.6734491667    0.9585316172    1.173498427    0.7987014254    0.8588240831    0.8229720581    1.096947978    0.6675460609    0.8263016526    1.003653202    0.7278421712    0.85939207
23.5    4.78709693    4.494102345    2.411718291    3.812753115    1.666198675    1.834758516    1.702408986    1.390002058    0.9926407015    1.643934906    1.104918973    0.8092130701    0.9298983099    0.6748481973    0.9604294274    1.176749952    0.80046665    0.8606098119    0.8246817429    1.100263619    0.6687598006    0.8285122285    1.005358199    0.7288905058    0.8611369835
23.55    4.796607134    4.5049662    2.418681706    3.825319979    1.670465169    1.839652526    1.707264905    1.393738666    0.995033686    1.64902068    1.107387458    0.8111447919    0.9317995067    0.6763382856    0.9623200846    1.18005158    0.8022816957    0.8623442767    0.8263648942    1.103581202    0.6699723868    0.8307207972    1.007033972    0.7299719938    0.8628128967
23.6    4.806106161    4.515773682    2.425651606    3.837952445    1.674714046    1.844611896    1.712058951    1.397416458    0.997430421    1.65406565    1.109851308    0.8130767652    0.9337066409    0.677728417    0.9642122279    1.183345368    0.8040732602    0.8640482736    0.8280635854    1.106913978    0.671209365    0.8329153348    1.008759169    0.7310951509    0.8643702027
23.65    4.815710813    4.526674933    2.432630518    3.850502923    1.678976292    1.849658936    1.716904433    1.401123199    0.9998203659    1.659101926    1.112275504    0.8149868401    0.935618185    0.6791619279    0.9660938195    1.186644475    0.8058611571    0.8657361831    0.8297410827    1.110215229    0.6724260934    0.8351089331    1.010504534    0.7322932693    0.8659418397
23.7    4.825766239    4.537610229    2.439588569    3.863025965    1.683188253    1.854679191    1.721737393    1.404859621    1.002201068    1.664135808    1.114677498    0.8168991172    0.9375043963    0.6805864198    0.9679618155    1.190007858    0.8076226191    0.8674365646    0.831423325    1.113500055    0.6736663056    0.8373009446    1.012255991    0.7334409675    0.8673461412
23.75    4.836002845    4.548549162    2.446567889    3.875497851    1.687317953    1.859750323    1.726579258    1.408593323    1.004605611    1.669141493    1.117083626    0.8188054054    0.9394077745    0.6820127589    0.9698149529    1.193363502    0.8094306469    0.869135886    0.8330658061    1.116770327    0.6748932383    0.8395027185    1.013994436    0.7346560466    0.868993543
23.8    4.846449151    4.559501197    2.453550574    3.888124595    1.691375631    1.864800563    1.731412596    1.412301248    1.007011444    1.674144113    1.119477709    0.8207377436    0.9412979806    0.6835018927    0.9716525166    1.196658073    0.8112205403    0.8708788269    0.8347295048    1.120044666    0.676138105    0.8417124165    1.015791692    0.7357840977    0.8704890439
23.85    4.857083299    4.570458916    2.46042328    3.900755395    1.695465243    1.869851875    1.736290587    1.416038461    1.009461954    1.679106718    1.121907081    0.8226666861    0.9431710607    0.6849350205    0.9735119152    1.199886299    0.8130081169    0.8725848085    0.8363847427    1.123305733    0.6773702467    0.8439238828    1.017623397    0.7370562562    0.8720878767
23.9    4.867776367    4.581263477    2.467271498    3.913450517    1.699561379    1.8748794    1.74109587    1.419815829    1.011885293    1.684117817    1.124360676    0.8246064156    0.9450140545    0.6863708447    0.9753888058    1.203044209    0.8147938282    0.8743161645    0.8380681917    1.126561502    0.6786242646    0.8461466483    1.019473892    0.7382196127    0.8737745602
23.95    4.878730921    4.592125988    2.47415423    3.926222018    1.703623295    1.879952817    1.745924089    1.423591402    1.014314128    1.689140147    1.126821661    0.8265340505    0.9468444544    0.6878170072    0.9772848582    1.206232918    0.8166248856    0.8760568895    0.8396895716    1.129829675    0.6798492659    0.8483688062    1.021332434    0.7395004497    0.8752581095
24    4.889803086    4.603140166    2.481023368    3.939057694    1.707701357    1.885050277    1.750703331    1.427403097    1.016762995    1.694158589    1.129292802    0.8284768988    0.9486706236    0.6892544476    0.9791677034    1.209406554    0.8184108717    0.8778573042    0.841305492    1.133105605    0.6810954104    0.8506149343    1.023257081    0.7407305747    0.8768869456
24.05    4.901039638    4.614098902    2.487808961    3.951887875    1.711738678    1.890152264    1.755502768    1.431247962    1.019215746    1.699187955    1.131759509    0.8304172658    0.950485334    0.6906472733    0.9810654912    1.212638583    0.8202430884    0.8796080566    0.8429155432    1.13638203    0.6823211369    0.8528669611    1.0251813    0.7419134537    0.8782961422
24.1    4.912161233    4.624926313    2.494686837    3.964821842    1.715733348    1.895290996    1.760267053    1.435098459    1.021696282    1.704250135    1.134193958    0.8323649649    0.9523006102    0.6921410832    0.9829514826    1.215888881    0.8220720917    0.8813829736    0.8445544693    1.139659552    0.6835659218    0.8551350451    1.027130094    0.7431147264    0.8799402553
24.15    4.92320666    4.63563997    2.501544059    3.977850411    1.719667294    1.900473816    1.764996281    1.438906161    1.024166728    1.709324414    1.136650559    0.8343058938    0.9540974874    0.6935366762    0.9848479313    1.219171464    0.8239538513    0.8831508565    0.8461561027    1.142975436    0.6848037982    0.8573796494    1.029047166    0.7443430794    0.8815210486
24.2    4.934254902    4.646397349    2.508416228    3.990859729    1.723608346    1.905668093    1.76968613    1.442722493    1.026631834    1.714377954    1.139099289    0.8362746524    0.9558994198    0.6950241622    0.9867442571    1.222449718    0.8258329226    0.8849531158    0.847766813    1.146294963    0.6860515987    0.8596349732    1.031010771    0.7454716842    0.8830908973
24.25    4.945184736    4.657133056    2.515243201    4.003881153    1.72753765    1.910892213    1.774352333    1.446544791    1.029085286    1.719410748    1.141559931    0.8382047275    0.957687234    0.6964734522    0.9886599652    1.225761914    0.8277545571    0.8867431707    0.8493862354    1.14966256    0.6872607298    0.8618816589    1.032981825    0.7466719821    0.8845935284
24.3    4.956202522    4.667985324    2.522192    4.016982526    1.731491649    1.916107423    1.778945705    1.450427855    1.031582484    1.724478146    1.144058815    0.8401444341    0.959492686    0.6979032241    0.9905343865    1.229075806    0.8296659253    0.8885482899    0.8510092944    1.153037987    0.6884968166    0.8641673982    1.035003075    0.7478805254    0.8861050538
24.35    4.967250144    4.678838252    2.529136154    4.030136818    1.735423565    1.921292187    1.783506213    1.45434679    1.034046721    1.729525723    1.146547351    0.8420763618    0.9612898717    0.6992964875    0.9924150193    1.232421279    0.8316010375    0.8903098921    0.8526500276    1.156426797    0.6897080295    0.8664391262    1.037007481    0.7490220236    0.8877300957
24.4    4.978333864    4.689824308    2.536007734    4.043297977    1.739371997    1.926534973    1.788081766    1.458266792    1.036522661    1.734621757    1.149052406    0.844038138    0.9630971007    0.7007311226    0.9942622879    1.235763102    0.8335231295    0.8921196275    0.8542915087    1.159811003    0.6909408505    0.8687612209    1.039076317    0.7502334577    0.8891542185
24.45    4.989270338    4.700817897    2.542806422    4.056386937    1.743255994    1.931792042    1.792639448    1.462158891    1.038961459    1.73970077    1.151535198    0.8459580893    0.9648796541    0.7021656164    0.9961376011    1.239111245    0.8354512936    0.8939062139    0.8559431093    1.163188822    0.6921368412    0.8710822714    1.041122125    0.7514643316    0.8905882944
24.5    5.000338121    4.711600987    2.549565516    4.069479911    1.747159449    1.93705891    1.797201004    1.466084834    1.041438612    1.744791786    1.154019022    0.8479061633    0.9666838838    0.7035973058    0.9979956048    1.242457971    0.8373478182    0.8957136032    0.8576157452    1.166560512    0.6933541417    0.8734493419    1.043190064    0.7526732608    0.8921601539
24.55    5.0115271    4.722273877    2.556247605    4.082552782    1.751033989    1.942274322    1.801775961    1.470007736    1.043899711    1.749850058    1.156484815    0.8498171596    0.9684703982    0.7050411029    0.9999251981    1.24588135    0.8392683952    0.8974910507    0.8593085549    1.169955003    0.6945541922    0.8757911096    1.045221091    0.7540308876    0.893748597
24.6    5.022763149    4.732979346    2.562855666    4.095645268    1.75497035    1.947525151    1.806357469    1.473991365    1.046385437    1.754972336    1.159012956    0.8517595907    0.9702810847    0.706457104    1.001863305    1.249252004    0.8411873511    0.899279159    0.8609609365    1.173329283    0.6957699697    0.8781477171    1.047302659    0.7552076754    0.8951458068
24.65    5.033960947    4.74349756    2.56946439    4.108673661    1.758878529    1.952817409    1.810966846    1.477952154    1.048829374    1.760106413    1.161493376    0.8536735201    0.9720717581    0.707857659    1.003816795    1.252644145    0.8431164508    0.9010366118    0.862619206    1.176737687    0.6969674587    0.8804525017    1.049310457    0.7565202626    0.8965993314
24.7    5.044983793    4.753994036    2.576093957    4.121698889    1.762841873    1.958143523    1.815578201    1.481906029    1.051321118    1.765277595    1.163991645    0.8556166988    0.9738662815    0.7092887159    1.00574428    1.256055215    0.8450021273    0.9028186258    0.864261518    1.18012923    0.6981700484    0.8827906428    1.051338041    0.7578589835    0.8980074099
24.75    5.05592798    4.764461729    2.582765183    4.134745595    1.766818743    1.963471204    1.820183432    1.485819802    1.05381896    1.770440354    1.166476085    0.8575461989    0.9756347162    0.7106272774    1.007680398    1.259404324    0.8468929482    0.9046048415    0.8659394552    1.183557979    0.6993523746    0.885090259    1.053347434    0.7590558137    0.8994970947
24.8    5.066789728    4.77484256    2.589468033    4.147774003    1.770834922    1.968790564    1.824743553    1.489793243    1.056373085    1.77565698    1.168980602    0.85953937    0.977420214    0.7120053119    1.009580218    1.262768981    0.8487681941    0.9064117292    0.8676019534    1.186946397    0.7005677318    0.8874536099    1.055377363    0.7603796415    0.9010405659
24.85    5.077723549    4.785219846    2.596188686    4.160851562    1.774778111    1.974063104    1.829209688    1.493738875    1.058908838    1.780864419    1.171465469    0.8615152283    0.9791947354    0.7134181307    1.011486222    1.266206756    0.8506333556    0.9082410778    0.8693030868    1.190372321    0.7017566964    0.8897882351    1.05734792    0.7615690557    0.902492333
24.9    5.088556165    4.795666955    2.60283935    4.173884572    1.778748203    1.979367839    1.833688415    1.497689286    1.06142909    1.786104736    1.173996682    0.863525369    0.9810310063    0.7147936696    1.013395965    1.269589312    0.8524653855    0.9100650186    0.8709481778    1.193771444    0.7029371814    0.8921545386    1.05935903    0.7627517021    0.9039370656
24.95    5.09948297    4.806082427    2.609432141    4.186907074    1.782706209    1.984666141    1.838137977    1.50161681    1.063903939    1.791379177    1.176541101    0.8655093852    0.9828542613    0.7162436889    1.015321878    1.272998769    0.8542968909    0.9119082122    0.8726594416    1.19722028    0.7040876719    0.8944734958    1.061381022    0.763971821    0.9054432293
25    5.110417262    4.817156157    2.615976122    4.199909006    1.786601655    1.990043154    1.84261832    1.505576042    1.066385178    1.796695384    1.179102733    0.867524797    0.9846982818    0.7176168921    1.017211384    1.276384507    0.8561060362    0.9137368353    0.8743353411    1.200612306    0.7052171262    0.8968289685    1.063419271    0.7651225955    0.9068771886
25.05    5.121183631    4.828213939    2.622544755    4.212860782    1.790479192    1.99544047    1.847080532    1.509563729    1.068865961    1.802010594    1.181659913    0.8695369429    0.9864976136    0.7189780378    1.019174256    1.279834081    0.8579436404    0.9155766232    0.8760450011    1.204062304    0.7063593991    0.8991395214    1.065454617    0.766358591    0.9083567993
25.1    5.131663458    4.839107981    2.629121737    4.225805458    1.794346031    2.000830989    1.851602134    1.51362141    1.071348152    1.807378482    1.184246511    0.871566313    0.9883411251    0.7203513014    1.021123609    1.283254064    0.8597661524    0.9173936044    0.8776770182    1.207479184    0.7074988735    0.9014677826    1.067526024    0.7675523339    0.9099358882
25.15    5.141953374    4.850172828    2.6356881    4.238855707    1.798189427    2.00615749    1.856100613    1.517665808    1.073795035    1.812758557    1.186786444    0.873595282    0.990163496    0.7217776544    1.023131757    1.286711259    0.8615831317    0.9192145989    0.8793374713    1.210963731    0.7086584132    0.9037546286    1.069564673    0.7687718272    0.9112911968
25.2    5.152077801    4.861339946    2.642216056    4.251902094    1.802069996    2.011463992    1.860644808    1.521755805    1.076258093    1.818177964    1.189350458    0.8756432855    0.9920242626    0.7231220833    1.025120906    1.29017384    0.8633816909    0.9210238688    0.880941822    1.214426006    0.7098103215    0.9060692557    1.071644506    0.7699621864    0.9128652933
25.25    5.162277104    4.872598223    2.648806419    4.264960083    1.806003469    2.016739239    1.865153432    1.525864027    1.078723858    1.823605821    1.191882006    0.8776839865    0.9938367885    0.7244852429    1.027143161    1.293592174    0.8651639955    0.9228674976    0.8826110359    1.217906971    0.7110198887    0.9083618627    1.073667341    0.7711066721    0.9144480994
25.3    5.172676175    4.88396579    2.655332737    4.277955889    1.809949237    2.022043365    1.869667755    1.529974963    1.081187232    1.829028565    1.1944274    0.879741409    0.9956783551    0.7258191826    1.029161679    1.296961404    0.8669425224    0.924718379    0.8842613328    1.221348212    0.712225433    0.9106615992    1.075643328    0.7724558651    0.9158996327
25.35    5.183263866    4.895218708    2.66192206    4.290954334    1.813902936    2.027343731    1.874163142    1.534086123    1.083631451    1.834478845    1.196984415    0.8818235228    0.9975095737    0.7271709065    1.031184654    1.300227344    0.8687122741    0.9266126662    0.8859581421    1.22482932    0.7134692148    0.9129422012    1.077611673    0.7737885169    0.917533958
25.4    5.193989361    4.906590161    2.668487846    4.303905931    1.817913592    2.03269543    1.878691397    1.538193484    1.086087876    1.839944339    1.199567289    0.8838896472    0.9993481113    0.7285075519    1.033202233    1.303516069    0.870467151    0.9284564244    0.8876103494    1.228268222    0.7146982942    0.9152258291    1.079592105    0.7749074405    0.9189706457
25.45    5.20475264    4.917758012    2.675080585    4.316841749    1.821937152    2.038028128    1.883198907    1.542291222    1.088532523    1.845405539    1.202156996    0.8859756611    1.001169878    0.7298705451    1.035217497    1.306841758    0.8722041711    0.9303433044    0.8893158211    1.231731106    0.7159475577    0.917503535    1.081578266    0.7762028872    0.9204060955
25.5    5.215585634    4.928869207    2.681652422    4.329738214    1.825941408    2.043351781    1.887754175    1.546393094    1.090990786    1.850850247    1.204738322    0.8880644552    1.002996879    0.731189965    1.037263656    1.310288672    0.8739172858    0.9322091732    0.8909733937    1.23519632    0.7171479229    0.9197783112    1.08355597    0.7773553427    0.9219171942
25.55    5.226447698    4.940132285    2.688279731    4.343043638    1.829956724    2.048627373    1.892339838    1.550469814    1.093455071    1.856245222    1.207308674    0.8901726293    1.00481493    0.7325168316    1.039341449    1.313771261    0.8755996985    0.9341341731    0.8926571333    1.23871178    0.718387233    0.9220365894    1.08553568    0.7785639416    0.9233993411
25.6    5.237467646    4.951415809    2.694816827    4.356346974    1.833965023    2.053933247    1.896963451    1.55456445    1.095900617    1.861573434    1.209880921    0.8922448199    1.006615659    0.733830857    1.041449891    1.317289812    0.8772706908    0.9360050067    0.8942999617    1.242239115    0.7195852621    0.924283034    1.087563172    0.7797458654    0.9248653344
25.65    5.248307475    4.962755007    2.701351267    4.369610518    1.837969232    2.059244012    1.901520098    1.558639122    1.098335654    1.866904359    1.212464486    0.8943611357    1.0084139    0.7350964251    1.043572395    1.320823613    0.8789194404    0.9379307104    0.8959613487    1.245766027    0.720832147    0.9265588242    1.089608166    0.7808713565    0.9264349662
25.7    5.258975917    4.97403459    2.707807964    4.382750587    1.841960588    2.064558791    1.90604321    1.56273611    1.100764229    1.872204154    1.215025978    0.8964503601    1.010202908    0.7364495973    1.045723671    1.324383592    0.8805161537    0.9398036213    0.8976144192    1.249288291    0.7220292689    0.9288174069    1.091612751    0.7819351925    0.928004028
25.75    5.26962508    4.985355029    2.714256293    4.395862121    1.845988477    2.069860074    1.910531238    1.566855321    1.103185203    1.877558086    1.217610622    0.8985754998    1.011999649    0.7377575642    1.04786801    1.327954604    0.8820811565    0.9417068576    0.8992783938    1.252808294    0.7232807568    0.9311129766    1.093638993    0.7830591917    0.9295709146
25.8    5.280214313    4.996688709    2.72069868    4.408959033    1.850075776    2.07515465    1.915007696    1.57095423    1.105588383    1.882910722    1.220197851    0.9006816974    1.013782545    0.7390123605    1.050052    1.331607994    0.8836600179    0.9435548768    0.9009116013    1.25634176    0.724496241    0.9333602996    1.095659593    0.7842115839    0.9312308976
25.85    5.290739022    5.008140335    2.727225048    4.422169026    1.854182989    2.080429436    1.919538962    1.575037734    1.1079576    1.888291535    1.222781191    0.902830033    1.015574936    0.7403712697    1.052207274    1.335214715    0.8852627758    0.9454564893    0.9025189705    1.25987543    0.725753807    0.9356731097    1.097763577    0.7855700604    0.9326278804
25.9    5.301414206    5.019899953    2.733618372    4.435440344    1.858259312    2.085722558    1.924111009    1.579124895    1.110341963    1.893656725    1.225360299    0.9049086402    1.017355162    0.7416334256    1.054389146    1.338856294    0.8868867165    0.9473020704    0.9041371346    1.263445814    0.7269750394    0.937942838    1.099827999    0.7869351852    0.9341663127
25.95    5.312220789    5.031639637    2.7399773    4.448674404    1.86236999    2.09099257    1.928634416    1.583238938    1.112723591    1.899093045    1.228001272    0.9070178778    1.019148529    0.7428975694    1.056527361    1.342481879    0.8884911384    0.9491694247    0.9057571788    1.267000315    0.7282453467    0.9402448932    1.101867417    0.7881862705    0.9357639477
26    5.322845118    5.043512489    2.746327473    4.461908326    1.866500668    2.09630626    1.933140973    1.587332829    1.115086763    1.904487577    1.230646346    0.9090820142    1.020889236    0.74429281    1.058692671    1.346100653    0.890121298    0.951016473    0.9073655856    1.270603006    0.7294822703    0.9425114166    1.103869925    0.7895794646    0.9373395964
26.05    5.333735151    5.055440695    2.752788854    4.475138043    1.870645864    2.101610921    1.937637364    1.591440064    1.117435364    1.909911899    1.233331557    0.9111938276    1.022648069    0.7456140999    1.060789071    1.349732246    0.8917235488    0.9528708819    0.9089325526    1.274196854    0.7307623866    0.9448243929    1.105907408    0.7909819695    0.9391349151
26.1    5.344610385    5.067505867    2.759239102    4.488328026    1.874818569    2.106847266    1.942086333    1.595547226    1.119797811    1.915265328    1.236026723    0.913263188    1.02439942    0.7468429431    1.062917613    1.353447324    0.8933705458    0.9547007231    0.9105415186    1.277833662    0.7320369396    0.9471056268    1.10789328    0.7923161167    0.9405162338
26.15    5.355502877    5.07956943    2.765698886    4.501564978    1.879033005    2.112010316    1.94654626    1.59967699    1.122159387    1.920621692    1.238716656    0.9153818093    1.026191494    0.7483262574    1.065056784    1.35712883    0.8949767822    0.9565679926    0.9121403878    1.281418121    0.7333419122    0.9494471694    1.109925534    0.7935742051    0.9423721268
26.2    5.366229362    5.091543142    2.772179106    4.514859437    1.883242556    2.117147605    1.951033867    1.603783332    1.124507389    1.925920805    1.241385361    0.9174694887    1.027934979    0.7495744031    1.067272952    1.360903491    0.8966059513    0.9584175768    0.9137646774    1.285004925    0.7346123978    0.9517251073    1.111946941    0.7947863363    0.9439268345
26.25    5.376918065    5.103621408    2.778681565    4.528257707    1.887524556    2.122215311    1.955543337    1.607882531    1.126873518    1.931263139    1.244096346    0.9195957809    1.029684951    0.7509995489    1.06945805    1.36470151    0.898208216    0.9602875936    0.9153653866    1.288566168    0.7358955613    0.9540734805    1.114014052    0.796142629    0.945673064
26.3    5.387614855    5.115845867    2.78521354    4.541759023    1.891791401    2.127267478    1.960015924    1.6119709    1.129250625    1.936580604    1.246798402    0.9216843847    1.031417336    0.7522355384    1.071701393    1.368590854    0.8998642055    0.962148072    0.9170262182    1.292150341    0.737188135    0.9563621118    1.1160497    0.7976259424    0.9473023778
26.35    5.398611645    5.128160784    2.791809155    4.555224714    1.896065382    2.132348421    1.964483838    1.616091373    1.131649008    1.94191045    1.249550728    0.9238119132    1.033188726    0.7535346234    1.073907277    1.372450996    0.9014776731    0.9639871529    0.9186341959    1.295677702    0.7384962758    0.9587154524    1.118141896    0.7987986288    0.949032696
26.4    5.40970875    5.140292781    2.798424012    4.568778823    1.900333417    2.137444595    1.968919007    1.620261441    1.134012334    1.947227123    1.252376512    0.9259192719    1.034931108    0.7548796758    1.076165036    1.376215332    0.9031448977    0.9658319802    0.9202918306    1.299261136    0.7397651365    0.9610356927    1.120170469    0.800082689    0.9506327674
26.45    5.421157205    5.152540118    2.805005549    4.582344893    1.904596592    2.142507663    1.973332127    1.624448655    1.136362175    1.95253427    1.255229895    0.9280369469    1.036729194    0.7562337711    1.078352612    1.379946378    0.9047676338    0.9676635476    0.9218981627    1.302785929    0.7410131524    0.963400091    1.122251569    0.8013079753    0.9522828091
26.5    5.432504024    5.16484897    2.811560689    4.595979316    1.908880482    2.147578812    1.977749385    1.628612251    1.138717524    1.957857088    1.258045666    0.9301104773    1.038507661    0.7576301321    1.080571277    1.383762842    0.9064387724    0.9694953995    0.9235177174    1.306324543    0.742272332    0.9657288222    1.124273727    0.802471947    0.9538548166
26.55    5.443895912    5.177115698    2.818015181    4.609642951    1.913171983    2.152637747    1.982184523    1.632787827    1.141120301    1.963201191    1.260913915    0.9321923933    1.040327812    0.7588733333    1.082745422    1.387586447    0.9080852876    0.9713403056    0.9250808808    1.30980852    0.7435285224    0.9680937989    1.126317656    0.8035629499    0.9553448519
26.6    5.455398967    5.189268597    2.824447402    4.623407173    1.917475327    2.157693524    1.986618382    1.637000865    1.143529308    1.968550249    1.263755517    0.9342506298    1.042128244    0.7601994185    1.084956306    1.391397402    0.909753647    0.9731786283    0.926720446    1.313316238    0.7448069512    0.9704219339    1.128335526    0.8048283985    0.9569201229
26.65    5.467178897    5.201587228    2.830734613    4.637150687    1.921782165    2.162735912    1.991068371    1.641246999    1.146006296    1.973913643    1.26659702    0.9363293894    1.043959347    0.7614355048    1.08714994    1.395165592    0.9113625191    0.9749823042    0.9283284153    1.316684306    0.7460894234    0.9727825582    1.130425465    0.8060449908    0.9584832624
26.7    5.478991892    5.213842916    2.837126064    4.650894766    1.926054964    2.167797274    1.995480604    1.645445996    1.148475389    1.979248959    1.269425266    0.9384016872    1.045765814    0.7627163155    1.089390088    1.398954609    0.9130026867    0.9768100661    0.9299664268    1.320272794    0.7473917872    0.9751257025    1.132540795    0.8073526769    0.9600655331
26.75    5.490740851    5.225894881    2.843520983    4.664657734    1.930304075    2.172888609    1.999872312    1.649652998    1.150985629    1.984577763    1.272281038    0.9404580925    1.047577932    0.7640768784    1.091625128    1.40271913    0.9146133806    0.9786322527    0.9315495798    1.32374731    0.7486831625    0.9774897644    1.134721031    0.8085112766    0.961625534
26.8    5.502558367    5.238023561    2.849887864    4.678488404    1.934550397    2.177949142    2.004257735    1.65385721    1.153439294    1.98992324    1.275168923    0.9425265468    1.049345464    0.7654207196    1.093880832    1.406479161    0.9162481614    0.9804722763    0.9331396569    1.327281932    0.7499663543    0.9798332591    1.1369096    0.8097887766    0.9632825033
26.85    5.514398207    5.250131045    2.856200117    4.692346819    1.938839327    2.182959297    2.008642466    1.65805722    1.155906007    1.995308482    1.278115697    0.9446070789    1.051142506    0.7666674585    1.096130361    1.410199498    0.9178388441    0.9822637164    0.9346825881    1.330815448    0.7512030072    0.9821815234    1.139067684    0.8110316822    0.9649256555
26.9    5.526483378    5.262507557    2.862643638    4.706225274    1.943140879    2.187963853    2.012992128    1.662223964    1.158344604    2.00069914    1.281043373    0.9466757197    1.052934483    0.767983607    1.098377404    1.413881558    0.9194753432    0.9840575896    0.9362616567    1.334355799    0.7524716203    0.984494661    1.141235451    0.8123823979    0.966495785
26.95    5.538481588    5.27498624    2.869135184    4.720066614    1.94753831    2.192979973    2.017360943    1.66642893    1.160787705    2.006075076    1.284004663    0.9487317336    1.054736273    0.7693737935    1.100600735    1.417489694    0.9211100688    0.9858011057    0.9378197053    1.33785432    0.753682761    0.986801404    1.143434594    0.8134850019    0.9681044091
27    5.550351261    5.287638973    2.875712404    4.733895773    1.951880625    2.198055973    2.021754814    1.670624476    1.163219966    2.011464452    1.286942408    0.9507889874    1.056514798    0.7704600312    1.102818725    1.421093738    0.9227760716    0.9875903766    0.9394137749    1.341381153    0.7549068599    0.9891158321    1.145605269    0.8148471886    0.9695788871
27.05    5.562280495    5.300293221    2.882299472    4.747624735    1.956225555    2.203183913    2.026185179    1.674807046    1.165687475    2.01687439    1.289899477    0.9528041238    1.058306438    0.7719595574    1.105065038    1.424726062    0.9244030743    0.989346994    0.9410071233    1.344896659    0.7560948929    0.9914245281    1.147747679    0.8160126814    0.9711283543
27.1    5.574413986    5.312917385    2.888978937    4.761354396    1.960562689    2.208301851    2.030602372    1.67899316    1.168113957    2.022302865    1.292854765    0.9548257132    1.060110501    0.7731785296    1.107283603    1.428334729    0.9260204329    0.9911236265    0.9426345705    1.34843212    0.7573229742    0.9937630951    1.149858077    0.8172729193    0.9727170873
27.15    5.586710751    5.325887997    2.895755702    4.77509071    1.964924364    2.213447802    2.035010859    1.683188385    1.170571    2.027749578    1.295845376    0.9568371175    1.061918437    0.7744069467    1.109493691    1.431964296    0.9276245612    0.992890235    0.9442559217    1.351968029    0.7585248059    0.9960910347    1.151924498    0.8187149045    0.9742180327
27.2    5.599037567    5.338843482    2.902588453    4.788737781    1.96931096    2.218573325    2.039390778    1.687337509    1.172984356    2.033217161    1.298817175    0.9588681956    1.06372846    0.7757246109    1.111693934    1.435543743    0.9292350858    0.9946664272    0.9459087408    1.35552982    0.7597723779    0.9984473926    1.154020303    0.8201571794    0.9757498224
27.25    5.611346338    5.351821356    2.909369076    4.802278131    1.973703836    2.22375033    2.043752579    1.691521334    1.175421617    2.038651491    1.301776348    0.9608738163    1.065524598    0.776962116    1.113907948    1.439096281    0.9308489803    0.9963845017    0.9475578484    1.359049061    0.7609869237    1.00080718    1.156165485    0.8216653899    0.9773161471
27.3    5.623583889    5.364888378    2.916155033    4.815750567    1.978102717    2.228944629    2.048051935    1.695682915    1.177812875    2.044086486    1.30476205    0.9629143619    1.067324723    0.7784341269    1.11611877    1.442567986    0.9324248206    0.9981165931    0.9492077585    1.362743833    0.7622360865    1.003178711    1.158346906    0.823237227    0.9788023404
27.35    5.635934872    5.378030261    2.922939892    4.829166721    1.982478629    2.234199385    2.052393303    1.699889104    1.180236062    2.049481448    1.307737298    0.9649318433    1.069103828    0.7795757409    1.118381788    1.44601012    0.9340350155    0.9998089722    0.9508523402    1.366370449    0.76344491    1.005540102    1.160520934    0.8246966794    0.9802985639
27.4    5.648517296    5.391209041    2.929866966    4.842629072    1.986767485    2.239458667    2.056733382    1.704095209    1.18263129    2.054891366    1.310714884    0.9669956604    1.070868812    0.7809934423    1.120615498    1.449328343    0.935625722    1.001515917    0.9524660771    1.369970446    0.7646842509    1.007933418    1.162705123    0.8263783515    0.9818756458
27.45    5.6613237    5.404405652    2.9368549    4.856117575    1.9910687    2.244719572    2.061086587    1.708355326    1.185077437    2.060295539    1.313711898    0.9690713364    1.072629003    0.7822319169    1.122829356    1.452653694    0.9372422717    1.003205746    0.9540792091    1.37357066    0.7659081128    1.010292445    1.164892527    0.8280655056    0.98335203
27.5    5.674097836    5.417413201    2.943904033    4.86955228    1.995375229    2.250015496    2.065403709    1.712630785    1.187518237    2.065749    1.316672063    0.9711883539    1.074382057    0.7835755972    1.124985986    1.455856523    0.9388392571    1.004894597    0.9557023759    1.377126787    0.7671551461    1.012663371    1.167096972    0.8298962149    0.984897216
27.55    5.686821979    5.430276316    2.950764567    4.883014767    1.999730921    2.255395537    2.069770746    1.716932912    1.189979646    2.071193501    1.319594778    0.9732638188    1.076118958    0.7848348969    1.127195763    1.459093662    0.9404952369    1.006572782    0.9573570298    1.380718729    0.7683753473    1.015009999    1.169259874    0.8316707792    0.9863904391
27.6    5.699589467    5.443249096    2.957664386    4.896414695    2.004073301    2.260721497    2.074176425    1.721197472    1.192401592    2.076619148    1.322519811    0.9753906369    1.077880766    0.7861783312    1.129374938    1.462328956    0.9420914718    1.008318209    0.9590121584    1.384267859    0.7696089024    1.017386522    1.171507187    0.8333521814    0.9880342666
27.65    5.712498538    5.456166373    2.964512142    4.909902284    2.008415891    2.266031199    2.078657112    1.725465195    1.194846733    2.082055818    1.325431159    0.9774945256    1.079639125    0.787400738    1.131598804    1.465660557    0.9437077225    1.010046804    0.9606679531    1.387841086    0.7708238549    1.019741056    1.173749618    0.8350953415    0.9894739415
27.7    5.725459909    5.468943463    2.971281908    4.923513551    2.012804562    2.271347513    2.083105153    1.729727681    1.197297921    2.087571937    1.328335409    0.9796232903    1.081409977    0.7887134377    1.133786759    1.468966274    0.9452515206    1.011797529    0.9622969987    1.391383375    0.7720659941    1.022128174    1.176062207    0.8368251257    0.9910371299
27.75    5.738286322    5.48163172    2.978030375    4.937123182    2.017163663    2.276683007    2.087519294    1.734028258    1.19976614    2.093083616    1.331211626    0.9817387741    1.083188718    0.7901193022    1.135997853    1.472342849    0.94683777    1.013547543    0.963943572    1.394933582    0.7732847979    1.024482203    1.178320761    0.8385912823    0.9924388727
27.8    5.750983616    5.494309178    2.984868808    4.950794783    2.021503343    2.28192966    2.091915821    1.738334086    1.202227859    2.098616077    1.334073335    0.98387249    1.085004528    0.7913630985    1.138176636    1.475655206    0.9483844415    1.015312216    0.9655756916    1.398439266    0.7745193586    1.026877286    1.180603665    0.8401765086    0.9938882727
27.85    5.763743021    5.507154212    2.992077694    4.96453719    2.025808345    2.287194958    2.096324092    1.742638557    1.204716064    2.104122821    1.336923716    0.9859795307    1.086817343    0.7927028321    1.140415916    1.479080836    0.9499836192    1.017071662    0.9672037486    1.40194558    0.7757302206    1.029266713    1.182905367    0.841873518    0.995355978
27.9    5.776510215    5.520112413    2.99939132    4.978394525    2.030102609    2.292470962    2.10070395    1.746915721    1.207242934    2.109602869    1.339778696    0.9881241387    1.08861847    0.7940740091    1.142635523    1.482475688    0.9515418193    1.018827391    0.968825321    1.405396904    0.7769412071    1.031685136    1.185245236    0.8433867306    0.9968471019
27.95    5.78909129    5.533133436    3.006701913    4.992220114    2.034418616    2.29779481    2.10503328    1.751190142    1.209760717    2.11508292    1.342617182    0.9902497613    1.090428881    0.7954153059    1.144933654    1.485826056    0.9531375283    1.020565855    0.9704308413    1.408878201    0.778126387    1.034084825    1.187546837    0.8449463255    0.998303578
28    5.801616952    5.546242688    3.014014991    5.00613394    2.038732753    2.303087103    2.109339903    1.755466833    1.212298695    2.120570001    1.345454    0.9923722015    1.092266218    0.7967114001    1.147249808    1.489142493    0.9546693023    1.022298885    0.9720217723    1.412313611    0.7793186084    1.036476403    1.189859595    0.846449238    0.9997262576
28.05    5.814220742    5.559436351    3.021389405    5.020022192    2.043060104    2.308361732    2.113602609    1.759762593    1.21478895    2.126036526    1.348274799    0.994474019    1.094106856    0.7979643732    1.149580506    1.492540704    0.9562778361    1.024012451    0.9735864526    1.415749908    0.7804862637    1.038836586    1.192121226    0.8480994799    1.001316075
28.1    5.826951988    5.572836974    3.028724116    5.03383444    2.047397814    2.313605551    2.117834575    1.764093119    1.217290547    2.131503406    1.351108934    0.9965905285    1.095962536    0.7992352613    1.151948629    1.495913678    0.9578647071    1.025713536    0.9751163596    1.419138216    0.7816359328    1.041202725    1.194435546    0.8498886204    1.002866757
28.15    5.839570342    5.58644615    3.036170149    5.04760253    2.05170408    2.318888288    2.122144015    1.768408924    1.219793486    2.136957667    1.3538852    0.9987002097    1.097792927    0.8004650969    1.15440148    1.499315946    0.9595129077    1.02740427    0.9766762794    1.42255563    0.7827777563    1.043562187    1.196686418    0.8515567043    1.004361311
28.2    5.852025707    5.600068396    3.04367567    5.061417772    2.056038113    2.324135281    2.126510216    1.772751246    1.222339497    2.142432909    1.356663719    1.000826189    1.099644266    0.8018897843    1.156836061    1.502685902    0.9611318366    1.029081715    0.9782311678    1.425953668    0.7839264951    1.04595072    1.198970402    0.8532214282    1.005884988
28.25    5.864379427    5.613903172    3.051066323    5.07531856    2.060343414    2.329369049    2.130932417    1.777097913    1.224874024    2.147871546    1.359452371    1.002942239    1.101476479    0.8029508852    1.15926184    1.506029859    0.9627890357    1.030769057    0.979799829    1.429396567    0.7850685507    1.04835542    1.201203263    0.8548180981    1.007369205
28.3    5.87657134    5.627815434    3.058428073    5.089251979    2.064759226    2.334689156    2.135369836    1.78147557    1.227447648    2.153340094    1.362233161    1.005071129    1.103329679    0.8043229144    1.161668953    1.509386318    0.9644182307    1.032449927    0.9813426057    1.432829475    0.78619685    1.050779292    1.20340233    0.8563487498    1.008983322
28.35    5.888875561    5.641730185    3.065722842    5.103186966    2.069181871    2.340087349    2.139793468    1.785833488    1.22998663    2.15882085    1.364946235    1.007191803    1.105160949    0.805694161    1.164098014    1.512650569    0.9660913844    1.034112642    0.982895964    1.436257562    0.7873121156    1.053187007    1.205516544    0.8580818011    1.0105159
28.4    5.901164086    5.655606692    3.072986569    5.117060486    2.073682656    2.345469952    2.144255187    1.790190156    1.232570393    2.164314076    1.367675179    1.009312707    1.107005396    0.8069365186    1.166517971    1.515929992    0.9677490404    1.035757294    0.9844343495    1.439688277    0.7884297063    1.055594696    1.207633929    0.8597906743    1.012054775
28.45    5.913448154    5.669366882    3.080190729    5.131004839    2.078163441    2.350838663    2.148697243    1.794509542    1.235146741    2.16978785    1.370398755    1.011422163    1.108854583    0.8081820752    1.16898567    1.519224521    0.969401447    1.037397942    0.9859848459    1.443104697    0.7895602638    1.057982893    1.209780183    0.8614907314    1.013461642
28.5    5.925956041    5.683004704    3.087374161    5.144964987    2.082638829    2.356186584    2.153138158    1.798839325    1.237803253    2.175297466    1.373153291    1.013541666    1.110725109    0.8093837306    1.171468162    1.522487194    0.9710507298    1.03904296    0.9875163404    1.446496693    0.7906902894    1.060399949    1.211895354    0.8630523789    1.014995848
28.55    5.938703947    5.696673822    3.094598644    5.158940946    2.087054583    2.361515817    2.157571602    1.803174641    1.240440751    2.180828903    1.375860709    1.015664783    1.112608417    0.8105766685    1.173936845    1.525724833    0.9727330546    1.040703501    0.989032474    1.449920326    0.7918306641    1.06279953    1.213977826    0.8644526701    1.016378034
28.6    5.951588615    5.710291861    3.101869341    5.172926024    2.091512015    2.366861944    2.161995126    1.807600398    1.243105855    2.186375818    1.378610099    1.017778874    1.114482862    0.8117708144    1.17640164    1.52895359    0.9744224471    1.04238788    0.9905146526    1.45334674    0.7929626706    1.065200233    1.215999024    0.8659910734    1.017915226
28.65    5.96452071    5.723883926    3.109124748    5.186882283    2.095905631    2.372165493    2.166417126    1.811986106    1.245752863    2.191946962    1.381343696    1.019883916    1.116341709    0.8131948008    1.178856018    1.532146334    0.9761185129    1.044108367    0.9920023326    1.45673508    0.7941202554    1.06757473    1.218035581    0.8675316189    1.019293284
28.7    5.977578138    5.737720736    3.116314932    5.200868846    2.100265474    2.37743829    2.170820946    1.816420374    1.248452536    2.197533792    1.384126617    1.022001271    1.118220738    0.8144496528    1.181303356    1.535322599    0.9778041162    1.04587511    0.9934542487    1.460086555    0.7953075433    1.069957829    1.2201279    0.8691443183    1.020833355
28.75    5.990771245    5.751764546    3.123429957    5.21487343    2.104607154    2.38267282    2.175205893    1.820815765    1.251123593    2.203101175    1.386907328    1.024140449    1.120104981    0.8157921916    1.183721047    1.538437076    0.9794651319    1.047648644    0.9949161516    1.463431937    0.7965094311    1.072324805    1.222192252    0.8707616264    1.022283404
28.8    6.004124949    5.765947543    3.130494494    5.228867802    2.108968324    2.38798434    2.179590647    1.825235112    1.25381451    2.208689825    1.389707581    1.026303408    1.12199    0.8170898306    1.186161184    1.541580869    0.9811362877    1.049387017    0.9963479782    1.466762631    0.7977259597    1.074703797    1.224283502    0.8724060555    1.023712637
28.85    6.017541076    5.78004997    3.137574532    5.242837612    2.113275973    2.393315379    2.18391963    1.829615345    1.256486109    2.214291972    1.392488219    1.028475803    1.123867487    0.8183496012    1.188639713    1.544702063    0.9827794121    1.051114491    0.9978125754    1.47010493    0.7989584682    1.077058305    1.226417929    0.8741154207    1.02517875
28.9    6.030751528    5.794139459    3.144594224    5.256733603    2.117669922    2.398669067    2.188216611    1.834089646    1.259179275    2.219862813    1.395296868    1.030654025    1.125751413    0.8195886179    1.191132434    1.547823334    0.9844373335    1.052846005    0.9992623962    1.473427434    0.8001763228    1.079436859    1.228598587    0.8756724543    1.0265857
28.95    6.043660358    5.80814496    3.151320294    5.27068556    2.122102149    2.403985208    2.192482376    1.838564398    1.26187358    2.22543037    1.398062511    1.032817169    1.127635124    0.8208702626    1.193616841    1.550906622    0.9860693238    1.054617361    1.000709977    1.476784122    0.8014051442    1.081785195    1.23077256    0.877151267    1.027936013
29    6.056407881    5.822233804    3.158221207    5.284671489    2.126566251    2.40930993    2.196804429    1.843065048    1.264599161    2.231061294    1.400825667    1.03500243    1.129558954    0.8221298649    1.196133712    1.553999728    0.98771852    1.056366746    1.002111366    1.480120559    0.8026041436    1.084147417    1.23294203    0.8788027074    1.029402481
29.05    6.069078764    5.836376601    3.165184546    5.298629338    2.131050542    2.414587921    2.201102215    1.847547503    1.26731479    2.236811533    1.403582838    1.037194504    1.131468423    0.8235092853    1.198638614    1.557021723    0.9893375429    1.05817158    1.003539687    1.483451025    0.8038213536    1.086492889    1.235063963    0.8807461383    1.030908306
29.1    6.0816937    5.850600256    3.172138119    5.31257011    2.135564481    2.419883706    2.205399604    1.852053769    1.270032656    2.242616493    1.406384023    1.039378004    1.133387233    0.8246134381    1.201140756    1.560048587    0.99098582    1.05995423    1.00496191    1.486748547    0.8050290975    1.088830458    1.237120795    0.8823693884    1.032396915
29.15    6.094281822    5.864854955    3.179098836    5.326613081    2.140018617    2.425111534    2.20972195    1.856558486    1.272703698    2.248461472    1.409163034    1.041554449    1.135283415    0.8258425006    1.203590894    1.56300774    0.9926077191    1.061749225    1.006407996    1.490059033    0.806259859    1.091140797    1.239113222    0.8839988592    1.033806909
29.2    6.106840255    5.879074636    3.185967727    5.340640879    2.144407092    2.43036333    2.214119424    1.861103605    1.275396296    2.254303947    1.411946047    1.043711079    1.13719015    0.8270896043    1.206095861    1.565911653    0.9942844469    1.063530162    1.007787915    1.493355906    0.8074829482    1.093513143    1.241095094    0.8853793898    1.035189989
29.25    6.119121832    5.893248013    3.192816114    5.354701551    2.148815697    2.43553126    2.218491774    1.865630069    1.278112714    2.260171615    1.41469963    1.045853458    1.13910167    0.8284316694    1.208572655    1.568784531    0.9959139748    1.065365862    1.009218563    1.496638567    0.8087242592    1.095881181    1.243088468    0.8868753413    1.036635343
29.3    6.13134276    5.907485718    3.199738594    5.368740759    2.153248948    2.440689743    2.22293524    1.870177726    1.280858122    2.266054047    1.417434054    1.047979995    1.14100838    0.8295966563    1.211058967    1.571731312    0.9975631513    1.067179934    1.010605483    1.499927516    0.8099399948    1.098254977    1.245148904    0.8884793865    1.037887375
29.35    6.143646398    5.921739625    3.206694528    5.382927231    2.157790807    2.445823288    2.227372462    1.874772493    1.283572947    2.271973943    1.420140902    1.050095639    1.1428938    0.8308596465    1.2135309    1.574678862    0.999160996    1.06903373    1.012020357    1.50320562    0.8111749366    1.100632047    1.247255293    0.8902258262    1.039429591
29.4    6.155987154    5.936011342    3.213619903    5.397233533    2.162347288    2.450958622    2.231847809    1.879389666    1.286323186    2.277930196    1.422853711    1.05219141    1.144758923    0.8319205536    1.216052221    1.57774828    1.000824936    1.070868936    1.013409726    1.506493247    0.812405569    1.103030866    1.249403676    0.8917429945    1.040659204
29.45    6.16822263    5.9503346    3.220479658    5.411500181    2.166892289    2.456040746    2.236298265    1.883982268    1.28907048    2.28390418    1.425563845    1.0542725    1.146618087    0.8332599144    1.218498549    1.580839729    1.002483366    1.072757063    1.014821309    1.509782419    0.8136943753    1.10542843    1.251560578    0.8932762827    1.042194337
29.5    6.180468049    5.964692681    3.227258017    5.425755471    2.171361139    2.461111371    2.240833422    1.888579601    1.291822968    2.289864961    1.42828891    1.056332395    1.148501886    0.834493392    1.220936177    1.583962304    1.004174512    1.074603598    1.016236058    1.513099218    0.8149701733    1.107829507    1.253667992    0.8946505286    1.043572069
29.55    6.192643342    5.979045078    3.234107789    5.440054195    2.17585111    2.466243663    2.245370417    1.893205686    1.294588192    2.295829086    1.431031429    1.058395804    1.150383807    0.835830182    1.223336216    1.587026605    1.005829164    1.076488435    1.017701712    1.516419699    0.8162774762    1.110245707    1.255808586    0.8962099845    1.045074863
29.6    6.204920738    5.993347663    3.241023055    5.454348755    2.180316333    2.471411392    2.249955515    1.897824814    1.297344076    2.301795016    1.433810501    1.060421515    1.152255908    0.8369168571    1.225775451    1.590105631    1.007488469    1.078378557    1.019160342    1.519757706    0.8175625398    1.112652616    1.257933999    0.8977151591    1.046341944
29.65    6.217360505    6.007643772    3.247897239    5.468738134    2.184835104    2.476583797    2.254531853    1.902432682    1.300114924    2.307806752    1.436592291    1.062466567    1.154146471    0.8382292056    1.228221313    1.593134108    1.00906865    1.08031971    1.020621114    1.523045508    0.8188882623    1.11507917    1.260088745    0.8993296695    1.04775829
29.7    6.230351905    6.021929469    3.25469606    5.48321164    2.18931348    2.481725696    2.259172387    1.907019039    1.302871109    2.313799885    1.439395347    1.064478824    1.15605429    0.8395427545    1.230720654    1.596154218    1.010665185    1.082221009    1.022066606    1.526328063    0.8201860711    1.117476231    1.262222916    0.9008853166    1.049073172
29.75    6.243356486    6.036460879    3.261554529    5.497751496    2.193800914    2.486785009    2.263841464    1.911621379    1.305641818    2.319823298    1.442245605    1.066527296    1.157961804    0.8407864864    1.233207218    1.599140615    1.012234567    1.084128884    1.023503371    1.529594825    0.821503279    1.119904504    1.264371158    0.9022369762    1.050466895
29.8    6.256075138    6.050912742    3.268355641    5.512248479    2.198276403    2.491841544    2.26856289    1.91620425    1.308416471    2.32578146    1.445116169    1.068544708    1.159882043    0.8420402783    1.235717039    1.602102076    1.013809162    1.085986084    1.024945712    1.53287104    0.8227708136    1.122296384    1.266457223    0.9033884965    1.051853191
29.85    6.268681952    6.065314684    3.275230552    5.526873242    2.202770167    2.496883569    2.273255837    1.920831786    1.311197454    2.331757469    1.447994272    1.070602745    1.161815045    0.8433232228    1.238183773    1.605026127    1.015345762    1.08783632    1.02634519    1.536134537    0.8240757172    1.124720782    1.268561304    0.9046536394    1.053310334
29.9    6.281303275    6.07971053    3.282142146    5.54141946    2.207191727    2.501919982    2.277993824    1.925403869    1.313987428    2.337697399    1.450845289    1.072646179    1.163729085    0.8445203031    1.240651219    1.607955182    1.016906701    1.089648312    1.027741494    1.539416477    0.8253513504    1.127122165    1.270604613    0.9061184602    1.054692171
29.95    6.293828564    6.094169715    3.289070608    5.556045751    2.211644458    2.506992239    2.282786653    1.930003643    1.316796386    2.34365415    1.453693843    1.0747158    1.16566848    0.8457650193    1.243086863    1.610879415    1.018451629    1.09147998    1.029122884    1.542669401    0.8266755977    1.129559761    1.272649088    0.9074683093    1.056090147
30    6.306244146    6.108779821    3.296024165    5.570673715    2.216095182    2.512037858    2.287576573    1.934618422    1.319588274    2.349547693    1.456536057    1.076726063    1.167601407    0.8469451537    1.245506258    1.613788209    1.02001237    1.093267066    1.030538364    1.545965569    0.8279734763    1.131945674    1.274599553    0.9088501169    1.057535658
30.05    6.318670507    6.123588497    3.30297191    5.585339836    2.220621416    2.517140434    2.292410592    1.939216181    1.322400119    2.355455056    1.459387884    1.078774746    1.169562143    0.8481782039    1.247888616    1.616673072    1.021577682    1.095082612    1.031949164    1.549230477    0.8292912139    1.134370635    1.276618661    0.9101227562    1.058984827
30.1    6.331165125    6.138483034    3.309938895    5.600003542    2.225143935    2.522235383    2.297282769    1.943752825    1.325208459    2.361371427    1.462208118    1.080781732    1.171514278    0.8494159216    1.250262199    1.619668558    1.023148019    1.096896747    1.033380431    1.552550217    0.8305927328    1.136736788    1.27861566    0.9112415892    1.060373496
30.15    6.343729452    6.153426288    3.316910394    5.614683991    2.229676394    2.527365785    2.302148773    1.948309151    1.328037993    2.367304663    1.465018634    1.082807015    1.173496163    0.8506579934    1.252583643    1.622679584    1.02469689    1.098699643    1.034769791    1.555815496    0.8319208712    1.139137663    1.28064632    0.9124893282    1.061908218
30.2    6.356330962    6.168345227    3.323908187    5.629289993    2.234139562    2.532508634    2.307033773    1.952834083    1.330865353    2.373211078    1.467769643    1.084797292    1.175440219    0.8518594096    1.254903237    1.625747831    1.026249308    1.100460259    1.036218398    1.559116888    0.833221218    1.141511393    1.28264966    0.9136849494    1.06334029
30.25    6.368925157    6.183218206    3.330930479    5.643978221    2.238630055    2.537711317    2.311976981    1.957394292    1.333718417    2.379151582    1.470579239    1.086816855    1.177394511    0.8531510886    1.257179679    1.628843095    1.027808599    1.102241556    1.037624265    1.562374998    0.8345427788    1.143936362    1.284713681    0.9148961876    1.064844818
30.3    6.381363831    6.197930041    3.337995435    5.658772194    2.243082102    2.542906329    2.316981461    1.96202067    1.336566511    2.385115865    1.473405786    1.088802109    1.179326716    0.8544304317    1.259479574    1.632010639    1.029371099    1.104018036    1.039072608    1.565675891    0.8358550512    1.146300974    1.286777323    0.9161387967    1.066136066
30.35    6.393522493    6.212740892    3.345112083    5.673597665    2.247514605    2.548127744    2.322068612    1.966704685    1.339427909    2.391153015    1.476295753    1.090803486    1.181270419    0.8557278254    1.261753016    1.635157087    1.030936965    1.105796345    1.040434374    1.568932391    0.8371642313    1.148719983    1.288863555    0.917136832    1.067663866
30.4    6.405523697    6.227318407    3.352302042    5.688410859    2.251922262    2.553375222    2.327154807    1.971404472    1.342254892    2.397139322    1.479175058    1.092802795    1.183137429    0.8569432818    1.26405287    1.638316569    1.032535307    1.107595216    1.0418021    1.57223976    0.838459843    1.151092066    1.29091825    0.9184821063    1.069038628
30.45    6.41742195    6.241872653    3.35944851    5.703148825    2.256320908    2.558634634    2.332347461    1.976155034    1.345091861    2.403154958    1.482082714    1.094852182    1.185023718    0.8582374861    1.266343598    1.641449857    1.034118658    1.109375652    1.043101216    1.575493591    0.8397709721    1.15350553    1.293066596    0.9196908226    1.070429623
30.5    6.429307262    6.256469478    3.366580085    5.71803964    2.260663205    2.563837753    2.337500762    1.980865561    1.347923206    2.409208224    1.484935496    1.09690222    1.186880634    0.8593085731    1.268633176    1.644612091    1.035703287    1.111193744    1.044444597    1.578764313    0.841071302    1.155836185    1.29517341    0.9209332322    1.071791575
30.55    6.441378192    6.271130055    3.373612288    5.733032032    2.26502221    2.569018471    2.3427327    1.985586781    1.350790042    2.415315782    1.487791028    1.098982106    1.188792351    0.8605678732    1.270888744    1.647851928    1.03728777    1.113016848    1.045753482    1.582030876    0.8423683998    1.158200542    1.297335072    0.9221162547    1.073110125
30.6    6.453251596    6.285871189    3.380642156    5.747973627    2.269420948    2.574188251    2.3479387    1.990255281    1.353636426    2.421418455    1.49065586    1.101050646    1.190670452    0.8618825464    1.273158693    1.651129399    1.038876299    1.114863217    1.047129306    1.585350312    0.8436682462    1.160547862    1.299445282    0.9234634815    1.074516245
30.65    6.46483995    6.300569123    3.387564356    5.762856585    2.273810261    2.57939631    2.353182681    1.994938306    1.3564883    2.427538264    1.493572641    1.103159701    1.192558775    0.8630679334    1.27544004    1.654419535    1.040459427    1.116705741    1.048472914    1.588614777    0.8449383051    1.162944908    1.301594584    0.9246408176    1.075761032
30.7    6.476345197    6.315186879    3.39456117    5.777817181    2.278204727    2.584573676    2.35838922    1.999613977    1.359315154    2.433654716    1.496505453    1.105262651    1.194424835    0.8645106988    1.277697056    1.657760012    1.042044204    1.118614759    1.049859222    1.591914923    0.846210056    1.165322226    1.303749429    0.9259468323    1.077165776
30.75    6.488102769    6.329728376    3.401593708    5.792719622    2.282567687    2.589773167    2.363642061    2.004343361    1.362139936    2.439821048    1.499504086    1.107367678    1.19628689    0.8657012621    1.279946563    1.661099944    1.043616199    1.120496922    1.051196675    1.595157522    0.8474686529    1.167738271    1.305901884    0.9270694642    1.078452079
30.8    6.499748456    6.344334994    3.408545942    5.807742334    2.286855194    2.594938732    2.368864686    2.009066108    1.364899081    2.445993639    1.502509651    1.1095033    1.198119807    0.8669934515    1.282158329    1.664377154    1.045190408    1.122455522    1.052560327    1.598389433    0.8487534739    1.170144789    1.308058645    0.9285512091    1.079962111
30.85    6.511483913    6.359098372    3.41541789    5.822843082    2.291152641    2.600083949    2.374122383    2.013842558    1.367647877    2.452189662    1.50552281    1.111646803    1.199950874    0.8680788297    1.284334495    1.667637069    1.04677432    1.124348639    1.05386105    1.601613064    0.8500010475    1.17258626    1.310125395    0.9298794491    1.081225457
30.9    6.522937287    6.373812449    3.422420809    5.838003053    2.29549078    2.605219928    2.379356586    2.01861285    1.370346181    2.458389625    1.508516867    1.113815785    1.201759231    0.8693902205    1.286496193    1.670938865    1.048345002    1.126264233    1.055138839    1.604871099    0.8512814042    1.175018901    1.312211451    0.9311997692    1.082702149
30.95    6.534232359    6.388384924    3.429378805    5.853040828    2.299911348    2.610336383    2.384619104    2.023359062    1.373052365    2.464535232    1.511582102    1.115952056    1.203556496    0.8705672596    1.28870143    1.674253052    1.049907795    1.128139557    1.056376284    1.608107931    0.8525284896    1.177469905    1.314276678    0.9325626865    1.083915649
31    6.545497111    6.402991648    3.436373854    5.868061995    2.304281371    2.615436254    2.389868965    2.028056717    1.375755913    2.470695024    1.514672679    1.118103559    1.205329131    0.8719927077    1.290871595    1.677541107    1.051470417    1.130072606    1.057637743    1.611362449    0.8538147511    1.179939565    1.316319622    0.9337467192    1.085257039
31.05    6.556879706    6.417611124    3.443424226    5.883112192    2.30863082    2.620534781    2.395236713    2.032756923    1.378463797    2.47682317    1.517743385    1.120241293    1.207110057    0.8731965834    1.293037773    1.680865366    1.053030756    1.131958275    1.058874731    1.614616016    0.8550592032    1.182406386    1.318402387    0.9349701662    1.086396743
31.1    6.568165304    6.432100879    3.45060124    5.898167158    2.312962474    2.625661224    2.400609423    2.037481891    1.381159195    2.48296969    1.520816298    1.122420203    1.208913934    0.8744279576    1.295168845    1.684213986    1.05456708    1.133874129    1.060138121    1.61784753    0.8563192183    1.184962167    1.320461699    0.9363676299    1.08744361
31.15    6.57935285    6.446214966    3.457723545    5.913330886    2.317352442    2.63084633    2.406004596    2.042256585    1.383897474    2.489129829    1.523898936    1.12455492    1.210717876    0.8756119398    1.297301447    1.68765754    1.056125394    1.135762428    1.06140337    1.621069972    0.8575094534    1.187485099    1.322500093    0.9376262889    1.088755074
31.2    6.590693363    6.460379567    3.464768469    5.928586605    2.321785922    2.636007644    2.411393642    2.047017493    1.386611818    2.495312082    1.526975395    1.126720049    1.212483239    0.8768917479    1.299337456    1.691044678    1.057675895    1.137722517    1.06263506    1.624237571    0.858716787    1.190031106    1.324577139    0.9391536223    1.090015761
31.25    6.602292245    6.474741624    3.471670331    5.943838725    2.326220013    2.641176349    2.416816009    2.051835578    1.389368454    2.501437647    1.530093808    1.128856674    1.214248178    0.8780220173    1.30135595    1.694478355    1.059238806    1.139642588    1.063841196    1.627425003    0.8598850949    1.192554726    1.326637093    0.9404831935    1.091321002
31.3    6.614035184    6.489172093    3.478493235    5.959188593    2.330608569    2.646342621    2.42219311    2.056640219    1.392082195    2.50758688    1.533200906    1.131013062    1.216025058    0.8792921245    1.303350727    1.697893175    1.06078476    1.141608013    1.065030513    1.630564632    0.8610880161    1.195138108    1.328712173    0.9417459334    1.092643889
31.35    6.625725899    6.503607555    3.48538214    5.974447163    2.334946423    2.651570944    2.427614242    2.061416108    1.394828109    2.513743986    1.536265917    1.133140553    1.217785954    0.8805683611    1.305405059    1.701398056    1.062325172    1.143549325    1.066266306    1.633737766    0.8622503415    1.197670298    1.33073529    0.9430842182    1.094103323
31.4    6.637705284    6.518080897    3.492340907    5.989808576    2.33927224    2.656882567    2.433031391    2.066184205    1.397554311    2.520002868    1.539338351    1.135301114    1.219583606    0.8817017175    1.307408045    1.70488918    1.063819777    1.145550693    1.067525821    1.636833423    0.8634404776    1.200237246    1.332767234    0.9446319738    1.095475926
31.45    6.650511761    6.532484005    3.499267611    6.005137905    2.343574795    2.662215276    2.438451176    2.071000751    1.400300799    2.526258608    1.542403571    1.137460166    1.22140534    0.8829049043    1.309473197    1.70842283    1.065338764    1.147519534    1.068825715    1.639961256    0.8646160219    1.202765106    1.334746842    0.9463631731    1.096788025
31.5    6.663153421    6.547051087    3.50618739    6.02049669    2.3478482    2.667476858    2.443879374    2.075885394    1.403012821    2.532528738    1.545448072    1.139663169    1.223273643    0.8842052068    1.311496649    1.711910411    1.06682651    1.149518441    1.070097694    1.643061774    0.8658502752    1.205336566    1.336780159    0.9478217778    1.098125387
31.55    6.675847925    6.561658465    3.513121313    6.035872877    2.352158017    2.672797256    2.449274709    2.080777494    1.405718596    2.538778853    1.548456162    1.14184315    1.225105246    0.8853762903    1.313632923    1.715425164    1.068363233    1.151489624    1.071387913    1.6462049    0.8670626841    1.207869679    1.338815499    0.9491913283    1.099318831
31.6    6.688451738    6.576225974    3.520067635    6.051314207    2.356484135    2.678141773    2.454689632    2.085669974    1.408437726    2.545043691    1.551479522    1.14406232    1.226974417    0.8865011263    1.315787682    1.718974092    1.069879946    1.153482558    1.072639571    1.649282811    0.8682911007    1.210456532    1.340918029    0.9505127693    1.100631098
31.65    6.701000795    6.590768742    3.527041761    6.06686289    2.360805433    2.683472887    2.460122131    2.09054565    1.411162216    2.551270709    1.554494232    1.14623683    1.228819901    0.8877221794    1.317984013    1.722679438    1.071394847    1.155447006    1.073916604    1.652454585    0.8695035566    1.213005299    1.343020335    0.9519867123    1.101895066
31.7    6.713519529    6.60518728    3.534030222    6.082327883    2.365143944    2.688754625    2.46555844    2.095369919    1.413870307    2.557506322    1.557530003    1.148444685    1.230697964    0.8890309431    1.32011712    1.726386126    1.072869192    1.157400283    1.075153998    1.655566798    0.8707194193    1.215612518    1.345129082    0.9534154392    1.10321659
31.75    6.726256699    6.619264547    3.541004823    6.097763039    2.369501628    2.694027142    2.470922401    2.100202772    1.416607985    2.563723496    1.560553236    1.150621639    1.23253043    0.8901557732    1.322281468    1.73012814    1.074365593    1.159362253    1.076423703    1.658718441    0.8719267747    1.218178161    1.347096729    0.9548698666    1.104517752
31.8    6.739170229    6.633152651    3.547917247    6.113215338    2.373891518    2.699310729    2.476303651    2.105078094    1.419364274    2.569994812    1.563608032    1.152807391    1.234359337    0.8915092029    1.3243942    1.733755118    1.075796748    1.161341196    1.077635699    1.661818589    0.8731402221    1.220784724    1.349031673    0.9561316348    1.105965037
31.85    6.751946219    6.647103996    3.554811227    6.128681513    2.378282956    2.704570092    2.481680838    2.109927937    1.422110175    2.576294522    1.566638557    1.154960101    1.236146338    0.8927926601    1.326517273    1.737471375    1.07724036    1.163342987    1.078853113    1.664945359    0.8743462903    1.223297573    1.350951348    0.9576031455    1.107343093
31.9    6.764705705    6.661259426    3.561653761    6.144140707    2.382733883    2.709825366    2.487069318    2.114811298    1.424852343    2.582606131    1.569689459    1.157134971    1.237973623    0.8940943677    1.328610153    1.741210737    1.078604825    1.165347667    1.080031001    1.667990649    0.8755324992    1.225846795    1.352887278    0.9591515389    1.10855109
31.95    6.777446377    6.675419066    3.568343218    6.15975335    2.387155556    2.715122044    2.492478052    2.119675538    1.427582304    2.588914771    1.572719374    1.159298913    1.239754252    0.8953410498    1.33071038    1.744917796    1.080012457    1.167365631    1.081277632    1.671053756    0.8767323663    1.228378997    1.354758499    0.9606715329    1.109756962
32    6.79028565    6.689467824    3.575012732    6.175330395    2.391589212    2.720405705    2.498054661    2.124548071    1.43031298    2.595229292    1.57577822    1.161475842    1.241548295    0.8965167823    1.332789561    1.748509063    1.081416487    1.169356761    1.082578989    1.674078404    0.877925193    1.2309508    1.356725783    0.9621649292    1.111082841
32.05    6.802801077    6.703522589    3.581723702    6.191012387    2.395988967    2.725679932    2.503625281    2.12941508    1.4330224    2.6014968    1.578801026    1.163626648    1.243387094    0.8978593667    1.33489097    1.752065737    1.082840439    1.17138696    1.083921625    1.677162221    0.8791352091    1.233483324    1.358653221    0.9637584051    1.112332031
32.1    6.81541291    6.717521157    3.588348519    6.206650444    2.400431557    2.730945162    2.509149784    2.13430707    1.435738762    2.60781164    1.581881777    1.165795178    1.245258549    0.8990714568    1.337009027    1.755551056    1.084225591    1.17342035    1.085251315    1.680226477    0.8803353016    1.236056746    1.360668863    0.9651513449    1.113779242
32.15    6.828036787    6.731700306    3.595046637    6.222263714    2.40479219    2.73617816    2.514642525    2.139207086    1.438441384    2.614134597    1.584938168    1.167947159    1.247130638    0.9005609867    1.339158702    1.759011285    1.085624213    1.175483262    1.086609694    1.68333346    0.8815650541    1.238613852    1.362625807    0.9665770474    1.114956121
32.2    6.840428299    6.745957906    3.601732674    6.237871621    2.409189027    2.741394773    2.5201135    2.144166851    1.441184347    2.620475488    1.588014688    1.170073484    1.249020531    0.9016674638    1.341343202    1.762431826    1.086988507    1.177535737    1.08793219    1.68642266    0.8827814737    1.241195774    1.364610529    0.9681815653    1.116399882
32.25    6.852870231    6.760231879    3.60846468    6.253566068    2.413558292    2.74661796    2.525582874    2.149135028    1.443897135    2.626762114    1.591074603    1.172184237    1.250887873    0.903047127    1.343579081    1.765761171    1.08836401    1.179589458    1.089254627    1.689533272    0.8839972128    1.243749041    1.366646939    0.9696641788    1.117759296
32.3    6.865575626    6.774630863    3.615263313    6.269125973    2.417961251    2.751878199    2.531015187    2.154135497    1.446641114    2.633020832    1.594181123    1.174289526    1.252774742    0.9043451611    1.345870044    1.769089013    1.089741118    1.18161756    1.090550877    1.692627135    0.8851668037    1.246303511    1.36877237    0.9712254049    1.11908541
32.35    6.878443521    6.788971203    3.622103839    6.284690482    2.422320614    2.757196343    2.536451627    2.159103607    1.449341456    2.63929397    1.597299903    1.176401342    1.254620733    0.9057019605    1.348191766    1.772446853    1.091150428    1.183676978    1.091845781    1.695744532    0.8863653577    1.24886014    1.370884758    0.9730325981    1.120335167
32.4    6.89122447    6.803230663    3.628867873    6.30044226    2.42660444    2.762611448    2.54192789    2.164091339    1.452053309    2.645563445    1.600484374    1.178493192    1.256466613    0.9069900324    1.350562204    1.775760025    1.092542504    1.185655962    1.093095991    1.698868247    0.8875321399    1.251389546    1.373048101    0.974645603    1.121662669
32.45    6.903986989    6.817334088    3.635716016    6.316411324    2.430829033    2.768049731    2.547392517    2.169057855    1.454721393    2.65183418    1.603638507    1.180585201    1.258285063    0.9083960809    1.352935096    1.779106802    1.093914287    1.18765164    1.094358739    1.701990988    0.8887448755    1.253904518    1.375212208    0.9761360114    1.123015316
32.5    6.916723297    6.83145153    3.642530651    6.332475589    2.435131513    2.773493112    2.552804608    2.174065198    1.45746422    2.658126364    1.60679773    1.182656309    1.260151897    0.9096467941    1.355363414    1.782533252    1.095280377    1.189671801    1.095640133    1.705134894    0.8899443384    1.256398743    1.377344249    0.9778410401    1.124184867
32.55    6.92937868    6.845498658    3.649463743    6.348617487    2.439433121    2.779001475    2.558211084    2.179019678    1.460197786    2.664423989    1.609947199    1.184733904    1.262001134    0.9109770043    1.357762354    1.785890527    1.096635118    1.19171557    1.096940726    1.708269186    0.8911802305    1.258866159    1.379576469    0.9796461608    1.125500153
32.6    6.941795686    6.859590485    3.656481589    6.364785367    2.443815416    2.78454627    2.563679944    2.183999041    1.462974611    2.670684761    1.6131221    1.186806578    1.263860615    0.9122317829    1.360155813    1.789258963    1.097971107    1.193728671    1.098256402    1.711435238    0.8923787578    1.261345177    1.381835006    0.9815657014    1.126920335
32.65    6.954312613    6.873889061    3.66353941    6.381014289    2.448138578    2.790111063    2.56915248    2.188986479    1.465730683    2.676950626    1.616315536    1.18891041    1.265699709    0.9135321777    1.36250325    1.792551049    1.09924376    1.19576774    1.099592381    1.714618517    0.8935930756    1.263859866    1.384132525    0.9834912789    1.12833435
32.7    6.967167831    6.888213235    3.670511749    6.39721571    2.452572195    2.795691887    2.574654641    2.193979688    1.468516223    2.683189238    1.619526453    1.191003836    1.267529941    0.9148438633    1.364886146    1.795797822    1.100539603    1.197776479    1.100947158    1.717834197    0.8947809914    1.266362874    1.386411324    0.9851307822    1.129590705
32.75    6.980455568    6.902391761    3.677539268    6.413616002    2.456986231    2.801220392    2.580211861    2.198950108    1.471271614    2.689434679    1.622687506    1.193135443    1.269348433    0.9163000583    1.367226666    1.799129488    1.101794725    1.199793728    1.102280104    1.721008545    0.8959989831    1.268875312    1.388796504    0.9866572306    1.131059796
32.8    6.993823565    6.916492089    3.684557343    6.42996435    2.461426402    2.806777755    2.585713675    2.203907542    1.474065672    2.695693249    1.625866487    1.195240166    1.271172621    0.9175533907    1.369650384    1.802542215    1.103094683    1.201764283    1.103606454    1.72419732    0.8971910241    1.271353367    1.391178878    0.9883655007    1.13224659
32.85    7.007318103    6.930341057    3.691446869    6.446431042    2.465871005    2.812297327    2.591178751    2.208841489    1.476834394    2.701947218    1.629040884    1.197392767    1.273018859    0.9189133607    1.372069396    1.805939159    1.104335131    1.203764222    1.10492241    1.727324409    0.8984088314    1.273830852    1.393481084    0.9901082022    1.133698306
32.9    7.020859441    6.944323274    3.698174534    6.46290167    2.470337747    2.817825287    2.596653688    2.213843118    1.479622735    2.708195784    1.632198589    1.199521042    1.274873264    0.9201805911    1.374552983    1.809312015    1.105598073    1.205779806    1.106236973    1.730446548    0.8995838111    1.276271787    1.395777137    0.9918544903    1.134849456
32.95    7.03453379    6.958399369    3.704861337    6.479384732    2.474835085    2.823346626    2.602147854    2.218820375    1.482366239    2.714458348    1.635374855    1.201663071    1.276748162    0.9215669795    1.376980848    1.812651574    1.106801488    1.207826604    1.107535197    1.73354664    0.9007866771    1.278743079    1.398066032    0.9938364857    1.136166283
33    7.048046281    6.972328033    3.711483219    6.495948898    2.479360094    2.828927573    2.607724306    2.223830469    1.485120121    2.720728308    1.638521563    1.203775967    1.278601712    0.9228126999    1.379440485    1.816038658    1.108039449    1.209832332    1.108828905    1.73668739    0.901963776    1.281165373    1.400357697    0.9957534084    1.137402925
33.05    7.061484055    6.986212331    3.717991178    6.512533774    2.48386101    2.834451589    2.613338612    2.228783835    1.487862967    2.726980262    1.641664417    1.205877181    1.280490627    0.9242368801    1.381853259    1.819357258    1.109237266    1.211817248    1.11011803    1.739816985    0.9031558644    1.283607491    1.402667341    0.9976609063    1.138753109
33.1    7.075030474    7.00023157    3.72457393    6.529132423    2.488352402    2.839998854    2.619000226    2.233742473    1.490624038    2.733238321    1.644765203    1.207944029    1.282376702    0.925513612    1.384315393    1.822751414    1.110509914    1.213774537    1.111409526    1.742965195    0.9043329798    1.286035907    1.404982198    0.999628613    1.140051896
33.15    7.088705128    7.014018292    3.731189916    6.545780297    2.49280593    2.845449115    2.624601753    2.238677851    1.493364261    2.739488578    1.647857216    1.210032753    1.284261492    0.9268942365    1.386716059    1.826081286    1.111721543    1.215738982    1.112687726    1.746050213    0.9055623429    1.288462231    1.40726788    1.001219436    1.141370895
33.2    7.102676615    7.027676791    3.737828665    6.562441446    2.49728246    2.850913993    2.630242587    2.243633282    1.496065581    2.745732346    1.650907153    1.212121352    1.286132154    0.9281663989    1.389113375    1.829538634    1.112980898    1.217674884    1.113993601    1.749115519    0.9068007725    1.290846559    1.409561371    1.002811404    1.14267062
33.25    7.116844807    7.041289647    3.744474957    6.579106348    2.501780418    2.856381274    2.635841118    2.248609315    1.498749304    2.75198229    1.653965546    1.21422087    1.288020006    0.9294819298    1.391470165    1.832921464    1.114141403    1.219632515    1.115342485    1.75212649    0.9080690466    1.293221448    1.411818094    1.004496803    1.143915444
33.3    7.130843983    7.054732262    3.751195073    6.595814819    2.506244166    2.861890213    2.641503838    2.253590282    1.501491531    2.758281154    1.65703971    1.216303176    1.289890656    0.9308752796    1.393861622    1.836343386    1.115298672    1.221585771    1.116723257    1.755172316    0.9093401596    1.295568679    1.414031779    1.006039141    1.145207225
33.35    7.14507136    7.068298144    3.757939985    6.612588104    2.510671919    2.867419704    2.647189225    2.258556595    1.504249882    2.764601839    1.660124767    1.218391368    1.291780356    0.9322085451    1.396241748    1.839701131    1.116396072    1.223572125    1.118096858    1.758171259    0.9106516067    1.297977464    1.416271839    1.007537158    1.146578633
33.4    7.159220028    7.081892379    3.764705052    6.629364977    2.515058879    2.873068831    2.652958221    2.263578233    1.50699135    2.77089682    1.663185837    1.220442557    1.293688065    0.9335900072    1.398617062    1.843116801    1.117543506    1.225549669    1.119474249    1.76120337    0.9119711788    1.300386301    1.418444366    1.009210509    1.147669532
33.45    7.173330504    7.095416734    3.771492372    6.646061446    2.51947042    2.878777621    2.658713833    2.268616014    1.509770604    2.777222944    1.666255147    1.222480642    1.29560046    0.9349462911    1.400970222    1.846557147    1.118628371    1.227550125    1.120860238    1.764222384    0.9133095323    1.302803407    1.420650938    1.010709989    1.14897173
33.5    7.187390311    7.1096338    3.778310467    6.662690485    2.523881708    2.884529266    2.664491307    2.273675789    1.512525149    2.783602312    1.669330874    1.224533069    1.297481321    0.9363396453    1.403318603    1.850082427    1.119765929    1.229549301    1.122236301    1.76728897    0.9146382395    1.30521077    1.422832028    1.012157221    1.150251251
33.55    7.200887242    7.124016227    3.785106637    6.679373522    2.528320932    2.890285165    2.670270485    2.27875001    1.515270811    2.790047378    1.672396153    1.226601214    1.299358043    0.9376243224    1.405690142    1.853655105    1.120855128    1.231547239    1.123602325    1.770331234    0.9159710457    1.307627136    1.42506812    1.013570117    1.151582293
33.6    7.214376613    7.138385135    3.792004075    6.696102863    2.532733181    2.896058808    2.676073646    2.283817943    1.518046105    2.796519447    1.675438476    1.228641422    1.301220159    0.9390698636    1.408123391    1.857242069    1.12194488    1.233553855    1.124970934    1.773399179    0.9173116193    1.310025213    1.427269208    1.015089703    1.152805801
33.65    7.227993768    7.153110219    3.798855301    6.712824375    2.537171613    2.90181893    2.681822746    2.288908194    1.520827966    2.803064208    1.678487333    1.230690738    1.303135349    0.9403555278    1.410583284    1.860745206    1.12301832    1.23556338    1.126340407    1.776461796    0.9186468989    1.312399366    1.429470654    1.01682085    1.154109634
33.7    7.241901927    7.167832425    3.805775149    6.729569274    2.541572281    2.90762812    2.687608611    2.293965306    1.523595249    2.809627463    1.681589099    1.232776215    1.305072935    0.9417195317    1.41304226    1.864348445    1.124105211    1.237554486    1.127731646    1.779506196    0.9199907274    1.314757741    1.431582012    1.018404694    1.155329958
33.75    7.255822256    7.182609447    3.812695281    6.746389775    2.545944193    2.913445576    2.693422381    2.299054333    1.526396979    2.816204057    1.68470852    1.234867897    1.30702553    0.9431269475    1.415458135    1.868061722    1.125170858    1.239571517    1.12912369    1.782561098    0.9213229035    1.317084892    1.43367765    1.020069232    1.156539407
33.8    7.269775375    7.197519949    3.819586529    6.763327163    2.550313702    2.919270046    2.69927536    2.304125065    1.529202957    2.822726307    1.687816102    1.23694472    1.308957339    0.9444475914    1.417851638    1.871811866    1.126224981    1.241594326    1.13052631    1.785620119    0.9226485237    1.319410323    1.435726266    1.02170017    1.157662425
33.85    7.283773653    7.212463753    3.826455774    6.780296843    2.554702076    2.925061956    2.705167141    2.309231126    1.532044398    2.829252816    1.690950832    1.239051157    1.310927592    0.9458493001    1.420235294    1.875616274    1.12727892    1.243600183    1.131906203    1.788664594    0.923976801    1.321753967    1.437835929    1.023368688    1.158871547
33.9    7.297893369    7.227465728    3.833320935    6.797277015    2.559033394    2.930840322    2.711137187    2.314308462    1.534836545    2.835749507    1.694126449    1.241150387    1.31285983    0.9472553199    1.422642933    1.879405741    1.128345207    1.245598052    1.13332505    1.791730457    0.9252922614    1.324093478    1.439953656    1.025009268    1.16013413
33.95    7.31209176    7.242732543    3.840027032    6.814233561    2.563417245    2.936607223    2.717062632    2.319435238    1.537648937    2.842242177    1.697312337    1.243264962    1.314767759    0.948657777    1.42503251    1.883123747    1.129439692    1.247625214    1.134724413    1.794749074    0.9266072645    1.326434288    1.442066234    1.026908557    1.161438717
34    7.32639505    7.25812312    3.846717629    6.831190906    2.567732213    2.942356086    2.722967343    2.324536662    1.540443501    2.848725767    1.700517946    1.245371606    1.316670915    0.9500915657    1.427410704    1.886865462    1.130552922    1.249678252    1.136123755    1.797775611    0.9279009389    1.32877701    1.444128443    1.028562619    1.16279183
34.05    7.340631396    7.273360517    3.853468986    6.848135205    2.572050953    2.948114276    2.728827927    2.32963316    1.543221862    2.855246806    1.703761683    1.247489385    1.318576064    0.9515111011    1.429766162    1.890929398    1.131686552    1.251772882    1.137470325    1.800759219    0.929198921    1.33114131    1.446271433    1.030316133    1.164075032
34.1    7.355014251    7.288635401    3.860203065    6.865191151    2.576359647    2.953847792    2.73469033    2.334706896    1.545967264    2.861697268    1.706993282    1.249571175    1.320476036    0.9530416539    1.432119792    1.895039682    1.132808418    1.253848768    1.138843269    1.803760152    0.9304956077    1.333468972    1.448387823    1.032038942    1.165447603
34.15    7.369338698    7.303709609    3.866934522    6.882278699    2.580712993    2.959589442    2.740561585    2.339790602    1.548728177    2.868153591    1.710192083    1.251647264    1.322368058    0.9544090874    1.434512854    1.899162918    1.133975575    1.255936676    1.140204601    1.806744434    0.9317923692    1.335829335    1.450518801    1.033566109    1.166563901
34.2    7.383554739    7.318892408    3.87356787    6.899410998    2.585040695    2.965190256    2.746377162    2.34477792    1.551469743    2.874621064    1.713358961    1.253734802    1.324274994    0.9558375006    1.436898676    1.903130235    1.135146518    1.258019332    1.141624432    1.809745697    0.9330754616    1.338188747    1.452664194    1.035231918    1.167934899
34.25    7.397876695    7.334041443    3.880110495    6.916422963    2.58938496    2.970742792    2.75216569    2.349755684    1.554228988    2.88117401    1.71652885    1.25582436    1.326192213    0.9572510975    1.439285058    1.907072706    1.136350172    1.260071391    1.143030745    1.812740504    0.9343360408    1.340573735    1.454854527    1.036732776    1.169021506
34.3    7.411934354    7.348948162    3.886659224    6.933475316    2.593777803    2.976307331    2.757925239    2.35472111    1.556957249    2.887766352    1.719644264    1.257928843    1.328083192    0.9587613023    1.441647917    1.910998625    1.137508922    1.262126957    1.144462315    1.815742583    0.9356093231    1.342961334    1.457121189    1.038236066    1.170494049
34.35    7.425488046    7.364142596    3.893071935    6.950489837    2.598358259    2.981899999    2.763714027    2.359717185    1.559691899    2.894442029    1.722794343    1.260033811    1.329999474    0.9601261684    1.444027512    1.915023873    1.138701057    1.264148063    1.145852632    1.818729038    0.9368641607    1.345374677    1.459412162    1.039657733    1.171634308
34.4    7.438892652    7.37966631    3.899541057    6.967462562    2.60293662    2.987451531    2.769490447    2.364723436    1.562404503    2.901113306    1.725921496    1.26211386    1.331933236    0.9615780014    1.446392003    1.919088379    1.139821169    1.266165758    1.147264778    1.821711368    0.9381094867    1.34776514    1.461633343    1.041128885    1.172893379
34.45    7.45243676    7.395222988    3.905999246    6.98442302    2.607567068    2.993038367    2.77523205    2.369820374    1.565180093    2.907821503    1.729045889    1.264179721    1.33386991    0.9630027536    1.448788658    1.923268001    1.140953423    1.268169269    1.148670342    1.824674216    0.9393243912    1.350195503    1.46385039    1.042645479    1.174128055
34.5    7.466089208    7.41084206    3.912454836    7.001358466    2.612199077    2.998585713    2.780920777    2.374924904    1.567990174    2.914532763    1.732157078    1.266231443    1.335770075    0.9644227105    1.451171069    1.927416627    1.142051221    1.270188264    1.150072222    1.827647113    0.9405365622    1.352580826    1.466059395    1.044294298    1.175212231
34.55    7.480097579    7.426566053    3.91885095    7.01832212    2.616869176    3.004101159    2.786659236    2.380066966    1.570852597    2.921266924    1.735266026    1.268316682    1.337682134    0.9658186238    1.453524794    1.93161806    1.143163838    1.272167881    1.151430263    1.830591719    0.9417358392    1.354962515    1.468280737    1.045910925    1.176478127
34.6    7.494355655    7.442145131    3.925339843    7.035482506    2.621498369    3.009608585    2.792353242    2.385202584    1.573693616    2.928019308    1.738359824    1.270401383    1.339565134    0.9672297453    1.455859711    1.935832269    1.144210114    1.274182555    1.152843763    1.833491508    0.9429424285    1.35731328    1.470518387    1.047468131    1.177597039
34.65    7.508812251    7.457385225    3.931798572    7.052552463    2.626117414    3.015098408    2.798045285    2.390384513    1.576552413    2.934744996    1.741492223    1.272489033    1.341477797    0.9686246017    1.458208509    1.940070082    1.145258877    1.276200178    1.154263479    1.836378149    0.9441395937    1.359690247    1.472845393    1.048820002    1.178777667
34.7    7.523205718    7.472402126    3.938398935    7.069664837    2.630727012    3.020526972    2.803702924    2.395553811    1.579388711    2.941434448    1.744600438    1.274563875    1.343388047    0.9700943745    1.460480005    1.944282686    1.146242742    1.278246199    1.155729314    1.839231451    0.9453762167    1.362064625    1.475200353    1.05025849    1.1799885
34.75    7.537730879    7.487615017    3.944954807    7.086744258    2.635334014    3.026011233    2.809421189    2.400733762    1.582236894    2.948123667    1.747722597    1.276626248    1.345305959    0.9714348566    1.46276727    1.948546878    1.147245195    1.280263301    1.157172288    1.842084838    0.9465903733    1.364461829    1.477625841    1.051579512    1.181164195
34.8    7.552452816    7.503162154    3.951501358    7.103863672    2.639845706    3.031505536    2.815102252    2.405885745    1.585079867    2.954814443    1.750800363    1.278709874    1.347227097    0.9729092584    1.465027665    1.952782265    1.148199662    1.282300576    1.158656509    1.844936696    0.947809065    1.366847036    1.479959845    1.052955876    1.182510064
34.85    7.567024159    7.518254686    3.957988284    7.120980008    2.644328975    3.037015048    2.820808543    2.411038316    1.587943722    2.961512839    1.753930228    1.280834463    1.349163357    0.9743210121    1.467334129    1.956967149    1.149207861    1.284325864    1.160142341    1.847798728    0.9489875267    1.369224948    1.482559088    1.05442433    1.183662242
34.9    7.581492283    7.533107287    3.964473602    7.138173937    2.648792118    3.042498009    2.826454261    2.416172127    1.590786103    2.968230151    1.757031103    1.282949797    1.351062997    0.9757166607    1.46965458    1.961089752    1.150187545    1.286374624    1.161672892    1.85067366    0.9502018693    1.371591336    1.485178556    1.055471067    1.185039462
34.95    7.596048008    7.547755524    3.97096064    7.155365006    2.65322132    3.048056059    2.832093669    2.421322817    1.593670487    2.974986266    1.760139336    1.285047651    1.352966662    0.9770511669    1.471963523    1.965266823    1.151211546    1.288382126    1.163195741    1.853562649    0.9513940482    1.373977265    1.487843995    1.056369125    1.186034555
35    7.610472909    7.562358408    3.977512713    7.172665918    2.657622546    3.053644968    2.837692279    2.426469978    1.59654502    2.981752452    1.763266895    1.287166711    1.35487895    0.9784443955    1.474226039    1.969551652    1.152257816    1.290474633    1.164740494    1.856425327    0.9526166685    1.376359001    1.490526923    1.057757551    1.187345301
35.05    7.625206677    7.576821579    3.984046612    7.190094593    2.661930099    3.059288582    2.843307797    2.431683193    1.599442111    2.988508491    1.766408471    1.289264656    1.35679347    0.9798479605    1.476496095    1.973820897    1.15332926    1.292547194    1.166264143    1.859285007    0.9537915609    1.378727054    1.493211673    1.059080781    1.18846146
35.1    7.640249605    7.591150823    3.990507137    7.207616251    2.666243044    3.06497407    2.848901789    2.436922403    1.602300501    2.995309444    1.769560794    1.291343498    1.358672476    0.9812505544    1.478729172    1.977997976    1.154365749    1.294692686    1.167760682    1.862129204    0.9549876937    1.381122197    1.495900397    1.060360205    1.189720566
35.15    7.655591473    7.60524876    3.997019443    7.22518508    2.670581996    3.070576084    2.85456426    2.442134761    1.605125968    3.00211998    1.772730105    1.293379325    1.360545987    0.9827178339    1.4809568    1.982119316    1.15542188    1.296816356    1.169252709    1.865015253    0.9561335006    1.383498235    1.498548434    1.061520494    1.19077189
35.2    7.670988627    7.619235331    4.003702029    7.242702313    2.674931598    3.076196004    2.860212998    2.447345524    1.6079494    3.008985785    1.775885504    1.29544183    1.362425321    0.9841295739    1.483190552    1.986216813    1.156474413    1.299001913    1.170776446    1.867888218    0.9572936232    1.385871814    1.501260576    1.062891641    1.192033264
35.25    7.68645011    7.633137017    4.01047574    7.260107533    2.679274386    3.08188137    2.86587357    2.452524929    1.61078939    3.015851778    1.779025135    1.297470668    1.364286314    0.9855547937    1.485465166    1.990335627    1.157551332    1.301137318    1.172309877    1.870804512    0.9584090646    1.38822635    1.503872232    1.064369226    1.193255274
35.3    7.702173841    7.646894094    4.017364581    7.277584542    2.683650803    3.087582539    2.871510245    2.457720692    1.61362212    3.022757096    1.782215009    1.299537396    1.36615555    0.9869621975    1.487709706    1.994354396    1.158610408    1.30330612    1.173827079    1.873718156    0.9595096851    1.390591162    1.506395106    1.065729699    1.194386366
35.35    7.717478634    7.660842658    4.024296303    7.294960612    2.688032319    3.093354023    2.877142611    2.46292571    1.616511682    3.029647299    1.785384069    1.301567744    1.368028073    0.988401705    1.489954708    1.998346277    1.15967876    1.30546365    1.175334173    1.876681913    0.9605742368    1.392918498    1.508814892    1.067196598    1.195754078
35.4    7.732831775    7.674964206    4.031376107    7.312301929    2.692441341    3.099141186    2.882708293    2.468158801    1.61939366    3.036642103    1.788516626    1.303630634    1.369904348    0.9897352376    1.492164941    2.002305377    1.160734626    1.30764968    1.176810581    1.879599708    0.961668855    1.395260719    1.511289284    1.068574855    1.196987406
35.45    7.748101039    7.688879205    4.038502233    7.32962848    2.696775312    3.105016445    2.888251374    2.473370418    1.622287438    3.043655336    1.791692388    1.305654694    1.371772497    0.9912143832    1.494382021    2.006292115    1.16175555    1.309784073    1.178324899    1.882554674    0.962757139    1.397581944    1.513713288    1.070080949    1.198281619
35.5    7.763384277    7.702701138    4.045800448    7.347043789    2.701093536    3.110883536    2.893768881    2.478579196    1.625193641    3.050723176    1.794853069    1.307696193    1.373639514    0.9925332632    1.496556869    2.010210669    1.162733954    1.311929857    1.179785823    1.88542181    0.9638717904    1.399957526    1.516139393    1.07143755    1.199518515
35.55    7.77862156    7.716548726    4.053244198    7.364506161    2.70538485    3.116738373    2.899337453    2.483822172    1.628097645    3.057724605    1.798015863    1.309709826    1.375439137    0.9940069428    1.498747424    2.01414319    1.163685961    1.31405806    1.181274679    1.888318388    0.9649622149    1.40227677    1.51845619    1.072548168    1.200790867
35.6    7.793886081    7.730367281    4.060860264    7.381922172    2.709689059    3.122593682    2.904965535    2.489077034    1.631007151    3.064759503    1.801225862    1.311752746    1.377253663    0.9952912375    1.50090746    2.018048719    1.164620941    1.316169515    1.182705184    1.891172121    0.9660779746    1.404617388    1.520873884    1.073902321    1.202156052
35.65    7.809181709    7.744207747    4.068488986    7.399479872    2.714047075    3.128499139    2.910594563    2.494367932    1.633899309    3.071767189    1.804388079    1.313757984    1.379049837    0.9967154358    1.503080639    2.021941434    1.165557529    1.318253489    1.184181958    1.894036961    0.9671807549    1.406900979    1.523261949    1.075092088    1.203321327
35.7    7.824412859    7.758169096    4.076033283    7.417041946    2.718353274    3.134442539    2.916198241    2.499660589    1.63681145    3.078863997    1.807580157    1.315783051    1.380851671    0.9981224541    1.505240112    2.025869909    1.166516411    1.320339042    1.185562703    1.896858054    0.9682890147    1.409226198    1.525738867    1.076370235    1.204563385
35.75    7.839565601    7.772141034    4.083661247    7.434658866    2.72261525    3.140371525    2.921804076    2.504960433    1.639713775    3.085925433    1.810772525    1.317766952    1.382627123    0.9995729252    1.507373746    2.029861456    1.167499888    1.32244965    1.187016443    1.899719153    0.9693847597    1.411538738    1.528123232    1.077846692    1.205771333
35.8    7.854593997    7.78612962    4.091269085    7.452400377    2.726850194    3.146312912    2.927414672    2.510259482    1.642611475    3.092988806    1.813951399    1.319778604    1.384455144    1.001000234    1.509528253    2.033806565    1.168488321    1.324557475    1.188455776    1.902533709    0.97049782    1.413897483    1.530500025    1.079404936    1.206990883
35.85    7.869386241    7.80013899    4.098833731    7.470227901    2.731031105    3.152255604    2.933035761    2.515511886    1.645500784    3.100042744    1.817089075    1.321777261    1.386256037    1.002456756    1.51168555    2.037687453    1.169455174    1.326665223    1.189948495    1.905384177    0.9716026914    1.416191351    1.532826362    1.080912853    1.208262599
35.9    7.884016558    7.814130678    4.106353879    7.488062547    2.735177719    3.15823971    2.93867226    2.520772551    1.64845271    3.10712668    1.820237111    1.323808082    1.38808667    1.003879544    1.513821897    2.041514865    1.170386727    1.328768469    1.191431189    1.908179866    0.9726869587    1.418527203    1.535222372    1.082612836    1.209525232
35.95    7.898270647    7.828215982    4.113902403    7.506154719    2.739259737    3.164195836    2.944312493    2.52605938    1.651376121    3.114181192    1.823349629    1.325812463    1.389875059    1.005315286    1.51597001    2.045357264    1.171287691    1.330906282    1.192995483    1.910966723    0.9737706363    1.420773644    1.537616975    1.084029835    1.21076463
36    7.912577372    7.84239848    4.121483197    7.524295102    2.743348682    3.170146751    2.950019605    2.531413713    1.654376947    3.121257995    1.826524653    1.327852096    1.391649567    1.006709279    1.51813661    2.049267162    1.172197021    1.333022856    1.19464407    1.913754643    0.974846938    1.423036903    1.540056272    1.085443134    1.211982966
36.05    7.926649043    7.856466581    4.129230114    7.542578308    2.747471954    3.176156764    2.955763324    2.536815393    1.657389277    3.128340936    1.829685817    1.329888994    1.393376136    1.008169095    1.520261043    2.053160992    1.173110344    1.335173451    1.19634598    1.91657536    0.9759390282    1.425251362    1.542475963    1.086702382    1.213330555
36.1    7.940626099    7.870484557    4.136958506    7.560907613    2.751683621    3.182105281    2.961516017    2.54226624    1.660457224    3.135425467    1.832869312    1.331916545    1.395126141    1.009594343    1.522393197    2.056980082    1.174011861    1.337300333    1.198006657    1.919371643    0.9769947831    1.427497968    1.544934364    1.087843834    1.214563333
36.15    7.954615617    7.884686071    4.144733184    7.579278698    2.755785437    3.188037263    2.967237037    2.547692851    1.663522174    3.142526426    1.836010421    1.333938201    1.396834325    1.011033056    1.524405307    2.060827394    1.174925973    1.339461725    1.199708094    1.922174352    0.9780588491    1.429705773    1.547406061    1.088959608    1.215907947
36.2    7.968606125    7.898816006    4.152524709    7.597593947    2.759844678    3.193984142    2.972955871    2.55315457    1.666616863    3.149609468    1.839190609    1.335982829    1.398576289    1.012442819    1.526410543    2.064704664    1.175868229    1.341573181    1.20134545    1.924980971    0.9790926858    1.431973497    1.549917282    1.090337835    1.217086289
36.25    7.982552815    7.912953222    4.160388194    7.616084734    2.763866312    3.199997356    2.97866318    2.558583139    1.669665649    3.156685108    1.842382427    1.338064494    1.400280495    1.013870147    1.528400589    2.068602833    1.176816467    1.34371622    1.202985442    1.927906357    0.9801667588    1.434197959    1.552374879    1.0916105    1.218460545
36.3    7.996531334    7.927008293    4.168232017    7.63463854    2.767935783    3.206139526    2.984405422    2.564056837    1.672714591    3.163766119    1.845596708    1.340137941    1.401993207    1.015312972    1.530435868    2.072485321    1.177814795    1.345816745    1.204606138    1.930826072    0.9812177024    1.436447453    1.554921611    1.092763771    1.219771418
36.35    8.010899889    7.940660453    4.176166995    7.653299934    2.771948757    3.212340669    2.990105226    2.56954717    1.675721672    3.170889621    1.84877749    1.342205549    1.403704189    1.016766615    1.532460617    2.076229777    1.178830019    1.347923962    1.206287677    1.933688821    0.9823003582    1.438692827    1.557466178    1.093877492    1.221271034
36.4    8.02565432    7.954227847    4.184064799    7.671990349    2.775971576    3.218541105    2.995800436    2.575118084    1.678754599    3.177985484    1.852019784    1.344252608    1.405444893    1.018184415    1.534352883    2.080027489    1.179829369    1.349949847    1.208006626    1.93654096    0.9833316246    1.440961159    1.560116379    1.095350635    1.222385998
36.45    8.040500356    7.967882471    4.19188008    7.690663201    2.779959204    3.224775559    3.001492994    2.580682142    1.681772166    3.185054216    1.855274282    1.346325072    1.407137758    1.019612305    1.536178407    2.083758888    1.180813557    1.351984321    1.209748672    1.939394917    0.9844344734    1.443225616    1.562827868    1.096689095    1.223766673
36.5    8.055450393    7.981556246    4.199504656    7.709345048    2.783980294    3.230993228    3.00712784    2.586242738    1.684849038    3.192078706    1.858546098    1.3483907    1.408821387    1.021069542    1.538024043    2.087503735    1.181819703    1.353942017    1.21147748    1.94228735    0.985508203    1.445491056    1.565557798    1.097892222    1.225065624
36.55    8.070429436    7.995301798    4.207157055    7.728092991    2.787966839    3.237076357    3.01273264    2.59175331    1.687896532    3.199109014    1.861800288    1.350467584    1.410502482    1.022529007    1.539878862    2.091175461    1.182817425    1.355931587    1.2132117    1.945141643    0.9866435501    1.447782984    1.568352715    1.099120482    1.226476159
36.6    8.085499229    8.008817609    4.214801885    7.746851754    2.791946791    3.243148149    3.01839677    2.597258266    1.690986664    3.206144083    1.865078404    1.352535186    1.412161229    1.024020415    1.541816943    2.094900268    1.183826546    1.357865989    1.214938489    1.948117444    0.9877407264    1.450069389    1.57111753    1.1006009    1.227810882
36.65    8.100188677    8.022314997    4.222594055    7.765643201    2.795963921    3.249229271    3.024115609    2.602704961    1.694041406    3.213194383    1.868358323    1.354618733    1.413809696    1.025459919    1.543736206    2.098676314    1.18482388    1.359821749    1.216659464    1.951035005    0.9888993791    1.452350957    1.57392871    1.102056131    1.229252616
36.7    8.115164931    8.035815154    4.230417842    7.784485271    2.80004998    3.255308117    3.029840811    2.608155037    1.697147124    3.220225845    1.871635144    1.356669953    1.415436368    1.0269509    1.545754129    2.102502922    1.185844738    1.361715473    1.218410772    1.954006625    0.9900377812    1.454609227    1.577010561    1.10320895    1.230556468
36.75    8.130077971    8.049294208    4.238366486    7.80343409    2.804129987    3.261384546    3.035536763    2.61355867    1.700203903    3.227269454    1.874895265    1.358770374    1.417059085    1.028390477    1.547772741    2.10618581    1.186842697    1.363619725    1.220157943    1.956942915    0.9912126222    1.456898352    1.580073595    1.104445327    1.23180931
36.8    8.144803749    8.062976823    4.246260674    7.822381238    2.808127957    3.267520522    3.041231433    2.619002206    1.703314122    3.234216855    1.878154105    1.360810735    1.418663449    1.029902888    1.549846976    2.10986257    1.18789664    1.365480057    1.221957961    1.959949543    0.9923731496    1.459155072    1.58313408    1.105583945    1.233227997
36.85    8.159486691    8.07667565    4.25401845    7.841403331    2.812062213    3.273660736    3.046900197    2.624461395    1.706386485    3.241215045    1.8813786    1.362873947    1.420284813    1.031365901    1.551887254    2.113433943    1.188921511    1.367336381    1.2237428    1.962910348    0.9935660349    1.461434652    1.586242467    1.107066089    1.234528249
36.9    8.17393027    8.090408365    4.261731598    7.860448895    2.816027056    3.279828978    3.052608366    2.629964898    1.709469915    3.248223147    1.884578502    1.364901715    1.42187715    1.032862273    1.553913006    2.11704305    1.189974597    1.369121982    1.225561474    1.965899811    0.9946989057    1.463661152    1.58935053    1.10846151    1.235729148
36.95    8.188322333    8.104197069    4.269502409    7.879614593    2.819927267    3.28598497    3.058329677    2.635414406    1.712517375    3.255268659    1.887797308    1.36694397    1.423491413    1.034252153    1.555889358    2.120545122    1.190962273    1.370940165    1.227350276    1.968816358    0.9958895858    1.465928554    1.59247556    1.109643578    1.237086159
37    8.202505578    8.117983033    4.277274534    7.898860186    2.823814084    3.292219035    3.064155802    2.640917451    1.715606454    3.262308502    1.891058354    1.368947504    1.425090804    1.035718764    1.557932686    2.123987949    1.191922675    1.372784396    1.229188064    1.971782218    0.9971028106    1.46813657    1.595549287    1.110746952    1.238363813
37.05    8.216499622    8.131688337    4.285145583    7.917960183    2.827724122    3.298504636    3.069981686    2.646408258    1.718687866    3.26943841    1.894288854    1.37099535    1.426666513    1.03714549    1.559967377    2.127410177    1.192868042    1.374640387    1.231006606    1.974672987    0.9983523327    1.470414466    1.598663998    1.111555426    1.239731307
37.1    8.230285386    8.145344728    4.293081581    7.936975773    2.831656708    3.304878156    3.075789883    2.651913981    1.721771167    3.276602082    1.897509233    1.372993156    1.428222491    1.038629508    1.562019841    2.130886497    1.193860911    1.376460254    1.232884656    1.97762775    0.9995827107    1.472676528    1.601721027    1.112336715    1.241034211
37.15    8.243844129    8.159077915    4.300967294    7.956050678    2.835641657    3.311220019    3.081581565    2.657457492    1.724824422    3.283844415    1.900753706    1.37504466    1.429789962    1.040055798    1.564046446    2.134419591    1.194870973    1.378286246    1.23473968    1.980514918    1.000819207    1.474957697    1.604795737    1.113573218    1.242337684
37.2    8.257235455    8.172809022    4.308887051    7.974976301    2.839734315    3.317574502    3.087421319    2.662998903    1.727913574    3.291092191    1.903987329    1.377067582    1.431316889    1.041527194    1.566048495    2.137975439    1.195952451    1.380078201    1.236625487    1.983445258    1.002063002    1.47727377    1.607826592    1.114510972    1.243676656
37.25    8.270350016    8.1867715    4.316835403    7.994321956    2.84396646    3.323988736    3.093227217    2.66845663    1.730963867    3.298439496    1.907211463    1.379128847    1.43285956    1.042952099    1.56806458    2.141317039    1.196978222    1.381829656    1.238479621    1.986338826    1.003316551    1.479632778    1.61094561    1.115648734    1.244875001
37.3    8.283554881    8.201001036    4.324767814    8.013689335    2.848188599    3.330463931    3.09905012    2.673946578    1.734010683    3.305835155    1.910374347    1.381177165    1.43439377    1.044439575    1.570155635    2.144543873    1.1979852    1.383622524    1.240350958    1.989292433    1.004564795    1.481978657    1.614052298    1.116758084    1.24621371
37.35    8.296928373    8.215443663    4.332653438    8.032947636    2.852434309    3.336920191    3.104852122    2.679436126    1.737040347    3.313257703    1.913534396    1.383246522    1.435932647    1.045904045    1.572315939    2.147685794    1.198956952    1.385436679    1.242167255    1.992197381    1.005801853    1.484391953    1.617172092    1.117793674    1.247527687
37.4    8.310297504    8.230068127    4.34056259    8.052085238    2.856597935    3.343385414    3.110626589    2.684942427    1.740015876    3.320699452    1.916669932    1.385298079    1.437460851    1.04742401    1.57453658    2.150688976    1.199982765    1.38725414    1.244017401    1.995148391    1.0070146    1.486764427    1.620231717    1.118802879    1.248979153
37.45    8.323709641    8.244709028    4.348421726    8.071220896    2.860734951    3.349892393    3.116414606    2.690427332    1.742994466    3.328158321    1.919787536    1.387351496    1.439046948    1.048920881    1.576802381    2.153632925    1.200994723    1.389069104    1.245856949    1.998100506    1.008212331    1.489151388    1.623322493    1.119582321    1.250349952
37.5    8.33709636    8.259234887    4.356306126    8.090463923    2.864957766    3.356354817    3.122191725    2.695920265    1.745977376    3.335633026    1.922928209    1.389385617    1.440625494    1.050418726    1.579101339    2.156608366    1.202023293    1.390895809    1.247733922    2.001084047    1.009401884    1.491483657    1.626391376    1.120492849    1.251903016
37.55    8.350062424    8.274341996    4.364088034    8.109840921    2.869166296    3.36278621    3.127901968    2.701410692    1.749004373    3.343150895    1.926060804    1.391456744    1.442272511    1.051883527    1.581440631    2.159732555    1.203030901    1.392706604    1.249564921    2.004038332    1.01056669    1.493855342    1.629558088    1.121850162    1.253148631
37.6    8.363049999    8.289789262    4.371859205    8.1293161    2.873328714    3.369206709    3.133609048    2.706901071    1.752000174    3.350650204    1.929232339    1.393480259    1.443919058    1.053360309    1.583726156    2.162833911    1.204041531    1.394541934    1.251418561    2.006963781    1.011709467    1.496198792    1.632687162    1.122893861    1.254848521
37.65    8.375995509    8.305206557    4.379649921    8.148742456    2.877563394    3.375565925    3.139318113    2.712478742    1.75502463    3.358179722    1.93249357    1.395496699    1.445555606    1.05480186    1.586002607    2.165907208    1.205059172    1.396351567    1.253249263    2.009838392    1.012847129    1.498557288    1.635820723    1.123871102    1.256026593
37.7    8.388928932    8.32105975    4.387521283    8.168158624    2.881798315    3.381931114    3.145068782    2.718062817    1.758056084    3.365749138    1.935802808    1.397478282    1.447189184    1.056261915    1.588257227    2.16905046    1.206284835    1.398164958    1.255121986    2.012765678    1.014027873    1.500859155    1.638897502    1.124460058    1.25751417
37.75    8.401672369    8.337275646    4.395457912    8.187472862    2.886124867    3.388338656    3.150821724    2.723682132    1.761151717    3.373315242    1.939128647    1.399420612    1.448825609    1.057698449    1.590553061    2.172195894    1.20754889    1.399939512    1.256980093    2.01570688    1.015184833    1.503158467    1.642016635    1.125264993    1.258846916
37.8    8.41419786    8.353311209    4.403419367    8.206834567    2.890407485    3.394862087    3.156560196    2.729265981    1.764205311    3.380854506    1.9424309    1.40136554    1.450422894    1.059173439    1.592870536    2.175207954    1.208801608    1.401745031    1.258824874    2.018645681    1.016345743    1.505413739    1.645171434    1.126544016    1.260364075
37.85    8.427013578    8.369272931    4.411232623    8.226199583    2.894725568    3.401450833    3.162275844    2.734899509    1.767259828    3.388441883    1.94576735    1.403315301    1.452067653    1.060648111    1.595204315    2.178212679    1.210066064    1.403580299    1.260624491    2.021606463    1.017487137    1.507670802    1.648377948    1.127411853    1.261675861
37.9    8.439844219    8.385282792    4.419103257    8.245628595    2.899060829    3.40805995    3.167962044    2.740497836    1.770299796    3.396052221    1.949080665    1.405270299    1.453673836    1.062115168    1.597503839    2.181159746    1.211317622    1.405429279    1.26245614    2.024556208    1.018665449    1.509978504    1.651499219    1.128361446    1.263109795
37.95    8.452651743    8.401341055    4.427042755    8.265174797    2.903453352    3.414798888    3.173641845    2.746098047    1.773347446    3.403651377    1.952365988    1.407210328    1.455294583    1.063585899    1.59983678    2.184094086    1.212571008    1.407280249    1.264283293    2.027568185    1.019820788    1.512331887    1.654548951    1.129409735    1.26454401
38    8.465247628    8.417625454    4.43500374    8.284836391    2.907806873    3.42156518    3.179379634    2.751654176    1.776396264    3.411227581    1.955598991    1.409173533    1.456893473    1.06503058    1.602164759    2.186841691    1.21378888    1.409207869    1.266100282    2.030592837    1.020999292    1.514698845    1.65760085    1.130412498    1.265720748
38.05    8.477674796    8.433857447    4.443043682    8.304363381    2.912193666    3.428265181    3.185076712    2.757259184    1.77948633    3.418773935    1.958905187    1.411116214    1.458524652    1.066500393    1.604516416    2.189593008    1.215028169    1.411133067    1.267940384    2.033673714    1.022151016    1.517091845    1.660662083    1.131146063    1.267143264
38.1    8.490350765    8.450327041    4.451233358    8.32385416    2.916538435    3.434916882    3.190679247    2.762846599    1.782526735    3.426296357    1.962195733    1.413069624    1.460134738    1.067966704    1.606845226    2.192229559    1.216218733    1.413091868    1.269775331    2.036737937    1.023313679    1.519483066    1.663733482    1.131925295    1.268446713
38.15    8.502911812    8.466983789    4.45939199    8.343424111    2.920971728    3.441559768    3.19622952    2.768478611    1.785583301    3.433897061    1.96547596    1.415017154    1.461723139    1.069415895    1.609226858    2.194931066    1.217461097    1.415006836    1.271618566    2.03984354    1.024473801    1.521854955    1.666729553    1.132771228    1.269818195
38.2    8.515423606    8.483759817    4.467471866    8.363024748    2.925374374    3.448124232    3.201812954    2.774093294    1.78860575    3.441480687    1.96875833    1.416983799    1.463325838    1.070865993    1.611567689    2.197677523    1.218648217    1.41685735    1.273535813    2.042934207    1.025648436    1.524228694    1.669739649    1.13366981    1.271160563
38.25    8.527728438    8.500549172    4.475645655    8.382543044    2.92980688    3.454672106    3.207359789    2.779761329    1.791662    3.449096353    1.972059976    1.418922236    1.464953046    1.072357557    1.61390624    2.20066961    1.219863043    1.418661768    1.275436421    2.046027991    1.02680656    1.526625627    1.672777368    1.134611368    1.272581794
38.3    8.540223486    8.517364878    4.483926237    8.402117881    2.934187973    3.461161964    3.212894868    2.785423792    1.794665295    3.456734907    1.975332753    1.420880403    1.466581363    1.073808862    1.616190471    2.203654279    1.221038641    1.420454033    1.277321845    2.049058568    1.027996622    1.529037979    1.675894677    1.135561772    1.273899474
38.35    8.552656038    8.534209001    4.492169153    8.421868176    2.938565728    3.467677927    3.218421381    2.791140493    1.797663876    3.464336152    1.97861932    1.422859894    1.46821776    1.0752956    1.618479738    2.206586581    1.222273896    1.422213229    1.279190325    2.052133984    1.029182203    1.531453492    1.678968623    1.136618932    1.275259183
38.4    8.565190175    8.550879319    4.500355803    8.441733265    2.942939552    3.474238977    3.223909434    2.796861684    1.800631324    3.471888761    1.981903136    1.424846886    1.469838237    1.076745055    1.620757621    2.209404727    1.223453422    1.424001133    1.28107016    2.055180335    1.030374712    1.53387878    1.682029104    1.137490745    1.276655859
38.45    8.577631593    8.567613308    4.508520141    8.461609515    2.947323068    3.480821545    3.229380782    2.802703884    1.803585002    3.479467521    1.98519495    1.426801678    1.47142585    1.078210423    1.623043987    2.212114078    1.224688291    1.42578196    1.282953847    2.05829112    1.031558949    1.536286244    1.685114258    1.138395678    1.278118489
38.5    8.589882623    8.584172759    4.516728625    8.481557561    2.951688629    3.487389491    3.234774263    2.808460041    1.806555923    3.487044208    1.988468258    1.428870486    1.473025063    1.079665918    1.625324984    2.214797382    1.225839175    1.42758508    1.284851361    2.061366516    1.032780318    1.538707381    1.688233777    1.139322513    1.279576511
38.55    8.602492366    8.600769406    4.524886203    8.501439969    2.956018248    3.493980461    3.240202607    2.814185788    1.809580969    3.494637214    1.991753774    1.430912544    1.474604218    1.081174503    1.627623622    2.217566343    1.227039511    1.429354253    1.286763901    2.064448898    1.033975127    1.541173727    1.691304582    1.14016571    1.281071413
38.6    8.615035278    8.617444357    4.533182012    8.521344937    2.960380256    3.500555329    3.245589472    2.819911566    1.812575558    3.502206502    1.995031515    1.432997109    1.476162169    1.082656912    1.629895984    2.2202987    1.228227838    1.431152993    1.2886863    2.067456588    1.035145808    1.543657769    1.694387238    1.140915482    1.282519827
38.65    8.627600319    8.633963018    4.541433594    8.541399714    2.964772685    3.507134183    3.250991652    2.825684862    1.815596291    3.509818759    1.998301763    1.435062579    1.477720191    1.084184948    1.632204315    2.223066203    1.229515546    1.432953739    1.290619777    2.070499356    1.036296109    1.546162314    1.697397716    1.141756299    1.283957425
38.7    8.639970374    8.650443494    4.549677004    8.561457001    2.969188276    3.513718901    3.256323519    2.831385145    1.818613034    3.517471305    2.001579788    1.437152871    1.479279832    1.085701772    1.634513179    2.225515883    1.230766743    1.4347545    1.292562755    2.073505007    1.03745303    1.548678668    1.700381409    1.14274373    1.285451168
38.75    8.652090558    8.667166896    4.55799632    8.581565021    2.973670756    3.520398739    3.261624909    2.837133168    1.821656633    3.525156437    2.004856713    1.439233292    1.480771849    1.087248261    1.636855399    2.227929627    1.232036501    1.436546794    1.294458612    2.076491386    1.038602702    1.551191904    1.703328239    1.14375973    1.286855921
38.8    8.663885059    8.683871364    4.566333649    8.60200827    2.978154185    3.527078192    3.266919177    2.84288576    1.824692876    3.53288548    2.008136146    1.441309563    1.482285747    1.088764895    1.639173966    2.230314549    1.233277084    1.438366715    1.296332211    2.079446327    1.03975973    1.553726417    1.706277105    1.144617109    1.288336464
38.85    8.675126245    8.700688392    4.574678896    8.622559054    2.982643489    3.533756578    3.272261064    2.848646135    1.827757827    3.540591754    2.011391519    1.443318692    1.483828669    1.090290322    1.64149524    2.232566984    1.234574341    1.440139675    1.298204372    2.082417743    1.04090593    1.556287211    1.709195133    1.145338142    1.289839215
38.9    8.686316476    8.717726002    4.58307025    8.643058398    2.987112648    3.540437945    3.277586689    2.854434802    1.830851324    3.548388342    2.014635052    1.445329204    1.485428217    1.091794187    1.643801722    2.234776018    1.235881027    1.441899089    1.300076631    2.085369356    1.04205516    1.55882339    1.712189917    1.146259574    1.291343056
38.95    8.697308953    8.734828849    4.591505061    8.663558718    2.99157936    3.547167221    3.282981457    2.860249677    1.833976468    3.556142768    2.017874383    1.447343968    1.487051744    1.093335671    1.646117314    2.236967621    1.237224614    1.443658205    1.301944282    2.088341209    1.043195014    1.561366445    1.715179691    1.147063905    1.292850468
39    8.708264708    8.75166661    4.599848016    8.684028228    2.996060594    3.553918148    3.288402607    2.866055262    1.837121888    3.563943192    2.021096804    1.449350581    1.488680017    1.094823393    1.648428096    2.239359205    1.238545457    1.445473384    1.303805801    2.091308376    1.044368614    1.563930127    1.718197543    1.14787652    1.294211641
39.05    8.71960556    8.768456379    4.608213795    8.704467424    3.000530956    3.560674069    3.293869572    2.871866746    1.840269963    3.571757996    2.024315372    1.451326102    1.490279168    1.096321761    1.650701068    2.241818102    1.239875119    1.447265269    1.305653872    2.094264315    1.045503749    1.566476881    1.721202024    1.148496102    1.295706374
39.1    8.731110012    8.785092289    4.616645495    8.724793911    3.005034905    3.567371776    3.299275617    2.87766911    1.843445829    3.579644117    2.027505955    1.453309131    1.49189587    1.097796159    1.652934139    2.244257765    1.241207101    1.449057103    1.307498223    2.097172668    1.04663645    1.569013016    1.724199428    1.148985053    1.296992412
39.15    8.742691808    8.802023173    4.625110404    8.745226733    3.009420206    3.574047675    3.304733574    2.883488422    1.846601545    3.587535747    2.030686956    1.455270888    1.493514713    1.099264641    1.655150106    2.246738948    1.242524091    1.45085416    1.309359489    2.100108973    1.047738115    1.571507755    1.727125504    1.149554089    1.298506266
39.2    8.754327071    8.818918075    4.633575068    8.765796491    3.01381258    3.580675951    3.310229644    2.889330379    1.849739711    3.595482856    2.033856572    1.457262683    1.495118189    1.100723018    1.657365923    2.24925519    1.243796846    1.452653175    1.31119115    2.103052244    1.048842649    1.574040168    1.730032996    1.149901707    1.299934068
39.25    8.766085521    8.83568007    4.642012059    8.786482631    3.018162723    3.587191534    3.315724037    2.895193192    1.852902267    3.603433996    2.037034278    1.459235921    1.496701036    1.102222188    1.659645687    2.251669835    1.245044177    1.454416421    1.313046844    2.105990135    1.049981844    1.576565439    1.732917933    1.150225158    1.30134574
39.3    8.777841597    8.85232898    4.65060374    8.807179606    3.022548714    3.593728257    3.32116629    2.901115964    1.856090456    3.611351476    2.040218322    1.461207536    1.498291693    1.103685425    1.661941809    2.254266673    1.246307521    1.45620099    1.314852361    2.108918911    1.051128238    1.579084006    1.735919724    1.150707064    1.302789521
39.35    8.789484261    8.869069838    4.659280834    8.827816553    3.026966203    3.60031578    3.326623929    2.907048731    1.85930401    3.619168418    2.043418259    1.463179588    1.499820887    1.105174316    1.664211142    2.256826789    1.247592824    1.457957557    1.316680426    2.111854345    1.052250998    1.581619217    1.738886214    1.151282115    1.304185811
39.4    8.801014864    8.885874702    4.668068864    8.84840226    3.031426566    3.606919328    3.332134461    2.913002646    1.862511664    3.626988054    2.046591248    1.465149584    1.501389638    1.106670013    1.666510969    2.259400906    1.248875836    1.459713981    1.31850765    2.114733322    1.05335335    1.584220427    1.741809747    1.151911639    1.305721111
39.45    8.812497557    8.902802923    4.676831196    8.868844873    3.035855499    3.613513426    3.337695871    2.918929519    1.865708948    3.634789005    2.04978863    1.467107475    1.502968882    1.108147932    1.668835306    2.261963958    1.250147396    1.461475371    1.320420542    2.117631307    1.05441226    1.586820593    1.744672151    1.152390123    1.30710888
39.5    8.823860751    8.919860963    4.685675005    8.889273994    3.040315879    3.620123305    3.343242822    2.924869881    1.868911043    3.642568163    2.05298118    1.469109498    1.504531499    1.10963011    1.671155188    2.265094413    1.251459766    1.463256897    1.322312809    2.120520065    1.055436391    1.589451343    1.747600013    1.152849526    1.308652381
39.55    8.835247838    8.936242487    4.694500013    8.909665133    3.044706787    3.626685041    3.348844491    2.930777248    1.872049793    3.650309552    2.056166783    1.471117423    1.506053993    1.111106365    1.673478461    2.268120806    1.252755365    1.465039488    1.324231727    2.12341063    1.056475029    1.592051311    1.750527605    1.153119955    1.310073571
39.6    8.846723238    8.95224792    4.70328474    8.929957755    3.049143366    3.633231117    3.35449194    2.936632244    1.875224298    3.658058232    2.059360182    1.473156201    1.507595532    1.112564794    1.675822085    2.271162961    1.254108287    1.46680129    1.326135268    2.126297346    1.057506958    1.594685026    1.753514963    1.153549548    1.311533148
39.65    8.85815799    8.968118252    4.712144928    8.950355249    3.053628332    3.6397715    3.360046937    2.942489192    1.878408039    3.665805319    2.062555377    1.475198283    1.509092856    1.114039866    1.678134758    2.274241297    1.255435067    1.468598636    1.328094316    2.129205436    1.058543571    1.597282861    1.756426596    1.154215079    1.31299801
39.7    8.869634829    8.984063077    4.721269761    8.970935403    3.058135501    3.646277401    3.36551483    2.94836314    1.881583797    3.673560057    2.065779837    1.4772476    1.510532613    1.115518433    1.680429023    2.277478409    1.256806183    1.470388514    1.330036425    2.132103907    1.059572007    1.599911543    1.759356837    1.154715415    1.314441124
39.75    8.88103662    8.999945321    4.730529055    8.991327825    3.062599093    3.652707536    3.370933084    2.954232961    1.884747625    3.681300342    2.069014538    1.47928176    1.511940465    1.116996763    1.682603265    2.280767368    1.25813859    1.472214833    1.331976668    2.13502742    1.06059443    1.602522641    1.762301766    1.155052299    1.315894958
39.8    8.892033114    9.015930798    4.73983133    9.011653676    3.067023802    3.659353357    3.376415156    2.960031273    1.88794727    3.689113974    2.07227046    1.481359014    1.513352014    1.118462079    1.684768576    2.284070202    1.259548342    1.474016469    1.333868225    2.137930061    1.06162918    1.605170382    1.765237056    1.155643828    1.31735607
39.85    8.902668655    9.031744679    4.749232594    9.031771872    3.0713948    3.665943213    3.381916004    2.965766705    1.891162561    3.696895499    2.075513686    1.483419899    1.514754959    1.119935337    1.686939367    2.287341901    1.260908085    1.475843144    1.335811011    2.140850122    1.062667519    1.607776993    1.7681939    1.156050096    1.318843509
39.9    8.912799918    9.047373758    4.758547184    9.051749751    3.075682486    3.672537375    3.38739758    2.971510412    1.894399208    3.704663002    2.078734716    1.485496534    1.516172108    1.121395431    1.689162408    2.290627152    1.262296913    1.477664994    1.337743705    2.143780692    1.063699002    1.610385114    1.771221977    1.156626667    1.320270597
39.95    8.922418389    9.06290592    4.767870991    9.071756701    3.079895249    3.679126047    3.392931188    2.977263212    1.897667175    3.712352147    2.081936081    1.487569199    1.517569816    1.122867346    1.691355329    2.293812251    1.263629954    1.479533618    1.339667257    2.146747784    1.064704114    1.612936854    1.774134643    1.157215254    1.3217185
40    8.931826114    9.078381606    4.777225357    9.091739336    3.084120561    3.685787307    3.398522892    2.983000293    1.900956596    3.720053122    2.085198352    1.489667405    1.519004434    1.124362679    1.693575677    2.297467203    1.265010125    1.481328048    1.341557791    2.149696425    1.065693021    1.615501747    1.777080389    1.157743068    1.323129592
40.05    8.941358951    9.094072889    4.786625207    9.11186037    3.088378087    3.692518246    3.404087313    2.988743432    1.904252095    3.727746205    2.088440186    1.491803877    1.520443132    1.125851843    1.695776371    2.301080711    1.266367084    1.483156983    1.343480774    2.152598664    1.066702375    1.618043183    1.780209729    1.158169481    1.324525486
40.1    8.950872746    9.109866065    4.795879051    9.131951537    3.092645747    3.699207165    3.409718048    2.994535192    1.907568457    3.735442537    2.091706149    1.49396691    1.521912107    1.127367139    1.697950329    2.304804798    1.267752507    1.484991237    1.345351341    2.155505046    1.067691175    1.620598363    1.783401358    1.158517352    1.325891527
40.15    8.960193381    9.125673931    4.805086901    9.15223618    3.096900592    3.705790585    3.415305625    3.000362498    1.910845354    3.743139359    2.094959707    1.496122256    1.523353654    1.12879247    1.700091881    2.308601826    1.269082078    1.486852066    1.347237246    2.158413749    1.068691556    1.623097004    1.786625423    1.158741433    1.327280956
40.2    8.969160245    9.141582585    4.814229949    9.172531748    3.101093122    3.712397083    3.420917194    3.006222553    1.914122086    3.750840758    2.098185961    1.498293301    1.524811577    1.130312418    1.702283145    2.312438646    1.270430735    1.488638401    1.349083661    2.16131812    1.069683337    1.625660803    1.789889559    1.159145937    1.328623402
40.25    8.979137981    9.157353813    4.823387451    9.192908788    3.105228895    3.719087365    3.426527328    3.012052832    1.917347548    3.758538636    2.101401527    1.500472242    1.526225637    1.131829809    1.704460109    2.316264624    1.271762572    1.490454145    1.350932963    2.164190656    1.070734561    1.628215121    1.793114838    1.159548778    1.3300078
40.3    8.989689191    9.17315863    4.832452565    9.213363288    3.109378478    3.72577441    3.432230321    3.017927518    1.920593267    3.766256691    2.104630815    1.502650642    1.527641175    1.133351394    1.706645392    2.320169319    1.273119091    1.492222693    1.352776151    2.167066253    1.071797492    1.630803562    1.796375216    1.159750243    1.331374685
40.35    9.00031244    9.18916077    4.84146328    9.233901623    3.113541405    3.732462332    3.437934068    3.023789615    1.923795103    3.773966067    2.107821209    1.504845356    1.529024737    1.13484977    1.708805495    2.323976809    1.274451311    1.494058421    1.354671184    2.169877274    1.072877144    1.633374885    1.79967537    1.160001836    1.33273875
40.4    9.010577606    9.205493479    4.850350277    9.254386975    3.117752417    3.739219268    3.443704447    3.029671581    1.92703396    3.781697896    2.11101517    1.506989905    1.530435253    1.136364122    1.710986086    2.327736603    1.275779634    1.495873705    1.356599347    2.172663662    1.073912434    1.635980507    1.80302007    1.160334137    1.334094388
40.45    9.020698636    9.222015212    4.859252309    9.274942966    3.12195763    3.745918388    3.449436788    3.03551683    1.930250113    3.789455622    2.114173769    1.509194816    1.53182395    1.137873979    1.713168442    2.331535698    1.277111221    1.497714523    1.358598702    2.175412174    1.074964814    1.638583756    1.806400547    1.160653595    1.335487156
40.5    9.030771737    9.238552714    4.868186651    9.295618804    3.126204005    3.752604723    3.455137582    3.041384717    1.933472324    3.797246119    2.11731125    1.511378897    1.533235309    1.139432441    1.715346975    2.335223976    1.278459327    1.499489941    1.360612449    2.178187672    1.075997141    1.641196003    1.809798762    1.16094051    1.336875164
40.55    9.040821497    9.255112082    4.877264141    9.316343087    3.13055017    3.759269848    3.460842571    3.047255434    1.936660969    3.805036881    2.12043044    1.513579796    1.534641035    1.140934252    1.717528471    2.338863782    1.27978564    1.501336973    1.362605087    2.180931162    1.077067864    1.643849504    1.813155515    1.161491032    1.33825929
40.6    9.051021974    9.271759844    4.886411332    9.337029201    3.134948087    3.765966003    3.466560239    3.05316563    1.939863926    3.812875344    2.123628282    1.515753268    1.536049186    1.142494308    1.719699671    2.342566118    1.281114508    1.503171499    1.364610612    2.183750321    1.078100021    1.646546292    1.816490974    1.161833964    1.339602889
40.65    9.06111678    9.288536552    4.895629059    9.357594303    3.139296668    3.772663558    3.472313362    3.059103202    1.943039562    3.820914647    2.126822197    1.517953984    1.537404775    1.143988278    1.721852578    2.346306604    1.282429314    1.505014482    1.366597325    2.186536692    1.079124491    1.649221851    1.819829332    1.162051171    1.340972037
40.7    9.071194839    9.305266944    4.904809586    9.377975466    3.143677471    3.779390015    3.478159569    3.065048821    1.946243992    3.828924146    2.130052389    1.520165727    1.538757021    1.145526506    1.724012651    2.35003009    1.283773777    1.506803472    1.368592815    2.18935345    1.080095485    1.651855641    1.823101642    1.162562613    1.342326178
40.75    9.081272653    9.322185388    4.914028185    9.398458022    3.148081863    3.786167506    3.483968736    3.070956559    1.949420976    3.836974745    2.133277208    1.522420107    1.540134456    1.147020013    1.726200494    2.353758074    1.285130845    1.508602012    1.370544617    2.192100403    1.081106661    1.654520055    1.826360314    1.162919327    1.343713025
40.8    9.091590166    9.339174521    4.923425757    9.418936543    3.15242489    3.792966191    3.489780094    3.076912699    1.952627804    3.845040426    2.136509812    1.524639094    1.541488812    1.148530592    1.728434501    2.357444374    1.286469231    1.510393961    1.372555013    2.194869981    1.082099477    1.657174133    1.829539817    1.163245301    1.345105841
40.85    9.101656534    9.356000053    4.93293316    9.439444139    3.156736281    3.799722887    3.495586956    3.08289467    1.955774874    3.853170931    2.140029794    1.526883545    1.542843288    1.150015202    1.730659285    2.361189214    1.287817814    1.51224776    1.374485859    2.197588687    1.083126713    1.659862223    1.832713328    1.163508076    1.346503786
40.9    9.111684053    9.372931775    4.942372752    9.459962515    3.161054488    3.806422719    3.501421947    3.088852615    1.958950041    3.861326697    2.143551749    1.529092581    1.544216953    1.151524322    1.732877158    2.365036658    1.289162705    1.51410224    1.376437249    2.20039172    1.084136732    1.662530717    1.835882833    1.16376472    1.347913227
40.95    9.121530622    9.389686027    4.951830081    9.480370057    3.165320309    3.813120764    3.507250863    3.094818956    1.962082652    3.869537869    2.14709622    1.531361626    1.54559504    1.153006466    1.735103674    2.368810336    1.29053103    1.516011206    1.378358087    2.203145264    1.085186495    1.665261782    1.839115917    1.16403596    1.349314756
41    9.131379515    9.406405269    4.961318392    9.500972735    3.169505985    3.819804701    3.513166222    3.100806252    1.965231289    3.877739888    2.150653811    1.533583649    1.546968135    1.154517567    1.737338031    2.372528651    1.291888451    1.517892469    1.380337673    2.205929655    1.086198178    1.667984839    1.842341066    1.164419743    1.350711449
41.05    9.140958508    9.423267843    4.970780036    9.521625896    3.173713661    3.82640752    3.51904789    3.106800552    1.968388497    3.885997927    2.154237269    1.535848163    1.548324618    1.155994904    1.739555009    2.376282584    1.293431241    1.519782106    1.382274794    2.208697839    1.087239058    1.670755253    1.845656914    1.164679661    1.352101087
41.1    9.150050538    9.440329772    4.979977554    9.542183827    3.178008515    3.833031661    3.524997217    3.112819223    1.971568581    3.894284822    2.157754769    1.538078325    1.549675817    1.157538396    1.741836019    2.380104018    1.294934173    1.521643927    1.384259238    2.211540677    1.088288047    1.673499744    1.848865124    1.164807233    1.353471656
41.15    9.159040382    9.457414705    4.989094261    9.56262483    3.182279926    3.839658409    3.530991248    3.118791616    1.974745851    3.902601644    2.161277703    1.540340464    1.551067465    1.159031716    1.74413514    2.384064498    1.29646159    1.523489437    1.38619849    2.214316308    1.089354496    1.676276133    1.852200002    1.165000114    1.354855034
41.2    9.16821689    9.474499555    4.998181624    9.583129021    3.186534211    3.846268768    3.537015958    3.124785348    1.977935959    3.910860191    2.164797053    1.542606127    1.552452283    1.160557018    1.746481026    2.387990432    1.29800716    1.52534478    1.388193129    2.217173201    1.090396934    1.678998144    1.855443837    1.165378252    1.356216713
41.25    9.177797652    9.491653521    5.007144057    9.603732136    3.190741523    3.852905586    3.543043434    3.13078964    1.981145094    3.919152717    2.168298625    1.54492309    1.553851953    1.162035984    1.748865827    2.391851966    1.299609443    1.52716234    1.390140099    2.220001459    1.091438626    1.681750574    1.858692148    1.165559843    1.35758272
41.3    9.187581504    9.508789792    5.016015076    9.624347314    3.194921906    3.859498754    3.548994605    3.136832542    1.984359975    3.927413968    2.171845246    1.547170896    1.55521894    1.163545425    1.751289345    2.395617903    1.301241919    1.529006787    1.392179872    2.222845484    1.092489774    1.684433615    1.861954673    1.165514969    1.358962967
41.35    9.197222622    9.52592818    5.024821118    9.644908608    3.199172554    3.866017234    3.554903358    3.142881266    1.987607081    3.935724639    2.175403421    1.549408996    1.556630982    1.165019988    1.753712296    2.39930705    1.302911636    1.530855803    1.394196726    2.225651362    1.093531475    1.687160311    1.865404281    1.165559109    1.360306657
41.4    9.206572088    9.543131406    5.033597046    9.665525894    3.203346416    3.872494062    3.56083285    3.148876148    1.990835981    3.943997683    2.178909009    1.551613143    1.558023972    1.166504835    1.756149366    2.403045058    1.304580936    1.532746701    1.396264498    2.228494506    1.094583126    1.689825707    1.86883742    1.16568807    1.361653868
41.45    9.216147874    9.560457963    5.042117159    9.685616252    3.207567336    3.87886307    3.566855402    3.15483022    1.9940581    3.952334193    2.182440701    1.553846259    1.559404408    1.167977771    1.758597751    2.406930638    1.30624394    1.534611409    1.398307492    2.231346491    1.095623442    1.692524266    1.87227084    1.165621859    1.362964929
41.5    9.225520759    9.577669098    5.050675354    9.705663126    3.211815057    3.885256037    3.572872073    3.160750571    1.997251817    3.960691304    2.186029834    1.556048684    1.560759151    1.169464682    1.761046719    2.410906997    1.307902991    1.536463234    1.400370616    2.234236072    1.096674922    1.695171258    1.875655499    1.165929336    1.364289124
41.55    9.234845812    9.594821188    5.059138519    9.725549228    3.216211414    3.891667386    3.578907133    3.166673289    2.000452502    3.969127222    2.189682404    1.558270562    1.562154061    1.170926212    1.763479435    2.414894644    1.309570081    1.538245483    1.402373326    2.237133395    1.097691357    1.697848726    1.878924816    1.165862527    1.365600848
41.6    9.244363522    9.612003285    5.067618978    9.745562452    3.220552235    3.898076752    3.584961966    3.172555629    2.003637974    3.977589727    2.193256834    1.560469628    1.563515008    1.172420093    1.765862774    2.418828734    1.311193795    1.540091018    1.404425518    2.240022971    1.098723623    1.700480866    1.882136423    1.165881262    1.36698592
41.65    9.254148848    9.629319708    5.076079305    9.765691357    3.224905744    3.904451934    3.591045725    3.178357144    2.006861447    3.986056879    2.196841962    1.56266257    1.564915301    1.173891728    1.768246683    2.422769826    1.312824715    1.541895396    1.406484239    2.242917461    1.099707917    1.703135215    1.885443781    1.165919046    1.368339056
41.7    9.265357714    9.64675761    5.084611946    9.785795162    3.229411178    3.910831688    3.597099926    3.184116852    2.010094931    3.994522976    2.200373305    1.56485595    1.566264313    1.175399252    1.770606131    2.42667822    1.314463545    1.54369369    1.408557533    2.245816244    1.10070697    1.705735533    1.888785104    1.16597354    1.369716178
41.75    9.276475538    9.664187516    5.093271116    9.805755655    3.23393032    3.91720495    3.60310425    3.18990895    2.013360767    4.003006843    2.203911846    1.56702154    1.567683833    1.176911066    1.77301066    2.430649401    1.316120239    1.5454758    1.410623473    2.248789033    1.10168969    1.708367512    1.892136536    1.166105066    1.371084933
41.8    9.287246768    9.681668542    5.101848454    9.825801077    3.238556586    3.923546588    3.609002328    3.195675513    2.01656547    4.011471515    2.207428413    1.56917728    1.569118768    1.17842008    1.77534879    2.43456523    1.317763261    1.54727525    1.412713325    2.251730741    1.102677233    1.71098404    1.895462432    1.166200522    1.372503361
41.85    9.297955791    9.698931513    5.110331248    9.845640268    3.243237525    3.929831049    3.614891695    3.201452332    2.019767098    4.019907528    2.210974182    1.571284709    1.570594978    1.179930576    1.777718164    2.438563206    1.319430796    1.549021646    1.414798989    2.254702411    1.103617393    1.71360342    1.898796918    1.166491939    1.373930497
41.9    9.308870817    9.716085629    5.118423872    9.865489343    3.247868055    3.936076761    3.62072955    3.207161075    2.022949454    4.028378744    2.214498508    1.573387819    1.572060749    1.18141544    1.780080664    2.442517212    1.321096925    1.550814475    1.416876604    2.257640929    1.104602851    1.716179167    1.902178404    1.166920009    1.375393676
41.95    9.319894832    9.733211092    5.126424751    9.885432836    3.252582219    3.942240972    3.626577109    3.212900909    2.026151945    4.036842563    2.218040313    1.575464344    1.573582983    1.182957312    1.782415735    2.446465199    1.322771144    1.552584621    1.418944457    2.260625599    1.105533906    1.718784362    1.905574495    1.16737408    1.376806578
42    9.330936503    9.750545751    5.13451303    9.905374385    3.257354603    3.948287093    3.632407413    3.218633281    2.029292328    4.045328171    2.221567138    1.577555401    1.575126056    1.184480811    1.78476795    2.450272245    1.32441993    1.554420129    1.42095964    2.263546866    1.106487663    1.721400648    1.908924312    1.167724773    1.378253756
42.05    9.34236795    9.767751766    5.142553616    9.925191203    3.262206295    3.954247563    3.638206762    3.224367382    2.032457477    4.053841224    2.22511646    1.579633113    1.576686014    1.186055121    1.787201463    2.454007235    1.326072966    1.556161436    1.422962965    2.266529336    1.107383476    1.72401786    1.912270057    1.168102643    1.379723654
42.1    9.354351465    9.785052574    5.150667123    9.94502804    3.267003905    3.96021841    3.643952558    3.230025442    2.035614964    4.062398513    2.22860402    1.581764075    1.57826386    1.187553673    1.789604089    2.457816459    1.327732153    1.557943347    1.424903765    2.269457166    1.108305436    1.726659752    1.915582818    1.168548181    1.381241003
42.15    9.366606885    9.80211631    5.158925792    9.964771901    3.271801842    3.966157429    3.649754314    3.235714222    2.038825329    4.070917006    2.232120336    1.583882427    1.579889229    1.189087647    1.792021593    2.461662481    1.329444366    1.559695321    1.426865353    2.272440862    1.109168049    1.729313296    1.918849497    1.169165698    1.382725313
42.2    9.379118042    9.819065602    5.167244845    9.984567774    3.276648916    3.972022171    3.655522414    3.241388025    2.04201906    4.079399393    2.235661929    1.58602307    1.581517776    1.190565318    1.794352723    2.465387631    1.331168012    1.561498576    1.428851229    2.275400179    1.110077474    1.731967288    1.92207736    1.169393859    1.384217149
42.25    9.391912672    9.836135914    5.175507454    10.00439966    3.281606264    3.977858675    3.661250517    3.24705093    2.045259153    4.087822881    2.239229854    1.588126635    1.583140992    1.192101926    1.796693231    2.469037504    1.332927226    1.563266559    1.430900777    2.278517851    1.110954593    1.734610513    1.925247021    1.169529494    1.385716082
42.3    9.404607017    9.852906745    5.183780711    10.02427469    3.286573199    3.983591339    3.666937755    3.252720857    2.048466859    4.096237011    2.242816978    1.590242389    1.584802633    1.193620755    1.799025743    2.47260156    1.334686384    1.565055469    1.432909349    2.281588654    1.111878627    1.737270439    1.928471424    1.169914126    1.387179707
42.35    9.417293439    9.869871084    5.192080043    10.04415177    3.291548661    3.989327936    3.672613755    3.258454204    2.051692333    4.104605219    2.246505723    1.592330853    1.586452094    1.19517652    1.801379736    2.476239694    1.336494359    1.566815399    1.434923518    2.284750393    1.112776786    1.739904297    1.931680308    1.170241291    1.388631526
42.4    9.42999518    9.88713539    5.200343565    10.06411171    3.296528447    3.995050164    3.678238201    3.264195476    2.054893894    4.113018977    2.250163446    1.594452348    1.588105776    1.196659547    1.803684883    2.479781584    1.338300156    1.568614306    1.436898117    2.287850116    1.113729407    1.742595319    1.934873505    1.170536134    1.390122729
42.45    9.442306035    9.904422602    5.208618639    10.08410876    3.301566646    4.000807588    3.683916779    3.269965474    2.058150718    4.121410411    2.253807778    1.59656052    1.589772118    1.198184432    1.805938949    2.483297282    1.340166665    1.57041396    1.438902891    2.290974348    1.114652855    1.745275111    1.9380043    1.170849948    1.391611942
42.5    9.454800069    9.921588817    5.217014013    10.10400888    3.306648148    4.006530955    3.689548657    3.275685236    2.061456021    4.129854242    2.257435731    1.598715126    1.59148868    1.199649322    1.808085829    2.486881995    1.341978566    1.5722695    1.440872015    2.294041555    1.115595147    1.748019617    1.941036627    1.170974946    1.393093396
42.55    9.46738101    9.938410143    5.225448238    10.1236363    3.311719357    4.012285258    3.695214475    3.281474342    2.064771197    4.138266638    2.261053311    1.600803303    1.593211134    1.20118149    1.810225056    2.490466866    1.343808147    1.574111026    1.442888077    2.297160443    1.116502284    1.75074674    1.944131794    1.17164098    1.394579612
42.6    9.479701556    9.955223844    5.23390507    10.14311612    3.316695846    4.018043568    3.700890551    3.287268917    2.068065363    4.146706467    2.264678384    1.602927165    1.594949197    1.202683063    1.812360825    2.494038531    1.345582458    1.575983927    1.444857861    2.30024534    1.117418423    1.753509567    1.947306215    1.172080633    1.396058498
42.65    9.492002192    9.972182256    5.242390091    10.16284842    3.321609387    4.023839777    3.706535991    3.293071073    2.071384057    4.155233406    2.26826396    1.605060013    1.59661705    1.204230506    1.814478115    2.497621933    1.347426121    1.577835537    1.446861    2.303344405    1.118312006    1.756242128    1.950525891    1.172383076    1.397588001
42.7    9.504403388    9.989035101    5.250928018    10.18260105    3.326497001    4.029670409    3.712156259    3.29886554    2.074719541    4.163782244    2.27185796    1.607250095    1.598292459    1.205756743    1.816557511    2.501194825    1.349274448    1.579669639    1.448811534    2.306379087    1.119211344    1.759053408    1.953749374    1.172479877    1.399130811
42.75    9.517004291    10.0055321    5.259494738    10.20234019    3.331375387    4.035527108    3.717812022    3.304689143    2.078098754    4.172277239    2.275447839    1.609459237    1.599924223    1.207317066    1.818666949    2.504871022    1.351154252    1.581496961    1.450801079    2.30941557    1.120105876    1.761861611    1.956933961    1.172658945    1.400683715
42.8    9.529690726    10.02167614    5.2680139    10.2221078    3.336232119    4.041384322    3.723439108    3.310516368    2.081481476    4.180696509    2.2790038    1.611677366    1.601595375    1.208846336    1.820839956    2.508613079    1.353027164    1.583303257    1.452788735    2.31240767    1.120997899    1.764719984    1.960140126    1.173001016    1.40221991
42.85    9.542366587    10.03782449    5.276786638    10.24189583    3.341056919    4.047245497    3.72904453    3.316344048    2.084870122    4.189084594    2.282523325    1.613878874    1.603268118    1.210398271    1.82295446    2.51244707    1.354950461    1.585120219    1.454824678    2.315385164    1.121874785    1.76754456    1.963231954    1.173228589    1.403760216
42.9    9.555174398    10.05420134    5.285616931    10.26161103    3.345838203    4.053000995    3.734592826    3.322118679    2.088263095    4.197513833    2.28607891    1.616112689    1.604959665    1.21193185    1.825149621    2.516425377    1.356885828    1.586887239    1.456890138    2.318364362    1.122758628    1.770416875    1.966259195    1.173551966    1.405288017
42.95    9.568195608    10.07047605    5.294531491    10.28128686    3.350625291    4.058813504    3.740181948    3.327892732    2.091634956    4.205920587    2.289630094    1.618353328    1.606652592    1.21345337    1.827382592    2.520396398    1.358834779    1.58864827    1.458981079    2.321352863    1.123641931    1.773266919    1.969214953    1.174092737    1.406855732
43    9.581518279    10.08634576    5.303511672    10.30089585    3.355496936    4.06461586    3.745805481    3.333647625    2.095042091    4.214306211    2.293167377    1.620601244    1.608381673    1.214949262    1.829712368    2.524360892    1.360789603    1.590349736    1.461025757    2.324321921    1.124527867    1.776159245    1.972175419    1.174529905    1.408395244
43.05    9.59504749    10.10233574    5.312558318    10.32056346    3.360355462    4.070387699    3.751434494    3.339376155    2.098434516    4.222708309    2.29666879    1.622809371    1.610066919    1.216460162    1.832018912    2.528387678    1.362743875    1.592032027    1.46308057    2.32729821    1.125426464    1.779019571    1.975123566    1.175424031    1.409943469
43.1    9.60887475    10.11854717    5.321668969    10.3399185    3.36522975    4.076086753    3.757011793    3.345119912    2.101805944    4.2311181    2.300098979    1.625070346    1.611738153    1.217977703    1.834339604    2.532494973    1.364718056    1.593735382    1.465122324    2.330293936    1.126307223    1.78189234    1.978152384    1.175552753    1.411534383
43.15    9.622704609    10.1345534    5.330843922    10.35915623    3.369994331    4.081756015    3.762561998    3.350846392    2.10514897    4.239509612    2.303441944    1.627321796    1.613390087    1.219482314    1.836582638    2.536505132    1.366674529    1.595473801    1.467149793    2.333251187    1.127178513    1.784727435    1.981103951    1.176043704    1.413106219
43.2    9.636091621    10.15050611    5.340146217    10.37838671    3.374750766    4.087485159    3.768074655    3.356609996    2.108492451    4.247915131    2.306781032    1.629586323    1.615062088    1.220996832    1.838846223    2.540664579    1.368624732    1.597206925    1.469152896    2.336144747    1.128038372    1.787585484    1.984038236    1.176557943    1.414695932
43.25    9.649108424    10.16642445    5.349525176    10.39756409    3.37946466    4.093280257    3.773593177    3.362377288    2.111804922    4.256354492    2.310127287    1.631830999    1.616690057    1.222479015    1.841028211    2.544776243    1.370567211    1.598979583    1.471141936    2.339019304    1.128955398    1.790397987    1.986875206    1.177332447    1.416363619
43.3    9.661846704    10.18250784    5.358764686    10.41659848    3.384175458    4.099099142    3.779094254    3.368193965    2.115134959    4.264823664    2.31350497    1.634069073    1.618327294    1.223972076    1.843287604    2.548917557    1.372544475    1.600783977    1.47313445    2.341909557    1.129853491    1.79327081    1.989773284    1.178002724    1.417977604
43.35    9.674389279    10.1988281    5.368055997    10.43577117    3.388857464    4.10495239    3.784646972    3.373970049    2.118466985    4.273304563    2.316886833    1.636303681    1.619947926    1.225450569    1.845551297    2.552870056    1.374468392    1.60259704    1.475154384    2.344738419    1.130790606    1.796128794    1.992767926    1.178151735    1.4195784
43.4    9.68692897    10.21516632    5.377428825    10.45504476    3.393547128    4.11066161    3.790188708    3.379763127    2.121801124    4.281818875    2.320315797    1.638535913    1.621636345    1.226943324    1.847863232    2.556769592    1.376420124    1.604352154    1.477160508    2.347529155    1.131715753    1.799023453    1.995828363    1.1785974    1.421153911
43.45    9.699391603    10.23157272    5.386875457    10.47445778    3.398155507    4.116440173    3.795709032    3.385512279    2.125129586    4.290350685    2.323712617    1.640762505    1.623315895    1.228421123    1.850139861    2.560766726    1.378340207    1.606057247    1.479165682    2.350262036    1.132636885    1.80188473    1.998901248    1.178947085    1.422797948
43.5    9.712047727    10.24831634    5.396336253    10.49388654    3.402780614    4.122230483    3.801176719    3.391282426    2.128483747    4.298907226    2.32714722    1.642988734    1.625050727    1.229929941    1.852487577    2.564822515    1.380325007    1.607736505    1.481142804    2.353043007    1.133538377    1.804745749    2.002030149    1.179631002    1.424418293
43.55    9.725070891    10.264972    5.405783775    10.51348407    3.407356853    4.127979031    3.806645726    3.396996316    2.131808389    4.30745859    2.330590496    1.645222433    1.626779157    1.231445349    1.854891517    2.56876533    1.38227685    1.609452105    1.483159527    2.355810147    1.134461085    1.807585365    2.005095136    1.180195864    1.425967268
43.6    9.738302109    10.28154199    5.415249214    10.53300379    3.411903261    4.133840103    3.812067043    3.402694521    2.135131892    4.316091824    2.334051217    1.647430162    1.628496776    1.232961705    1.857309546    2.572777939    1.384276339    1.611126544    1.485155119    2.358679779    1.135374604    1.810440384    2.008125274    1.180183476    1.427507408
43.65    9.751570441    10.29796346    5.424798495    10.55251989    3.416425257    4.139739825    3.817478529    3.408305617    2.138401197    4.324781719    2.337507429    1.649609253    1.630202178    1.234450416    1.859716916    2.576845541    1.38625073    1.612773884    1.487161658    2.361534772    1.136315531    1.813298666    2.011134565    1.180665026    1.429050367
43.7    9.764801398    10.31445549    5.434541995    10.57259696    3.420987374    4.145680067    3.82286804    3.41391999    2.141656311    4.333525859    2.341042787    1.651760395    1.63192039    1.235986188    1.862217958    2.581007534    1.388269529    1.614378254    1.489150748    2.364450397    1.137252473    1.816107238    2.014115817    1.181602218    1.430574743
43.75    9.777770239    10.33110009    5.44419813    10.59259016    3.425487902    4.151502094    3.828275109    3.41952739    2.144925196    4.342294584    2.344730408    1.653887986    1.633601496    1.237508609    1.864701739    2.585156487    1.39023739    1.616053241    1.491155991    2.367330537    1.138224264    1.818911531    2.017084668    1.182265204    1.432130791
43.8    9.79064579    10.34792226    5.453782727    10.61241559    3.430034472    4.157344821    3.83373555    3.425142563    2.148202994    4.351112875    2.34845242    1.65598171    1.635337079    1.23904115    1.86722476    2.589349291    1.392280818    1.617737329    1.49316155    2.37026018    1.139168927    1.821678197    2.020078935    1.182613688    1.433709585
43.85    9.802918877    10.36481876    5.463217087    10.63247961    3.434528004    4.163032095    3.83910451    3.43078575    2.151450608    4.35987385    2.352216847    1.658089048    1.637089852    1.240514471    1.869716875    2.593494398    1.394262687    1.619424664    1.495174685    2.373135547    1.140102428    1.82444186    2.023082966    1.183012552    1.435291197
43.9    9.815489414    10.38163587    5.472804589    10.65260221    3.438954536    4.168714736    3.844472741    3.436461948    2.154717788    4.368655596    2.356012103    1.660173832    1.638850538    1.242035135    1.872272162    2.59749337    1.396357734    1.621088986    1.497178896    2.3760214    1.140985214    1.827239086    2.026139646    1.183615123    1.436896217
43.95    9.828774744    10.39853626    5.482569268    10.67280957    3.443348583    4.17423512    3.849820663    3.442146225    2.157983129    4.377471506    2.359796263    1.662252837    1.640621924    1.243542386    1.874859498    2.601391145    1.398418955    1.622792687    1.499248138    2.37889172    1.141865942    1.830037421    2.029138312    1.184372099    1.438508935
44    9.842121055    10.41533899    5.492416192    10.69257496    3.447695513    4.179738112    3.855124552    3.447864051    2.16125493    4.386413759    2.363562582    1.664313046    1.642384671    1.245087629    1.87742254    2.605214473    1.400526684    1.62445264    1.501322661    2.381789496    1.142738999    1.832847945    2.032117203    1.184773873    1.440010483
44.05    9.855672212    10.4320704    5.502364969    10.71240023    3.452018973    4.185274305    3.860455602    3.453556939    2.164489641    4.39537877    2.367344044    1.666384864    1.64410243    1.246585789    1.879988162    2.60898642    1.402598285    1.626094101    1.503402277    2.38469303    1.143670823    1.835650561    2.035121801    1.184924862    1.441524424
44.1    9.869380786    10.44901741    5.51232105    10.73217999    3.456495704    4.190834394    3.865771205    3.459265321    2.167747125    4.404363514    2.371153065    1.668427043    1.645812482    1.248117859    1.882583622    2.612815805    1.404665334    1.627688118    1.505453553    2.387672721    1.144560533    1.838469166    2.038123938    1.185565178    1.443024764
44.15    9.882583767    10.46617151    5.522212432    10.75193024    3.460966138    4.196353771    3.871031929    3.465007329    2.170989443    4.413346416    2.374974083    1.670470271    1.64752673    1.249610095    1.885102381    2.616517203    1.406712539    1.629264337    1.507502827    2.390661618    1.145448229    1.841288768    2.041132968    1.186502331    1.44450711
44.2    9.895772793    10.4831118    5.532084573    10.77179698    3.465406646    4.20188498    3.876372621    3.47071688    2.174235445    4.422366122    2.378807874    1.672533452    1.649250358    1.251106517    1.887620757    2.620040081    1.408805792    1.630856052    1.509538115    2.393682998    1.146316602    1.844130199    2.044128639    1.187433947    1.446007932
44.25    9.908914672    10.49986741    5.541961563    10.79174471    3.469869593    4.207431092    3.881656953    3.476443721    2.177451918    4.431351166    2.382582029    1.674590208    1.650983354    1.252570933    1.890174854    2.623602593    1.410868163    1.632475391    1.511582131    2.396691219    1.147200639    1.847000848    2.047181307    1.188345625    1.447458045
44.3    9.921884401    10.51676964    5.551804758    10.81179935    3.474359633    4.212941192    3.886951817    3.482164896    2.18069935    4.440361803    2.386414291    1.676638053    1.652703131    1.254064598    1.892698716    2.626997179    1.412984587    1.63410973    1.513633036    2.399733162    1.148051573    1.849878773    2.050164435    1.188968933    1.44895568
44.35    9.934854278    10.53453271    5.561561312    10.83182321    3.478821961    4.218512409    3.89225559    3.487867249    2.183908794    4.449377016    2.390237483    1.678717279    1.654404501    1.255537228    1.895269722    2.630257463    1.415104919    1.635786969    1.515703442    2.402759201    1.148908459    1.852772372    2.053119469    1.189999484    1.4503786
44.4    9.947795665    10.55238008    5.571338253    10.85189802    3.483296643    4.224060436    3.897555735    3.493566676    2.187156409    4.458392864    2.394062093    1.680781648    1.656070789    1.257026266    1.897820242    2.633455062    1.417190705    1.637459774    1.517803578    2.40577304    1.149752048    1.855674269    2.056048372    1.190862259    1.451795239
44.45    9.960555146    10.57026149    5.58119173    10.87187911    3.487790609    4.229645409    3.902817362    3.499331225    2.190392604    4.467378068    2.397872753    1.682830688    1.657703762    1.258497484    1.900414936    2.636693286    1.419260888    1.639159702    1.519909834    2.408816087    1.150611849    1.85858745    2.058942457    1.191881637    1.453310506
44.5    9.973246246    10.58800254    5.591129803    10.89198371    3.492276723    4.235192236    3.908118095    3.505112824    2.193640611    4.4764699    2.401751904    1.68483104    1.659325478    1.259957907    1.903024447    2.639807702    1.421318699    1.640790656    1.522037239    2.411865385    1.151435746    1.861489757    2.061741385    1.192726025    1.454727625
44.55    9.986200562    10.60552631    5.601123698    10.91208957    3.496803738    4.240605415    3.913367617    3.510861258    2.196846895    4.485583749    2.405692756    1.686826239    1.660970137    1.261387606    1.905670782    2.642815331    1.42335855    1.642459456    1.524135717    2.414909723    1.152256545    1.864377708    2.064482174    1.193911249    1.456199567
44.6    9.999223725    10.62293672    5.611183606    10.93194699    3.501317627    4.246058988    3.918643094    3.516590889    2.200082136    4.494693573    2.409695538    1.688789691    1.662581683    1.262819646    1.908308632    2.645627556    1.425380222    1.644087738    1.526245644    2.417973906    1.153077929    1.867285097    2.067205267    1.195031595    1.457619979
44.65    10.01159797    10.64039627    5.621239525    10.95182147    3.5058903    4.251565755    3.923888904    3.522369133    2.20329454    4.503802388    2.413716024    1.690726198    1.664195853    1.264254996    1.910967121    2.64848694    1.427411511    1.645745296    1.528345262    2.420989912    1.153938079    1.87019676    2.069940415    1.195889514    1.459060285
44.7    10.02383444    10.65810332    5.631219493    10.97192503    3.510402104    4.257196552    3.929158913    3.528103523    2.206547073    4.512806472    2.417781593    1.692655448    1.665777526    1.265727204    1.913553278    2.651270668    1.429415109    1.647424217    1.530465371    2.424018627    1.154799283    1.873084667    2.07262466    1.196751302    1.460506269
44.75    10.03642467    10.67590451    5.641263862    10.99388393    3.514816413    4.262786803    3.934430785    3.533826141    2.209845381    4.521798408    2.421840964    1.694643612    1.667402028    1.267208088    1.916110103    2.654087314    1.431448348    1.649105213    1.532533158    2.427022064    1.155695457    1.875972392    2.075324069    1.197791267    1.461948937
44.8    10.04887186    10.69385063    5.651336779    11.0156526    3.519171733    4.268894832    3.939726612    3.53954058    2.21318245    4.530788139    2.425873271    1.696585342    1.668977315    1.268734959    1.918638583    2.656832131    1.433451389    1.650776763    1.534619529    2.430051673    1.156598975    1.878872029    2.078046407    1.198670852    1.463360165
44.85    10.06131945    10.712026    5.661443047    11.03730021    3.523552819    4.274949895    3.94500153    3.545299785    2.216515279    4.539811355    2.42990593    1.698536105    1.670558978    1.27025031    1.921196866    2.659718992    1.435484434    1.652458185    1.536650362    2.433097685    1.157487499    1.881780616    2.080846483    1.199682157    1.464768004
44.9    10.07369226    10.73022852    5.671552129    11.05882538    3.527979584    4.280993085    3.95031132    3.551107141    2.219864599    4.548755315    2.433932209    1.700469983    1.672134901    1.271754663    1.923673277    2.662627649    1.437503299    1.654106398    1.538757983    2.436185403    1.158350689    1.884640792    2.083607009    1.200771865    1.466188488
44.95    10.08600506    10.74830175    5.681645597    11.08022786    3.532372292    4.287080793    3.955630302    3.556910299    2.223170088    4.557779481    2.437912255    1.70246174    1.673739924    1.273239154    1.926147137    2.665775511    1.439567938    1.655753642    1.540819329    2.439284512    1.159223211    1.887510337    2.08640342    1.201789075    1.467604987
45    10.09838501    10.7663979    5.69181072    11.10157739    3.536755278    4.293226036    3.960968882    3.562631688    2.226498022    4.566789757    2.441931858    1.704448606    1.675322233    1.274721848    1.92855324    2.668888609    1.441560329    1.657408643    1.542888405    2.442355044    1.160099657    1.890369192    2.089219075    1.202484813    1.469001317
45.05    10.11035864    10.78430442    5.701928834    11.12278326    3.541263091    4.299361529    3.966203133    3.568314902    2.229833224    4.575830491    2.445978882    1.706461706    1.676935094    1.276175888    1.930959757    2.671952113    1.44356764    1.659079847    1.544892463    2.445365185    1.160986355    1.893275026    2.091996924    1.20339116    1.470381956
45.1    10.1219433    10.80208666    5.711702725    11.14394886    3.545752739    4.305562243    3.971361327    3.57395978    2.23316624    4.584818598    2.450038879    1.708459559    1.678648634    1.277679769    1.933363478    2.675065038    1.445540181    1.660765569    1.546923351    2.448344684    1.16189253    1.896210721    2.094690335    1.204070304    1.47176281
45.15    10.13330854    10.81988182    5.721524809    11.16508001    3.550295804    4.311976343    3.97651029    3.579642631    2.23648801    4.59391086    2.454083046    1.710480852    1.680397803    1.279161429    1.935801986    2.678134883    1.447565492    1.662479491    1.54891991    2.451274628    1.16285887    1.899169582    2.097437345    1.204750555    1.473155405
45.2    10.14477872    10.83761755    5.731528952    11.18606676    3.554777747    4.318352524    3.981577981    3.585343076    2.23977708    4.603026716    2.45808667    1.712491217    1.682138614    1.280644097    1.93823445    2.681132798    1.449546849    1.664215737    1.550981361    2.454193319    1.16387276    1.902088903    2.100151705    1.205647077    1.474517367
45.25    10.15629821    10.85557398    5.741675401    11.20677919    3.559280135    4.324710642    3.986645142    3.591050259    2.243035549    4.612159835    2.462099044    1.714528325    1.683874492    1.282117193    1.940713307    2.68383095    1.451600939    1.665908216    1.552994771    2.45713105    1.16489889    1.905029352    2.102870834    1.206478389    1.475902416
45.3    10.16808133    10.87346635    5.751971725    11.22766721    3.56378242    4.33100556    3.991837018    3.596730498    2.246299028    4.621284986    2.46613605    1.716565543    1.68560036    1.283600888    1.943144378    2.686468665    1.453586575    1.667574428    1.555019874    2.460086917    1.165932231    1.907964127    2.105578995    1.207926225    1.477317534
45.35    10.17999567    10.89136062    5.762296161    11.24869545    3.56832988    4.337217957    3.997084827    3.602399405    2.249549068    4.630442479    2.470163969    1.718619902    1.687379405    1.285082292    1.945574321    2.689082644    1.455590619    1.669198892    1.556991846    2.462975209    1.166954777    1.910938378    2.108227089    1.209078266    1.478733456
45.4    10.19178375    10.90914435    5.772630944    11.26992001    3.572830617    4.343508278    4.002290707    3.608045976    2.252842018    4.639602031    2.474141568    1.72068567    1.689119133    1.286576559    1.947966646    2.69162324    1.457576976    1.670843627    1.559010849    2.465844636    1.167977951    1.9138714    2.110908429    1.210032872    1.480206588
45.45    10.20333746    10.92711491    5.782919142    11.29106378    3.57728163    4.349819458    4.007493413    3.613722863    2.256186725    4.648823025    2.478104346    1.722792368    1.690896342    1.288085938    1.950383836    2.694203269    1.459618474    1.672439554    1.561025355    2.468680371    1.16894475    1.916864017    2.113674572    1.210734335    1.481629094
45.5    10.21438322    10.94522688    5.793352344    11.31234286    3.581688586    4.356090227    4.012634965    3.619358497    2.259518539    4.658038509    2.482051523    1.724887967    1.692660953    1.289559282    1.952769283    2.696719509    1.461592455    1.674099335    1.563103125    2.471532852    1.169921695    1.919869848    2.116434422    1.211727917    1.483085296
45.55    10.22526374    10.9633061    5.803848294    11.33369885    3.586184343    4.362395983    4.017792698    3.624950359    2.262866356    4.667288892    2.485963649    1.726971921    1.694458764    1.291066447    1.955252034    2.699362882    1.463590088    1.675752637    1.565172196    2.474399297    1.170854766    1.92290999    2.11917533    1.212752074    1.484525363
45.6    10.23653642    10.98148445    5.814457506    11.35511777    3.590758577    4.368722996    4.023005862    3.630496561    2.266211716    4.676575988    2.489850517    1.729001666    1.696230155    1.292562166    1.957739763    2.70212529    1.465578349    1.677487474    1.567237652    2.47722436    1.171796035    1.925908709    2.121554614    1.213853399    1.486010707
45.65    10.2478841    10.99958077    5.824938489    11.3766141    3.595406244    4.374995689    4.02822196    3.636073938    2.269559095    4.685923385    2.493726943    1.731068465    1.698032889    1.294069456    1.960264963    2.704768761    1.467609197    1.679179769    1.569289787    2.480094546    1.172720417    1.928932007    2.124089715    1.214845871    1.487430689
45.7    10.25905369    11.01755869    5.835480471    11.3981369    3.60009763    4.381244176    4.033417602    3.641643679    2.272867296    4.695285426    2.497563897    1.733151851    1.699806881    1.295579431    1.962741487    2.706983551    1.469628609    1.680962998    1.571328408    2.482952164    1.173655022    1.931948683    2.12664255    1.215919716    1.488841517
45.75    10.27009809    11.03555317    5.84597498    11.41955645    3.604808539    4.387392476    4.038643535    3.647259711    2.2762221    4.704690787    2.50139495    1.735227497    1.701616881    1.297092495    1.96523417    2.709079894    1.471655829    1.682716219    1.573372483    2.485848486    1.174546835    1.93501025    2.129227738    1.216777873    1.490316025
45.8    10.28092339    11.05356378    5.856534258    11.4409986    3.60943437    4.393586873    4.043880322    3.652911087    2.279583982    4.714122652    2.505197253    1.737325893    1.703417434    1.298594529    1.967740734    2.711084605    1.473633934    1.684564264    1.575385863    2.488743526    1.175437025    1.93801963    2.131804241    1.217825236    1.491805484
45.85    10.29166622    11.07137795    5.867188116    11.46246311    3.614093864    4.399725868    4.049124967    3.658526882    2.283012885    4.723605214    2.509020983    1.739408393    1.705265816    1.300108676    1.970290522    2.713148701    1.475603551    1.686368563    1.577388165    2.491696512    1.176285396    1.941042351    2.134455615    1.218943502    1.493241912
45.9    10.30239553    11.08935056    5.877838713    11.48382722    3.618887196    4.405821662    4.054284345    3.664191148    2.286443245    4.733081315    2.512805393    1.741486076    1.707078981    1.301584975    1.972868952    2.715267571    1.477475082    1.688211775    1.579370391    2.494525143    1.177148866    1.944039548    2.137016548    1.219712509    1.494725018
45.95    10.31274105    11.10741119    5.888313376    11.50519783    3.623767613    4.411931377    4.059449858    3.669877403    2.289910994    4.742592794    2.516579578    1.743538274    1.708912128    1.303072358    1.975447937    2.717406011    1.479308461    1.690031515    1.581374465    2.497372489    1.178004242    1.947076487    2.139608241    1.220564511    1.496228009
46    10.3227876    11.12599532    5.899000335    11.52658104    3.628579512    4.418062468    4.064618742    3.675505973    2.293384017    4.752158712    2.520239627    1.745593356    1.710695682    1.304503978    1.977992761    2.719576995    1.481101325    1.691915364    1.58332248    2.50018425    1.178845672    1.950118957    2.142289394    1.221848028    1.497777561
46.05    10.33213997    11.14489963    5.909775468    11.54783996    3.633308567    4.424112342    4.069812651    3.68116868    2.296876055    4.761749613    2.523932984    1.747642874    1.712461617    1.30598179    1.980600787    2.721836927    1.482888798    1.693748206    1.585324733    2.503055792    1.179619387    1.953116527    2.14498375    1.223058588    1.49925125
46.1    10.34141858    11.16387511    5.920623797    11.56916268    3.63797324    4.430198754    4.07496033    3.686797562    2.30030182    4.77141284    2.527647201    1.749743141    1.71421104    1.307436639    1.983172574    2.724092104    1.484694717    1.6956258    1.587304051    2.505852573    1.180449138    1.956119956    2.147647634    1.224121675    1.500758112
46.15    10.35060099    11.18278344    5.931438435    11.59032402    3.642635254    4.436338683    4.08011693    3.692503882    2.303762887    4.781063536    2.531404831    1.75184011    1.715960296    1.308929911    1.985744702    2.72636339    1.486476517    1.697406319    1.589303513    2.508695662    1.181242342    1.959140708    2.150280864    1.225113013    1.502332077
46.2    10.35970047    11.20179664    5.942236146    11.61141673    3.647279246    4.442505223    4.0852397    3.698229482    2.307229388    4.790746001    2.535140406    1.753988679    1.717731877    1.310366434    1.988303763    2.728711884    1.488265372    1.699230012    1.591284016    2.511514205    1.182058959    1.962181226    2.152930697    1.226096684    1.503915133
46.25    10.36907506    11.22091106    5.953013782    11.63260498    3.651994514    4.448658508    4.090441176    3.704012742    2.310734043    4.800456425    2.538945549    1.756115829    1.719508238    1.311832013    1.990899751    2.731071037    1.490026756    1.701019032    1.593365352    2.514411988    1.182858188    1.965172956    2.155521796    1.227158516    1.505507471
46.3    10.37880013    11.24016924    5.963924025    11.65395678    3.656716651    4.454820307    4.095698249    3.709769852    2.314186919    4.810143307    2.542771231    1.758295917    1.721288602    1.313233182    1.993559884    2.733542559    1.491770124    1.70278257    1.595375266    2.517249768    1.183730422    1.968113743    2.15807305    1.228417703    1.507059185
46.35    10.38828255    11.25908005    5.974878304    11.67529231    3.661373594    4.460974592    4.100956707    3.71552061    2.317630004    4.819727799    2.546645973    1.760442795    1.723081119    1.314649578    1.996211839    2.736102538    1.4935183    1.704494601    1.59741058    2.520112264    1.184594039    1.971041068    2.160642453    1.229779148    1.508663048
46.4    10.39745607    11.27795774    5.985845897    11.6964693    3.6660229    4.467065871    4.106205362    3.721224279    2.320979562    4.829321864    2.550558647    1.762637351    1.724865575    1.316020117    1.998877922    2.738583945    1.49529607    1.706190012    1.599439298    2.522876378    1.185491957    1.974017449    2.163378139    1.230930618    1.510250655
46.45    10.40696117    11.29652526    5.996762667    11.71765656    3.670701119    4.473154982    4.111473021    3.727262001    2.324343158    4.838867998    2.554468141    1.764790527    1.726600575    1.317414005    2.001613719    2.740970145    1.49704582    1.707896886    1.601528579    2.525735774    1.186357125    1.977006326    2.166174443    1.232242682    1.511816074
46.5    10.41669069    11.31499654    6.007724079    11.73890441    3.675426151    4.479302829    4.11675539    3.733221476    2.327620557    4.848437089    2.558381602    1.766947538    1.728345112    1.318754134    2.004408476    2.743231727    1.498826188    1.709615205    1.60359458    2.528538754    1.187230583    1.980053547    2.168983039    1.232986333    1.513372506
46.55    10.42624037    11.33365745    6.018801864    11.76019022    3.680171317    4.485369364    4.12211037    3.739213761    2.33088945    4.85805613    2.56228221    1.769042431    1.730068853    1.320148635    2.007229004    2.745442253    1.50063464    1.711375348    1.60571497    2.531369406    1.188117876    1.983088073    2.171757746    1.234003483    1.514903033
46.6    10.43570729    11.35274532    6.029802533    11.78158212    3.684968827    4.491411843    4.127521837    3.745183198    2.334114109    4.867695831    2.56613297    1.77117135    1.73181249    1.321477709    2.010029146    2.747747735    1.502525285    1.713148788    1.607788886    2.534147084    1.189027205    1.986191745    2.174625251    1.234784595    1.516449317
46.65    10.4448945    11.37192145    6.040809073    11.80299398    3.689730424    4.497508755    4.132918259    3.751201702    2.337369233    4.877267704    2.569977366    1.773251559    1.733540896    1.322927437    2.012834793    2.749924661    1.504415733    1.714989919    1.609904137    2.536976285    1.189940669    1.989276503    2.177402828    1.235478581    1.517938233
46.7    10.45393538    11.39087777    6.051820813    11.82445701    3.694450386    4.503647089    4.138265905    3.757281803    2.340652447    4.886848456    2.573846889    1.775323258    1.73531477    1.324291059    2.015623027    2.752021176    1.506281945    1.716815679    1.611990995    2.539794559    1.19088319    1.992416968    2.18010409    1.236570289    1.519391088
46.75    10.46278253    11.40957291    6.062925426    11.84583151    3.699120035    4.509773374    4.143585778    3.763405457    2.343933919    4.896383667    2.577752793    1.777372644    1.737053555    1.325744094    2.018425486    2.754023304    1.508075475    1.718662237    1.614124629    2.542638427    1.191850079    1.995527026    2.182668754    1.237449255    1.52101449
46.8    10.47151832    11.42837539    6.073997035    11.86719657    3.703801349    4.515920637    4.148981933    3.769370438    2.34720477    4.905947771    2.581673864    1.779487512    1.73879213    1.32719888    2.021229304    2.756149794    1.509852231    1.720501246    1.616228497    2.545453386    1.192832637    1.998669653    2.185225647    1.238478692    1.52256063
46.85    10.4805232    11.4474213    6.085372985    11.88869714    3.708560994    4.521986055    4.154411476    3.775314206    2.350466447    4.915396925    2.58558811    1.781571421    1.740532519    1.328664106    2.024025883    2.758127145    1.511622363    1.72241642    1.618349472    2.548269143    1.193805748    2.001757132    2.187755908    1.239574593    1.524147659
46.9    10.48961994    11.46657613    6.09675665    11.91003052    3.713341093    4.528054965    4.159834451    3.781260715    2.353749867    4.924789372    2.589510005    1.783690355    1.742287809    1.33011221    2.026859902    2.760209271    1.513389205    1.724290117    1.620438074    2.551111567    1.194732529    2.004879357    2.190364236    1.240839784    1.525662878
46.95    10.4984448    11.48563945    6.108272229    11.93137553    3.718050642    4.534127772    4.165234443    3.787239221    2.357039019    4.934218053    2.593474117    1.785805378    1.743974661    1.331558162    2.029666027    2.762222335    1.515125836    1.726205532    1.622535367    2.55393604    1.195655476    2.007997637    2.193004363    1.242129181    1.527247766
47    10.50700495    11.50485454    6.119827869    11.95272793    3.723027371    4.540158812    4.170661639    3.793296331    2.360365899    4.943714321    2.597501778    1.787941293    1.745662266    1.333000421    2.03249782    2.764307194    1.516876615    1.728070628    1.624659046    2.556784707    1.196563923    2.011186295    2.195652294    1.243192066    1.528859144
47.05    10.51583233    11.52452491    6.131467912    11.97402734    3.728028282    4.546262201    4.176079849    3.799331878    2.363717165    4.95330104    2.601523998    1.790069192    1.747321107    1.334436013    2.035343282    2.766306886    1.51860767    1.729992851    1.626794764    2.55958938    1.197445279    2.014320746    2.198155807    1.243973271    1.530414051
47.1    10.5241414    11.54427251    6.142976949    11.99535411    3.733070495    4.552319028    4.181498697    3.805382884    2.367073476    4.963045932    2.605567254    1.792226332    1.749011754    1.335879019    2.038240802    2.768313105    1.520331095    1.731849389    1.628929881    2.562448978    1.198282691    2.017488769    2.20068154    1.245016963    1.532032089
47.15    10.53243087    11.56390359    6.154556669    12.01672274    3.738022157    4.558413796    4.186948934    3.811459237    2.370402502    4.972809409    2.609635659    1.794392725    1.750649984    1.337313386    2.041138269    2.770284674    1.522001717    1.733739832    1.631108909    2.565262112    1.199147893    2.020626237    2.203227876    1.245794843    1.533650894
47.2    10.540569    11.58350298    6.166026063    12.03800607    3.743059702    4.564578729    4.192394481    3.817434048    2.373772745    4.982461443    2.613780232    1.796558004    1.752298438    1.338755569    2.0441107    2.772331891    1.523667885    1.735566199    1.633264936    2.568050984    1.199967107    2.023773866    2.20582386    1.247114423    1.535284063
47.25    10.54882853    11.60267647    6.177610675    12.05940707    3.748022271    4.570862081    4.197870093    3.823421651    2.377107779    4.992131172    2.617909382    1.798699186    1.753898088    1.340178892    2.047087823    2.774537865    1.525311467    1.737433481    1.63544574    2.570701858    1.200808352    2.026915687    2.208334085    1.248009933    1.536981072
47.3    10.5569413    11.62157711    6.189159529    12.08079544    3.753009956    4.577210473    4.203395166    3.82948885    2.380439656    5.001772904    2.622081369    1.800871047    1.755500714    1.341646474    2.050127776    2.776881166    1.52695137    1.739263906    1.637652962    2.573371447    1.201608429    2.030115356    2.21084695    1.248895263    1.538556001
47.35    10.56514999    11.6402679    6.200701866    12.10224295    3.758003231    4.583612479    4.209010463    3.835563077    2.383745252    5.011418417    2.62622145    1.803020814    1.75703698    1.343112071    2.053207666    2.779032441    1.528568651    1.741147108    1.63983351    2.575987996    1.202405639    2.03326994    2.213369763    1.2504997    1.540213485
47.4    10.5732613    11.65886751    6.212127731    12.12370535    3.763049436    4.589959543    4.214668694    3.841645917    2.387002724    5.021027409    2.630372957    1.805132373    1.75860333    1.344605271    2.056353996    2.78118526    1.530205035    1.742941975    1.642055225    2.57862389    1.203157035    2.036416376    2.216003963    1.251670337    1.541755875
47.45    10.58117316    11.67752397    6.223484394    12.1451528    3.768069611    4.596336872    4.220343918    3.847723049    2.390188969    5.030696538    2.634460421    1.807241639    1.760133739    1.345979402    2.0595079    2.783245107    1.531810642    1.744770334    1.644276509    2.58114977    1.203931406    2.039569241    2.218619257    1.253344612    1.543398963
47.5    10.58872812    11.69634111    6.234589927    12.16664284    3.773209232    4.602751408    4.226026263    3.853884504    2.393353396    5.04039729    2.63858077    1.809328373    1.761732201    1.347499081    2.062702235    2.785161227    1.533451028    1.74654837    1.646512721    2.583727582    1.20469022    2.042717285    2.221230297    1.254854515    1.54498607
47.55    10.59610242    11.71530833    6.245593797    12.18811825    3.778371548    4.609100895    4.231746434    3.860041412    2.396486213    5.050168723    2.6427315    1.811425665    1.763316911    1.348868944    2.06588784    2.787000013    1.535078077    1.748367543    1.648744587    2.58622228    1.205491491    2.045836471    2.223824414    1.255848641    1.546499814
47.6    10.60346615    11.7338331    6.256538444    12.20974682    3.783543216    4.615501554    4.237378129    3.866287327    2.399663091    5.059973265    2.646935022    1.813490323    1.764958954    1.350274942    2.069098987    2.788738399    1.536749291    1.75016992    1.651024998    2.588713517    1.20628069    2.048943128    2.226471887    1.257290988    1.548125078
47.65    10.61065324    11.75225854    6.267430737    12.23151127    3.788616993    4.621963746    4.242955239    3.872529656    2.402831141    5.069848477    2.651112047    1.81559262    1.766587038    1.351640323    2.072316944    2.790484165    1.538410517    1.752029168    1.653282902    2.591124117    1.207102829    2.0520531    2.22905875    1.258469215    1.54968567
47.7    10.61773186    11.77053581    6.278370373    12.25327286    3.793717018    4.628431884    4.248518605    3.878852071    2.406003281    5.079713994    2.655323227    1.817683212    1.768232253    1.353072009    2.07557912    2.792216577    1.540094198    1.753901179    1.65554824    2.593595378    1.207898489    2.055143595    2.231681761    1.259918013    1.55130406
47.75    10.6246893    11.78896777    6.289412013    12.27515025    3.798768436    4.634858137    4.254080076    3.885140191    2.409129816    5.089597196    2.659543012    1.819796092    1.769873063    1.354523292    2.078832417    2.793506208    1.541751875    1.755767863    1.657758763    2.595967835    1.20875399    2.058251483    2.234262628    1.261119718    1.552811827
47.8    10.63112389    11.80735961    6.300601412    12.29700698    3.803856687    4.641380408    4.259676082    3.89144635    2.412265436    5.099476271    2.663782882    1.821886732    1.771486595    1.356002098    2.082130161    2.794763852    1.543378253    1.757601694    1.659966475    2.598405722    1.209566418    2.061344793    2.236954015    1.262206815    1.554346124
47.85    10.63720094    11.82558048    6.311952275    12.31880346    3.808920524    4.64787477    4.265199988    3.897756131    2.415381562    5.109336916    2.667934803    1.823974352    1.773040211    1.357450099    2.085420611    2.795996956    1.5449711    1.759433717    1.662180612    2.600780489    1.210333494    2.064474784    2.239900033    1.263676411    1.55585222
47.9    10.64531683    11.84373889    6.323284166    12.33989288    3.814065517    4.654416634    4.270764101    3.904087207    2.418509699    5.119233603    2.67205761    1.826009719    1.774573948    1.35886618    2.088713348    2.797152326    1.546586755    1.7612035    1.66441057    2.603248044    1.211073985    2.067599901    2.242622236    1.265082962    1.557403286
47.95    10.65365641    11.86198021    6.334568791    12.36083429    3.819188453    4.660920829    4.276286249    3.910412106    2.421596419    5.129199038    2.676211188    1.828028866    1.776114778    1.360337084    2.092026545    2.798345757    1.548171809    1.762946052    1.666578623    2.605678759    1.211834251    2.070782656    2.245348041    1.266224505    1.559000147
48    10.66219257    11.88080319    6.345887016    12.3817006    3.824313637    4.667397369    4.281852599    3.916757242    2.424726938    5.139247753    2.680410661    1.83006501    1.777642535    1.361856597    2.095286505    2.799456109    1.549782119    1.764642551    1.668782578    2.6081631    1.212546585    2.073951906    2.24807992    1.267111734    1.560589202
48.05    10.67061157    11.89980667    6.357356776    12.40252896    3.829372692    4.673760838    4.287472067    3.922996648    2.427798053    5.149336557    2.684607491    1.832128573    1.779169182    1.363329388    2.098534392    2.800567846    1.551366365    1.766321336    1.670983663    2.61061736    1.213261103    2.077169821    2.251142977    1.26798298    1.562211449
48.1    10.67904189    11.91885316    6.368878513    12.42350442    3.834392574    4.680191864    4.293116368    3.929202896    2.43086424    5.159421102    2.688767449    1.834161725    1.780659747    1.36483072    2.101762226    2.801669646    1.552923983    1.767991501    1.673225113    2.613078508    1.213969035    2.080416887    2.254115234    1.269128078    1.563807811
48.15    10.68776895    11.93793758    6.380279676    12.44467279    3.839409397    4.686653917    4.298809817    3.935466839    2.433875877    5.169470286    2.692931335    1.836246061    1.782182101    1.366309629    2.105091152    2.802807572    1.554463546    1.769631568    1.675436997    2.615464008    1.21468918    2.083683243    2.256975802    1.27027197    1.565415665
48.2    10.69717465    11.95651407    6.391797246    12.46586963    3.844330539    4.693177538    4.304455742    3.941813543    2.436945718    5.17955655    2.697086213    1.838308667    1.783751707    1.367795109    2.108395052    2.803880368    1.556090727    1.771217184    1.677655021    2.617841718    1.215396418    2.086931659    2.259867685    1.271248561    1.567120918
48.25    10.70664137    11.97471826    6.403402585    12.4870498    3.849262871    4.699748592    4.310075419    3.948153239    2.440047497    5.18962889    2.701238921    1.84039175    1.785384669    1.369282666    2.111743536    2.804829294    1.557684191    1.772779493    1.679873697    2.620211662    1.216064724    2.090183692    2.262842324    1.272264466    1.568754761
48.3    10.71583949    11.992307    6.415027465    12.50828957    3.85418375    4.706261494    4.315690395    3.954568524    2.443214423    5.199648123    2.705386536    1.842488401    1.786955342    1.370789139    2.115062843    2.80566083    1.559271778    1.774358081    1.682078732    2.62262816    1.216749243    2.093407347    2.265825517    1.273910377    1.570508515
48.35    10.72472765    12.00950829    6.426699008    12.52963905    3.859082096    4.712641592    4.321243473    3.960978265    2.44638555    5.209712761    2.709474708    1.844608653    1.788544376    1.372286957    2.11837375    2.806474838    1.560844823    1.77595932    1.684294914    2.625029811    1.217450121    2.096666191    2.268852317    1.275503019    1.572090263
48.4    10.73369247    12.02688552    6.438367779    12.55113124    3.863948609    4.719067027    4.326864611    3.967530575    2.449619362    5.219777958    2.713624302    1.846731788    1.79009429    1.373799791    2.121599954    2.807204516    1.562399678    1.77760018    1.686504839    2.627369317    1.218183576    2.099885114    2.271877309    1.276409682    1.573764908
48.45    10.74281311    12.04396276    6.450072637    12.57273116    3.868770016    4.725478554    4.332451785    3.974040678    2.452843233    5.229782821    2.717808236    1.848836925    1.791627054    1.375304367    2.124877605    2.807933823    1.563947533    1.779251928    1.688717347    2.629694331    1.218915701    2.103100035    2.274925022    1.27710859    1.575452413
48.5    10.75193872    12.06091704    6.461663184    12.59443093    3.873483701    4.731894837    4.33801699    3.980645847    2.456096203    5.239820456    2.722000284    1.85093803    1.793128006    1.376821138    2.128170617    2.80856935    1.565508425    1.780858227    1.690931877    2.632009395    1.219655494    2.106290015    2.277976671    1.27842769    1.57705616
48.55    10.76091702    12.07809624    6.473228128    12.61602843    3.878235782    4.738424536    4.343606226    3.987247702    2.459376407    5.249906065    2.726209567    1.853081354    1.794677532    1.378311268    2.131610876    2.809427963    1.567086289    1.782448906    1.693173881    2.634383058    1.220352389    2.109514095    2.28108894    1.279448713    1.578727005
48.6    10.76961193    12.09532457    6.484846397    12.63787011    3.882949181    4.744950141    4.349315517    3.993862346    2.462669201    5.259985309    2.730409303    1.855253689    1.796163626    1.379762283    2.135045498    2.810390204    1.568668869    1.78406761    1.695444882    2.636724609    1.22102708    2.112705614    2.28429949    1.280502466    1.580281234
48.65    10.7783674    12.1124892    6.496389764    12.65967937    3.887590258    4.751436125    4.354949898    4.000496337    2.465952437    5.270077398    2.734730393    1.857442282    1.797664143    1.381228266    2.138541344    2.811281379    1.570295156    1.785641046    1.697703347    2.639137773    1.221671256    2.115930792    2.287529777    1.281262967    1.58190907
48.7    10.78723713    12.1297164    6.507867557    12.68140615    3.892142089    4.757770827    4.36068428    4.007072408    2.469181985    5.280125648    2.739038314    1.859595488    1.799134869    1.382680128    2.142015389    2.81205722    1.571915505    1.787240259    1.700007148    2.641539871    1.222341856    2.119104899    2.29075931    1.282026585    1.583492414
48.75    10.79595951    12.14728947    6.519338107    12.70308131    3.896620198    4.764034853    4.366352128    4.013643983    2.472376354    5.290180629    2.743418584    1.861724145    1.80066237    1.384171852    2.145509909    2.812927571    1.573541214    1.788831617    1.702323933    2.643970569    1.222996    2.122230978    2.294201729    1.282804085    1.584996554
48.8    10.80440425    12.1650694    6.530896071    12.72469511    3.901111692    4.770233905    4.372117854    4.020186565    2.475539653    5.30029805    2.747823206    1.863850061    1.802185796    1.385637765    2.149006606    2.813771742    1.575073884    1.790434004    1.704671425    2.646339183    1.22364138    2.125337671    2.297728679    1.28389801    1.586592779
48.85    10.81332326    12.182924    6.542383518    12.74629374    3.905679054    4.776358955    4.377866162    4.026729452    2.478694428    5.31044519    2.752209699    1.865971221    1.803753097    1.387134479    2.152552224    2.814754253    1.576660275    1.792028462    1.706975867    2.648794679    1.224272701    2.12845974    2.301220688    1.285423007    1.588052787
48.9    10.82251993    12.20040319    6.553887988    12.76817107    3.910186842    4.782344793    4.383694134    4.033271225    2.481860438    5.32060354    2.756506064    1.868107655    1.80533582    1.38860751    2.15613624    2.815790344    1.578237792    1.793602483    1.709302542    2.651215409    1.224898967    2.131592869    2.304637333    1.286752856    1.589626799
48.95    10.83177295    12.21796625    6.565414077    12.79007762    3.914651962    4.788237553    4.389550668    4.039810473    2.485011228    5.330811557    2.760794181    1.870262577    1.806916872    1.390136469    2.159850158    2.816697953    1.579854127    1.795160912    1.711609865    2.65365585    1.225506647    2.134732418    2.308012388    1.287527979    1.591208156
49    10.84125891    12.23544884    6.576988481    12.81195288    3.918999467    4.794156691    4.39549276    4.04634183    2.488194891    5.34102161    2.765166887    1.872407869    1.808450813    1.391625858    2.163613394    2.817486294    1.581447452    1.796813234    1.713964373    2.656052198    1.226157254    2.137850752    2.311297033    1.288538087    1.592736439
49.05    10.85059098    12.25335207    6.58859774    12.83368575    3.923426155    4.799938567    4.40145529    4.052954582    2.491378182    5.351329634    2.769596857    1.874562452    1.81000747    1.393134855    2.167406311    2.818480404    1.583097994    1.798438385    1.716358013    2.658500272    1.226785348    2.140960723    2.31468009    1.289464297    1.59438996
49.1    10.85977796    12.27166401    6.600144773    12.85545494    3.927898376    4.805696277    4.407512243    4.059624681    2.494576019    5.361662514    2.774030612    1.876740637    1.81156817    1.394601941    2.171231694    2.819692278    1.58469849    1.800073011    1.718832383    2.660917622    1.22743424    2.144052762    2.318051895    1.290650577    1.595948101
49.15    10.86892753    12.28996077    6.611642576    12.8771555    3.932448688    4.811547984    4.413618298    4.066379404    2.497766217    5.372005682    2.778508436    1.878936531    1.81316461    1.396091622    2.175117122    2.8211013    1.586363507    1.801706258    1.721334342    2.663344194    1.228088015    2.14710914    2.321446102    1.291227708    1.597631669
49.2    10.87831555    12.30827279    6.623004907    12.89895298    3.936994174    4.817454966    4.419675338    4.073086304    2.500891946    5.382325348    2.783037715    1.88115177    1.814751571    1.397533423    2.178951134    2.82277906    1.587989983    1.803378571    1.723849031    2.665724975    1.228760682    2.150153597    2.324865105    1.292261847    1.599207877
49.25    10.88787683    12.32630979    6.634378764    12.92064793    3.941662648    4.823392334    4.425778336    4.079834151    2.503992866    5.392712678    2.787596896    1.883330622    1.816370093    1.398987813    2.182821586    2.824671207    1.589664025    1.805031074    1.726339194    2.668135514    1.229370277    2.153250824    2.328440648    1.293579593    1.600815293
49.3    10.89726525    12.34435309    6.645741502    12.94242337    3.946441259    4.829346999    4.431879632    4.086564906    2.507067395    5.403113577    2.792166408    1.885469004    1.817987957    1.400414941    2.186678001    2.826534965    1.591325217    1.806690107    1.728818346    2.670535773    1.23002406    2.156371556    2.331873012    1.294647434    1.602434061
49.35    10.90703016    12.36247871    6.657056734    12.96424979    3.95123265    4.835241699    4.43793996    4.093277234    2.510159434    5.413540156    2.796761717    1.887607585    1.819598943    1.401869387    2.190478579    2.828401543    1.59302284    1.808340403    1.731268767    2.67293942    1.230659189    2.159501231    2.3353761    1.295780547    1.604037801
49.4    10.9169543    12.3810059    6.668359619    12.98603122    3.955984408    4.841033287    4.444004339    4.099962547    2.513258042    5.423951889    2.801251143    1.889745272    1.821235524    1.403334369    2.19425523    2.830215732    1.594643933    1.810031065    1.733716632    2.675279169    1.231313211    2.162660487    2.338896965    1.29682097    1.605682412
49.45    10.92720383    12.39971838    6.6799152    13.00772051    3.960822094    4.846824852    4.449891605    4.106635503    2.516364115    5.434334112    2.805703825    1.891883018    1.82287063    1.40482805    2.197999755    2.831933534    1.596272073    1.811721944    1.736165847    2.677611383    1.231914563    2.165846787    2.342406686    1.297993758    1.607381143
49.5    10.93761439    12.4186518    6.691575923    13.02933589    3.965638518    4.8525112    4.455793307    4.113299358    2.519453651    5.444672402    2.810133133    1.894007569    1.824502651    1.406306217    2.201713276    2.833640241    1.597868609    1.813456644    1.738627113    2.679907353    1.232514039    2.169029228    2.345769261    1.299480283    1.609014869
49.55    10.94803146    12.43756568    6.703255242    13.05104049    3.970423385    4.858248674    4.461728963    4.120004629    2.522561793    5.455083454    2.814630957    1.896095236    1.826174897    1.407819608    2.205427117    2.835239729    1.599507184    1.815117082    1.741105242    2.682273713    1.233080213    2.172228966    2.349213545    1.300806478    1.610698024
49.6    10.95863847    12.45632041    6.714933086    13.07268619    3.975131082    4.863937275    4.467730045    4.126705989    2.525552928    5.465430647    2.819115054    1.898224178    1.827856665    1.409312067    2.209188088    2.836888171    1.601116396    1.816750186    1.743553415    2.684610989    1.233689917    2.175452412    2.352740316    1.301623879    1.612355071
49.65    10.9691848    12.47500254    6.726709803    13.0943723    3.979980522    4.869573289    4.473735568    4.133397812    2.528558886    5.475730073    2.823603102    1.900333662    1.82952899    1.41083257    2.212956726    2.838574535    1.602766729    1.818394601    1.746006853    2.68695667    1.234269882    2.178732071    2.356325659    1.302915455    1.614112976
49.7    10.97968725    12.49364328    6.738499149    13.11636595    3.984767375    4.875164428    4.479581539    4.140032042    2.531572078    5.4860202    2.828050607    1.902413513    1.831240793    1.412326844    2.216797672    2.840048838    1.604423817    1.820098886    1.748468148    2.689303189    1.234835863    2.181985307    2.359892534    1.303999407    1.615856445
49.75    10.9902782    12.5125858    6.750429259    13.13848754    3.989593205    4.880810049    4.485449138    4.146694908    2.534641084    5.496312606    2.832493118    1.904486476    1.832986619    1.413853376    2.220674428    2.84138534    1.606080708    1.821772487    1.75095818    2.691726812    1.23536787    2.185245394    2.363492688    1.304827065    1.617610445
49.8    11.00127965    12.53191532    6.762476462    13.16042514    3.994288734    4.886384408    4.491291232    4.153359662    2.537683457    5.506622101    2.836941137    1.906584606    1.834687354    1.415356894    2.224642977    2.842709599    1.607731647    1.823473536    1.753455458    2.694182071    1.235938003    2.188521933    2.367033742    1.305714998    1.619384709
49.85    11.01258395    12.55096408    6.774551827    13.1823333    3.999010505    4.891959766    4.497251763    4.160015026    2.540759291    5.516952731    2.841433612    1.908703993    1.836417305    1.416834046    2.228573213    2.843957115    1.609374113    1.825150837    1.755965362    2.696656167    1.236494278    2.191840193    2.370548471    1.306650035    1.621174007
49.9    11.02381147    12.56996871    6.786653038    13.20431738    4.003837882    4.897565375    4.503340047    4.166715048    2.543794599    5.527291652    2.84592014    1.910841415    1.838132985    1.418289188    2.232357977    2.845187677    1.611024561    1.826864119    1.758451605    2.69910115    1.237088774    2.195143272    2.374082697    1.307417527    1.62299196
49.95    11.03497045    12.58854484    6.798580145    13.22625359    4.008828031    4.903093973    4.509437473    4.173432641    2.546830192    5.537641159    2.850442827    1.912954396    1.839782202    1.419728902    2.236147362    2.846302368    1.612684946    1.828568637    1.760940444    2.701455085    1.237639862    2.198438304    2.377655292    1.307893027    1.624801448
50    11.04600127    12.606903    6.810512934    13.24857715    4.013951386    4.908575863    4.515439397    4.180126025    2.549814139    5.547998221    2.854971072    1.915079749    1.841467965    1.421156353    2.239920804    2.847612696    1.614398807    1.830311573    1.763451255    2.703757653    1.23818086    2.201765969    2.381159198    1.308848473    1.626577673
50.05    11.05729659    12.62492211    6.822387568    13.27104899    4.01911614    4.914050457    4.521410485    4.186789424    2.552860284    5.558333126    2.859504242    1.917151735    1.843170088    1.422632438    2.243673809    2.848941115    1.616170218    1.832045778    1.765968238    2.706088894    1.23868657    2.205126522    2.384648193    1.309872296    1.628341591
50.1    11.06819084    12.64318221    6.834324137    13.29344059    4.024247853    4.919528089    4.527372147    4.193461679    2.555832555    5.568685195    2.864017089    1.919217651    1.844867831    1.424114048    2.247438059    2.850386398    1.617970066    1.833813095    1.768449844    2.708423172    1.239174583    2.208503946    2.388226202    1.310945746    1.630105023
50.15    11.07908616    12.6615419    6.846172752    13.3159138    4.029414055    4.925010418    4.533319661    4.200092399    2.558793457    5.579026057    2.868596614    1.921302549    1.84657367    1.425610284    2.251158477    2.851658712    1.619667909    1.835596586    1.770975996    2.710760502    1.2396483    2.211880885    2.391771291    1.31158967    1.631824646
50.2    11.08923729    12.67989777    6.858048142    13.33838584    4.034655478    4.930508183    4.539197833    4.206683242    2.561758409    5.589367175    2.873139243    1.923445017    1.84829926    1.42713564    2.254845023    2.852836076    1.621364283    1.837366947    1.773469763    2.713055052    1.240140817    2.215264624    2.395222302    1.31225743    1.633560405
50.25    11.0991053    12.69818369    6.869799215    13.36084038    4.039926571    4.935993001    4.5450881    4.213286254    2.564806277    5.59967468    2.877741276    1.925607504    1.850038749    1.428652558    2.258548959    2.854144436    1.622998623    1.839101185    1.77600698    2.715349895    1.240644614    2.218649007    2.398766483    1.31315095    1.635298082
50.3    11.1086222    12.71639352    6.881500274    13.38302049    4.045201541    4.941439459    4.550952078    4.219968421    2.567811811    5.609959962    2.882309699    1.927800109    1.851798433    1.430166735    2.262266261    2.855662505    1.624647272    1.84091992    1.778461635    2.717742716    1.241174623    2.222025813    2.40226989    1.314034951    1.637098535
50.35    11.11797087    12.73474192    6.893199472    13.40513316    4.050481725    4.946903925    4.556886501    4.226680451    2.570862092    5.62024769    2.886923733    1.929969325    1.853600023    1.431666301    2.265968894    2.857128716    1.626239432    1.842759078    1.780988904    2.720143387    1.241665165    2.225400654    2.405654014    1.314976065    1.63884905
50.4    11.12744792    12.75314055    6.9050441    13.42738411    4.055825604    4.9524071    4.562741369    4.233362837    2.573852266    5.630539437    2.891489236    1.932134123    1.855431883    1.433178378    2.269710934    2.858596699    1.627882739    1.844629967    1.783505865    2.722490421    1.242171887    2.228748853    2.40922418    1.315808996    1.640597732
50.45    11.13697587    12.7714955    6.916981162    13.44990939    4.061124923    4.957958394    4.568537288    4.240072577    2.576869139    5.640813562    2.896024468    1.934272582    1.857299052    1.434710011    2.273441257    2.860042777    1.629510598    1.846569074    1.786072399    2.725033725    1.24267518    2.232032524    2.412828553    1.31634544    1.642340548
50.5    11.14652668    12.7902657    6.929063558    13.47249949    4.066389021    4.963449195    4.574184817    4.246716705    2.579903501    5.651095093    2.900527858    1.93642383    1.859138314    1.436231356    2.27713521    2.861517789    1.631241922    1.848572315    1.788571912    2.727562173    1.24314993    2.235356852    2.416507855    1.316992936    1.644093347
50.55    11.15581722    12.80926621    6.941264413    13.49515917    4.071697378    4.96891203    4.579859078    4.253330844    2.5829094    5.661240978    2.905047985    1.93856323    1.860969918    1.43775334    2.280765403    2.862991742    1.632941349    1.850616832    1.791114457    2.730085309    1.243601339    2.238643116    2.420125435    1.31776263    1.645860662
50.6    11.16525923    12.82841591    6.953657184    13.51787511    4.076981932    4.974385653    4.585512838    4.259913852    2.585932483    5.671443177    2.909588738    1.940747105    1.862860205    1.439213626    2.284302805    2.86448245    1.634712457    1.852634369    1.793618977    2.732567897    1.244016258    2.24191351    2.423869702    1.318532308    1.64761948
50.65    11.1751079    12.84742705    6.966096375    13.54068175    4.08220654    4.979920227    4.591177433    4.266518129    2.588979497    5.681428987    2.914107194    1.942933014    1.864700032    1.440693922    2.28781091    2.8660146    1.63645514    1.854644066    1.796147393    2.735042074    1.244395508    2.245163812    2.427664615    1.319341426    1.649369413
50.7    11.18509113    12.86652506    6.978624091    13.56341633    4.087377643    4.985476345    4.596876787    4.27308319    2.592043817    5.691425542    2.91857045    1.945143364    1.866566783    1.442178009    2.291345815    2.867659878    1.638206737    1.856599139    1.798655946    2.737421347    1.244746251    2.248459274    2.431442353    1.319773686    1.651120912
50.75    11.19596593    12.88560421    6.99126815    13.5862399    4.092550167    4.991054832    4.602655439    4.27969212    2.595091577    5.701420317    2.923011433    1.947350985    1.868397152    1.44365444    2.294878936    2.869403098    1.639875189    1.858584241    1.80116925    2.739777108    1.245087508    2.251747903    2.435165424    1.320387416    1.652860904
50.8    11.20664007    12.90483536    7.003926328    13.60897611    4.097614534    4.996610929    4.608455098    4.286304809    2.59809333    5.711421741    2.927527507    1.94957749    1.870237962    1.44513563    2.298353197    2.871277224    1.641618989    1.860585066    1.803631611    2.742147169    1.24544099    2.255051251    2.438981271    1.321577975    1.654576566
50.85    11.21747516    12.9239781    7.016743607    13.63198534    4.10250496    5.002109797    4.614224447    4.293015564    2.601051991    5.72139947    2.932055492    1.951761949    1.872057014    1.446595043    2.301828808    2.873108722    1.643359333    1.862634767    1.806081074    2.744509815    1.245835161    2.258307788    2.442636752    1.322784209    1.656321305
50.9    11.22864282    12.94353864    7.029562428    13.65513701    4.107346371    5.007618118    4.619940913    4.299753324    2.60403317    5.731373319    2.936594051    1.95396931    1.873904078    1.448053329    2.305285792    2.874978098    1.645092165    1.86467542    1.808476283    2.746904385    1.246263001    2.261655082    2.446309973    1.324028866    1.658049244
50.95    11.24016848    12.96303539    7.042544887    13.67864766    4.112236429    5.01325771    4.625594203    4.306478898    2.606986319    5.741248389    2.941135093    1.956196405    1.875703236    1.44950032    2.308695477    2.876856398    1.646804788    1.866813324    1.810832877    2.749241495    1.246734959    2.264970757    2.449882762    1.325359641    1.659810481
51    11.25142139    12.98242943    7.05563155    13.70200583    4.117239262    5.019000048    4.631245909    4.313248587    2.609973815    5.751114494    2.945742406    1.958454984    1.877531304    1.450958226    2.312090672    2.878748976    1.64854184    1.86893875    1.813157674    2.751578093    1.247178919    2.26832172    2.453460307    1.32657391    1.66159134
51.05    11.26248682    13.00196487    7.068796805    13.72533726    4.122139132    5.024655599    4.636906478    4.320155129    2.612945991    5.76096898    2.950389456    1.960702838    1.879351409    1.452403338    2.315470525    2.880951328    1.650250139    1.871089559    1.815526208    2.753823947    1.247634303    2.271605247    2.456984904    1.327264309    1.663421754
51.1    11.27447359    13.0217091    7.081864645    13.74860903    4.12695551    5.030401471    4.642533945    4.327053609    2.615943039    5.770831382    2.955073436    1.96296545    1.881218302    1.453912188    2.318830169    2.883178172    1.651984202    1.873194316    1.817953698    2.756066607    1.248047072    2.274875861    2.460579291    1.328079569    1.665206646
51.15    11.28641941    13.04151573    7.095043269    13.77204364    4.131706128    5.036236925    4.648231001    4.333911046    2.618942743    5.780734683    2.959721722    1.965216977    1.883030831    1.455406326    2.322181046    2.885302149    1.653730098    1.875322096    1.820366306    2.758302088    1.24846959    2.278077764    2.46418342    1.328896107    1.666993078
51.2    11.29847026    13.06151871    7.108255028    13.79540223    4.136519609    5.04211783    4.653933089    4.340813601    2.621953593    5.790726498    2.964409114    1.967490297    1.884925904    1.456925236    2.32556082    2.887440977    1.655451306    1.877444664    1.822807938    2.760639065    1.248880776    2.281278189    2.467917546    1.329983945    1.668773462
51.25    11.31065697    13.08140701    7.121384075    13.8189838    4.141279144    5.048082749    4.659656429    4.34767709    2.624897338    5.800724933    2.968984295    1.96975307    1.886784162    1.458414543    2.328904667    2.889667793    1.657172852    1.879614116    1.825245069    2.762913653    1.249345719    2.284483999    2.471787511    1.331309407    1.670526745
51.3    11.32308592    13.10148912    7.134379537    13.84256993    4.146031548    5.053960955    4.665385234    4.354528448    2.627902253    5.810754812    2.973619036    1.972048335    1.888692254    1.459938796    2.332252772    2.891915663    1.658894841    1.881684135    1.827712691    2.765279841    1.249768999    2.287741481    2.475867645    1.332458395    1.672271954
51.35    11.33633936    13.12150768    7.147450421    13.86619176    4.150686102    5.059797309    4.671196995    4.361360602    2.630981351    5.820802285    2.97824049    1.974348944    1.890547855    1.461443647    2.335618346    2.894301634    1.660624151    1.883833283    1.830141635    2.767569066    1.250247531    2.29101222    2.480061889    1.333830807    1.674013278
[truncated: 367,390 more chars]
