# Supplementary material for: Topological digestion drives time-varying rheology of entangled DNA fluids
Source: Nat Commun. 2022 Jul 28;13:4389. doi: 10.1038/s41467-022-31828-w (PMC9334285; doi:10.1038/s41467-022-31828-w)
Supplement: Supplementary file 3 — Source Data [file 41467_2022_31828_MOESM3_ESM.zip › SOURCE_DATA/DATA_FIG1/panel_m_complex_viscosity/Etac_Gamma_Interpo.65min.dat]

0.03076923076923077	0.35246108921216696
0.06153846153846154	0.3240508166805291
0.09230769230769231	0.3372758504680546
0.12307692307692308	0.3166784474512788
0.15384615384615385	0.3051555545097384
0.18461538461538463	0.28736319501739016
0.2153846153846154	0.2837027751978989
0.24615384615384617	0.2760064479814181
0.27692307692307694	0.28028131348834995
0.3076923076923077	0.2737841948310445
0.3384615384615385	0.2635534971675871
0.36923076923076925	0.2622936324787663
0.4	0.2594569608401871
0.4307692307692308	0.250769769068243
0.46153846153846156	0.24646317976740437
0.49230769230769234	0.24240350804601293
0.5230769230769231	0.24140414774398172
0.5538461538461539	0.24269460790586062
0.5846153846153846	0.2361258007322319
0.6153846153846154	0.22994081810088726
0.6461538461538462	0.22496020703761424
0.676923076923077	0.22658886615220916
0.7076923076923077	0.22090721420426535
0.7384615384615385	0.2155826547036396
0.7692307692307693	0.21065047037610082
0.8	0.20881081173292937
0.8307692307692308	0.20628447349572612
0.8615384615384616	0.20398807778068664
0.8923076923076924	0.208218678174053
0.9230769230769231	0.20700289878862824
0.9538461538461539	0.20275199603995936
0.9846153846153847	0.19849359862080818
1.0153846153846153	0.19431244546876025
1.0461538461538462	0.19025218620502563
1.076923076923077	0.19589191291393576
1.1076923076923078	0.19601890037234035
1.1384615384615384	0.19329245323271713
1.1692307692307693	0.19074697190808068
1.2000000000000002	0.18819267971075354
1.2307692307692308	0.18567372017097147
1.2615384615384615	0.18343208484126192
1.2923076923076924	0.18184633104644257
1.3230769230769233	0.18026435089647133
1.353846153846154	0.17810409836775498
1.3846153846153846	0.1755754578088004
1.4153846153846155	0.17280610096618662
1.4461538461538463	0.1719462075881471
1.476923076923077	0.1699175829568676
1.5076923076923077	0.1654774447641022
1.5384615384615385	0.15957186155191383
1.5692307692307694	0.16056375681903887
1.6	0.16126751338819803
1.6307692307692307	0.16169570065817782
1.6615384615384616	0.16186247244113042
1.6923076923076925	0.16200423241901826
1.7230769230769232	0.161844393181278
1.7538461538461538	0.16124766940136953
1.7846153846153847	0.1601403021012769
1.8153846153846156	0.15846368689748666
1.8461538461538463	0.1569727715377696
1.876923076923077	0.15563218730662376
1.9076923076923078	0.1543955360759987
1.9384615384615387	0.15322595535294453
1.9692307692307693	0.15206485142689927
2.	0.15084459362410907
2.0307692307692307	0.1498061413306555
2.0615384615384618	0.14876490007861012
2.0923076923076924	0.1477004576859142
2.123076923076923	0.14659537182238397
2.153846153846154	0.14543517750769247
2.184615384615385	0.1442082862877626
2.2153846153846155	0.14290581446908837
2.246153846153846	0.1420289032932845
2.276923076923077	0.14139719380997495
2.307692307692308	0.14086765782670033
2.3384615384615386	0.14041356313313635
2.3692307692307693	0.14000545119718116
2.4000000000000004	0.13961228283185972
2.430769230769231	0.13920227926232936
2.4615384615384617	0.1387435626591404
2.4923076923076923	0.13820466651525556
2.523076923076923	0.137604209352097
2.553846153846154	0.13700020290202766
2.5846153846153848	0.13637230330433603
2.6153846153846154	0.13569839373523654
2.6461538461538465	0.13495593534513275
2.676923076923077	0.13412314657845387
2.707692307692308	0.13317990344542155
2.7384615384615385	0.13210840305093655
2.769230769230769	0.13089362613698416
2.8000000000000003	0.12952362912334875
2.830769230769231	0.12798969205796518
2.8615384615384616	0.12647844134153752
2.8923076923076927	0.12611421968688288
2.9230769230769234	0.12586160808034963
2.953846153846154	0.12570941719002499
2.9846153846153847	0.12564541124094056
3.0153846153846153	0.1256566137113837
3.0461538461538464	0.1257295317454173
3.076923076923077	0.12585032256191017
3.1076923076923078	0.12600491914959386
3.138461538461539	0.12617912804385564
3.1692307692307695	0.12635870860962642
3.2	0.1265294407225017
3.230769230769231	0.12667718583400422
3.2615384615384615	0.12678794496690513
3.2923076923076926	0.12684791609478677
3.3230769230769233	0.12684355252796928
3.353846153846154	0.12659664081232136
3.384615384615385	0.12622866095367383
3.4153846153846157	0.12583297028128088
3.4461538461538463	0.12541162016589574
3.476923076923077	0.12496655748841323
3.5076923076923077	0.12449962773430245
3.5384615384615388	0.12401257826796505
3.5692307692307694	0.1235070617397518
3.6	0.12298463958425326
3.630769230769231	0.12244678557382105
3.661538461538462	0.12189488939614194
3.6923076923076925	0.12133026022908792
3.723076923076923	0.12075413029003008
3.753846153846154	0.12016765834035743
3.784615384615385	0.11957193312912037
3.8153846153846156	0.11896797676254232
3.8461538461538463	0.11835674798864008
3.8769230769230774	0.11773914538840434
3.907692307692308	0.11711601046692245
3.9384615384615387	0.11648813063951748
3.9692307692307693	0.11585624210944442
4.	0.11522103263495817
4.030769230769231	0.11475235952191741
4.061538461538461	0.11429486113307388
4.092307692307693	0.11384818913248546
4.1230769230769235	0.11341194760826763
4.153846153846154	0.11298570451657934
4.184615384615385	0.11256900154543843
4.2153846153846155	0.11216136257790035
4.246153846153846	0.11176230091652063
4.276923076923077	0.11137132541472065
4.307692307692308	0.11098794564567543
4.338461538461539	0.11061167622562361
4.36923076923077	0.11024204039601355
4.4	0.10987857295756384
4.430769230769231	0.10952082263907438
4.461538461538462	0.10916835397459013
4.492307692307692	0.1088207487542135
4.523076923076923	0.10847760710641023
4.553846153846154	0.10813854826297299
4.584615384615385	0.10780321105184155
4.615384615384616	0.10747125415764232
4.6461538461538465	0.1071423561850558
4.676923076923077	0.10681621555588418
4.707692307692308	0.10649255026691874
4.7384615384615385	0.10617109753235729
4.769230769230769	0.10585161333154074
4.800000000000001	0.10553387188013835
4.830769230769231	0.10521766504056539
4.861538461538462	0.104902801685342
4.892307692307693	0.10458910702526389
4.923076923076923	0.10427642191263053
4.953846153846154	0.10396460212833866
4.984615384615385	0.10365351766038741
5.015384615384615	0.10335037772379684
5.046153846153846	0.10305724378077799
5.0769230769230775	0.10276744886105067
5.107692307692308	0.10248093759763027
5.138461538461539	0.10219765510798844
5.1692307692307695	0.1019175470505813
5.2	0.10164055967384854
5.230769230769231	0.10136663985842942
5.2615384615384615	0.1010957351532807
5.292307692307693	0.10082779380630752
5.323076923076924	0.1005627647900621
5.353846153846154	0.10030059782301494
5.384615384615385	0.10004124338684792
5.415384615384616	0.09978465274018597
5.446153846153846	0.09953077792913204
5.476923076923077	0.09927957179494852
5.507692307692308	0.09903098797918478
5.538461538461538	0.09878498092652377
5.56923076923077	0.09854150588560623
5.6000000000000005	0.09830051890804485
5.630769230769231	0.098061976845843
5.661538461538462	0.09782583734739557
5.6923076923076925	0.09759205885224219
5.723076923076923	0.09736060058472096
5.753846153846154	0.0971314225466616
5.784615384615385	0.09690448550923705
5.815384615384616	0.09667975100408892
5.846153846153847	0.09645718131382382
5.876923076923077	0.0962367394619742
5.907692307692308	0.09601838920250072
5.938461538461539	0.09580209500891354
5.969230769230769	0.09558782206307927
6.	0.09537553624376721
6.030769230769231	0.09516520411499586
6.061538461538462	0.09495679291422364
6.092307692307693	0.09475027054042613
6.1230769230769235	0.09454560554210024
6.153846153846154	0.09434276710523072
6.184615384615385	0.09414172504124631
6.2153846153846155	0.09394244977499447
6.246153846153846	0.0937449123327623
6.276923076923078	0.0935490843303583
6.307692307692308	0.09335493796128078
6.338461538461539	0.09316244598498487
6.36923076923077	0.09297158171526551
6.4	0.09278231900876777
6.430769230769231	0.09259463225363745
6.461538461538462	0.0924084963583178
6.492307692307692	0.09222388674050691
6.523076923076923	0.09204077931627322
6.5538461538461545	0.09185915048934615
6.584615384615385	0.09167897714057839
6.615384615384616	0.09150023661758652
6.6461538461538465	0.09132290672457224
6.676923076923077	0.09113187109575961
6.707692307692308	0.09091110061888757
6.7384615384615385	0.09069030972862782
6.76923076923077	0.09046948186951416
6.800000000000001	0.09024860146700048
6.830769230769231	0.09002765392697663
6.861538461538462	0.08980662563198763
6.892307692307693	0.0895855039345084
6.923076923076923	0.08936427714760091
6.953846153846154	0.08914293453325069
6.984615384615385	0.08892146628865358
7.015384615384615	0.08869986353070293
7.046153846153847	0.08847811827890362
7.0769230769230775	0.08825622343691915
7.107692307692308	0.08803417277294277
7.138461538461539	0.08781196089906528
7.1692307692307695	0.08758958324979434
7.2	0.08736703605987216
7.230769230769231	0.08714431634151976
7.261538461538462	0.08692142186122642
7.292307692307693	0.0866983511161935
7.323076923076924	0.08647510331052792
7.353846153846154	0.08625167833127591
7.384615384615385	0.08602807672437619
7.415384615384616	0.08580429967060398
7.446153846153846	0.08558034896157213
7.476923076923077	0.08535622697584677
7.507692307692308	0.08513193665523121
7.538461538461539	0.08490748148126266
7.56923076923077	0.08468286545196665
7.6000000000000005	0.08445809305890321
7.630769230769231	0.08423316926453966
7.661538461538462	0.0840080994799777
7.6923076923076925	0.08378288954306108
7.723076923076923	0.08355754569688452
7.753846153846155	0.08333207456872371
7.784615384615385	0.08310648314940201
7.815384615384616	0.08288077877310776
7.846153846153847	0.08265496909767302
7.876923076923077	0.08242906208532329
7.907692307692308	0.08220306598390452
7.938461538461539	0.0819769893085943
7.969230769230769	0.08175084082409911
8.	0.0815246295273416
8.03076923076923	0.08129836463063773
8.061538461538461	0.08107205554536427
8.092307692307692	0.08084571186611475
8.123076923076923	0.08061934335534204
8.153846153846155	0.08039295992848391
8.184615384615386	0.08016657163956806
8.215384615384616	0.07994018866729115
8.246153846153847	0.07971382130156734
8.276923076923078	0.07948747993053953
8.307692307692308	0.07926117502804786
8.338461538461539	0.07903491714154741
8.36923076923077	0.07880871688046864
8.4	0.0785825849050131
8.430769230769231	0.07835653191537525
8.461538461538462	0.07813056864138362
8.492307692307692	0.07790470583255289
8.523076923076923	0.07767895424853652
8.553846153846154	0.07745332464997419
8.584615384615384	0.07722782778972206
8.615384615384617	0.0770024744044598
8.646153846153847	0.07677727520666354
8.676923076923078	0.07655224087693617
8.707692307692309	0.07632738205668729
8.73846153846154	0.07610270934115175
8.76923076923077	0.07587823327273943
8.8	0.0756539643347064
8.830769230769231	0.07542991294513951
8.861538461538462	0.07520608945124448
8.892307692307693	0.07498250412393026
8.923076923076923	0.07475916715267927
8.953846153846154	0.07453608864069669
8.984615384615385	0.07431327860032921
9.015384615384615	0.07409074694874539
9.046153846153846	0.0738685035038694
9.076923076923077	0.07364655798056065
9.107692307692307	0.07342491998703056
9.13846153846154	0.07320359902148851
9.16923076923077	0.0729826044690114
9.200000000000001	0.0727619455986252
9.230769230769232	0.07254163156059715
9.261538461538462	0.07232167138392531
9.292307692307693	0.07210207397402232
9.323076923076924	0.07188284811058536
9.353846153846154	0.07166400244564522
9.384615384615385	0.07144554550178882
9.415384615384616	0.07122748567054717
9.446153846153846	0.0710098312109448
9.476923076923077	0.07079259024820236
9.507692307692308	0.07057577077258818
9.538461538461538	0.07035938063841006
9.569230769230769	0.0701434275631475
9.600000000000001	0.0699279191267115
9.630769230769232	0.06971286277083145
9.661538461538463	0.06949826579856394
9.692307692307693	0.06928413537391429
9.723076923076924	0.06907047852157125
9.753846153846155	0.06885730212674646
9.784615384615385	0.06864461293511417
9.815384615384616	0.0684324175528501
9.846153846153847	0.06822072244675932
9.876923076923077	0.06800953394449437
9.907692307692308	0.06779885823485822
9.938461538461539	0.06758870136818201
9.96923076923077	0.06737906925678688
10.	0.06716996767551024
10.03076923076923	0.0670498652460057
10.061538461538461	0.06693085894566093
10.092307692307692	0.06681292993551952
10.123076923076924	0.06669605971514889
10.153846153846155	0.06658023011864553
10.184615384615386	0.06646542331054334
10.215384615384616	0.06635162178163323
10.246153846153847	0.06623880834470688
10.276923076923078	0.06612696613023965
10.307692307692308	0.06601607858201372
10.338461538461539	0.06590612945269965
10.36923076923077	0.06579710279940006
10.4	0.06568898297916444
10.430769230769231	0.06558175464448449
10.461538461538462	0.06547540273877246
10.492307692307692	0.06536991249183499
10.523076923076923	0.06526526941534372
10.553846153846154	0.06516145929831009
10.584615384615386	0.06505846820256911
10.615384615384617	0.06495628245827725
10.646153846153847	0.06485488865942741
10.676923076923078	0.06475427365938809
10.707692307692309	0.0646544245664662
10.73846153846154	0.06455532873949991
10.76923076923077	0.06445697378348456
10.8	0.06435934754523184
10.830769230769231	0.06426243810906887
10.861538461538462	0.06416623379257493
10.892307692307693	0.06407072314236284
10.923076923076923	0.06397589492990101
10.953846153846154	0.06388173814738592
10.984615384615385	0.06378824200365674
11.015384615384615	0.06369539592016137
11.046153846153846	0.06360318952697241
11.076923076923077	0.06351161265885327
11.107692307692309	0.06342065535137507
11.13846153846154	0.06333030783708836
11.16923076923077	0.0632405605417454
11.200000000000001	0.06315140408057865
11.230769230769232	0.06306282925463098
11.261538461538462	0.06297482704714283
11.292307692307693	0.06288738861999149
11.323076923076924	0.06280050531018803
11.353846153846154	0.06271416862642688
11.384615384615385	0.06262837024569197
11.415384615384616	0.06254310200991715
11.446153846153846	0.062458355922701804
11.476923076923077	0.06237412414608037
11.507692307692308	0.062290398997347896
11.538461538461538	0.062207172945937625
11.56923076923077	0.062124438610355166
11.600000000000001	0.06204218875516327
11.630769230769232	0.06196041628802186
11.661538461538463	0.061879114256780554
11.692307692307693	0.06179827584662173
11.723076923076924	0.061717894377257956
11.753846153846155	0.06163796330017808
11.784615384615385	0.061558476195946524
11.815384615384616	0.06147942677155031
11.846153846153847	0.06140080885779752
11.876923076923077	0.06132261640676378
11.907692307692308	0.06124484348928829
11.938461538461539	0.06116748429251532
11.96923076923077	0.06109053311748519
12.	0.061013984376771
12.03076923076923	0.06093783259216045
12.061538461538461	0.06086207239238412
12.092307692307694	0.06078669851088702
12.123076923076924	0.06071170578364562
12.153846153846155	0.06063708914702577
12.184615384615386	0.060562843635686196
12.215384615384616	0.06048896438052031
12.246153846153847	0.060415446606642734
12.276923076923078	0.060342285631413944
12.307692307692308	0.060269476862506034
12.338461538461539	0.06019701579600651
12.36923076923077	0.060124898014562216
12.4	0.06005311918555936
12.430769230769231	0.05998167505934265
12.461538461538462	0.0599105614674693
12.492307692307692	0.05983977432100017
12.523076923076923	0.059769309608825066
12.553846153846155	0.059699163396023935
12.584615384615386	0.059629331822261315
12.615384615384617	0.05955981110021396
12.646153846153847	0.05949059751403204
12.676923076923078	0.05942168741783181
12.707692307692309	0.05935307723422017
12.73846153846154	0.059284763452850296
12.76923076923077	0.059216742629006516
12.8	0.059149011382221554
12.830769230769231	0.05908156639491968
12.861538461538462	0.05901440441109118
12.892307692307693	0.058947522234993256
12.923076923076923	0.05888091672987973
12.953846153846154	0.058814584816756575
12.984615384615385	0.05874852347316491
13.015384615384615	0.05868272973198884
13.046153846153846	0.05861720068028998
13.076923076923078	0.05855193345816557
13.107692307692309	0.05848692525763256
13.13846153846154	0.05842217332153362
13.16923076923077	0.058357674942468636
13.200000000000001	0.05829342746174737
13.230769230769232	0.058229428268365864
13.261538461538462	0.05816567479800419
13.292307692307693	0.05810216453204588
13.323076923076924	0.05803889499661889
13.353846153846154	0.05797586376165643
13.384615384615385	0.057913068439978774
13.415384615384616	0.057850506686394666
13.446153846153846	0.05778817619682159
13.476923076923077	0.057726074707426286
13.507692307692308	0.0576641999937825
13.53846153846154	0.057602549870047884
13.56923076923077	0.05754112218815834
13.600000000000001	0.05747991483703969
13.630769230769232	0.05741892574183703
13.661538461538463	0.05735815286315977
13.692307692307693	0.057297594196344274
13.723076923076924	0.0572372477707315
13.753846153846155	0.057177111648960784
13.784615384615385	0.05711718392627886
13.815384615384616	0.057057462729863874
13.846153846153847	0.05699794621816423
13.876923076923077	0.05693863258025152
13.907692307692308	0.05687952003518769
13.938461538461539	0.05682060683140612
13.96923076923077	0.05676189124610543
14.	0.05670337158465801
14.03076923076923	0.05664504618002916
14.061538461538463	0.05658691339221131
14.092307692307694	0.05652897160766823
14.123076923076924	0.056471219238793724
14.153846153846155	0.05641365472337921
14.184615384615386	0.05635627652409611
14.215384615384616	0.056299083127986586
14.246153846153847	0.05624207304596749
14.276923076923078	0.05618524481234365
14.307692307692308	0.05612859698433256
14.338461538461539	0.05607212814159936
14.36923076923077	0.05601583688580127
14.4	0.055959721840142675
14.430769230769231	0.055903781648939575
14.461538461538462	0.05584801497719338
14.492307692307692	0.05579242051017415
14.523076923076925	0.055736996953012645
14.553846153846155	0.05568174303030183
14.584615384615386	0.05562665748570594
14.615384615384617	0.055571739081579155
14.646153846153847	0.05551698659859193
14.676923076923078	0.055462398835365447
14.707692307692309	0.05540797460811425
14.73846153846154	0.05535371275029636
14.76923076923077	0.055299612112271086
14.8	0.05524567156096439
14.830769230769231	0.0551918899795409
14.861538461538462	0.055138266267084
14.892307692307693	0.05508479933828189
14.923076923076923	0.055031488123120906
14.953846153846154	0.05497833156658543
14.984615384615385	0.054925328628364176
15.015384615384615	0.054872478282563
15.046153846153848	0.054819779517423464
15.076923076923078	0.0547672313350481
15.107692307692309	0.0547148327511309
15.13846153846154	0.054662582794694284
15.16923076923077	0.054610480507831356
15.200000000000001	0.05455852494545351
15.230769230769232	0.05450671517504391
15.261538461538462	0.05445505027641598
15.292307692307693	0.05440352934147717
15.323076923076924	0.054352151473997905
15.353846153846154	0.05430091578938501
15.384615384615385	0.054249821414460594
15.415384615384616	0.05419886748724545
15.446153846153846	0.05414805315674671
15.476923076923077	0.05409737758275083
15.50769230769231	0.0540468399356201
15.53846153846154	0.05399643939609411
15.56923076923077	0.053946175155095345
15.600000000000001	0.053896046413538685
15.630769230769232	0.05384605238214527
15.661538461538463	0.05379619228126009
15.692307692307693	0.05374646534067342
15.723076923076924	0.05369687079944645
15.753846153846155	0.053647407905740116
15.784615384615385	0.0535980759166478
15.815384615384616	0.05354887409803163
15.846153846153847	0.053499801724362014
15.876923076923077	0.05345085807856085
15.907692307692308	0.053402042451847924
15.938461538461539	0.053353354143590326
15.96923076923077	0.05330479246115555
16.	0.05325635671976716
16.03076923076923	0.05320804624236389
16.06153846153846	0.05315986035946135
16.092307692307692	0.053111798409017016
16.123076923076923	0.053063859736297715
16.153846153846153	0.053016043693750195
16.184615384615384	0.05296834964087408
16.215384615384615	0.052920776944097726
16.246153846153845	0.052873324976656574
16.27692307692308	0.052825993118474156
16.30769230769231	0.05277878075604528
16.33846153846154	0.05273168728232201
16.36923076923077	0.052684712096601874
16.400000000000002	0.05263785460441829
16.430769230769233	0.052591114217433385
16.461538461538463	0.05254449035333296
16.492307692307694	0.05249798243572384
16.523076923076925	0.05245158989403295
16.553846153846155	0.05240531216340893
16.584615384615386	0.05235914868462536
16.615384615384617	0.05231309890398627
16.646153846153847	0.0522671622732336
16.676923076923078	0.052221338249456156
16.70769230769231	0.05217562629500107
16.73846153846154	0.052130025877386583
16.76923076923077	0.052084536469216715
16.8	0.052039157548097854
16.83076923076923	0.05199388859655683
16.861538461538462	0.05194872910196086
16.892307692307693	0.051903678556438904
16.923076923076923	0.0518587364568048
16.953846153846154	0.051813902304481844
16.984615384615385	0.05176917560542898
17.015384615384615	0.05172455587006851
17.046153846153846	0.05168004261321503
17.076923076923077	0.05163563535400609
17.107692307692307	0.05159133361583417
17.138461538461538	0.05154713692627982
17.16923076923077	0.05150304481704653
17.2	0.051459056823896454
17.230769230769234	0.05141517248658779
17.261538461538464	0.05137139134881326
17.292307692307695	0.05132771295813975
17.323076923076925	0.05128413686594928
17.353846153846156	0.05124066262738116
17.384615384615387	0.05119728980127499
17.415384615384617	0.05115401795011536
17.446153846153848	0.051110846639976976
17.47692307692308	0.0510677754404715
17.50769230769231	0.05102480392469495
17.53846153846154	0.0509819316691763
17.56923076923077	0.050939158253827305
17.6	0.05089648326189291
17.630769230769232	0.05085390627990294
17.661538461538463	0.050811426897624655
17.692307692307693	0.050769044708016076
17.723076923076924	0.05072675930718046
17.753846153846155	0.050684570294321496
17.784615384615385	0.05064247727169943
17.815384615384616	0.050600479844587994
17.846153846153847	0.050558577621232205
17.876923076923077	0.050516770212806976
17.907692307692308	0.05047505723337649
17.93846153846154	0.05043343829985442
17.96923076923077	0.05039191303196477
18.	0.05035048105220363
18.03076923076923	0.05030914198580158
18.06153846153846	0.05026789546068674
18.092307692307692	0.050226741107448715
18.123076923076923	0.05018567855930294
18.153846153846153	0.050144707452056014
18.184615384615384	0.050103827424071413
18.215384615384615	0.05006303811623601
18.24615384615385	0.05002233917192717
18.27692307692308	0.049981730236980444
18.30769230769231	0.04994121095965788
18.33846153846154	0.049900780990617004
18.36923076923077	0.04986043998288016
18.400000000000002	0.049820187591804725
18.430769230769233	0.04978002347505351
18.461538461538463	0.04973994729256604
18.492307692307694	0.04969995870653024
18.523076923076925	0.04966005738135452
18.553846153846155	0.04962024298364048
18.584615384615386	0.049580515182156185
18.615384615384617	0.049540873647809784
18.646153846153847	0.049501318053623684
18.676923076923078	0.04946184807470913
18.70769230769231	0.04942246338824133
18.73846153846154	0.04938316367343499
18.76923076923077	0.04934394861152021
18.8	0.04930481788571892
18.83076923076923	0.04926577118122176
18.861538461538462	0.04922680818516516
18.892307692307693	0.049187928586609087
18.923076923076923	0.049149132076514966
18.953846153846154	0.04911041834772424
18.984615384615385	0.04907178709493698
19.015384615384615	0.04903323801469116
19.046153846153846	0.04899477080534212
19.076923076923077	0.048956385167042475
19.107692307692307	0.04891808080172232
19.138461538461538	0.04887985741306984
19.16923076923077	0.04884171470651207
19.200000000000003	0.04880365238919635
19.230769230769234	0.048765670169971645
19.261538461538464	0.048727767759370516
19.292307692307695	0.04868994486959134
19.323076923076925	0.04865220121448064
19.353846153846156	0.048614536509515964
19.384615384615387	0.048576950471788886
19.415384615384617	0.04853944281998841
19.446153846153848	0.04850201327438442
19.47692307692308	0.048464661556811804
19.50769230769231	0.0484273873906544
19.53846153846154	0.04839019050082954
19.56923076923077	0.04835307061377267
19.6	0.04831602745742223
19.630769230769232	0.04827906076120493
19.661538461538463	0.04824217025602108
19.692307692307693	0.048205355674230246
19.723076923076924	0.048168616749637065
19.753846153846155	0.04813195321747751
19.784615384615385	0.04809536481440508
19.815384615384616	0.048058851278477324
19.846153846153847	0.04802241234914267
19.876923076923077	0.047986047767227404
19.907692307692308	0.04794975727492273
19.93846153846154	0.04791354061577226
19.96923076923077	0.04787739753465948
20.	0.04784132777779558
