# Supplementary material for: Topological digestion drives time-varying rheology of entangled DNA fluids
Source: Nat Commun. 2022 Jul 28;13:4389. doi: 10.1038/s41467-022-31828-w (PMC9334285; doi:10.1038/s41467-022-31828-w)
Supplement: Supplementary file 3 — Source Data [file 41467_2022_31828_MOESM3_ESM.zip › SOURCE_DATA/DATA_FIG1/panel_m_complex_viscosity/Etac_Gamma_Interpo.45min.dat]

0.03076923076923077	0.3894732831836329
0.06153846153846154	0.34313293982246595
0.09230769230769231	0.3048557481398688
0.12307692307692308	0.3121083440783024
0.15384615384615385	0.3048139666882518
0.18461538461538463	0.28037355011192183
0.2153846153846154	0.27006894869708037
0.24615384615384617	0.26671203454696774
0.27692307692307694	0.2475159108543333
0.3076923076923077	0.2601205382073969
0.3384615384615385	0.24996761326882677
0.36923076923076925	0.2501417517198371
0.4	0.24679907776886348
0.4307692307692308	0.2377267219662639
0.46153846153846156	0.2343038237353345
0.49230769230769234	0.2292585078513582
0.5230769230769231	0.22472026845662818
0.5538461538461539	0.22070064590111194
0.5846153846153846	0.21653145124624212
0.6153846153846154	0.21269524761584332
0.6461538461538462	0.20921633638752749
0.676923076923077	0.20647285348980907
0.7076923076923077	0.2028154444339941
0.7384615384615385	0.199503394684343
0.7692307692307693	0.19648976411020605
0.8	0.19531991245615013
0.8307692307692308	0.19321118386254124
0.8615384615384616	0.1909093083700745
0.8923076923076924	0.18614670006934744
0.9230769230769231	0.18132151372691338
0.9538461538461539	0.18048812454562194
0.9846153846153847	0.176245887274547
1.0153846153846153	0.17000591630848444
1.0461538461538462	0.162601889004796
1.076923076923077	0.16811911809974095
1.1076923076923078	0.1725456637931115
1.1384615384615384	0.16986969632179147
1.1692307692307693	0.16631413483737217
1.2000000000000002	0.16250422754386887
1.2307692307692308	0.158555098592887
1.2615384615384615	0.1556097930546259
1.2923076923076924	0.15580644557856543
1.3230769230769233	0.15758826903204795
1.353846153846154	0.15872800237437037
1.3846153846153846	0.15900794365321252
1.4153846153846155	0.1590784217199971
1.4461538461538463	0.15950820684299957
1.476923076923077	0.15952401000189573
1.5076923076923077	0.15894334583560574
1.5384615384615385	0.1580614080795793
1.5692307692307694	0.15634156817365172
1.6	0.15465025613150216
1.6307692307692307	0.15299580487364514
1.6615384615384616	0.1513836529532802
1.6923076923076925	0.15015580347250415
1.7230769230769232	0.14921128255489316
1.7538461538461538	0.148479836282484
1.7846153846153847	0.14793556776163083
1.8153846153846156	0.14754853882967892
1.8461538461538463	0.14667524044619676
1.876923076923077	0.14568653717934418
1.9076923076923078	0.14463199327448104
1.9384615384615387	0.14350717658087445
1.9692307692307693	0.14230768349619016
2.	0.14102965980182156
2.0307692307692307	0.14140159736221808
2.0615384615384618	0.1419416765874001
2.0923076923076924	0.1424871786172501
2.123076923076923	0.1428602233578839
2.153846153846154	0.14287225656371716
2.184615384615385	0.1423292362871754
2.2153846153846155	0.1410380031108054
2.246153846153846	0.13980077558064133
2.276923076923077	0.13881375006791732
2.307692307692308	0.13792494508326458
2.3384615384615386	0.13712208301918496
2.3692307692307693	0.13637738726737197
2.4000000000000004	0.1356536877728338
2.430769230769231	0.13490932751382648
2.4615384615384617	0.13410200386767704
2.4923076923076923	0.13319168402225784
2.523076923076923	0.1323393921889668
2.553846153846154	0.13155380418219423
2.5846153846153848	0.130790521471031
2.6153846153846154	0.13004815182343282
2.6461538461538465	0.1293248742506456
2.676923076923077	0.12861858769804857
2.707692307692308	0.12792702488799762
2.7384615384615385	0.1272478390511918
2.769230769230769	0.12657866954987126
2.8000000000000003	0.1259171910570677
2.830769230769231	0.12526114992083806
2.8615384615384616	0.12462843455120885
2.8923076923076927	0.12412381349157017
2.9230769230769234	0.12362594973943582
2.953846153846154	0.12312738695684153
2.9846153846153847	0.12262100755800855
3.0153846153846153	0.12210014609546428
3.0461538461538464	0.12155866951585223
3.076923076923077	0.12099103055267287
3.1076923076923078	0.12039229941176943
3.138461538461539	0.11975817799599281
3.1692307692307695	0.11908500017392744
3.2	0.11836972099305212
3.230769230769231	0.11760989724418283
3.2615384615384615	0.11680366137951244
3.2923076923076926	0.11594969045331295
3.3230769230769233	0.11504717147790154
3.353846153846154	0.11443641316281632
3.384615384615385	0.11401945278755306
3.4153846153846157	0.1136395479990326
3.4461538461538463	0.11329548163643025
3.476923076923077	0.11298586377908601
3.5076923076923077	0.11270917871635355
3.5384615384615388	0.11246382264691704
3.5692307692307694	0.1122481338525668
3.6	0.11206041676512549
3.630769230769231	0.11189896108004388
3.661538461538462	0.11176205685470293
3.6923076923076925	0.11164800635453952
3.723076923076923	0.11155513326778133
3.753846153846154	0.11148178979401001
3.784615384615385	0.11142636201763358
3.8153846153846156	0.11138727390087083
3.8461538461538463	0.11136299016840384
3.8769230769230774	0.11135201830519838
3.907692307692308	0.11135290984748525
3.9384615384615387	0.1113642611131884
3.9692307692307693	0.11138471349055573
4.	0.11141295338123196
4.030769230769231	0.11132108932215111
4.061538461538461	0.11122604313427695
4.092307692307693	0.11112689950643857
4.1230769230769235	0.11102278742488529
4.153846153846154	0.11091288093886699
4.184615384615385	0.1107963996574473
4.2153846153846155	0.11067260901000302
4.246153846153846	0.11054082029837338
4.276923076923077	0.11040039056499323
4.307692307692308	0.1102507222981363
4.338461538461539	0.11009126299281503
4.36923076923077	0.10992150458367411
4.4	0.1097409827643118
4.430769230769231	0.10954927620593843
4.461538461538462	0.10934600568693718
4.492307692307692	0.1091308331437455
4.523076923076923	0.10890346065255128
4.553846153846154	0.10866362935044521
4.584615384615385	0.10841111830398026
4.615384615384616	0.10814574333246693
4.6461538461538465	0.10786735579279547
4.676923076923077	0.10757584133210041
4.707692307692308	0.10727111861415561
4.7384615384615385	0.10695313802499816
4.769230769230769	0.10662188036294046
4.800000000000001	0.10627735551778679
4.830769230769231	0.1059196011437818
4.861538461538462	0.10554868133052185
4.892307692307693	0.10516468527579523
4.923076923076923	0.10476772596405001
4.953846153846154	0.10435793885394472
4.984615384615385	0.10393548057818958
5.015384615384615	0.1035458255259839
5.046153846153846	0.10319930211511752
5.0769230769230775	0.10285420866312406
5.107692307692308	0.10251074298438588
5.138461538461539	0.10216907771200145
5.1692307692307695	0.10182936253078723
5.2	0.10149172624367693
5.230769230769231	0.10115627868188798
5.2615384615384615	0.10082311246880586
5.292307692307693	0.10049230464710444
5.323076923076924	0.10016391817816951
5.353846153846154	0.09983800332244859
5.384615384615385	0.09951459890889167
5.415384615384616	0.09919373350121286
5.446153846153846	0.0988754264682573
5.476923076923077	0.09855968896533973
5.507692307692308	0.09824652483300655
5.538461538461538	0.09793593141927695
5.56923076923077	0.0976279003310387
5.6000000000000005	0.09732241811990967
5.630769230769231	0.09701946690752809
5.661538461538462	0.09671902495490796
5.6923076923076925	0.09642106718017883
5.723076923076923	0.0961255656287373
5.753846153846154	0.09583248989955548
5.784615384615385	0.09554180753113366
5.815384615384616	0.09525348435032777
5.846153846153847	0.09496748478706267
5.876923076923077	0.09468377215771225
5.907692307692308	0.09440230891973314
5.938461538461539	0.09412305689994137
5.969230769230769	0.09384597749864829
6.	0.0935710318717009
6.030769230769231	0.09329818109232231
6.061538461538462	0.09302738629449718
6.092307692307693	0.09275860879952055
6.1230769230769235	0.09249181022719372
6.153846153846154	0.09222695259304427
6.184615384615385	0.09196399839283327
6.2153846153846155	0.09170291067551395
6.246153846153846	0.09144365310571509
6.276923076923078	0.09118619001673312
6.307692307692308	0.09093048645494095
6.338461538461539	0.09067650821644356
6.36923076923077	0.09042422187674601
6.4	0.09017359481413212
6.430769230769231	0.08992459522739933
6.461538461538462	0.08967719214853363
6.492307692307692	0.08943135545086661
6.523076923076923	0.08918705585320429
6.5538461538461545	0.08894426492037823
6.584615384615385	0.08870295506063025
6.615384615384616	0.08846309952020318
6.6461538461538465	0.08822467237548079
6.676923076923077	0.08800522911115502
6.707692307692308	0.08782289399051928
6.7384615384615385	0.08764273835962434
6.76923076923077	0.08746470445756666
6.800000000000001	0.08728873635201058
6.830769230769231	0.08711477989001254
6.861538461538462	0.08694278264914768
6.892307692307693	0.08677269388905465
6.923076923076923	0.08660446450349919
6.953846153846154	0.08643804697304262
6.984615384615385	0.08627339531839132
7.015384615384615	0.08611046505449013
7.046153846153847	0.08594921314541443
7.0769230769230775	0.08578959796010587
7.107692307692308	0.08563157922898897
7.138461538461539	0.0854751180014994
7.1692307692307695	0.08532017660454692
7.2	0.08516671860193226
7.230769230769231	0.08501470875473005
7.261538461538462	0.08486411298264705
7.292307692307693	0.08471489832636032
7.323076923076924	0.08456703291083585
7.353846153846154	0.08442048590962602
7.384615384615385	0.08427522751014134
7.415384615384616	0.08413122887988833
7.446153846153846	0.08398846213366497
7.476923076923077	0.08384690030170239
7.507692307692308	0.08370651729873962
7.538461538461539	0.0835672878940176
7.56923076923077	0.0834291876821772
7.6000000000000005	0.08329219305504458
7.630769230769231	0.08315628117428708
7.661538461538462	0.08302142994492209
7.6923076923076925	0.08288761798966003
7.723076923076923	0.08275482462406297
7.753846153846155	0.08262302983250043
7.784615384615385	0.08249221424488173
7.815384615384616	0.08236235911414748
7.846153846153847	0.08223344629449854
7.876923076923077	0.0821054582203454
7.907692307692308	0.08197837788595598
7.938461538461539	0.08185218882578578
7.969230769230769	0.08172687509546767
8.	0.08160242125344569
8.03076923076923	0.08147881234323222
8.061538461538461	0.08135603387627113
8.092307692307692	0.08123407181538833
8.123076923076923	0.08111291255881138
8.153846153846155	0.08099254292474316
8.184615384615386	0.08087295013646849
8.215384615384616	0.08075412180798124
8.246153846153847	0.0806360459301121
8.276923076923078	0.08051871085714317
8.307692307692308	0.080402105293893
8.338461538461539	0.08028621828325569
8.36923076923077	0.08017103919418235
8.4	0.08005655771008623
8.430769230769231	0.07994276381766123
8.461538461538462	0.07982964779609722
8.492307692307692	0.0797172002066806
8.523076923076923	0.07960541188276717
8.553846153846154	0.0794942739201126
8.584615384615384	0.07938377766755106
8.615384615384617	0.07927391471800846
8.646153846153847	0.07916467689983878
8.676923076923078	0.07905605626847385
8.707692307692309	0.0789480450983738
8.73846153846154	0.07884063587526807
8.76923076923077	0.07873382128867892
8.8	0.07862759422471467
8.830769230769231	0.07852194775912508
8.861538461538462	0.07841687515060881
8.892307692307693	0.07831236983436447
8.923076923076923	0.07820842541587687
8.953846153846154	0.07810503566492875
8.984615384615385	0.07800219450983206
9.015384615384615	0.07789989603186893
9.046153846153846	0.07779813445993693
9.076923076923077	0.07769690416538828
9.107692307692307	0.07759619965706001
9.13846153846154	0.07749601557648511
9.16923076923077	0.07739634669327805
9.200000000000001	0.07729718790069208
9.230769230769232	0.0771985342113366
9.261538461538462	0.07710038075305443
9.292307692307693	0.07700272276494782
9.323076923076924	0.07690555559355236
9.353846153846154	0.07680887468915118
9.384615384615385	0.0767126756022231
9.415384615384616	0.07661695398002422
9.446153846153846	0.07652170556329176
9.476923076923077	0.07642692618307229
9.507692307692308	0.07633261175766531
9.538461538461538	0.07623875828967876
9.569230769230769	0.07614536186319416
9.600000000000001	0.07605241864103499
9.630769230769232	0.07595992486213711
9.661538461538463	0.0758678768390141
9.692307692307693	0.07577627095531779
9.723076923076924	0.07568510366348703
9.753846153846155	0.07559437148248475
9.784615384615385	0.07550407099561642
9.815384615384616	0.07541419884843137
9.846153846153847	0.07532475174669828
9.876923076923077	0.07523572645445757
9.907692307692308	0.07514711979214528
9.938461538461539	0.07505892863478426
9.96923076923077	0.074971149910245
10.	0.07488378059756629
10.03076923076923	0.07478998990218784
10.061538461538461	0.07469662236630344
10.092307692307692	0.07460367370618805
10.123076923076924	0.07451113967913603
10.153846153846155	0.07441901608387815
10.184615384615386	0.07432729876094184
10.215384615384616	0.07423598359295554
10.246153846153847	0.0741450665049026
10.276923076923078	0.0740545434643256
10.307692307692308	0.0739644104814848
10.338461538461539	0.07387466360947524
10.36923076923077	0.07378529894430345
10.4	0.07369631262492479
10.430769230769231	0.07360770083324945
10.461538461538462	0.07351945979411052
10.492307692307692	0.07343158577520671
10.523076923076923	0.07334407508701166
10.553846153846154	0.07325692408266016
10.584615384615386	0.07317012915780688
10.615384615384617	0.0730836867504623
10.646153846153847	0.0729975933408089
10.676923076923078	0.07291184545099395
10.707692307692309	0.07282643964490693
10.73846153846154	0.07274137252793683
10.76923076923077	0.07265664074671574
10.8	0.07257224098884629
10.830769230769231	0.07248816998261541
10.861538461538462	0.0724044244966965
10.892307692307693	0.07232100133983911
10.923076923076923	0.07223789736054896
10.953846153846154	0.07215510944675772
10.984615384615385	0.07207263452548399
11.015384615384615	0.07199046956248642
11.046153846153846	0.0719086115619107
11.076923076923077	0.07182705756592822
11.107692307692309	0.0717458046543707
11.13846153846154	0.071664849944359
11.16923076923077	0.07158419058992643
11.200000000000001	0.0715038237816411
11.230769230769232	0.07142374674622143
11.261538461538462	0.07134395674615035
11.292307692307693	0.07126445107928861
11.323076923076924	0.07118522707848303
11.353846153846154	0.07110628211117577
11.384615384615385	0.07102761357901123
11.415384615384616	0.07094921891744266
11.446153846153846	0.07087109559533868
11.476923076923077	0.07079324111458846
11.507692307692308	0.070715653009709
11.538461538461538	0.07063832884745101
11.56923076923077	0.07056126622640738
11.600000000000001	0.0704844627766215
11.630769230769232	0.07040791615919653
11.661538461538463	0.07033162406590866
11.692307692307693	0.070255584218818
11.723076923076924	0.07017979436988526
11.753846153846155	0.0701042523005883
11.784615384615385	0.07002895582154119
11.815384615384616	0.06995390277211645
11.846153846153847	0.06987909102006891
11.876923076923077	0.06980451846116298
11.907692307692308	0.06973018301880192
11.938461538461539	0.06965608264366026
11.96923076923077	0.06958221531331986
12.	0.06950857903190803
12.03076923076923	0.06943517182973928
12.061538461538461	0.06936199176296058
12.092307692307694	0.06928903691319933
12.123076923076924	0.06921630538721504
12.153846153846155	0.069143795316554
12.184615384615386	0.0690715048572084
12.215384615384616	0.06899943218927802
12.246153846153847	0.06892757551663527
12.276923076923078	0.06885593306659515
12.307692307692308	0.06878450308958713
12.338461538461539	0.06871328385883202
12.36923076923077	0.06864227367002144
12.4	0.06857147084100182
12.430769230769231	0.06850087371146127
12.461538461538462	0.06843048064262142
12.492307692307692	0.0683602900169306
12.523076923076923	0.0682903002377636
12.553846153846155	0.06822050972912262
12.584615384615386	0.06815091693534363
12.615384615384617	0.06808152032080517
12.646153846153847	0.06801231836964222
12.676923076923078	0.06794330958546113
12.707692307692309	0.06787449249106235
12.73846153846154	0.06780586562816181
12.76923076923077	0.06773742755712021
12.8	0.06766917685667385
12.830769230769231	0.06760111212366823
12.861538461538462	0.06753323197279718
12.892307692307693	0.06746553503634468
12.923076923076923	0.06739801996392909
12.953846153846154	0.06733068542225304
12.984615384615385	0.06726353009485464
13.015384615384615	0.06719655268186328
13.046153846153846	0.06712975189975863
13.076923076923078	0.06706312648113252
13.107692307692309	0.066996675174455
13.13846153846154	0.06693039674384335
13.16923076923077	0.06686428996883281
13.200000000000001	0.06679835364415412
13.230769230769232	0.06673258657951005
13.261538461538462	0.06666698759935835
13.292307692307693	0.06660155554269605
13.323076923076924	0.06653628926284773
13.353846153846154	0.06647118762725616
13.384615384615385	0.06640624951727654
13.415384615384616	0.06634147382797326
13.446153846153846	0.06627685946792047
13.476923076923077	0.06621240535900443
13.507692307692308	0.06614811043622924
13.53846153846154	0.06608397364752594
13.56923076923077	0.06601999395356369
13.600000000000001	0.06595617032756393
13.630769230769232	0.06589250175511774
13.661538461538463	0.065828987234005
13.692307692307693	0.0657656257740174
13.723076923076924	0.06570241639678279
13.753846153846155	0.06563935813559348
13.784615384615385	0.06557645003523636
13.815384615384616	0.06551369115182491
13.846153846153847	0.06545108055263572
13.876923076923077	0.06538861731594516
13.907692307692308	0.0653263005308703
13.938461538461539	0.06526412929721108
13.96923076923077	0.06520210272529516
14.	0.0651402199358263
14.03076923076923	0.06507848005973225
14.061538461538463	0.06501688223801848
14.092307692307694	0.06495542562162111
14.123076923076924	0.0648941093712635
14.153846153846155	0.06483293265731534
14.184615384615386	0.06477189465965263
14.215384615384616	0.06471099456752133
14.246153846153847	0.06465023157940125
14.276923076923078	0.06458960490287406
14.307692307692308	0.06452911375449154
14.338461538461539	0.06446875735964702
14.36923076923077	0.06440853495244823
14.4	0.06434844577559218
14.430769230769231	0.064288489080242
14.461538461538462	0.0642286641259057
14.492307692307692	0.0641689701803167
14.523076923076925	0.0641094065193161
14.553846153846155	0.06404997242673767
14.584615384615386	0.06399066719429253
14.615384615384617	0.0639314901214577
14.646153846153847	0.06387244051536575
14.676923076923078	0.06381351769069529
14.707692307692309	0.06375472096956415
14.73846153846154	0.06369604968142381
14.76923076923077	0.06363750316295558
14.8	0.06357908075796802
14.830769230769231	0.06352078181729646
14.861538461538462	0.0634626056987034
14.892307692307693	0.06340455176678121
14.923076923076923	0.06334661939285613
14.953846153846154	0.06328880795489265
14.984615384615385	0.06323111683740144
15.015384615384615	0.06317354543134628
15.046153846153848	0.06311609313405503
15.076923076923078	0.06305875934912904
15.107692307692309	0.06300154348635709
15.13846153846154	0.06294444496162775
15.16923076923077	0.06288746319684503
15.200000000000001	0.06283059761984468
15.230769230769232	0.06277384766431164
15.261538461538462	0.06271721276969855
15.292307692307693	0.06266069238114672
15.323076923076924	0.0626042859494068
15.353846153846154	0.0625479929307608
15.384615384615385	0.06249181278694738
15.415384615384616	0.06243574498508481
15.446153846153846	0.06237978899759866
15.476923076923077	0.062323944302147695
15.50769230769231	0.06226821038155281
15.53846153846154	0.062212586723726294
15.56923076923077	0.062157072821602065
15.600000000000001	0.06210166817306723
15.630769230769232	0.06204637228089474
15.661538461538463	0.061991184652676806
15.692307692307693	0.061936104800759846
15.723076923076924	0.06188113224217892
15.753846153846155	0.061826266498596114
15.784615384615385	0.061771507096236355
15.815384615384616	0.06171685356582662
15.846153846153847	0.06166230544253557
15.876923076923077	0.06160786226591325
15.907692307692308	0.06155352357983271
15.938461538461539	0.06149928893243193
15.96923076923077	0.061445157876056866
16.	0.06139112996720545
16.03076923076923	0.061337204766471976
16.06153846153846	0.061283381838492905
16.092307692307692	0.061229660751892935
16.123076923076923	0.0611760410792325
16.153846153846153	0.061122522396955314
16.184615384615384	0.0610691042853375
16.215384615384615	0.061015786328437085
16.246153846153845	0.06096256811404364
16.27692307692308	0.06090944923363018
16.30769230769231	0.060856429282304454
16.33846153846154	0.060803507858761284
16.36923076923077	0.06075068456523608
16.400000000000002	0.06069795900745848
16.430769230769233	0.060645330794607204
16.461538461538463	0.06059279953926487
16.492307692307694	0.060540364857374254
16.523076923076925	0.06048802636819504
16.553846153846155	0.06043578369426035
16.584615384615386	0.06038363646133528
16.615384615384617	0.060331584298375346
16.646153846153847	0.06027962683748489
16.676923076923078	0.0602277637138779
16.70769230769231	0.060175994565837214
16.73846153846154	0.06012431903467621
16.76923076923077	0.06007273676470007
16.8	0.060021247403167416
16.83076923076923	0.059969850600253526
16.861538461538462	0.05991854600901312
16.892307692307693	0.059867333285344354
16.923076923076923	0.059816212087952556
16.953846153846154	0.05976518207831548
16.984615384615385	0.0597142429206485
17.015384615384615	0.059663394281870216
17.046153846153846	0.059612635831568776
17.076923076923077	0.059561967241968945
17.107692307692307	0.05951138818789878
17.138461538461538	0.05946089834675826
17.16923076923077	0.05941049739848669
17.2	0.05936018502553175
17.230769230769234	0.059309960912818656
17.261538461538464	0.05925982474771972
17.292307692307695	0.05920977622002436
17.323076923076925	0.05915981502190949
17.353846153846156	0.05910994084791054
17.384615384615387	0.059060153394892775
17.415384615384617	0.059010452362022965
17.446153846153848	0.058960837450741564
17.47692307692308	0.05891130836473521
17.50769230769231	0.0588618648099098
17.53846153846154	0.0588125064943636
17.56923076923077	0.058763233128361125
17.6	0.058714044424307325
17.630769230769232	0.05866494009672172
17.661538461538463	0.05861591986221358
17.692307692307693	0.05856698343945694
17.723076923076924	0.05851813054916617
17.753846153846155	0.058469360914071906
17.784615384615385	0.05842067425889718
17.815384615384616	0.058372070310334284
17.846153846153847	0.058323548797021244
17.876923076923077	0.058275109449519504
17.907692307692308	0.058226752000291274
17.93846153846154	0.05817847618367738
17.96923076923077	0.058130281735875436
18.	0.05808216839491863
18.03076923076923	0.05803413590065423
18.06153846153846	0.05798618399472274
18.092307692307692	0.057938312420537534
18.123076923076923	0.05789052092326429
18.153846153846153	0.05784280924980088
18.184615384615384	0.057795177148758065
18.215384615384615	0.05774762437043962
18.24615384615385	0.05770015066682349
18.27692307692308	0.057652755791542505
18.30769230769231	0.057605439499865865
18.33846153846154	0.057558201548680854
18.36923076923077	0.05751104169647462
18.400000000000002	0.057463959703316254
18.430769230769233	0.05741695533083921
18.461538461538463	0.05737002834222388
18.492307692307694	0.05732317850218039
18.523076923076925	0.057276405576931755
18.553846153846155	0.05722970933419724
18.584615384615386	0.05718308954317574
18.615384615384617	0.05713654597452976
18.646153846153847	0.05709007840036915
18.676923076923078	0.05704368659423566
18.70769230769231	0.05699737033108722
18.73846153846154	0.056951129387282313
18.76923076923077	0.056904963540565276
18.8	0.05685887257005123
18.83076923076923	0.05681285625621117
18.861538461538462	0.0567669143808575
18.892307692307693	0.05672104672712997
18.923076923076923	0.056675253079481076
18.953846153846154	0.056629533223662556
18.984615384615385	0.05658388694671132
19.015384615384615	0.05653831403693617
19.046153846153846	0.056492814283903965
19.076923076923077	0.05644738747842691
19.107692307692307	0.05640203341254926
19.138461538461538	0.056356751879534435
19.16923076923077	0.056311542673852515
19.200000000000003	0.05626640559116749
19.230769230769234	0.05622134042832526
19.261538461538464	0.056176346983341036
19.292307692307695	0.05613142505538777
19.323076923076925	0.056086574444783814
19.353846153846156	0.0560417949529817
19.384615384615387	0.05599708638255618
19.415384615384617	0.05595244853719321
19.446153846153848	0.05590788122167846
19.47692307692308	0.055863384241886214
19.50769230769231	0.055818957404768665
19.53846153846154	0.05577460051834473
19.56923076923077	0.05573031339168993
19.6	0.05568609583492532
19.630769230769232	0.0556419476592074
19.661538461538463	0.05559786867671791
19.692307692307693	0.05555385870065359
19.723076923076924	0.05550991754521629
19.753846153846155	0.05546604502560293
19.784615384615385	0.055422240957996166
19.815384615384616	0.05537850515955434
19.846153846153847	0.05533483744840246
19.876923076923077	0.05529123764362244
19.907692307692308	0.05524770556524418
19.93846153846154	0.05520424103423634
19.96923076923077	0.05516084387249728
20.	0.055117513902846416
