# Supplementary material for: Topological digestion drives time-varying rheology of entangled DNA fluids
Source: Nat Commun. 2022 Jul 28;13:4389. doi: 10.1038/s41467-022-31828-w (PMC9334285; doi:10.1038/s41467-022-31828-w)
Supplement: Supplementary file 3 — Source Data [file 41467_2022_31828_MOESM3_ESM.zip › SOURCE_DATA/DATA_FIG1/panel_m_complex_viscosity/Etac_Gamma_Interpo.15min.dat]

0.03076923076923077	0.24318814034552455
0.06153846153846154	0.21999412729553397
0.09230769230769231	0.2388381162836149
0.12307692307692308	0.24378082312144742
0.15384615384615385	0.24278089256491997
0.18461538461538463	0.24099892015625315
0.2153846153846154	0.23357836043163518
0.24615384615384617	0.24337175209117423
0.27692307692307694	0.23812892673219527
0.3076923076923077	0.21637266317265216
0.3384615384615385	0.234409330813014
0.36923076923076925	0.22361591692852312
0.4	0.2140421222847882
0.4307692307692308	0.22375838842271217
0.46153846153846156	0.22130794880229546
0.49230769230769234	0.2042488506308811
0.5230769230769231	0.20273115366113328
0.5538461538461539	0.20795265007097485
0.5846153846153846	0.2030002363422887
0.6153846153846154	0.18734345386572646
0.6461538461538462	0.169678695145251
0.676923076923077	0.19881909584383628
0.7076923076923077	0.19426617454065898
0.7384615384615385	0.19011171342974703
0.7692307692307693	0.18633753332569364
0.8	0.18655396948700648
0.8307692307692308	0.18451121319531283
0.8615384615384616	0.18191306336734997
0.8923076923076924	0.17568104684184224
0.9230769230769231	0.17162958422681912
0.9538461538461539	0.17391309102515456
0.9846153846153847	0.17375170987843744
1.0153846153846153	0.1714013630423838
1.0461538461538462	0.16721410103311832
1.076923076923077	0.16612067053735685
1.1076923076923078	0.15800783469056712
1.1384615384615384	0.15829153524507833
1.1692307692307693	0.15918646073046644
1.2000000000000002	0.159219921293529
1.2307692307692308	0.15846733748089775
1.2615384615384615	0.15703908319128498
1.2923076923076924	0.15527122176737967
1.3230769230769233	0.1529046498835051
1.353846153846154	0.1504758964928052
1.3846153846153846	0.14840111110165782
1.4153846153846155	0.14637708566167273
1.4461538461538463	0.1438371495011201
1.476923076923077	0.1426596480078463
1.5076923076923077	0.14356125434639008
1.5384615384615385	0.1453911404483497
1.5692307692307694	0.14629237378089846
1.6	0.14326561874797253
1.6307692307692307	0.13661557348098688
1.6615384615384616	0.12695128949230666
1.6923076923076925	0.12902067416033014
1.7230769230769232	0.13486832860380496
1.7538461538461538	0.13705798917301612
1.7846153846153847	0.13117485926374622
1.8153846153846156	0.11562106381142909
1.8461538461538463	0.11345838368504373
1.876923076923077	0.11623621207115198
1.9076923076923078	0.12141451089568721
1.9384615384615387	0.12750495712341858
1.9692307692307693	0.13207773130071462
2.	0.1314707897706474
2.0307692307692307	0.1292060528501706
2.0615384615384618	0.12685955149201025
2.0923076923076924	0.12469429117732142
2.123076923076923	0.12284873460903407
2.153846153846154	0.12136507561590357
2.184615384615385	0.12021694772481056
2.2153846153846155	0.11933359775622879
2.246153846153846	0.11920705700017699
2.276923076923077	0.11938489145211757
2.307692307692308	0.11956198887455116
2.3384615384615386	0.11959598626372445
2.3692307692307693	0.11935848602792981
2.4000000000000004	0.11874019364347299
2.430769230769231	0.11765455588493429
2.4615384615384617	0.1160399547366271
2.4923076923076923	0.11386050464901208
2.523076923076923	0.11259760498621084
2.553846153846154	0.11193917128860777
2.5846153846153848	0.11147593694482504
2.6153846153846154	0.11119032603544421
2.6461538461538465	0.1110590376668685
2.676923076923077	0.11105463475945443
2.707692307692308	0.1111465761766068
2.7384615384615385	0.11130188767239121
2.769230769230769	0.11148560803615869
2.8000000000000003	0.11166110599602194
2.830769230769231	0.11179033531972352
2.8615384615384616	0.11178096455041955
2.8923076923076927	0.11136826389317744
2.9230769230769234	0.11088775732703979
2.953846153846154	0.11033672547826677
2.9846153846153847	0.10971308509144555
3.0153846153846153	0.10901538189000541
3.0461538461538464	0.1082427766984741
3.076923076923077	0.10739502547662928
3.1076923076923078	0.10647245394128203
3.138461538461539	0.1054759274727507
3.1692307692307695	0.10440681701709044
3.2	0.10326696169980691
3.230769230769231	0.10205862886116118
3.2615384615384615	0.10078447220697875
3.2923076923076926	0.0994474887425526
3.3230769230769233	0.09805097512169558
3.353846153846154	0.0970649807807682
3.384615384615385	0.09634733420893814
3.4153846153846157	0.09568095201954029
3.4461538461538463	0.09506333230501339
3.476923076923077	0.09449151104771142
3.5076923076923077	0.09396220070786679
3.5384615384615388	0.09347190540215813
3.5692307692307694	0.09301701584331205
3.6	0.09259388688471586
3.630769230769231	0.0921989001888444
3.661538461538462	0.0918285142286431
3.6923076923076925	0.0914793035447915
3.723076923076923	0.09114798892317263
3.753846153846154	0.09083145992671443
3.784615384615385	0.09052679101362865
3.8153846153846156	0.0902312522980175
3.8461538461538463	0.08994231585656447
3.8769230769230774	0.08965765835397606
3.907692307692308	0.08937516064739368
3.9384615384615387	0.08909290493366713
3.9692307692307693	0.0888091699209373
4.	0.08852242443534343
4.030769230769231	0.08825010067918584
4.061538461538461	0.08798300090383594
4.092307692307693	0.08772060341337405
4.1230769230769235	0.08746243319164554
4.153846153846154	0.08720805831480787
4.184615384615385	0.08695708661062371
4.2153846153846155	0.08670916255046994
4.246153846153846	0.08646396436032301
4.276923076923077	0.0862212013373784
4.307692307692308	0.0859806113594421
4.338461538461539	0.0857419585747615
4.36923076923077	0.08550503126053484
4.4	0.08526963983891898
4.430769230769231	0.08503561503994944
4.461538461538462	0.08480280620137329
4.492307692307692	0.0845710796959737
4.523076923076923	0.0843403174775281
4.553846153846154	0.08411041573708573
4.584615384615385	0.08388128366177122
4.615384615384616	0.08365284228882362
4.6461538461538465	0.08342502344805063
4.676923076923077	0.08319776878633325
4.707692307692308	0.0829710288682397
4.7384615384615385	0.08274476234720926
4.769230769230769	0.0825189352021502
4.800000000000001	0.08229352003464117
4.830769230769231	0.08206849542227494
4.861538461538462	0.08184384532397704
4.892307692307693	0.08161955853344618
4.923076923076923	0.08139562817711268
4.953846153846154	0.08117205125329274
4.984615384615385	0.08094882820942664
5.015384615384615	0.08071558868097414
5.046153846153846	0.08047411376085914
5.0769230769230775	0.08023526931208359
5.107692307692308	0.0799989275475371
5.138461538461539	0.07976495458389328
5.1692307692307695	0.07953321207380808
5.2	0.07930355862750017
5.230769230769231	0.07907585104821892
5.2615384615384615	0.07884994540323108
5.292307692307693	0.07862569794945201
5.323076923076924	0.07840296593062424
5.353846153846154	0.07818160826099146
5.384615384615385	0.07796148610868986
5.415384615384616	0.07774246339056529
5.446153846153846	0.07752440718877146
5.476923076923077	0.07730718809833287
5.507692307692308	0.07709068051379939
5.538461538461538	0.07687476286220463
5.56923076923077	0.0766593177887153
5.6000000000000005	0.07644423230064369
5.630769230769231	0.07622939787485083
5.661538461538462	0.07601471053300612
5.6923076923076925	0.07580007088866844
5.723076923076923	0.07558538416970435
5.753846153846154	0.07537056021917764
5.784615384615385	0.07515551347747831
5.815384615384616	0.07494016294816894
5.846153846153847	0.07472443214973529
5.876923076923077	0.07450824905519406
5.907692307692308	0.0742915460212881
5.938461538461539	0.07407425970881151
5.969230769230769	0.07385633099543007
6.	0.07363770488221352
6.030769230769231	0.07341833039495878
6.061538461538462	0.0731981604812641
6.092307692307693	0.07297715190420066
6.1230769230769235	0.07275526513333931
6.153846153846154	0.07253246423379847
6.184615384615385	0.07230871675390477
6.2153846153846155	0.07208399361198972
6.246153846153846	0.07185826898278365
6.276923076923078	0.07163152018381394
6.307692307692308	0.07140372756216562
6.338461538461539	0.07117487438191879
6.36923076923077	0.07094494671253762
6.4	0.07071393331845185
6.430769230769231	0.07048182555003864
6.461538461538462	0.07024861723618625
6.492307692307692	0.07001430457859517
6.523076923076923	0.06977888604794921
6.5538461538461545	0.06954236228207004
6.584615384615385	0.06930473598614974
6.615384615384616	0.06906601183514048
6.6461538461538465	0.06882619637836518
6.676923076923077	0.06858949162676427
6.707692307692308	0.06836119104087746
6.7384615384615385	0.0681334700851767
6.76923076923077	0.06790634804884678
6.800000000000001	0.06767984337511489
6.830769230769231	0.06745397368833979
6.861538461538462	0.06722875582031966
6.892307692307693	0.06700420583583819
6.923076923076923	0.06678033905746734
6.953846153846154	0.06655717008964702
6.984615384615385	0.06633471284205918
7.015384615384615	0.06611298055231608
7.046153846153847	0.06589198580797845
7.0769230769230775	0.06567174056792335
7.107692307692308	0.06545225618307855
7.138461538461539	0.06523354341653947
7.1692307692307695	0.06501561246308568
7.2	0.06479847296811488
7.230769230769231	0.06458213404600639
7.261538461538462	0.06436660429793534
7.292307692307693	0.06415189182914746
7.323076923076924	0.06393800426571168
7.353846153846154	0.06372494877076647
7.384615384615385	0.06351273206027093
7.415384615384616	0.06330136041827804
7.446153846153846	0.06309083971173991
7.476923076923077	0.06288117540486146
7.507692307692308	0.06267237257301514
7.538461538461539	0.062464435916224775
7.56923076923077	0.06225736977223871
7.6000000000000005	0.0620511781291965
7.630769230769231	0.06184586463790541
7.661538461538462	0.061641432623737426
7.6923076923076925	0.06143788509815601
7.723076923076923	0.061235224769885126
7.753846153846155	0.061033454055730324
7.784615384615385	0.06083257509106242
7.815384615384616	0.060632589739973895
7.846153846153847	0.06043349960511515
7.876923076923077	0.06023530603722627
7.907692307692308	0.060038010144364565
7.938461538461539	0.05984161280084499
7.969230769230769	0.05964611465589841
8.	0.059451516142053046
8.03076923076923	0.05925781748325548
8.061538461538461	0.05906501870273156
8.092307692307692	0.058873119630596826
8.123076923076923	0.05868211991122678
8.153846153846155	0.058492019010391645
8.184615384615386	0.05830281622216336
8.215384615384616	0.05811451067560193
8.246153846153847	0.05792710134122601
8.276923076923078	0.0577405870372789
8.307692307692308	0.05755496643579043
8.338461538461539	0.05737023806844464
8.36923076923077	0.057186400332258205
8.4	0.05700345149507556
8.430769230769231	0.05682138970088552
8.461538461538462	0.05664021297496526
8.492307692307692	0.05645991922885828
8.523076923076923	0.05628050626518953
8.553846153846154	0.05610197178232245
8.584615384615384	0.05592431337886538
8.615384615384617	0.05574752855803022
8.646153846153847	0.055571614731846714
8.676923076923078	0.05539656922523912
8.707692307692309	0.05522238927996832
8.73846153846154	0.05504907205844419
8.76923076923077	0.054876614647410414
8.8	0.05470501406150872
8.830769230769231	0.05453426724672324
8.861538461538462	0.05436437108371023
8.892307692307693	0.05419532239101884
8.923076923076923	0.05402711792819938
8.953846153846154	0.05385975439881215
8.984615384615385	0.053693228453332055
9.015384615384615	0.053527536691954695
9.046153846153846	0.05336267566731069
9.076923076923077	0.053198641887085146
9.107692307692307	0.053035431816548656
9.13846153846154	0.05287304188100197
9.16923076923077	0.05271146846813717
9.200000000000001	0.05255070793031797
9.230769230769232	0.05239075658678135
9.261538461538462	0.05223161072576198
9.292307692307693	0.05207326660654533
9.323076923076924	0.05191572046144729
9.353846153846154	0.05175896849772647
9.384615384615385	0.05160300689942667
9.415384615384616	0.051447831829158755
9.446153846153846	0.05129343942981607
9.476923076923077	0.05113982582623052
9.507692307692308	0.050986987126770196
9.538461538461538	0.050834919424878965
9.569230769230769	0.05068361880056121
9.600000000000001	0.050533081321814124
9.630769230769232	0.05038330304600622
9.661538461538463	0.050234280021207195
9.692307692307693	0.05008600828746925
9.723076923076924	0.04993848387805987
9.753846153846155	0.04979170282065212
9.784615384615385	0.04964566113846658
9.815384615384616	0.049500354851374766
9.846153846153847	0.04935577997695935
9.876923076923077	0.04921193253153374
9.907692307692308	0.04906880853112485
9.938461538461539	0.04892640399241611
9.96923076923077	0.048784714933656353
10.	0.04864373737553272
10.03076923076923	0.04853921478093129
10.061538461538461	0.04843546596138796
10.092307692307692	0.048332479441355825
10.123076923076924	0.048230243962079804
10.153846153846155	0.048128748477500455
10.184615384615386	0.04802798215020752
10.215384615384616	0.04792793434745222
10.246153846153847	0.04782859463721408
10.276923076923078	0.04772995278432728
10.307692307692308	0.04763199874666068
10.338461538461539	0.04753472267136121
10.36923076923077	0.04743811489115153
10.4	0.04734216592068823
10.430769230769231	0.04724686645298022
10.461538461538462	0.04715220735586302
10.492307692307692	0.04705817966853524
10.523076923076923	0.04696477459815133
10.553846153846154	0.04687198351647509
10.584615384615386	0.04677979795659029
10.615384615384617	0.046688209609669434
10.646153846153847	0.04659721032180132
10.676923076923078	0.04650679209087458
10.707692307692309	0.04641694706351937
10.73846153846154	0.04632766753210454
10.76923076923077	0.046238945931790905
10.8	0.04615077483764086
10.830769230769231	0.04606314696178014
10.861538461538462	0.04597605515061677
10.892307692307693	0.04588949238211185
10.923076923076923	0.04580345176310196
10.953846153846154	0.04571792652667641
10.984615384615385	0.04563291002960354
11.015384615384615	0.04554839574980952
11.046153846153846	0.04546437728390489
11.076923076923077	0.045380848344762414
11.107692307692309	0.04529780275914258
11.13846153846154	0.04521523446536625
11.16923076923077	0.045133137511035974
11.200000000000001	0.04505150605080118
11.230769230769232	0.04497033434417073
11.261538461538462	0.04488961675336931
11.292307692307693	0.04480934774123854
11.323076923076924	0.044729521869179285
11.353846153846154	0.04465013379513954
11.384615384615385	0.04457117827164104
11.415384615384616	0.044492650143848914
11.446153846153846	0.04441454434767934
11.476923076923077	0.044336855907949155
11.507692307692308	0.04425957993656319
11.538461538461538	0.04418271163073739
11.56923076923077	0.04410624627126388
11.600000000000001	0.04403017922080777
11.630769230769232	0.043954505922243356
11.661538461538463	0.043879221897023306
11.692307692307693	0.04380432274358308
11.723076923076924	0.0437298041357796
11.753846153846155	0.04365566182136249
11.784615384615385	0.043581891620477736
11.815384615384616	0.043508489424203406
11.846153846153847	0.04343545119311635
11.876923076923077	0.043362772955890284
11.907692307692308	0.04329045080792126
11.938461538461539	0.04321848090998634
11.96923076923077	0.043146859486927494
12.	0.04307558282636537
12.03076923076923	0.04300464727744051
12.061538461538461	0.04293404924958009
12.092307692307694	0.04286378521129367
12.123076923076924	0.042793851688991365
12.153846153846155	0.04272424526583124
12.184615384615386	0.04265496258058757
12.215384615384616	0.04258600032654592
12.246153846153847	0.04251735525042111
12.276923076923078	0.042449024151298184
12.307692307692308	0.04238100387959659
12.338461538461539	0.04231329133605541
12.36923076923077	0.04224588347074246
12.4	0.04217877728208232
12.430769230769231	0.04211196981590656
12.461538461538462	0.042045458164524374
12.492307692307692	0.041979239465811696
12.523076923076923	0.04191331090232253
12.553846153846155	0.0418476697004157
12.584615384615386	0.041782313129403226
12.615384615384617	0.04171723850071654
12.646153846153847	0.041652443167088285
12.676923076923078	0.041587924521754534
12.707692307692309	0.04152367999767201
12.73846153846154	0.04145970706675285
12.76923076923077	0.04139600323911578
12.8	0.04133256606235268
12.830769230769231	0.04126939312081128
12.861538461538462	0.04120648203489266
12.892307692307693	0.04114383046036464
12.923076923076923	0.04108143608768822
12.953846153846154	0.041019296641359525
12.984615384615385	0.04095740987926586
13.015384615384615	0.04089577359205382
13.046153846153846	0.04083438560251305
13.076923076923078	0.040773243764971205
13.107692307692309	0.040712345964702114
13.13846153846154	0.04065169011734738
13.16923076923077	0.040591274168349
13.200000000000001	0.040531096092394234
13.230769230769232	0.040471153892872744
13.261538461538462	0.040411445601344645
13.292307692307693	0.040351969277019346
13.323076923076924	0.04029272300624629
13.353846153846154	0.040233704902015645
13.384615384615385	0.04017491310346963
13.415384615384616	0.04011634577542389
13.446153846153846	0.04005800110789883
13.476923076923077	0.039999877315662034
13.507692307692308	0.03994197263777719
13.53846153846154	0.039884285337165884
13.56923076923077	0.03982681370017633
13.600000000000001	0.039769556036161044
13.630769230769232	0.03971251067706422
13.661538461538463	0.039655675977017905
13.692307692307693	0.03959905031194442
13.723076923076924	0.03954263207916905
13.753846153846155	0.03948641969703996
13.784615384615385	0.03943041160455638
13.815384615384616	0.03937460626100294
13.846153846153847	0.03931900214559352
13.876923076923077	0.039263597757121016
13.907692307692308	0.03920839161361434
13.938461538461539	0.03915338225200365
13.96923076923077	0.039098568227790155
14.	0.03904394811472506
14.03076923076923	0.03898952050449324
14.061538461538463	0.03893528400640417
14.092307692307694	0.03888123724708895
14.123076923076924	0.038827378870203495
14.153846153846155	0.03877370753613681
14.184615384615386	0.03872022192172721
14.215384615384616	0.03866692071998207
14.246153846153847	0.03861380263980406
14.276923076923078	0.038560866405723225
14.307692307692308	0.03850811075763365
14.338461538461539	0.038455534450536566
14.36923076923077	0.03840313625428652
14.4	0.038350914953344806
14.430769230769231	0.0382988693465366
14.461538461538462	0.038246998246812824
14.492307692307692	0.03819530048101728
14.523076923076925	0.0381437748896578
14.553846153846155	0.03809242032668275
14.584615384615386	0.03804123565926055
14.615384615384617	0.03799021976756492
14.646153846153847	0.037939371544563366
14.676923076923078	0.03788868989581054
14.707692307692309	0.03783817373924455
14.73846153846154	0.037787822004988716
14.76923076923077	0.03773763363515571
14.8	0.03768760758365662
14.830769230769231	0.03763774281601253
14.861538461538462	0.0375880383091713
14.892307692307693	0.0375384930513263
14.923076923076923	0.03748910604173943
14.953846153846154	0.037439876290567733
14.984615384615385	0.03739080281869243
15.015384615384615	0.03734188465755256
15.046153846153848	0.03729312084898011
15.076923076923078	0.037244510445039763
15.107692307692309	0.03719605250787079
15.13846153846154	0.037147746109532385
15.16923076923077	0.037099590331851805
15.200000000000001	0.03705158426627505
15.230769230769232	0.037003727013720795
15.261538461538462	0.036956017684436765
15.292307692307693	0.036908455397859134
15.323076923076924	0.03686103928247402
15.353846153846154	0.03681376847568201
15.384615384615385	0.036766642123665046
15.415384615384616	0.036719659381255564
15.446153846153846	0.036672819411808666
15.476923076923077	0.03662612138707568
15.50769230769231	0.0365795644870812
15.53846153846154	0.03653314790000119
15.56923076923077	0.03648687082204439
15.600000000000001	0.03644073245733518
15.630769230769232	0.036394732017798755
15.661538461538463	0.036348868723048565
15.692307692307693	0.036303141800275565
15.723076923076924	0.03625755048413957
15.753846153846155	0.03621209401666269
15.784615384615385	0.03616677164712443
15.815384615384616	0.03612158263195867
15.846153846153847	0.03607652623465298
15.876923076923077	0.0360316017256491
15.907692307692308	0.03598680838224548
15.938461538461539	0.035942145488501435
15.96923076923077	0.035897612335143415
16.	0.035853208219472354
16.03076923076923	0.035808932445272904
16.06153846153846	0.035764784322724306
16.092307692307692	0.03572076316831308
16.123076923076923	0.035676868304746236
16.153846153846153	0.0356330990608676
16.184615384615384	0.035589454771573915
16.215384615384615	0.035545934777733705
16.246153846153845	0.035502538426106754
16.27692307692308	0.0354592650692656
16.30769230769231	0.035416114065517285
16.33846153846154	0.03537308477882808
16.36923076923077	0.03533017657874816
16.400000000000002	0.03528738884033788
16.430769230769233	0.0352447209440959
16.461538461538463	0.03520217227588745
16.492307692307694	0.03515974222687518
16.523076923076925	0.035117430193449525
16.553846153846155	0.03507523557716221
16.584615384615386	0.03503315778465872
16.615384615384617	0.03499119622761397
16.646153846153847	0.034949350322667334
16.676923076923078	0.034907619491359766
16.70769230769231	0.03486600316007179
16.73846153846154	0.03482450075996241
16.76923076923077	0.03478311172690877
16.8	0.03474183550144736
16.83076923076923	0.03470067152871578
16.861538461538462	0.03465961925839542
16.892307692307693	0.03461867814465581
16.923076923076923	0.03457784764609836
16.953846153846154	0.03453712722570304
16.984615384615385	0.03449651635077391
17.015384615384615	0.034456014492886995
17.046153846153846	0.03441562112783812
17.076923076923077	0.03437533573559237
17.107692307692307	0.03433515780023344
17.138461538461538	0.03429508680991463
17.16923076923077	0.03425512225680977
17.2	0.03421526363706605
17.230769230769234	0.03417551045075649
17.261538461538464	0.034135862201833636
17.292307692307695	0.034096318398084344
17.323076923076925	0.03405687855108444
17.353846153846156	0.03401754217615467
17.384615384615387	0.03397830879231745
17.415384615384617	0.033939177922253747
17.446153846153848	0.03390014909226121
17.47692307692308	0.03386122183221231
17.50769230769231	0.033822395675513796
17.53846153846154	0.03378367015906617
17.56923076923077	0.03374504482322462
17.6	0.03370651921175926
17.630769230769232	0.03366809287181705
17.661538461538463	0.033629765353884185
17.692307692307693	0.03359153621174852
17.723076923076924	0.03355340500246279
17.753846153846155	0.03351537128630877
17.784615384615385	0.033477434626761365
17.815384615384616	0.03343959459045373
17.846153846153847	0.03340185074714266
17.876923076923077	0.03336420266967434
17.907692307692308	0.03332664993395103
17.93846153846154	0.033289192118898026
17.96923076923077	0.033251828806430773
18.	0.03321455958142312
18.03076923076923	0.03317738403167565
18.06153846153846	0.033140301747884286
18.092307692307692	0.03310331232360964
18.123076923076923	0.03306641535524713
18.153846153846153	0.03302961044199649
18.184615384615384	0.032992897185832926
18.215384615384615	0.03295627519147786
18.24615384615385	0.03291974406637043
18.27692307692308	0.032883303420639255
18.30769230769231	0.032846952867074716
18.33846153846154	0.032810692021101644
18.36923076923077	0.03277452050075233
18.400000000000002	0.03273843792663977
18.430769230769233	0.0327024439219315
18.461538461538463	0.03266653811232375
18.492307692307694	0.03263072012601606
18.523076923076925	0.03259498959368581
18.553846153846155	0.03255934614846366
18.584615384615386	0.03252378942590908
18.615384615384617	0.03248831906398598
18.646153846153847	0.0324529347030393
18.676923076923078	0.03241763598577111
18.70769230769231	0.032382422557217704
18.73846153846154	0.03234729406472672
18.76923076923077	0.032312250157934465
18.8	0.032277290488743914
18.83076923076923	0.03224241471130264
18.861538461538462	0.032207622481981134
18.892307692307693	0.032172913459351485
18.923076923076923	0.03213828730416632
18.953846153846154	0.03210374367933797
18.984615384615385	0.03206928224991815
19.015384615384615	0.032034902683077356
19.046153846153846	0.032000604648085205
19.076923076923077	0.03196638781629048
19.107692307692307	0.0319322518611018
19.138461538461538	0.03189819645796839
19.16923076923077	0.031864221284361116
19.200000000000003	0.03183032601975366
19.230769230769234	0.03179651034560419
19.261538461538464	0.031762773945337
19.292307692307695	0.03172911650432467
19.323076923076925	0.03169553770986985
19.353846153846156	0.03166203725118843
19.384615384615387	0.03162861481939144
19.415384615384617	0.031595270107468425
19.446153846153848	0.03156200281027039
19.47692307692308	0.031528812624493134
19.50769230769231	0.03149569924866059
19.53846153846154	0.03146266238310893
19.56923076923077	0.03142970172997012
19.6	0.03139681699315612
19.630769230769232	0.03136400787834352
19.661538461538463	0.03133127409295741
19.692307692307693	0.03129861534615673
19.723076923076924	0.031266031348818786
19.753846153846155	0.0312335218135245
19.784615384615385	0.031201086454543378
19.815384615384616	0.031168724987819318
19.846153846153847	0.031136437130955878
19.876923076923077	0.03110422260320226
19.907692307692308	0.031072081125439115
19.93846153846154	0.03104001242016483
19.96923076923077	0.03100801621148155
20.	0.03097609222508188
