# Supplementary material for: Topological digestion drives time-varying rheology of entangled DNA fluids
Source: Nat Commun. 2022 Jul 28;13:4389. doi: 10.1038/s41467-022-31828-w (PMC9334285; doi:10.1038/s41467-022-31828-w)
Supplement: Supplementary file 3 — Source Data [file 41467_2022_31828_MOESM3_ESM.zip › SOURCE_DATA/DATA_FIG1/panel_m_complex_viscosity/Etac_Gamma_Interpo.195min.dat]

0.03076923076923077	0.6539823352611723
0.06153846153846154	0.5772676417060337
0.09230769230769231	0.5297416726338275
0.12307692307692308	0.5110652113271514
0.15384615384615385	0.4869447361356829
0.18461538461538463	0.4644241178971031
0.2153846153846154	0.4433708089181571
0.24615384615384617	0.4286966948504745
0.27692307692307694	0.39030047712854155
0.3076923076923077	0.4092455840489927
0.3384615384615385	0.3980265525452437
0.36923076923076925	0.3816633806500864
0.4	0.3680370691666863
0.4307692307692308	0.3586556950291669
0.46153846153846156	0.3424622763184072
0.49230769230769234	0.3325887586238965
0.5230769230769231	0.32454561566057094
0.5538461538461539	0.2847906848291302
0.5846153846153846	0.30933916738414236
0.6153846153846154	0.3063024400665627
0.6461538461538462	0.27326533773647205
0.676923076923077	0.2748320520630396
0.7076923076923077	0.2769437129658305
0.7384615384615385	0.26457140831914716
0.7692307692307693	0.2453717924689083
0.8	0.26487232223957313
0.8307692307692308	0.2642873009855221
0.8615384615384616	0.2590174688604222
0.8923076923076924	0.2538948780455878
0.9230769230769231	0.24453620869751883
0.9538461538461539	0.24390714044330888
0.9846153846153847	0.2429318675534384
1.0153846153846153	0.24165298566404603
1.0461538461538462	0.24010981896755507
1.076923076923077	0.23785335877839917
1.1076923076923078	0.23611400186894005
1.1384615384615384	0.23486973807624786
1.1692307692307693	0.23213880102816972
1.2000000000000002	0.2280267631854278
1.2307692307692308	0.22278552614808805
1.2615384615384615	0.2184080480449888
1.2923076923076924	0.2176427881476801
1.3230769230769233	0.21587151381682645
1.353846153846154	0.21210725208789083
1.3846153846153846	0.20794444376142868
1.4153846153846155	0.20333262043571634
1.4461538461538463	0.18954420117429835
1.476923076923077	0.1709240026844674
1.5076923076923077	0.1608909122508452
1.5384615384615385	0.16051957137880452
1.5692307692307694	0.18634158865464984
1.6	0.2044107307361662
1.6307692307692307	0.2104781783135873
1.6615384615384616	0.20223991648908007
1.6923076923076925	0.18965672883384402
1.7230769230769232	0.17863676715750765
1.7538461538461538	0.17049332200536366
1.7846153846153847	0.16589745973905198
1.8153846153846156	0.1644983364855157
1.8461538461538463	0.16337664545407338
1.876923076923077	0.16356070144030152
1.9076923076923078	0.16477037219502594
1.9384615384615387	0.16652712792058147
1.9692307692307693	0.16838294488519986
2.	0.16994322338102846
2.0307692307692307	0.1699372032480795
2.0615384615384618	0.1697181071381281
2.0923076923076924	0.16930452466647958
2.123076923076923	0.1687138521840804
2.153846153846154	0.16796229703798815
2.184615384615385	0.167064902573088
2.2153846153846155	0.16603558768045298
2.246153846153846	0.16469345345169334
2.276923076923077	0.163286628167187
2.307692307692308	0.16184636736828062
2.3384615384615386	0.16031839545510132
2.3692307692307693	0.15863913013081005
2.4000000000000004	0.15674011091237522
2.430769230769231	0.15455145364856196
2.4615384615384617	0.15200470057982265
2.4923076923076923	0.14903529432766027
2.523076923076923	0.14744645140003185
2.553846153846154	0.1466010068344609
2.5846153846153848	0.1459349392933551
2.6153846153846154	0.14540896364572645
2.6461538461538465	0.14498246450395513
2.676923076923077	0.14461527703888985
2.707692307692308	0.14426901769480605
2.7384615384615385	0.1439080552866172
2.769230769230769	0.14350019273457665
2.8000000000000003	0.14301711402443118
2.830769230769231	0.14243463939177162
2.8615384615384616	0.14169798920141233
2.8923076923076927	0.14069081163048971
2.9230769230769234	0.1396685895662428
2.953846153846154	0.13862315543707762
2.9846153846153847	0.13754497888613965
3.0153846153846153	0.13642373253156032
3.0461538461538464	0.13524873729060896
3.076923076923077	0.1340093153461607
3.1076923076923078	0.13269507173238781
3.138461538461539	0.13129612012690162
3.1692307692307695	0.12980326437202752
3.2	0.12820814420308965
3.230769230769231	0.12650335139837068
3.2615384615384615	0.12468252089942415
3.2923076923076926	0.12274040023969485
3.3230769230769233	0.12067289975438851
3.353846153846154	0.11948514112896794
3.384615384615385	0.11885279059444658
3.4153846153846157	0.11830050241719646
3.4461538461538463	0.11781966472781681
3.476923076923077	0.11740161204667915
3.5076923076923077	0.11703777762540292
3.5384615384615388	0.1167198128602722
3.5692307692307694	0.11643967945154071
3.6	0.11618971904292703
3.630769230769231	0.11596270427455291
3.661538461538462	0.11575187450959895
3.6923076923076925	0.11555095893571549
3.723076923076923	0.11535418928129242
3.753846153846154	0.11515630400906589
3.784615384615385	0.11495254554115938
3.8153846153846156	0.11473865181808403
3.8461538461538463	0.1145108432887878
3.8769230769230774	0.11426580626038622
3.907692307692308	0.11400067339733704
3.9384615384615387	0.1137130020443752
3.9692307692307693	0.11340075095067174
4.	0.11306225589051813
4.030769230769231	0.11240228892034126
4.061538461538461	0.11173480313049235
4.092307692307693	0.11105913584939275
4.1230769230769235	0.11037452713384927
4.153846153846154	0.10968015436577944
4.184615384615385	0.10897516106911663
4.2153846153846155	0.10825868082884775
4.246153846153846	0.10752985705316212
4.276923076923077	0.10678785920174658
4.307692307692308	0.10603189600467433
4.338461538461539	0.10526122611401369
4.36923076923077	0.10447516656155847
4.4	0.10367309933873782
4.430769230769231	0.10285447636690692
4.461538461538462	0.10201882308627352
4.492307692307692	0.10116574085835194
4.523076923076923	0.10029490834893057
4.553846153846154	0.09940608203521606
4.584615384615385	0.09849909596121854
4.615384615384616	0.0975738608489998
4.6461538461538465	0.09663036265955857
4.676923076923077	0.09566866068539696
4.707692307692308	0.09468888524689477
4.7384615384615385	0.09369123505612738
4.769230769230769	0.09267597430451875
4.800000000000001	0.0916434295244708
4.830769230769231	0.09059398626967885
4.861538461538462	0.08952808565412217
4.892307692307693	0.08844622078554153
4.923076923076923	0.0873489331255452
4.953846153846154	0.08623680880517778
4.984615384615385	0.08511047492184434
5.015384615384615	0.0843435497639881
5.046153846153846	0.08396302707837267
5.0769230769230775	0.08360382665172508
5.107692307692308	0.08326475981476446
5.138461538461539	0.08294466742619888
5.1692307692307695	0.08264242263278505
5.2	0.08235693302786215
5.230769230769231	0.08208714228922441
5.2615384615384615	0.08183203136749793
5.292307692307693	0.08159061928754835
5.323076923076924	0.081361963617816
5.353846153846154	0.08114516065568672
5.384615384615385	0.08093934537106048
5.415384615384616	0.08074369114496974
5.446153846153846	0.08055740933550563
5.476923076923077	0.08037974869915741
5.507692307692308	0.0802099946921465
5.538461538461538	0.08004746867312613
5.56923076923077	0.07989152702587411
5.6000000000000005	0.0797415602181761
5.630769230769231	0.07959699181093859
5.661538461538462	0.07945727742973084
5.6923076923076925	0.07932190370929956
5.723076923076923	0.07919038722016772
5.753846153846154	0.07906227338515967
5.784615384615385	0.07893713539261625
5.815384615384616	0.07881457311207192
5.846153846153847	0.07869421201731676
5.876923076923077	0.07857570212106364
5.907692307692308	0.07845871692472654
5.938461538461539	0.07834295238631359
5.969230769230769	0.0782281259088804
6.	0.0781139753515982
6.030769230769231	0.07800025806507403
6.061538461538462	0.07788674995225019
6.092307692307693	0.07777324455590265
6.1230769230769235	0.07765955217350455
6.153846153846154	0.07754549900000306
6.184615384615385	0.07743092629885974
6.2153846153846155	0.07731568960152689
6.246153846153846	0.07719965793540454
6.276923076923078	0.07708271308017485
6.307692307692308	0.07696474885231282
6.338461538461539	0.07684567041747441
6.36923076923077	0.07672539363037992
6.4	0.07660384440174635
6.430769230769231	0.07648095809176017
6.461538461538462	0.07635667892953528
6.492307692307692	0.0762309594579588
6.523076923076923	0.07610376000329898
6.5538461538461545	0.07597504816891527
6.584615384615385	0.07584479835240296
6.615384615384616	0.07571299128547314
6.6461538461538465	0.07557961359587359
6.676923076923077	0.07542068486462972
6.707692307692308	0.07521387155414498
6.7384615384615385	0.07500795741262814
6.76923076923077	0.07480296355424818
6.800000000000001	0.07459890885333219
6.830769230769231	0.07439581010454377
6.861538461538462	0.07419368217199307
6.892307692307693	0.07399253812805785
6.923076923076923	0.07379238938264632
6.953846153846154	0.07359324580357686
6.984615384615385	0.0733951158286925
7.015384615384615	0.07319800657029657
7.046153846153847	0.07300192391243947
7.0769230769230775	0.07280687260155815
7.107692307692308	0.0726128563309274
7.138461538461539	0.07241987781935093
7.1692307692307695	0.07222793888449257
7.2	0.07203704051121336
7.230769230769231	0.07184718291525535
7.261538461538462	0.07165836560259795
7.292307692307693	0.07147058742477348
7.323076923076924	0.07128384663042252
7.353846153846154	0.0710981409133428
7.384615384615385	0.07091346745726733
7.415384615384616	0.07072982297759714
7.446153846153846	0.07054720376028913
7.476923076923077	0.07036560569809319
7.507692307692308	0.07018502432431607
7.538461538461539	0.07000545484427724
7.56923076923077	0.0698268921646117
7.6000000000000005	0.06964933092056297
7.630769230769231	0.06947276550140016
7.661538461538462	0.06929719007408348
7.6923076923076925	0.06912259860529668
7.723076923076923	0.06894898488195124
7.753846153846155	0.06877634253026589
7.784615384615385	0.06860466503351662
7.815384615384616	0.06843394574854077
7.846153846153847	0.06826417792108265
7.876923076923077	0.0680953547000535
7.907692307692308	0.06792746915077845
7.938461538461539	0.06776051426729732
7.969230769230769	0.06759448298378141
8.	0.06742936818512446
8.03076923076923	0.06726516271676154
8.061538461538461	0.06710185939376771
8.092307692307692	0.06693945100928267
8.123076923076923	0.06677793034230628
8.153846153846155	0.06661729016490722
8.184615384615386	0.06645752324888074
8.215384615384616	0.06629862237189552
8.246153846153847	0.06614058032316002
8.276923076923078	0.06598338990864151
8.307692307692308	0.06582704395586779
8.338461538461539	0.06567153531833793
8.36923076923077	0.0655168568795695
8.4	0.06536300155680401
8.430769230769231	0.06520996230439609
8.461538461538462	0.06505773211690706
8.492307692307692	0.06490630403191862
8.523076923076923	0.06475567113259235
8.553846153846154	0.06460582654998621
8.584615384615384	0.06445676346514695
8.615384615384617	0.06430847511099398
8.646153846153847	0.06416095477400736
8.676923076923078	0.06401419579573507
8.707692307692309	0.06386819157412926
8.73846153846154	0.06372293556472826
8.76923076923077	0.0635784212816876
8.8	0.06343464229867839
8.830769230769231	0.06329159224965676
8.861538461538462	0.06314926482951681
8.892307692307693	0.0630076537946324
8.923076923076923	0.0628667529632988
8.953846153846154	0.06272655621607956
8.984615384615385	0.06258705749606618
9.015384615384615	0.06244825080905621
9.046153846153846	0.062310130223657036
9.076923076923077	0.062172689871321005
9.107692307692307	0.06203592394631434
9.13846153846154	0.06189982670562989
9.16923076923077	0.06176439246884334
9.200000000000001	0.06162961561792004
9.230769230769232	0.06149549059697582
9.261538461538462	0.061362011911995196
9.292307692307693	0.06122917413051176
9.323076923076924	0.0610969718812512
9.353846153846154	0.0609653998537444
9.384615384615385	0.06083445279790898
9.415384615384616	0.060704125523605094
9.446153846153846	0.06057441290016693
9.476923076923077	0.06044530985591174
9.507692307692308	0.06031681137763022
9.538461538461538	0.06018891251005726
9.569230769230769	0.06006160835532977
9.600000000000001	0.05993489407242754
9.630769230769232	0.059808764876603665
9.661538461538463	0.059683216038803624
9.692307692307693	0.059558242885075344
9.723076923076924	0.05943384079596993
9.753846153846155	0.059310005205938
9.784615384615385	0.05918673160271783
9.815384615384616	0.059064015526720776
9.846153846153847	0.05894185257041229
9.876923076923077	0.05882023837769108
9.907692307692308	0.05869916864326497
9.938461538461539	0.058578639112027694
9.96923076923077	0.05845864557843461
10.	0.05833918388587778
10.03076923076923	0.0582420801324985
10.061538461538461	0.058145558918547835
10.092307692307692	0.058049613002426385
10.123076923076924	0.057954235277538874
10.153846153846155	0.05785941876915042
10.184615384615386	0.05776515663132433
10.215384615384616	0.05767144214394108
10.246153846153847	0.057578268709795356
10.276923076923078	0.05748562985176863
10.307692307692308	0.05739351921007591
10.338461538461539	0.05730193053958455
10.36923076923077	0.057210857707202196
10.4	0.05712029468933325
10.430769230769231	0.057030235569400255
10.461538461538462	0.05694067453543106
10.492307692307692	0.05685160587770652
10.523076923076923	0.056763023986469825
10.553846153846154	0.056674923349694706
10.584615384615386	0.056587298550909874
10.615384615384617	0.05650014426708125
10.646153846153847	0.05641345526654575
10.676923076923078	0.05632722640699948
10.707692307692309	0.05624145263353681
10.73846153846154	0.05615612897673844
10.76923076923077	0.05607125055080891
10.8	0.05598681255176023
10.830769230769231	0.05590281025564211
10.861538461538462	0.055819239016815625
10.892307692307693	0.0557360942662715
10.923076923076923	0.05565337150998931
10.953846153846154	0.05557106632733824
10.984615384615385	0.0554891743695173
11.015384615384615	0.05540769135803487
11.046153846153846	0.055326613083225326
11.076923076923077	0.05524593540280192
11.107692307692309	0.05516565424044704
11.13846153846154	0.05508576558443502
11.16923076923077	0.05500626548629003
11.200000000000001	0.05492715005947653
11.230769230769232	0.05484841547812155
11.261538461538462	0.05477005797576772
11.292307692307693	0.05469207384415742
11.323076923076924	0.05461445943204551
11.353846153846154	0.05453721114404115
11.384615384615385	0.05446032543947735
11.415384615384616	0.054383798831307714
11.446153846153846	0.0543076278850295
11.476923076923077	0.05423180921763251
11.507692307692308	0.054156339496572795
11.538461538461538	0.05408121543877115
11.56923076923077	0.054006433809634664
11.600000000000001	0.053931991422102026
11.630769230769232	0.05385788513571077
11.661538461538463	0.053784111855686725
11.692307692307693	0.05371066853205478
11.723076923076924	0.05363755215877012
11.753846153846155	0.053564759772870035
11.784615384615385	0.05349228845364524
11.815384615384616	0.053420135321830015
11.846153846153847	0.05334829753881185
11.876923076923077	0.053276772305858484
11.907692307692308	0.05320555686336306
11.938461538461539	0.05313464849010635
11.96923076923077	0.05306404450253605
12.	0.05299374225406209
12.03076923076923	0.05292373913436812
12.061538461538461	0.05285403256873895
12.092307692307694	0.052784620017402056
12.123076923076924	0.05271549897488501
12.153846153846155	0.052646666969386496
12.184615384615386	0.052578121562161975
12.215384615384616	0.05250986034692262
12.246153846153847	0.05244188094924764
12.276923076923078	0.05237418102600947
12.307692307692308	0.052306758264812084
12.338461538461539	0.052239610383441284
12.36923076923077	0.05217273512932687
12.4	0.05210613027901723
12.430769230769231	0.0520397936376644
12.461538461538462	0.051973723038521207
12.492307692307692	0.05190791634244875
12.523076923076923	0.05184237143743453
12.553846153846155	0.051777086238121356
12.584615384615386	0.0517120586853457
12.615384615384617	0.051647286745686465
12.646153846153847	0.05158276841102297
12.676923076923078	0.051518501698102695
12.707692307692309	0.05145448464811773
12.73846153846154	0.05139071532629042
12.76923076923077	0.05132719182146791
12.8	0.051263912245724554
12.830769230769231	0.05120087473397309
12.861538461538462	0.051138077443584236
12.892307692307693	0.05107551855401313
12.923076923076923	0.05101319626643463
12.953846153846154	0.05095110880338535
12.984615384615385	0.050889254408413284
13.015384615384615	0.0508276313457349
13.046153846153846	0.05076623789989859
13.076923076923078	0.0507050723754556
13.107692307692309	0.0506441330966374
13.13846153846154	0.050583418407039143
13.16923076923077	0.050522926669310304
13.200000000000001	0.05046265626485085
13.230769230769232	0.05040260559351385
13.261538461538462	0.05034277307331383
13.292307692307693	0.05028315714014098
13.323076923076924	0.050223756247481065
13.353846153846154	0.05016456886614073
13.384615384615385	0.0501055934839784
13.415384615384616	0.05004682860564029
13.446153846153846	0.04998827275230153
13.476923076923077	0.04992992446141252
13.507692307692308	0.04987178228645021
13.53846153846154	0.04981384479667379
13.56923076923077	0.04975611057688553
13.600000000000001	0.04969857822719619
13.630769230769232	0.04964124636279453
13.661538461538463	0.04958411361372155
13.692307692307693	0.04952717862464901
13.723076923076924	0.04947044005466202
13.753846153846155	0.04941389657704572
13.784615384615385	0.04935754687907612
13.815384615384616	0.0493013896618147
13.846153846153847	0.04924542363990692
13.876923076923077	0.04918964754138456
13.907692307692308	0.049134060107471456
13.938461538461539	0.04907866009239322
13.96923076923077	0.049023446263189996
14.	0.04896841739953328
14.03076923076923	0.04891357229354531
14.061538461538463	0.048858909749622356
14.092307692307694	0.048804428584261116
14.123076923076924	0.048750127625887894
14.153846153846155	0.04869600571469142
14.184615384615386	0.048642061702458106
14.215384615384616	0.04858829445241065
14.246153846153847	0.04853470283904943
14.276923076923078	0.048481285747996636
14.307692307692308	0.048428042075843135
14.338461538461539	0.04837497072999825
14.36923076923077	0.04832207062854194
14.4	0.0482693407000798
14.430769230769231	0.048216779883600284
14.461538461538462	0.04816438712833478
14.492307692307692	0.04811216139361995
14.523076923076925	0.04806010164876222
14.553846153846155	0.04800820687290513
14.584615384615386	0.04795647605489837
14.615384615384617	0.04790490819316955
14.646153846153847	0.047853502295597955
14.676923076923078	0.04780225737939019
14.707692307692309	0.047751172470958454
14.73846153846154	0.047700246605800536
14.76923076923077	0.04764947882838181
14.8	0.0475988681920193
14.830769230769231	0.047548413758767755
14.861538461538462	0.04749811459930747
14.892307692307693	0.04744796979283406
14.923076923076923	0.047397978426949906
14.953846153846154	0.04734813959755771
14.984615384615385	0.04729845240875544
15.015384615384615	0.047248915972733174
15.046153846153848	0.04719952940967171
15.076923076923078	0.04715029184764251
15.107692307692309	0.047101202422509626
15.13846153846154	0.047052260277833026
15.16923076923077	0.04700346456477336
15.200000000000001	0.04695481444199859
15.230769230769232	0.04690630907559171
15.261538461538462	0.04685794763896027
15.292307692307693	0.04680972931274706
15.323076923076924	0.046761653284742466
15.353846153846154	0.04671371874979801
15.384615384615385	0.04666592490974122
15.415384615384616	0.046618270973292124
15.446153846153846	0.04657075615598066
15.476923076923077	0.0465233796800656
15.50769230769231	0.046476140774454715
15.53846153846154	0.04642903867462609
15.56923076923077	0.04638207262255073
15.600000000000001	0.04633524186661622
15.630769230769232	0.046288545661551744
15.661538461538463	0.04624198326835405
15.692307692307693	0.0461955539542147
15.723076923076924	0.04614925699244828
15.753846153846155	0.046103091662421804
15.784615384615385	0.046057057249485084
15.815384615384616	0.04601115304490217
15.846153846153847	0.04596537834578393
15.876923076923077	0.04591973245502134
15.907692307692308	0.04587421468122013
15.938461538461539	0.04582882433863607
15.96923076923077	0.04578356074711141
16.	0.04573842323201218
16.03076923076923	0.04569341112416637
16.06153846153846	0.04564852375980313
16.092307692307692	0.04560376048049261
16.123076923076923	0.04555912063308703
16.153846153846153	0.04551460356966226
16.184615384615384	0.045470208647460375
16.215384615384615	0.045425935228833134
16.246153846153845	0.04538178268118598
16.27692307692308	0.04533775037692321
16.30769230769231	0.04529383769339363
16.33846153846154	0.04525004401283706
16.36923076923077	0.0452063687223316
16.400000000000002	0.045162811213741695
16.430769230769233	0.04511937088366688
16.461538461538463	0.045076047133391105
16.492307692307694	0.04503283936883298
16.523076923076925	0.044989747000496655
16.553846153846155	0.04494676944342322
16.584615384615386	0.044903906117143004
16.615384615384617	0.04486115644562828
16.646153846153847	0.044818519857246865
16.676923076923078	0.04477599578471622
16.70769230769231	0.044733583665058085
16.73846153846154	0.044691282939553954
16.76923076923077	0.04464909305370095
16.8	0.04460701345716834
16.83076923076923	0.044565043603754795
16.861538461538462	0.04452318295134585
16.892307692307693	0.04448143096187243
16.923076923076923	0.044439787101269446
16.953846153846154	0.044398250839435244
16.984615384615385	0.0443568216501915
17.015384615384615	0.04431549901124359
17.046153846153846	0.04427428240414159
17.076923076923077	0.0442331713142416
17.107692307692307	0.04419216523066785
17.138461538461538	0.044151263646274974
17.16923076923077	0.04411046605761111
17.2	0.04406977196488112
17.230769230769234	0.04402918087191055
17.261538461538464	0.04398869228611002
17.292307692307695	0.043948305718439884
17.323076923076925	0.04390802068337556
17.353846153846156	0.04386783669887318
17.384615384615387	0.04382775328633565
17.415384615384617	0.0437877699705793
17.446153846153848	0.043747886279800766
17.47692307692308	0.043708101745544306
17.50769230769231	0.043668415902669726
17.53846153846154	0.043628828289320465
17.56923076923077	0.04358933844689213
17.6	0.04354994592000156
17.630769230769232	0.04351065025645614
17.661538461538463	0.04347145100722348
17.692307692307693	0.04343234772640156
17.723076923076924	0.043393339971189125
17.753846153846155	0.04335442730185662
17.784615384615385	0.043315609281717245
17.815384615384616	0.04327688547709856
17.846153846153847	0.0432382554573143
17.876923076923077	0.04319971879463661
17.907692307692308	0.04316127506426857
17.93846153846154	0.04312292384431712
17.96923076923077	0.0430846647157661
18.	0.043046497262449974
18.03076923076923	0.04300842107102748
18.06153846153846	0.04297043573095587
18.092307692307692	0.042932540834465245
18.123076923076923	0.04289473597653348
18.153846153846153	0.04285702075486106
18.184615384615384	0.04281939476984647
18.215384615384615	0.04278185762456193
18.24615384615385	0.042744408924729096
18.27692307692308	0.04270704827869542
18.30769230769231	0.04266977529741047
18.33846153846154	0.042632589594402796
18.36923076923077	0.04259549078575677
18.400000000000002	0.0425584784900899
18.430769230769233	0.04252155232853044
18.461538461538463	0.042484711924695044
18.492307692307694	0.042447956904666816
18.523076923076925	0.04241128689697363
18.553846153846155	0.04237470153256662
18.584615384615386	0.042338200444798954
18.615384615384617	0.042301783269404786
18.646153846153847	0.04226544964447859
18.676923076923078	0.042229199210454565
18.70769230769231	0.04219303161008629
18.73846153846154	0.042156946488426765
18.76923076923077	0.04212094349280845
18.8	0.04208502227282368
18.83076923076923	0.04204918248030524
18.861538461538462	0.04201342376930716
18.892307692307693	0.041977745796085715
18.923076923076923	0.04194214821908067
18.953846153846154	0.04190663069889662
18.984615384615385	0.041871192898284684
19.015384615384615	0.041835834482124336
19.046153846153846	0.04180055511740533
19.076923076923077	0.04176535447321003
19.107692307692307	0.04173023222069572
19.138461538461538	0.041695188033077216
19.16923076923077	0.04166022158560969
19.200000000000003	0.041625332555571576
19.230769230769234	0.04159052062224772
19.261538461538464	0.04155578546691277
19.292307692307695	0.04152112677281456
19.323076923076925	0.04148654422515789
19.353846153846156	0.04145203751108829
19.384615384615387	0.04141760631967613
19.415384615384617	0.04138325034190068
19.446153846153848	0.041348969270634535
19.47692307692308	0.04131476280062816
19.50769230769231	0.041280630628494505
19.53846153846154	0.04124657245269381
19.56923076923077	0.04121258797351865
19.6	0.04117867689307913
19.630769230769232	0.041144838915288036
19.661538461538463	0.041111073745846376
19.692307692307693	0.04107738109222901
19.723076923076924	0.041043760663670346
19.753846153846155	0.041010212171150175
19.784615384615385	0.04097673532737985
19.815384615384616	0.04094332984678833
19.846153846153847	0.040909995445508565
19.876923076923077	0.040876731841363895
19.907692307692308	0.04084353875385476
19.93846153846154	0.04081041590414526
19.96923076923077	0.040777363015050125
20.	0.040744379811021685
