# Supplementary material for: Topological digestion drives time-varying rheology of entangled DNA fluids
Source: Nat Commun. 2022 Jul 28;13:4389. doi: 10.1038/s41467-022-31828-w (PMC9334285; doi:10.1038/s41467-022-31828-w)
Supplement: Supplementary file 3 — Source Data [file 41467_2022_31828_MOESM3_ESM.zip › SOURCE_DATA/DATA_FIG1/panel_m_complex_viscosity/Etac_Gamma_Interpo.125min.dat]

0.03076923076923077	0.3487473235758866
0.06153846153846154	0.35695866870055215
0.09230769230769231	0.31721213452794084
0.12307692307692308	0.3098973777681724
0.15384615384615385	0.2923334377299404
0.18461538461538463	0.2747525347839517
0.2153846153846154	0.2605858113611223
0.24615384615384617	0.2630168172628127
0.27692307692307694	0.238456069328144
0.3076923076923077	0.2511684222244924
0.3384615384615385	0.23889983403789392
0.36923076923076925	0.23885503744306516
0.4	0.2377302895526344
0.4307692307692308	0.23187195125213952
0.46153846153846156	0.23014634856659305
0.49230769230769234	0.22730551961800036
0.5230769230769231	0.22264752265260376
0.5538461538461539	0.2112685296278275
0.5846153846153846	0.21720737406690774
0.6153846153846154	0.22061703658344273
0.6461538461538462	0.21992636262402038
0.676923076923077	0.19664311410120308
0.7076923076923077	0.2096508456254437
0.7384615384615385	0.21552938084848938
0.7692307692307693	0.21426985066022022
0.8	0.20848461386142045
0.8307692307692308	0.20435087594581838
0.8615384615384616	0.20052734846404224
0.8923076923076924	0.2014869600317938
0.9230769230769231	0.1998033967891814
0.9538461538461539	0.1964962258021911
0.9846153846153847	0.19340175576828958
1.0153846153846153	0.19051442766955862
1.0461538461538462	0.1878244543450187
1.076923076923077	0.1875378214125821
1.1076923076923078	0.185172417267342
1.1384615384615384	0.1827786983357561
1.1692307692307693	0.18021043177823223
1.2000000000000002	0.17747345065713646
1.2307692307692308	0.1746606959042424
1.2615384615384615	0.1720066190091522
1.2923076923076924	0.16998782500225776
1.3230769230769233	0.16847751962415536
1.353846153846154	0.16701620989738106
1.3846153846153846	0.16549463544571397
1.4153846153846155	0.16406142831507917
1.4461538461538463	0.16153826725276313
1.476923076923077	0.1587407488554902
1.5076923076923077	0.15688780847255362
1.5384615384615385	0.1560102810021641
1.5692307692307694	0.15826394427917034
1.6	0.160009941515715
1.6307692307692307	0.16125401142343693
1.6615384615384616	0.1620094097000956
1.6923076923076925	0.16261245125020324
1.7230769230769232	0.16246660655778772
1.7538461538461538	0.1612585206455319
1.7846153846153847	0.15879326907848046
1.8153846153846156	0.15492651789042225
1.8461538461538463	0.15316834861379122
1.876923076923077	0.15233209146171942
1.9076923076923078	0.15190600940747856
1.9384615384615387	0.15153776432805252
1.9692307692307693	0.15084874472309343
2.	0.1494887452103544
2.0307692307692307	0.14825822610125763
2.0615384615384618	0.1471181941057446
2.0923076923076924	0.14605276013001336
2.123076923076923	0.14503060299357526
2.153846153846154	0.1440107050168177
2.184615384615385	0.14294627418629016
2.2153846153846155	0.14178750237376117
2.246153846153846	0.1403070730811827
2.276923076923077	0.13859153593631163
2.307692307692308	0.13666966544302536
2.3384615384615386	0.13452424707587587
2.3692307692307693	0.132142343068367
2.4000000000000004	0.12951557136855305
2.430769230769231	0.12664022354662324
2.4615384615384617	0.12351723872840598
2.4923076923076923	0.12015204997393081
2.523076923076923	0.1195348409769394
2.553846153846154	0.12019696032796597
2.5846153846153848	0.12107990553724744
2.6153846153846154	0.12203232292625667
2.6461538461538465	0.12290838014187136
2.676923076923077	0.12357312927277742
2.707692307692308	0.12390700249073004
2.7384615384615385	0.12380942077820402
2.769230769230769	0.12320143446803059
2.8000000000000003	0.12202731617132362
2.830769230769231	0.12025506959648298
2.8615384615384616	0.1181583936559597
2.8923076923076927	0.11759895384141476
2.9230769230769234	0.11719844457190386
2.953846153846154	0.11692767356793217
2.9846153846153847	0.11675173982053352
3.0153846153846153	0.11663135949732202
3.0461538461538464	0.1165238128022729
3.076923076923077	0.11638366941571819
3.1076923076923078	0.11616340533124511
3.138461538461539	0.11581399161950548
3.1692307692307695	0.11528551200699444
3.2	0.11452784833595689
3.230769230769231	0.11349145896575838
3.2615384615384615	0.11212826360192378
3.2923076923076926	0.11039263797306964
3.3230769230769233	0.10824251263715111
3.353846153846154	0.1068811606846813
3.384615384615385	0.1061284922490538
3.4153846153846157	0.10545347731479668
3.4461538461538463	0.10485254063656572
3.476923076923077	0.10432079765523572
3.5076923076923077	0.1038524034509273
3.5384615384615388	0.1034408466076685
3.5692307692307694	0.10307919480983142
3.6	0.10276029851907023
3.630769230769231	0.10247695847416118
3.661538461538462	0.10222206210333838
3.6923076923076925	0.10198869329622902
3.723076923076923	0.10177021938376068
3.753846153846154	0.10156035863689745
3.784615384615385	0.10135323112504957
3.8153846153846156	0.1011433953718306
3.8461538461538463	0.10092587290467327
3.8769230769230774	0.1006961625085604
3.907692307692308	0.10045024575497621
3.9384615384615387	0.10018458517731307
3.9692307692307693	0.0998961162961247
4.	0.09958223455553258
4.030769230769231	0.09921746259408937
4.061538461538461	0.09885669219048175
4.092307692307693	0.09850007876679599
4.1230769230769235	0.09814774877376888
4.153846153846154	0.09779980308747484
4.184615384615385	0.09745632002449091
4.2153846153846155	0.09711735801951489
4.246153846153846	0.09678295800412684
4.276923076923077	0.09645314552075478
4.307692307692308	0.09612793260186302
4.338461538461539	0.09580731944083869
4.36923076923077	0.09549129587793927
4.4	0.09517984272195018
4.430769230769231	0.09487293292579506
4.461538461538462	0.09457053263225203
4.492307692307692	0.09427260210407085
4.523076923076923	0.09397909655116149
4.553846153846154	0.09368996686608992
4.584615384615385	0.09340516027785159
4.615384615384616	0.09312462093277749
4.6461538461538465	0.09284829041044326
4.676923076923077	0.0925761081815762
4.707692307692308	0.09230801201419035
4.7384615384615385	0.09204393833349038
4.769230769230769	0.09178382254048856
4.800000000000001	0.09152759929373579
4.830769230769231	0.09127520275809342
4.861538461538462	0.09102656682405749
4.892307692307693	0.09078162530075969
4.923076923076923	0.09054031208544494
4.953846153846154	0.0903025613119241
4.984615384615385	0.09006830748024112
5.015384615384615	0.0898031252771356
5.046153846153846	0.08950440693020313
5.0769230769230775	0.08920552008827175
5.107692307692308	0.08890630649060323
5.138461538461539	0.08860661185472199
5.1692307692307695	0.08830628668015268
5.2	0.08800518691636583
5.230769230769231	0.08770317451090524
5.2615384615384615	0.08740011785186685
5.292307692307693	0.08709589211728964
5.323076923076924	0.08679037954260634
5.353846153846154	0.08648346961605337
5.384615384615385	0.0861750592108338
5.415384615384616	0.08586505266185013
5.446153846153846	0.08555336179395888
5.476923076923077	0.08523990590793297
5.507692307692308	0.08492461172963897
5.538461538461538	0.084607413327333
5.56923076923077	0.08428825200144331
5.6000000000000005	0.08396707615073504
5.630769230769231	0.08364384111832524
5.661538461538462	0.08331850902064264
5.6923076923076925	0.08299104856209001
5.723076923076923	0.08266143483786761
5.753846153846154	0.08232964912714809
5.784615384615385	0.08199567867855556
5.815384615384616	0.08165951648968651
5.846153846153847	0.08132116108221957
5.876923076923077	0.08098061627398927
5.907692307692308	0.08063789094924421
5.938461538461539	0.08029299882817466
5.969230769230769	0.07994595823666477
6.	0.07959679187712007
6.030769230769231	0.07924552660111316
6.061538461538462	0.07889219318450537
6.092307692307693	0.07853682610561713
6.1230769230769235	0.0781794633269472
6.153846153846154	0.0778201460808749
6.184615384615385	0.07745891865971678
6.2153846153846155	0.07709582821046032
6.246153846153846	0.07673092453444134
6.276923076923078	0.07636425989219062
6.307692307692308	0.07599588881364142
6.338461538461539	0.07562586791383699
6.36923076923077	0.07525425571426572
6.4	0.07488111246990321
6.430769230769231	0.0745065000020276
6.461538461538462	0.07413048153683913
6.492307692307692	0.07375312154990639
6.523076923076923	0.0733744856164293
6.5538461538461545	0.07299464026729847
6.584615384615385	0.07261365285091548
6.615384615384616	0.07223159140072408
6.6461538461538465	0.07184852450838286
6.676923076923077	0.07153659856499374
6.707692307692308	0.0713714243884066
6.7384615384615385	0.07121046700215186
6.76923076923077	0.07105356532477393
6.800000000000001	0.0709005621375066
6.830769230769231	0.07075130415380676
6.861538461538462	0.07060564206969312
6.892307692307693	0.07046343059687385
6.923076923076923	0.07032452848048242
6.953846153846154	0.0701887985030734
6.984615384615385	0.07005610747639421
7.015384615384615	0.06992632622229822
7.046153846153847	0.06979932954406204
7.0769230769230775	0.06967499618923292
7.107692307692308	0.06955320880505593
7.138461538461539	0.06943385388740704
7.1692307692307695	0.06931682172409942
7.2	0.06920200633332839
7.230769230769231	0.06908930539796351
7.261538461538462	0.068978620196319
7.292307692307693	0.06886985552998393
7.323076923076924	0.0687629196492256
7.353846153846154	0.06865772417644006
7.384615384615385	0.06855418402807285
7.415384615384616	0.06845221733538673
7.446153846153846	0.06835174536442537
7.476923076923077	0.06825269243547277
7.507692307692308	0.0681549858422886
7.538461538461539	0.06805855577136223
7.56923076923077	0.06796333522140727
7.6000000000000005	0.06786925992328625
7.630769230769231	0.06777626826054312
7.661538461538462	0.06768430119069134
7.6923076923076925	0.06759330216739406
7.723076923076923	0.0675032170636513
7.753846153846155	0.06741399409609773
7.784615384615385	0.06732558375049623
7.815384615384616	0.0672379387085062
7.846153846153847	0.06715101377578704
7.876923076923077	0.06706476581149258
7.907692307692308	0.06697915365919901
7.938461538461539	0.0668941380793047
7.969230769230769	0.0668096816829276
8.	0.06672574886732191
8.03076923076923	0.06664230575283035
8.061538461538461	0.06655932012138163
8.092307692307692	0.0664767613565341
8.123076923076923	0.06639460038507151
8.153846153846155	0.06631280962014117
8.184615384615386	0.06623136290593144
8.215384615384616	0.06615023546387368
8.246153846153847	0.06606940384035925
8.276923076923078	0.06598884585595227
8.307692307692308	0.0659085405560814
8.338461538461539	0.06582846816319085
8.36923076923077	0.06574861003032702
8.4	0.06566894859613998
8.430769230769231	0.06558946734127345
8.461538461538462	0.06551015074611855
8.492307692307692	0.06543098424990502
8.523076923076923	0.06535195421110283
8.553846153846154	0.06527304786910597
8.584615384615384	0.06519425330717163
8.615384615384617	0.06511555941658483
8.646153846153847	0.06503695586202142
8.676923076923078	0.06495843304807916
8.707692307692309	0.06487998208694963
8.73846153846154	0.06480159476720115
8.76923076923077	0.06472326352364445
8.8	0.06464498140825244
8.830769230769231	0.06456674206210626
8.861538461538462	0.06448853968833891
8.892307692307693	0.06441036902604928
8.923076923076923	0.06433222532515889
8.953846153846154	0.06425410432218462
8.984615384615385	0.06417600221690055
9.015384615384615	0.06409791564986285
9.046153846153846	0.06401984168077217
9.076923076923077	0.06394177776764791
9.107692307692307	0.06386372174678999
9.13846153846154	0.06378567181350317
9.16923076923077	0.06370762650356145
9.200000000000001	0.06362958467538736
9.230769230769232	0.06355154549292508
9.261538461538462	0.06347350840918455
9.292307692307693	0.06339547315043413
9.323076923076924	0.063317439701022
9.353846153846154	0.06323940828880448
9.384615384615385	0.06316137937116133
9.415384615384616	0.06308335362157896
9.446153846153846	0.06300533191678191
9.476923076923077	0.06292731532439363
9.507692307692308	0.06284930509110957
9.538461538461538	0.06277130263136389
9.569230769230769	0.06269330951647263
9.600000000000001	0.06261532746423827
9.630769230769232	0.06253735832899701
9.661538461538463	0.062459404092095355
9.692307692307693	0.06238146685277923
9.723076923076924	0.06230354881948135
9.753846153846155	0.06222565230149341
9.784615384615385	0.0621477797010071
9.815384615384616	0.062069933505512855
9.846153846153847	0.061992116280540535
9.876923076923077	0.061914330662733226
9.907692307692308	0.06183657935323662
9.938461538461539	0.06175886511139804
9.96923076923077	0.06168119074875856
10.	0.061603559123329876
10.03076923076923	0.06149047950733709
10.061538461538461	0.061377550522184285
10.092307692307692	0.061264768557727854
10.123076923076924	0.06115213008794145
10.153846153846155	0.06103963167342277
10.184615384615386	0.0609272699635667
10.215384615384616	0.06081504169842918
10.246153846153847	0.06070294371030306
10.276923076923078	0.06059097292502311
10.307692307692308	0.06047912636302036
10.338461538461539	0.060367401140142905
10.36923076923077	0.060255794468258114
10.4	0.0601443036556532
10.430769230769231	0.060032926107247454
10.461538461538462	0.059921659324630144
10.492307692307692	0.05981050090593618
10.523076923076923	0.05969944854557339
10.553846153846154	0.05958850003381064
10.584615384615386	0.059477653256238334
10.615384615384617	0.059366906193111316
10.646153846153847	0.0592562569185846
10.676923076923078	0.059145703599847846
10.707692307692309	0.05903524449617082
10.73846153846154	0.05892487795786464
10.76923076923077	0.05881460242516755
10.8	0.05870441642706222
10.830769230769231	0.058594318580029836
10.861538461538462	0.05848430758674948
10.892307692307693	0.05837438223474539
10.923076923076923	0.058264541394990724
10.953846153846154	0.05815478402046982
10.984615384615385	0.05804510914470671
11.015384615384615	0.057935515880261676
11.046153846153846	0.057826003417201365
11.076923076923077	0.05771657102154643
11.107692307692309	0.05760721803369989
11.13846153846154	0.05749794386685978
11.16923076923077	0.05738874800541903
11.200000000000001	0.057279630003356244
11.230769230769232	0.05717058948261897
11.261538461538462	0.05706162613150373
11.292307692307693	0.056952739703033405
11.323076923076924	0.05684393001333521
11.353846153846154	0.05673519694002188
11.384615384615385	0.05662654042057637
11.415384615384616	0.056517960450743386
11.446153846153846	0.05640945708292881
11.476923076923077	0.05630103042460844
11.507692307692308	0.05619268063674785
11.538461538461538	0.05608440793223389
11.56923076923077	0.0559762125743205
11.600000000000001	0.055868094875088266
11.630769230769232	0.055760055193919786
11.661538461538463	0.0556520939359914
11.692307692307693	0.05554421155078267
11.723076923076924	0.055436408530603255
11.753846153846155	0.05532868540913894
11.784615384615385	0.0552210427600169
11.815384615384616	0.055113481195391174
11.846153846153847	0.05500600136454831
11.876923076923077	0.054898603952533945
11.907692307692308	0.054791289678800696
11.938461538461539	0.05468405929587796
11.96923076923077	0.05457691358806292
12.	0.054469853370134436
12.03076923076923	0.054362879486088825
12.061538461538461	0.054255992807898466
12.092307692307694	0.054149194234292965
12.123076923076924	0.054042484689562666
12.153846153846155	0.05393586512238585
12.184615384615386	0.053829336504677784
12.215384615384616	0.0537228998304635
12.246153846153847	0.0536165561147726
12.276923076923078	0.05351030639255761
12.307692307692308	0.053404151717634366
12.338461538461539	0.053298093161645556
12.36923076923077	0.053192131813046405
12.4	0.05308626877611289
12.430769230769231	0.05298050516997231
12.461538461538462	0.05287484212765577
12.492307692307692	0.05276928079517259
12.523076923076923	0.0526638223306065
12.553846153846155	0.0525584679032334
12.584615384615386	0.052453218692660335
12.615384615384617	0.0523480758879856
12.646153846153847	0.052243040686979686
12.676923076923078	0.052138114295286954
12.707692307692309	0.05203329792564751
12.73846153846154	0.05192859279713946
12.76923076923077	0.05182400013444074
12.8	0.05171952116711076
12.830769230769231	0.0516151571288914
12.861538461538462	0.05151090925702681
12.892307692307693	0.05140677879160234
12.923076923076923	0.05130276697490176
12.953846153846154	0.05119887505078277
12.984615384615385	0.05109510426407037
13.015384615384615	0.05099145585996806
13.046153846153846	0.05088793108348605
13.076923076923078	0.05078453117888719
13.107692307692309	0.050681257389148825
13.13846153846154	0.05057811095544185
13.16923076923077	0.05047509311662564
13.200000000000001	0.05037220510875897
13.230769230769232	0.05026944816462651
13.261538461538462	0.05016682351328069
13.292307692307693	0.05006433237959863
13.323076923076924	0.04996197598385385
13.353846153846154	0.04985975554130228
13.384615384615385	0.04975767226178274
13.415384615384616	0.049655727349331144
13.446153846153846	0.04955392200180827
13.476923076923077	0.049452257410541184
13.507692307692308	0.049350734759977435
13.53846153846154	0.049249355227352146
13.56923076923077	0.04914811998236784
13.600000000000001	0.04904703018688612
13.630769230769232	0.04894608699463181
13.661538461538463	0.048845291550908665
13.692307692307693	0.04874464499232636
13.723076923076924	0.04864414844653907
13.753846153846155	0.04854380303199485
13.784615384615385	0.0484436098576956
13.815384615384616	0.04834357002296787
13.846153846153847	0.04824368461724364
13.876923076923077	0.04814395471985118
13.907692307692308	0.04804438139981575
13.938461538461539	0.0479449657156696
13.96923076923077	0.047845708715271634
14.	0.04774661143563593
14.03076923076923	0.04764767490276914
14.061538461538463	0.04754890013151657
14.092307692307694	0.04745028812541663
14.123076923076924	0.04735183987656363
14.153846153846155	0.04725355636547851
14.184615384615386	0.047155438560987334
14.215384615384616	0.04705748742010721
14.246153846153847	0.04695970388794036
14.276923076923078	0.04686208889757432
14.307692307692308	0.04676464336998978
14.338461538461539	0.04666736821397563
14.36923076923077	0.04657026432604966
14.4	0.04647333259038656
14.430769230769231	0.046376573878751624
14.461538461538462	0.04627998905044137
14.492307692307692	0.04618357895222897
14.523076923076925	0.04608734441831672
14.553846153846155	0.045991286270292905
14.584615384615386	0.045895405317094795
14.615384615384617	0.04579970235497723
14.646153846153847	0.04570417816748558
14.676923076923078	0.045608833525433705
14.707692307692309	0.04551366918688817
14.73846153846154	0.04541868589715464
14.76923076923077	0.04532388438877157
14.8	0.045229265381505866
14.830769230769231	0.04513482958235477
14.861538461538462	0.045040577685550684
14.892307692307693	0.04494651037257014
14.923076923076923	0.044852628312147175
14.953846153846154	0.04475893216029004
14.984615384615385	0.04466542256030181
15.015384615384615	0.04457210014280366
15.046153846153848	0.04447896552576323
15.076923076923078	0.044386019314524024
15.107692307692309	0.04429326210184032
15.13846153846154	0.044200694467913255
15.16923076923077	0.04410831698043066
15.200000000000001	0.0440161301946099
15.230769230769232	0.04392413465324294
15.261538461538462	0.04383233088674454
15.292307692307693	0.04374071941320261
15.323076923076924	0.04364930073843115
15.353846153846154	0.043558075356025704
15.384615384615385	0.04346704374742036
15.415384615384616	0.04337620638194844
15.446153846153846	0.04328556371690345
15.476923076923077	0.043195116197603106
15.50769230769231	0.04310486425745519
15.53846153846154	0.043014808318025004
15.56923076923077	0.042924948789104654
15.600000000000001	0.04283528606878408
15.630769230769232	0.042745820543523626
15.661538461538463	0.04265655258822773
15.692307692307693	0.04256748256632167
15.723076923076924	0.04247861082982695
15.753846153846155	0.04238993771944081
15.784615384615385	0.042301463564615296
15.815384615384616	0.042213188683637916
15.846153846153847	0.04212511338371372
15.876923076923077	0.042037237961048156
15.907692307692308	0.04194956270093092
15.938461538461539	0.04186208787782109
15.96923076923077	0.04177481375543273
16.	0.04168774058682163
16.03076923076923	0.04160086861447264
16.06153846153846	0.041514198070387906
16.092307692307692	0.04142772917617581
16.123076923076923	0.04134146214314074
16.153846153846153	0.041255397172372206
16.184615384615384	0.04116953445483668
16.215384615384615	0.04108387417146825
16.246153846153845	0.04099841649325989
16.27692307692308	0.04091316158135602
16.30769230769231	0.0408281095871448
16.33846153846154	0.040743260652350614
16.36923076923077	0.040658614909127366
16.400000000000002	0.040574172480151806
16.430769230769233	0.04048993347871684
16.461538461538463	0.040405898008825596
16.492307692307694	0.04032206616528483
16.523076923076925	0.040238438033799506
16.553846153846155	0.040155013691066284
16.584615384615386	0.0400717932048683
16.615384615384617	0.0399887766341686
16.646153846153847	0.03990596402920526
16.676923076923078	0.03982335543158489
16.70769230769231	0.03974095087437672
16.73846153846154	0.03965875038220691
16.76923076923077	0.03957675397135248
16.8	0.03949496164983513
16.83076923076923	0.03941337341751439
16.861538461538462	0.0393319892661818
16.892307692307693	0.03925080917965357
16.923076923076923	0.03916983313386401
16.953846153846154	0.039089061096958484
16.984615384615385	0.03900849302938528
17.015384615384615	0.03892812888398848
17.046153846153846	0.03884796860609976
17.076923076923077	0.03876801213363019
17.107692307692307	0.03868825939716094
17.138461538461538	0.038608710320035405
17.16923076923077	0.03852936481844857
17.2	0.038450222801537995
17.230769230769234	0.03837128417147358
17.261538461538464	0.03829254882354658
17.292307692307695	0.03821401664625922
17.323076923076925	0.03813568752141311
17.353846153846156	0.03805756132419653
17.384615384615387	0.037979637923273704
17.415384615384617	0.037901917180870395
17.446153846153848	0.03782439895286154
17.47692307692308	0.037747083088857464
17.50769230769231	0.03766996943228926
17.53846153846154	0.037593057820494144
17.56923076923077	0.0375163480848
17.6	0.03743984005061032
17.630769230769232	0.03736353353748652
17.661538461538463	0.03728742835923241
17.692307692307693	0.037211524323975516
17.723076923076924	0.037135821234249994
17.753846153846155	0.037060318887078066
17.784615384615385	0.036985017074049664
17.815384615384616	0.036909915581404405
17.846153846153847	0.03683501419011012
17.876923076923077	0.03676031267594241
17.907692307692308	0.036685810809563145
17.93846153846154	0.036611508356598106
17.96923076923077	0.03653740507771485
18.	0.03646350072869935
18.03076923076923	0.03638979506053143
18.06153846153846	0.036316287819461425
18.092307692307692	0.03624297874708396
18.123076923076923	0.03616986758041335
18.153846153846153	0.03609695405195598
18.184615384615384	0.03602423788978478
18.215384615384615	0.035951718817610834
18.24615384615385	0.03587939655485526
18.27692307692308	0.035807270816720506
18.30769230769231	0.035735341314261135
18.33846153846154	0.03566360775445355
18.36923076923077	0.03559206984026525
18.400000000000002	0.035520727270724084
18.430769230769233	0.035449579740985296
18.461538461538463	0.035378626942400127
18.492307692307694	0.03530786856258179
18.523076923076925	0.03523730428547225
18.553846153846155	0.0351669337914073
18.584615384615386	0.03509675675718205
18.615384615384617	0.03502677285611449
18.646153846153847	0.03495698175811018
18.676923076923078	0.034887383129724475
18.70769230769231	0.03481797663422545
18.73846153846154	0.034748761931655624
18.76923076923077	0.034679738678893096
18.8	0.03461090652971227
18.83076923076923	0.03454226513484359
18.861538461538462	0.03447381414203364
18.892307692307693	0.034405553196102695
18.923076923076923	0.03433748193900435
18.953846153846154	0.03426960000988147
18.984615384615385	0.03420190704512458
19.015384615384615	0.034134402678427225
19.046153846153846	0.034067086540842346
19.076923076923077	0.0339999582608368
19.107692307692307	0.03393301746434656
19.138461538461538	0.033866263774830235
19.16923076923077	0.03379969681332265
19.200000000000003	0.03373331619848738
19.230769230769234	0.033667121546669385
19.261538461538464	0.03360111247194595
19.292307692307695	0.033535288586178554
19.323076923076925	0.033469649499062504
19.353846153846156	0.033404194818177906
19.384615384615387	0.033338924149037434
19.415384615384617	0.033273837095136774
19.446153846153848	0.033208933258001526
19.47692307692308	0.03314421223723566
19.50769230769231	0.033079673630568206
19.53846153846154	0.033015317033899996
19.56923076923077	0.03295114204134927
19.6	0.032887148245297655
19.630769230769232	0.03282333523643509
19.661538461538463	0.032759702603803405
19.692307692307693	0.03269624993484106
19.723076923076924	0.032632976815425964
19.753846153846155	0.032569882829918566
19.784615384615385	0.0325069675612037
19.815384615384616	0.03244423059073283
19.846153846153847	0.03238167149856502
19.876923076923077	0.03231928986340766
19.907692307692308	0.03225708526265658
19.93846153846154	0.032195057272436205
19.96923076923077	0.03213320546763814
20.	0.03207152942196053
