# Supplementary material for: Topological digestion drives time-varying rheology of entangled DNA fluids
Source: Nat Commun. 2022 Jul 28;13:4389. doi: 10.1038/s41467-022-31828-w (PMC9334285; doi:10.1038/s41467-022-31828-w)
Supplement: Supplementary file 3 — Source Data [file 41467_2022_31828_MOESM3_ESM.zip › SOURCE_DATA/DATA_FIG1/panel_m_complex_viscosity/Etac_Gamma_Interpo.5min.dat]

0.03076923076923077	0.1072445846010442
0.06153846153846154	0.1219495513140097
0.09230769230769231	0.12340713888390265
0.12307692307692308	0.12253342260603242
0.15384615384615385	0.12299857547134473
0.18461538461538463	0.1250499170528378
0.2153846153846154	0.12641578335660397
0.24615384615384617	0.12844727677865161
0.27692307692307694	0.1276905375947194
0.3076923076923077	0.126590706512826
0.3384615384615385	0.12671225412659062
0.36923076923076925	0.12678693988735484
0.4	0.1261559591955369
0.4307692307692308	0.12522573696845804
0.46153846153846156	0.12422968200276811
0.49230769230769234	0.1236378184997832
0.5230769230769231	0.12216979253795071
0.5538461538461539	0.11948586574323981
0.5846153846153846	0.12118450979450975
0.6153846153846154	0.12343590640926286
0.6461538461538462	0.12167977108489726
0.676923076923077	0.11934389995785125
0.7076923076923077	0.12033415267611687
0.7384615384615385	0.12166734497402158
0.7692307692307693	0.12020982165946759
0.8	0.11756879353727223
0.8307692307692308	0.11615284988099779
0.8615384615384616	0.11515912603399688
0.8923076923076924	0.1146061175473241
0.9230769230769231	0.11393258687787075
0.9538461538461539	0.11316548511432668
0.9846153846153847	0.1122967065619939
1.0153846153846153	0.11218999862801532
1.0461538461538462	0.11261801993605165
1.076923076923077	0.11332718492911359
1.1076923076923078	0.11386133406986979
1.1384615384615384	0.11388307022395494
1.1692307692307693	0.11375473203424485
1.2000000000000002	0.11358755178709891
1.2307692307692308	0.1133865905969792
1.2615384615384615	0.11302220773332473
1.2923076923076924	0.11249241655054965
1.3230769230769233	0.11220976588652479
1.353846153846154	0.11247974997410848
1.3846153846153846	0.11306896264862704
1.4153846153846155	0.11369089180032224
1.4461538461538463	0.11446144869957992
1.476923076923077	0.11499086083541205
1.5076923076923077	0.11507650152641488
1.5384615384615385	0.11480186284173864
1.5692307692307694	0.11365326298786915
1.6	0.11276512279093626
1.6307692307692307	0.11225901445717024
1.6615384615384616	0.1121663411525423
1.6923076923076925	0.11269297427019224
1.7230769230769232	0.11339944974267797
1.7538461538461538	0.11409500175228499
1.7846153846153847	0.11468874546182645
1.8153846153846156	0.11512522817634428
1.8461538461538463	0.11530987473050605
1.876923076923077	0.11530867186282286
1.9076923076923078	0.11514436265402925
1.9384615384615387	0.11483494720186636
1.9692307692307693	0.11439750601657132
2.	0.11384694876742962
2.0307692307692307	0.11314759108384548
2.0615384615384618	0.1123538759567238
2.0923076923076924	0.1114837067717534
2.123076923076923	0.11055903753636749
2.153846153846154	0.10960644054451568
2.184615384615385	0.10865680163254561
2.2153846153846155	0.10774434532182732
2.246153846153846	0.10713618080697293
2.276923076923077	0.10671431843770879
2.307692307692308	0.10641562806136423
2.3384615384615386	0.10623498055115771
2.3692307692307693	0.10616394683454623
2.4000000000000004	0.10619158994511219
2.430769230769231	0.10630517561070314
2.4615384615384617	0.10649079709818093
2.4923076923076923	0.10673391718561998
2.523076923076923	0.10702578840724898
2.553846153846154	0.10734520473067659
2.5846153846153848	0.10767518505162968
2.6153846153846154	0.10800244589782906
2.6461538461538465	0.10831536732119922
2.676923076923077	0.10860412900635574
2.707692307692308	0.1088607371132357
2.7384615384615385	0.10907895055536146
2.769230769230769	0.1092541186467311
2.8000000000000003	0.10938294479178076
2.830769230769231	0.109463192898364
2.8615384615384616	0.10945704847138882
2.8923076923076927	0.10917693963779662
2.9230769230769234	0.1088392133954439
2.953846153846154	0.10844723327112422
2.9846153846153847	0.10800443238839097
3.0153846153846153	0.10751456341137286
3.0461538461538464	0.10698189542361464
3.076923076923077	0.1064113482911403
3.1076923076923078	0.1058085629749964
3.138461538461539	0.10517991205023056
3.1692307692307695	0.10453245853713915
3.2	0.10387387331968605
3.230769230769231	0.10321232221895758
3.2615384615384615	0.10255633351962942
3.2923076923076926	0.10191465571563989
3.3230769230769233	0.10129611371974497
3.353846153846154	0.10097258793846556
3.384615384615385	0.10083345735544001
3.4153846153846157	0.10074915024641512
3.4461538461538463	0.10071761224318412
3.476923076923077	0.10073637518965661
3.5076923076923077	0.10080262895069136
3.5384615384615388	0.1009132863956949
3.5692307692307694	0.10106504196994857
3.6	0.1012544243758524
3.630769230769231	0.1014778439271204
3.661538461538462	0.1017316351323438
3.6923076923076925	0.10201209502640857
3.723076923076923	0.10231551771201249
3.753846153846154	0.10263822550803946
3.784615384615385	0.10297659703375096
3.8153846153846156	0.10332709249260913
3.8461538461538463	0.10368627635985082
3.8769230769230774	0.1040508376262856
3.907692307692308	0.10441760770765311
3.9384615384615387	0.104783576095138
3.9692307692307693	0.10514590379793344
4.	0.10550193461258203
4.030769230769231	0.10575254372266704
4.061538461538461	0.10599296907439935
4.092307692307693	0.10622223897520239
4.1230769230769235	0.10643950980230743
4.153846153846154	0.10664406151694118
4.184615384615385	0.10683529274709269
4.2153846153846155	0.10701271549273499
4.246153846153846	0.10717594950926261
4.276923076923077	0.10732471642553752
4.307692307692308	0.10745883365304255
4.338461538461539	0.10757820814179919
4.36923076923077	0.10768283003719906
4.4	0.10777276628975627
4.430769230769231	0.10784815426704546
4.461538461538462	0.10790919541392842
4.492307692307692	0.10795614900356895
4.523076923076923	0.1079893260179294
4.553846153846154	0.10800908319234953
4.584615384615385	0.10801581725469549
4.615384615384616	0.1080099593853316
4.6461538461538465	0.10799196992004988
4.676923076923077	0.10796233331402473
4.707692307692308	0.10792155338093841
4.7384615384615385	0.10787014881775757
4.769230769230769	0.10780864902210531
4.800000000000001	0.10773759020599771
4.830769230769231	0.10765751180675091
4.861538461538462	0.10756895319318521
4.892307692307693	0.10747245066293458
4.923076923076923	0.10736853472451721
4.953846153846154	0.10725772765613532
4.984615384615385	0.10714054133154714
5.015384615384615	0.10701348588202883
5.046153846153846	0.10687840010369216
5.0769230769230775	0.1067400990730327
5.107692307692308	0.10659890992927164
5.138461538461539	0.10645513158048271
5.1692307692307695	0.106309036761338
5.2	0.10616087403808948
5.230769230769231	0.10601086974571997
5.2615384615384615	0.10585922984567102
5.292307692307693	0.10570614169547958
5.323076923076924	0.10555177572425561
5.353846153846154	0.10539628701009884
5.384615384615385	0.10523981675742042
5.415384615384616	0.10508249367368484
5.446153846153846	0.10492443524638398
5.476923076923077	0.10476574892209953
5.507692307692308	0.1046065331903591
5.538461538461538	0.10444687857566537
5.56923076923077	0.10428686854156514
5.6000000000000005	0.10412658031101922
5.630769230769231	0.10396608560758154
5.661538461538462	0.10380545132204687
5.6923076923076925	0.10364474010931352
5.723076923076923	0.10348401092021783
5.753846153846154	0.10332331947302303
5.784615384615385	0.10316271866918583
5.815384615384616	0.1030022589578491
5.846153846153847	0.10284198865339315
5.876923076923077	0.1026819542101495
5.907692307692308	0.10252220045822007
5.938461538461539	0.10236277080411253
5.969230769230769	0.10220370739969138
6.	0.102045051282732
6.030769230769231	0.10188684249214362
6.061538461538462	0.10172912016069845
6.092307692307693	0.10157192258791797
6.1230769230769235	0.10141528729554737
6.153846153846154	0.10125925106783466
6.184615384615385	0.10110384997868886
6.2153846153846155	0.10094911940756406
6.246153846153846	0.10079509404575857
6.276923076923078	0.10064180789468934
6.307692307692308	0.1004892942574901
6.338461538461539	0.10033758572520513
6.36923076923077	0.10018671415866347
6.4	0.10003671066703905
6.430769230769231	0.09988760558395562
6.461538461538462	0.09973942844191702
6.492307692307692	0.09959220794572765
6.523076923076923	0.09944597194549881
6.5538461538461545	0.09930074740973063
6.584615384615385	0.09915656039892322
6.615384615384616	0.09901343604006295
6.6461538461538465	0.09887139850230153
6.676923076923077	0.09873751502457596
6.707692307692308	0.09861886418744918
6.7384615384615385	0.09850135228180547
6.76923076923077	0.0983849579272679
6.800000000000001	0.09826965976726232
6.830769230769231	0.09815543651550045
6.861538461538462	0.09804226699861045
6.892307692307693	0.09793013019510968
6.923076923076923	0.09781900527090752
6.953846153846154	0.09770887161151631
6.984615384615385	0.09759970885114902
7.015384615384615	0.09749149689888745
7.046153846153847	0.09738421596207333
7.0769230769230775	0.09727784656709848
7.107692307692308	0.09717236957774661
7.138461538461539	0.09706776621123459
7.1692307692307695	0.09696401805210685
7.2	0.0968611070641189
7.230769230769231	0.09675901560024208
7.261538461538462	0.09665772641091763
7.292307692307693	0.09655722265069527
7.323076923076924	0.09645748788334874
7.353846153846154	0.09635850608560215
7.384615384615385	0.09626026164956336
7.415384615384616	0.09616273938396383
7.446153846153846	0.09606592451429966
7.476923076923077	0.09596980268196992
7.507692307692308	0.0958743599424916
7.538461538461539	0.09577958276287248
7.56923076923077	0.09568545801822038
7.6000000000000005	0.09559197298765422
7.630769230769231	0.09549911534959694
7.661538461538462	0.09540687317649287
7.6923076923076925	0.09531523492903328
7.723076923076923	0.09522418944992175
7.753846153846155	0.09513372595725013
7.784615384615385	0.09504383403752474
7.815384615384616	0.09495450363838698
7.846153846153847	0.09486572506107656
7.876923076923077	0.09477748895266919
7.907692307692308	0.09468978629813612
7.938461538461539	0.09460260841224644
7.969230769230769	0.0945159469313536
8.	0.09442979380508949
8.03076923076923	0.09434414128799996
8.061538461538461	0.09425898193113477
8.092307692307692	0.09417430857362608
8.123076923076923	0.09409011433427296
8.153846153846155	0.09400639260314694
8.184615384615386	0.09392313703323985
8.215384615384616	0.09384034153217137
8.246153846153847	0.0937580002539676
8.276923076923078	0.09367610759092171
8.307692307692308	0.09359465816555597
8.338461538461539	0.09351364682268694
8.36923076923077	0.09343306862161348
8.4	0.09335291882841973
8.430769230769231	0.09327319290842007
8.461538461538462	0.09319388651874098
8.492307692307692	0.09311499550104085
8.523076923076923	0.09303651587438842
8.553846153846154	0.09295844382828818
8.584615384615384	0.09288077571586525
8.615384615384617	0.09280350804720794
8.646153846153847	0.0927266374828751
8.676923076923078	0.09265016082756088
8.707692307692309	0.09257407502393188
8.73846153846154	0.09249837714662047
8.76923076923077	0.09242306439639154
8.8	0.09234813409446696
8.830769230769231	0.09227358367702211
8.861538461538462	0.09219941068983618
8.892307692307693	0.09212561278311703
8.923076923076923	0.09205218770647623
8.953846153846154	0.09197913330407118
8.984615384615385	0.09190644750989999
9.015384615384615	0.09183412834325445
9.046153846153846	0.0917621739043281
9.076923076923077	0.0916905823699697
9.107692307692307	0.09161935198959022
9.13846153846154	0.09154848108121359
9.16923076923077	0.09147796802767164
9.200000000000001	0.09140781127293697
9.230769230769232	0.09133800931859648
9.261538461538462	0.09126856072045637
9.292307692307693	0.09119946408528146
9.323076923076924	0.09113071806765874
9.353846153846154	0.09106232136699055
9.384615384615385	0.09099427272460894
9.415384615384616	0.09092657092100498
9.446153846153846	0.09085921477317935
9.476923076923077	0.09079220313210547
9.507692307692308	0.09072553488029604
9.538461538461538	0.09065920892948451
9.569230769230769	0.0905932242184051
9.600000000000001	0.0905275797106743
9.630769230769232	0.09046227439277053
9.661538461538463	0.09039730727210801
9.692307692307693	0.0903326773752014
9.723076923076924	0.09026838374592154
9.753846153846155	0.09020442544383307
9.784615384615385	0.09014080154262008
9.815384615384616	0.09007751112858618
9.846153846153847	0.09001455329923828
9.876923076923077	0.08995192716193932
9.907692307692308	0.08988963183263819
9.938461538461539	0.0898276664346658
9.96923076923077	0.08976603009760108
10.	0.08970472195619923
10.03076923076923	0.08963669812909113
10.061538461538461	0.0895690244695723
10.092307692307692	0.08950170125916944
10.123076923076924	0.08943472873194444
10.153846153846155	0.08936810707558622
10.184615384615386	0.0893018364324928
10.215384615384616	0.08923591690085063
10.246153846153847	0.08917034853569936
10.276923076923078	0.08910513134999065
10.307692307692308	0.08904026531563326
10.338461538461539	0.08897575036453068
10.36923076923077	0.08891158638960116
10.4	0.08884777324579202
10.430769230769231	0.08878431075107587
10.461538461538462	0.08872119868743882
10.492307692307692	0.08865843680184837
10.523076923076923	0.08859602480721514
10.553846153846154	0.08853396238333472
10.584615384615386	0.0884722491778176
10.615384615384617	0.08841088480700454
10.646153846153847	0.08834986885686621
10.676923076923078	0.08828920088389046
10.707692307692309	0.08822888041595116
10.73846153846154	0.08816890695316355
10.76923076923077	0.08810927996872558
10.8	0.08804999890974415
10.830769230769231	0.08799106319804244
10.861538461538462	0.08793247223095728
10.892307692307693	0.08787422538211798
10.923076923076923	0.08781632200221179
10.953846153846154	0.08775876141973346
10.984615384615385	0.08770154294171874
11.015384615384615	0.08764466585446708
11.046153846153846	0.0875881294242447
11.076923076923077	0.0875319328979752
11.107692307692309	0.08747607550391791
11.13846153846154	0.08742055645232662
11.16923076923077	0.0873653749360984
11.200000000000001	0.08731053013140756
11.230769230769232	0.08725602119832405
11.261538461538462	0.08720184728141978
11.292307692307693	0.08714800751035906
11.323076923076924	0.08709450100047968
11.353846153846154	0.08704132685335562
11.384615384615385	0.08698848415735146
11.415384615384616	0.08693597198815953
11.446153846153846	0.08688378940932891
11.476923076923077	0.08683193547277741
11.507692307692308	0.0867804092192943
11.538461538461538	0.08672920967902979
11.56923076923077	0.08667833587197289
11.600000000000001	0.0866277868084169
11.630769230769232	0.08657756148941481
11.661538461538463	0.08652765890722038
11.692307692307693	0.08647807804572401
11.723076923076924	0.08642881788086791
11.753846153846155	0.08637987738106236
11.784615384615385	0.08633125550758253
11.815384615384616	0.08628295121495663
11.846153846153847	0.08623496345134839
11.876923076923077	0.08618729115892416
11.907692307692308	0.08613993327421343
11.938461538461539	0.08609288872845787
11.96923076923077	0.08604615644795328
12.	0.08599973535437969
12.03076923076923	0.08595362436512587
12.061538461538461	0.08590782239360023
12.092307692307694	0.08586232834953791
12.123076923076924	0.0858171411392971
12.153846153846155	0.08577225966614632
12.184615384615386	0.08572768283054626
12.215384615384616	0.08568340953042097
12.246153846153847	0.08563943866142217
12.276923076923078	0.08559576911718822
12.307692307692308	0.08555239978959123
12.338461538461539	0.0855093295689818
12.36923076923077	0.0854665573444227
12.4	0.08542408200391768
12.430769230769231	0.08538190243463378
12.461538461538462	0.085340017523116
12.492307692307692	0.08529842615549517
12.523076923076923	0.08525712721769249
12.553846153846155	0.08521611959561332
12.584615384615386	0.0851754021753373
12.615384615384617	0.08513497384330602
12.646153846153847	0.08509483348649753
12.676923076923078	0.08505497999260171
12.707692307692309	0.08501541225018663
12.73846153846154	0.08497612914886159
12.76923076923077	0.08493712957943515
12.8	0.08489841243406379
12.830769230769231	0.08485997660640267
12.861538461538462	0.08482182099174553
12.892307692307693	0.08478394448716262
12.923076923076923	0.08474634599163547
12.953846153846154	0.08470902440618135
12.984615384615385	0.08467197863398222
13.015384615384615	0.08463520758050092
13.046153846153846	0.08459871015359913
13.076923076923078	0.08456248526364671
13.107692307692309	0.08452653182363239
13.13846153846154	0.084490848749266
13.16923076923077	0.08445543495907888
13.200000000000001	0.08442028937451969
13.230769230769232	0.08438541092005006
13.261538461538462	0.0843507985232308
13.292307692307693	0.08431645111481079
13.323076923076924	0.08428236762880809
13.353846153846154	0.08424854700259153
13.384615384615385	0.08421498817695668
13.415384615384616	0.08418169009619783
13.446153846153846	0.0841486517081817
13.476923076923077	0.08411587196441332
13.507692307692308	0.08408334982010156
13.53846153846154	0.08405108423422251
13.56923076923077	0.08401907416957716
13.600000000000001	0.08398731859285098
13.630769230769232	0.08395581647466752
13.661538461538463	0.08392456678964037
13.692307692307693	0.08389356851642368
13.723076923076924	0.08386282063775978
13.753846153846155	0.08383232214052526
13.784615384615385	0.08380207201577225
13.815384615384616	0.08377206925877251
13.846153846153847	0.08374231286905398
13.876923076923077	0.08371280185043882
13.907692307692308	0.08368353521108018
13.938461538461539	0.08365451196349313
13.96923076923077	0.08362573112458735
14.	0.08359719171569736
14.03076923076923	0.0835688927626098
14.061538461538463	0.0835408332955903
14.092307692307694	0.08351301234940765
14.123076923076924	0.08348542896335834
14.153846153846155	0.08345808218128624
14.184615384615386	0.08343097105160488
14.215384615384616	0.08340409462731445
14.246153846153847	0.08337745196602127
14.276923076923078	0.083351042129951
14.307692307692308	0.08332486418596532
14.338461538461539	0.08329891720557625
14.36923076923077	0.08327320026495476
14.4	0.0832477124449468
14.430769230769231	0.08322245283107775
14.461538461538462	0.08319742051356564
14.492307692307692	0.08317261458732696
14.523076923076925	0.08314803415198219
14.553846153846155	0.08312367831186314
14.584615384615386	0.08309954617601732
14.615384615384617	0.08307563685821065
14.646153846153847	0.08305194947693019
14.676923076923078	0.08302848315538755
14.707692307692309	0.08300523702151759
14.73846153846154	0.08298221020798006
14.76923076923077	0.08295940185215822
14.8	0.08293681109615823
14.830769230769231	0.082914437086805
14.861538461538462	0.08289227897564129
14.892307692307693	0.08287033591892266
14.923076923076923	0.08284860707761355
14.953846153846154	0.08282709161738187
14.984615384615385	0.08280578870859423
15.015384615384615	0.08278469752630833
15.046153846153848	0.08276381725026699
15.076923076923078	0.08274314706489037
15.107692307692309	0.08272268615926791
15.13846153846154	0.08270243372714974
15.16923076923077	0.08268238896693654
15.200000000000001	0.08266255108167314
15.230769230769232	0.08264291927903433
15.261538461538462	0.08262349277131682
15.292307692307693	0.08260427077542858
15.323076923076924	0.08258525251287498
15.353846153846154	0.0825664372097498
15.384615384615385	0.08254782409672153
15.415384615384616	0.08252941240902029
15.446153846153846	0.082511201386426
15.476923076923077	0.08249319027325502
15.50769230769231	0.08247537831834606
15.53846153846154	0.0824577647750451
15.56923076923077	0.08244034890119412
15.600000000000001	0.08242312995911294
15.630769230769232	0.08240610721558715
15.661538461538463	0.08238927994185116
15.692307692307693	0.08237264741357503
15.723076923076924	0.0823562089108453
15.753846153846155	0.08233996371815312
15.784615384615385	0.08232391112437418
15.815384615384616	0.0823080504227566
15.846153846153847	0.0822923809109013
15.876923076923077	0.0822769018907453
15.907692307692308	0.08226161266854674
15.938461538461539	0.08224651255486753
15.96923076923077	0.08223160086455351
16.	0.0822168769167204
16.03076923076923	0.08220234003473383
16.06153846153846	0.08218798954619379
16.092307692307692	0.08217382478291423
16.123076923076923	0.0821598450809078
16.153846153846153	0.08214604978036591
16.184615384615384	0.0821324382256407
16.215384615384615	0.08211900976522823
16.246153846153845	0.08210576375174872
16.27692307692308	0.08209269954192763
16.30769230769231	0.08207981649657958
16.33846153846154	0.08206711398058715
16.36923076923077	0.08205459136288365
16.400000000000002	0.08204224801643342
16.430769230769233	0.08203008331821399
16.461538461538463	0.08201809664919683
16.492307692307694	0.08200628739432844
16.523076923076925	0.08199465494251094
16.553846153846155	0.08198319868658399
16.584615384615386	0.08197191802330589
16.615384615384617	0.08196081235333305
16.646153846153847	0.08194988108120271
16.676923076923078	0.08193912361531228
16.70769230769231	0.08192853936790147
16.73846153846154	0.08191812775503374
16.76923076923077	0.08190788819657484
16.8	0.0818978201161764
16.83076923076923	0.08188792294125471
16.861538461538462	0.08187819610297306
16.892307692307693	0.08186863903622242
16.923076923076923	0.08185925117960133
16.953846153846154	0.08185003197539865
16.984615384615385	0.08184098086957287
17.015384615384615	0.08183209731173417
17.046153846153846	0.08182338075512528
17.076923076923077	0.0818148306566024
17.107692307692307	0.08180644647661561
17.138461538461538	0.08179822767919206
17.16923076923077	0.08179017373191484
17.2	0.08178228410590467
17.230769230769234	0.08177455827580359
17.261538461538464	0.08176699571975242
17.292307692307695	0.08175959591937561
17.323076923076925	0.08175235835975898
17.353846153846156	0.08174528252943523
17.384615384615387	0.08173836792036307
17.415384615384617	0.0817316140279086
17.446153846153848	0.08172502035082807
17.47692307692308	0.0817185863912491
17.50769230769231	0.08171231165465159
17.53846153846154	0.08170619564985139
17.56923076923077	0.08170023788898034
17.6	0.08169443788746941
17.630769230769232	0.08168879516402959
17.661538461538463	0.08168330924063588
17.692307692307693	0.08167797964250668
17.723076923076924	0.081672805898089
17.753846153846155	0.08166778753903738
17.784615384615385	0.08166292410020055
17.815384615384616	0.08165821511959871
17.846153846153847	0.08165366013841183
17.876923076923077	0.08164925870095649
17.907692307692308	0.08164501035467242
17.93846153846154	0.08164091465010448
17.96923076923077	0.08163697114088421
18.	0.08163317938371435
18.03076923076923	0.08162953893835094
18.06153846153846	0.0816260493675851
18.092307692307692	0.0816227102372306
18.123076923076923	0.08161952111610106
18.153846153846153	0.08161648157599817
18.184615384615384	0.08161359119169279
18.215384615384615	0.08161084954090882
18.24615384615385	0.08160825620430648
18.27692307692308	0.08160581076546701
18.30769230769231	0.08160351281087536
18.33846153846154	0.0816013619299037
18.36923076923077	0.08159935771479808
18.400000000000002	0.08159749976065865
18.430769230769233	0.08159578766542593
18.461538461538463	0.08159422102986381
18.492307692307694	0.0815927994575469
18.523076923076925	0.08159152255484006
18.553846153846155	0.08159038993088662
18.584615384615386	0.08158940119759167
18.615384615384617	0.08158855596960563
18.646153846153847	0.08158785386431164
18.676923076923078	0.08158729450180734
18.70769230769231	0.0815868775048922
18.73846153846154	0.0815866024990505
18.76923076923077	0.08158646911243864
18.8	0.08158647697586731
18.83076923076923	0.08158662572279059
18.861538461538462	0.08158691498928736
18.892307692307693	0.08158734441404908
18.923076923076923	0.08158791363836551
18.953846153846154	0.08158862230610908
18.984615384615385	0.08158947006372091
19.015384615384615	0.0815904565601976
19.046153846153846	0.08159158144707503
19.076923076923077	0.08159284437841764
19.107692307692307	0.08159424501080018
19.138461538461538	0.08159578300329796
19.16923076923077	0.08159745801747044
19.200000000000003	0.08159926971734849
19.230769230769234	0.0816012177694217
19.261538461538464	0.08160330184262282
19.292307692307695	0.08160552160831573
19.323076923076925	0.08160787674028218
19.353846153846156	0.08161036691470812
19.384615384615387	0.08161299181017082
19.415384615384617	0.08161575110762523
19.446153846153848	0.08161864449039252
19.47692307692308	0.08162167164414505
19.50769230769231	0.0816248322568952
19.53846153846154	0.08162812601898206
19.56923076923077	0.08163155262305948
19.6	0.08163511176408209
19.630769230769232	0.08163880313929445
19.661538461538463	0.08164262644821772
19.692307692307693	0.08164658139263785
19.723076923076924	0.08165066767659296
19.753846153846155	0.08165488500636096
19.784615384615385	0.08165923309044994
19.815384615384616	0.08166371163958187
19.846153846153847	0.08166832036668502
19.876923076923077	0.08167305898687956
19.907692307692308	0.08167792721746736
19.93846153846154	0.0816829247779184
19.96923076923077	0.08168805138986267
20.	0.08169330677707465
