# Supplementary material for: Topological digestion drives time-varying rheology of entangled DNA fluids
Source: Nat Commun. 2022 Jul 28;13:4389. doi: 10.1038/s41467-022-31828-w (PMC9334285; doi:10.1038/s41467-022-31828-w)
Supplement: Supplementary file 3 — Source Data [file 41467_2022_31828_MOESM3_ESM.zip › SOURCE_DATA/DATA_FIG1/panel_l_eta_vs_linearised_different_DNA_conc/data.dat]

#time	1.5mgml, 0.05uug		3mgml, 0.05uug		6mgml, 0.05uug	time 1.5mgml, 0.05uug err 3mgml, 0.05uug err 6mgml, 0.05uug err
0	0	0	0	0	0	0	0 1 0 1 0 1 0
10	1.357404299	0.0007822877722	0.5634803712	0.2282758156	1.332621587	0.0291263742	10 1 0.05369329897 1.043887147 0.06700846395 1.054773484 0.2023910038
20	0.9819621012	0.1717953021	1.131832714	0.2758786816	1.695853938	0.6248701276	20 1.025773196 0.03377020619 1.150470219 0.07281724138 1.390160338 0.2227784669
30	1.890185707	0.4555941168	1.633279476	0.09529011617	2.597912721	0.7034239613	30 1.030927835 0.04147804124 1.24137931 0.03502758621 1.646071549 0.1053208022
40	2.936452755	0.2395990841	2.224739809	0.5251575831	2.718481314	0.8413623193	40 1.041237113 0.04018963918 1.373040752 0.09737335423 1.845390162 0.09399781087
50	3.824508709	0.06511021311	3.19572297	0.198938859	3.435928118	0.9480813927	50 1.092783505 0.02288319588 1.429467085 0.08114702194 1.920873192 0.08624405314
60	3.747798589	0.5331425223	3.695474784	0.7449569474	3.310180508	0.6111690617	60 1.082474227 0.02040773196 1.451410658 0.06131567398 1.977407192 0.0324453382
70	5.475908063	0.1580850467	4.482898025	1.083586493	5.058292982	0.3871839239	70 1.118556701 0.01995123711 1.426332288 0.03803416928 1.89652437 0.05538072337
80	5.510662269	1.014454251	5.641493807	1.523615228	4.770383683	1.229107886	80 1.108247423 0.02192051546 1.504702194 0.09233667712 1.995813599 0.1449113002
90	7.258744162	0.07592517647	5.470325516	2.301021574	6.178090829	1.51076213	90 1.097938144 0.02900118557 1.526645768 0.07631786834 2.150709812 0.182764613
100	8.351499854	0.05757479015	5.775067854	2.009290904	6.707173194	0.1190864755	100 1.092783505 0.0247607732 1.655172414 0.1323253918 2.340813447 0.03331989977
110	10.07706765	0.2042800398	7.050909785	2.860909785	7.571913464	1.52611807	110 1.118556701 0.03250829897 1.680250784 0.1359087774 2.476414516 0.1032940001
120	9.776363773	0.05123679348	8.250345863	2.768864382	8.017852216	1.036459013	120 1.154639175 0.008339948454 1.774294671 0.05313761755 2.620907537 0.1357859033
130	10.86577971	1.061858137	10.51490172	5.214519635	10.67739479	0.1772485481	130 1.134020619 0.03048365979 1.815047022 0.09442507837 2.74436589 0.03997465802
140	11.78259938	0.9187796596	11.39845228	4.985128757	10.87723692	0.6255326687	140 1.149484536 0.0418228866 1.833855799 0.08924075235 3.006832153 0.2329206754
150	12.57921243	1.044108299	12.71921162	5.171535014	13.46064489	1.218457933	150 1.164948454 0.04691572165 1.993730408 0.1107507837 3.05998742 0.2170296507
160	14.72578527	0.1667353447	13.18916063	5.380596403	12.64714806	0.2839469698	160 1.206185567 0.007101030928 2.006269592 0.1116711599 2.999342556 0.265904863
170	13.51644618	2.095919314	13.75278244	8.006308135	14.82804092	0.126716606	170 1.180412371 0.0217114433 2.009404389 0.1080087774 2.984747767 0.2530821112
180	17.45013761	0.04901456299	15.07075462	8.383803979	14.65323497	0.7700562333	180 1.226804124 0.06481082474 2.147335423 0.2335159875 2.917181448 0.2627342047
190	15.16509627	3.520869893	17.94940731	7.306589326	16.49956435	1.11156561	190 1.231958763 0.06385154639 2.460815047 0.34169279 3.309298348 0.2803682948
200	18.69446035	0.8973527162	19.21268488	7.484542802	16.54512652	0.107150627	200 1.31443299 0.05742371134 2.702194357 0.1373623824 3.453321438 0.3408445683
210	17.68393414	4.586297207	19.23035508	7.196772987	17.59775568	1.586205753	210 1.304123711 0.05498195876 2.686520376 0.1446476489 4.130789421 0.3409195361
220	21.09490368	1.742483291	21.08339065	8.403855981	19.45529493	0.9103667723	220 1.319587629 0.0446593299 2.463949843 0.07560407524 4.330465233 0.2742951576
230	19.05661002	5.176074612	22.41046811	9.190295102	21.78667304	1.666123417	230 1.309278351 0.03668979381 2.510971787 0.1061981191 4.631369289 0.1538615115
240	23.59057032	2.759426972	22.1521467	11.0117032	22.34055456	0.176375459
