# Supplementary material for: Topological digestion drives time-varying rheology of entangled DNA fluids
Source: Nat Commun. 2022 Jul 28;13:4389. doi: 10.1038/s41467-022-31828-w (PMC9334285; doi:10.1038/s41467-022-31828-w)
Supplement: Supplementary file 3 — Source Data [file 41467_2022_31828_MOESM3_ESM.zip › SOURCE_DATA/DATA_FIG2/panel_i_diff_coeff_Ree/DATA.D.rg.dat]

#DENSE
#pc D       err         norm				sqrt(ree^2)	sqrt(Rg^2)
0   5.90063410989501e-05 0.2e-5 5.90063410989501e-05	0    0		
10  5.12627030628742e-05 0.2e-5 5.90063410989501e-05	45  1		51.1	 2	
50  3.77998735757862e-05 0.2e-5 5.90063410989501e-05	90  2		52.44 2
90  2.25771730430705e-05 0.2e-5 5.90063410989501e-05	107 5		47.7 2
100 1.9141459149261e-05 0.2e-5 5.90063410989501e-05 	140 10		56.04 2


#DILUTE
0   0.000537142819021745  2e-5 0.000537142819021745     0		
10  0.000446426196235654 2e-5    0.000537142819021745   67.3 1		54.57 2
50  0.000347013479558452 2e-5 0.000537142819021745      112 2		58.50 2
90  0.000263321302310242 2e-5    0.000537142819021745   164 5		67.54 2
100 0.000243303058078715 2e-5   0.000537142819021745    169 10		69.44 2
