# Supplementary material for: Topological digestion drives time-varying rheology of entangled DNA fluids
Source: Nat Commun. 2022 Jul 28;13:4389. doi: 10.1038/s41467-022-31828-w (PMC9334285; doi:10.1038/s41467-022-31828-w)
Supplement: Supplementary file 3 — Source Data [file 41467_2022_31828_MOESM3_ESM.zip › SOURCE_DATA/DATA_FIG2/panel_b_MSD_entangled/g3_SCM.N40M800S0.06.dat.0pc]

#t[t_LJ]	g3
0 0 0 0 0 0 0 0 0 0 0 0 0 0 0 0 0 0 0 0 0 0 0 0 0 0 0 0 0 0 0 0 0 0 0 0 0 0 0 0 0 0
2000 4.69651 4.37472 4.64166 4.35067 4.43775 4.49159 4.13108 4.30245 4.27343 4.36148 4.3521 4.24808 4.28174 4.35439 4.24616 4.38336 4.5174 4.38338 4.48417 4.61894 4.28314 4.36694 4.366 4.56709 4.095 4.24203 4.47086 4.47878 4.37177 3.91436 4.34591 4.46255 4.43083 4.14901 4.35667 4.1816 4.17494 4.24325 4.39336 4.12447 4.34874
4000 7.65061 6.80986 7.4411 6.7201 6.90569 7.19378 6.34054 6.63233 6.74706 6.83256 7.1427 6.52538 6.72888 6.87837 6.66387 6.87558 7.46199 7.06739 7.27029 7.37364 6.67587 6.79141 6.72533 7.29378 6.3176 6.71415 7.21616 7.15878 6.92391 6.02891 6.75406 7.06058 7.19202 6.3076 6.96201 6.45971 6.48379 6.51413 7.01322 6.40017 6.85637
6000 10.1594 8.72345 9.77137 8.53254 8.87424 9.51747 8.05907 8.44371 8.80099 8.69849 9.48633 8.41549 8.75214 8.9856 8.68268 8.84748 10.0239 9.22805 9.64214 9.71262 8.61636 8.87401 8.68918 9.60146 8.05456 8.75564 9.53452 9.36981 8.98897 7.71579 8.64991 9.20457 9.46098 8.00216 8.98484 8.40298 8.37586 8.31243 9.22383 8.18958 8.90911
8000 12.4855 10.4635 11.8247 10.0725 10.6393 11.6091 9.55836 9.94052 10.5564 10.3284 11.5859 9.93063 10.5473 10.8233 10.3635 10.5942 12.4953 11.2413 11.7072 11.7589 10.3192 10.579 10.3258 11.6192 9.4914 10.5028 11.5194 11.366 10.9167 9.10671 10.3575 11.0851 11.4347 9.48434 10.7533 10.0924 9.97539 9.88221 11.2384 9.71235 10.7072
10000 14.6827 11.9836 13.7828 11.4277 12.2534 13.6796 10.9067 11.255 12.107 11.7608 13.6317 11.3202 12.1365 12.3132 11.8905 12.2111 14.6599 13.183 13.6666 13.6126 11.7808 12.2502 11.713 13.667 10.7892 11.9962 13.525 13.1733 12.6566 10.364 11.8262 12.8048 13.3292 10.818 12.3211 11.5608 11.3901 11.3082 13.075 11.0394 12.3463
12000 16.9083 13.3562 15.6362 12.589 13.7939 15.5479 12.1149 12.5013 13.6989 13.1533 15.6562 12.5564 13.5835 13.7762 13.2719 13.7579 16.71 14.9944 15.5756 15.4234 13.2001 13.8424 12.9782 15.6411 12.0041 13.3814 15.3288 14.862 14.2229 11.5347 13.1227 14.3608 15.0528 12.1069 13.8698 12.9399 12.6516 12.6403 14.8268 12.2683 13.886
14000 19.0138 14.7056 17.3896 13.676 15.2488 17.4486 13.2887 13.6683 15.1451 14.3687 17.5275 13.6863 14.9778 15.1964 14.5958 15.267 18.7564 16.6239 17.3184 17.0905 14.3966 15.3481 14.1709 17.4645 13.1358 14.7018 16.9846 16.5385 15.7177 12.6435 14.3893 15.7813 16.7169 13.2738 15.3214 14.2454 13.8009 13.7418 16.5103 13.464 15.3335
16000 21.1132 16.0315 19.0774 14.7443 16.6222 19.272 14.3585 14.7184 16.5604 15.5666 19.4063 14.7578 16.3507 16.4743 15.8955 16.6418 20.7568 18.1737 19.0274 18.6588 15.6048 16.8912 15.2942 19.1858 14.1872 15.9948 18.6552 18.0746 17.0593 13.5892 15.5632 17.173 18.4055 14.2765 16.7866 15.5164 14.8984 14.7557 18.1503 14.5651 16.7209
18000 23.2195 17.3662 20.7237 15.7508 17.8107 20.9984 15.3579 15.6164 17.8937 16.7277 21.2885 15.756 17.6738 17.7056 17.1439 18.0539 22.5992 19.6775 20.5939 20.2072 16.684 18.333 16.4158 20.866 15.2137 17.2484 20.264 19.5793 18.3777 14.5358 16.7602 18.5751 19.9834 15.2802 18.1431 16.5949 15.9658 15.8231 19.6749 15.6416 18.0531
20000 25.3641 18.61 22.2906 16.6024 19.0326 22.7417 16.2883 16.4844 19.1875 17.8007 23.1325 16.7089 18.9432 18.8352 18.3742 19.4364 24.4604 21.0575 22.1919 21.7015 17.8048 19.7052 17.4387 22.5139 16.1393 18.2737 21.9612 21.1076 19.6859 15.3926 17.9203 19.9973 21.5059 16.2452 19.5033 17.5804 17.0419 16.8015 21.1138 16.6638 19.341
22000 27.4363 19.8053 23.8781 17.3066 20.1836 24.49 17.2052 17.3311 20.3745 18.8193 24.9983 17.5815 20.191 19.9239 19.5023 20.7265 26.3629 22.4947 23.764 23.0254 18.951 20.9565 18.3391 24.2476 17.0399 19.2222 23.6661 22.5443 20.8825 16.228 18.9804 21.4239 22.9928 17.1859 20.8931 18.4649 18.0484 17.6745 22.5227 17.5127 20.5794
24000 29.4125 20.9482 25.3641 18.0687 21.2534 26.1701 18.0657 18.1495 21.4887 19.7594 26.9081 18.4032 21.3501 20.9444 20.6303 21.997 28.1565 23.8867 25.2467 24.3653 19.9724 22.2156 19.2711 26.0155 17.8917 20.1992 25.2751 23.875 22.1095 17.0186 20.035 22.7038 24.4921 18.0236 22.1708 19.3289 19.0484 18.5677 23.8554 18.3958 21.7758
26000 31.4594 22.0571 26.8359 18.7877 22.2816 27.7421 18.9211 18.9782 22.6111 20.6977 28.8523 19.1874 22.4683 21.8731 21.7346 23.2508 29.9292 25.2829 26.7665 25.7491 21.0173 23.4208 20.1294 27.6931 18.8234 21.0627 26.8319 25.2924 23.2825 17.8727 21.0846 23.8723 25.9848 19.0175 23.4199 20.2455 20.0651 19.4562 25.124 19.147 22.9577
28000 33.5783 23.102 28.2592 19.5094 23.2652 29.3251 19.8064 19.8791 23.6609 21.552 30.6957 19.8924 23.5237 22.8742 22.8309 24.4385 31.7853 26.6611 28.331 27.128 22.0866 24.5071 21.0995 29.2932 19.6601 21.9895 28.3607 26.6417 24.4958 18.6111 22.038 24.9667 27.4306 19.9203 24.7043 21.1427 21.0201 20.2054 26.3956 19.8645 24.1133
30000 35.6593 24.151 29.723 20.1022 24.105 30.8818 20.6453 20.7253 24.6689 22.5239 32.5835 20.5945 24.5324 23.7673 23.8586 25.535 33.5484 28.0196 29.7667 28.4919 23.0613 25.5322 22.0286 30.7721 20.4461 22.8678 29.9195 27.9524 25.6431 19.3586 22.8677 26.1089 28.9035 20.7766 26.0249 22.108 21.9505 21.0097 27.6191 20.541 25.2344
32000 37.5352 25.0488 31.2541 20.6316 24.9687 32.3316 21.4423 21.5019 25.6607 23.4129 34.5116 21.3014 25.5869 24.688 24.826 26.5307 35.2837 29.3506 31.2392 29.8785 24.0538 26.6024 22.8926 32.2474 21.256 23.7938 31.4242 29.2894 26.7022 20.0621 23.7543 27.1858 30.2947 21.6256 27.1891 22.9795 22.8692 21.7191 28.7917 21.2065 26.3231
34000 39.4479 26.1004 32.6318 21.2285 25.874 33.814 22.2318 22.1681 26.6312 24.2285 36.2956 21.9058 26.6222 25.5688 25.8108 27.6411 37.1584 30.5793 32.6462 31.256 24.9831 27.6331 23.7047 33.6304 21.972 24.656 32.8208 30.6137 27.7106 20.7712 24.6637 28.3023 31.7257 22.4607 28.3033 23.8139 23.6862 22.4749 29.9921 21.7825 27.3885
36000 41.2908 27.0974 34.0534 21.8244 26.7172 35.3137 23.1224 22.8324 27.5893 25.1149 38.1587 22.5478 27.6569 26.3979 26.7892 28.7744 39.0392 31.8534 34.0936 32.5756 25.8817 28.6736 24.4515 34.9756 22.7473 25.5061 34.1741 31.8835 28.7613 21.4839 25.4927 29.4349 33.1524 23.2797 29.5556 24.6318 24.486 23.1777 31.2175 22.4308 28.456
38000 43.1242 27.9874 35.4261 22.4343 27.5518 36.7806 24.0781 23.558 28.5905 25.9873 39.9878 23.1631 28.7289 27.2166 27.7438 29.988 40.8929 33.0499 35.5531 33.9378 26.7833 29.6682 25.174 36.3373 23.5151 26.3112 35.5684 33.216 29.6972 22.2214 26.2307 30.534 34.5935 24.068 30.7155 25.5466 25.2616 23.8789 32.4468 23.096 29.5161
40000 45.0903 28.9077 36.764 23.0271 28.4877 38.1706 24.8832 24.3214 29.5999 26.8556 41.7821 23.7464 29.721 28.0545 28.632 31.0132 42.6567 34.2433 36.9745 35.1274 27.6051 30.6949 25.9368 37.6364 24.2429 27.0438 36.9227 34.4675 30.6697 22.9968 27.0559 31.5479 36.0307 24.9066 31.8393 26.3325 26.0245 24.5667 33.6745 23.6967 30.5488
42000 46.9418 29.802 38.2006 23.5921 29.3908 39.5228 25.7265 24.9679 30.5701 27.7282 43.6125 24.3095 30.695 28.862 29.5554 32.0403 44.2782 35.442 38.3927 36.3345 28.3827 31.7361 26.6281 39.1287 25.0567 27.7933 38.3006 35.6555 31.7672 23.6678 27.8684 32.548 37.4848 25.7318 32.9009 27.111 26.913 25.2106 34.8838 24.3594 31.5773
44000 48.8359 30.7038 39.6764 24.1701 30.1817 40.9343 26.5326 25.6602 31.5365 28.7327 45.4912 24.8084 31.6432 29.5899 30.4512 33.2483 45.9639 36.6415 39.8018 37.6372 29.174 32.7491 27.4014 40.5849 25.8619 28.5258 39.6808 36.9088 32.6999 24.3009 28.6697 33.6171 39.0087 26.495 33.919 27.8923 27.6544 25.8489 36.1819 24.9456 32.609
46000 50.7343 31.6074 41.0719 24.7294 31.0248 42.4236 27.3255 26.368 32.5496 29.5711 47.4092 25.4322 32.5812 30.4524 31.3659 34.2404 47.6179 37.796 41.2108 38.9816 30.0614 33.804 28.1679 42.1081 26.5318 29.207 41.0086 38.2315 33.6709 24.9015 29.4963 34.6305 40.5304 27.2966 34.9882 28.6717 28.4495 26.4453 37.399 25.5681 33.6415
48000 52.6447 32.4662 42.4652 25.3182 31.8467 43.9841 28.0865 26.9864 33.5143 30.4601 49.29 26.0176 33.5261 31.0829 32.2214 35.211 49.2937 38.9881 42.693 40.3274 30.8413 34.8913 28.853 43.6992 27.226 29.8904 42.4436 39.5322 34.6435 25.5889 30.3043 35.6863 42.0675 28.1853 36.0286 29.428 29.3196 27.0223 38.6818 26.101 34.6714
50000 54.575 33.2804 43.9112 25.7512 32.6755 45.4836 28.8153 27.5845 34.4238 31.249 51.2566 26.5814 34.4291 31.6992 33.1542 36.3163 51.0165 40.274 44.1316 41.6484 31.5616 35.9954 29.5102 45.2417 27.8715 30.5806 43.73 40.8366 35.6063 26.2597 31.1247 36.7738 43.5471 28.9568 37.0913 30.1878 30.099 27.6225 39.9661 26.6954 35.6879
52000 56.5343 34.0453 45.3495 26.2429 33.466 46.9321 29.6511 28.194 35.4009 32.0615 53.2198 27.1296 35.349 32.4191 34.1242 37.3501 52.6492 41.4921 45.4663 42.8308 32.2184 36.9777 30.1967 46.7724 28.4946 31.2608 44.948 42.1594 36.6923 26.9838 31.9675 37.7939 44.9899 29.7376 38.1838 30.9521 30.7975 28.203 41.0787 27.3186 36.6909
54000 58.4354 34.7381 46.7904 26.6363 34.2273 48.3957 30.3912 28.8173 36.4056 32.883 55.1276 27.6152 36.2158 33.2159 35.1009 38.4661 54.4386 42.793 46.7115 43.9806 32.836 37.9617 30.8321 48.258 29.1116 32.0115 46.1501 43.4145 37.6979 27.6233 32.7148 38.8555 46.39 30.5181 39.1503 31.6946 31.5182 28.7148 42.2771 27.9492 37.6766
56000 60.3404 35.4148 48.2165 27.1648 34.9687 49.9137 31.1264 29.4897 37.4194 33.7257 57.0046 28.0929 37.0172 33.9625 36.079 39.6074 56.198 43.9472 47.9619 45.0311 33.5344 38.9022 31.622 49.673 29.7677 32.7603 47.4735 44.6637 38.7179 28.3097 33.4548 39.8186 47.7203 31.2886 40.1027 32.4378 32.2108 29.276 43.5263 28.6152 38.6639
58000 62.2337 36.2238 49.4697 27.6985 35.7113 51.4807 31.8448 30.0936 38.3912 34.4212 58.9399 28.5891 37.7635 34.8542 37.0206 40.674 57.8949 45.099 49.1731 46.2347 34.1659 39.7417 32.256 51.1414 30.3209 33.4756 48.8678 45.8349 39.6046 28.9499 34.2071 40.7651 49.098 32.0288 41.071 33.1157 32.9986 29.8935 44.6336 29.1467 39.6282
60000 64.1572 36.9343 50.7857 28.2671 36.6195 52.9776 32.4454 30.683 39.2934 35.1583 60.8809 29.0581 38.5952 35.5689 38.0014 41.8433 59.5751 46.2714 50.331 47.4547 34.8238 40.6501 32.9189 52.6118 30.9236 34.1356 50.2866 46.9738 40.5301 29.5769 34.9657 41.8232 50.3607 32.787 42.1094 33.8336 33.7911 30.3505 45.838 29.6619 40.5963
62000 66.0482 37.6008 52.2005 28.787 37.4416 54.5589 33.1399 31.2402 40.1431 35.8481 62.7865 29.4781 39.4246 36.3293 39.0013 42.836 61.2107 47.4204 51.4771 48.6639 35.4103 41.5231 33.6637 54.1516 31.5057 34.8155 51.5863 48.1281 41.4237 30.1451 35.7438 42.8672 51.5837 33.6964 43.0639 34.3986 34.5259 30.8159 46.9601 30.183 41.5457
64000 67.8836 38.2829 53.5782 29.2892 38.2751 55.8977 33.7608 31.7572 40.9922 36.5525 64.7312 29.8041 40.1577 37.0571 39.9557 43.8065 62.857 48.4813 52.6176 49.7915 36.0503 42.4054 34.3117 55.6895 32.0048 35.5028 52.8628 49.3091 42.3271 30.6856 36.5567 43.8342 52.7444 34.4784 44.0943 34.9427 35.2916 31.4623 48.0858 30.6723 42.471
66000 69.6949 38.949 54.9753 29.8168 38.9688 57.2983 34.3864 32.3321 41.8449 37.3078 66.7384 30.2132 40.9388 37.7506 40.866 44.7892 64.4702 49.5892 53.7226 50.9378 36.6002 43.2755 34.9468 57.1919 32.5409 36.2081 54.1039 50.4515 43.2129 31.2861 37.303 44.8381 53.9317 35.2205 45.1157 35.5416 36.0077 32.0782 49.2193 31.2399 43.3976
68000 71.4705 39.5815 56.2751 30.2833 39.813 58.8229 35.1108 33.0041 42.7828 38.0303 68.6364 30.6238 41.6955 38.4245 41.7305 45.7503 66.0735 50.6317 54.8679 52.0296 37.2517 44.0538 35.6276 58.7083 33.1243 36.9642 55.3209 51.6492 44.2427 31.9383 38.1173 45.8706 55.0435 35.9834 46.0927 36.1321 36.6466 32.4834 50.4452 31.8148 44.3287
70000 73.1824 40.3258 57.5685 30.7653 40.6397 60.4416 35.8225 33.6084 43.7747 38.735 70.5554 31.1008 42.5575 39.0758 42.6688 46.7882 67.704 51.8386 55.9805 53.2232 37.8663 44.7641 36.2406 60.2619 33.7121 37.7146 56.6034 52.8309 45.17 32.5731 38.9232 46.8071 56.2975 36.7154 47.0995 36.7527 37.3615 32.9557 51.5852 32.4392 45.2758
72000 75.0102 41.0695 58.9123 31.3599 41.4752 61.9179 36.483 34.0802 44.6788 39.4359 72.4403 31.5272 43.4264 39.774 43.6652 47.8773 69.3163 52.9263 57.0839 54.3943 38.3718 45.4653 36.8594 61.76 34.3218 38.3215 57.9457 53.9372 46.1295 33.2335 39.7145 47.8054 57.4734 37.5125 48.0002 37.3456 37.9894 33.502 52.7365 33.0897 46.2092
74000 76.8345 41.7489 60.1105 31.8559 42.2493 63.3823 37.1927 34.6389 45.5715 40.0921 74.3616 31.9136 44.2825 40.5362 44.715 48.9349 70.9967 54.0243 58.1134 55.6547 38.8569 46.168 37.5364 63.3188 34.8985 38.9357 59.2547 55.0659 47.015 33.8377 40.4754 48.8753 58.6311 38.2745 48.9608 37.9246 38.6309 33.967 53.8249 33.7139 47.1344
76000 78.5385 42.4318 61.2807 32.4265 43.0823 64.8667 37.836 35.261 46.5386 40.8354 76.3468 32.3354 45.121 41.2191 45.7192 49.8903 72.7148 55.0717 59.0811 56.796 39.3838 46.8068 38.2058 64.7888 35.402 39.5323 60.4684 56.1772 47.9332 34.5356 41.3583 49.8359 59.7896 39.0101 49.8715 38.4477 39.258 34.5185 54.8752 34.2839 48.0469
78000 80.3069 43.097 62.4641 33.0628 43.7754 66.3099 38.4509 35.8243 47.3999 41.5223 78.2579 32.7985 45.9387 41.8822 46.7062 50.9283 74.3535 56.0956 60.1052 57.944 39.8763 47.3547 38.8384 66.2805 36.0318 40.0546 61.6322 57.1603 48.9403 35.1431 42.1952 50.7522 60.9899 39.7348 50.6353 39.0857 39.8224 35.1284 55.8148 34.8708 48.9391
80000 81.9316 43.7406 63.6332 33.6138 44.5011 67.7922 39.1624 36.3706 48.2784 42.2967 80.1996 33.2992 46.7522 42.5409 47.6519 52.0241 76.0753 57.1294 61.0481 59.0541 40.342 47.9255 39.4284 67.8472 36.6892 40.5357 62.7438 58.1551 49.8279 35.7884 42.9852 51.6708 62.1852 40.5316 51.4279 39.6645 40.3337 35.6169 56.8165 35.4281 49.826
82000 83.635 44.3363 64.8529 34.137 45.2802 69.3248 39.8911 36.9112 49.2555 42.966 82.0019 33.7524 47.6327 43.2005 48.5797 53.1517 77.742 58.1597 62.0097 60.1137 40.8435 48.4589 40.021 69.4481 37.2048 41.0043 63.9181 59.1831 50.7201 36.4441 43.6692 52.6326 63.3613 41.4048 52.1886 40.2636 41.002 36.2603 57.8604 35.9707 50.7198
84000 85.3161 44.9543 66.0727 34.595 46.0414 70.7605 40.6225 37.476 50.269 43.6638 83.9212 34.2061 48.49 43.8882 49.4401 54.2676 79.3723 59.1201 63.0645 61.2688 41.298 48.9837 40.6539 71.0661 37.7708 41.5007 65.1113 60.1191 51.6224 37.0802 44.3655 53.6238 64.5381 42.2807 53.0006 40.824 41.5389 36.7562 58.8726 36.4528 51.6067
86000 86.9105 45.5782 67.1351 35.1052 46.7628 72.2141 41.2917 38.0005 51.2144 44.3476 85.8847 34.6984 49.3137 44.532 50.3434 55.4816 80.995 60.1763 64.0413 62.3968 41.7129 49.5505 41.2068 72.7839 38.3112 41.8629 66.301 61.0586 52.4828 37.817 45.1209 54.6319 65.7043 43.0471 53.6922 41.3945 42.1128 37.31 59.8019 37.0131 52.4835
88000 88.4561 46.1507 68.2245 35.6433 47.4419 73.5616 41.988 38.5203 52.1974 44.9745 87.6747 35.0262 50.0977 45.1845 51.2805 56.657 82.4991 61.3049 65.1212 63.4933 42.107 50.1418 41.7119 74.4641 38.8202 42.1544 67.4352 61.9748 53.4594 38.5518 45.8727 55.6843 66.8606 43.7232 54.5041 42.0629 42.7634 37.8248 60.769 37.5666 53.3487
90000 90.0002 46.7349 69.3516 36.2345 48.2676 74.9925 42.6261 39.0718 53.1439 45.6152 89.5302 35.4277 50.8755 45.7899 52.0639 57.7866 83.9994 62.4354 66.2699 64.5194 42.5004 50.7286 42.2333 76.1295 39.2735 42.4965 68.625 62.893 54.4321 39.2397 46.5452 56.721 67.94 44.4387 55.2525 42.6682 43.3327 38.3157 61.7722 38.1029 54.2094
92000 91.5461 47.3553 70.3069 36.8445 49.0359 76.3754 43.3575 39.6187 54.1091 46.3309 91.4087 35.8694 51.6168 46.4581 52.8922 58.9781 85.4847 63.581 67.4052 65.6863 42.9709 51.3288 42.7889 77.7643 39.7084 42.9015 69.832 63.8671 55.2688 39.9352 47.2046 57.7816 69.1266 45.2099 56.0948 43.2725 43.8743 38.8297 62.7631 38.6385 55.0856
94000 92.9272 47.9363 71.2608 37.5148 49.7511 77.8287 44.0332 40.1005 55.1196 46.9347 93.3087 36.215 52.3433 47.1084 53.8299 60.0733 86.8953 64.7265 68.5947 66.6938 43.3826 51.9278 43.4094 79.3827 40.2217 43.2128 71.0859 64.8983 56.1549 40.7174 47.9093 58.9189 70.3287 45.8937 56.993 43.8059 44.4399 39.3523 63.649 39.1639 55.9511
96000 94.2594 48.5003 72.259 38.1035 50.5378 79.3485 44.7046 40.606 55.9486 47.5158 95.2854 36.662 53.1416 47.7982 54.7146 61.0903 88.2371 65.8893 69.7046 67.7954 43.7725 52.541 43.9925 80.9959 40.7051 43.5606 72.364 65.9463 57.1035 41.4344 48.5439 59.9899 71.4677 46.6043 57.837 44.3621 45.0357 39.745 64.507 39.6943 56.8076
98000 95.7065 49.069 73.344 38.6483 51.3187 80.7928 45.3243 41.0349 56.7164 48.1397 97.2784 37.0436 53.9255 48.5084 55.5628 62.1336 89.5684 67.0258 70.9102 68.8633 44.1714 53.1463 44.5814 82.5659 41.2041 43.9698 73.5991 66.9767 57.9939 42.1612 49.0984 60.9657 72.568 47.2838 58.6299 44.9077 45.5746 40.196 65.294 40.1492 57.6488
100000 97.1783 49.6531 74.3855 39.1585 52.1688 82.2226 46.0226 41.5491 57.4895 48.7835 99.2919 37.416 54.772 49.1081 56.4375 63.0491 90.9141 68.2138 72.0917 69.8346 44.5896 53.679 45.1074 84.0618 41.6951 44.2946 74.8334 67.9692 58.8812 42.8362 49.7285 61.9972 73.5438 47.9834 59.4015 45.4364 46.1743 40.6564 66.2043 40.615 58.4857
102000 98.6399 50.1987 75.4222 39.7135 53.0192 83.7211 46.7321 42.0198 58.2902 49.49 101.314 37.8941 55.5257 49.6139 57.3116 64.0253 92.2003 69.3417 73.2955 70.8879 44.9884 54.2448 45.5979 85.5676 42.2178 44.6187 76.1367 68.8709 59.7956 43.4792 50.4081 63.0146 74.5638 48.6515 60.2665 45.9272 46.738 41.0913 67.1991 41.0604 59.3274
104000 100.109 50.7374 76.4657 40.1849 53.8291 85.2543 47.4434 42.5055 59.2158 50.0676 103.424 38.3088 56.3035 50.1518 58.1841 64.8329 93.4914 70.4816 74.4839 71.8414 45.376 54.7716 46.1368 87.0642 42.6652 44.996 77.4555 69.8449 60.7274 44.0999 51.0456 63.9794 75.6278 49.3149 61.2098 46.3552 47.2365 41.49 68.1542 41.5718 60.161
106000 101.475 51.3121 77.4888 40.709 54.6622 86.7473 48.165 43.0222 60.0954 50.849 105.528 38.6636 57.0527 50.6744 58.9143 65.7428 94.7364 71.5654 75.6453 72.8517 45.7645 55.2287 46.7769 88.4647 43.0629 45.2704 78.7742 70.7596 61.6188 44.6684 51.6221 64.9602 76.6599 49.9708 62.0559 46.7833 47.7159 42.0383 69.042 42.0148 60.9788
108000 102.858 51.8369 78.463 41.1754 55.5499 88.1186 48.8007 43.4769 60.9979 51.5259 107.522 38.9444 57.7815 51.2656 59.7474 66.6035 95.9773 72.7326 76.7588 73.8735 46.1175 55.7159 47.2826 89.9351 43.584 45.5222 80.0507 71.6672 62.4998 45.3405 52.16 65.9456 77.7651 50.6089 62.7843 47.2875 48.1959 42.4411 69.9356 42.4364 61.7821
110000 104.162 52.3703 79.4518 41.6422 56.3389 89.5067 49.5651 43.8608 61.7275 52.1614 109.58 39.2465 58.4854 51.7982 60.5505 67.5229 97.2517 73.8111 77.853 74.9358 46.4895 56.2507 47.7984 91.2667 44.1337 45.7321 81.3115 72.5598 63.396 45.8959 52.7707 67.0519 78.8378 51.2402 63.53 47.826 48.6512 42.8723 70.8677 42.9443 62.5812
112000 105.452 52.842 80.5078 42.1488 57.1197 90.9496 50.2058 44.1934 62.4433 52.8832 111.56 39.6174 59.2448 52.2984 61.3232 68.2834 98.4569 74.8509 79.0731 75.9598 46.8631 56.8274 48.3649 92.6514 44.6389 45.9629 82.6251 73.5075 64.3929 46.5033 53.3564 68.0841 79.937 51.8841 64.316 48.3841 49.084 43.2176 71.7786 43.3864 63.3795
114000 106.775 53.3095 81.5398 42.6516 57.8284 92.3792 50.8684 44.6477 63.1635 53.4893 113.471 39.9305 59.9288 52.8037 62.018 69.2018 99.6277 76.0007 80.2603 77.0071 47.2446 57.4216 48.9273 94.1198 45.1908 46.1641 83.8913 74.4402 65.295 47.1016 54.0688 69.0957 81.047 52.514 65.156 48.8754 49.5575 43.548 72.7642 43.877 64.1801
116000 108.164 53.8068 82.5091 43.0229 58.4878 93.8207 51.52 45.1144 63.8968 54.1612 115.484 40.314 60.6738 53.1324 62.801 70.0152 100.831 77.07 81.5853 77.9823 47.6606 57.9731 49.5041 95.5663 45.7074 46.5781 85.1576 75.4319 66.2047 47.7497 54.7284 70.0746 82.2085 53.1843 66.0175 49.3073 50.0204 43.9948 73.8232 44.3262 64.9903
118000 109.516 54.2832 83.5194 43.4775 59.3225 95.2131 52.2694 45.6774 64.5753 54.7597 117.41 40.6946 61.4015 53.626 63.597 70.8413 102.093 78.084 82.9226 78.9712 48.0509 58.4991 50.1205 96.9588 46.2308 46.9727 86.4372 76.3122 67.0239 48.4209 55.3456 71.0253 83.265 53.8821 66.8735 49.8207 50.5539 44.5416 74.8176 44.8454 65.8063
120000 110.926 54.8025 84.426 43.9456 60.1539 96.6398 52.9098 46.1658 65.3841 55.4504 119.414 41.0938 62.1201 54.1187 64.4061 71.7166 103.383 79.1542 84.3206 79.8047 48.4347 59.0071 50.7363 98.4209 46.761 47.3511 87.6763 77.1989 67.8155 49.0786 55.8623 71.9892 84.3437 54.5493 67.7794 50.213 51.0626 44.8897 75.7331 45.3509 66.6147
122000 112.299 55.3233 85.4436 44.3608 60.933 98.1437 53.5803 46.6452 66.1529 56.1601 121.423 41.5034 62.846 54.5677 65.2452 72.5714 104.701 80.2576 85.6191 80.702 48.8547 59.5331 51.3286 99.867 47.2124 47.8238 88.807 78.1214 68.694 49.6529 56.4451 73.004 85.4543 55.2462 68.7984 50.6585 51.6161 45.3075 76.7236 45.7463 67.4343
124000 113.729 55.9521 86.2816 44.7821 61.7806 99.6247 54.2032 47.1321 66.8769 56.867 123.374 41.8538 63.5912 55.0154 66.0007 73.3958 106.003 81.3888 86.9475 81.611 49.3578 60.0082 51.9162 101.26 47.6201 48.1969 89.9952 79.0199 69.6116 50.2031 56.9054 73.9897 86.3782 55.9049 69.7291 51.0972 52.1938 45.7071 77.7529 46.1983 68.2364
126000 115.233 56.484 87.1255 45.2146 62.6685 101.172 54.8717 47.5717 67.5823 57.6557 125.396 42.1872 64.3217 55.5108 66.7917 74.2617 107.335 82.6338 88.3763 82.433 49.8282 60.5545 52.5623 102.653 48.1202 48.4351 91.295 79.997 70.4696 50.7736 57.3345 74.928 87.3751 56.6717 70.6605 51.498 52.773 46.0592 78.6878 46.5726 69.0519
128000 116.611 57.0453 88.0328 45.7116 63.5269 102.689 55.5369 48.0273 68.3457 58.309 127.385 42.3928 64.9454 56.1128 67.4695 75.109 108.656 83.8427 89.7536 83.2426 50.2517 61.0295 53.124 104.059 48.5589 48.7329 92.4551 80.9962 71.3954 51.3092 57.7666 75.9773 88.4508 57.3189 71.5085 51.8953 53.2786 46.4152 79.5254 46.94 69.8433
130000 118.042 57.6577 88.9819 46.1334 64.3747 104.316 56.2062 48.4212 69.1697 58.9724 129.373 42.7793 65.6075 56.7525 68.2317 75.9265 109.972 84.9896 91.254 84.0724 50.5958 61.6646 53.7049 105.59 48.9 49.0548 93.6947 82.1305 72.2562 51.893 58.164 76.9141 89.5621 57.9288 72.3221 52.2065 53.6875 46.7757 80.4745 47.4205 70.6543
132000 119.374 58.2425 89.8981 46.6071 65.2584 105.933 56.8098 48.8058 70.0244 59.6229 131.427 43.1526 66.3526 57.443 69.0956 76.7229 111.24 86.0775 92.752 84.8794 50.9504 62.2562 54.2439 107.154 49.3554 49.2995 94.8848 83.0438 73.1421 52.4479 58.6904 77.8334 90.7224 58.5064 73.134 52.5477 54.2276 47.2441 81.4272 47.8257 71.4664
134000 120.771 58.765 90.8802 47.1186 66.1348 107.497 57.4019 49.2551 70.7975 60.2477 133.415 43.5182 67.0551 58.1199 69.8931 77.5883 112.655 87.2473 94.1969 85.8401 51.2948 62.905 54.8156 108.659 49.8295 49.626 96.1773 83.8537 74.0218 53.08 59.1444 78.724 91.8099 59.0692 73.9017 52.9232 54.7291 47.6401 82.3067 48.2894 72.28
136000 122.258 59.2694 91.8522 47.6094 66.9515 109.006 57.9343 49.6357 71.4793 60.9518 135.334 43.928 67.7442 58.7513 70.7381 78.5866 113.954 88.2853 95.6007 86.7454 51.7021 63.6002 55.4202 110.18 50.2269 49.8564 97.3902 84.7424 74.8734 53.7522 59.6775 79.6523 92.9741 59.6329 74.7197 53.2566 55.2229 47.9868 83.2556 48.7032 73.086
138000 123.751 59.8588 92.9609 48.0524 67.7453 110.522 58.448 49.9471 72.1893 61.6739 137.236 44.276 68.5044 59.3866 71.5207 79.5045 115.394 89.464 96.9881 87.5942 52.112 64.2699 56.0412 111.71 50.673 49.9546 98.5819 85.7477 75.7018 54.2724 60.3261 80.5549 94.2633 60.263 75.5948 53.5441 55.7065 48.4273 84.0976 49.066 73.8981
140000 125.175 60.4129 94.0179 48.4653 68.6195 112.064 59.0619 50.3546 72.8174 62.4577 139.226 44.6933 69.2561 59.9287 72.2283 80.3988 116.86 90.5521 98.4092 88.4847 52.4992 64.9257 56.5075 113.181 51.0297 50.1397 99.7149 86.6811 76.5253 54.8382 60.9071 81.5156 95.6009 60.9505 76.3825 53.8283 56.1403 48.7559 84.9429 49.4678 74.7004
142000 126.67 60.9241 95.0711 48.8872 69.4029 113.701 59.6607 50.6292 73.3509 63.1618 141.193 44.9399 69.9645 60.6455 72.9201 81.313 118.247 91.473 99.9178 89.4874 52.9586 65.572 56.8784 114.655 51.3491 50.179 100.926 87.6168 77.2456 55.5059 61.4365 82.4927 96.8166 61.6922 77.1564 54.2679 56.6687 49.1262 85.8874 49.789 75.4945
144000 128.044 61.548 96.1401 49.3041 70.255 115.174 60.3015 51.0314 73.8919 63.96 143.215 45.2905 70.7326 61.3679 73.6635 82.1951 119.814 92.554 101.456 90.5043 53.3403 66.1879 57.2901 116.122 51.7429 50.271 102.084 88.4486 77.9834 56.1317 61.9441 83.4546 98.0778 62.5053 77.8535 54.5645 57.0912 49.4146 86.8318 50.2049 76.2997
146000 129.426 62.1434 97.1152 49.6862 71.0082 116.577 60.9616 51.3997 74.3833 64.836 145.197 45.6958 71.4911 62.0902 74.3415 83.1644 121.409 93.6541 102.902 91.4037 53.7726 66.8447 57.7384 117.439 52.1078 50.3662 103.305 89.3022 78.6605 56.7111 62.453 84.2537 99.3654 63.2984 78.5545 54.9254 57.5218 49.6005 87.8128 50.493 77.0853
148000 130.789 62.718 98.1168 50.059 71.8464 117.913 61.5942 51.7725 74.9504 65.6816 147.123 46.0698 72.3012 62.7028 75.0792 84.0728 123.05 94.7376 104.259 92.3058 54.1115 67.5021 58.1819 118.769 52.4628 50.5072 104.482 90.2681 79.3568 57.2027 63.0559 85.1532 100.54 63.9744 79.2553 55.322 58.0629 49.8206 88.7283 50.8142 77.8678
150000 132.076 63.2607 99.0205 50.4999 72.6515 119.274 62.2546 52.1112 75.5225 66.5641 149.12 46.5462 73.1565 63.3132 75.8318 84.9457 124.693 95.8319 105.624 93.2069 54.5703 68.1688 58.6325 120.112 52.8248 50.5936 105.755 91.1935 80.0957 57.8007 63.6424 86.0421 101.787 64.7388 79.9548 55.6929 58.5584 50.1524 89.6824 51.0942 78.6649
152000 133.425 63.8027 99.9135 50.8901 73.3794 120.615 62.9778 52.4136 76.0364 67.4232 150.933 46.9846 73.975 63.8431 76.513 85.8227 126.384 97.0546 106.909 94.1233 54.9409 68.8648 59.0849 121.449 53.1133 50.6494 107.062 92.2379 80.6787 58.3635 64.2044 87.026 103.064 65.4691 80.6924 56.1595 59.0478 50.4838 90.632 51.4396 79.4521
154000 134.749 64.293 100.796 51.2186 74.1532 121.935 63.6774 52.8608 76.6039 68.219 152.736 47.4974 74.8648 64.4091 77.1437 86.7306 128.076 98.2658 108.185 94.8947 55.2908 69.4898 59.5793 122.768 53.5276 50.7112 108.421 93.1884 81.3148 58.851 64.8359 87.9336 104.327 66.1458 81.3944 56.6642 59.5905 50.8392 91.5631 51.7351 80.237
156000 136.091 64.7378 101.707 51.6658 74.9701 123.181 64.3007 53.2454 77.2191 68.9836 154.578 47.9196 75.6948 64.8476 77.782 87.6093 129.707 99.3756 109.318 95.6897 55.6183 70.1476 59.9445 124.045 53.9568 50.8971 109.78 94.1925 81.9529 59.4547 65.4832 88.8947 105.659 66.7757 81.981 57.1084 60.0756 51.2881 92.5004 52.104 81.0121
158000 137.424 65.2689 102.525 51.9332 75.7611 124.486 64.9638 53.6801 77.8298 69.9216 156.416 48.3173 76.6137 65.3275 78.402 88.4898 131.246 100.382 110.505 96.4041 55.9708 70.7867 60.3783 125.335 54.4999 51.0327 111.089 95.2204 82.5596 59.9575 66.0888 89.7696 106.916 67.33 82.6619 57.5427 60.6428 51.6518 93.3873 52.479 81.7799
160000 138.73 65.7185 103.411 52.2448 76.5321 125.743 65.6262 54.0922 78.4256 70.668 158.281 48.7236 77.3974 65.7545 79.0917 89.4674 132.926 101.469 111.737 97.1169 56.3952 71.4324 60.9046 126.491 54.9542 51.2453 112.391 96.0924 83.1779 60.3708 66.6037 90.6874 108.21 68.0525 83.3669 57.9045 61.222 52.0456 94.3221 52.9359 82.549
162000 140.118 66.1723 104.155 52.5448 77.2501 127.071 66.2575 54.39 79.0122 71.4263 160.125 49.1864 78.2045 66.2486 79.7215 90.4234 134.48 102.563 112.923 97.8732 56.803 72.0159 61.4401 127.813 55.4439 51.4963 113.691 97.0445 83.8074 60.7884 67.125 91.6234 109.486 68.7207 84.0789 58.2821 61.8335 52.3354 95.3621 53.3202 83.3164
164000 141.574 66.6513 104.906 52.9126 78.0006 128.403 66.9492 54.7709 79.6909 72.1942 161.886 49.5396 78.9598 66.7984 80.4332 91.3668 136.014 103.544 114.151 98.5136 57.2854 72.6988 61.9568 129.115 55.9063 51.7651 114.939 97.981 84.3724 61.2651 67.6755 92.6252 110.896 69.4239 84.749 58.6022 62.4001 52.7127 96.2825 53.6681 84.0895
166000 143.029 67.0624 105.742 53.2805 78.702 129.658 67.6438 55.0775 80.2889 72.9745 163.626 49.8933 79.7339 67.3161 81.0452 92.3469 137.508 104.533 115.383 99.2139 57.79 73.3499 62.453 130.395 56.3708 52.0041 116.311 98.8567 84.934 61.7499 68.2895 93.5469 112.279 70.1246 85.4215 59.0507 62.947 53.1147 97.1413 54.1062 84.8573
168000 144.392 67.5035 106.473 53.6406 79.4306 131.003 68.3243 55.3805 80.8697 73.6932 165.362 50.2668 80.5792 67.7857 81.7404 93.3183 139.04 105.504 116.577 99.832 58.2139 74.0692 62.8696 131.683 56.8603 52.1882 117.688 99.8068 85.5368 62.1879 68.8521 94.4922 113.665 70.8198 86.0642 59.3532 63.452 53.4523 97.9657 54.4352 85.6093
170000 145.816 67.8951 107.132 53.966 80.1257 132.378 68.9278 55.6601 81.4274 74.4586 167.083 50.6753 81.4032 68.1964 82.4507 94.3116 140.53 106.386 117.769 100.531 58.5747 74.8537 63.3716 132.88 57.237 52.4246 118.967 100.759 86.1638 62.6074 69.4243 95.4954 115.024 71.5795 86.7911 59.6977 63.9433 53.8708 98.9115 54.7894 86.3622
172000 147.193 68.2654 107.7 54.2931 80.8885 133.788 69.5762 56.0077 82.0759 75.2694 168.918 51.0344 82.1901 68.6576 83.251 95.2674 142.12 107.457 118.958 101.184 58.9257 75.589 63.9459 134.159 57.7027 52.6365 120.221 101.72 86.8237 63.0212 69.9205 96.3712 116.363 72.1191 87.4817 60.0616 64.5141 54.4177 99.8363 55.1103 87.1259
174000 148.574 68.6541 108.325 54.5913 81.6727 135.085 70.3681 56.2552 82.6749 76.0188 170.705 51.4025 83.0207 69.1205 84.0729 96.1532 143.657 108.591 120.152 101.898 59.2904 76.256 64.4603 135.514 58.1789 52.8989 121.386 102.682 87.6033 63.4747 70.3001 97.3538 117.657 72.8012 88.1978 60.3569 65.1067 54.961 100.783 55.4825 87.8934
176000 149.812 69.1319 109.01 54.8137 82.4325 136.379 70.969 56.5838 83.2415 76.6804 172.514 51.7739 83.8906 69.6093 84.8894 97.1101 145.212 109.719 121.276 102.629 59.6188 76.9589 64.9449 136.82 58.7289 53.1504 122.622 103.664 88.2436 63.9803 70.7832 98.3387 118.902 73.3868 88.8517 60.699 65.7688 55.4085 101.643 55.9246 88.6529
178000 151.264 69.483 109.709 55.1211 83.2404 137.727 71.6397 56.8899 83.7135 77.2818 174.368 52.1153 84.7405 70.0961 85.583 98.0111 146.712 110.886 122.384 103.275 59.8854 77.6504 65.4026 138.029 59.1955 53.4337 123.855 104.683 89.0361 64.3841 71.3431 99.3327 120.299 74.0233 89.6132 61.035 66.4313 55.8804 102.56 56.3445 89.4164
180000 152.641 69.8617 110.362 55.4028 84.0467 139.104 72.3821 57.2762 84.1805 77.9051 176.248 52.5196 85.6141 70.6292 86.3651 98.9744 148.275 112 123.542 103.955 60.2106 78.3177 65.8926 139.358 59.71 53.6675 125.139 105.618 89.8162 64.8018 71.8807 100.321 121.681 74.7632 90.3278 61.3175 67.0046 56.2436 103.39 56.6945 90.186
182000 154.066 70.2242 111.003 55.7047 85.0036 140.527 73.1177 57.6302 84.745 78.6624 178.103 52.8107 86.4882 71.2033 87.2096 99.8364 149.935 113.166 124.687 104.616 60.4688 78.9902 66.3188 140.766 60.198 53.9217 126.343 106.63 90.5933 65.239 72.5257 101.232 123.06 75.38 90.9419 61.6669 67.6162 56.6819 104.215 57.0316 90.964
184000 155.47 70.6538 111.753 56.063 85.8997 141.922 73.8081 57.9468 85.2355 79.4715 179.938 53.0819 87.3326 71.8315 87.9914 100.61 151.407 114.373 125.783 105.307 60.7779 79.5968 66.8362 142.052 60.6546 54.301 127.713 107.625 91.3388 65.6063 73.1091 102.237 124.42 76.0534 91.7031 61.9982 68.0816 57.0655 105.109 57.3725 91.7383
186000 156.879 71.1218 112.376 56.4194 86.9096 143.32 74.4433 58.3333 85.699 80.3699 181.785 53.4379 88.2072 72.3202 88.8226 101.428 152.901 115.509 126.912 105.906 61.1069 80.1809 67.445 143.364 61.0102 54.5971 129.111 108.706 92.0014 65.9144 73.6719 103.185 125.717 76.6888 92.4237 62.4252 68.6021 57.4759 106.103 57.7504 92.5145
188000 158.165 71.627 113.027 56.7275 87.7856 144.779 75.0918 58.6328 86.0805 81.1208 183.644 53.8671 89.0183 72.7762 89.522 102.19 154.269 116.7 127.964 106.55 61.3996 80.8029 68.1419 144.727 61.3714 54.81 130.313 109.756 92.7593 66.2846 74.3567 104.216 126.994 77.3081 93.126 62.8248 69.1829 57.7716 107.056 58.2086 93.2737
190000 159.48 72.146 113.677 57.0451 88.6578 146.052 75.7322 58.9262 86.4511 81.7241 185.534 54.2366 89.7734 73.2219 90.2948 103.001 155.721 117.808 129.112 107.157 61.721 81.4162 68.7907 145.948 61.7269 55.0508 131.576 110.834 93.556 66.6386 75.0055 105.19 128.294 77.9263 93.711 63.2164 69.7324 58.0568 107.934 58.5532 94.0158
192000 160.897 72.6245 114.383 57.3908 89.4972 147.371 76.3729 59.1363 86.8176 82.5032 187.441 54.4872 90.5458 73.6057 91.0597 103.828 157.112 118.912 130.294 107.805 62.0272 82.0414 69.3387 147.275 62.1748 55.313 132.8 111.922 94.2245 67.0746 75.6409 106.153 129.507 78.6231 94.3002 63.6568 70.2243 58.4284 108.743 58.9504 94.7625
194000 162.312 73.0259 115.027 57.7496 90.3161 148.637 77.0688 59.4142 87.2963 83.2197 189.345 54.7172 91.4116 73.9493 91.8852 104.707 158.621 119.974 131.423 108.452 62.3649 82.6801 69.8881 148.601 62.5252 55.5821 134.048 112.89 95.0286 67.4986 76.3655 107.167 130.722 79.3769 94.9161 63.9682 70.7236 58.6861 109.684 59.3712 95.516
196000 163.85 73.4189 115.633 57.9675 91.1061 149.991 77.6495 59.7012 87.7173 83.8687 191.298 54.9831 92.2758 74.3045 92.6974 105.59 160.206 121.032 132.535 109.153 62.6904 83.2083 70.4926 149.937 62.9625 55.7734 135.334 113.836 95.7493 67.9447 77.0618 108.133 131.859 80.1439 95.4878 64.326 71.2363 58.8844 110.606 59.7587 96.2601
198000 165.254 73.8559 116.371 58.3204 91.8811 151.181 78.2472 60.0929 88.0778 84.5978 193.238 55.229 93.1088 74.6497 93.4634 106.43 161.879 122.014 133.588 109.931 63.0752 83.8717 71.1088 151.316 63.3658 55.9959 136.713 114.875 96.455 68.3544 77.7226 109.07 133.033 80.9177 96.0974 64.7703 71.7663 59.1109 111.5 60.1108 97.016
200000 166.604 74.1567 117.027 58.6985 92.7422 152.327 78.769 60.4751 88.4364 85.3752 195.143 55.5109 93.9832 74.9965 94.2655 107.316 163.497 122.92 134.664 110.67 63.3738 84.4815 71.758 152.598 63.8276 56.181 138.026 115.852 97.1608 68.7616 78.3077 110.005 134.283 81.6726 96.6114 65.1934 72.2391 59.4352 112.295 60.4625 97.7526
202000 168.067 74.4368 117.783 59.0134 93.5235 153.47 79.2992 60.7843 88.7223 86.0611 196.954 55.6485 94.8609 75.3605 95.0282 108.091 165.266 123.882 135.85 111.38 63.6845 85.1467 72.2457 153.836 64.3224 56.4384 139.343 116.816 97.8427 69.2394 78.9291 110.921 135.45 82.4501 97.0725 65.5804 72.7908 59.6935 113.133 60.8431 98.4815
204000 169.635 74.8235 118.62 59.3474 94.3531 154.663 79.8993 61.1488 89.0048 86.7901 198.741 55.9928 95.8337 75.7428 95.794 108.837 166.958 124.95 136.908 112.066 63.9617 85.7434 72.8918 155.15 64.833 56.6527 140.703 117.871 98.5319 69.7111 79.5027 111.794 136.743 83.1818 97.7043 65.9749 73.4736 60.0141 114.033 61.209 99.2447
206000 171.294 75.2018 119.35 59.7121 95.1131 155.772 80.446 61.5718 89.3648 87.515 200.561 56.2485 96.6656 76.2743 96.5317 109.639 168.793 126.108 137.952 112.7 64.2006 86.3773 73.4746 156.453 65.328 56.9368 142.057 119.032 99.2907 70.0618 80.1751 112.648 138.016 83.9777 98.3148 66.303 74.1625 60.2988 114.882 61.4928 100.007
208000 173.034 75.667 120.073 59.9902 95.9986 156.868 80.9569 61.9266 89.7053 88.1774 202.433 56.5428 97.5635 76.7717 97.224 110.476 170.492 127.113 139.11 113.288 64.432 87.007 73.9266 157.746 65.851 57.2517 143.398 120.163 99.9997 70.4459 80.7583 113.568 139.212 84.7483 98.8259 66.6931 74.6816 60.6106 115.681 61.7976 100.755
210000 174.724 76.0728 120.696 60.2109 96.8278 157.952 81.5493 62.2072 90.044 88.9742 204.331 56.8354 98.4151 77.15 97.9146 111.402 172.167 128.209 140.25 113.847 64.7369 87.6503 74.4988 159.008 66.3365 57.5324 144.827 121.334 100.678 70.9289 81.4363 114.417 140.421 85.4536 99.3521 67.0746 75.3352 60.9667 116.551 62.021 101.508
212000 176.524 76.5643 121.422 60.5909 97.5831 159.028 82.1479 62.5737 90.4153 89.6293 206.215 57.0684 99.3142 77.4919 98.6079 112.309 173.889 129.315 141.369 114.372 65.1137 88.3098 75.0366 160.24 66.8583 57.7736 146.177 122.494 101.269 71.3362 82.1704 115.179 141.654 86.2136 99.8995 67.4186 75.9065 61.3758 117.464 62.2917 102.265
214000 178.263 76.9079 122.185 60.9752 98.3318 160.091 82.7225 62.8484 90.8149 90.4743 208.075 57.3897 100.226 77.8061 99.2567 113.164 175.416 130.342 142.466 114.959 65.3521 88.8718 75.5542 161.56 67.3891 58.0209 147.624 123.594 101.827 71.7041 82.7575 115.944 142.829 87.0322 100.475 67.7169 76.5373 61.7104 118.442 62.5639 103.006
216000 179.891 77.2462 122.964 61.2907 99.0775 161.162 83.3411 63.1717 91.2346 91.3295 209.932 57.6951 101.119 78.1182 99.8684 114.12 177.006 131.309 143.619 115.595 65.7463 89.4907 76.1213 162.79 67.8476 58.1438 148.971 124.667 102.459 72.0191 83.4797 116.825 144.035 87.7999 101.106 67.9465 77.153 62.0238 119.35 62.8931 103.749
218000 181.588 77.538 123.737 61.5902 99.7927 162.198 83.9182 63.6212 91.7107 92.1811 211.789 57.9766 102.033 78.4186 100.53 114.946 178.498 132.294 144.67 116.124 66.0687 89.9696 76.6602 163.966 68.3274 58.2685 150.332 125.862 103.079 72.3766 84.1553 117.638 145.235 88.5269 101.77 68.1443 77.7904 62.3571 120.198 63.1473 104.476
220000 183.299 77.8193 124.457 61.8584 100.433 163.333 84.5322 63.9161 92.0674 93.0038 213.567 58.3493 103.014 78.7613 101.126 115.678 179.961 133.255 145.744 116.63 66.3366 90.632 77.2565 165.227 68.7597 58.3141 151.757 127.103 103.774 72.7482 84.7632 118.551 146.506 89.3103 102.483 68.4454 78.4179 62.7235 121.132 63.4393 105.212
222000 184.968 78.2109 125.213 62.1892 101.192 164.465 85.1285 64.3209 92.4404 93.7678 215.303 58.626 103.925 79.1887 101.796 116.417 181.412 134.231 146.896 117.149 66.5765 91.2242 77.7733 166.452 69.2531 58.4389 153.253 128.199 104.507 73.0581 85.4301 119.436 147.714 90.115 103.166 68.7338 78.9431 63.0798 122.045 63.717 105.949
224000 186.678 78.4849 125.958 62.4811 101.871 165.567 85.7914 64.8221 92.7883 94.551 217.052 58.9456 104.876 79.5271 102.419 117.152 182.885 135.135 148.004 117.664 66.864 91.8639 78.3588 167.666 69.785 58.4802 154.742 129.246 105.169 73.3825 86.0956 120.366 148.883 90.8985 103.905 69.0887 79.4805 63.3558 122.94 63.9523 106.679
226000 188.438 78.8562 126.684 62.8356 102.574 166.639 86.3789 65.2384 93.1204 95.2949 218.84 59.2493 105.793 80.0042 103.022 117.892 184.422 136.077 149.277 118.177 67.2449 92.4225 78.8761 168.862 70.2701 58.5838 156.291 130.314 105.757 73.7734 86.7051 121.307 150.066 91.7417 104.597 69.3947 80.0797 63.6434 123.808 64.2365 107.42
228000 190.177 79.2379 127.373 63.0781 103.298 167.686 86.9132 65.6524 93.4956 96.0631 220.62 59.5295 106.624 80.4598 103.604 118.648 186.08 136.953 150.566 118.643 67.7435 92.931 79.3739 170.184 70.7016 58.65 157.779 131.425 106.485 74.1543 87.3966 122.127 151.132 92.6028 105.361 69.6295 80.6484 63.9621 124.749 64.4826 108.156
230000 191.802 79.533 128.053 63.4276 104.044 168.799 87.4751 66.0264 93.8559 96.821 222.341 59.8669 107.442 80.8294 104.233 119.402 187.653 137.897 151.822 119.133 68.025 93.4417 79.8038 171.485 71.1822 58.8105 159.234 132.432 107.141 74.5994 88.0837 122.986 152.235 93.4511 106.027 69.709 81.2051 64.2507 125.668 64.783 108.875
232000 193.415 79.8782 128.862 63.7236 104.8 169.907 88.0517 66.3792 94.3023 97.5639 224.074 60.2733 108.325 81.2848 104.865 120.151 189.197 138.731 153.169 119.649 68.3139 93.9378 80.2598 172.76 71.616 58.9546 160.759 133.42 107.709 75.0664 88.808 123.893 153.334 94.2569 106.767 69.9391 81.7191 64.5351 126.627 65.1082 109.61
234000 194.972 80.267 129.617 64.0254 105.554 170.982 88.5694 66.8569 94.7078 98.2836 225.919 60.6925 109.151 81.7099 105.443 120.986 190.774 139.665 154.358 120.258 68.651 94.4076 80.8463 173.934 72.1216 59.1788 162.226 134.415 108.26 75.4615 89.4379 124.757 154.445 95.0499 107.4 70.2003 82.2115 64.9417 127.654 65.3976 110.345
236000 196.6 80.7361 130.366 64.3341 106.404 171.986 89.1544 67.2842 95.1336 98.9487 227.847 61.152 110.055 82.1297 106.085 121.673 192.379 140.622 155.553 120.839 68.8603 94.8229 81.4054 175.153 72.5934 59.4044 163.731 135.444 108.88 75.9217 90.1331 125.556 155.564 95.7377 108.004 70.5497 82.7402 65.2925 128.664 65.6793 111.085
238000 198.122 81.1633 131.051 64.6563 107.209 172.924 89.6725 67.6417 95.4183 99.735 229.749 61.4848 110.973 82.5935 106.58 122.423 193.986 141.591 156.711 121.443 69.1447 95.3187 81.9729 176.394 73.1434 59.5556 165.271 136.477 109.507 76.3504 90.9106 126.36 156.711 96.4955 108.707 70.85 83.2193 65.5551 129.655 65.998 111.818
240000 199.594 81.6587 131.74 64.9769 108.025 173.797 90.2674 68.0577 95.7283 100.436 231.617 61.8781 111.838 82.9587 107.193 123.171 195.567 142.576 157.948 122.029 69.4478 95.8076 82.4924 177.622 73.6268 59.6494 166.799 137.497 110.166 76.7685 91.5075 127.3 157.884 97.2628 109.443 71.2459 83.6695 65.9461 130.647 66.3005 112.554
242000 201.158 82.2266 132.486 65.2956 108.83 174.724 90.8535 68.3691 96.0897 101.088 233.512 62.1718 112.812 83.3053 107.719 123.952 197.166 143.53 159.184 122.514 69.7832 96.3912 82.9023 178.848 74.1564 59.6971 168.385 138.567 110.809 77.2326 92.0201 128.3 159.051 98.0553 110.17 71.6302 84.0775 66.3087 131.573 66.5773 113.288
244000 202.796 82.8224 133.259 65.5454 109.59 175.702 91.3806 68.7485 96.5025 101.838 235.393 62.4851 113.584 83.7205 108.406 124.738 198.808 144.537 160.467 122.938 70.0238 96.9237 83.3682 180.162 74.6735 59.8043 169.89 139.564 111.484 77.6317 92.6351 129.161 160.295 98.8685 110.912 72.0779 84.5576 66.657 132.472 66.8269 114.031
246000 204.257 83.3898 134 65.8666 110.308 176.633 92.0167 69.1419 96.8311 102.448 237.124 62.7814 114.507 84.0837 108.981 125.574 200.394 145.54 161.744 123.394 70.3953 97.4255 83.9004 181.485 75.1801 60.0053 171.376 140.61 112.076 77.9965 93.187 130.027 161.498 99.6225 111.618 72.4145 85.1238 67.0252 133.387 67.1551 114.763
248000 205.83 83.8599 134.707 66.2512 111.002 177.669 92.5653 69.5766 97.2116 103.091 238.784 63.086 115.461 84.4901 109.498 126.459 201.954 146.553 162.989 123.816 70.7324 97.9915 84.393 182.808 75.6796 60.1566 172.923 141.596 112.654 78.334 93.8011 130.924 162.719 100.446 112.325 72.7945 85.6341 67.3921 134.28 67.474 115.498
250000 207.373 84.2598 135.311 66.5268 111.652 178.621 93.1925 69.8437 97.5345 103.808 240.557 63.5046 116.339 84.8113 109.926 127.295 203.607 147.524 164.377 124.235 71.0103 98.4443 84.9999 184.222 76.2742 60.3313 174.533 142.632 113.106 78.7143 94.3928 131.75 163.957 101.215 113.124 73.1387 86.0863 67.6595 135.06 67.7996 116.219
252000 208.822 84.7085 135.974 66.7379 112.316 179.568 93.7985 70.2283 98.0015 104.541 242.299 63.9219 117.382 85.1452 110.428 128.22 205.141 148.541 165.786 124.725 71.315 99.0324 85.5399 185.563 76.8219 60.4382 176.096 143.575 113.613 79.0496 94.9853 132.629 165.215 101.982 113.831 73.4903 86.4968 67.9575 135.845 68.228 116.95
254000 210.359 85.1072 136.6 66.9969 113.012 180.562 94.3999 70.6023 98.4398 105.271 244.175 64.3318 118.222 85.4443 110.963 129.029 206.595 149.597 167.33 125.198 71.631 99.5453 86.1307 186.874 77.3727 60.538 177.69 144.475 114.138 79.4086 95.6 133.435 166.573 102.879 114.574 73.7744 87.0134 68.1981 136.732 68.6058 117.686
256000 211.838 85.5809 137.3 67.2269 113.621 181.562 95.0021 70.9736 98.9 106.013 245.928 64.7029 119.052 85.7558 111.521 129.815 208.022 150.587 168.883 125.688 71.9728 100.037 86.7424 188.184 77.8282 60.6811 179.309 145.429 114.584 79.879 96.2912 134.224 167.866 103.678 115.187 74.0323 87.534 68.3399 137.579 68.8946 118.406
258000 213.28 86.1422 137.927 67.5071 114.344 182.56 95.5624 71.3217 99.4009 106.746 247.759 65.0553 119.963 86.2427 112.088 130.569 209.58 151.556 170.339 126.11 72.2704 100.494 87.4353 189.601 78.3624 60.8513 180.903 146.314 115.073 80.2498 96.9803 135.128 169.147 104.492 115.814 74.2848 88.1144 68.3917 138.439 69.1857 119.14
260000 214.799 86.6422 138.491 67.7564 115.037 183.599 96.1854 71.6749 99.8344 107.53 249.587 65.4316 120.882 86.6091 112.632 131.34 211.21 152.46 171.731 126.562 72.5921 100.978 88.1619 191.024 78.8685 60.977 182.478 147.287 115.558 80.6401 97.7088 136.032 170.459 105.375 116.563 74.4845 88.6296 68.5689 139.275 69.5026 119.879
262000 216.345 87.1577 138.992 67.9189 115.607 184.649 96.7321 72.0054 100.341 108.354 251.497 65.7666 121.789 87.0158 113.093 132.202 212.718 153.508 173.051 127.066 72.9073 101.469 88.7847 192.443 79.3421 61.0682 184.026 148.374 116.087 80.9769 98.3716 136.897 171.716 106.226 117.312 74.8065 89.201 68.7686 140.139 69.8248 120.614
264000 217.891 87.6992 139.447 68.2189 116.381 185.634 97.2686 72.3649 100.783 109.076 253.334 66.1017 122.789 87.475 113.598 133.095 214.289 154.457 174.424 127.579 73.2906 101.856 89.3371 193.784 79.809 61.2858 185.608 149.446 116.731 81.1922 99.0412 137.801 172.961 107.061 118.041 75.0444 89.7664 68.9095 141.07 70.1837 121.353
266000 219.4 88.2463 139.838 68.411 117.184 186.678 97.8882 72.6574 101.239 109.916 255.098 66.4644 123.771 87.9047 114.114 134.063 215.918 155.31 175.789 128.246 73.6912 102.15 89.9126 195.136 80.2324 61.461 187.122 150.603 117.36 81.5104 99.5085 138.629 174.13 107.787 118.767 75.2205 90.3081 69.1143 141.9 70.5851 122.082
268000 220.877 88.768 140.235 68.6656 117.852 187.649 98.3671 72.9971 101.576 110.661 256.938 66.7903 124.609 88.401 114.675 134.93 217.516 156.167 177.163 128.746 74.0682 102.514 90.5211 196.565 80.6458 61.6079 188.73 151.786 117.929 81.8441 100.098 139.568 175.34 108.533 119.503 75.3819 90.9027 69.1887 142.789 70.9196 122.8
270000 222.268 89.1724 140.719 69.0105 118.468 188.643 98.8439 73.3455 101.902 111.381 258.663 67.1725 125.568 88.9536 115.051 135.752 219.083 157.069 178.502 129.177 74.6222 102.931 91.1068 198.089 81.1816 61.7806 190.404 152.939 118.476 82.2795 100.684 140.399 176.535 109.28 120.233 75.6018 91.3413 69.3244 143.734 71.2032 123.522
272000 223.82 89.5956 141.091 69.3537 119.162 189.659 99.4433 73.6772 102.247 112.189 260.461 67.5498 126.524 89.3517 115.564 136.616 220.702 157.891 179.877 129.586 75.0374 103.354 91.8143 199.562 81.7736 61.9756 191.995 154.016 119.045 82.6276 101.26 141.265 177.771 109.97 121.028 75.8314 92.0112 69.4982 144.705 71.5603 124.261
274000 225.37 90.0377 141.516 69.6451 119.84 190.792 100.048 73.9646 102.642 112.84 262.289 67.9788 127.443 89.7679 116.02 137.545 222.188 158.711 181.166 129.992 75.4657 103.755 92.4745 201.026 82.3389 62.1514 193.645 155.169 119.534 83.0069 101.8 142.111 179.018 110.702 121.769 76.0906 92.565 69.7379 145.601 71.9285 124.992
276000 226.804 90.5814 141.864 69.8443 120.524 191.883 100.655 74.3427 102.968 113.563 264.091 68.2552 128.432 90.2184 116.531 138.507 223.569 159.567 182.429 130.307 75.8837 104.17 93.1676 202.432 82.7767 62.3837 195.332 156.295 120.091 83.3069 102.323 142.981 180.359 111.482 122.511 76.2233 93.1293 69.9045 146.575 72.3584 125.716
278000 228.27 91.0005 142.187 69.9894 121.144 193.036 101.195 74.6676 103.245 114.257 265.829 68.583 129.444 90.6773 117.008 139.365 225.022 160.475 183.748 130.682 76.3058 104.508 93.7945 203.935 83.2917 62.5842 197.025 157.279 120.624 83.672 102.836 143.834 181.815 112.262 123.269 76.2548 93.6564 70.0714 147.417 72.7431 126.425
280000 229.857 91.4124 142.603 70.1323 121.819 194.073 101.723 74.9829 103.555 114.945 267.643 68.8688 130.421 91.0039 117.529 140.286 226.61 161.486 184.961 131.016 76.6981 104.892 94.3667 205.359 83.8219 62.7772 198.565 158.254 121.198 83.9915 103.44 144.689 183.188 113.062 123.957 76.3681 94.2545 70.3031 148.239 73.127 127.137
282000 231.279 91.7984 142.929 70.2722 122.445 195.175 102.279 75.2902 103.825 115.635 269.468 69.2536 131.369 91.3837 118.023 141.076 228.215 162.563 186.273 131.35 77.1819 105.361 94.9601 206.639 84.3327 63.028 200.14 159.164 121.773 84.332 103.99 145.503 184.596 113.862 124.696 76.4747 94.8602 70.5509 149.076 73.4714 127.847
284000 232.696 92.2217 143.158 70.3998 123.081 196.175 102.861 75.6027 104.173 116.401 271.294 69.5419 132.377 91.6783 118.329 142.033 229.784 163.662 187.592 131.685 77.6646 105.74 95.5742 207.975 84.8586 63.267 201.719 160.122 122.271 84.714 104.483 146.446 185.961 114.63 125.463 76.6583 95.4877 70.8157 149.837 73.7734 128.555
286000 234.186 92.5616 143.334 70.611 123.781 197.209 103.44 75.8983 104.44 117.112 273.112 69.7932 133.296 92.0781 118.757 142.802 231.282 164.708 188.847 131.997 78.0848 106.072 96.1801 209.338 85.4108 63.496 203.207 161.023 122.818 85.0518 104.995 147.328 187.448 115.287 126.26 76.8541 96.1605 70.9846 150.73 74.0545 129.251
288000 235.567 92.9648 143.525 70.7712 124.489 198.243 104.045 76.1782 104.67 117.887 275.007 70.1222 134.248 92.4697 119.199 143.517 232.875 165.665 190.136 132.364 78.4385 106.433 96.7979 210.645 85.7947 63.7788 204.737 161.926 123.36 85.3435 105.497 148.259 188.982 115.939 127.152 77.0231 96.8996 71.1911 151.557 74.2873 129.95
290000 236.918 93.41 143.706 70.9439 125.161 199.253 104.735 76.516 105.02 118.666 276.986 70.4992 135.188 92.8521 119.638 144.282 234.418 166.593 191.464 132.731 78.7393 106.713 97.3522 211.963 86.25 63.9636 206.33 162.871 123.952 85.6431 106.025 149.149 190.532 116.659 127.996 77.2523 97.5618 71.3372 152.463 74.5442 130.657
292000 238.279 93.8762 143.889 71.1976 125.802 200.21 105.344 76.8192 105.453 119.289 278.856 70.7758 136.104 93.2123 120.201 145.062 236.055 167.591 192.681 133.173 79.0609 107.027 97.9633 213.212 86.6895 64.2188 207.857 163.958 124.558 85.9282 106.516 150.149 192.117 117.369 128.755 77.5852 98.154 71.4195 153.389 74.6891 131.362
294000 239.651 94.3096 144.113 71.4252 126.502 201.19 106.092 77.1295 105.868 120.065 280.848 71.0851 136.963 93.5204 120.646 145.909 237.681 168.501 193.968 133.557 79.3845 107.336 98.529 214.601 87.1822 64.4652 209.312 165.02 124.986 86.2832 106.943 151.064 193.684 118.193 129.449 77.9184 98.7117 71.5736 154.289 74.9572 132.073
296000 241.137 94.6777 144.366 71.5346 127.151 202.171 106.77 77.4704 106.324 120.807 282.775 71.4398 137.845 93.8954 121.101 146.761 239.18 169.454 195.216 134.075 79.7593 107.721 99.0592 215.94 87.5644 64.6617 210.771 166.06 125.532 86.5933 107.427 151.961 195.218 118.94 130.204 78.273 99.2982 71.7803 155.262 75.2072 132.785
298000 242.564 95.0009 144.627 71.7275 127.909 203.124 107.386 77.7703 106.794 121.539 284.659 71.7874 138.721 94.2352 121.541 147.492 240.651 170.448 196.408 134.59 80.0537 108.072 99.5749 217.273 88.0235 64.7715 212.274 167.122 126.067 86.8989 107.968 152.86 196.978 119.529 131.026 78.5922 99.8804 71.963 156.201 75.3397 133.486
300000 243.863 95.3885 144.906 71.9425 128.63 204.242 108.007 78.0226 107.307 122.227 286.562 72.1161 139.701 94.501 121.954 148.112 242.121 171.475 197.685 135.195 80.2535 108.462 100.076 218.715 88.5805 64.8253 213.825 168.231 126.551 87.198 108.462 153.705 198.724 120.276 131.754 78.809 100.437 72.0987 157.088 75.4774 134.188
302000 245.117 95.7627 145.174 72.2164 129.35 205.381 108.605 78.2291 107.79 122.966 288.552 72.3858 140.764 94.7864 122.303 148.852 243.552 172.524 198.789 135.797 80.5043 108.878 100.751 220.118 89.0671 64.8504 215.235 169.256 127.011 87.4032 108.925 154.547 200.441 121.111 132.545 79.0713 101.026 72.2233 157.924 75.6338 134.885
304000 246.361 96.149 145.405 72.4231 130.017 206.443 109.119 78.5756 108.307 123.726 290.553 72.6434 141.737 95.065 122.75 149.597 244.965 173.539 199.953 136.482 80.7637 109.265 101.37 221.498 89.4646 64.8204 216.646 170.434 127.564 87.6811 109.417 155.313 202.193 121.675 133.352 79.4389 101.688 72.4508 158.751 75.7951 135.585
306000 247.566 96.6152 145.643 72.6469 130.682 207.496 109.668 78.905 108.791 124.512 292.469 72.8679 142.752 95.3438 123.201 150.345 246.433 174.478 201.238 137.13 81.093 109.627 101.957 222.799 89.8368 64.8504 218.095 171.608 128.076 87.9853 109.823 156.168 203.933 122.388 134.141 79.8298 102.335 72.6751 159.652 75.9507 136.29
308000 248.836 97.0439 145.836 72.8771 131.345 208.569 110.288 79.1614 109.212 125.273 294.376 73.1182 143.801 95.6615 123.546 151.118 247.957 175.555 202.356 137.799 81.4203 110.067 102.565 224.076 90.2781 64.8946 219.636 172.767 128.566 88.2585 110.214 157.075 205.607 123.099 134.977 80.2206 103.055 72.9291 160.547 76.0436 137.001
310000 250.148 97.4691 146.033 73.1311 132.044 209.71 110.914 79.4307 109.673 126.015 296.374 73.3101 144.786 95.933 123.916 151.942 249.447 176.408 203.451 138.49 81.6616 110.476 103.189 225.363 90.7181 65.0369 221.102 173.886 129.088 88.5009 110.635 157.969 207.196 123.811 135.777 80.6807 103.727 73.1667 161.35 76.1326 137.702
312000 251.406 97.9075 146.199 73.2214 132.636 210.817 111.545 79.7717 110.182 126.708 298.343 73.5149 145.685 96.2613 124.313 152.765 251.047 177.287 204.577 139.225 81.9086 110.881 103.782 226.642 91.1532 65.0606 222.608 174.908 129.608 88.7349 111.15 158.928 208.884 124.535 136.613 81.069 104.349 73.4206 162.167 76.1902 138.4
314000 252.681 98.3125 146.402 73.3625 133.276 211.954 112.177 80.1331 110.655 127.53 300.267 73.7746 146.584 96.6358 124.774 153.629 252.663 178.147 205.773 139.995 82.0878 111.257 104.376 227.928 91.6646 65.0625 224.1 175.968 130.091 88.95 111.657 159.881 210.508 125.318 137.283 81.3891 104.982 73.646 162.973 76.3477 139.105
316000 253.91 98.6573 146.707 73.4184 133.818 213.138 112.83 80.5038 111.075 128.193 302.225 74.0931 147.542 96.9807 125.229 154.371 254.272 179.05 206.959 140.804 82.2587 111.606 104.803 229.343 92.1255 65.1122 225.627 177.015 130.583 89.3047 112.156 160.79 212.07 126.082 138.061 81.7114 105.619 73.8371 163.739 76.4208 139.801
318000 255.255 99.0756 146.982 73.576 134.409 214.384 113.527 80.8197 111.482 129.011 304.124 74.3894 148.481 97.4334 125.777 155.173 255.908 179.909 208.18 141.621 82.471 112.02 105.405 230.659 92.5406 65.1223 227.039 178.145 130.965 89.5837 112.692 161.72 213.693 126.874 138.816 82.0793 106.234 74.0138 164.447 76.6065 140.516
320000 256.597 99.5442 147.183 73.68 135.009 215.581 114.161 81.1707 111.927 129.72 306.103 74.6344 149.353 97.9211 126.383 155.985 257.394 180.726 209.267 142.45 82.6334 112.416 105.942 231.977 92.9664 65.1935 228.53 179.194 131.36 89.8427 113.23 162.621 215.271 127.673 139.489 82.3102 106.857 74.3125 165.176 76.7561 141.214
322000 257.91 99.9646 147.475 73.8038 135.604 216.739 114.806 81.4117 112.248 130.536 308.069 74.9404 150.243 98.4362 126.978 156.785 258.984 181.494 210.478 143.372 82.8174 112.847 106.601 233.352 93.3991 65.289 229.961 180.196 131.708 90.1407 113.781 163.475 216.843 128.391 140.209 82.5006 107.515 74.5601 165.741 76.8663 141.912
324000 259.131 100.395 147.789 73.9166 136.309 217.862 115.443 81.8245 112.673 131.273 309.972 75.2999 151.056 98.913 127.444 157.604 260.672 182.391 211.617 144.235 83.1332 113.318 107.155 234.705 93.8032 65.318 231.492 181.256 132.096 90.3795 114.281 164.357 218.386 129.075 140.942 82.6523 108.123 74.8392 166.467 76.9597 142.614
326000 260.434 100.941 148.074 74.056 136.984 218.999 116.005 82.0716 113.025 132.029 312.01 75.562 151.809 99.3633 127.974 158.357 262.268 183.354 212.84 145.032 83.3996 113.735 107.679 235.975 94.2037 65.45 233.049 182.283 132.492 90.6714 114.731 165.203 219.995 129.818 141.766 82.8473 108.757 75.1296 167.158 76.9749 143.313
328000 261.728 101.331 148.41 74.2423 137.646 220.161 116.738 82.3391 113.418 132.728 314.147 75.9365 152.619 99.9154 128.493 159.089 263.81 184.31 214.023 145.886 83.6721 114.131 108.222 237.265 94.541 65.6215 234.658 183.328 132.792 90.934 115.262 166.114 221.534 130.478 142.604 83.0035 109.365 75.3714 167.887 77.0292 144.02
330000 262.981 101.717 148.708 74.33 138.349 221.373 117.463 82.7253 113.801 133.433 316.196 76.2427 153.407 100.42 129.049 159.926 265.3 185.357 215.273 146.631 83.8537 114.434 108.784 238.637 94.9015 65.7225 236.29 184.433 133.279 91.1655 115.713 167.051 223.106 131.194 143.37 83.17 109.994 75.7339 168.537 77.1403 144.73
332000 264.204 102.196 148.953 74.3702 139.051 222.56 118.041 83.0459 114.24 134.13 318.149 76.5018 154.207 100.857 129.581 160.738 266.882 186.426 216.492 147.385 84.0412 114.767 109.351 239.927 95.3257 65.8762 237.924 185.521 133.668 91.4382 116.198 168.106 224.785 131.863 144.14 83.3779 110.67 76.0567 169.177 77.2107 145.436
334000 265.547 102.533 149.244 74.4226 139.785 223.685 118.615 83.4171 114.758 134.801 320.148 76.8225 155.029 101.276 130.104 161.472 268.447 187.477 217.804 148.103 84.1928 115.117 109.869 241.288 95.8217 66.0394 239.492 186.628 134.101 91.6828 116.665 169.136 226.419 132.577 144.935 83.4797 111.324 76.2627 169.858 77.25 146.141
336000 266.787 102.872 149.513 74.5766 140.604 224.831 119.213 83.8364 115.216 135.498 322.269 77.0589 155.849 101.646 130.626 162.309 269.98 188.538 219.019 148.8 84.4112 115.508 110.346 242.564 96.2267 66.1941 241.029 187.664 134.381 92.0079 117.099 170.021 228.028 133.269 145.798 83.6559 111.952 76.5297 170.417 77.3062 146.836
338000 268.152 103.306 149.793 74.7435 141.383 225.985 119.759 84.2115 115.732 136.244 324.295 77.336 156.716 102.017 131.094 163.069 271.475 189.592 220.225 149.578 84.621 115.787 110.831 243.807 96.6643 66.4071 242.58 188.69 134.688 92.2462 117.619 171.004 229.614 133.953 146.58 83.8124 112.552 76.72 171.084 77.3511 147.533
340000 269.394 103.576 150.019 74.8001 142.106 227.186 120.264 84.4843 116.307 136.908 326.308 77.6726 157.608 102.315 131.546 163.761 273.091 190.645 221.543 150.355 84.9495 116.126 111.382 245.027 97.0574 66.7029 244.112 189.756 135.056 92.494 118.117 172.013 231.12 134.585 147.324 83.9341 113.175 76.976 171.811 77.4544 148.227
342000 270.744 103.884 150.277 74.885 142.833 228.451 120.851 84.842 116.803 137.634 328.324 77.9983 158.444 102.636 131.964 164.613 274.679 191.703 222.958 151.185 85.2551 116.479 111.956 246.169 97.3892 66.898 245.746 190.919 135.417 92.7532 118.559 173.029 232.631 135.236 148.029 84.1191 113.764 77.3074 172.502 77.5393 148.935
344000 271.946 104.222 150.61 75.0302 143.583 229.721 121.38 85.1714 117.413 138.323 330.373 78.1651 159.297 102.823 132.474 165.446 276.275 192.88 224.421 151.973 85.4956 116.822 112.545 247.329 97.6835 67.2062 247.202 192.102 135.843 93.0239 118.99 174.006 234.246 135.838 148.817 84.401 114.368 77.5815 173.11 77.5952 149.643
346000 273.147 104.56 150.97 75.1514 144.245 230.98 121.922 85.4344 117.941 139.09 332.447 78.4534 160.182 103.121 132.944 166.205 277.919 194.052 225.801 152.705 85.7103 117.141 113.05 248.476 97.9977 67.4305 248.659 193.293 136.191 93.3248 119.49 174.938 235.766 136.459 149.611 84.6443 115.009 77.8179 173.762 77.645 150.342
348000 274.354 104.813 151.327 75.3385 144.924 232.259 122.44 85.7602 118.365 139.911 334.456 78.7659 161.162 103.52 133.333 166.997 279.516 195.194 227.253 153.352 86.0102 117.547 113.481 249.584 98.2749 67.7044 250.182 194.366 136.628 93.6208 119.981 175.988 237.305 137.104 150.4 84.9694 115.58 78.0527 174.487 77.7219 151.051
350000 275.567 105.05 151.725 75.4116 145.554 233.581 122.998 86.1025 118.868 140.676 336.417 79.0866 162.12 103.917 133.708 167.815 281.015 196.312 228.772 153.967 86.272 117.917 113.962 250.759 98.6647 67.8586 251.648 195.519 137.102 93.8437 120.514 177.052 238.793 137.721 151.194 85.2157 116.115 78.2761 175.123 77.8187 151.751
352000 276.794 105.297 152.147 75.5364 146.097 234.89 123.531 86.4562 119.354 141.412 338.419 79.3352 162.973 104.25 134.164 168.605 282.629 197.385 230.274 154.671 86.5752 118.308 114.466 251.944 99.0547 68.0688 253.1 196.642 137.518 94.1602 121.016 178.1 240.267 138.394 152.034 85.5425 116.687 78.4319 175.753 77.909 152.455
354000 277.944 105.547 152.604 75.6109 146.774 236.29 124.021 86.8216 119.871 142.127 340.479 79.5376 163.995 104.7 134.638 169.454 284.169 198.386 231.762 155.371 87.0259 118.603 114.991 253.11 99.3723 68.2845 254.552 197.722 137.924 94.537 121.399 179.107 241.893 139.059 152.745 85.7892 117.201 78.6796 176.44 78.0966 153.166
356000 279.176 105.767 153.045 75.764 147.325 237.564 124.555 87.0679 120.344 142.92 342.541 79.8326 164.964 105.058 135.068 170.289 285.681 199.471 233.225 156.139 87.3349 118.873 115.603 254.348 99.6853 68.3589 256.01 198.817 138.383 94.8482 121.85 180.207 243.409 139.721 153.545 86.009 117.71 78.8899 176.99 78.152 153.864
358000 280.347 106.007 153.476 75.8818 147.91 238.976 125.186 87.4226 120.787 143.694 344.574 80.1002 165.965 105.419 135.533 171.12 287.29 200.422 234.695 156.833 87.6896 119.231 116.196 255.617 100.048 68.431 257.48 199.943 138.808 95.0711 122.322 181.205 244.977 140.472 154.231 86.1678 118.214 79.0941 177.563 78.2273 154.566
360000 281.498 106.279 153.926 76.1002 148.532 240.324 125.818 87.754 121.25 144.439 346.555 80.3876 166.94 105.903 136.023 171.994 288.857 201.438 236.078 157.551 87.9619 119.519 116.767 256.82 100.222 68.4775 258.991 201.062 139.317 95.3644 122.836 182.266 246.6 141.178 155.037 86.3298 118.817 79.3478 178.2 78.2371 155.275
362000 282.694 106.59 154.303 76.233 149.172 241.631 126.415 88.1413 121.613 145.038 348.522 80.5607 167.917 106.354 136.456 172.865 290.502 202.398 237.508 158.236 88.2159 119.862 117.304 258.021 100.446 68.5054 260.406 202.138 139.755 95.6333 123.419 183.291 248.163 141.974 155.702 86.4314 119.435 79.5187 178.758 78.3796 155.963
364000 283.878 106.917 154.625 76.4378 149.837 242.874 127.123 88.5672 122.033 145.708 350.449 80.9583 168.784 106.744 136.878 173.662 292.163 203.283 239.019 158.953 88.4432 120.159 117.763 258.983 100.637 68.5452 261.883 203.266 140.111 95.9093 123.908 184.32 249.817 142.735 156.452 86.54 120.09 79.7233 179.423 78.4693 156.652
366000 285.165 107.267 155.026 76.679 150.462 244.137 127.745 89.0535 122.472 146.432 352.379 81.2099 169.758 107.209 137.31 174.471 293.852 204.247 240.498 159.606 88.6253 120.534 118.232 260.018 100.836 68.7501 263.337 204.394 140.515 96.1811 124.312 185.28 251.404 143.45 157.086 86.6736 120.694 79.9536 180.131 78.5941 157.349
368000 286.414 107.602 155.343 76.8351 151.073 245.391 128.398 89.4872 122.991 147.133 354.295 81.6146 170.682 107.615 137.687 175.36 295.598 205.169 242.02 160.259 88.7954 120.901 118.712 260.989 101.056 68.9577 264.891 205.494 140.795 96.4387 124.82 186.262 252.987 144.131 157.718 86.7063 121.252 80.1481 180.745 78.616 158.035
370000 287.708 107.918 155.857 77.0037 151.757 246.62 129.126 89.9364 123.441 147.916 356.211 81.9788 171.647 108.029 138.069 176.191 297.276 206.088 243.498 160.955 88.8891 121.276 119.295 261.871 101.352 69.2142 266.479 206.572 141.086 96.7876 125.372 187.296 254.468 144.772 158.482 86.8993 121.838 80.274 181.426 78.6505 158.738
372000 289.068 108.287 156.277 77.2444 152.329 247.897 129.693 90.2926 123.895 148.57 358.094 82.2226 172.567 108.437 138.318 177.056 298.921 207.11 245.037 161.727 89.1152 121.584 119.829 262.817 101.539 69.3446 268.056 207.713 141.378 97.1176 125.919 188.35 255.994 145.493 159.212 87.0426 122.45 80.392 182.093 78.7107 159.43
374000 290.448 108.618 156.639 77.4259 152.971 249.237 130.208 90.4743 124.399 149.227 359.952 82.4907 173.499 108.849 138.694 177.841 300.557 208.027 246.561 162.388 89.2529 121.852 120.329 263.669 101.787 69.4856 269.625 208.8 141.682 97.4331 126.543 189.374 257.506 146.072 159.934 87.2419 123.126 80.5872 182.677 78.7399 160.106
376000 291.883 108.953 156.976 77.5453 153.603 250.554 130.803 90.7047 124.97 149.912 361.821 82.6698 174.385 109.156 139.027 178.576 302.311 208.91 248.047 163.005 89.4362 122.112 120.875 264.514 102.031 69.6137 271.091 209.879 141.956 97.7045 127.226 190.43 258.943 146.649 160.553 87.4028 123.737 80.8006 183.443 78.7504 160.774
378000 293.17 109.285 157.266 77.7184 154.16 251.856 131.297 91.0434 125.541 150.598 363.644 82.9103 175.315 109.464 139.409 179.475 303.94 209.829 249.499 163.555 89.6491 122.363 121.57 265.447 102.258 69.821 272.611 210.897 142.265 98.0829 127.876 191.478 260.427 147.23 161.19 87.5131 124.36 80.9748 184.131 78.8186 161.448
380000 294.473 109.613 157.635 77.8427 154.653 253.166 131.784 91.314 126.103 151.287 365.543 83.1655 176.246 109.831 139.779 180.34 305.509 210.742 251.01 164.102 89.8415 122.688 122.211 266.353 102.614 70.0781 274.14 211.902 142.475 98.3539 128.445 192.43 261.886 147.921 161.791 87.6754 124.949 81.0816 184.828 78.8301 162.116
382000 295.639 109.965 157.941 77.8925 155.226 254.49 132.287 91.5503 126.631 151.997 367.574 83.3611 177.116 110.177 140.132 181.2 307.067 211.613 252.526 164.811 90.0324 123.099 122.88 267.221 102.916 70.3649 275.564 212.978 142.711 98.6592 129.1 193.448 263.353 148.544 162.38 87.8188 125.53 81.3694 185.591 78.8538 162.79
384000 296.907 110.436 158.178 77.9931 155.797 255.814 132.726 91.8569 127.141 152.754 369.481 83.6125 177.991 110.553 140.476 182.078 308.589 212.656 254.085 165.462 90.2051 123.397 123.501 268.023 103.117 70.7059 276.874 214.154 143.01 98.9809 129.686 194.436 264.907 149.193 163.103 88.1462 126.087 81.5994 186.244 79.028 163.475
386000 298.234 110.87 158.437 78.1345 156.24 257.085 133.2 92.0673 127.66 153.414 371.476 83.9277 178.84 110.905 140.864 182.801 310.105 213.858 255.729 166.091 90.3859 123.701 124.069 268.842 103.386 71.0105 278.344 215.339 143.293 99.3139 130.399 195.552 266.415 149.82 163.767 88.4701 126.557 81.8457 186.951 79.1307 164.163
388000 299.594 111.293 158.754 78.3124 156.831 258.328 133.715 92.328 128.231 154.099 373.369 84.2079 179.753 111.161 141.277 183.51 311.599 214.863 257.244 166.627 90.4946 124.03 124.706 269.763 103.685 71.2801 279.883 216.539 143.598 99.5745 130.974 196.597 267.935 150.484 164.517 88.7802 127.055 82.0058 187.575 79.2039 164.844
390000 300.917 111.681 159.063 78.5179 157.369 259.568 134.269 92.5415 128.805 154.787 375.304 84.4723 180.665 111.51 141.741 184.237 313.082 215.94 258.91 167.103 90.6969 124.406 125.205 270.765 103.915 71.6103 281.307 217.793 144.016 99.9042 131.568 197.693 269.501 151.18 165.25 88.9664 127.614 82.1123 188.348 79.3481 165.542
392000 302.22 112.117 159.29 78.7223 157.979 260.852 134.856 92.7332 129.313 155.508 377.237 84.8034 181.55 111.783 142.241 185.045 314.52 216.94 260.52 167.601 90.8966 124.7 125.787 271.692 104.11 71.9733 282.749 219.131 144.436 100.207 132.144 198.791 271.005 151.874 165.89 89.1106 128.117 82.3357 189.049 79.5144 166.234
394000 303.472 112.429 159.395 78.9002 158.664 262.229 135.416 93.0023 129.834 156.202 379.19 85.0329 182.394 112.076 142.718 185.808 316.057 217.88 262.076 168.138 91.0479 124.919 126.353 272.546 104.347 72.2876 284.161 220.384 144.953 100.576 132.755 199.917 272.573 152.475 166.59 89.3794 128.542 82.546 189.724 79.6556 166.916
396000 304.785 112.776 159.55 79.0567 159.271 263.6 135.98 93.2316 130.275 156.846 381.223 85.2662 183.25 112.377 143.192 186.519 317.632 218.91 263.57 168.748 91.2411 125.27 126.974 273.402 104.492 72.6085 285.47 221.58 145.481 100.901 133.325 201.061 274.06 153.08 167.168 89.6244 128.977 82.8671 190.346 79.7635 167.594
398000 306.09 113.199 159.732 79.2327 159.815 264.984 136.507 93.5152 130.82 157.574 383.239 85.5353 184.128 112.736 143.714 187.232 319.178 219.913 265.151 169.226 91.4424 125.555 127.619 274.192 104.629 72.964 286.978 222.747 145.905 101.177 133.905 202.173 275.572 153.658 167.832 89.8555 129.428 83.0945 191.061 79.8658 168.279
400000 307.425 113.601 159.961 79.4268 160.428 266.378 137.065 93.8459 131.266 158.237 385.313 85.7561 184.955 113.083 144.206 187.992 320.787 220.952 266.745 169.812 91.7255 125.906 128.038 274.901 104.744 73.2127 288.508 223.899 146.35 101.499 134.364 203.28 277.057 154.302 168.492 90.0743 129.893 83.292 191.763 79.9699 168.963
402000 308.644 113.886 160.084 79.6187 161.059 267.913 137.558 94.0291 131.792 158.906 387.322 86.0471 185.828 113.447 144.679 188.78 322.309 222.018 268.279 170.405 92.0577 126.257 128.513 275.75 104.844 73.503 290.101 225.077 146.771 101.738 134.84 204.482 278.586 154.888 169.088 90.2599 130.394 83.5729 192.414 80.047 169.645
404000 309.864 114.154 160.179 79.8143 161.672 269.329 138.002 94.2744 132.379 159.559 389.292 86.3011 186.721 113.833 145.081 189.565 323.786 223.181 269.8 171.051 92.2478 126.555 128.987 276.585 104.965 73.7122 291.666 226.251 147.165 102.016 135.269 205.678 280.189 155.461 169.719 90.4437 130.921 83.7318 193.062 80.0844 170.314
406000 311.165 114.453 160.251 79.9432 162.274 270.719 138.559 94.6182 132.964 160.281 391.262 86.5342 187.631 114.183 145.671 190.328 325.304 224.159 271.248 171.77 92.4747 126.86 129.455 277.446 105.083 74.101 293.138 227.449 147.505 102.281 135.743 206.786 281.673 156.082 170.268 90.6963 131.491 83.9079 193.77 80.1598 170.992
408000 312.501 114.847 160.327 80.0708 162.968 272.238 139.058 94.9083 133.573 161.154 393.216 86.8646 188.481 114.475 146.142 191.128 326.864 225.152 272.714 172.527 92.7395 127.199 129.901 278.308 105.231 74.4324 294.693 228.74 147.838 102.479 136.14 207.864 283.146 156.668 170.933 90.9032 132 84.064 194.458 80.1793 171.678
410000 313.686 115.26 160.342 80.3066 163.68 273.75 139.576 95.1091 134.157 161.958 395.228 87.1613 189.277 114.772 146.693 191.884 328.392 226.136 274.202 173.212 92.9699 127.559 130.301 279.2 105.422 74.7544 296.196 229.993 148.235 102.626 136.581 208.995 284.637 157.215 171.564 91.0725 132.558 84.2653 195.213 80.1968 172.358
412000 314.902 115.803 160.394 80.5145 164.357 275.209 140.042 95.3741 134.828 162.809 397.105 87.4396 190.131 115.057 147.106 192.651 329.877 227.128 275.739 173.807 93.0799 127.889 130.747 280.104 105.622 75.0296 297.811 231.067 148.55 102.914 137.021 210.214 286.273 157.743 172.223 91.2703 133.183 84.3424 195.926 80.3262 173.04
414000 316.041 116.277 160.615 80.7875 165.019 276.709 140.56 95.562 135.385 163.59 398.955 87.5659 190.979 115.339 147.604 193.455 331.382 228.1 277.278 174.502 93.1272 128.135 131.357 280.982 105.796 75.3415 299.364 232.376 148.893 103.195 137.417 211.3 287.76 158.289 172.897 91.4593 133.685 84.4755 196.624 80.4323 173.715
416000 317.176 116.745 160.768 81.0325 165.704 278.12 141.074 95.8179 135.921 164.34 400.708 87.85 191.939 115.619 148.001 194.222 333.018 229.151 278.747 175.163 93.2091 128.383 131.903 281.858 106.118 75.6445 300.922 233.623 149.229 103.489 137.785 212.332 289.27 158.86 173.544 91.7091 134.237 84.5802 197.309 80.4906 174.39
418000 318.372 117.168 160.979 81.298 166.397 279.456 141.537 96.1231 136.531 165.205 402.537 87.967 192.94 115.969 148.464 194.957 334.578 230.211 280.346 175.797 93.317 128.61 132.494 282.628 106.404 75.999 302.488 234.751 149.529 103.817 138.248 213.49 290.859 159.421 174.159 91.8712 134.834 84.7037 197.99 80.6926 175.078
420000 319.683 117.548 161.079 81.4227 167.116 280.819 142.042 96.3151 137.128 166.069 404.346 88.1316 193.9 116.257 148.839 195.683 336.164 231.243 281.912 176.459 93.4994 128.95 132.939 283.31 106.652 76.353 304.075 236.012 149.94 104.129 138.728 214.667 292.486 159.948 174.868 92.1863 135.343 84.8347 198.644 80.8171 175.763
422000 320.914 117.924 161.192 81.5749 167.803 282.239 142.662 96.575 137.701 166.917 406.094 88.2832 194.797 116.619 149.215 196.462 337.811 232.411 283.395 177.152 93.6589 129.335 133.489 284.149 106.889 76.7108 305.715 237.175 150.289 104.446 139.138 215.741 294.07 160.602 175.644 92.4347 135.859 84.9393 199.245 80.9342 176.455
424000 322.178 118.32 161.368 81.8592 168.457 283.622 143.233 96.7523 138.31 167.76 407.828 88.5617 195.685 116.978 149.716 197.242 339.546 233.6 284.886 177.834 93.8489 129.75 134.008 284.962 107.158 76.9751 307.377 238.331 150.586 104.794 139.677 216.841 295.697 161.217 176.307 92.7264 136.44 84.9951 199.908 81.0235 177.159
426000 323.28 118.727 161.516 82.1234 168.998 285.111 143.83 96.9618 138.871 168.641 409.558 88.7491 196.581 117.322 150.166 198.011 341.2 234.759 286.338 178.578 94.0229 130.054 134.391 285.828 107.438 77.2407 308.957 239.501 150.887 105.223 140.175 217.927 297.361 161.71 177.021 93.0077 137.113 84.9934 200.592 81.1568 177.848
428000 324.358 119.111 161.653 82.3678 169.62 286.592 144.456 97.1408 139.403 169.5 411.3 88.9274 197.519 117.631 150.573 198.726 342.908 236 287.885 179.295 94.1376 130.479 134.892 286.642 107.674 77.5113 310.429 240.694 151.251 105.645 140.592 219.109 298.995 162.223 177.827 93.3256 137.688 85.1013 201.302 81.265 178.544
430000 325.459 119.525 161.859 82.6403 170.191 288.195 145.026 97.3125 139.924 170.336 413.076 89.1339 198.363 118.015 150.927 199.47 344.65 237.15 289.386 180.144 94.3178 130.881 135.356 287.607 107.981 77.7623 312.024 241.954 151.607 106.025 141.051 220.301 300.639 162.683 178.595 93.6324 138.301 85.1927 202.019 81.5089 179.256
432000 326.414 119.927 162.088 82.8722 170.844 289.826 145.537 97.5775 140.541 171.139 414.811 89.3676 199.169 118.362 151.305 200.297 346.419 238.272 290.956 180.958 94.4365 131.322 135.896 288.45 108.188 77.9702 313.598 243.151 151.982 106.353 141.429 221.411 302.293 163.258 179.297 93.9164 138.931 85.2414 202.74 81.6717 179.955
434000 327.386 120.312 162.4 83.105 171.39 291.534 145.954 97.7933 141.175 171.914 416.536 89.5695 199.948 118.776 151.747 201.062 348.143 239.509 292.575 181.719 94.5496 131.692 136.355 289.275 108.356 78.1995 315.27 244.352 152.349 106.683 141.856 222.553 303.953 163.76 180.036 94.2198 139.571 85.3255 203.439 81.823 180.654
436000 328.378 120.686 162.772 83.2273 172.03 293.047 146.442 98.0316 141.84 172.703 418.112 89.8347 200.698 119.16 152.139 201.869 349.85 240.589 294.169 182.366 94.7298 131.967 136.894 290.188 108.58 78.4535 316.875 245.659 152.736 106.929 142.232 223.641 305.639 164.234 180.841 94.5382 140.229 85.4334 204.1 81.9704 181.345
438000 329.393 121.103 163.056 83.3682 172.652 294.554 146.865 98.2276 142.37 173.47 419.715 90.1639 201.459 119.571 152.555 202.676 351.6 241.647 295.831 183.097 94.9396 132.277 137.318 291.103 108.875 78.8238 318.481 246.926 153.111 107.229 142.746 224.721 307.371 164.78 181.642 94.8813 140.87 85.6121 204.799 82.0785 182.049
440000 330.389 121.539 163.426 83.5484 173.193 296.119 147.473 98.5181 142.926 174.256 421.284 90.473 202.19 119.954 152.971 203.537 353.326 242.864 297.554 183.857 95.2809 132.622 137.806 291.996 109.116 79.1996 320.134 248.105 153.419 107.428 143.222 225.863 309.146 165.342 182.454 95.1854 141.529 85.8488 205.512 82.3189 182.773
442000 331.37 121.968 163.886 83.7725 173.813 297.693 148.01 98.8387 143.467 175.127 422.844 90.8021 202.893 120.333 153.398 204.301 354.974 244.074 299.211 184.596 95.5491 133.048 138.369 292.896 109.307 79.6067 321.76 249.301 153.825 107.731 143.66 226.986 310.934 165.883 183.375 95.4041 142.185 86.0241 206.14 82.529 183.497
444000 332.403 122.507 164.324 83.9735 174.378 299.256 148.549 99.1332 144.004 176 424.462 91.0832 203.798 120.72 153.798 205.073 356.669 245.318 300.953 185.36 95.7266 133.439 138.923 293.787 109.505 79.915 323.319 250.566 154.139 108.04 144.125 228.068 312.766 166.445 184.14 95.7253 142.841 86.1981 206.846 82.5812 184.221
446000 333.357 123.081 164.751 84.0952 174.985 300.795 149.04 99.4084 144.505 176.833 426.028 91.3706 204.511 121.085 154.176 205.762 358.387 246.48 302.728 186.192 95.9643 133.732 139.401 294.616 109.683 80.2564 324.846 251.765 154.563 108.354 144.571 229.159 314.572 166.987 185.053 95.9198 143.48 86.4375 207.605 82.6773 184.93
448000 334.359 123.623 165.081 84.3233 175.6 302.337 149.666 99.544 145.001 177.64 427.649 91.711 205.326 121.449 154.623 206.464 360.042 247.734 304.485 187.07 96.2084 134.086 139.778 295.525 109.846 80.6464 326.436 252.964 154.997 108.671 145.075 230.311 316.378 167.592 185.835 96.2284 144.16 86.7048 208.33 82.8148 185.658
450000 335.282 124.05 165.514 84.5071 176.14 303.949 150.216 99.6826 145.476 178.502 429.237 91.9482 206.126 121.779 154.983 207.263 361.569 248.994 306.255 187.911 96.3835 134.432 140.173 296.458 110.08 81.021 328.103 254.142 155.407 109.042 145.43 231.456 318.146 168.163 186.637 96.494 144.741 86.8843 209.018 82.8677 186.362
452000 336.364 124.399 165.975 84.5988 176.659 305.486 150.781 99.8435 145.938 179.264 430.699 92.3092 206.837 122.093 155.346 207.988 363.307 250.361 308.097 188.675 96.651 134.834 140.654 297.451 110.29 81.2788 329.593 255.351 155.865 109.293 145.866 232.605 319.813 168.836 187.525 96.7041 145.363 86.986 209.725 83.0042 187.068
454000 337.441 124.851 166.391 84.6871 177.37 306.949 151.319 100.142 146.359 179.962 432.226 92.6262 207.586 122.344 155.791 208.72 365.013 251.645 309.848 189.433 96.8993 135.267 141.147 298.342 110.532 81.5733 331.115 256.442 156.472 109.58 146.193 233.788 321.545 169.469 188.415 96.9584 146.024 87.2036 210.412 83.0866 187.779
456000 338.453 125.205 166.738 84.8074 178.097 308.405 151.917 100.428 146.819 180.764 433.728 92.9058 208.434 122.641 156.292 209.398 366.728 252.898 311.671 190.251 97.1597 135.676 141.683 299.251 110.785 81.8669 332.625 257.595 157.025 109.828 146.492 234.964 323.257 170.039 189.286 97.2479 146.624 87.3087 211.029 83.1114 188.486
458000 339.412 125.577 167.187 84.8447 178.751 309.872 152.447 100.675 147.245 181.511 435.169 93.2272 209.229 122.993 156.736 210.05 368.463 254.14 313.609 190.868 97.4426 136.086 142.225 300.096 111.09 82.1379 334.24 258.742 157.547 110.134 146.823 236.143 324.945 170.616 190.113 97.4859 147.246 87.4451 211.699 83.2164 189.187
460000 340.295 125.926 167.634 84.8975 179.459 311.373 153.034 100.935 147.756 182.287 436.523 93.5399 209.977 123.33 157.155 210.535 370.089 255.309 315.545 191.579 97.7089 136.523 142.72 300.915 111.418 82.5207 335.784 259.868 158.085 110.515 147.081 237.395 326.72 171.188 191.021 97.7516 147.874 87.6347 212.343 83.2823 189.888
462000 341.25 126.286 167.991 84.9442 180.155 312.846 153.647 101.166 148.253 183.084 437.901 93.8749 210.642 123.566 157.557 211.185 371.843 256.436 317.434 192.311 98.1527 136.953 143.023 301.833 111.735 82.7964 337.305 261 158.648 110.807 147.351 238.595 328.493 171.782 192.009 98.0046 148.456 87.8156 213.006 83.2886 190.586
464000 342.338 126.676 168.395 84.9254 180.853 314.43 154.224 101.402 148.798 183.795 439.276 94.204 211.401 123.812 157.961 211.772 373.501 257.567 319.385 192.984 98.4917 137.382 143.452 302.695 112.026 83.1218 338.89 262.145 159.121 111.154 147.557 239.772 330.131 172.425 192.969 98.3518 149.024 87.9502 213.602 83.3835 191.284
466000 343.484 127.026 168.869 84.8972 181.538 316 154.784 101.729 149.371 184.511 440.652 94.5243 212.149 124.04 158.464 212.361 375.159 258.676 321.345 193.638 98.8558 137.963 143.855 303.527 112.253 83.3303 340.449 263.275 159.656 111.48 147.85 241.042 331.736 173.05 193.902 98.6459 149.539 88.1537 214.336 83.5 191.99
468000 344.581 127.4 169.238 85.0107 182.183 317.593 155.348 101.985 149.994 185.142 442.097 94.8496 213.064 124.304 158.924 213.046 376.772 259.874 323.279 194.183 99.1399 138.543 144.251 304.4 112.546 83.4778 341.902 264.5 160.229 111.815 148.129 242.263 333.34 173.688 194.747 98.964 150.091 88.3176 215.061 83.6598 192.698
470000 345.826 127.782 169.65 85.0665 182.85 319.116 156.002 102.34 150.7 185.88 443.491 95.177 213.992 124.554 159.392 213.732 378.356 261.093 325.201 194.814 99.3737 138.996 144.636 305.318 112.803 83.6508 343.434 265.595 160.727 112.112 148.336 243.507 335.042 174.344 195.634 99.2103 150.674 88.5137 215.825 83.8216 193.414
472000 347.044 128.135 170.081 85.107 183.391 320.651 156.696 102.634 151.266 186.671 444.913 95.5234 214.854 124.704 159.804 214.49 379.918 262.272 327.134 195.468 99.6095 139.56 144.989 306.398 113.014 83.8391 344.977 266.722 161.202 112.301 148.634 244.773 336.765 174.967 196.552 99.4027 151.184 88.7489 216.63 84.0685 194.127
474000 348.378 128.474 170.423 85.2224 183.98 322.202 157.315 102.874 151.832 187.507 446.22 95.8195 215.7 124.786 160.263 215.295 381.537 263.465 329.039 196.157 99.7935 140.111 145.391 307.35 113.211 84.0187 346.51 267.957 161.698 112.496 148.959 246.084 338.437 175.626 197.502 99.5859 151.723 88.9092 217.344 84.178 194.834
476000 349.757 128.833 170.851 85.2841 184.651 323.823 157.961 103.084 152.401 188.329 447.532 96.1731 216.578 124.939 160.761 216.044 383.227 264.757 330.981 196.733 99.9718 140.677 145.826 308.189 113.421 84.1373 348 269.185 162.232 112.799 149.229 247.356 340.071 176.217 198.413 99.7493 152.244 89.0782 218.181 84.3389 195.55
478000 351.237 129.35 171.194 85.3829 185.226 325.453 158.547 103.378 153 189.141 448.896 96.4182 217.458 125.178 161.209 216.771 384.957 265.937 332.936 197.304 100.201 141.193 146.305 309.054 113.688 84.3903 349.51 270.333 162.646 113.018 149.644 248.59 341.792 176.798 199.335 100.011 152.736 89.3673 218.856 84.5039 196.274
480000 352.602 129.829 171.495 85.5002 185.904 327.029 159.11 103.678 153.521 190.048 450.134 96.7295 218.314 125.326 161.604 217.428 386.792 267.169 334.889 197.748 100.392 141.661 146.841 309.959 113.945 84.6137 351.01 271.589 163.083 113.279 149.992 249.87 343.466 177.361 200.218 100.275 153.272 89.544 219.601 84.6999 196.988
482000 354.092 130.316 171.856 85.7 186.443 328.564 159.668 104.109 153.995 190.806 451.434 97.0407 219.211 125.572 162.062 218.154 388.636 268.326 336.804 198.209 100.546 142.223 147.378 310.825 114.186 84.814 352.503 272.782 163.63 113.577 150.245 251.073 345.16 177.93 201.185 100.509 153.811 89.8416 220.295 84.9038 197.71
484000 355.581 130.711 172.154 85.9336 187.066 330.116 160.313 104.528 154.59 191.645 452.734 97.3805 220.127 125.756 162.534 218.899 390.588 269.484 338.657 198.632 100.767 142.861 147.832 311.614 114.428 84.8638 353.963 273.973 164.204 113.849 150.48 252.305 346.791 178.516 202.109 100.678 154.498 90.075 221.072 85.0934 198.435
486000 357.145 131.13 172.523 86.0632 187.604 331.603 160.959 104.933 155.132 192.539 453.966 97.6571 221.06 125.958 162.927 219.626 392.414 270.652 340.425 199.105 101.038 143.469 148.36 312.439 114.744 85.1111 355.318 275.063 164.745 114.053 150.739 253.549 348.479 179.135 203.012 100.912 155.108 90.2354 221.706 85.3457 199.15
488000 358.625 131.567 172.915 86.2203 188.243 332.999 161.703 105.347 155.783 193.403 455.169 98.0194 222.02 126.181 163.394 220.308 394.328 271.76 342.274 199.643 101.301 144.067 148.835 313.32 115.036 85.2822 356.736 276.165 165.278 114.259 150.945 254.828 350.223 179.679 203.837 101.122 155.724 90.5023 222.476 85.4403 199.874
490000 360.075 131.921 173.134 86.4419 188.831 334.448 162.535 105.78 156.268 194.161 456.529 98.4028 222.948 126.35 163.806 221.044 396.267 272.883 344.039 200.167 101.618 144.636 149.335 314.214 115.211 85.47 358.318 277.262 165.761 114.439 151.155 256.175 351.977 180.119 204.711 101.39 156.329 90.7117 223.25 85.578 200.592
492000 361.538 132.457 173.505 86.6018 189.346 335.847 163.208 106.243 156.656 194.926 457.832 98.7048 223.819 126.573 164.295 221.835 398.267 274.027 345.763 200.726 101.956 145.358 149.811 315.08 115.482 85.8023 359.931 278.415 166.234 114.648 151.41 257.466 353.773 180.587 205.54 101.685 156.874 90.9555 223.905 85.7502 201.321
494000 362.971 132.925 173.834 86.8115 189.907 337.291 163.846 106.584 157.07 195.589 459.174 99.0475 224.742 126.74 164.728 222.578 400.22 275.152 347.548 201.346 102.31 146.078 150.155 315.927 115.734 86.1163 361.449 279.516 166.709 114.839 151.714 258.708 355.576 181.07 206.406 101.973 157.494 91.2238 224.641 85.8377 202.039
496000 364.398 133.399 174.083 86.9419 190.445 338.744 164.526 106.949 157.481 196.257 460.411 99.3802 225.706 126.871 165.155 223.37 402.16 276.256 349.36 201.976 102.631 146.637 150.554 316.815 115.887 86.3375 363.053 280.62 167.167 115.075 151.999 260.011 357.416 181.486 207.221 102.182 157.981 91.4082 225.393 86.0129 202.744
498000 365.933 133.882 174.32 86.9578 191.032 340.207 165.165 107.266 157.968 196.991 461.668 99.7283 226.636 127.034 165.524 224.146 404.055 277.422 351.189 202.54 102.832 147.118 150.993 317.721 116.097 86.6329 364.604 281.839 167.616 115.269 152.28 261.341 359.236 181.915 208.16 102.324 158.518 91.6793 226.205 86.2554 203.458
500000 367.381 134.28 174.53 87.0755 191.585 341.67 165.75 107.555 158.34 197.648 462.973 100.149 227.612 127.16 165.977 224.924 405.94 278.563 353.03 203.101 103.161 147.613 151.444 318.558 116.323 86.8379 366.21 283.056 168.18 115.507 152.488 262.631 361.028 182.365 209.067 102.516 159.045 91.8938 226.957 86.4901 204.165
502000 368.838 134.708 174.858 87.2634 192.17 343.097 166.322 107.783 158.732 198.305 464.261 100.569 228.517 127.293 166.404 225.835 407.853 279.746 354.815 203.661 103.436 148.027 151.851 319.512 116.507 87.0048 367.827 284.286 168.732 115.784 152.73 263.893 362.79 182.858 209.883 102.744 159.555 92.0911 227.737 86.6983 204.874
504000 370.216 135.164 175.089 87.397 192.68 344.569 166.867 108.05 159.112 198.926 465.537 100.982 229.516 127.498 166.838 226.717 409.781 280.893 356.678 204.193 103.76 148.411 152.246 320.493 116.612 87.1963 369.424 285.549 169.233 116.02 152.872 265.245 364.494 183.355 210.765 102.954 160.116 92.2872 228.613 86.8628 205.58
506000 371.69 135.633 175.339 87.4928 193.327 346.108 167.47 108.439 159.555 199.638 466.796 101.336 230.437 127.618 167.366 227.478 411.585 282.033 358.529 204.712 104.14 148.841 152.637 321.424 116.806 87.4865 371.075 286.8 169.734 116.324 153.127 266.595 366.211 183.825 211.714 103.091 160.707 92.378 229.42 87.0304 206.299
508000 373.079 136.115 175.458 87.5255 193.959 347.6 168.141 108.8 160.103 200.414 468.122 101.713 231.404 127.684 167.904 228.293 413.371 283.327 360.483 205.262 104.408 149.333 153.027 322.388 117.037 87.8157 372.693 288.174 170.219 116.617 153.368 267.954 367.937 184.298 212.539 103.207 161.229 92.4892 230.245 87.2025 207.023
510000 374.616 136.676 175.727 87.6113 194.589 349.127 168.68 109.222 160.511 201.143 469.4 102.092 232.314 127.867 168.456 229.174 415.277 284.563 362.373 205.924 104.748 149.852 153.358 323.316 117.334 88.0849 374.368 289.544 170.648 116.935 153.71 269.265 369.577 184.793 213.428 103.336 161.628 92.5695 231.08 87.38 207.757
512000 376.139 137.2 175.951 87.5956 195.226 350.627 169.335 109.618 160.936 201.931 470.594 102.464 233.211 127.999 168.849 229.981 417.142 285.771 364.328 206.458 105.062 150.352 153.721 324.28 117.539 88.3487 375.94 290.885 171.167 117.182 154.01 270.519 371.217 185.247 214.308 103.511 162.078 92.7273 231.875 87.5493 208.472
514000 377.62 137.685 176.047 87.5367 195.893 352.156 170.061 109.894 161.347 202.8 471.724 102.92 234.186 128.02 169.319 230.869 418.858 286.902 366.222 206.974 105.369 150.789 154.155 325.312 117.728 88.5874 377.566 292.131 171.741 117.36 154.238 271.705 372.804 185.675 215.269 103.669 162.494 92.8595 232.561 87.7575 209.17
516000 379.114 138.136 176.18 87.461 196.475 353.653 170.79 110.291 161.745 203.616 472.97 103.391 235.18 128.031 169.754 231.759 420.561 288.017 368.099 207.446 105.683 151.278 154.688 326.311 117.877 88.8433 379.167 293.434 172.189 117.565 154.517 272.885 374.41 186.026 216.184 103.824 162.937 93.0678 233.279 87.9978 209.871
518000 380.529 138.631 176.286 87.4537 197.053 355.137 171.442 110.592 162.202 204.427 474.296 103.799 236.195 127.912 170.268 232.666 422.16 289.27 369.923 207.758 105.938 151.82 155.123 327.305 118.035 89.1101 380.673 294.732 172.754 117.789 154.834 274.056 376.05 186.432 217.102 104.05 163.336 93.2116 234.044 88.268 210.567
520000 382.003 139.148 176.414 87.4226 197.719 356.752 172.147 110.945 162.6 205.131 475.654 104.082 237.187 127.903 170.75 233.622 423.77 290.556 371.685 208.197 106.162 152.36 155.584 328.251 118.168 89.4207 382.19 296.04 173.224 118.045 155.212 275.207 377.775 186.827 218.017 104.273 163.727 93.343 234.852 88.5752 211.274
522000 383.364 139.608 176.453 87.4255 198.36 358.417 172.953 111.377 162.945 205.852 476.97 104.428 238.089 127.858 171.254 234.568 425.485 291.831 373.494 208.645 106.453 152.877 156.156 329.336 118.346 89.7313 383.736 297.278 173.563 118.293 155.567 276.262 379.523 187.211 218.92 104.495 164.305 93.5205 235.666 88.8982 211.988
524000 384.71 140.055 176.557 87.4267 199.021 360.026 173.713 111.791 163.271 206.646 478.269 104.772 239.004 127.76 171.831 235.504 427.141 293.067 375.301 209.239 106.605 153.27 156.585 330.412 118.517 89.9739 385.388 298.612 174.011 118.529 155.914 277.307 381.159 187.624 219.82 104.774 164.848 93.7526 236.473 89.2393 212.698
526000 386.14 140.488 176.658 87.4551 199.59 361.666 174.577 112.181 163.651 207.453 479.528 105.22 239.952 127.671 172.416 236.496 428.835 294.369 377.143 209.735 106.764 153.735 157.041 331.367 118.707 90.2269 386.884 300.003 174.454 118.82 156.209 278.4 382.824 188.023 220.678 105.193 165.279 93.9965 237.195 89.6673 213.417
528000 387.502 140.892 176.815 87.4624 200.197 363.3 175.348 112.537 163.985 208.201 480.752 105.578 240.849 127.554 172.987 237.467 430.465 295.664 378.953 210.222 106.946 154.218 157.332 332.345 118.939 90.449 388.496 301.395 175.079 119.111 156.467 279.444 384.427 188.42 221.528 105.534 165.725 94.2254 237.893 89.83 214.113
530000 388.892 141.322 176.915 87.4575 200.839 364.9 176.109 112.908 164.338 208.99 482.098 105.953 241.807 127.578 173.551 238.423 432.016 296.926 380.846 210.755 107.187 154.731 157.587 333.316 119.158 90.6774 390.061 302.743 175.684 119.419 156.707 280.452 386.022 188.807 222.375 105.937 166.154 94.517 238.541 90.0209 214.818
532000 390.172 141.771 177.089 87.5777 201.515 366.513 176.874 113.211 164.711 209.805 483.406 106.293 242.725 127.587 174.049 239.331 433.651 298.251 382.691 211.188 107.462 155.231 157.862 334.355 119.359 90.9522 391.664 304.115 176.279 119.82 156.979 281.531 387.519 189.187 223.178 106.258 166.69 94.7398 239.232 90.3013 215.528
534000 391.56 142.153 177.381 87.7393 202.186 368.16 177.567 113.523 165.126 210.533 484.63 106.606 243.705 127.477 174.53 240.246 435.323 299.51 384.482 211.563 107.729 155.74 158.246 335.35 119.533 91.1499 393.176 305.551 176.898 120.132 157.253 282.689 389.111 189.538 223.962 106.541 167.173 94.9837 239.972 90.5165 216.231
536000 392.893 142.537 177.642 87.8365 202.815 369.842 178.255 113.982 165.596 211.333 485.916 107.021 244.763 127.386 174.929 241.311 437.131 300.744 386.331 212.124 108.073 156.292 158.617 336.446 119.729 91.3506 394.772 306.921 177.527 120.337 157.523 283.855 390.678 189.858 224.924 106.782 167.615 95.1748 240.762 90.6525 216.957
538000 394.18 142.908 177.931 87.9638 203.437 371.478 178.983 114.254 166.013 211.956 487.272 107.341 245.715 127.345 175.409 242.247 438.898 301.962 388.145 212.646 108.479 156.833 159.028 337.614 119.867 91.5178 396.251 308.392 178.134 120.539 157.738 285.006 392.223 190.257 225.977 106.913 168.171 95.303 241.554 90.8833 217.669
540000 395.434 143.294 178.289 88.0721 204.012 373.092 179.634 114.633 166.506 212.597 488.72 107.718 246.676 127.393 175.895 243.218 440.575 303.231 389.983 213.173 108.853 157.308 159.409 338.664 120.04 91.7042 397.725 309.872 178.736 120.779 158.068 286.093 393.712 190.729 226.916 107.187 168.601 95.3032 242.349 91.0284 218.381
542000 396.658 143.705 178.603 88.2338 204.598 374.591 180.318 114.951 167.057 213.338 490.044 108.007 247.674 127.427 176.458 244.221 442.071 304.436 391.804 213.704 109.196 157.793 159.707 339.841 120.287 91.9047 399.18 311.352 179.33 121.086 158.425 287.147 395.217 191.184 227.82 107.45 169.093 95.4398 243.143 91.0877 219.09
544000 397.854 144.102 178.828 88.3173 205.215 376.211 180.964 115.324 167.489 213.971 491.403 108.382 248.589 127.322 177.059 245.17 443.759 305.732 393.519 214.224 109.504 158.325 159.999 340.833 120.517 92.0626 400.65 312.767 179.858 121.344 158.738 288.2 396.763 191.649 228.534 107.739 169.573 95.569 243.985 91.2905 219.783
546000 399.096 144.449 179.027 88.3883 205.802 377.727 181.728 115.622 167.901 214.696 492.808 108.718 249.535 127.282 177.623 245.956 445.451 306.898 395.257 214.811 109.814 158.887 160.38 341.92 120.777 92.2931 402.071 314.197 180.422 121.665 159.017 289.267 398.463 192.213 229.389 108.022 169.98 95.7251 244.995 91.3875 220.492
548000 400.228 144.956 179.355 88.5893 206.419 379.153 182.452 115.89 168.245 215.373 494.259 109.031 250.421 127.333 178.113 246.682 447.247 308.122 397.058 215.414 110.161 159.366 160.72 343.047 120.988 92.5973 403.506 315.626 180.998 121.974 159.393 290.346 400.103 192.558 230.292 108.316 170.433 95.6972 245.926 91.5468 221.198
550000 401.48 145.452 179.616 88.6418 207.127 380.651 183.205 116.242 168.681 216.128 495.612 109.385 251.359 127.294 178.634 247.419 449.008 309.327 398.906 215.955 110.581 159.863 161.108 344.058 121.236 92.8162 404.991 317.086 181.543 122.214 159.578 291.445 401.641 193.049 231.268 108.479 170.93 95.7322 246.792 91.5958 221.903
552000 402.673 145.784 179.904 88.6656 207.806 382.086 183.885 116.585 169.064 216.95 496.964 109.666 252.273 127.14 179.13 248.236 450.774 310.566 400.785 216.559 110.966 160.282 161.468 345.127 121.419 93.0216 406.534 318.469 182.122 122.52 159.904 292.534 403.33 193.494 232.242 108.811 171.351 95.7869 247.686 91.7 222.607
554000 403.837 146.192 180.114 88.7583 208.471 383.562 184.613 116.963 169.477 217.793 498.269 110.043 253.132 127.166 179.666 249.011 452.521 311.815 402.63 217.225 111.384 160.831 161.937 346.187 121.589 93.2382 408.075 319.881 182.563 122.745 160.123 293.593 405.008 193.896 233.14 109.116 171.807 95.9122 248.589 91.7845 223.316
556000 405.007 146.563 180.361 88.7971 209.133 385.028 185.335 117.321 169.819 218.526 499.499 110.425 254.018 127.082 180.161 249.837 454.245 313.001 404.532 217.809 111.794 161.426 162.288 347.322 121.837 93.5213 409.582 321.296 183.073 122.995 160.366 294.641 406.747 194.273 233.982 109.356 172.294 96.0392 249.529 91.9099 224.019
558000 406.242 146.922 180.616 88.8943 209.786 386.543 186.017 117.719 170.209 219.316 500.802 110.741 255.033 127.068 180.676 250.562 456.005 314.156 406.408 218.387 112.164 161.887 162.757 348.382 121.986 93.7752 411.019 322.691 183.625 123.224 160.564 295.686 408.385 194.595 234.843 109.486 172.755 96.147 250.41 92.0352 224.713
560000 407.475 147.224 180.87 89.0273 210.487 388.079 186.77 118.051 170.554 220.087 502.156 111.069 255.966 127.033 181.242 251.252 457.759 315.334 408.356 218.848 112.43 162.352 163.224 349.463 122.106 93.9588 412.379 324.063 184.27 123.421 160.762 296.697 410.025 195.048 235.672 109.646 173.229 96.2675 251.203 92.2172 225.402
562000 408.675 147.618 181.077 89.1103 211.178 389.481 187.616 118.473 170.918 220.875 503.496 111.36 256.855 126.96 181.686 252.058 459.57 316.543 410.15 219.414 112.715 162.718 163.593 350.676 122.268 94.1839 413.759 325.567 184.813 123.659 160.919 297.758 411.706 195.422 236.457 109.75 173.666 96.2717 251.967 92.502 226.087
564000 409.987 148.048 181.251 89.0855 211.893 390.954 188.395 118.908 171.314 221.682 504.785 111.612 257.827 126.741 182.175 252.812 461.311 317.678 412.076 219.891 113.052 163.186 163.922 351.807 122.449 94.2771 415.228 327.089 185.396 123.912 161.075 298.682 413.329 195.83 237.241 109.869 174.215 96.3995 252.816 92.7162 226.773
566000 411.284 148.491 181.424 89.1685 212.617 392.283 189.224 119.232 171.774 222.487 506.052 111.905 258.798 126.606 182.671 253.65 462.971 318.832 413.873 220.421 113.276 163.612 164.211 352.97 122.592 94.51 416.656 328.629 185.999 124.155 161.323 299.729 415.055 196.209 238.115 110.038 174.727 96.5546 253.706 92.9629 227.47
568000 412.563 148.865 181.612 89.2686 213.341 393.592 190.043 119.514 172.112 223.305 507.343 112.247 259.732 126.435 183.007 254.574 464.701 320.04 415.72 221.011 113.559 164.068 164.592 354.235 122.712 94.8686 418.012 330.145 186.571 124.392 161.576 300.898 416.687 196.754 238.937 110.265 175.24 96.6707 254.42 93.1951 228.171
570000 413.733 149.247 181.838 89.431 214.06 394.934 190.804 119.962 172.397 224.045 508.665 112.597 260.687 126.272 183.39 255.495 466.367 321.403 417.537 221.439 113.752 164.458 164.9 355.374 122.902 95.0446 419.376 331.64 187.15 124.676 161.838 301.943 418.372 197.26 239.79 110.418 175.694 96.7719 255.155 93.4178 228.856
572000 414.929 149.631 182.178 89.4998 214.782 396.288 191.71 120.189 172.727 224.76 510.028 113.046 261.61 126.217 183.827 256.371 467.946 322.689 419.359 221.956 114.034 164.825 165.318 356.599 123.028 95.1183 420.721 332.999 187.693 124.921 162.084 302.947 420.055 197.66 240.7 110.562 176.217 96.8136 255.968 93.6898 229.542
574000 416.154 150.182 182.473 89.6053 215.48 397.573 192.598 120.463 173.036 225.522 511.336 113.43 262.568 126.134 184.231 257.272 469.662 323.896 421.251 222.407 114.262 165.267 165.667 357.867 123.101 95.2819 422.073 334.432 188.258 125.106 162.262 303.999 421.69 198.049 241.524 110.832 176.728 96.951 256.747 93.9241 230.232
576000 417.328 150.673 182.842 89.7981 216.191 398.925 193.435 120.686 173.341 226.226 512.593 113.831 263.416 126.046 184.63 258.1 471.233 325.127 423.209 222.812 114.449 165.809 165.984 359.133 123.217 95.4077 423.411 335.777 188.899 125.341 162.454 304.999 423.384 198.392 242.311 111.002 177.21 97.1385 257.498 94.1602 230.91
578000 418.556 151.132 183.187 89.8903 217.01 400.266 194.282 120.895 173.611 226.987 513.814 114.158 264.287 126.067 185.045 258.913 472.758 326.306 425.161 223.288 114.787 166.415 166.258 360.282 123.349 95.5134 424.794 337.196 189.569 125.55 162.705 306.021 425.147 198.736 243.111 111.158 177.708 97.2018 258.295 94.3232 231.593
580000 419.855 151.56 183.51 90.0269 217.787 401.543 195.101 121.091 173.857 227.691 515.064 114.501 265.167 126.073 185.513 259.685 474.285 327.54 426.88 223.828 114.99 166.824 166.505 361.509 123.409 95.5955 426.197 338.756 190.193 125.71 163.023 306.974 426.924 199.094 244.006 111.438 178.164 97.3378 259 94.472 232.267
582000 421.003 151.986 183.752 90.202 218.55 402.777 195.894 121.359 174.088 228.439 516.377 114.79 266.012 125.95 185.989 260.464 475.756 328.596 428.697 224.327 115.225 167.262 166.685 362.799 123.489 95.6859 427.602 340.325 190.821 125.975 163.302 307.876 428.77 199.489 244.9 111.615 178.661 97.4717 259.721 94.6372 232.933
584000 422.166 152.385 183.947 90.3384 219.324 403.97 196.648 121.664 174.372 229.2 517.654 115.231 266.91 125.775 186.5 261.28 477.273 329.728 430.555 224.8 115.488 167.615 166.943 363.948 123.622 95.8191 429.026 341.796 191.478 126.21 163.587 308.739 430.656 199.915 245.885 111.758 179.116 97.6448 260.482 94.846 233.607
586000 423.296 152.866 184.204 90.4646 220.119 405.205 197.445 121.902 174.711 229.903 519.007 115.58 267.759 125.556 187.024 262.086 478.758 330.89 432.316 225.193 115.715 168.058 167.135 365.112 123.839 95.9049 430.325 343.363 192.114 126.417 163.824 309.549 432.621 200.363 246.743 111.971 179.58 97.8734 261.228 95.0867 234.278
588000 424.453 153.235 184.466 90.5851 221.013 406.407 198.289 122.154 174.875 230.633 520.346 115.962 268.551 125.385 187.496 262.826 480.262 332.046 434.066 225.543 115.908 168.532 167.353 366.275 124.041 96.0177 431.515 344.953 192.663 126.604 164.085 310.44 434.485 200.789 247.568 112.139 179.989 98.1443 261.929 95.2551 234.932
590000 425.707 153.57 184.678 90.751 221.806 407.668 199.081 122.393 175.133 231.34 521.667 116.343 269.261 125.156 187.941 263.627 481.612 333.182 435.869 225.952 116.152 169.036 167.611 367.436 124.172 96.2097 432.79 346.634 193.328 126.878 164.295 311.255 436.345 201.209 248.375 112.201 180.488 98.3302 262.647 95.4625 235.59
592000 426.968 153.935 184.927 90.936 222.502 408.924 199.924 122.702 175.406 232.055 522.937 116.698 270.067 125.01 188.447 264.411 483.054 334.301 437.714 226.386 116.487 169.611 167.889 368.622 124.313 96.3772 434.02 348.401 193.919 127.099 164.516 312.195 438.233 201.642 249.235 112.321 181.091 98.5786 263.448 95.6217 236.273
594000 428.24 154.373 185.133 91.0525 223.208 410.089 200.777 122.965 175.59 232.78 524.267 117.072 270.943 124.939 188.956 265.117 484.599 335.515 439.663 226.721 116.727 170.034 168.089 369.741 124.437 96.5938 435.319 350.103 194.475 127.366 164.724 313.058 440.056 202.108 250.014 112.532 181.543 98.7809 264.258 95.7213 236.942
596000 429.369 154.767 185.301 91.1373 224.074 411.327 201.585 123.238 175.854 233.465 525.491 117.368 271.822 124.816 189.438 265.794 485.926 336.682 441.556 227.113 116.921 170.449 168.239 370.861 124.545 96.6965 436.615 351.763 194.997 127.615 164.936 313.971 441.881 202.588 250.732 112.822 181.94 98.9492 265.035 95.818 237.587
598000 430.552 155.218 185.377 91.2208 224.904 412.575 202.355 123.53 176.057 234.145 526.816 117.621 272.662 124.684 189.914 266.457 487.227 337.892 443.438 227.448 117.274 170.922 168.394 371.89 124.74 96.8156 438.02 353.365 195.58 127.875 165.1 314.887 443.759 202.994 251.587 112.977 182.343 99.0902 265.873 95.8832 238.237
600000 431.76 155.646 185.627 91.2119 225.652 413.909 203.071 123.828 176.368 234.71 528.121 118.025 273.582 124.436 190.386 267.107 488.575 339.152 445.299 227.852 117.67 171.357 168.588 372.984 124.992 96.9965 439.46 354.97 196.044 128.205 165.206 315.736 445.747 203.542 252.363 113.221 182.784 99.2975 266.745 96.0018 238.906
602000 432.889 156.026 185.807 91.2807 226.359 415.307 203.895 124.133 176.651 235.312 529.479 118.311 274.502 124.181 190.881 267.862 489.946 340.443 447.152 228.282 118.009 171.805 168.806 374.103 125.168 97.2227 441.018 356.625 196.653 128.511 165.33 316.516 447.841 204.014 253.301 113.518 183.267 99.5073 267.699 96.0741 239.592
604000 434.141 156.451 186.003 91.3364 227.094 416.656 204.706 124.368 176.897 235.94 530.738 118.564 275.43 123.942 191.421 268.599 491.366 341.685 448.993 228.775 118.406 172.221 169.104 375.178 125.375 97.3569 442.509 358.203 197.284 128.809 165.44 317.314 449.871 204.557 254.167 113.808 183.676 99.6661 268.593 96.2462 240.272
606000 435.554 156.803 186.22 91.4065 227.799 417.963 205.554 124.508 177.165 236.611 531.907 118.804 276.257 123.707 191.984 269.361 492.767 342.854 450.779 229.329 118.853 172.68 169.438 376.211 125.556 97.5248 444.015 359.727 197.917 129.116 165.576 318.113 451.974 205.093 255.101 114.047 184.194 99.8636 269.51 96.4177 240.956
608000 436.716 157.059 186.505 91.4677 228.529 419.258 206.38 124.66 177.421 237.356 533.138 119.072 277.2 123.55 192.681 270.181 494.065 343.986 452.622 229.796 119.191 173.164 169.868 377.322 125.73 97.7935 445.516 361.186 198.555 129.423 165.618 318.848 454.084 205.502 256.134 114.291 184.619 100.129 270.526 96.6248 241.644
610000 437.905 157.303 186.773 91.5742 229.321 420.484 207.29 124.878 177.781 238.058 534.446 119.363 278.142 123.279 193.331 270.955 495.435 345.011 454.456 230.204 119.602 173.589 170.128 378.255 125.905 98.015 447.051 362.792 199.21 129.732 165.612 319.599 456.161 206.004 257.036 114.521 185.052 100.284 271.47 96.8566 242.322
612000 439.089 157.537 187.114 91.6731 230.014 421.671 208.266 125.064 178.04 238.646 535.686 119.524 279.173 122.972 193.993 271.81 496.778 346.165 456.28 230.61 120.067 173.988 170.436 379.156 126.106 98.2236 448.494 364.283 199.889 130.005 165.616 320.464 458.252 206.444 257.948 114.822 185.508 100.461 272.356 97.0597 242.992
614000 440.162 157.764 187.403 91.8373 230.721 422.984 209.136 125.284 178.326 239.28 536.979 119.801 280.112 122.789 194.611 272.779 498.104 347.359 458.148 231 120.426 174.409 170.769 380.109 126.235 98.5323 449.922 365.728 200.556 130.23 165.592 321.318 460.427 206.855 258.813 115.082 185.945 100.605 273.244 97.2171 243.665
616000 441.357 158.018 187.65 91.9583 231.573 424.095 210.058 125.495 178.662 239.897 538.314 120.093 281.046 122.657 195.169 273.583 499.454 348.603 459.965 231.476 120.829 174.869 171.103 381.07 126.411 98.759 451.435 367.267 201.194 130.432 165.537 322.077 462.469 207.256 259.672 115.339 186.42 100.734 274.082 97.4267 244.338
618000 442.574 158.294 187.988 92.0829 232.348 425.255 210.977 125.703 179.019 240.503 539.572 120.386 282.044 122.498 195.703 274.38 500.795 349.8 461.811 231.972 121.165 175.328 171.374 382.014 126.545 98.9533 452.969 368.587 201.932 130.622 165.523 322.856 464.528 207.68 260.589 115.438 186.877 100.924 274.932 97.5517 245.002
620000 443.777 158.613 188.314 92.1974 233.066 426.34 211.965 125.869 179.435 241.065 540.819 120.62 283.053 122.465 196.242 275.169 502.093 350.959 463.709 232.46 121.544 175.925 171.635 383.069 126.586 99.0988 454.466 369.971 202.684 130.789 165.481 323.732 466.7 208.098 261.474 115.622 187.288 101.03 275.805 97.6766 245.673
622000 445.009 158.899 188.525 92.3368 233.778 427.371 212.85 126.02 179.908 241.629 542.049 120.818 284.045 122.468 196.817 275.955 503.36 352.146 465.536 232.966 121.872 176.446 171.895 384.076 126.707 99.1866 456.075 371.359 203.399 131.046 165.506 324.614 468.959 208.511 262.452 115.801 187.755 101.19 276.658 97.8194 246.345
624000 446.246 159.266 188.749 92.4239 234.431 428.471 213.786 126.213 180.246 242.218 543.365 120.996 285.03 122.532 197.385 276.835 504.614 353.352 467.419 233.504 122.193 176.985 172.095 385.13 126.754 99.2195 457.638 372.782 203.953 131.431 165.612 325.421 471.165 208.938 263.391 115.993 188.178 101.368 277.529 97.9709 247.021
626000 447.528 159.622 189.025 92.6463 235.201 429.595 214.623 126.374 180.561 242.782 544.596 121.2 286.007 122.574 198.032 277.595 506.058 354.499 469.141 234.056 122.667 177.473 172.293 386.208 126.867 99.3447 459.173 374.071 204.545 131.724 165.721 326.266 473.324 209.366 264.175 116.178 188.642 101.565 278.495 98.0853 247.697
628000 448.942 159.985 189.266 92.8594 235.927 430.773 215.564 126.617 180.853 243.287 545.925 121.393 287.022 122.597 198.656 278.364 507.404 355.649 471.022 234.604 123.081 177.967 172.52 387.376 126.854 99.4855 460.687 375.429 205.144 132.049 165.886 327.133 475.492 209.739 265.089 116.347 189.087 101.741 279.399 98.1658 248.385
630000 450.358 160.316 189.387 93.0595 236.64 431.803 216.454 126.794 181.176 243.805 547.247 121.73 288.096 122.6 199.222 279.134 508.817 356.863 472.796 235.186 123.459 178.457 172.767 388.533 126.925 99.7147 462.053 376.85 205.823 132.474 165.984 328.059 477.658 210.145 265.968 116.526 189.484 101.907 280.228 98.2115 249.068
632000 451.827 160.701 189.489 93.3094 237.399 432.878 217.348 127.012 181.556 244.246 548.628 122.072 289.1 122.601 199.792 279.877 510.345 358.094 474.62 235.825 123.717 179.036 172.981 389.699 127.035 99.925 463.504 378.178 206.524 132.819 166.114 328.908 479.749 210.526 266.792 116.667 189.786 102.001 281.151 98.3889 249.755
634000 453.219 161.084 189.607 93.5531 238.187 433.917 218.304 127.234 181.941 244.708 549.881 122.344 290.184 122.492 200.339 280.615 511.897 359.233 476.543 236.51 123.997 179.55 173.289 390.948 127.093 100.118 464.949 379.686 207.244 133.231 166.223 329.812 481.767 210.905 267.538 116.939 190.158 102.224 281.981 98.635 250.452
636000 454.594 161.428 189.785 93.692 238.896 434.976 219.146 127.395 182.398 245.18 551.164 122.659 291.301 122.472 201.091 281.424 513.5 360.443 478.444 237.202 124.35 180.11 173.618 392.173 127.197 100.283 466.42 381.108 208.001 133.582 166.247 330.652 483.738 211.251 268.426 117.212 190.617 102.429 282.813 98.7293 251.154
638000 455.97 161.743 189.907 93.7965 239.685 435.946 220.13 127.621 182.915 245.593 552.565 122.935 292.373 122.424 201.747 282.195 514.969 361.665 480.307 237.817 124.668 180.629 173.906 393.338 127.294 100.372 467.885 382.523 208.804 133.957 166.347 331.488 485.785 211.557 269.371 117.472 191.146 102.628 283.758 98.7869 251.85
640000 457.424 162.106 189.981 94.1026 240.419 437.09 221.049 127.885 183.397 246.176 553.954 123.28 293.471 122.36 202.447 282.901 516.427 362.89 482.173 238.602 125.001 181.155 174.097 394.488 127.423 100.553 469.286 383.884 209.578 134.287 166.501 332.322 487.848 211.969 270.291 117.671 191.62 102.841 284.592 99.004 252.564
642000 458.792 162.435 190.034 94.3269 241.134 438.133 222.032 128.146 183.796 246.695 555.319 123.507 294.517 122.333 203.056 283.63 517.884 364.197 483.984 239.223 125.222 181.698 174.265 395.621 127.496 100.698 470.67 385.233 210.18 134.655 166.7 333.204 489.892 212.274 271.321 117.852 192.008 103.119 285.499 99.1844 253.249
644000 460.205 162.759 190.037 94.4783 241.85 439.202 223 128.422 184.242 247.309 556.723 123.8 295.534 122.268 203.695 284.301 519.374 365.437 485.729 239.665 125.495 182.335 174.445 396.715 127.665 100.827 472.08 386.682 210.778 135.049 166.803 334.091 491.897 212.576 272.223 117.985 192.373 103.323 286.31 99.3554 253.926
646000 461.513 163.094 190.098 94.731 242.535 440.157 223.918 128.622 184.564 247.871 558.136 124.083 296.496 122.198 204.302 284.976 520.849 366.67 487.506 240.155 125.814 183.02 174.755 397.881 127.896 100.999 473.606 388.106 211.416 135.415 166.894 335.129 493.961 212.968 273.162 118.132 192.773 103.511 287.266 99.5154 254.617
648000 462.808 163.502 190.145 94.7606 243.243 441.143 224.866 128.81 184.916 248.442 559.456 124.394 297.625 122.227 205.009 285.742 522.316 367.919 489.226 240.741 126.084 183.727 175.043 398.93 128.131 101.18 475.105 389.509 211.987 135.705 166.901 336.14 495.952 213.341 274.033 118.274 193.119 103.66 288.159 99.726 255.3
650000 464.057 163.899 190.149 94.8777 244.076 442.212 225.822 128.915 185.233 248.982 560.78 124.641 298.646 122.194 205.712 286.622 523.914 369.221 490.922 241.277 126.479 184.305 175.253 399.933 128.305 101.514 476.508 390.834 212.565 136.004 166.883 337.195 498.026 213.607 275.027 118.35 193.617 103.763 289.059 99.8966 255.982
652000 465.308 164.234 190.223 95.1249 244.856 443.276 226.825 129.098 185.52 249.488 562.202 124.92 299.702 122.156 206.407 287.444 525.417 370.491 492.599 241.719 126.779 184.942 175.483 401.01 128.48 101.865 478.031 392.209 213.069 136.288 166.954 338.16 500.116 213.92 275.962 118.458 194.082 103.786 289.962 100.103 256.667
654000 466.544 164.583 190.2 95.3611 245.632 444.319 227.713 129.259 185.998 250.053 563.534 125.221 300.714 122.203 207.097 288.373 526.994 371.767 494.306 242.137 127.153 185.474 175.783 401.986 128.699 102.207 479.529 393.608 213.619 136.542 167.17 339.202 502.263 214.234 276.798 118.502 194.482 103.804 290.844 100.257 257.354
656000 467.675 164.988 190.14 95.5086 246.387 445.265 228.65 129.318 186.392 250.606 564.906 125.49 301.74 122.178 207.803 289.166 528.546 373.016 496.085 242.6 127.537 186.016 175.966 403.077 128.824 102.59 480.888 394.938 214.142 136.794 167.238 340.126 504.481 214.557 277.721 118.634 194.82 103.972 291.686 100.31 258.019
658000 468.836 165.274 190.123 95.618 247.066 446.255 229.548 129.484 186.785 251.175 566.294 125.714 302.749 122.144 208.538 289.961 530.067 374.29 497.752 243.105 127.927 186.602 176.221 404.231 128.973 102.97 482.201 396.241 214.682 137.134 167.28 341.124 506.647 214.894 278.674 118.833 195.181 104.119 292.497 100.398 258.69
660000 469.963 165.589 190.156 95.7293 247.822 447.162 230.422 129.569 187.221 251.729 567.742 125.887 303.773 122.099 209.214 290.772 531.489 375.53 499.55 243.592 128.331 187.22 176.4 405.214 129.135 103.276 483.633 397.532 215.27 137.531 167.402 342.124 508.817 215.258 279.632 119.018 195.546 104.248 293.4 100.474 259.362
662000 471.073 165.987 190.258 95.9227 248.642 447.951 231.3 129.776 187.753 252.243 569.182 126.135 304.809 121.973 209.946 291.541 533.027 376.85 501.387 244.013 128.747 187.917 176.62 406.221 129.368 103.596 485.072 398.822 215.792 137.906 167.425 343.117 510.894 215.594 280.638 119.188 195.916 104.376 294.221 100.619 260.045
664000 472.214 166.261 190.488 96.0831 249.433 448.656 232.148 129.921 188.212 252.878 570.689 126.467 305.899 122.012 210.59 292.397 534.424 378.065 503.126 244.466 129.066 188.593 176.823 407.295 129.537 103.993 486.465 400.114 216.404 138.25 167.382 344.162 513.15 215.926 281.605 119.402 196.32 104.653 295.046 100.758 260.734
666000 473.304 166.539 190.782 96.2672 250.295 449.406 232.935 130.138 188.63 253.504 572.161 126.692 306.955 122.141 211.289 293.229 535.776 379.307 504.93 244.996 129.451 189.23 176.932 408.43 129.722 104.364 487.897 401.479 217.072 138.554 167.435 345.089 515.354 216.249 282.561 119.768 196.603 104.913 295.824 100.802 261.425
668000 474.505 166.692 191.004 96.4634 251.027 450.12 233.826 130.422 189.081 254.179 573.652 126.974 307.982 122.23 211.94 294.009 537.201 380.618 506.702 245.512 129.75 189.814 177.197 409.512 129.896 104.68 489.216 402.798 217.731 138.848 167.471 346.068 517.464 216.557 283.631 120.066 196.956 105.148 296.574 100.951 262.112
670000 475.71 166.949 191.242 96.6484 251.842 450.941 234.791 130.72 189.496 254.739 575.138 127.208 308.989 122.347 212.623 294.764 538.734 382.051 508.568 246.051 130.04 190.522 177.45 410.61 130.052 104.956 490.529 404.079 218.394 139.156 167.56 346.922 519.582 216.907 284.67 120.464 197.329 105.416 297.5 101.044 262.818
672000 476.922 167.246 191.526 96.7255 252.712 451.812 235.642 130.926 189.987 255.283 576.693 127.523 310.054 122.435 213.355 295.566 540.271 383.4 510.443 246.602 130.456 191.076 177.646 411.811 130.124 105.218 491.889 405.316 219.091 139.436 167.626 347.725 521.749 217.144 285.745 120.823 197.694 105.705 298.328 101.075 263.52
674000 478.248 167.471 191.667 96.7618 253.583 452.589 236.521 131.154 190.424 255.83 578.264 127.83 311.065 122.469 214.043 296.331 541.824 384.577 512.218 247.124 130.846 191.61 177.881 413.133 130.185 105.344 493.187 406.681 219.767 139.753 167.691 348.688 523.897 217.442 286.743 121.172 197.991 105.943 299.119 101.188 264.206
676000 479.539 167.809 191.876 96.9657 254.384 453.321 237.461 131.433 190.926 256.402 579.797 128.119 311.99 122.454 214.829 297.141 543.408 385.956 513.966 247.705 131.193 192.064 178.03 414.348 130.341 105.468 494.456 407.901 220.325 140.078 167.745 349.668 525.95 217.792 287.745 121.519 198.33 106.145 299.93 101.429 264.898
678000 480.829 168.093 192.028 97.2181 255.292 454.041 238.504 131.647 191.437 256.904 581.365 128.331 313.025 122.432 215.541 297.836 544.874 387.259 515.786 248.306 131.521 192.51 178.264 415.587 130.471 105.63 495.774 409.226 220.825 140.405 167.839 350.495 528.106 218.034 288.78 121.922 198.646 106.371 300.766 101.63 265.589
680000 482.051 168.335 192.128 97.5221 256.162 454.736 239.535 131.817 191.906 257.374 582.841 128.501 313.992 122.536 216.199 298.607 546.315 388.652 517.674 248.866 131.943 192.907 178.437 416.781 130.646 105.831 497.177 410.608 221.432 140.788 167.902 351.47 530.265 218.283 289.739 122.314 198.988 106.661 301.598 101.802 266.283
682000 483.304 168.539 192.242 97.7115 256.998 455.594 240.432 132.014 192.445 257.835 584.315 128.739 314.973 122.614 216.723 299.338 547.772 390.013 519.53 249.399 132.378 193.459 178.635 418.001 130.783 106.046 498.542 411.944 222.068 141.208 168.033 352.432 532.409 218.604 290.667 122.516 199.298 106.989 302.445 101.992 266.975
684000 484.492 168.839 192.375 97.9201 257.844 456.453 241.411 132.163 192.927 258.427 585.919 129.029 315.954 122.567 217.377 300.229 549.178 391.478 521.343 249.926 132.743 193.845 178.792 419.137 130.96 106.206 499.915 413.25 222.713 141.513 168.169 353.438 534.47 218.926 291.578 122.858 199.612 107.191 303.351 102.2 267.668
686000 485.683 169.178 192.459 98.0483 258.675 457.384 242.421 132.424 193.532 258.966 587.547 129.337 316.989 122.615 217.965 301.093 550.476 392.962 523.229 250.466 133.107 194.295 178.989 420.225 131.154 106.218 501.165 414.574 223.36 141.887 168.412 354.443 536.49 219.127 292.505 123.067 199.926 107.448 304.184 102.431 268.361
688000 486.984 169.395 192.633 98.2716 259.537 458.24 243.366 132.75 194.054 259.49 589.155 129.693 318.039 122.543 218.565 301.951 551.946 394.428 525.192 251.06 133.57 194.654 179.156 421.439 131.378 106.35 502.513 416.016 223.95 142.229 168.592 355.416 538.529 219.423 293.447 123.249 200.404 107.758 305.042 102.626 269.076
690000 488.298 169.656 192.764 98.4731 260.35 459.133 244.248 132.985 194.591 260.019 590.699 129.934 319.003 122.583 219.087 302.841 553.394 395.779 527.132 251.729 133.983 195.158 179.261 422.59 131.613 106.525 503.809 417.304 224.511 142.526 168.734 356.309 540.658 219.669 294.404 123.48 200.763 108.023 305.991 102.769 269.769
692000 489.578 169.882 192.928 98.7564 261.156 459.996 245.016 133.223 195.123 260.547 592.224 130.145 319.908 122.578 219.594 303.591 554.863 397.133 529.156 252.341 134.431 195.609 179.312 423.656 131.855 106.626 505.192 418.637 225.038 143.072 168.939 357.193 542.767 220.001 295.412 123.667 201.15 108.174 306.958 102.935 270.459
694000 490.897 170.087 193.099 99.0114 261.965 460.873 245.791 133.451 195.55 261.106 593.869 130.361 320.784 122.653 220.176 304.324 556.355 398.436 531.183 252.969 134.887 196.118 179.419 424.816 132.062 106.632 506.545 419.969 225.61 143.503 169.135 358.115 544.827 220.249 296.4 123.916 201.5 108.348 307.936 103.111 271.151
696000 492.102 170.264 193.161 99.2354 262.728 461.718 246.595 133.726 196.003 261.793 595.496 130.508 321.662 122.688 220.664 305.038 557.803 399.764 533.162 253.727 135.277 196.504 179.652 425.932 132.253 106.584 508.035 421.239 226.141 143.867 169.257 358.978 547.005 220.401 297.331 124.126 201.868 108.58 308.879 103.379 271.828
698000 493.222 170.415 193.172 99.4822 263.498 462.619 247.47 133.976 196.488 262.373 597.074 130.663 322.539 122.703 221.226 305.858 559.332 400.974 535.204 254.426 135.684 196.988 179.801 427.038 132.431 106.513 509.425 422.509 226.632 144.18 169.3 359.859 549.073 220.6 298.246 124.32 202.225 108.781 309.873 103.585 272.495
700000 494.394 170.563 193.272 99.6994 264.228 463.54 248.287 134.245 197.019 262.848 598.671 130.891 323.439 122.782 221.859 306.663 560.764 402.282 537.252 255.114 136.147 197.543 180.027 428.111 132.703 106.595 510.932 423.801 227.169 144.548 169.422 360.748 551.149 220.864 299.088 124.437 202.562 109.014 310.716 103.717 273.178
702000 495.544 170.696 193.217 100.086 265.021 464.461 249.01 134.451 197.455 263.409 600.304 131.236 324.344 122.831 222.325 307.523 562.187 403.674 539.373 255.721 136.782 198.136 180.212 429.286 132.925 106.594 512.394 425.198 227.775 144.993 169.599 361.615 553.108 221.088 300.011 124.62 202.917 109.168 311.624 103.989 273.872
704000 496.72 170.811 193.298 100.395 265.76 465.408 249.793 134.643 197.942 263.986 601.897 131.457 325.23 122.853 222.914 308.342 563.656 405.06 541.425 256.215 137.171 198.622 180.338 430.368 133.191 106.67 513.837 426.588 228.356 145.42 169.687 362.485 555.217 221.409 300.936 124.888 203.297 109.411 312.614 104.213 274.563
706000 497.861 170.917 193.276 100.636 266.446 466.313 250.538 134.911 198.553 264.639 603.554 131.726 326.116 122.848 223.495 309.135 565.096 406.449 543.543 256.908 137.623 199.154 180.532 431.533 133.49 106.713 515.348 427.956 228.981 145.854 169.765 363.342 557.335 221.717 301.822 125.169 203.706 109.708 313.583 104.43 275.268
708000 498.972 171.013 193.209 100.974 267.253 467.24 251.231 135.131 199.11 265.191 605.143 131.994 326.995 122.854 224.169 309.986 566.459 407.859 545.543 257.621 138.077 199.644 180.747 432.696 133.7 106.811 516.863 429.285 229.598 146.351 169.825 364.225 559.472 221.951 302.7 125.457 204.093 109.869 314.587 104.635 275.963
710000 500.157 171.111 193.192 101.345 267.98 468.095 251.905 135.407 199.623 265.798 606.64 132.297 327.866 122.892 224.788 310.838 567.868 409.218 547.524 258.19 138.591 200.11 180.964 433.851 133.921 106.921 518.387 430.593 230.095 146.77 169.895 365.062 561.559 222.249 303.495 125.71 204.332 110.069 315.593 104.873 276.644
712000 501.405 171.276 193.251 101.711 268.72 468.94 252.543 135.677 200.127 266.393 608.231 132.538 328.722 122.854 225.455 311.687 569.238 410.579 549.546 258.706 139.028 200.515 181.106 435.038 134.109 107.13 519.946 431.912 230.518 147.201 170.065 366.006 563.615 222.57 304.249 126.066 204.639 110.177 316.644 105.092 277.331
714000 502.615 171.291 193.288 102.066 269.504 469.809 253.318 136.04 200.595 266.949 609.74 132.879 329.641 122.855 226.127 312.563 570.63 411.929 551.692 259.313 139.462 200.997 181.32 436.316 134.291 107.19 521.459 433.26 230.908 147.606 170.118 366.937 565.704 222.981 305.045 126.461 205.016 110.296 317.603 105.241 278.026
716000 503.883 171.438 193.34 102.328 270.229 470.845 254.166 136.332 201.015 267.494 611.257 133.141 330.64 122.948 226.833 313.353 572.106 413.182 553.763 259.879 139.889 201.392 181.621 437.543 134.499 107.338 522.9 434.613 231.334 148.017 170.179 367.805 567.856 223.316 305.937 126.774 205.326 110.526 318.524 105.539 278.727
718000 505.097 171.56 193.412 102.543 271.014 471.811 254.961 136.637 201.458 267.974 612.784 133.333 331.616 123.005 227.498 314.166 573.587 414.35 555.781 260.378 140.367 201.797 181.895 438.775 134.667 107.395 524.309 435.95 231.742 148.378 170.259 368.813 570.008 223.615 306.799 127.016 205.686 110.731 319.442 105.813 279.41
720000 506.362 171.726 193.542 102.782 271.776 472.825 255.706 136.969 201.836 268.572 614.379 133.525 332.462 123.134 228.189 315.08 574.944 415.619 557.946 260.9 140.716 202.217 182.086 439.98 134.758 107.521 525.756 437.316 232.141 148.71 170.353 369.886 572.134 223.942 307.637 127.26 206.13 110.931 320.346 106.033 280.103
722000 507.643 171.888 193.697 103.155 272.521 473.866 256.437 137.261 202.296 269.109 615.984 133.842 333.453 123.122 228.854 316.115 576.466 416.903 560.149 261.438 141.103 202.692 182.309 441.119 134.809 107.668 527.176 438.732 232.705 149.06 170.448 370.824 574.327 224.387 308.549 127.493 206.478 111.22 321.3 106.12 280.818
724000 508.878 172.016 193.872 103.41 273.257 474.938 257.177 137.495 202.707 269.678 617.531 134.022 334.334 123.127 229.474 317.048 577.904 418.106 562.381 262.035 141.561 203.096 182.59 442.27 134.937 107.778 528.568 440.203 233.204 149.339 170.595 371.826 576.508 224.699 309.421 127.687 206.858 111.401 322.17 106.325 281.511
726000 510.206 172.132 193.959 103.612 274.057 476.07 258.004 137.892 203.189 270.247 619.041 134.3 335.251 123.226 230.096 318.002 579.416 419.391 564.645 262.631 141.93 203.535 182.765 443.423 135.043 107.838 529.997 441.647 233.612 149.549 170.618 372.908 578.66 224.949 310.321 127.808 207.216 111.59 323.116 106.496 282.21
728000 511.613 172.278 194.092 103.845 274.903 477.253 258.715 138.219 203.742 270.771 620.617 134.518 336.027 123.277 230.714 318.846 580.9 420.693 566.821 263.257 142.366 203.936 182.918 444.549 135.044 107.959 531.464 442.958 234.009 149.771 170.671 373.962 580.777 225.265 311.272 127.945 207.687 111.771 324.008 106.703 282.904
730000 513.087 172.461 194.277 104.042 275.616 478.418 259.494 138.617 204.154 271.238 622.203 134.779 336.881 123.342 231.328 319.823 582.43 421.944 568.858 263.887 142.776 204.277 183.062 445.676 135.003 108.041 532.921 444.206 234.48 150.068 170.768 375.022 583.047 225.59 312.071 128.153 208.251 111.92 324.883 106.985 283.602
732000 514.501 172.617 194.465 104.195 276.421 479.432 260.257 138.921 204.611 271.721 623.688 134.955 337.808 123.346 231.934 320.895 583.927 423.261 570.98 264.383 143.186 204.708 183.264 446.847 135.015 108.229 534.315 445.46 234.871 150.299 170.95 376.007 585.305 225.983 312.973 128.302 208.741 112.113 325.821 107.205 284.298
734000 515.896 172.776 194.483 104.395 277.21 480.633 261.034 139.192 205.056 272.205 625.172 135.099 338.638 123.329 232.628 321.941 585.293 424.524 572.991 264.882 143.615 205.213 183.618 448.034 135.14 108.287 535.764 446.761 235.282 150.549 171.089 377.001 587.516 226.327 313.897 128.492 209.272 112.316 326.788 107.398 284.993
736000 517.36 172.914 194.589 104.638 278.057 481.824 261.872 139.454 205.532 272.673 626.674 135.235 339.496 123.264 233.269 322.991 586.737 425.763 575.099 265.466 144.093 205.676 183.88 449.235 135.29 108.358 537.192 448.147 235.69 150.831 171.179 378.139 589.745 226.569 314.769 128.692 209.838 112.603 327.79 107.665 285.707
738000 518.786 173.035 194.619 104.901 278.866 482.987 262.631 139.762 206.048 273.137 628.167 135.398 340.277 123.193 233.991 323.926 588.091 427.05 577.172 265.916 144.589 206.062 184.157 450.483 135.34 108.401 538.609 449.373 236.021 151.152 171.182 379.203 591.993 226.882 315.639 128.872 210.301 112.781 328.777 107.817 286.39
740000 520.326 173.151 194.73 105.147 279.656 484.084 263.297 140.084 206.497 273.545 629.685 135.64 341.16 123.097 234.686 324.896 589.407 428.379 579.325 266.343 145.032 206.473 184.411 451.64 135.428 108.479 539.919 450.673 236.381 151.472 171.316 380.303 594.265 227.045 316.519 129.105 210.774 112.89 329.822 107.98 287.076
742000 521.789 173.315 194.872 105.426 280.426 485.108 263.956 140.444 206.881 274.051 631.178 135.832 341.866 123.063 235.352 325.825 590.781 429.641 581.483 266.78 145.436 206.829 184.682 452.923 135.433 108.615 541.301 451.95 236.628 151.848 171.376 381.236 596.504 227.365 317.454 129.326 211.25 113.056 330.91 108.246 287.761
744000 523.243 173.43 195.096 105.675 281.167 486.25 264.722 140.848 207.327 274.582 632.621 136.002 342.534 123.056 236.011 326.914 592.287 430.93 583.577 267.25 145.823 207.142 184.854 454.183 135.518 108.72 542.659 453.333 236.977 152.229 171.529 382.176 598.764 227.719 318.31 129.476 211.666 113.271 331.998 108.405 288.457
746000 524.697 173.583 195.323 105.924 281.881 487.438 265.429 141.253 207.853 275.077 634.103 136.186 343.285 123.013 236.634 327.944 593.757 432.194 585.71 267.667 146.278 207.468 185.159 455.381 135.539 108.868 544.091 454.609 237.166 152.602 171.485 383.086 601.071 228.057 319.162 129.598 212.175 113.421 333.024 108.639 289.146
748000 526.201 173.804 195.485 106.183 282.552 488.616 266.159 141.722 208.402 275.547 635.513 136.331 344.066 123.071 237.215 328.894 595.149 433.446 587.775 268.21 146.654 207.774 185.441 456.599 135.506 108.944 545.487 456.033 237.442 152.884 171.529 384.053 603.388 228.405 320.031 129.814 212.687 113.567 334.073 108.794 289.836
750000 527.711 173.992 195.694 106.438 283.332 489.752 266.953 142.239 208.97 276.054 637.003 136.511 344.968 123.121 237.861 329.827 596.487 434.667 589.857 268.678 147.103 208.035 185.826 457.909 135.509 109.079 547.06 457.536 237.675 153.228 171.626 385.024 605.638 228.763 320.819 130.07 213.185 113.831 335.119 108.859 290.55
752000 529.135 174.219 195.863 106.62 284.088 490.851 267.756 142.706 209.48 276.591 638.485 136.806 345.826 123.132 238.576 330.836 597.917 435.9 591.891 269.201 147.538 208.196 186.207 459.111 135.58 109.185 548.503 458.958 237.982 153.616 171.664 386.035 607.977 229.076 321.634 130.263 213.675 114.013 336.171 109.106 291.259
754000 530.583 174.353 196.039 106.687 284.814 491.99 268.657 143.067 209.965 277.091 639.884 137.096 346.698 123.171 239.16 331.901 599.341 437.176 593.985 269.607 147.914 208.395 186.467 460.39 135.62 109.339 549.936 460.322 238.22 153.932 171.695 387.102 610.225 229.371 322.437 130.377 214.204 114.251 337.263 109.284 291.95
756000 532.125 174.497 196.198 106.82 285.537 493.184 269.516 143.484 210.49 277.531 641.299 137.394 347.512 123.311 239.792 332.991 600.567 438.404 596.133 270.072 148.303 208.441 186.754 461.733 135.671 109.525 551.437 461.714 238.527 154.278 171.811 388.051 612.546 229.678 323.297 130.566 214.642 114.57 338.426 109.509 292.658
758000 533.734 174.659 196.282 107.093 286.254 494.373 270.396 143.806 211.037 277.958 642.691 137.617 348.332 123.338 240.464 334.04 601.875 439.718 598.167 270.492 148.685 208.588 187.097 462.983 135.817 109.591 552.908 463.018 238.757 154.594 171.911 389.077 614.922 230.04 324.228 130.68 215.053 114.858 339.557 109.695 293.36
760000 535.344 174.913 196.388 107.272 286.964 495.576 271.281 144.118 211.581 278.402 644.033 137.791 349.141 123.371 241.025 335.079 603.225 441.051 600.265 270.817 148.917 208.765 187.382 464.182 135.884 109.703 554.423 464.303 238.951 154.9 172.006 390.125 617.306 230.466 325.149 130.8 215.532 115.149 340.688 109.937 294.055
762000 536.867 175.097 196.595 107.36 287.733 496.737 272.073 144.453 212.121 278.84 645.527 138.03 349.975 123.457 241.465 336.098 604.615 442.304 602.378 271.168 149.236 209.085 187.733 465.378 135.994 109.932 556.068 465.682 239.21 155.228 172.208 391.198 619.659 230.861 326.048 130.978 216.084 115.293 341.87 110.155 294.77
764000 538.494 175.327 196.869 107.53 288.456 497.954 272.838 144.734 212.636 279.249 646.987 138.312 350.818 123.566 241.977 337.06 605.898 443.572 604.56 271.472 149.55 209.28 188.069 466.478 136.06 110.05 557.749 466.958 239.586 155.614 172.252 392.159 622.063 231.202 326.895 131.006 216.577 115.447 342.979 110.357 295.466
766000 540.07 175.627 197.113 107.783 289.113 499.248 273.675 145.033 213.29 279.603 648.462 138.495 351.6 123.67 242.469 338.023 607.222 444.854 606.711 271.686 149.723 209.632 188.323 467.536 136.157 110.247 559.348 468.271 239.875 155.953 172.378 393.26 624.316 231.524 327.771 131.047 217.175 115.552 344.095 110.486 296.16
768000 541.555 175.893 197.398 108.008 289.884 500.44 274.489 145.253 213.86 279.953 649.801 138.637 352.442 123.663 243.011 338.956 608.503 446.136 608.769 272.044 149.988 209.87 188.609 468.542 136.237 110.371 560.9 469.646 240.21 156.301 172.525 394.302 626.569 231.852 328.605 131.048 217.806 115.76 345.238 110.671 296.844
770000 543.029 176.104 197.605 108.223 290.559 501.659 275.223 145.483 214.526 280.372 651.082 138.814 353.439 123.638 243.518 339.854 609.781 447.453 610.895 272.35 150.235 210.075 188.871 469.604 136.243 110.477 562.562 470.989 240.571 156.641 172.664 395.246 628.86 232.161 329.459 131.177 218.348 115.932 346.343 110.876 297.523
772000 544.521 176.309 197.751 108.414 291.185 502.849 275.969 145.724 215.063 280.826 652.317 138.937 354.324 123.639 244.055 340.773 611.057 448.719 613.082 272.512 150.514 210.455 189.145 470.556 136.308 110.753 564.24 472.408 240.826 156.911 172.817 396.16 631.219 232.452 330.302 131.294 218.893 116.132 347.472 111.073 298.199
774000 545.965 176.525 197.9 108.573 291.822 504.112 276.716 145.995 215.571 281.282 653.547 139.089 355.264 123.608 244.64 341.833 612.434 450.022 615.327 272.78 150.824 210.823 189.311 471.521 136.446 111.055 565.971 473.786 241.087 157.255 172.914 397.024 633.54 232.769 331.29 131.33 219.523 116.287 348.601 111.323 298.892
776000 547.42 176.692 198 108.712 292.491 505.311 277.46 146.29 216.185 281.653 654.99 139.229 356.181 123.62 245.236 342.864 613.687 451.423 617.561 272.998 151.047 211.233 189.463 472.313 136.489 111.288 567.653 475.193 241.288 157.573 173.015 397.871 635.865 233.05 332.299 131.266 220.121 116.531 349.824 111.609 299.575
778000 548.885 176.851 198.133 108.811 293.074 506.433 278.133 146.601 216.706 281.968 656.348 139.488 357.078 123.594 245.924 343.916 614.975 452.801 619.79 273.284 151.271 211.693 189.576 473.221 136.49 111.507 569.373 476.612 241.55 157.87 173.132 398.818 638.212 233.371 333.279 131.254 220.742 116.666 350.904 111.817 300.254
780000 550.44 177.074 198.242 109.054 293.682 507.604 278.909 146.934 217.23 282.294 657.707 139.675 358.015 123.555 246.629 344.863 616.27 454.109 622.037 273.559 151.483 211.986 189.646 474.147 136.465 111.722 571.06 478.123 241.785 158.22 173.258 399.796 640.553 233.738 334.284 131.332 221.275 116.818 352.037 112.031 300.941
782000 552.025 177.336 198.355 109.236 294.372 508.779 279.596 147.278 217.678 282.66 659.005 139.906 358.881 123.539 247.29 345.82 617.445 455.473 624.166 273.711 151.682 212.278 189.781 475.058 136.455 111.881 572.719 479.558 241.99 158.494 173.325 400.765 642.843 234.1 335.248 131.43 221.758 116.949 353.171 112.221 301.606
784000 553.617 177.619 198.529 109.364 294.94 509.936 280.402 147.531 218.219 283.051 660.245 140.03 359.753 123.523 247.906 346.868 618.522 456.736 626.344 273.963 151.92 212.567 189.9 475.89 136.47 112.092 574.499 481.059 242.289 158.821 173.344 401.811 645.206 234.486 336.257 131.647 222.272 117.085 354.387 112.455 302.289
786000 555.12 177.803 198.733 109.483 295.448 510.925 281.12 147.824 218.68 283.446 661.479 140.307 360.614 123.525 248.532 347.807 619.436 458.119 628.447 274.129 152.064 212.89 190.156 476.834 136.535 112.28 576.174 482.6 242.532 159.128 173.461 402.771 647.544 234.789 337.19 131.745 222.806 117.157 355.685 112.63 302.949
788000 556.794 178.065 199.001 109.606 295.912 512.022 281.906 148.128 219.11 283.797 662.668 140.561 361.377 123.597 249.151 348.762 620.479 459.474 630.57 274.248 152.327 213.278 190.362 477.818 136.65 112.511 577.842 484.201 242.812 159.545 173.61 403.763 649.829 235.154 338.157 131.936 223.306 117.332 356.92 112.779 303.634
790000 558.424 178.23 199.276 109.672 296.429 513.025 282.681 148.375 219.557 284.316 663.91 140.779 362.179 123.695 249.859 349.754 621.608 460.847 632.591 274.404 152.67 213.652 190.689 478.765 136.723 112.736 579.6 485.776 243.212 159.943 173.79 404.681 652.079 235.604 339.064 131.97 223.874 117.484 358.129 113.012 304.327
792000 559.912 178.454 199.634 109.813 296.945 514.071 283.417 148.668 220.038 284.793 665.184 141.084 362.981 123.796 250.541 350.72 622.561 462.104 634.615 274.539 152.941 213.974 190.952 479.748 136.766 112.883 581.297 487.409 243.659 160.327 173.921 405.567 654.324 236.004 339.946 132.06 224.532 117.705 359.266 113.266 305.011
794000 561.499 178.687 199.982 109.998 297.485 515.133 284.228 149.015 220.49 285.216 666.447 141.268 363.742 123.834 251.187 351.648 623.521 463.286 636.615 274.661 153.2 214.327 191.15 480.708 136.785 113.082 583.023 489.009 244.003 160.68 173.966 406.43 656.579 236.394 340.764 132.179 225.109 117.917 360.327 113.504 305.677
796000 562.99 178.934 200.323 110.157 298 516.029 284.989 149.341 221.002 285.546 667.661 141.46 364.554 123.891 251.801 352.658 624.519 464.506 638.656 274.858 153.371 214.626 191.344 481.646 136.841 113.319 584.657 490.63 244.373 161.06 173.909 407.304 658.804 236.69 341.681 132.288 225.604 118.146 361.43 113.68 306.332
798000 564.469 179.205 200.754 110.411 298.474 517.001 285.772 149.651 221.484 285.963 668.928 141.675 365.418 123.98 252.468 353.739 625.362 465.69 640.735 275.106 153.583 215.076 191.531 482.505 136.913 113.575 586.295 492.215 244.752 161.44 173.88 408.197 661.221 237.068 342.628 132.423 226.015 118.333 362.642 113.936 307.013
800000 566.012 179.517 201.17 110.733 298.914 518.052 286.476 149.901 222.005 286.353 670.21 141.905 366.241 124.056 253.167 354.915 626.219 466.978 642.807 275.481 153.83 215.495 191.716 483.479 136.986 113.723 587.822 493.818 245.11 161.705 173.829 409.071 663.569 237.401 343.61 132.544 226.488 118.628 363.759 114.181 307.697
802000 567.583 179.856 201.588 111.07 299.261 519.159 287.21 150.204 222.403 286.76 671.326 142.117 367.17 124.155 253.901 355.955 627.134 468.217 644.847 275.761 154.009 215.943 191.923 484.431 137.061 113.846 589.456 495.399 245.499 161.987 173.867 409.809 665.992 237.737 344.551 132.679 226.856 118.842 364.821 114.45 308.371
804000 569.081 180.199 202.066 111.322 299.688 520.142 287.931 150.489 222.834 287.11 672.36 142.285 368.084 124.252 254.626 356.912 628.053 469.5 647.017 276.021 154.307 216.388 192.131 485.334 137.181 113.986 591.075 496.944 245.935 162.259 173.848 410.665 668.372 238.031 345.446 132.752 227.357 119.063 365.908 114.627 309.04
806000 570.666 180.476 202.503 111.563 300.183 521.32 288.57 150.739 223.156 287.546 673.429 142.388 368.888 124.402 255.454 357.991 629.078 470.767 649.113 276.25 154.581 216.805 192.287 486.168 137.32 114.164 592.708 498.637 246.337 162.63 173.776 411.597 670.763 238.267 346.428 132.81 227.82 119.328 367.014 114.758 309.717
808000 572.154 180.746 203.002 111.736 300.729 522.457 289.241 151.03 223.632 287.979 674.518 142.53 369.825 124.464 256.176 359.152 629.992 471.974 651.246 276.632 154.978 217.28 192.5 487.105 137.39 114.271 594.379 500.364 246.643 162.97 173.749 412.351 673.082 238.492 347.385 132.975 228.276 119.487 368.207 114.817 310.398
810000 573.639 181.026 203.47 111.85 301.211 523.528 289.936 151.273 223.903 288.427 675.551 142.663 370.658 124.597 256.971 360.255 630.875 473.144 653.463 277.114 155.367 217.708 192.611 487.941 137.454 114.444 595.967 502.008 246.969 163.25 173.696 413.089 675.403 238.762 348.432 133.108 228.724 119.751 369.373 114.861 311.062
812000 575.262 181.361 203.879 112.012 301.654 524.653 290.593 151.51 224.217 288.889 676.574 142.72 371.525 124.642 257.614 361.437 631.701 474.382 655.584 277.424 155.831 218.015 192.764 488.807 137.589 114.607 597.56 503.694 247.249 163.598 173.611 413.873 677.723 239.081 349.413 133.302 229.235 119.87 370.524 114.925 311.723
814000 576.899 181.688 204.406 112.198 302.007 525.781 291.255 151.855 224.496 289.35 677.691 142.818 372.416 124.694 258.278 362.607 632.555 475.529 657.796 277.816 156.319 218.449 192.949 489.673 137.799 114.782 599.258 505.324 247.617 163.915 173.55 414.646 680.103 239.397 350.517 133.559 229.841 120.027 371.74 114.963 312.414
816000 578.479 182 204.87 112.374 302.42 526.869 291.903 152.132 224.841 289.907 678.701 142.984 373.262 124.878 258.949 363.793 633.445 476.801 660.045 278.046 156.781 218.822 193.222 490.601 137.956 114.953 600.889 507.002 247.953 164.301 173.478 415.487 682.58 239.722 351.578 133.784 230.482 120.17 372.919 115.042 313.11
818000 580.11 182.372 205.186 112.445 302.909 528.002 292.526 152.478 225.115 290.433 679.848 143.094 374.177 125.013 259.65 364.915 634.346 478.024 662.304 278.323 157.19 219.229 193.376 491.444 138.149 115.194 602.479 508.585 248.336 164.56 173.484 416.41 684.989 239.963 352.455 133.996 231.087 120.398 374.108 115.062 313.794
820000 581.72 182.742 205.533 112.514 303.371 529.218 293.299 152.763 225.446 290.986 680.899 143.2 375.093 125.079 260.341 366.134 635.248 479.228 664.521 278.544 157.53 219.55 193.614 492.242 138.181 115.503 604.105 510.194 248.596 164.879 173.381 417.346 687.383 240.181 353.325 134.286 231.632 120.581 375.355 115.1 314.471
822000 583.29 183.118 205.876 112.549 303.916 530.4 294.009 153.047 225.722 291.441 681.936 143.361 375.971 125.137 260.96 367.447 636.224 480.425 666.701 278.787 157.949 220 193.857 493.143 138.255 115.8 605.675 511.763 248.89 165.228 173.281 418.233 689.812 240.455 354.253 134.544 232.125 120.747 376.571 115.09 315.15
824000 584.842 183.527 206.246 112.592 304.53 531.588 294.697 153.234 225.988 291.943 683.015 143.423 376.74 125.118 261.541 368.671 637.248 481.578 668.808 279.104 158.362 220.435 194.115 493.99 138.396 116.02 607.354 513.301 249.18 165.616 173.24 419.19 692.271 240.646 355.155 134.67 232.735 120.905 377.831 115.12 315.824
826000 586.33 183.91 206.453 112.765 304.972 532.779 295.429 153.489 226.258 292.499 684.075 143.565 377.593 125.188 262.088 369.918 638.304 482.736 670.882 279.418 158.716 220.777 194.32 494.849 138.376 116.213 609.039 514.927 249.369 165.983 173.198 420.169 694.766 240.817 356.073 134.908 233.306 121.037 379.071 115.17 316.493
828000 587.902 184.192 206.74 112.857 305.507 533.89 296.12 153.782 226.502 293.046 685.135 143.587 378.512 125.18 262.619 371.273 639.402 483.789 672.992 279.684 159.048 221.226 194.552 495.774 138.416 116.369 610.738 516.399 249.795 166.318 173.143 421.096 697.353 241.062 357.068 135.065 233.782 121.219 380.25 115.219 317.165
830000 589.475 184.477 207.09 113.053 306.11 535.186 296.893 154.013 226.794 293.53 686.099 143.769 379.443 125.114 263.219 372.689 640.504 484.949 675.057 280.026 159.418 221.541 194.804 496.783 138.526 116.611 612.316 517.853 250.097 166.757 173.152 422.061 699.889 241.276 358.051 135.341 234.287 121.475 381.467 115.323 317.863
832000 591.107 184.699 207.439 113.101 306.594 536.329 297.558 154.258 227.041 293.988 687.067 143.966 380.391 125.042 263.899 374.028 641.594 486.156 677.168 280.361 159.815 221.89 194.981 497.699 138.643 116.837 613.875 519.338 250.381 167.068 173.222 423.028 702.45 241.479 359.124 135.479 234.756 121.67 382.583 115.463 318.539
834000 592.742 184.988 207.753 113.206 307.172 537.289 298.261 154.486 227.335 294.4 687.871 144.096 381.312 125.09 264.554 375.268 642.704 487.421 679.276 280.577 160.176 222.206 195.189 498.608 138.831 117.103 615.437 520.846 250.609 167.391 173.299 423.951 704.925 241.725 360.091 135.774 235.236 121.884 383.785 115.555 319.21
836000 594.388 185.364 208.087 113.396 307.683 538.207 298.964 154.707 227.586 294.963 688.59 144.345 382.194 125.147 265.147 376.449 643.755 488.718 681.289 280.926 160.577 222.596 195.401 499.557 139.01 117.388 616.986 522.514 250.883 167.784 173.379 424.852 707.47 242.006 361.015 136.1 235.69 122.074 384.95 115.657 319.895
838000 596.088 185.728 208.41 113.606 308.274 539.061 299.685 154.965 227.924 295.417 689.392 144.57 383.095 125.116 265.685 377.612 644.696 489.911 683.318 281.23 160.925 223.012 195.618 500.504 139.143 117.627 618.586 524.147 251.159 168.113 173.417 425.696 709.958 242.274 361.979 136.254 236.225 122.256 386.075 115.717 320.562
840000 597.815 186.05 208.721 113.752 308.893 539.891 300.368 155.127 228.228 295.789 690.304 144.761 384.106 124.984 266.298 378.852 645.639 491.153 685.472 281.51 161.449 223.364 195.921 501.42 139.322 117.886 620.135 525.736 251.367 168.409 173.382 426.571 712.533 242.437 362.919 136.469 236.768 122.521 387.215 115.769 321.233
842000 599.502 186.428 209.035 113.8 309.431 540.765 301.08 155.263 228.539 296.181 691.205 144.966 385.054 124.941 266.907 380.1 646.6 492.332 687.62 281.784 161.894 223.702 196.189 502.419 139.53 118.119 621.836 527.31 251.637 168.589 173.427 427.599 715.158 242.688 363.879 136.608 237.226 122.752 388.322 115.841 321.906
844000 601.321 186.792 209.378 113.887 310.063 541.545 301.77 155.464 228.887 296.556 692.09 145.134 386.02 124.837 267.665 381.368 647.539 493.477 689.819 282.208 162.299 223.96 196.482 503.468 139.733 118.272 623.54 528.997 251.858 168.854 173.392 428.607 717.807 242.918 364.767 136.81 237.8 123.034 389.536 115.905 322.596
846000 603.093 187.081 209.766 113.972 310.613 542.425 302.457 155.66 229.234 297.035 693 145.379 386.914 124.828 268.308 382.632 648.482 494.762 691.952 282.612 162.76 224.227 196.734 504.425 139.873 118.556 625.136 530.654 252.096 169.217 173.478 429.589 720.381 243.152 365.64 137.001 238.455 123.335 390.684 116.113 323.293
848000 604.865 187.255 210.138 114.138 311.157 543.254 303.13 155.896 229.53 297.628 693.971 145.46 387.789 124.811 269.094 383.992 649.488 495.937 694.041 282.97 163.157 224.583 196.933 505.349 140.086 118.722 626.77 532.29 252.346 169.619 173.549 430.644 722.998 243.355 366.597 137.199 239.052 123.557 391.843 116.219 323.985
850000 606.54 187.462 210.513 114.341 311.75 544.039 303.847 156.016 229.776 298.205 694.806 145.602 388.643 124.714 269.773 385.371 650.482 497.194 696.238 283.363 163.529 224.875 197.207 506.299 140.256 118.865 628.414 533.902 252.663 170.026 173.517 431.57 725.581 243.54 367.639 137.382 239.635 123.854 393.047 116.308 324.67
852000 608.245 187.626 210.695 114.441 312.298 544.813 304.567 156.27 229.957 298.768 695.606 145.789 389.617 124.787 270.451 386.776 651.499 498.371 698.285 283.747 163.945 225.107 197.503 507.242 140.379 118.979 629.922 535.547 253.01 170.329 173.585 432.468 728.222 243.812 368.581 137.54 240.287 124.026 394.199 116.451 325.344
854000 610.116 187.87 211.005 114.668 312.806 545.525 305.36 156.474 230.116 299.276 696.421 145.947 390.476 124.841 271.117 388.169 652.571 499.601 700.342 284.15 164.413 225.268 197.826 508.222 140.518 119.166 631.477 537.156 253.36 170.639 173.569 433.417 730.921 244.017 369.413 137.798 240.899 124.188 395.411 116.623 326.029
856000 611.978 188.196 211.367 114.734 313.289 546.22 306.11 156.669 230.281 299.742 697.228 146.221 391.346 124.786 271.805 389.479 653.561 500.807 702.356 284.674 164.755 225.5 198.034 509.142 140.712 119.333 633.086 538.725 253.618 170.96 173.542 434.288 733.487 244.213 370.279 138.089 241.576 124.404 396.608 116.711 326.698
858000 613.624 188.541 211.635 114.98 313.818 546.966 306.842 156.876 230.439 300.1 697.988 146.37 392.235 124.825 272.535 390.785 654.562 502.073 704.376 285.075 165.161 225.796 198.23 510.07 140.879 119.442 634.652 540.305 253.978 171.406 173.443 435.319 736.114 244.47 371.182 138.397 242.278 124.54 397.841 116.866 327.375
860000 615.307 188.893 211.901 115.08 314.308 547.694 307.573 157.07 230.579 300.636 698.812 146.635 393.084 124.811 273.125 392.161 655.6 503.211 706.441 285.468 165.588 226.151 198.433 511.085 140.982 119.581 636.238 541.936 254.323 171.793 173.234 436.298 738.689 244.734 372.126 138.658 242.983 124.673 399.062 117.071 328.051
862000 617.038 189.294 212.214 115.236 314.883 548.573 308.32 157.368 230.693 301.188 699.524 146.872 393.966 124.894 273.731 393.507 656.588 504.364 708.536 285.877 166.034 226.441 198.677 512.108 141.162 119.765 637.793 543.599 254.594 172.251 173.092 437.328 741.314 245.017 373.022 138.912 243.676 124.831 400.274 117.184 328.744
864000 618.806 189.704 212.514 115.496 315.414 549.366 309.144 157.475 230.857 301.743 700.342 147.013 394.927 124.884 274.47 394.847 657.672 505.568 710.659 286.33 166.476 226.62 198.81 513.066 141.274 119.992 639.369 545.324 254.787 172.627 173.032 438.245 743.809 245.324 373.935 139.209 244.398 124.929 401.57 117.19 329.43
866000 620.527 190.181 212.744 115.751 315.962 550.274 309.966 157.614 231.015 302.283 701.166 147.198 395.915 124.918 275.136 396.135 658.735 506.801 712.713 286.777 166.913 226.778 199.019 514.025 141.413 120.254 640.9 547.001 255.051 172.989 172.888 439.17 746.382 245.552 374.908 139.554 245.035 125.08 402.745 117.258 330.118
868000 622.299 190.582 212.95 115.864 316.611 551.046 310.773 157.774 231.087 302.895 701.964 147.329 396.919 124.942 275.944 397.541 659.837 508.062 714.785 287.216 167.314 226.982 199.206 514.993 141.541 120.495 642.307 548.784 255.214 173.291 172.751 440.133 749.015 245.826 375.837 139.879 245.67 125.255 404.049 117.371 330.808
870000 624.069 190.961 213.301 116.046 317.125 551.801 311.569 157.954 231.27 303.555 702.866 147.525 397.91 124.865 276.606 399.025 660.882 509.352 716.919 287.73 167.668 227.235 199.463 515.969 141.682 120.701 643.611 550.509 255.446 173.722 172.554 441.11 751.599 246.011 376.951 140.173 246.217 125.434 405.309 117.521 331.505
872000 625.985 191.383 213.621 116.365 317.738 552.531 312.392 158.326 231.42 304.128 703.676 147.684 398.866 124.862 277.237 400.368 661.856 510.506 718.939 288.086 167.947 227.531 199.729 516.997 141.841 120.93 644.902 552.24 255.785 174.147 172.301 442.097 754.16 246.197 378 140.471 246.877 125.638 406.548 117.613 332.198
874000 628.079 191.783 213.907 116.662 318.311 553.191 313.228 158.638 231.509 304.721 704.509 147.913 399.736 124.82 277.803 401.762 662.838 511.662 720.997 288.439 168.241 227.787 199.913 518.086 142.053 121.249 646.249 553.912 256.025 174.55 172.213 443.085 756.601 246.342 378.957 140.758 247.472 125.784 407.741 117.638 332.879
876000 630.163 192.109 214.216 116.915 318.744 553.842 314.121 159.027 231.633 305.28 705.433 148.124 400.679 124.727 278.358 403.154 663.843 512.899 723.121 288.78 168.568 228.039 200.103 519.114 142.179 121.473 647.544 555.535 256.242 174.898 172.144 444.155 759.171 246.491 379.959 140.97 248.193 125.954 409 117.616 333.563
878000 632.198 192.494 214.418 117.134 319.242 554.536 314.985 159.319 231.729 305.814 706.133 148.391 401.623 124.697 278.916 404.548 664.867 514.087 725.334 289.168 168.841 228.307 200.231 520.186 142.289 121.77 648.81 557.209 256.5 175.279 172.03 445.178 761.673 246.625 381.027 141.279 248.705 126.152 410.29 117.624 334.241
880000 634.259 192.888 214.617 117.359 319.705 555.175 315.767 159.665 231.978 306.381 706.951 148.674 402.563 124.658 279.497 405.933 665.91 515.318 727.627 289.481 169.134 228.54 200.298 521.398 142.358 122.067 650.134 558.997 256.695 175.642 171.892 446.277 764.072 246.744 382.111 141.575 249.29 126.381 411.55 117.653 334.93
882000 636.415 193.311 214.927 117.578 320.249 555.817 316.555 159.989 232.155 306.963 707.727 148.983 403.605 124.618 280.054 407.369 666.923 516.564 729.841 289.852 169.389 228.819 200.421 522.518 142.524 122.396 651.512 560.778 256.925 176.126 171.806 447.341 766.558 246.968 383.12 141.823 249.82 126.602 412.792 117.758 335.637
884000 638.503 193.6 215.222 117.772 320.665 556.469 317.305 160.264 232.212 307.43 708.507 149.313 404.558 124.668 280.509 408.792 667.964 517.792 732.008 290.185 169.664 229.157 200.507 523.604 142.718 122.652 652.692 562.459 257.157 176.556 171.648 448.345 769.061 247.169 384.109 142.076 250.479 126.806 414.068 117.877 336.314
886000 640.506 193.947 215.491 118.044 321.165 557.179 318.065 160.541 232.279 307.907 709.253 149.549 405.56 124.769 281.033 410.16 668.931 519.041 734.228 290.538 169.867 229.483 200.77 524.783 142.871 122.91 653.912 564.242 257.317 176.986 171.543 449.455 771.538 247.365 385.117 142.307 251.118 126.957 415.343 117.947 337
888000 642.625 194.395 215.787 118.331 321.733 557.675 318.922 160.803 232.309 308.491 710.097 149.798 406.58 124.872 281.559 411.535 669.8 520.279 736.449 290.882 170.055 229.739 200.95 525.811 143.126 123.245 655.225 566.031 257.529 177.382 171.415 450.507 774.138 247.554 386.184 142.649 251.785 127.17 416.639 118.083 337.703
890000 644.624 194.783 216.188 118.633 322.362 558.315 319.645 161.024 232.471 308.972 710.998 150.077 407.577 125.012 282.095 412.727 670.676 521.517 738.686 291.259 170.289 230.068 201.2 526.973 143.297 123.566 656.428 567.807 257.625 177.751 171.246 451.473 776.789 247.751 387.181 142.996 252.407 127.367 417.88 118.219 338.399
892000 646.604 195.127 216.477 118.889 323.009 559.02 320.425 161.303 232.653 309.398 711.906 150.374 408.62 125.068 282.568 413.954 671.513 522.799 740.828 291.652 170.516 230.392 201.416 528.157 143.484 123.921 657.695 569.573 257.871 178.136 171.153 452.427 779.353 247.909 388.258 143.389 252.978 127.53 418.982 118.318 339.091
894000 648.627 195.523 216.725 119.105 323.653 559.72 321.227 161.538 232.851 309.933 712.745 150.731 409.666 125.212 283.028 415.241 672.536 524.072 742.979 292.083 170.698 230.705 201.664 529.284 143.774 124.231 659.081 571.396 258.044 178.549 171.203 453.387 781.964 248.19 389.473 143.788 253.463 127.72 420.115 118.423 339.809
896000 650.563 195.905 217.016 119.347 324.198 560.36 322.022 161.771 232.99 310.522 713.571 150.893 410.766 125.319 283.489 416.525 673.615 525.404 745.123 292.45 170.914 231.012 201.943 530.34 144.003 124.484 660.41 573.199 258.253 178.868 171.237 454.308 784.592 248.5 390.574 144.158 253.899 127.932 421.401 118.568 340.511
898000 652.551 196.268 217.142 119.513 324.889 561.102 322.886 162.072 233.092 311.155 714.441 151.155 411.86 125.469 283.93 417.685 674.508 526.609 747.282 292.702 171.288 231.296 202.267 531.384 144.177 124.807 661.703 574.911 258.548 179.341 171.142 455.341 787.274 248.802 391.539 144.514 254.399 128.128 422.468 118.602 341.206
900000 654.469 196.636 217.288 119.708 325.372 561.874 323.713 162.337 233.095 311.664 715.355 151.448 413.027 125.563 284.308 418.803 675.469 527.753 749.5 292.994 171.473 231.571 202.49 532.47 144.267 125.113 662.984 576.755 258.818 179.771 171.05 456.366 789.946 249.046 392.538 144.895 254.91 128.379 423.64 118.708 341.889
902000 656.377 196.863 217.523 119.921 325.924 562.609 324.526 162.644 233.15 312.272 716.171 151.734 414.168 125.547 284.78 419.946 676.459 528.88 751.801 293.31 171.666 231.794 202.78 533.539 144.279 125.342 664.383 578.55 259.095 180.103 171.049 457.38 792.584 249.271 393.567 145.266 255.531 128.665 424.807 118.845 342.578
904000 658.283 197.236 217.837 120.04 326.534 563.361 325.292 162.847 233.15 312.936 716.899 151.984 415.179 125.552 285.193 421.114 677.398 530.035 754.088 293.638 171.818 232.134 202.992 534.575 144.429 125.594 665.75 580.459 259.448 180.459 170.912 458.412 795.15 249.393 394.627 145.608 256.072 128.906 426.018 118.904 343.256
906000 659.966 197.57 218.217 120.165 327.145 564.136 326.083 163.114 233.099 313.497 717.605 152.24 416.156 125.564 285.668 422.325 678.35 531.069 756.36 293.905 172.033 232.49 203.32 535.704 144.6 125.896 667.242 582.332 259.833 180.782 170.747 459.433 797.697 249.63 395.594 145.95 256.574 129.194 427.204 118.936 343.936
908000 661.664 197.951 218.547 120.269 327.728 564.754 326.851 163.393 233.15 314.093 718.415 152.531 417.183 125.487 286.086 423.406 679.219 532.205 758.564 294.186 172.337 232.818 203.737 536.787 144.785 126.311 668.756 584.192 260.288 181.168 170.666 460.507 800.35 249.843 396.677 146.335 257.126 129.507 428.42 119.082 344.634
910000 663.293 198.282 218.85 120.438 328.257 565.452 327.65 163.629 233.204 314.722 719.205 152.84 418.216 125.452 286.665 424.599 680.089 533.41 760.888 294.442 172.614 233.145 204.097 537.893 144.927 126.715 670.152 585.987 260.629 181.556 170.553 461.431 802.984 250.078 397.87 146.625 257.714 129.795 429.713 119.267 345.333
912000 664.981 198.54 219.151 120.628 328.697 566.049 328.427 163.852 233.233 315.301 719.94 153.102 419.282 125.343 287.18 425.89 680.949 534.517 763.17 294.738 172.935 233.51 204.369 539.128 145.083 127.059 671.591 587.656 260.835 181.869 170.415 462.455 805.586 250.23 398.94 146.969 258.265 129.965 430.924 119.505 346.006
914000 666.681 198.972 219.48 120.955 329.171 566.657 329.252 164.027 233.3 315.803 720.746 153.289 420.317 125.326 287.741 427.176 681.974 535.575 765.508 294.992 173.196 233.899 204.575 540.316 145.252 127.345 673.107 589.389 261.012 182.261 170.29 463.451 808.076 250.503 400.055 147.368 258.8 130.183 432.023 119.704 346.694
916000 668.36 199.384 219.898 121.117 329.713 567.314 330.098 164.241 233.207 316.289 721.632 153.566 421.346 125.214 288.284 428.347 682.868 536.612 767.831 295.209 173.478 234.251 204.87 541.389 145.413 127.549 674.481 591.06 261.283 182.595 170.358 464.482 810.5 250.66 401.04 147.754 259.305 130.364 433.165 119.915 347.361
918000 670.058 199.77 220.175 121.407 330.21 567.865 330.911 164.423 233.197 316.848 722.545 153.724 422.291 125.253 288.777 429.517 683.849 537.63 770.216 295.556 173.679 234.583 205.12 542.537 145.524 127.802 675.937 592.803 261.517 182.833 170.345 465.516 812.948 251.017 402.242 148.1 259.752 130.581 434.326 120.101 348.037
920000 671.851 200.071 220.453 121.745 330.679 568.43 331.769 164.724 233.218 317.398 723.5 154.042 423.326 125.249 289.138 430.566 684.772 538.694 772.629 295.897 173.791 234.882 205.412 543.689 145.696 128.127 677.431 594.586 261.895 183.115 170.262 466.622 815.489 251.306 403.512 148.427 260.284 130.791 435.449 120.192 348.728
922000 673.509 200.369 220.735 122.137 331.096 568.844 332.584 165.052 233.254 317.964 724.329 154.249 424.396 125.245 289.522 431.675 685.723 539.789 774.993 296.262 173.955 235.238 205.699 544.885 145.784 128.364 679.054 596.425 262.279 183.416 170.164 467.687 817.974 251.569 404.684 148.702 260.837 131.035 436.545 120.342 349.409
924000 675.123 200.618 221.036 122.486 331.565 569.298 333.386 165.388 233.263 318.633 725.182 154.538 425.406 125.169 289.911 432.802 686.613 540.836 777.379 296.578 174.165 235.542 205.96 546.048 145.977 128.682 680.628 598.25 262.697 183.773 170.104 468.809 820.489 251.753 405.863 148.965 261.344 131.268 437.725 120.415 350.092
926000 676.679 200.916 221.236 122.799 332.131 569.828 334.282 165.664 233.268 319.258 725.905 154.76 426.481 125.197 290.402 433.908 687.565 541.903 779.717 296.96 174.468 235.93 206.342 547.076 146.111 128.993 682.221 600.144 263.144 184.045 170.05 469.906 822.944 251.958 407.033 149.227 261.79 131.389 438.886 120.501 350.775
928000 678.281 201.237 221.469 123.081 332.648 570.27 335.142 166.021 233.342 319.885 726.728 154.865 427.527 125.119 290.829 435.037 688.45 542.927 782.163 297.306 174.718 236.312 206.706 548.163 146.341 129.282 683.805 602.085 263.551 184.379 169.993 470.885 825.425 252.282 408.233 149.501 262.272 131.536 440.107 120.57 351.462
930000 680.019 201.474 221.733 123.27 333.21 570.766 336.001 166.317 233.39 320.549 727.531 155.092 428.485 125.052 291.17 436.126 689.415 544.014 784.635 297.69 174.936 236.612 206.944 549.249 146.659 129.609 685.288 603.954 263.988 184.782 169.858 471.926 827.851 252.611 409.463 149.82 262.719 131.655 441.275 120.568 352.143
932000 681.832 201.835 222.039 123.49 333.679 571.158 336.892 166.546 233.47 321.247 728.406 155.246 429.447 124.937 291.488 437.251 690.519 545.078 787.243 298.073 175.258 236.941 207.132 550.374 146.915 129.912 686.834 605.844 264.512 185.112 169.892 472.956 830.364 252.897 410.665 150.143 263.14 131.806 442.422 120.557 352.839
934000 683.573 202.225 222.315 123.766 334.084 571.622 337.769 166.809 233.509 321.855 729.255 155.355 430.562 124.898 291.874 438.356 691.406 546.131 789.66 298.361 175.563 237.289 207.369 551.475 147.168 130.229 688.43 607.671 264.935 185.473 169.84 474.017 832.827 253.245 411.92 150.412 263.582 131.936 443.496 120.612 353.522
936000 685.311 202.481 222.634 124.019 334.522 572.048 338.627 167.049 233.638 322.468 730.164 155.452 431.496 125.023 292.198 439.403 692.3 547.239 792.108 298.571 175.921 237.707 207.626 552.618 147.373 130.626 690.022 609.495 265.277 185.868 169.886 475.084 835.377 253.541 413.149 150.76 264.075 132.047 444.662 120.723 354.215
938000 687.167 202.774 222.985 124.203 334.977 572.573 339.49 167.314 233.699 323.027 731.079 155.579 432.515 125.033 292.637 440.591 693.297 548.241 794.499 298.874 176.37 238.061 207.922 553.753 147.607 130.957 691.614 611.268 265.642 186.225 169.845 476.148 837.908 253.905 414.381 151.041 264.569 132.232 445.675 120.767 354.911
940000 689.137 203.076 223.265 124.387 335.434 573.103 340.263 167.634 233.693 323.686 731.982 155.701 433.47 124.947 293.001 441.706 694.336 549.343 796.912 299.168 176.733 238.479 208.091 554.931 147.896 131.26 693.197 612.948 265.998 186.608 169.892 477.127 840.466 254.265 415.536 151.311 265.091 132.487 446.74 120.843 355.604
942000 691.055 203.384 223.624 124.607 335.941 573.575 341.071 167.905 233.797 324.293 732.896 155.805 434.385 124.931 293.36 442.867 695.224 550.468 799.366 299.514 177.044 238.856 208.255 556.152 148.135 131.496 694.744 614.652 266.481 187.028 169.99 478.232 843.032 254.644 416.79 151.712 265.626 132.666 447.792 120.983 356.31
944000 692.963 203.69 224.007 124.756 336.4 574.144 342.003 168.196 233.817 324.881 733.781 155.904 435.226 124.911 293.678 444.049 696.171 551.576 801.762 299.8 177.387 239.196 208.407 557.302 148.381 131.756 696.284 616.379 266.956 187.406 170.089 479.265 845.663 254.99 417.987 152.131 266.138 132.839 448.957 121.146 357.009
946000 694.783 203.996 224.491 124.998 336.878 574.551 342.837 168.528 233.854 325.615 734.657 156.033 436.214 124.866 294.033 445.124 697.232 552.746 804.116 300.197 177.771 239.57 208.619 558.477 148.634 131.979 697.832 618.173 267.457 187.789 170.194 480.222 848.284 255.33 419.272 152.641 266.708 132.926 450 121.287 357.723
948000 696.732 204.328 224.873 125.272 337.356 574.88 343.74 168.879 233.909 326.233 735.635 156.19 437.219 124.913 294.358 446.224 698.231 554.023 806.481 300.594 178.033 239.931 208.845 559.648 148.871 132.273 699.311 619.853 267.916 188.069 170.316 481.085 850.832 255.59 420.505 153.115 267.218 133.074 451.122 121.474 358.429
950000 698.598 204.625 225.32 125.569 337.8 575.303 344.645 169.133 233.925 326.95 736.559 156.369 438.167 124.916 294.695 447.175 699.135 555.165 808.67 300.911 178.328 240.269 208.943 560.81 149.035 132.584 700.655 621.496 268.403 188.441 170.464 482.03 853.416 255.826 421.708 153.56 267.74 133.265 452.335 121.654 359.115
952000 700.534 204.878 225.722 125.889 338.318 575.679 345.537 169.327 233.985 327.669 737.714 156.479 439.119 124.967 295.001 448.242 700.036 556.375 810.959 301.252 178.696 240.56 209.075 561.963 149.236 132.858 702.22 623.177 268.828 188.816 170.518 482.979 856.012 256.122 422.957 154.043 268.181 133.436 453.562 121.81 359.818
954000 702.321 205.102 226.005 126.135 338.68 575.998 346.422 169.626 234.044 328.446 738.734 156.705 439.969 124.973 295.337 449.419 700.949 557.521 813.229 301.519 179.034 240.828 209.321 563.041 149.446 133.09 703.649 624.711 269.212 189.218 170.521 483.91 858.633 256.311 424.275 154.496 268.661 133.63 454.725 121.966 360.495
956000 704.185 205.375 226.413 126.437 339.26 576.274 347.226 169.96 233.97 329.17 739.708 156.984 440.871 124.996 295.674 450.577 701.84 558.613 815.371 301.858 179.354 241.143 209.493 564.163 149.587 133.231 705.186 626.325 269.605 189.563 170.572 484.912 861.249 256.614 425.517 154.949 269.119 133.759 455.818 122.16 361.177
958000 706.013 205.729 226.805 126.627 339.799 576.704 348.011 170.372 234.009 329.908 740.805 157.134 441.811 125.01 296.044 451.822 702.657 559.737 817.485 302.201 179.592 241.415 209.756 565.322 149.754 133.403 706.718 627.897 269.98 189.824 170.613 485.952 863.906 256.898 426.755 155.397 269.62 133.933 456.709 122.362 361.862
960000 707.851 206.065 227.207 126.839 340.378 577.02 348.794 170.64 234.002 330.737 741.811 157.361 442.727 124.95 296.444 452.992 703.561 560.939 819.684 302.473 179.968 241.602 209.919 566.501 149.88 133.537 708.283 629.595 270.389 190.131 170.572 486.921 866.553 257.148 428.113 155.817 270.068 134.139 457.581 122.52 362.543
962000 709.706 206.404 227.618 127.076 340.928 577.248 349.597 170.973 234.073 331.476 742.723 157.561 443.646 124.834 296.884 454.129 704.458 562.008 821.789 302.65 180.309 241.885 210.069 567.843 150 133.736 709.901 631.317 270.793 190.548 170.55 487.816 869.135 257.396 429.391 156.228 270.55 134.341 458.533 122.707 363.221
964000 711.519 206.721 228.129 127.334 341.497 577.445 350.407 171.334 234.028 332.163 743.627 157.815 444.615 124.643 297.246 455.39 705.367 563.192 823.912 302.836 180.675 242.181 210.174 569.103 150.141 133.901 711.434 633.061 271.202 190.94 170.48 488.825 871.689 257.67 430.692 156.706 271.094 134.651 459.578 122.839 363.906
966000 713.346 207.044 228.538 127.579 341.996 577.623 351.294 171.709 234.012 332.869 744.517 158.004 445.495 124.615 297.673 456.52 706.252 564.41 826.117 302.969 181.131 242.489 210.223 570.398 150.248 134.097 713.106 634.748 271.574 191.363 170.42 489.953 874.229 257.942 431.924 157.156 271.668 134.851 460.703 122.993 364.595
968000 715.259 207.368 228.9 127.651 342.512 577.838 352.146 172.14 234.136 333.556 745.376 158.307 446.404 124.572 297.96 457.561 707.077 565.57 828.388 303.144 181.506 242.832 210.275 571.755 150.413 134.313 714.727 636.456 271.948 191.754 170.26 491.053 876.798 258.281 433.051 157.474 272.214 135.026 461.844 123.222 365.277
970000 717.062 207.733 229.325 127.817 343.093 578.07 353.018 172.492 234.265 334.208 746.294 158.608 447.336 124.394 298.276 458.684 707.868 566.806 830.573 303.375 181.915 243.228 210.55 572.998 150.605 134.483 716.268 638.26 272.331 192.041 170.196 492.017 879.321 258.657 434.293 157.741 272.752 135.261 462.969 123.487 365.967
972000 718.855 208.101 229.706 127.989 343.609 578.167 353.811 172.876 234.324 334.907 747.143 158.98 448.278 124.218 298.642 459.73 708.621 567.939 832.78 303.712 182.277 243.614 210.824 574.174 150.797 134.587 717.881 639.928 272.69 192.384 170.14 492.983 881.898 258.968 435.597 158.035 273.393 135.505 464.168 123.647 366.647
974000 720.659 208.507 230.122 128.234 344.147 578.294 354.558 173.173 234.43 335.525 747.928 159.29 449.288 124.133 299.007 460.678 709.358 569.096 835.154 304.013 182.702 243.986 211.051 575.28 151.052 134.845 719.399 641.641 272.982 192.696 170.005 494.042 884.492 259.305 436.89 158.349 273.856 135.686 465.311 123.753 367.323
976000 722.452 208.842 230.58 128.522 344.672 578.449 355.391 173.496 234.529 336.138 748.7 159.609 450.263 124.174 299.319 461.573 710.021 570.199 837.42 304.325 183.159 244.395 211.367 576.394 151.211 135.014 720.905 643.338 273.3 193.113 170.037 495.072 886.972 259.637 438.203 158.798 274.338 135.939 466.439 123.868 368.004
978000 724.116 209.197 231.007 128.729 345.175 578.709 356.149 173.739 234.645 336.732 749.594 159.93 451.279 124.302 299.634 462.466 710.816 571.224 839.665 304.735 183.538 244.647 211.587 577.588 151.339 135.279 722.482 645.016 273.532 193.517 170.059 496.064 889.442 259.863 439.557 159.16 274.779 136.193 467.546 124.12 368.679
980000 725.701 209.591 231.367 128.9 345.637 578.808 356.973 174.117 234.719 337.375 750.479 160.287 452.294 124.493 299.836 463.525 711.516 572.461 841.888 304.947 183.926 244.957 211.891 578.722 151.544 135.523 724.055 646.754 273.83 193.929 170.123 497.091 891.832 260.164 440.911 159.6 275.174 136.498 468.685 124.231 369.359
982000 727.437 210.033 231.844 129.129 346.161 578.954 357.861 174.382 234.722 338.044 751.338 160.577 453.174 124.596 300.1 464.561 712.214 573.662 844.193 305.142 184.302 245.257 212.089 579.787 151.705 135.742 725.667 648.442 274.176 194.319 170.196 498.11 894.196 260.522 442.318 160.011 275.632 136.818 469.951 124.361 370.043
984000 729.21 210.382 232.273 129.415 346.727 579.163 358.572 174.727 234.702 338.759 752.247 160.867 454.192 124.718 300.335 465.556 713.046 574.704 846.419 305.399 184.664 245.57 212.254 580.966 151.822 135.955 727.267 650.152 274.372 194.673 170.159 499.124 896.685 260.719 443.622 160.429 276.15 137.071 471.146 124.43 370.716
986000 731.017 210.745 232.724 129.643 347.261 579.414 359.38 175.151 234.699 339.442 753.246 161.172 455.132 124.898 300.73 466.557 713.833 575.755 848.641 305.683 184.951 245.901 212.517 582.12 151.886 136.246 728.885 651.812 274.561 195.049 170.045 500.141 899.159 260.997 444.824 160.781 276.747 137.324 472.337 124.555 371.399
988000 732.88 211.146 233.093 129.965 347.854 579.682 360.175 175.492 234.74 340.151 754.136 161.557 456.029 125.106 301.015 467.445 714.708 576.831 850.856 305.969 185.262 246.188 212.832 583.272 151.91 136.402 730.55 653.418 274.807 195.387 170.036 501.146 901.667 261.231 446.06 161.149 277.276 137.562 473.496 124.673 372.079
990000 734.653 211.516 233.493 130.135 348.417 579.87 361.071 175.845 234.781 340.899 755.001 161.92 456.896 125.289 301.403 468.324 715.55 577.907 853.103 306.245 185.697 246.52 213.124 584.37 151.985 136.714 732.346 655.098 275.071 195.804 170.02 502.101 904.103 261.451 447.296 161.423 277.909 137.838 474.6 124.879 372.767
992000 736.319 211.911 233.857 130.195 348.999 579.997 361.84 176.122 234.93 341.653 755.897 162.261 457.8 125.37 301.789 469.334 716.419 578.959 855.426 306.652 186.166 246.748 213.351 585.536 152.055 136.957 733.98 656.675 275.462 196.207 169.967 503.142 906.629 261.651 448.546 161.737 278.434 138.108 475.622 125.091 373.445
994000 738.05 212.284 234.101 130.358 349.545 580.155 362.711 176.43 235.129 342.393 756.741 162.489 458.715 125.473 302.151 470.392 717.362 579.989 857.702 307.072 186.56 246.998 213.634 586.522 152.162 137.272 735.711 658.335 275.892 196.588 169.852 504.214 909.161 261.851 449.742 162.032 278.98 138.403 476.727 125.3 374.129
996000 739.775 212.625 234.45 130.55 350.1 580.377 363.685 176.671 235.294 343.071 757.56 162.677 459.667 125.676 302.509 471.409 718.385 581.021 859.822 307.484 186.944 247.23 213.878 587.56 152.162 137.646 737.314 660.041 276.33 196.941 169.743 505.354 911.744 262.041 450.857 162.34 279.549 138.582 477.816 125.485 374.809
998000 741.51 212.961 234.823 130.633 350.623 580.504 364.544 176.966 235.494 343.73 758.426 162.966 460.668 125.793 302.787 472.378 719.34 582.104 862.036 307.883 187.286 247.394 214.177 588.661 152.246 137.804 738.885 661.632 276.722 197.322 169.792 506.451 914.328 262.299 452.077 162.641 280.093 138.952 478.889 125.575 375.485
1e+06 743.429 213.355 235.219 130.724 351.264 580.617 365.425 177.308 235.705 344.428 759.324 163.222 461.739 125.907 302.975 473.323 720.334 583.221 864.228 308.203 187.674 247.598 214.462 589.737 152.32 137.926 740.268 663.302 277.101 197.608 169.808 507.507 916.885 262.594 453.23 162.9 280.658 139.227 479.998 125.749 376.163
1.002e+06 745.214 213.725 235.579 130.776 351.882 580.739 366.263 177.59 235.94 345.044 760.231 163.655 462.765 126.052 303.164 474.322 721.131 584.302 866.509 308.479 188.023 247.839 214.71 590.769 152.39 138.127 741.728 664.869 277.474 197.9 169.82 508.581 919.534 262.894 454.41 163.058 281.241 139.577 481.116 125.95 376.834
1.004e+06 747.046 214.057 235.933 130.932 352.369 580.883 367.103 177.87 236.186 345.763 761.152 163.954 463.806 126.268 303.339 475.35 721.981 585.272 868.851 308.754 188.319 248.089 214.91 591.724 152.487 138.271 743.16 666.373 277.903 198.23 169.792 509.6 922.22 263.201 455.612 163.341 281.715 139.963 482.172 126.103 377.501
1.006e+06 748.958 214.441 236.241 131.029 352.964 581.017 367.919 178.084 236.447 346.533 762.161 164.217 464.785 126.433 303.552 476.267 722.847 586.271 871.214 308.903 188.613 248.375 215.095 592.703 152.585 138.471 744.627 667.998 278.211 198.664 169.736 510.544 924.843 263.506 456.806 163.536 282.345 140.321 483.271 126.313 378.171
1.008e+06 750.892 214.749 236.523 131.118 353.499 581.102 368.693 178.337 236.66 347.217 763.162 164.375 465.768 126.653 303.84 477.177 723.831 587.356 873.728 309.188 189.008 248.698 215.307 593.754 152.663 138.688 746.147 669.569 278.535 199.122 169.748 511.609 927.532 263.695 458.029 163.699 282.889 140.769 484.389 126.41 378.853
1.01e+06 752.853 215.05 236.79 131.232 354.032 581.15 369.487 178.578 237.016 347.891 764.169 164.555 466.7 126.912 304.19 477.998 724.761 588.511 876.211 309.401 189.308 249.048 215.554 594.779 152.82 138.823 747.644 671.123 278.95 199.617 169.784 512.644 930.194 264.019 459.25 163.966 283.511 141.16 485.518 126.489 379.542
1.012e+06 754.799 215.297 237.125 131.28 354.523 581.083 370.356 178.786 237.364 348.623 765.208 164.66 467.68 127.108 304.523 478.91 725.635 589.708 878.781 309.529 189.561 249.47 215.848 595.761 153.002 138.97 749.191 672.638 279.329 200.139 169.783 513.709 932.843 264.28 460.431 164.202 284.131 141.428 486.652 126.625 380.224
1.014e+06 756.732 215.586 237.468 131.268 355.13 580.912 371.124 179.032 237.657 349.331 766.255 164.855 468.63 127.291 304.789 479.816 726.447 590.866 881.285 309.731 189.823 249.954 216.12 596.781 153.062 139.068 750.817 674.185 279.743 200.602 169.75 514.809 935.365 264.597 461.614 164.435 284.843 141.704 487.813 126.759 380.901
1.016e+06 758.646 215.867 237.945 131.369 355.612 580.887 371.935 179.294 238.102 350.009 767.302 165.053 469.642 127.442 305.191 480.585 727.325 591.988 883.818 309.907 190.03 250.441 216.371 597.715 153.206 139.212 752.508 675.807 280.272 200.991 169.698 515.759 938.054 264.884 462.773 164.709 285.547 141.839 488.968 126.882 381.59
1.018e+06 760.617 216.166 238.329 131.427 356.198 580.869 372.65 179.543 238.429 350.727 768.321 165.135 470.698 127.538 305.475 481.379 728.069 593.04 886.411 310.031 190.249 250.836 216.748 598.59 153.297 139.228 754.169 677.269 280.734 201.451 169.615 516.675 940.69 265.242 463.885 165.028 286.062 142.037 490.165 126.975 382.25
1.02e+06 762.476 216.447 238.673 131.585 356.752 580.985 373.438 179.849 238.731 351.263 769.381 165.255 471.702 127.669 305.715 482.278 728.815 594.129 888.872 310.284 190.553 251.272 217.152 599.534 153.407 139.263 755.727 678.74 281.193 201.936 169.517 517.559 943.499 265.427 465.012 165.343 286.516 142.192 491.339 127.157 382.916
1.022e+06 764.358 216.772 239.015 131.684 357.327 580.972 374.207 180.111 239.008 351.907 770.54 165.471 472.692 127.864 305.982 483.051 729.749 595.248 891.282 310.43 190.917 251.728 217.513 600.513 153.558 139.357 757.178 680.286 281.659 202.376 169.455 518.438 946.143 265.602 466.082 165.571 287.089 142.404 492.399 127.41 383.584
1.024e+06 766.35 216.953 239.394 131.81 357.923 580.958 375.052 180.297 239.325 352.551 771.79 165.597 473.628 127.989 306.359 483.995 730.728 596.306 893.645 310.494 191.246 252.296 217.852 601.365 153.716 139.384 758.641 681.9 282.143 202.82 169.324 519.258 948.823 265.805 467.038 165.791 287.548 142.587 493.518 127.617 384.245
1.026e+06 768.292 217.142 239.684 131.955 358.474 581.016 375.899 180.55 239.637 353.202 773.025 165.696 474.589 128.083 306.664 484.861 731.6 597.49 896.071 310.514 191.464 252.738 218.24 602.235 153.803 139.416 760.156 683.435 282.575 203.235 169.227 520.061 951.491 265.961 468.117 166.004 288.023 142.791 494.657 127.809 384.897
1.028e+06 770.251 217.31 239.93 132.089 359.001 581.096 376.78 180.829 239.936 353.883 774.24 165.901 475.674 128.19 306.945 485.822 732.66 598.631 898.507 310.635 191.743 253.221 218.536 603.175 153.858 139.488 761.556 684.963 283.007 203.609 169.164 520.837 954.22 266.166 469.228 166.128 288.45 143.05 495.792 128.078 385.564
1.03e+06 772.232 217.456 240.205 132.143 359.569 581.271 377.678 181.123 240.253 354.539 775.434 166.144 476.766 128.328 307.285 486.698 733.669 599.729 900.957 310.864 192.028 253.646 218.768 604.215 153.897 139.604 763.088 686.375 283.607 204.039 169.096 521.636 956.989 266.345 470.375 166.365 288.855 143.28 496.874 128.347 386.244
1.032e+06 774.128 217.551 240.605 132.153 360.199 581.492 378.64 181.379 240.548 355.235 776.532 166.441 477.8 128.538 307.664 487.523 734.634 600.933 903.416 311.001 192.356 254.011 218.995 605.163 153.908 139.801 764.664 687.855 284.101 204.553 169.14 522.445 959.693 266.516 471.517 166.51 289.396 143.41 497.993 128.596 386.926
1.034e+06 775.98 217.67 241.004 132.266 360.814 581.692 379.511 181.617 240.868 355.833 777.669 166.77 478.824 128.587 307.961 488.328 735.615 602.082 905.889 311.032 192.623 254.385 219.363 606.15 153.977 140.019 766.176 689.261 284.605 204.97 169.14 523.245 962.414 266.646 472.542 166.631 289.895 143.74 499.163 128.826 387.595
1.036e+06 777.829 217.793 241.393 132.433 361.394 581.835 380.347 181.845 241.188 356.461 778.815 167.006 479.873 128.689 308.233 489.156 736.482 603.364 908.342 310.975 192.957 254.712 219.591 607.032 154.079 140.315 767.724 690.732 285.09 205.225 169.097 524.099 965.083 266.86 473.54 166.792 290.421 144.02 500.298 129.115 388.256
1.038e+06 779.661 217.9 241.714 132.582 361.881 581.971 381.234 182.136 241.644 357.122 779.983 167.352 480.851 128.931 308.51 490.001 737.385 604.636 910.681 310.945 193.199 254.969 219.848 607.935 154.221 140.474 769.303 692.193 285.581 205.602 169.163 525.004 967.763 267.121 474.555 166.975 290.989 144.349 501.461 129.363 388.93
1.04e+06 781.515 218.193 242.12 132.811 362.514 582.166 382.183 182.422 241.969 357.74 781.05 167.715 481.732 129.187 308.759 490.81 738.25 605.849 913.11 310.951 193.396 255.326 220.18 608.953 154.334 140.603 770.793 693.732 286.107 205.952 169.157 525.894 970.482 267.437 475.541 167.29 291.552 144.499 502.643 129.681 389.615
1.042e+06 783.378 218.418 242.532 132.917 363.058 582.399 383.239 182.64 242.319 358.434 782.008 167.96 482.594 129.386 309.163 491.736 739.085 607.022 915.453 310.925 193.584 255.664 220.417 609.897 154.511 140.803 772.317 695.339 286.667 206.248 169.132 526.878 973.202 267.719 476.613 167.577 292.112 144.67 503.773 129.974 390.294
1.044e+06 785.179 218.57 242.827 133.05 363.59 582.783 384.236 182.858 242.619 359.093 783.018 168.198 483.437 129.638 309.619 492.67 739.935 608.317 917.817 311.015 193.826 255.894 220.706 610.841 154.644 141.083 773.838 696.772 287.174 206.646 169.122 527.886 975.997 268.002 477.677 167.849 292.697 144.905 504.87 130.159 390.976
1.046e+06 786.934 218.724 243.07 133.186 364.188 583.121 385.145 183.037 242.908 359.792 784.151 168.357 484.333 129.906 309.953 493.529 740.719 609.647 920.124 310.999 194.123 256.223 220.971 611.726 154.796 141.39 775.296 698.35 287.687 207.104 169.04 528.782 978.877 268.294 478.651 168.15 293.123 145.125 506.03 130.346 391.648
1.048e+06 788.706 218.869 243.384 133.336 364.698 583.5 386.101 183.264 243.156 360.461 785.356 168.649 485.186 130.11 310.378 494.411 741.473 611.016 922.459 310.923 194.502 256.519 221.345 612.636 154.955 141.585 776.77 699.882 288.18 207.527 169.087 529.686 981.703 268.647 479.715 168.526 293.533 145.287 507.205 130.544 392.332
1.05e+06 790.451 219.071 243.677 133.409 365.218 583.739 386.998 183.571 243.419 361.134 786.564 168.905 485.986 130.38 310.696 495.218 742.214 612.407 924.801 310.841 194.855 256.806 221.687 613.495 155.086 141.914 778.231 701.504 288.664 208.035 169.078 530.72 984.564 268.946 480.714 168.908 293.951 145.471 508.38 130.757 393.012
1.052e+06 792.207 219.298 243.966 133.486 365.762 584.098 387.842 183.796 243.733 361.811 787.785 169.073 486.829 130.615 311.108 496.029 743.088 613.727 927.078 310.844 195.184 257.113 221.948 614.4 155.191 142.134 779.72 703.177 289.12 208.483 169.04 531.694 987.488 269.251 481.693 169.315 294.413 145.722 509.435 131.053 393.694
1.054e+06 794.053 219.566 244.327 133.643 366.294 584.523 388.69 183.84 244.056 362.442 789.021 169.263 487.738 130.799 311.444 496.85 744.057 614.997 929.397 310.923 195.507 257.409 222.29 615.255 155.312 142.237 781.208 704.903 289.703 208.975 169.116 532.625 990.456 269.531 482.663 169.66 294.856 145.925 510.592 131.326 394.387
1.056e+06 795.94 219.895 244.765 133.777 366.776 584.916 389.46 183.994 244.335 363.139 790.055 169.407 488.606 130.949 311.744 497.734 745.081 616.183 931.683 310.925 195.846 257.709 222.646 616.166 155.442 142.399 782.738 706.573 290.261 209.454 169.08 533.5 993.434 269.813 483.696 169.996 295.24 146.064 511.698 131.6 395.068
1.058e+06 797.756 220.142 245.121 133.975 367.293 585.22 390.189 184.152 244.677 363.779 791.075 169.514 489.389 131.102 312.011 498.532 745.965 617.374 934.118 310.834 196.217 258.023 223.035 617.094 155.577 142.518 784.267 708.337 290.799 209.928 169.03 534.473 996.421 270.135 484.667 170.288 295.656 146.231 512.877 131.739 395.738
1.06e+06 799.576 220.416 245.478 134.224 367.864 585.564 390.907 184.303 245.024 364.533 792.271 169.585 490.229 131.302 312.43 499.361 746.814 618.569 936.405 310.659 196.595 258.351 223.37 617.914 155.609 142.623 785.805 710.086 291.261 210.423 169.004 535.498 999.447 270.293 485.541 170.678 296.075 146.385 513.949 131.852 396.407
1.062e+06 801.405 220.706 245.787 134.473 368.414 585.911 391.624 184.47 245.473 365.203 793.484 169.669 491.118 131.488 312.876 500.198 747.701 619.653 938.733 310.494 196.937 258.823 223.681 618.646 155.716 142.791 787.27 711.752 291.816 210.988 169.034 536.401 1002.4 270.565 486.563 171.051 296.361 146.494 515.038 131.901 397.078
1.064e+06 803.173 221.038 246.064 134.718 369.057 586.418 392.427 184.661 245.888 365.929 794.637 169.793 492.04 131.685 313.234 501.049 748.716 620.722 941.064 310.385 197.304 259.176 223.969 619.421 155.828 142.967 788.802 713.567 292.261 211.469 169 537.317 1005.34 270.734 487.542 171.427 296.723 146.598 516.037 132.098 397.757
1.066e+06 805.075 221.304 246.429 134.937 369.641 586.872 393.173 184.787 246.375 366.667 795.804 169.922 492.967 131.844 313.577 501.989 749.777 621.8 943.367 310.214 197.668 259.669 224.235 620.204 155.873 143.075 790.23 715.332 292.708 211.914 169.009 538.276 1008.28 270.877 488.56 171.729 297.041 146.765 517.166 132.333 398.437
1.068e+06 806.952 221.577 246.729 135.14 370.24 587.161 394.06 184.829 246.899 367.351 797.02 170.103 493.88 132.076 314.011 502.871 750.779 622.994 945.659 310.107 198.08 259.968 224.652 620.908 155.983 143.319 791.642 717.104 293.118 212.374 169.06 539.247 1011.26 271.157 489.563 172.012 297.468 146.947 518.3 132.642 399.131
1.07e+06 808.778 221.811 247.051 135.201 370.866 587.519 394.899 184.895 247.349 368.099 798.25 170.24 494.747 132.226 314.371 503.741 751.669 624.101 948.075 309.976 198.468 260.352 225.054 621.509 156.081 143.574 793.094 718.955 293.453 212.767 169.167 540.172 1014.28 271.443 490.593 172.311 297.861 147.035 519.369 132.878 399.807
1.072e+06 810.667 222.091 247.337 135.341 371.503 587.928 395.803 184.977 247.695 368.743 799.525 170.289 495.636 132.451 314.71 504.621 752.666 625.239 950.281 309.891 198.941 260.717 225.376 622.187 156.195 143.727 794.622 720.795 293.793 213.256 169.269 541.136 1017.27 271.701 491.599 172.61 298.273 147.201 520.519 133.113 400.493
1.074e+06 812.575 222.33 247.63 135.464 372.065 588.378 396.639 185.097 248.08 369.516 800.926 170.396 496.554 132.742 315.02 505.541 753.587 626.34 952.549 309.713 199.342 261.114 225.806 622.93 156.287 143.969 796.136 722.639 294.144 213.654 169.512 541.97 1020.24 271.933 492.503 172.816 298.659 147.295 521.557 133.355 401.175
1.076e+06 814.541 222.648 247.962 135.604 372.686 588.889 397.646 185.269 248.355 370.224 802.267 170.625 497.528 132.941 315.388 506.477 754.429 627.398 954.824 309.599 199.745 261.45 226.171 623.614 156.465 144.248 797.592 724.368 294.496 214.023 169.593 542.852 1023.12 272.217 493.377 173.146 299.039 147.466 522.671 133.626 401.864
1.078e+06 816.621 222.931 248.164 135.806 373.232 589.227 398.605 185.454 248.573 370.994 803.645 170.864 498.561 133.246 315.784 507.391 755.22 628.593 957.153 309.471 200.157 261.808 226.524 624.392 156.63 144.405 799.183 726.292 294.824 214.438 169.607 543.801 1025.96 272.42 494.363 173.424 299.379 147.505 523.689 133.85 402.555
1.08e+06 818.689 223.155 248.388 136.007 373.839 589.478 399.553 185.679 248.872 371.675 805.065 171.032 499.501 133.417 316.138 508.179 756.129 629.799 959.375 309.449 200.546 262.162 226.883 625.102 156.772 144.626 800.714 728.076 295.197 214.864 169.604 544.76 1028.85 272.646 495.439 173.762 299.675 147.642 524.765 134.14 403.241
1.082e+06 820.75 223.392 248.679 136.234 374.413 589.797 400.503 185.814 249.222 372.375 806.412 171.31 500.397 133.704 316.455 509.057 757.049 631.037 961.523 309.414 200.808 262.472 227.299 625.741 156.968 144.856 802.314 729.882 295.554 215.368 169.55 545.642 1031.69 272.839 496.451 174.057 300.058 147.689 525.765 134.295 403.921
1.084e+06 822.703 223.606 249.011 136.453 374.974 590.082 401.351 185.885 249.581 373.01 807.723 171.567 501.317 133.851 316.732 509.902 757.987 632.24 963.678 309.429 201.12 262.716 227.758 626.303 157.159 145.071 803.908 731.687 295.965 215.781 169.547 546.592 1034.58 272.99 497.367 174.291 300.429 147.792 526.769 134.457 404.584
1.086e+06 824.655 223.746 249.366 136.579 375.506 590.423 402.138 186.125 249.931 373.718 808.915 171.873 502.256 133.977 317.149 510.692 758.799 633.376 965.844 309.44 201.416 262.971 228.186 626.897 157.291 145.313 805.465 733.354 296.317 216.214 169.565 547.57 1037.52 273.141 498.298 174.602 300.771 147.835 527.765 134.693 405.242
1.088e+06 826.513 223.824 249.68 136.642 376.143 590.836 402.995 186.269 250.211 374.33 810.135 172.102 503.188 134.162 317.529 511.538 759.619 634.548 967.953 309.525 201.643 263.315 228.554 627.554 157.48 145.607 806.96 735.051 296.637 216.66 169.641 548.569 1040.47 273.301 499.207 174.814 301.067 147.765 528.768 134.91 405.893
1.09e+06 828.552 223.957 250.086 136.745 376.717 591.185 403.79 186.38 250.455 374.931 811.239 172.416 504.049 134.275 317.958 512.366 760.435 635.759 970.089 309.529 201.869 263.581 228.929 628.217 157.667 145.883 808.434 736.657 297.085 217.074 169.714 549.622 1043.42 273.583 500.215 175.076 301.393 147.693 529.897 135.169 406.552
1.092e+06 830.497 224.208 250.45 136.889 377.279 591.482 404.538 186.656 250.731 375.568 812.401 172.667 504.944 134.409 318.422 513.268 761.136 636.886 972.179 309.519 202.245 263.931 229.225 628.842 157.838 146.193 809.881 738.341 297.537 217.446 169.718 550.705 1046.29 273.875 501.178 175.245 301.771 147.679 531.003 135.389 407.212
1.094e+06 832.376 224.331 250.739 136.979 377.793 591.832 405.384 186.756 251.026 376.269 813.677 172.932 505.775 134.527 318.812 513.993 761.836 638.068 974.387 309.524 202.54 264.306 229.438 629.405 158.057 146.452 811.326 740.088 297.88 217.816 169.631 551.782 1049.23 274.167 502.165 175.408 302.124 147.623 532.197 135.608 407.856
1.096e+06 834.431 224.423 251.031 137.118 378.389 592.191 406.176 186.968 251.391 376.832 814.888 173.298 506.636 134.6 319.198 514.845 762.484 639.322 976.491 309.504 202.795 264.826 229.746 630.043 158.295 146.696 812.825 741.756 298.264 218.104 169.614 552.894 1052.17 274.421 503.319 175.682 302.547 147.533 533.463 135.88 408.527
1.098e+06 836.476 224.549 251.318 137.343 379.005 592.488 407.007 187.254 251.641 377.432 816.114 173.518 507.528 134.702 319.614 515.66 763.211 640.554 978.653 309.595 203.073 265.214 230.187 630.703 158.389 146.981 814.256 743.644 298.806 218.576 169.686 553.974 1054.99 274.623 504.469 175.906 302.944 147.602 534.637 136.135 409.211
1.1e+06 838.447 224.745 251.641 137.644 379.634 592.834 407.914 187.475 251.911 378.137 817.315 173.737 508.45 134.782 319.979 516.486 763.933 641.701 980.854 309.615 203.411 265.657 230.597 631.364 158.498 147.225 815.713 745.506 299.206 218.909 169.749 555.054 1057.83 275.011 505.512 176.052 303.312 147.595 535.772 136.342 409.889
1.102e+06 840.392 224.936 251.921 137.829 380.27 593.102 408.837 187.814 252.297 378.891 818.547 173.999 509.288 134.862 320.29 517.316 764.618 642.823 983.107 309.534 203.836 266.109 230.945 632.116 158.726 147.485 817.114 747.357 299.597 219.328 169.97 556.169 1060.54 275.299 506.535 176.178 303.637 147.622 536.938 136.608 410.57
1.104e+06 842.366 225.127 252.249 137.925 380.859 593.364 409.734 188.066 252.602 379.527 819.775 174.205 510.198 134.925 320.597 518.172 765.238 643.928 985.364 309.42 204.194 266.594 231.269 632.818 158.906 147.724 818.458 749.196 299.934 219.828 170.115 557.261 1063.33 275.657 507.55 176.161 304.038 147.599 538.058 136.931 411.231
1.106e+06 844.412 225.259 252.525 137.993 381.442 593.837 410.672 188.295 252.905 380.166 821.089 174.478 510.984 135.131 320.905 519.058 765.835 645.096 987.582 309.333 204.516 266.976 231.657 633.504 159.069 147.962 819.798 751.029 300.327 220.315 170.158 558.367 1066.14 275.932 508.497 176.13 304.427 147.597 539.126 137.131 411.891
1.108e+06 846.459 225.384 252.818 138.058 381.921 594.335 411.648 188.563 253.253 380.824 822.281 174.758 511.977 135.363 321.247 520.011 766.484 646.339 989.924 309.239 204.927 267.42 232.036 634.193 159.231 148.264 821.128 752.936 300.757 220.792 170.256 559.468 1068.95 276.185 509.403 176.249 304.844 147.662 540.227 137.306 412.578
1.11e+06 848.47 225.534 253.135 138.223 382.425 594.707 412.524 188.772 253.522 381.474 823.441 174.955 512.789 135.521 321.535 520.888 767.227 647.437 992.21 309.232 205.347 267.761 232.362 634.815 159.432 148.654 822.46 754.796 301.176 221.228 170.362 560.638 1071.89 276.397 510.349 176.311 305.292 147.699 541.338 137.491 413.245
1.112e+06 850.549 225.686 253.441 138.32 382.894 595.078 413.448 189.074 253.771 382.18 824.742 175.192 513.599 135.847 321.739 521.769 768.049 648.621 994.496 309.151 205.774 268.114 232.668 635.36 159.631 149.003 823.856 756.58 301.673 221.77 170.453 561.72 1074.78 276.56 511.29 176.42 305.657 147.836 542.464 137.665 413.923
1.114e+06 852.679 225.778 253.699 138.497 383.447 595.449 414.304 189.299 254.014 382.955 825.881 175.456 514.483 136.101 321.964 522.633 768.855 649.804 996.656 309.103 206.149 268.404 232.97 635.995 159.759 149.333 825.103 758.353 302.168 222.28 170.481 562.75 1077.64 276.703 512.205 176.578 306.012 147.913 543.605 137.896 414.584
1.116e+06 854.705 225.94 254.077 138.654 383.865 595.882 415.206 189.575 254.357 383.645 827.118 175.693 515.375 136.479 322.256 523.617 769.65 650.983 998.927 309.131 206.537 268.752 233.225 636.605 159.928 149.611 826.325 760.148 302.743 222.695 170.559 563.864 1080.56 276.814 513.1 176.788 306.496 147.999 544.755 138.125 415.269
1.118e+06 856.651 226.048 254.359 138.837 384.299 596.405 416.101 189.875 254.602 384.353 828.292 175.916 516.238 136.92 322.493 524.671 770.335 652.263 1001.21 309.18 206.792 269.069 233.521 637.26 160.071 149.83 827.618 761.905 303.319 223.077 170.562 564.912 1083.34 276.937 514.067 176.984 306.934 148.094 545.967 138.384 415.942
1.12e+06 858.587 226.172 254.629 139.048 384.78 596.945 417.002 190.095 254.831 385.039 829.399 176.092 517.137 137.324 322.708 525.689 770.922 653.471 1003.52 309.25 207.065 269.398 233.795 637.879 160.221 150.041 829.045 763.576 303.831 223.464 170.629 566.015 1086.16 277.103 514.946 177.189 307.337 148.153 547.119 138.679 416.607
1.122e+06 860.56 226.274 254.856 139.215 385.309 597.35 417.924 190.351 255.118 385.608 830.573 176.285 518.018 137.724 322.939 526.696 771.612 654.701 1005.82 309.386 207.454 269.729 234.091 638.527 160.386 150.237 830.391 765.284 304.417 223.802 170.666 567.093 1089.05 277.258 515.883 177.368 307.721 148.188 548.339 139.011 417.281
1.124e+06 862.514 226.456 255.093 139.499 385.842 597.655 418.816 190.665 255.397 386.245 831.791 176.492 518.971 138.085 323.139 527.637 772.418 655.867 1008.19 309.564 207.777 270.016 234.434 639.104 160.666 150.53 831.744 766.891 304.994 224.228 170.845 568.143 1092.03 277.444 516.824 177.562 308.056 148.123 549.459 139.417 417.966
1.126e+06 864.562 226.577 255.252 139.757 386.377 597.942 419.737 190.913 255.744 386.904 833.164 176.616 519.934 138.438 323.324 528.432 773.169 657.058 1010.69 309.753 207.995 270.356 234.704 639.774 160.893 150.781 833.097 768.418 305.351 224.647 171.068 569.404 1094.89 277.668 517.77 177.719 308.446 148.084 550.573 139.718 418.642
1.128e+06 866.6 226.733 255.486 140.056 386.849 598.383 420.719 191.12 256.088 387.674 834.442 176.856 520.863 138.655 323.516 529.428 774.041 658.306 1013.08 309.888 208.349 270.614 235.056 640.465 161.129 151.01 834.492 769.935 305.849 225.094 171.175 570.63 1097.76 277.882 518.692 177.915 308.902 148.083 551.726 139.947 419.337
1.13e+06 868.593 226.853 255.706 140.292 387.348 598.838 421.607 191.383 256.447 388.377 835.651 177.087 521.776 138.874 323.775 530.461 774.894 659.561 1015.49 309.963 208.676 270.946 235.352 641.077 161.331 151.145 835.853 771.436 306.34 225.553 171.336 571.95 1100.6 278.102 519.597 178.035 309.263 148.114 552.792 140.143 420.015
1.132e+06 870.625 226.946 255.968 140.442 387.773 599.174 422.544 191.585 256.898 388.979 836.921 177.264 522.594 139.167 324.127 531.477 775.772 660.67 1017.92 309.957 209.139 271.176 235.637 641.769 161.523 151.344 837.334 772.929 306.781 225.952 171.401 573.17 1103.32 278.309 520.466 178.159 309.707 148.086 553.821 140.335 420.679
1.134e+06 872.598 227.085 256.196 140.6 388.18 599.557 423.505 191.788 257.256 389.71 838.041 177.379 523.588 139.394 324.537 532.5 776.599 661.834 1020.37 309.984 209.626 271.468 235.902 642.496 161.689 151.52 838.727 774.459 307.213 226.397 171.431 574.408 1106.11 278.527 521.349 178.229 310.112 148.111 554.949 140.541 421.349
1.136e+06 874.694 227.24 256.426 140.775 388.67 599.872 424.453 192.077 257.584 390.51 839.259 177.576 524.531 139.609 324.897 533.361 777.508 663.007 1022.74 309.961 210.056 271.693 236.242 643.243 161.821 151.773 840.158 776.1 307.697 226.78 171.474 575.743 1109.02 278.774 522.296 178.395 310.64 148.097 556.065 140.759 422.039
1.138e+06 876.742 227.377 256.719 140.923 389.053 600.253 425.319 192.323 257.935 391.244 840.393 177.654 525.481 139.755 325.233 534.289 778.43 664.233 1025.16 310.036 210.537 271.975 236.575 644.054 161.99 151.921 841.457 777.698 308.221 227.204 171.45 576.962 1111.99 279.029 523.271 178.56 311.183 148.101 557.113 141.039 422.722
1.14e+06 878.77 227.53 256.995 141.111 389.408 600.69 426.204 192.595 258.289 391.953 841.552 177.796 526.374 139.92 325.581 535.241 779.367 665.35 1027.66 309.98 211.009 272.199 237.054 644.913 162.153 152.147 842.896 779.268 308.575 227.576 171.541 578.249 1115.02 279.269 524.246 178.694 311.761 148.128 558.116 141.354 423.413
1.142e+06 880.673 227.617 257.316 141.235 389.864 601.148 427.013 192.883 258.688 392.733 842.71 177.95 527.337 140.037 325.943 536.095 780.325 666.547 1030.09 309.969 211.415 272.372 237.529 645.69 162.27 152.435 844.316 780.907 309.006 227.886 171.666 579.477 1118.02 279.493 525.314 178.864 312.296 148.144 559.158 141.604 424.101
1.144e+06 882.615 227.708 257.597 141.387 390.262 601.591 427.843 193.132 258.937 393.408 843.914 177.989 528.319 140.216 326.29 537.017 781.334 667.676 1032.52 309.902 211.865 272.574 237.908 646.486 162.43 152.704 845.782 782.457 309.346 228.189 171.888 580.692 1121.01 279.73 526.373 179.065 312.833 148.195 560.202 141.773 424.779
1.146e+06 884.523 227.697 257.68 141.466 390.671 602.034 428.603 193.41 259.135 394.017 845.21 178.08 529.299 140.394 326.578 537.997 782.275 668.895 1034.93 309.821 212.182 272.855 238.293 647.235 162.603 152.975 847.243 783.953 309.72 228.427 172.025 581.88 1124.05 280.051 527.427 179.217 313.35 148.288 561.326 141.882 425.442
1.148e+06 886.517 227.699 257.945 141.528 391.023 602.533 429.336 193.734 259.395 394.67 846.392 178.16 530.253 140.528 326.922 538.963 783.246 670.057 1037.33 309.653 212.494 273.034 238.63 648.148 162.71 153.225 848.722 785.571 310.085 228.725 172.121 582.99 1127.24 280.399 528.415 179.366 313.816 148.485 562.519 142.045 426.116
1.15e+06 888.571 227.754 258.192 141.641 391.437 603.055 430.155 193.976 259.639 395.356 847.655 178.221 531.249 140.621 327.173 539.978 784.129 671.147 1039.84 309.656 212.719 273.457 238.962 648.872 162.819 153.341 850.128 787.106 310.496 229.167 172.349 584.171 1130.33 280.627 529.413 179.582 314.36 148.66 563.629 142.246 426.797
1.152e+06 890.673 227.9 258.432 141.831 391.814 603.518 431.001 194.187 259.738 396.108 848.857 178.283 532.219 140.916 327.483 540.882 785.046 672.324 1042.37 309.729 213.08 273.866 239.172 649.609 162.992 153.551 851.521 788.706 310.806 229.539 172.474 585.413 1133.45 280.878 530.459 179.756 314.807 148.804 564.808 142.478 427.487
1.154e+06 892.697 228.018 258.758 141.897 392.298 604.025 431.824 194.429 259.874 396.725 850.099 178.28 533.126 141.148 327.802 541.762 785.869 673.39 1044.9 309.842 213.487 274.193 239.527 650.358 163.069 153.789 852.892 790.392 311.162 229.855 172.706 586.65 1136.42 281.174 531.466 180.027 315.335 148.965 566.048 142.735 428.175
1.156e+06 894.801 228.117 259.063 141.953 392.638 604.471 432.587 194.676 260.019 397.341 851.325 178.282 534.183 141.451 328.204 542.723 786.636 674.477 1047.44 309.941 213.874 274.53 239.871 651.157 163.268 154.034 854.148 792.054 311.517 230.169 172.769 587.891 1139.49 281.399 532.466 180.331 315.803 149.187 567.418 142.938 428.866
1.158e+06 896.737 228.214 259.361 141.98 392.89 604.928 433.294 194.958 260.161 397.907 852.468 178.315 535.219 141.72 328.531 543.706 787.524 675.574 1050.05 310.005 214.266 274.807 240.189 652.04 163.451 154.233 855.322 793.685 312.011 230.453 172.832 589.214 1142.6 281.631 533.417 180.503 316.309 149.401 568.724 143.225 429.546
1.16e+06 898.837 228.301 259.634 142.054 393.235 605.369 434.02 195.251 260.351 398.417 853.658 178.412 536.146 141.99 328.954 544.676 788.348 676.688 1052.57 310.217 214.672 275.203 240.571 652.739 163.571 154.413 856.597 795.307 312.46 230.786 172.915 590.644 1145.67 281.901 534.379 180.874 316.764 149.532 569.947 143.338 430.235
1.162e+06 900.861 228.361 259.877 142.308 393.54 605.65 434.806 195.512 260.61 399.043 854.66 178.428 537.1 142.344 329.424 545.668 789.238 677.669 1055.18 310.371 215.026 275.552 240.798 653.582 163.731 154.619 857.842 797.009 312.902 231.136 173.107 591.916 1148.75 282.166 535.335 181.049 317.223 149.711 571.3 143.628 430.926
1.164e+06 902.874 228.445 260.073 142.527 393.866 606.071 435.585 195.763 260.873 399.704 855.704 178.466 538.119 142.681 329.836 546.714 790.16 678.693 1057.76 310.381 215.422 275.953 241.052 654.378 163.918 154.763 858.971 798.712 313.301 231.43 173.284 593.237 1151.82 282.46 536.293 181.241 317.634 149.817 572.585 143.854 431.61
1.166e+06 904.865 228.631 260.18 142.597 394.291 606.418 436.328 196.013 261.178 400.369 856.725 178.571 539.046 142.969 330.143 547.681 791.108 679.706 1060.43 310.434 215.755 276.23 241.248 655.204 164.126 154.815 860.19 800.413 313.75 231.769 173.431 594.486 1154.97 282.74 537.24 181.439 318.097 150.027 573.853 144.132 432.29
1.168e+06 906.9 228.89 260.237 142.593 394.777 606.854 437.124 196.276 261.414 400.995 857.749 178.546 539.905 143.304 330.553 548.702 792.04 680.771 1062.96 310.545 216.088 276.441 241.467 655.994 164.334 154.813 861.393 802.123 314.196 232.087 173.622 595.888 1158.03 283.034 538.267 181.617 318.456 150.212 575.217 144.333 432.969
1.17e+06 909.088 229.124 260.395 142.759 395.22 607.224 437.939 196.565 261.622 401.632 858.783 178.585 540.847 143.66 330.953 549.767 792.983 681.923 1065.53 310.617 216.431 276.771 241.746 656.865 164.547 154.789 862.688 803.785 314.73 232.434 173.657 597.216 1161.12 283.252 539.205 181.733 318.889 150.368 576.505 144.529 433.662
1.172e+06 911.078 229.296 260.526 142.948 395.542 607.535 438.762 196.953 261.88 402.317 859.803 178.671 541.853 144.057 331.379 550.619 793.979 683.027 1067.99 310.736 216.776 277.072 242.018 657.761 164.67 154.808 863.871 805.424 315.302 232.766 173.853 598.477 1164.14 283.544 540.212 181.892 319.287 150.452 577.713 144.817 434.345
1.174e+06 913.032 229.416 260.616 143.16 395.889 607.875 439.609 197.352 262.115 403.036 860.919 178.701 542.878 144.396 331.902 551.589 794.923 684.125 1070.56 310.832 217.109 277.397 242.303 658.66 164.775 154.884 865.109 807.089 315.858 233.175 174.007 599.805 1167.27 283.805 541.186 181.996 319.774 150.622 578.955 145.016 435.043
1.176e+06 914.903 229.632 260.716 143.289 396.365 608.2 440.396 197.647 262.467 403.656 862.061 178.764 543.888 144.73 332.307 552.584 795.916 685.224 1073.08 310.968 217.471 277.681 242.515 659.557 164.916 154.994 866.282 808.784 316.331 233.53 174.063 601.086 1170.33 284.134 542.176 182.13 320.134 150.752 580.233 145.218 435.728
1.178e+06 916.81 229.876 260.793 143.366 396.83 608.454 441.235 198.028 262.806 404.226 863.198 178.929 544.882 145.109 332.78 553.556 796.846 686.3 1075.59 311.116 217.803 278.023 242.802 660.419 165.097 155.058 867.474 810.356 316.722 233.867 174.18 602.416 1173.39 284.46 543.214 182.191 320.433 150.883 581.545 145.456 436.413
1.18e+06 918.667 230.025 260.923 143.546 397.176 608.647 441.92 198.349 263.139 404.739 864.285 179.027 545.841 145.314 333.287 554.533 797.865 687.376 1078.18 311.155 218.158 278.263 243.092 661.272 165.275 155.193 868.701 811.879 317.202 234.177 174.248 603.73 1176.49 284.679 544.152 182.291 320.883 151.088 582.903 145.82 437.087
1.182e+06 920.409 230.229 261.152 143.773 397.537 608.788 442.773 198.681 263.448 405.213 865.403 179.111 546.83 145.694 333.831 555.458 798.857 688.354 1080.7 311.142 218.512 278.584 243.334 662.073 165.381 155.242 869.942 813.459 317.727 234.384 174.307 605.079 1179.64 285.004 545.131 182.437 321.387 151.279 584.183 146.131 437.765
1.184e+06 922.173 230.48 261.345 143.965 397.817 608.948 443.676 199.031 263.734 405.717 866.48 179.249 547.821 145.97 334.312 556.437 799.787 689.299 1083.14 311.22 218.966 278.937 243.606 662.954 165.548 155.303 871.253 815.116 318.293 234.744 174.296 606.377 1182.86 285.23 546.175 182.549 321.833 151.375 585.479 146.388 438.447
1.186e+06 924.019 230.715 261.518 144.21 398.279 609.128 444.576 199.393 264.12 406.201 867.579 179.327 548.73 146.28 334.736 557.453 800.707 690.313 1085.67 311.152 219.342 279.314 243.742 663.877 165.68 155.368 872.491 816.732 318.873 235.012 174.348 607.854 1186.05 285.45 547.205 182.658 322.179 151.381 586.735 146.726 439.128
1.188e+06 925.788 231.016 261.634 144.455 398.662 609.345 445.446 199.714 264.519 406.761 868.642 179.432 549.681 146.52 335.147 558.521 801.554 691.253 1088.08 311.164 219.622 279.662 243.984 664.739 165.805 155.5 873.794 818.334 319.388 235.357 174.299 609.25 1189.33 285.788 548.186 182.8 322.516 151.428 587.99 147.106 439.805
1.19e+06 927.526 231.322 261.749 144.729 399.103 609.447 446.335 200.11 264.95 407.362 869.793 179.567 550.589 146.808 335.513 559.49 802.361 692.209 1090.55 311.141 219.965 280.044 244.311 665.473 166.012 155.713 875.184 820.096 319.986 235.749 174.276 610.645 1192.55 286.047 549.15 182.958 322.884 151.576 589.264 147.393 440.498
1.192e+06 929.345 231.462 261.925 144.924 399.598 609.591 447.224 200.501 265.332 407.907 870.893 179.686 551.659 147.097 335.937 560.497 803.342 693.281 1093.02 311.161 220.358 280.423 244.557 666.293 166.174 155.716 876.479 821.824 320.607 236.178 174.304 612.122 1195.87 286.273 550.156 183.071 323.171 151.686 590.629 147.689 441.199
1.194e+06 931.165 231.713 262.118 145.077 400.033 609.806 448.135 200.848 265.619 408.448 871.923 179.691 552.699 147.389 336.337 561.481 804.249 694.203 1095.49 311.104 220.638 280.777 244.868 667.162 166.329 155.851 877.81 823.514 321.287 236.62 174.311 613.535 1199.24 286.546 551.218 183.29 323.638 151.756 592.068 148.029 441.9
1.196e+06 932.908 232.02 262.281 145.32 400.399 610.022 448.997 201.192 265.83 409.07 873.081 179.703 553.799 147.762 336.714 562.454 805.247 695.03 1098.05 311.008 221.04 281.157 245.089 667.951 166.518 156.011 879.021 825.134 322.031 237.052 174.387 614.863 1202.62 286.801 552.29 183.545 324.06 151.964 593.506 148.205 442.603
1.198e+06 934.679 232.293 262.563 145.529 400.781 610.152 449.835 201.439 266.038 409.61 874.189 179.843 554.741 148.053 337.139 563.444 806.271 695.974 1100.49 310.988 221.356 281.422 245.197 668.739 166.707 156.094 880.218 826.765 322.757 237.421 174.534 616.168 1205.98 286.998 553.326 183.674 324.372 152.067 594.913 148.465 443.281
1.2e+06 936.405 232.423 262.751 145.625 401.214 610.273 450.807 201.779 266.23 410.132 875.259 179.987 555.659 148.386 337.572 564.449 807.234 696.938 1102.97 310.866 221.767 281.738 245.283 669.54 166.94 156.231 881.52 828.441 323.463 237.827 174.719 617.449 1209.35 287.062 554.426 183.795 324.575 152.226 596.457 148.773 443.964
1.202e+06 938.124 232.549 262.918 145.693 401.626 610.449 451.728 202.206 266.406 410.652 876.401 180.165 556.557 148.696 338.001 565.492 808.175 697.995 1105.5 310.796 222.177 281.943 245.406 670.372 167.135 156.291 882.804 830.043 324.14 238.288 174.97 618.645 1212.67 287.088 555.484 183.938 324.771 152.444 597.95 149.056 444.644
1.204e+06 939.818 232.652 263.042 145.821 402.038 610.459 452.811 202.577 266.514 411.326 877.492 180.325 557.436 149.006 338.448 566.455 809.173 699.004 1108 310.662 222.594 282.152 245.596 671.265 167.285 156.242 884.127 831.7 324.822 238.733 175.232 619.97 1216.05 287.272 556.412 184.129 324.945 152.547 599.408 149.339 445.322
1.206e+06 941.494 232.902 263.204 145.93 402.465 610.488 453.72 202.766 266.716 411.953 878.61 180.505 558.268 149.362 338.944 567.478 810.044 700.054 1110.54 310.567 223.041 282.417 245.731 672.146 167.425 156.243 885.494 833.434 325.566 239.14 175.474 621.244 1219.37 287.502 557.392 184.351 325.122 152.741 600.921 149.647 446.01
1.208e+06 943.139 233.063 263.307 146.089 402.848 610.569 454.811 203.056 266.956 412.588 879.656 180.677 559.183 149.719 339.327 568.489 810.894 701.079 1113.05 310.478 223.494 282.635 245.902 673.032 167.57 156.374 886.791 835.168 326.351 239.528 175.693 622.626 1222.75 287.665 558.484 184.548 325.301 152.849 602.523 149.932 446.705
1.21e+06 944.919 233.211 263.419 146.254 403.349 610.731 455.844 203.373 267.138 413.214 880.675 180.88 559.987 149.937 339.643 569.366 811.787 702.085 1115.63 310.301 223.932 282.756 246.109 673.88 167.723 156.482 888.198 836.831 327.056 239.867 175.852 623.996 1226.14 287.854 559.634 184.584 325.56 152.997 604.029 150.137 447.384
1.212e+06 946.693 233.324 263.562 146.394 403.881 610.871 456.807 203.675 267.388 413.856 881.649 181.09 560.671 150.205 339.988 570.237 812.576 703.168 1118.19 310.24 224.38 282.892 246.32 674.731 167.953 156.58 889.615 838.458 327.716 240.227 176.075 625.445 1229.53 288.048 560.716 184.673 325.776 153.2 605.536 150.408 448.069
1.214e+06 948.309 233.409 263.794 146.621 404.452 611.046 457.755 204.039 267.705 414.53 882.675 181.304 561.434 150.515 340.351 571.045 813.465 704.257 1120.71 310.168 224.818 282.989 246.503 675.575 168.041 156.588 891.065 839.993 328.358 240.506 176.146 626.802 1232.94 288.223 561.822 184.925 326.03 153.376 607.074 150.751 448.753
1.216e+06 950.026 233.443 264.04 146.797 404.841 611.127 458.703 204.377 267.961 415.271 883.82 181.53 562.177 150.764 340.647 571.994 814.522 705.381 1123.21 310.168 225.144 283.097 246.826 676.427 168.197 156.67 892.408 841.672 328.959 240.856 176.17 628.147 1236.4 288.491 562.872 185.04 326.31 153.542 608.557 150.986 449.439
1.218e+06 951.689 233.476 264.278 147.011 405.201 611.263 459.64 204.703 268.176 415.981 884.987 181.718 562.937 151.023 340.954 573.002 815.624 706.389 1125.68 310.049 225.517 283.225 247.071 677.227 168.33 156.779 893.755 843.373 329.675 241.167 176.313 629.449 1239.77 288.781 563.902 185.228 326.557 153.745 609.994 151.366 450.125
1.22e+06 953.402 233.527 264.555 147.175 405.737 611.442 460.627 205.091 268.403 416.672 886.16 181.87 563.764 151.272 341.238 573.911 816.555 707.357 1128.2 309.902 225.881 283.419 247.373 677.919 168.505 156.754 894.978 845.117 330.267 241.581 176.447 630.798 1243.16 288.994 564.93 185.416 326.839 153.875 611.398 151.633 450.804
1.222e+06 955.129 233.733 264.768 147.377 406.188 611.508 461.572 205.362 268.752 417.38 887.185 182.057 564.612 151.526 341.572 574.829 817.531 708.248 1130.8 309.832 226.123 283.669 247.741 678.666 168.682 156.831 896.271 846.803 330.888 241.99 176.549 632.105 1246.5 289.165 565.953 185.637 327.104 154.019 612.835 151.911 451.485
1.224e+06 956.911 233.992 264.95 147.485 406.637 611.669 462.466 205.665 269.021 418.083 888.095 182.186 565.378 151.744 341.911 575.771 818.462 709.245 1133.34 309.737 226.359 283.83 248.034 679.412 168.825 156.931 897.552 848.41 331.454 242.331 176.68 633.352 1249.78 289.37 567.003 185.862 327.391 154.167 614.18 152.166 452.146
1.226e+06 958.56 234.251 265.201 147.682 407.122 611.874 463.353 205.997 269.291 418.887 889.039 182.344 566.287 151.972 342.334 576.785 819.331 710.226 1135.88 309.653 226.686 284.086 248.346 680.277 169.016 157.024 898.892 850.045 332.013 242.7 176.727 634.655 1253.16 289.557 568.002 186.07 327.719 154.307 615.548 152.43 452.833
1.228e+06 960.317 234.482 265.443 147.853 407.552 612.114 464.272 206.31 269.541 419.683 889.951 182.497 567.199 152.075 342.595 577.71 820.229 711.239 1138.42 309.695 226.997 284.284 248.682 681.056 169.113 157.011 900.301 851.573 332.544 242.982 176.803 635.98 1256.48 289.802 569.003 186.313 327.905 154.452 616.853 152.753 453.501
1.23e+06 961.969 234.798 265.734 148.021 407.926 612.3 465.172 206.632 269.844 420.364 890.912 182.673 568.094 152.193 342.941 578.574 821.009 712.098 1140.98 309.724 227.356 284.39 248.948 681.865 169.207 156.987 901.639 853.152 333.218 243.343 176.936 637.265 1259.9 290.048 569.913 186.64 328.133 154.588 618.184 152.998 454.167
1.232e+06 963.64 235.133 266.065 148.145 408.312 612.457 466.043 206.845 270.118 421.079 891.859 182.933 569.045 152.36 343.263 579.508 821.791 713.187 1143.52 309.713 227.782 284.574 249.232 682.69 169.262 156.968 903.078 854.73 333.858 243.818 177.096 638.606 1263.23 290.231 570.924 186.976 328.306 154.729 619.636 153.231 454.849
1.234e+06 965.298 235.461 266.383 148.324 408.755 612.642 466.938 207.092 270.453 421.732 892.875 183.123 569.965 152.586 343.606 580.499 822.589 714.145 1146.03 309.711 228.236 284.805 249.513 683.634 169.351 156.955 904.582 856.389 334.4 244.176 177.225 639.845 1266.62 290.477 571.967 187.334 328.43 154.893 621.085 153.383 455.538
1.236e+06 966.837 235.786 266.721 148.449 409.213 612.822 467.795 207.288 270.738 422.506 893.813 183.308 571.004 152.799 344.122 581.437 823.542 715.116 1148.54 309.734 228.75 285.059 249.824 684.522 169.463 157.007 906.012 857.929 335.047 244.606 177.43 641.137 1269.93 290.64 573.022 187.669 328.582 155.166 622.457 153.497 456.233
1.238e+06 968.564 236.208 267.004 148.502 409.647 612.971 468.743 207.545 271.184 423.235 894.829 183.587 571.983 153.031 344.606 582.387 824.387 716.108 1151.02 309.719 229.161 285.322 250.017 685.385 169.587 157.093 907.388 859.477 335.669 245.023 177.482 642.394 1273.3 290.885 574.018 188.034 328.7 155.333 623.785 153.631 456.923
1.24e+06 970.134 236.495 267.224 148.707 410.018 613.154 469.577 207.814 271.432 423.916 895.899 183.833 573.046 153.253 344.937 583.28 825.342 717.008 1153.52 309.687 229.597 285.5 250.22 686.25 169.717 157.211 908.712 861.022 336.309 245.499 177.524 643.579 1276.57 291.182 575.056 188.363 328.97 155.523 625.248 153.736 457.601
1.242e+06 971.765 236.804 267.384 149.041 410.397 613.374 470.399 208.086 271.79 424.631 897.053 184.024 574.028 153.433 345.257 584.293 826.236 717.857 1156.08 309.652 230.108 285.707 250.476 687.054 169.931 157.388 910.096 862.621 336.972 245.988 177.624 644.78 1279.67 291.45 576.083 188.756 329.146 155.68 626.73 153.87 458.293
1.244e+06 973.377 237.097 267.54 149.192 410.773 613.543 471.304 208.419 272.182 425.255 898.243 184.192 575.087 153.592 345.643 585.15 827.177 718.814 1158.61 309.633 230.623 285.897 250.654 687.803 170.058 157.551 911.537 864.221 337.688 246.465 177.669 645.982 1282.78 291.627 577.197 189.157 329.356 155.858 628.158 154.029 458.978
1.246e+06 974.841 237.385 267.861 149.326 411.238 613.657 472.139 208.577 272.417 425.974 899.392 184.374 576.036 153.834 346.136 586.044 828.093 719.832 1161.31 309.56 231.103 286.17 250.887 688.62 170.227 157.659 913.093 865.721 338.329 246.966 177.74 647.154 1285.95 291.897 578.19 189.483 329.552 156.048 629.645 154.173 459.666
1.248e+06 976.427 237.738 268.117 149.516 411.697 613.823 472.889 208.832 272.681 426.655 900.276 184.613 576.905 154.045 346.546 586.898 828.951 720.864 1163.94 309.587 231.64 286.431 251.175 689.496 170.384 157.747 914.654 867.332 339.033 247.444 177.952 648.42 1289.12 292.193 579.307 189.793 329.877 156.139 631.138 154.421 460.368
1.25e+06 978.081 238.013 268.379 149.804 411.999 613.928 473.727 209.022 272.956 427.423 901.313 184.865 577.855 154.295 346.943 587.815 829.721 721.899 1166.53 309.612 232.218 286.717 251.396 690.307 170.514 157.917 916.136 868.972 339.691 247.928 178.118 649.648 1292.33 292.442 580.364 190.092 330.138 156.246 632.543 154.708 461.065
1.252e+06 979.692 238.342 268.61 149.94 412.379 614.108 474.505 209.174 273.344 428.122 902.387 185.048 578.704 154.456 347.253 588.746 830.513 723.02 1169.1 309.537 232.663 286.97 251.64 691.063 170.684 158.221 917.644 870.622 340.333 248.429 178.367 650.997 1295.56 292.701 581.378 190.34 330.377 156.4 634.095 154.987 461.761
1.254e+06 981.338 238.641 268.939 150.103 412.822 614.233 475.329 209.436 273.626 428.838 903.498 185.299 579.622 154.575 347.581 589.613 831.431 724.161 1171.64 309.537 233.237 287.272 251.877 691.909 170.774 158.447 919.28 872.337 340.946 248.846 178.589 652.332 1298.75 292.857 582.469 190.62 330.689 156.538 635.582 155.139 462.469
1.256e+06 983.063 239.016 269.26 150.309 413.279 614.486 476.131 209.769 273.887 429.5 904.586 185.646 580.483 154.831 347.976 590.602 832.181 725.269 1174.29 309.583 233.827 287.508 252.122 692.786 170.862 158.733 920.903 874.016 341.518 249.321 178.75 653.694 1301.91 293.035 583.604 190.96 331.093 156.591 637.071 155.331 463.194
1.258e+06 984.795 239.324 269.663 150.465 413.807 614.668 476.963 210.072 274.246 430.238 905.743 185.909 581.268 155.1 348.368 591.56 832.96 726.404 1176.96 309.752 234.364 287.72 252.351 693.709 170.994 158.986 922.299 875.623 342.126 249.765 178.778 655.126 1305.11 293.237 584.717 191.283 331.458 156.674 638.578 155.492 463.916
1.26e+06 986.437 239.675 270.026 150.693 414.335 614.777 477.712 210.431 274.672 430.981 906.956 186.149 582.136 155.355 348.834 592.455 833.875 727.487 1179.59 309.82 234.858 287.858 252.585 694.514 171.064 159.175 923.862 877.297 342.722 250.174 178.878 656.402 1308.26 293.369 585.774 191.599 331.897 156.804 640.018 155.665 464.629
1.262e+06 988.007 239.973 270.41 150.879 414.82 614.777 478.407 210.695 275.031 431.669 908.194 186.387 582.98 155.604 349.286 593.354 834.769 728.443 1182.28 309.905 235.371 288.168 252.89 695.364 171.249 159.401 925.382 878.864 343.334 250.589 179.002 657.697 1311.42 293.597 586.818 191.919 332.111 156.983 641.457 155.767 465.331
1.264e+06 989.589 240.184 270.758 151.101 415.227 614.735 479.146 210.938 275.327 432.476 909.526 186.532 583.825 155.832 349.75 594.312 835.718 729.417 1185.04 309.92 235.914 288.34 253.136 696.228 171.427 159.666 926.992 880.448 343.964 251.005 179.062 658.965 1314.55 293.773 587.807 192.236 332.341 157.173 642.955 155.833 466.029
1.266e+06 991.183 240.518 271.087 151.454 415.629 614.804 479.927 211.164 275.657 433.213 910.717 186.739 584.637 155.988 350.213 595.294 836.664 730.339 1187.71 310.026 236.457 288.596 253.562 697.072 171.632 159.901 928.41 882.229 344.771 251.41 179.248 660.229 1317.73 293.948 588.879 192.504 332.634 157.333 644.486 155.89 466.747
1.268e+06 992.692 240.791 271.403 151.657 415.987 614.94 480.747 211.484 275.965 433.855 911.915 186.988 585.495 156.306 350.658 596.242 837.518 731.402 1190.26 310.169 237.06 288.97 253.893 697.995 171.855 160.281 929.853 883.867 345.465 251.826 179.414 661.501 1320.91 294.132 589.943 192.641 332.909 157.508 645.954 155.966 467.461
1.27e+06 994.18 241.001 271.843 151.863 416.425 615.125 481.528 211.701 276.252 434.463 913.018 187.197 586.395 156.537 351.01 597.194 838.445 732.489 1192.89 310.26 237.525 289.208 254.22 698.989 172.105 160.564 931.35 885.503 346.181 252.26 179.547 662.838 1324.08 294.328 591.002 192.926 333.179 157.619 647.456 156.007 468.168
1.272e+06 995.709 241.225 272.173 152.092 416.936 615.311 482.32 211.951 276.565 435.075 914.118 187.322 587.283 156.812 351.261 598.13 839.366 733.56 1195.48 310.299 238.027 289.471 254.478 699.872 172.337 160.736 932.904 887.225 346.814 252.643 179.629 664.106 1327.25 294.426 591.888 193.138 333.521 157.786 648.909 156.069 468.855
1.274e+06 997.259 241.48 272.543 152.231 417.392 615.353 483.077 212.219 276.822 435.755 915.29 187.489 588.162 157.116 351.59 599.07 840.288 734.604 1198.12 310.33 238.482 289.779 254.833 700.713 172.594 161.023 934.384 888.911 347.447 252.996 179.786 665.581 1330.35 294.48 592.842 193.464 333.782 158.022 650.328 156.153 469.554
1.276e+06 998.832 241.614 273.034 152.359 417.916 615.409 483.901 212.456 277.033 436.429 916.428 187.522 589.113 157.404 352.004 599.962 841.182 735.701 1200.8 310.298 238.937 290.077 255.129 701.645 172.908 161.291 935.897 890.531 348.203 253.376 179.886 666.983 1333.38 294.631 593.801 193.866 334.117 158.162 651.758 156.217 470.255
1.278e+06 1000.28 241.747 273.488 152.491 418.354 615.371 484.763 212.778 277.3 437.066 917.491 187.663 589.871 157.659 352.383 600.778 841.934 736.752 1203.5 310.337 239.376 290.439 255.299 702.708 173.176 161.575 937.496 892.223 348.844 253.806 180.027 668.285 1336.41 294.735 594.89 194.177 334.346 158.31 653.244 156.257 470.941
1.28e+06 1001.78 241.975 273.963 152.733 418.753 615.264 485.67 213.095 277.528 437.721 918.535 187.659 590.669 158.01 352.724 601.586 842.713 737.894 1206.17 310.408 239.892 290.881 255.639 703.612 173.519 161.827 939.049 893.877 349.474 254.269 180.083 669.716 1339.42 294.929 595.869 194.464 334.726 158.414 654.747 156.318 471.639
1.282e+06 1003.37 242.196 274.49 152.994 419.066 615.237 486.573 213.412 277.746 438.347 919.645 187.722 591.416 158.305 353.022 602.455 843.445 738.976 1208.87 310.503 240.325 291.209 255.981 704.486 173.763 162.005 940.487 895.492 350.098 254.76 180.114 671.182 1342.51 295.042 596.893 194.784 335.048 158.514 656.254 156.457 472.33
1.284e+06 1005.06 242.424 274.954 153.154 419.522 615.238 487.334 213.729 278.005 439 920.667 187.777 592.177 158.523 353.373 603.386 844.15 740.098 1211.48 310.599 240.791 291.547 256.301 705.334 173.987 162.242 942.012 897.07 350.738 255.204 180.183 672.717 1345.53 295.297 597.93 194.99 335.353 158.709 657.682 156.609 473.022
1.286e+06 1006.7 242.67 275.44 153.311 419.927 615.334 488.226 214.015 278.344 439.748 921.77 187.906 593.044 158.785 353.666 604.228 844.87 741.263 1214 310.762 241.174 291.959 256.523 706.181 174.2 162.43 943.332 898.717 351.346 255.671 180.347 674.125 1348.65 295.529 599.004 195.245 335.663 158.885 659.13 156.723 473.721
1.288e+06 1008.37 242.919 275.809 153.505 420.282 615.376 489.125 214.288 278.665 440.425 922.758 188.106 593.803 159.085 354.023 605.083 845.627 742.421 1216.59 311.072 241.552 292.42 256.871 707.033 174.523 162.719 944.741 900.238 352.128 256.083 180.382 675.504 1351.81 295.625 600.071 195.47 335.994 159.139 660.565 156.903 474.428
1.29e+06 1010.05 243.212 276.233 153.695 420.564 615.342 489.917 214.619 279.031 441.162 923.763 188.317 594.681 159.357 354.378 605.776 846.291 743.569 1219.23 311.276 242.035 292.837 257.14 707.873 174.827 163.011 946.293 901.827 352.9 256.445 180.419 676.815 1354.96 295.791 601.19 195.648 336.368 159.311 662.045 157.109 475.133
1.292e+06 1011.63 243.529 276.616 153.904 420.915 615.184 490.729 214.793 279.505 441.898 924.643 188.535 595.556 159.724 354.795 606.663 846.909 744.726 1221.8 311.607 242.545 293.259 257.426 708.737 174.982 163.532 947.823 903.382 353.689 256.721 180.586 678.238 1358.05 295.96 602.152 195.931 336.772 159.411 663.551 157.307 475.843
1.294e+06 1013.25 243.779 277.024 154.042 421.401 615.038 491.431 215.001 279.874 442.554 925.512 188.732 596.373 159.965 355.193 607.582 847.55 745.895 1224.35 311.848 243.008 293.607 257.642 709.607 175.246 163.854 949.456 904.824 354.478 256.983 180.809 679.516 1361.08 296.088 603.138 196.14 337.133 159.542 665.049 157.453 476.526
1.296e+06 1014.78 244.144 277.303 154.249 421.871 614.871 492.224 215.285 280.414 443.291 926.293 188.895 597.185 160.239 355.522 608.52 848.205 747.06 1226.91 312.222 243.441 293.988 257.898 710.545 175.409 164.108 951.098 906.282 355.256 257.365 180.906 680.794 1364.02 296.196 604.171 196.352 337.506 159.754 666.519 157.581 477.217
1.298e+06 1016.42 244.549 277.623 154.343 422.389 614.71 492.985 215.499 280.881 443.931 927.066 189.045 598.032 160.527 355.873 609.455 848.84 748.226 1229.54 312.597 243.938 294.343 258.19 711.407 175.657 164.365 952.649 907.668 356.048 257.752 181.026 682.045 1367 296.319 605.222 196.571 337.808 160.017 667.933 157.656 477.903
1.3e+06 1018.12 244.915 277.9 154.455 422.841 614.44 493.759 215.744 281.269 444.681 927.947 189.212 598.892 160.766 356.275 610.383 849.414 749.309 1232.06 312.942 244.422 294.697 258.572 712.219 175.966 164.577 954.219 909.162 356.922 258.181 181.217 683.495 1369.87 296.396 606.288 196.958 338.184 160.298 669.379 157.781 478.603
1.302e+06 1019.73 245.236 278.197 154.571 423.435 614.228 494.601 215.96 281.678 445.316 928.716 189.336 599.777 160.914 356.676 611.312 850.009 750.466 1234.51 313.39 244.882 295.064 258.851 712.893 176.232 164.888 955.672 910.73 357.714 258.65 181.388 684.882 1372.81 296.523 607.346 197.253 338.593 160.462 670.774 157.901 479.289
1.304e+06 1021.47 245.553 278.556 154.797 424.077 613.951 495.429 216.21 282.08 445.947 929.459 189.519 600.681 161.115 357.207 612.139 850.681 751.581 1237.02 313.639 245.254 295.429 259.249 713.685 176.476 165.133 957.112 912.253 358.35 259.035 181.661 686.245 1375.85 296.718 608.454 197.62 339.029 160.722 672.223 157.983 479.99
1.306e+06 1023.23 245.845 278.876 154.988 424.598 613.738 496.282 216.474 282.505 446.506 930.239 189.684 601.672 161.266 357.686 613.028 851.287 752.85 1239.5 313.867 245.61 295.771 259.699 714.621 176.699 165.382 958.571 913.807 358.901 259.483 181.903 687.578 1378.97 296.811 609.493 197.943 339.453 160.885 673.771 158.037 480.688
1.308e+06 1024.98 246.213 279.225 155.084 425.134 613.572 497.202 216.742 282.799 447.117 931.084 189.942 602.643 161.407 358.143 613.934 851.902 754.032 1241.85 314.135 245.904 296.142 260.104 715.493 177.001 165.581 960.027 915.35 359.501 259.897 182.076 688.965 1381.91 296.938 610.646 198.209 339.878 160.979 675.268 158.125 481.378
1.31e+06 1026.5 246.605 279.639 155.176 425.558 613.302 498.091 216.951 283.069 447.67 932.086 190.149 603.593 161.559 358.616 614.942 852.596 755.18 1244.18 314.387 246.22 296.415 260.381 716.202 177.222 165.825 961.468 916.922 360.108 260.304 182.33 690.25 1384.88 296.98 611.686 198.563 340.248 161.016 676.811 158.27 482.049
1.312e+06 1028.15 246.985 279.951 155.283 425.938 613.082 499.03 217.187 283.364 448.286 932.972 190.405 604.417 161.702 359.139 615.96 853.258 756.351 1246.44 314.551 246.544 296.763 260.658 717.019 177.487 166.128 963.04 918.566 360.693 260.725 182.559 691.648 1387.92 297.012 612.754 198.914 340.642 161.045 678.435 158.432 482.736
1.314e+06 1029.84 247.295 280.402 155.334 426.289 612.9 499.878 217.433 283.708 448.854 933.872 190.64 605.264 161.82 359.645 617.01 853.886 757.541 1248.71 314.846 246.851 297.093 260.881 717.853 177.725 166.463 964.542 920.195 361.321 261.152 182.761 692.981 1391 297.064 613.873 199.184 340.955 161.186 680.001 158.555 483.42
1.316e+06 1031.38 247.667 280.701 155.434 426.713 612.714 500.728 217.563 283.946 449.465 934.714 190.808 606.144 161.892 360.022 617.99 854.531 758.862 1251.04 315.072 247.292 297.388 261.155 718.705 177.963 166.701 966.007 921.815 361.99 261.495 183.023 694.463 1394.06 297.128 614.9 199.505 341.25 161.279 681.508 158.745 484.094
1.318e+06 1032.98 248.106 281.01 155.555 427.084 612.554 501.557 217.691 284.271 450.073 935.482 190.924 606.971 162.092 360.505 618.919 855.124 760.065 1253.38 315.398 247.606 297.723 261.455 719.559 178.239 166.908 967.511 923.459 362.655 261.952 183.19 696.034 1397.16 297.199 615.937 199.739 341.587 161.323 683.027 158.979 484.775
1.32e+06 1034.62 248.497 281.278 155.703 427.431 612.368 502.448 217.882 284.555 450.778 936.22 190.998 607.783 162.229 360.957 619.891 855.798 761.214 1255.64 315.715 247.976 298.134 261.794 720.332 178.478 167.053 969.07 925.124 363.253 262.355 183.302 697.605 1400.24 297.307 616.836 200.001 341.985 161.439 684.608 159.16 485.451
1.322e+06 1036.29 248.871 281.499 155.846 427.881 612.198 503.213 218.084 284.859 451.511 936.943 191.046 608.463 162.358 361.423 620.845 856.414 762.378 1257.86 315.991 248.143 298.483 262.023 721.038 178.741 167.297 970.618 926.886 363.983 262.801 183.433 699.146 1403.4 297.449 617.787 200.328 342.298 161.54 686.172 159.295 486.121
1.324e+06 1038.03 249.326 281.763 155.965 428.249 612.057 503.989 218.177 285.19 452.19 937.684 191.226 609.335 162.506 361.687 621.83 857.095 763.553 1260.08 316.278 248.411 298.815 262.302 721.68 178.932 167.44 972.208 928.609 364.706 263.289 183.622 700.614 1406.52 297.573 618.82 200.743 342.639 161.581 687.707 159.435 486.797
1.326e+06 1039.73 249.753 282.113 156.029 428.59 611.901 504.849 218.327 285.511 452.801 938.394 191.352 610.183 162.63 362.124 622.724 857.715 764.668 1262.19 316.49 248.767 299.098 262.541 722.364 179.055 167.674 973.708 930.473 365.352 263.729 183.743 702.13 1409.73 297.714 619.899 200.998 342.995 161.704 689.203 159.562 487.463
1.328e+06 1041.3 250.191 282.493 156.094 428.973 611.797 505.613 218.44 285.837 453.399 939.145 191.482 610.981 162.711 362.488 623.684 858.194 765.759 1264.35 316.749 249.164 299.403 262.8 723.052 179.329 167.909 975.222 932.22 365.866 264.168 183.811 703.509 1412.96 297.871 620.912 201.331 343.367 161.825 690.748 159.632 488.12
1.33e+06 1043.04 250.534 282.96 156.216 429.299 611.687 506.432 218.563 286.206 454.045 939.967 191.696 611.865 162.831 362.931 624.684 858.64 766.786 1266.44 317.114 249.44 299.636 263.054 723.723 179.62 168.036 976.589 933.919 366.348 264.529 184.029 704.874 1416.12 298.058 621.91 201.665 343.732 161.909 692.248 159.75 488.778
1.332e+06 1044.75 250.91 283.397 156.284 429.666 611.605 507.325 218.617 286.554 454.715 940.869 191.892 612.77 162.994 363.417 625.694 858.983 767.945 1268.6 317.481 249.769 299.906 263.332 724.295 179.937 168.188 978.053 935.794 366.803 264.922 184.263 706.225 1419.3 298.157 622.921 201.999 344.063 161.876 693.726 159.808 489.445
1.334e+06 1046.35 251.311 283.809 156.416 429.996 611.52 508.22 218.616 286.905 455.33 941.756 192.11 613.692 163.091 363.833 626.536 859.483 768.97 1270.68 317.864 250.05 300.064 263.559 724.974 180.268 168.273 979.416 937.611 367.202 265.252 184.484 707.596 1422.44 298.334 623.935 202.279 344.315 161.977 695.275 159.905 490.093
1.336e+06 1048.07 251.612 284.18 156.544 430.254 611.442 509.099 218.777 287.217 455.917 942.729 192.383 614.565 163.286 364.134 627.544 860.076 770.085 1272.77 318.119 250.331 300.234 263.851 725.594 180.558 168.382 980.895 939.377 367.683 265.612 184.733 708.972 1425.69 298.481 625.081 202.545 344.638 162.059 696.872 159.993 490.76
1.338e+06 1049.91 251.916 284.439 156.666 430.602 611.315 509.964 218.941 287.593 456.509 943.616 192.625 615.405 163.401 364.434 628.434 860.664 771.123 1274.9 318.283 250.605 300.426 264.267 726.221 180.845 168.542 982.32 941.042 368.203 265.972 185.022 710.311 1428.93 298.621 626.199 202.825 344.943 162.07 698.424 160.177 491.418
1.34e+06 1051.67 252.29 284.704 156.854 430.903 611.255 510.8 219.187 287.978 457.053 944.469 192.802 616.254 163.613 364.752 629.369 861.269 772.267 1277.07 318.481 251.057 300.64 264.579 726.861 181.182 168.763 983.814 942.697 368.771 266.291 185.281 711.65 1432.2 298.763 627.352 203.102 345.325 162.095 699.894 160.24 492.09
1.342e+06 1053.35 252.662 284.927 156.969 431.315 611.118 511.74 219.448 288.399 457.637 945.168 193.06 617.105 163.889 365.119 630.225 861.846 773.446 1279.15 318.762 251.455 300.816 264.906 727.487 181.466 168.889 985.27 944.333 369.294 266.654 185.429 713.049 1435.37 298.868 628.465 203.386 345.546 162.166 701.464 160.326 492.749
1.344e+06 1055.01 253.013 285.183 157.121 431.62 611.013 512.756 219.72 288.777 458.18 945.966 193.308 618.025 164.127 365.371 630.983 862.402 774.565 1281.17 319.101 251.89 300.946 265.184 728.157 181.692 169.087 986.637 945.921 369.663 267.008 185.626 714.359 1438.64 299.05 629.62 203.611 345.86 162.346 702.876 160.433 493.4
1.346e+06 1056.91 253.33 285.384 157.416 431.967 610.934 513.702 219.994 289.114 458.769 946.863 193.512 618.919 164.343 365.686 631.779 863.047 775.664 1283.33 319.437 252.339 301.106 265.409 728.832 182.033 169.182 988.022 947.634 370.12 267.353 185.792 715.792 1441.81 299.281 630.761 204.01 346.127 162.439 704.31 160.573 494.076
1.348e+06 1058.78 253.58 285.613 157.539 432.407 610.795 514.632 220.272 289.438 459.365 947.69 193.605 619.758 164.583 366.075 632.576 863.699 776.774 1285.36 319.879 252.824 301.237 265.633 729.5 182.314 169.225 989.235 949.31 370.498 267.712 186.106 717.15 1444.96 299.534 631.974 204.308 346.274 162.53 705.766 160.654 494.729
1.35e+06 1060.67 253.827 285.769 157.738 432.9 610.671 515.646 220.542 289.721 459.931 948.404 193.685 620.656 164.783 366.416 633.465 864.346 777.907 1287.48 320.328 253.248 301.38 265.929 730.211 182.472 169.287 990.416 950.981 370.964 268.152 186.477 718.5 1448.12 299.821 633.114 204.554 346.465 162.649 707.207 160.744 495.389
1.352e+06 1062.56 254.083 286.009 157.948 433.356 610.432 516.708 220.812 290.184 460.437 949.107 193.737 621.451 164.99 366.791 634.274 864.882 778.97 1289.64 320.777 253.638 301.502 266.21 730.859 182.714 169.446 991.729 952.677 371.479 268.638 186.685 719.76 1451.26 300.171 634.154 204.762 346.61 162.651 708.708 160.9 496.043
1.354e+06 1064.44 254.381 286.334 158.167 433.851 610.188 517.687 220.992 290.646 461.03 949.664 193.826 622.291 165.188 367.292 635.098 865.432 780.164 1291.82 321.208 254.182 301.625 266.456 731.484 182.839 169.591 993 954.417 371.957 269.007 186.897 720.976 1454.46 300.413 635.295 205.001 346.792 162.665 710.088 161.162 496.7
1.356e+06 1066.24 254.78 286.644 158.191 434.26 609.829 518.71 221.163 291.06 461.552 950.368 193.9 623.077 165.397 367.635 635.976 865.942 781.263 1294.13 321.477 254.625 301.828 266.702 732.12 183.044 169.823 994.24 956.284 372.448 269.497 187.112 722.278 1457.71 300.78 636.453 205.257 347.007 162.744 711.567 161.403 497.363
1.358e+06 1068.12 255.086 286.998 158.35 434.722 609.639 519.734 221.327 291.4 462.083 951.152 193.978 623.921 165.579 368.168 636.769 866.548 782.292 1296.48 321.784 255.118 301.973 267.041 732.739 183.279 170.025 995.644 958.221 372.937 269.914 187.303 723.625 1460.9 301.149 637.609 205.496 347.368 162.847 712.947 161.59 498.046
1.36e+06 1070 255.412 287.306 158.583 435.108 609.485 520.761 221.652 291.772 462.597 952.006 194.071 624.719 165.745 368.697 637.627 867.144 783.333 1298.67 322.026 255.634 302.216 267.297 733.447 183.524 170.205 997.039 960.072 373.306 270.317 187.455 725.024 1463.99 301.452 638.866 205.735 347.686 162.948 714.396 161.802 498.728
1.362e+06 1071.86 255.745 287.643 158.717 435.433 609.218 521.735 221.971 292.109 463.27 952.757 194.097 625.623 165.86 369.135 638.442 867.69 784.312 1300.98 322.296 256.102 302.394 267.466 734.09 183.741 170.466 998.389 961.887 373.735 270.768 187.615 726.4 1467.12 301.803 640.056 206.008 348.014 163.149 715.837 162.025 499.399
1.364e+06 1073.6 256.084 287.863 158.853 435.868 608.968 522.779 222.121 292.404 463.913 953.423 194.119 626.489 166.019 369.61 639.351 868.239 785.361 1303.34 322.534 256.636 302.546 267.749 734.764 183.967 170.696 999.723 963.722 374.111 271.195 187.831 727.811 1470.32 302.063 641.343 206.284 348.31 163.285 717.301 162.294 500.072
1.366e+06 1075.33 256.401 288.097 159.02 436.211 608.789 523.725 222.3 292.667 464.455 953.914 194.115 627.337 166.121 369.981 640.279 868.626 786.33 1305.63 322.798 257.234 302.682 268.145 735.377 184.164 170.989 1001.06 965.575 374.393 271.563 187.96 729.239 1473.56 302.371 642.6 206.655 348.625 163.39 718.709 162.627 500.726
1.368e+06 1077.06 256.686 288.315 159.147 436.508 608.597 524.641 222.448 292.837 465.036 954.396 194.146 628.171 166.262 370.387 641.208 869.056 787.436 1307.89 323.067 257.778 302.846 268.509 736.071 184.386 171.342 1002.36 967.471 374.747 271.86 188.047 730.549 1476.82 302.612 643.8 207.096 348.971 163.582 720.059 162.857 501.376
1.37e+06 1078.83 256.935 288.492 159.347 436.784 608.49 525.603 222.695 293.102 465.682 954.965 194.166 628.965 166.433 370.84 642.09 869.509 788.558 1310.31 323.298 258.373 303.114 268.802 736.749 184.627 171.696 1003.83 969.492 375.092 272.243 188.196 731.904 1480 302.759 645.03 207.473 349.402 163.73 721.396 163.012 502.05
1.372e+06 1080.67 257.268 288.684 159.543 437.094 608.173 526.586 222.934 293.299 466.256 955.502 194.195 629.659 166.592 371.283 642.958 869.972 789.601 1312.81 323.475 258.975 303.262 269.196 737.446 184.939 171.905 1005.28 971.389 375.535 272.629 188.392 733.162 1483.19 302.907 646.243 207.876 349.606 163.882 722.757 163.237 502.709
1.374e+06 1082.45 257.54 288.866 159.668 437.338 607.998 527.557 223.091 293.52 466.797 956.196 194.264 630.41 166.713 371.665 643.92 870.396 790.739 1315.29 323.722 259.504 303.494 269.626 738.117 185.185 172.178 1006.71 973.327 376.038 273.012 188.437 734.451 1486.43 303.038 647.597 208.292 349.973 164.079 724.249 163.509 503.385
1.376e+06 1084.28 257.964 289.109 159.742 437.6 607.83 528.507 223.243 293.897 467.384 956.98 194.402 631.196 166.727 372.017 644.92 870.859 791.786 1317.73 323.954 260.035 303.672 270.069 738.84 185.54 172.503 1008.21 975.361 376.48 273.399 188.515 735.809 1489.63 303.117 648.956 208.677 350.332 164.372 725.78 163.827 504.081
1.378e+06 1086.05 258.277 289.279 159.755 437.844 607.614 529.505 223.583 294.313 468.02 957.807 194.519 631.963 166.779 372.398 645.873 871.332 792.896 1320.21 324.179 260.511 303.933 270.372 739.533 185.868 172.764 1009.7 977.323 376.949 273.764 188.585 737.172 1492.91 303.292 650.29 209.134 350.624 164.519 727.24 164.112 504.77
1.38e+06 1087.83 258.632 289.514 159.764 438.194 607.454 530.556 223.802 294.69 468.617 958.547 194.612 632.773 166.899 372.833 646.717 871.662 793.972 1322.61 324.519 261.017 304.16 270.789 740.284 186.14 173.003 1011.32 979.314 377.467 274.155 188.727 738.662 1496.12 303.51 651.571 209.561 351.005 164.71 728.73 164.454 505.472
1.382e+06 1089.52 258.974 289.64 159.828 438.599 607.299 531.513 224.017 295.019 469.227 959.268 194.697 633.617 166.99 373.311 647.609 872.009 795.065 1325.02 324.765 261.453 304.362 271.194 741.095 186.375 173.174 1012.86 981.332 377.901 274.583 188.885 740.051 1499.33 303.813 652.779 209.917 351.406 164.899 730.165 164.715 506.157
1.384e+06 1091.23 259.374 289.857 159.923 439.053 607.245 532.472 224.245 295.361 469.912 959.949 194.836 634.437 167 373.781 648.568 872.311 796.15 1327.44 325.023 261.984 304.58 271.559 741.768 186.672 173.362 1014.36 983.356 378.495 275.036 188.939 741.456 1502.55 304.016 654.018 210.242 351.728 165.081 731.635 165.019 506.851
1.386e+06 1092.9 259.741 290.06 160.105 439.426 607.288 533.487 224.596 295.668 470.551 960.546 195.033 635.322 167.064 374.155 649.423 872.543 797.135 1329.98 325.25 262.481 304.754 271.927 742.473 186.981 173.65 1015.94 985.386 379.074 275.458 189.028 742.838 1505.74 304.188 655.34 210.694 352.084 165.152 733.085 165.33 507.547
1.388e+06 1094.58 260.133 290.197 160.215 439.818 607.279 534.493 224.863 295.977 471.239 961.249 195.135 636.137 167.149 374.494 650.311 872.748 798.136 1332.51 325.498 262.97 304.974 272.361 743.174 187.303 173.835 1017.5 987.347 379.663 275.798 189.199 744.337 1508.99 304.445 656.69 210.99 352.412 165.259 734.526 165.615 508.239
1.39e+06 1096.25 260.614 290.377 160.268 440.241 607.09 535.482 225.099 296.283 471.907 961.937 195.317 636.98 167.233 374.855 651.111 872.979 799.131 1335.06 325.861 263.381 305.155 272.745 743.897 187.629 173.919 1018.92 989.248 380.211 276.19 189.206 745.85 1512.26 304.564 657.989 211.385 352.724 165.36 735.928 165.874 508.913
1.392e+06 1097.93 260.993 290.449 160.308 440.737 606.952 536.52 225.349 296.701 472.535 962.679 195.421 637.834 167.248 375.218 651.958 873.104 800.196 1337.63 326.175 263.78 305.389 273.124 744.621 187.859 174.057 1020.45 991.082 380.64 276.551 189.274 747.432 1515.48 304.831 659.328 211.639 353.094 165.483 737.327 166.007 509.585
1.394e+06 1099.51 261.369 290.476 160.451 441.263 606.851 537.59 225.636 297.088 473.202 963.288 195.41 638.759 167.32 375.562 652.818 873.371 801.195 1340.18 326.518 264.241 305.648 273.454 745.342 188.11 174.202 1022.07 992.996 381.158 276.956 189.278 749.028 1518.72 305.163 660.651 211.976 353.484 165.709 738.723 166.1 510.272
1.396e+06 1101.12 261.808 290.744 160.571 441.772 606.757 538.564 225.882 297.548 473.788 963.885 195.453 639.728 167.42 375.808 653.66 873.591 802.276 1342.76 326.912 264.702 305.861 273.76 746.065 188.303 174.236 1023.63 994.937 381.627 277.374 189.281 750.487 1522.01 305.399 661.999 212.321 353.893 165.793 740.068 166.296 510.952
1.398e+06 1102.72 262.292 290.959 160.545 442.311 606.616 539.575 226.141 297.914 474.49 964.465 195.532 640.615 167.541 376.042 654.33 873.686 803.31 1345.35 327.301 265.218 306.002 274.173 746.903 188.535 174.256 1025.24 996.774 382.072 277.704 189.272 751.976 1525.24 305.589 663.393 212.626 354.175 165.903 741.463 166.535 511.62
1.4e+06 1104.32 262.65 291.129 160.568 442.792 606.424 540.524 226.359 298.225 475.245 965.022 195.541 641.504 167.545 376.312 655.121 873.807 804.311 1347.96 327.736 265.709 306.208 274.479 747.618 188.853 174.338 1026.89 998.661 382.562 278.109 189.311 753.5 1528.58 305.857 664.784 213.013 354.396 166.07 742.798 166.773 512.29
1.402e+06 1105.94 263.068 291.329 160.629 443.278 606.221 541.399 226.595 298.509 475.909 965.639 195.633 642.529 167.554 376.692 655.816 873.843 805.333 1350.57 328.205 266.121 306.441 274.822 748.285 189.065 174.503 1028.54 1000.49 383.042 278.571 189.367 755.002 1532.02 305.975 666.035 213.349 354.684 166.241 744.14 167.015 512.96
1.404e+06 1107.48 263.425 291.466 160.782 443.79 606.146 542.422 226.876 298.807 476.624 966.266 195.862 643.578 167.48 377.114 656.562 873.958 806.336 1353.13 328.651 266.421 306.622 275.122 748.988 189.291 174.737 1030.19 1002.37 383.532 278.906 189.411 756.417 1535.42 306.199 667.479 213.622 354.973 166.369 745.606 167.283 513.643
1.406e+06 1109.08 263.901 291.761 160.948 444.223 606.086 543.411 227.192 299.087 477.218 966.882 195.967 644.528 167.585 377.522 657.352 874.057 807.312 1355.6 329.117 266.78 306.671 275.426 749.793 189.44 174.943 1031.83 1004.29 384.011 279.301 189.458 757.82 1538.88 306.356 668.892 214.025 355.315 166.48 747.1 167.512 514.329
1.408e+06 1110.71 264.359 292.049 161.174 444.664 605.915 544.488 227.475 299.325 477.861 967.424 196.121 645.542 167.76 377.913 658.063 874.163 808.32 1358.18 329.535 267.158 306.898 275.689 750.568 189.622 175.056 1033.49 1006.17 384.446 279.647 189.574 759.124 1542.31 306.475 670.223 214.36 355.657 166.655 748.567 167.708 515.011
1.41e+06 1112.27 264.874 292.403 161.299 445.098 605.814 545.52 227.83 299.578 478.514 968.034 196.32 646.602 167.864 378.335 658.872 874.353 809.332 1360.76 329.965 267.635 307.206 275.851 751.388 189.791 175.117 1035.03 1008.04 384.878 280.007 189.68 760.407 1545.66 306.622 671.557 214.648 356.082 166.798 750.007 167.847 515.697
1.412e+06 1113.76 265.413 292.655 161.439 445.489 605.662 546.565 228.074 299.837 479.172 968.694 196.407 647.675 167.969 378.749 659.519 874.418 810.346 1363.37 330.512 268.071 307.493 276.044 752.226 190.011 175.236 1036.54 1009.84 385.291 280.415 189.805 761.716 1549.19 306.837 672.818 214.996 356.506 167.002 751.5 168.101 516.384
1.414e+06 1115.24 265.918 292.872 161.559 445.933 605.561 547.582 228.392 300.093 479.798 969.249 196.517 648.696 167.988 379.136 660.115 874.536 811.312 1366.05 331.079 268.554 307.742 276.308 753.109 190.223 175.381 1038.13 1011.69 385.608 280.889 189.89 763.018 1552.71 307.061 674.227 215.4 356.896 167.265 753.027 168.311 517.077
1.416e+06 1116.72 266.405 293.117 161.622 446.373 605.389 548.639 228.646 300.383 480.431 969.809 196.656 649.783 168.089 379.54 660.734 874.526 812.291 1368.64 331.505 269.001 308.077 276.489 754.002 190.42 175.526 1039.65 1013.53 385.954 281.259 189.992 764.288 1556.2 307.196 675.533 215.762 357.285 167.493 754.514 168.542 517.75
1.418e+06 1118.19 266.837 293.379 161.723 446.868 605.197 549.7 228.891 300.61 481.117 970.445 196.754 650.881 168.282 379.93 661.443 874.462 813.354 1371.28 331.91 269.346 308.328 276.723 754.979 190.621 175.615 1041.12 1015.29 386.282 281.724 190.156 765.56 1559.69 307.377 676.82 216.186 357.726 167.659 756.092 168.896 518.436
1.42e+06 1119.63 267.256 293.633 161.756 447.273 605.005 550.775 229.078 300.863 481.764 971.03 196.787 652.005 168.465 380.312 662.102 874.442 814.325 1373.82 332.335 269.68 308.58 276.896 755.848 190.794 175.826 1042.48 1017.04 386.629 282.144 190.34 766.86 1563.15 307.526 678.107 216.573 358.175 167.918 757.672 169.194 519.102
1.422e+06 1121.12 267.646 293.852 161.791 447.636 604.81 551.825 229.371 301.057 482.487 971.638 196.857 653.077 168.626 380.708 662.723 874.407 815.243 1376.25 332.859 270.099 308.883 277.05 756.738 190.964 176.072 1043.99 1018.87 387.095 282.54 190.502 768.095 1566.66 307.694 679.412 216.987 358.596 168.139 759.252 169.474 519.777
1.424e+06 1122.61 268.011 294.157 161.735 447.978 604.712 552.943 229.679 301.311 483.145 972.23 196.98 654.102 168.814 381.091 663.322 874.478 816.147 1378.81 333.443 270.534 309.14 277.259 757.563 191.153 176.354 1045.49 1020.6 387.478 282.92 190.644 769.308 1570.08 307.87 680.705 217.399 358.996 168.414 760.797 169.86 520.456
1.426e+06 1124.11 268.464 294.491 161.719 448.33 604.692 554.007 229.868 301.517 483.822 972.853 197.072 655.189 168.936 381.525 663.943 874.408 817.229 1381.36 334.073 270.958 309.483 277.534 758.461 191.344 176.621 1046.98 1022.36 387.789 283.283 190.873 770.596 1573.62 308.064 681.953 217.747 359.402 168.649 762.333 170.198 521.147
1.428e+06 1125.54 268.867 294.787 161.63 448.61 604.699 555.074 230.089 301.695 484.561 973.647 197.261 656.161 169.089 381.931 664.574 874.329 818.215 1383.85 334.718 271.441 309.712 277.808 759.388 191.532 176.901 1048.55 1024.05 388.145 283.66 191.156 771.838 1577.12 308.323 683.256 218.029 359.83 168.811 763.837 170.488 521.83
1.43e+06 1126.92 269.371 295.12 161.697 448.953 604.629 556.167 230.365 301.851 485.277 974.397 197.42 657.203 169.209 382.306 665.253 874.231 819.236 1386.33 335.225 271.845 309.89 278.026 760.391 191.763 177.231 1049.99 1025.61 388.532 284.124 191.208 773.143 1580.73 308.462 684.463 218.187 360.205 168.992 765.243 170.848 522.501
1.432e+06 1128.29 269.843 295.49 161.813 449.335 604.507 557.251 230.597 302.039 485.958 975.293 197.548 658.274 169.338 382.68 666.003 874.137 820.216 1388.93 335.788 272.271 310.085 278.297 761.354 192.093 177.553 1051.29 1027.23 388.938 284.551 191.377 774.468 1584.4 308.639 685.686 218.422 360.675 169.194 766.669 171.15 523.192
1.434e+06 1129.54 270.455 295.842 161.785 449.614 604.506 558.311 230.917 302.158 486.64 976.082 197.633 659.283 169.469 383.083 666.75 874.095 821.225 1391.51 336.444 272.706 310.314 278.573 762.297 192.315 177.785 1052.72 1028.87 389.25 284.994 191.507 775.812 1588.14 308.822 686.855 218.679 361.143 169.4 768.112 171.464 523.877
1.436e+06 1130.79 270.904 296.11 161.694 449.899 604.554 559.429 231.18 302.369 487.273 976.787 197.771 660.389 169.59 383.495 667.459 874.13 822.346 1394.15 336.991 273.124 310.475 278.772 763.277 192.519 177.887 1054.05 1030.52 389.582 285.436 191.555 777.166 1591.87 309.077 688.08 218.91 361.579 169.712 769.61 171.747 524.557
1.438e+06 1132.09 271.379 296.354 161.615 450.211 604.5 560.462 231.479 302.54 487.988 977.439 197.842 661.424 169.776 383.859 668.087 874.14 823.44 1396.81 337.447 273.512 310.572 278.985 764.238 192.73 177.998 1055.36 1032.12 389.949 285.825 191.681 778.487 1595.6 309.34 689.277 219.156 361.947 169.913 771.172 172.033 525.219
1.44e+06 1133.37 271.813 296.578 161.644 450.489 604.473 561.434 231.78 302.668 488.757 978.074 197.964 662.401 169.951 384.169 668.744 874.195 824.461 1399.28 338.04 273.968 310.679 279.257 765.218 193.005 178.195 1056.71 1033.78 390.316 286.232 191.898 779.854 1599.36 309.644 690.508 219.37 362.33 170.148 772.749 172.348 525.896
1.442e+06 1134.67 272.223 296.724 161.659 450.883 604.456 562.428 232.039 302.885 489.424 978.781 198.009 663.432 170.07 384.556 669.391 874.194 825.527 1401.89 338.576 274.436 310.774 279.527 766.353 193.261 178.493 1057.91 1035.27 390.691 286.665 192.166 781.259 1603.06 309.938 691.638 219.691 362.566 170.402 774.422 172.7 526.576
1.444e+06 1136.06 272.672 296.95 161.707 451.202 604.439 563.548 232.368 303.132 490.057 979.494 198.19 664.516 170.252 384.861 670.032 874.193 826.551 1404.36 339.097 274.932 310.868 279.715 767.472 193.488 178.7 1059.1 1036.74 391.182 287.068 192.285 782.607 1606.67 310.186 692.747 220.063 362.885 170.658 776.177 172.949 527.254
1.446e+06 1137.37 273.065 297.156 161.75 451.493 604.423 564.624 232.562 303.304 490.667 980.221 198.293 665.566 170.416 385.19 670.636 874.052 827.579 1406.84 339.628 275.387 310.963 279.883 768.465 193.62 178.812 1060.46 1038.24 391.65 287.423 192.511 783.901 1610.28 310.441 693.956 220.368 363.253 170.921 777.794 173.237 527.91
1.448e+06 1138.69 273.436 297.341 161.77 451.71 604.401 565.714 232.897 303.479 491.31 980.793 198.45 666.626 170.527 385.488 671.369 873.984 828.577 1409.21 340.125 275.904 311.066 280.131 769.449 193.812 178.978 1061.82 1039.76 392.165 287.957 192.695 785.187 1613.91 310.728 695.096 220.631 363.636 171.184 779.407 173.393 528.57
1.45e+06 1139.93 273.923 297.543 161.797 452.009 604.472 566.802 233.057 303.663 491.899 981.369 198.569 667.665 170.698 385.875 672.184 873.815 829.571 1411.61 340.509 276.47 311.199 280.408 770.47 194.07 179.084 1063.03 1041.33 392.54 288.372 192.736 786.466 1617.52 311.048 696.314 220.91 364.052 171.498 781.063 173.666 529.23
1.452e+06 1141.18 274.306 297.677 161.784 452.387 604.602 567.982 233.34 303.792 492.436 982.216 198.715 668.71 170.907 386.114 673.03 873.679 830.6 1413.94 340.884 277.031 311.176 280.689 771.497 194.32 179.266 1064.23 1042.88 392.958 288.761 192.897 787.703 1621.21 311.321 697.477 221.163 364.477 171.711 782.548 173.835 529.886
1.454e+06 1142.28 274.642 297.946 161.849 452.743 604.641 569.169 233.617 303.927 493.033 982.926 198.857 669.859 171.037 386.384 673.773 873.649 831.567 1416.23 341.35 277.556 311.256 280.965 772.609 194.54 179.426 1065.44 1044.53 393.33 289.106 193.06 788.867 1624.9 311.648 698.604 221.414 364.925 171.906 783.928 173.948 530.536
1.456e+06 1143.44 275.032 298.078 161.848 453.083 604.543 570.297 233.841 303.999 493.586 983.655 199.01 670.931 171.175 386.639 674.589 873.683 832.613 1418.55 341.848 278.085 311.408 281.222 773.617 194.797 179.608 1066.55 1046.25 393.756 289.566 193.275 789.994 1628.58 312.067 699.767 221.655 365.343 172.147 785.384 174.17 531.192
1.458e+06 1144.69 275.48 298.208 161.898 453.487 604.458 571.438 234.124 304.202 494.199 984.372 199.157 671.986 171.441 386.86 675.414 873.674 833.626 1420.96 342.345 278.573 311.444 281.469 774.711 195.012 179.684 1067.65 1047.95 394.18 289.955 193.468 791.08 1632.26 312.459 701.007 221.971 365.752 172.382 786.87 174.326 531.855
1.46e+06 1146 275.827 298.447 161.919 453.819 604.243 572.578 234.413 304.375 494.752 985.054 199.325 673.05 171.537 387.075 676.223 873.576 834.699 1423.45 342.788 279.023 311.421 281.779 775.808 195.203 179.705 1068.81 1049.69 394.788 290.398 193.623 792.204 1635.88 312.731 702.11 222.19 366.247 172.59 788.25 174.572 532.504
1.462e+06 1147.2 276.272 298.6 161.965 454.148 604.186 573.706 234.743 304.673 495.344 985.514 199.4 674.108 171.756 387.232 677.005 873.543 835.664 1425.85 343.227 279.501 311.409 281.926 776.882 195.369 179.75 1070.02 1051.38 395.227 290.851 193.901 793.385 1639.53 313.012 703.19 222.547 366.682 172.77 789.654 174.787 533.148
1.464e+06 1148.59 276.598 298.801 161.973 454.488 603.97 574.838 234.996 304.892 495.871 986.153 199.544 675.244 172.072 387.47 677.876 873.467 836.566 1428.24 343.561 280.088 311.441 282.133 777.853 195.589 179.872 1071.13 1053.04 395.747 291.372 194.143 794.543 1643.18 313.272 704.263 222.837 367.06 172.95 791.091 175.036 533.796
1.466e+06 1149.72 276.983 299.104 162.063 454.922 603.788 575.865 235.237 305.025 496.443 986.722 199.545 676.293 172.331 387.725 678.765 873.417 837.555 1430.68 343.936 280.64 311.443 282.402 778.888 195.758 180.009 1072.32 1054.79 396.282 291.783 194.33 795.587 1646.74 313.563 705.383 223.205 367.349 173.188 792.466 175.269 534.438
1.468e+06 1150.95 277.306 299.293 162.051 455.363 603.722 576.93 235.46 305.248 497.016 987.339 199.574 677.365 172.505 387.925 679.528 873.416 838.641 1433.02 344.31 281.146 311.554 282.658 779.834 195.982 180.056 1073.49 1056.53 396.789 292.278 194.553 796.78 1650.37 313.857 706.466 223.434 367.804 173.391 793.783 175.432 535.078
1.47e+06 1152.19 277.609 299.445 162.134 455.846 603.628 577.956 235.755 305.402 497.594 987.888 199.633 678.379 172.646 388.119 680.218 873.318 839.6 1435.28 344.697 281.615 311.587 282.897 780.797 196.131 180.256 1074.6 1058.13 397.228 292.751 194.759 798.016 1653.98 314.127 707.505 223.702 368.114 173.589 795.194 175.612 535.698
1.472e+06 1153.45 277.889 299.568 162.2 456.289 603.406 579.031 235.995 305.586 498.121 988.442 199.701 679.476 172.824 388.316 680.984 873.208 840.537 1437.56 345.017 282.144 311.574 283.142 781.762 196.42 180.428 1075.73 1059.79 397.634 293.068 194.989 799.274 1657.64 314.506 708.583 224.059 368.465 173.673 796.698 175.835 536.325
1.474e+06 1154.81 278.261 299.701 162.278 456.74 603.261 580.072 236.237 305.864 498.706 988.923 199.817 680.563 172.964 388.557 681.777 873.161 841.474 1439.95 345.439 282.701 311.606 283.47 782.587 196.638 180.649 1076.89 1061.44 398.068 293.497 195.206 800.525 1661.35 314.79 709.621 224.369 368.895 173.791 798.157 176.097 536.973
1.476e+06 1156.1 278.588 299.726 162.366 457.241 603.138 581.194 236.445 306.13 499.419 989.563 199.995 681.599 173.058 388.701 682.536 873.14 842.454 1442.41 345.87 283.235 311.63 283.76 783.579 196.843 180.841 1078.02 1063.2 398.431 293.841 195.574 801.822 1665.04 315.054 710.821 224.636 369.31 173.934 799.737 176.294 537.632
1.478e+06 1157.48 279.049 299.857 162.42 457.747 602.98 582.42 236.665 306.267 500.049 990.001 200.223 682.798 173.147 388.892 683.189 873.071 843.482 1444.83 346.222 283.79 311.612 284.004 784.522 196.988 180.98 1079.17 1065.04 398.717 294.212 195.889 803.134 1668.63 315.286 711.981 224.874 369.682 174.097 801.248 176.469 538.278
1.48e+06 1158.9 279.477 299.93 162.42 458.17 602.788 583.582 236.882 306.478 500.636 990.439 200.335 683.791 173.185 389.103 683.929 872.971 844.466 1447.38 346.631 284.34 311.634 284.205 785.387 197.242 181.172 1080.26 1066.81 399.19 294.545 196.171 804.428 1672.37 315.61 713.096 225.108 370.073 174.164 802.875 176.725 538.922
1.482e+06 1160.17 279.855 299.943 162.472 458.668 602.681 584.753 237.078 306.6 501.288 990.869 200.558 684.748 173.142 389.304 684.652 872.8 845.491 1449.86 347.085 284.818 311.698 284.385 786.315 197.614 181.305 1081.37 1068.57 399.669 294.865 196.436 805.667 1676.09 315.91 714.273 225.4 370.382 174.307 804.325 177.037 539.561
1.484e+06 1161.54 280.27 299.992 162.507 459.041 602.497 585.863 237.309 306.868 501.913 991.2 200.764 685.713 173.15 389.512 685.383 872.733 846.549 1452.37 347.463 285.374 311.673 284.667 787.25 197.931 181.507 1082.44 1070.27 400.106 295.105 196.663 806.872 1679.85 316.171 715.479 225.695 370.685 174.541 805.946 177.277 540.204
1.486e+06 1162.87 280.657 300.041 162.637 459.436 602.26 587.015 237.581 307.005 502.635 991.565 200.991 686.801 173.172 389.611 686.143 872.571 847.602 1454.84 347.811 285.865 311.695 284.871 788.137 198.148 181.755 1083.51 1072.06 400.573 295.487 197.001 808.152 1683.74 316.424 716.737 225.943 370.968 174.785 807.427 177.501 540.851
1.488e+06 1164.2 281.049 300.087 162.704 459.774 602.132 588.11 237.827 307.175 503.229 992.052 201.202 687.782 173.253 389.924 686.93 872.504 848.754 1457.28 348.131 286.435 311.773 285.172 788.912 198.356 181.824 1084.63 1073.72 401.068 295.767 197.285 809.443 1687.55 316.677 717.96 226.167 371.235 174.991 808.869 177.752 541.492
1.49e+06 1165.57 281.396 300.193 162.74 460.001 602.009 589.134 238.06 307.355 503.835 992.43 201.469 688.877 173.226 390.063 687.66 872.23 849.854 1459.69 348.553 286.965 311.88 285.495 789.764 198.612 181.927 1085.68 1075.35 401.566 296.042 197.459 810.697 1691.37 316.986 719.058 226.47 371.489 175.223 810.301 177.848 542.113
1.492e+06 1166.99 281.779 300.274 162.782 460.341 601.85 590.152 238.311 307.549 504.44 992.76 201.77 689.926 173.216 390.228 688.438 872.173 850.871 1462.12 348.986 287.451 311.953 285.713 790.667 198.893 182.052 1086.59 1077 402.039 296.343 197.736 811.949 1695.14 317.363 720.106 226.72 371.793 175.445 811.733 177.916 542.739
1.494e+06 1168.41 282.145 300.243 162.941 460.654 601.774 591.241 238.498 307.777 505.048 993.063 201.95 690.989 173.25 390.347 689.194 872.162 851.96 1464.64 349.282 287.919 312.041 286.017 791.535 199.127 182.19 1087.66 1078.61 402.539 296.594 197.946 813.094 1698.95 317.689 721.149 226.984 372.134 175.672 813.138 177.923 543.362
1.496e+06 1169.94 282.498 300.309 163.065 460.946 601.782 592.353 238.764 308.001 505.493 993.395 202.268 691.979 173.202 390.421 689.933 872.102 853.026 1467.12 349.53 288.373 312.192 286.285 792.508 199.393 182.394 1088.58 1080.28 402.975 296.872 198.255 814.21 1702.68 318.103 722.357 227.19 372.422 175.813 814.493 178.011 543.988
1.498e+06 1171.41 282.878 300.25 163.187 461.195 601.765 593.459 239.108 308.137 506.119 993.622 202.517 693.078 173.189 390.54 690.735 872.008 854.084 1469.68 349.824 288.971 312.354 286.542 793.475 199.566 182.488 1089.49 1082.06 403.435 297.142 198.539 815.436 1706.41 318.49 723.529 227.454 372.686 175.93 815.773 178.043 544.615
1.5e+06 1173.01 283.353 300.197 163.246 461.572 601.8 594.617 239.316 308.291 506.743 993.934 202.805 694.163 173.258 390.606 691.622 871.924 855.197 1472.21 350.064 289.549 312.479 286.723 794.352 199.787 182.515 1090.5 1083.84 403.842 297.425 198.776 816.638 1710.21 318.889 724.792 227.565 373.045 176.114 817.112 178.08 545.254
1.502e+06 1174.53 283.726 300.229 163.417 461.925 601.857 595.892 239.489 308.518 507.345 994.158 203.102 695.153 173.263 390.696 692.397 872.044 856.309 1474.71 350.323 290.08 312.557 286.801 795.292 200.014 182.614 1091.59 1085.55 404.26 297.7 199.026 817.893 1713.94 319.266 725.904 227.655 373.217 176.303 818.541 178.195 545.887
1.504e+06 1176.13 284.148 300.177 163.639 462.348 601.914 597.022 239.757 308.658 507.993 994.397 203.307 696.177 173.244 390.744 693.25 872.149 857.309 1477.25 350.548 290.609 312.69 286.928 796.213 200.316 182.678 1092.66 1087.25 404.628 297.971 199.22 819.198 1717.67 319.587 726.968 227.911 373.457 176.54 819.949 178.445 546.526
1.506e+06 1177.55 284.545 300.146 163.745 462.67 601.878 598.175 240.007 308.775 508.543 994.593 203.491 697.27 173.361 390.794 694.205 872.191 858.394 1479.75 350.75 291.236 312.785 287.019 797.255 200.558 182.698 1093.74 1088.84 405.158 298.28 199.375 820.426 1721.38 319.885 728.043 228.153 373.738 176.775 821.386 178.636 547.155
1.508e+06 1178.98 284.913 300.155 163.863 462.964 601.786 599.328 240.221 308.886 509.077 994.867 203.605 698.338 173.384 390.859 695.163 872.258 859.42 1482.13 351.036 291.833 312.862 287.139 798.27 200.898 182.779 1094.91 1090.41 405.762 298.623 199.549 821.601 1724.99 320.044 729.201 228.371 373.977 176.984 822.939 178.869 547.781
1.51e+06 1180.46 285.228 300.023 163.967 463.394 601.823 600.531 240.415 309.004 509.648 995.118 203.677 699.358 173.408 390.813 696.04 872.139 860.497 1484.56 351.262 292.411 312.926 287.279 799.141 201.183 182.752 1096.06 1092 406.345 298.94 199.759 822.833 1728.61 320.207 730.332 228.638 374.274 177.159 824.441 179.084 548.394
1.512e+06 1181.87 285.533 299.972 164.12 463.786 601.819 601.621 240.585 309.133 510.285 995.387 203.724 700.404 173.505 390.857 696.874 872.081 861.702 1486.98 351.475 293 313.049 287.382 800.117 201.511 182.701 1097.21 1093.56 406.855 299.315 200.04 823.85 1732.07 320.395 731.391 228.901 374.557 177.392 826 179.333 549.009
1.514e+06 1183.4 285.828 299.859 164.257 464.211 601.81 602.806 240.851 309.329 510.853 995.652 203.83 701.45 173.604 390.949 697.814 871.966 862.787 1489.49 351.823 293.479 313.16 287.577 801.067 201.748 182.606 1098.32 1095.24 407.399 299.646 200.456 825.033 1735.48 320.481 732.524 229.081 374.791 177.578 827.577 179.637 549.636
1.516e+06 1184.92 286.186 299.808 164.477 464.599 601.934 603.983 240.965 309.507 511.556 996.056 203.954 702.584 173.623 390.892 698.747 871.827 863.777 1491.85 352.103 293.864 313.459 287.798 802.082 202.025 182.715 1099.49 1096.82 407.777 299.946 200.868 826.13 1738.96 320.58 733.547 229.312 375.049 177.726 829.052 180.002 550.264
1.518e+06 1186.52 286.515 299.792 164.537 464.961 601.84 605.144 241.215 309.664 512.15 996.342 204.119 703.712 173.583 390.88 699.58 871.682 864.723 1494.29 352.446 294.275 313.674 288.037 803.178 202.326 182.877 1100.74 1098.34 408.197 300.177 201.209 827.258 1742.45 320.744 734.531 229.626 375.272 177.865 830.645 180.313 550.886
1.52e+06 1188.01 286.889 299.824 164.645 465.383 601.783 606.347 241.284 309.929 512.755 996.594 204.269 704.809 173.51 390.927 700.486 871.57 865.704 1496.71 352.774 294.689 313.949 288.167 804.138 202.718 183.05 1101.87 1099.92 408.579 300.646 201.524 828.47 1745.93 320.831 735.617 229.933 375.57 178.045 832.174 180.567 551.515
1.522e+06 1189.47 287.266 299.857 164.783 465.828 601.734 607.483 241.467 310.14 513.388 996.899 204.455 705.838 173.525 390.894 701.333 871.341 866.642 1499.19 353.189 295.147 314.159 288.456 805.233 203.087 183.225 1103.07 1101.6 408.913 301.064 201.848 829.717 1749.49 320.926 736.655 230.24 375.796 178.252 833.626 180.825 552.151
1.524e+06 1191.04 287.585 299.964 164.964 466.27 601.707 608.506 241.688 310.454 513.94 997.151 204.606 706.969 173.416 390.894 702.095 871.098 867.609 1501.74 353.596 295.529 314.399 288.563 806.375 203.481 183.381 1104.23 1103.19 409.357 301.374 202.085 830.895 1753.03 321.142 737.698 230.488 376.058 178.469 835.186 181.131 552.783
1.526e+06 1192.47 287.928 299.979 165.212 466.655 601.637 609.622 241.881 310.724 514.444 997.373 204.719 708.128 173.394 390.928 702.883 870.794 868.683 1504.32 353.958 295.899 314.723 288.632 807.403 203.931 183.608 1105.32 1104.75 409.801 301.723 202.301 832.063 1756.52 321.214 738.665 230.723 376.318 178.618 836.755 181.4 553.403
1.528e+06 1193.91 288.395 299.952 165.42 467.08 601.554 610.706 242.094 310.989 515.044 997.47 204.804 709.359 173.382 390.881 703.854 870.508 869.685 1506.95 354.256 296.31 314.992 288.721 808.461 204.309 183.729 1106.57 1106.27 410.202 302.071 202.51 833.164 1760.01 321.296 739.658 230.993 376.479 178.785 838.309 181.746 554.022
1.53e+06 1195.2 288.849 299.852 165.563 467.436 601.386 611.744 242.343 311.206 515.595 997.648 204.918 710.57 173.435 390.803 704.804 870.286 870.76 1509.47 354.492 296.667 315.337 288.768 809.616 204.678 183.881 1107.65 1107.78 410.638 302.357 202.715 834.306 1763.52 321.49 740.816 231.298 376.725 179.018 839.787 182.065 554.637
1.532e+06 1196.54 289.248 299.813 165.732 467.91 601.244 612.9 242.587 311.45 516.192 997.706 205.075 711.706 173.476 390.787 705.647 870.049 871.906 1511.91 354.81 296.983 315.532 288.755 810.697 205.005 183.946 1108.66 1109.36 411.068 302.774 202.899 835.441 1766.96 321.578 741.823 231.649 376.985 179.151 841.276 182.403 555.241
1.534e+06 1197.98 289.594 299.753 165.894 468.377 601.276 614.079 242.84 311.63 516.777 997.801 205.162 712.951 173.426 390.735 706.611 869.852 873.029 1514.4 355.017 297.294 315.75 288.763 811.774 205.43 184.053 1109.82 1110.89 411.533 303.123 203.106 836.542 1770.44 321.7 742.772 231.919 377.203 179.361 842.803 182.692 555.854
1.536e+06 1199.32 290.045 299.724 166.155 468.909 601.352 615.292 243.048 311.745 517.228 997.874 205.294 714.138 173.516 390.771 707.491 869.725 874.065 1516.9 355.322 297.568 316.017 288.853 812.929 205.908 184.145 1111.04 1112.43 411.872 303.606 203.306 837.725 1773.88 321.89 743.774 232.229 377.346 179.523 844.45 182.916 556.483
1.538e+06 1200.8 290.462 299.763 166.365 469.409 601.436 616.405 243.26 311.833 517.762 998.003 205.402 715.314 173.493 390.804 708.431 869.549 875.177 1519.31 355.682 297.794 316.281 288.975 814.005 206.387 184.237 1112.26 1113.91 412.309 304.007 203.538 838.883 1777.24 322.091 744.8 232.545 377.392 179.752 845.965 183.167 557.105
1.54e+06 1202.27 290.98 299.717 166.552 469.956 601.519 617.442 243.402 311.945 518.261 998.09 205.697 716.535 173.57 390.758 709.321 869.476 876.198 1521.84 356.01 298.102 316.569 289.037 814.966 206.769 184.369 1113.48 1115.45 412.735 304.389 203.696 840.051 1780.59 322.344 745.809 232.746 377.514 179.955 847.524 183.407 557.726
1.542e+06 1203.76 291.52 299.701 166.725 470.276 601.513 618.516 243.588 312.148 518.862 998.168 205.862 717.709 173.603 390.812 710.273 869.348 877.182 1524.21 356.447 298.454 316.728 289.129 816.053 207.13 184.502 1114.71 1117.08 413.15 304.729 203.703 841.194 1783.97 322.526 746.841 232.935 377.676 180.09 849.066 183.664 558.339
1.544e+06 1205.15 291.894 299.752 166.952 470.684 601.53 619.75 243.627 312.366 519.427 998.287 206.104 718.809 173.662 390.849 711.288 869.142 878.298 1526.49 356.832 298.795 316.941 289.243 817.118 207.52 184.599 1115.84 1118.64 413.524 305.161 203.865 842.417 1787.45 322.744 747.889 233.157 377.864 180.275 850.687 183.811 558.961
1.546e+06 1206.57 292.4 299.839 167.132 471.033 601.557 620.902 243.711 312.504 519.979 998.422 206.118 719.966 173.722 390.912 712.308 869.038 879.451 1528.89 357.17 299.123 317.218 289.296 818.152 207.859 184.704 1117.17 1120.27 413.904 305.629 204.027 843.664 1790.9 322.93 748.928 233.339 378.158 180.398 852.217 184.022 559.589
1.548e+06 1207.91 292.914 299.97 167.401 471.315 601.561 622.094 243.843 312.753 520.539 998.52 206.232 721.156 173.782 391.014 713.296 868.841 880.548 1531.18 357.603 299.491 317.434 289.344 819.191 208.228 184.842 1118.41 1121.87 414.269 306.129 204.132 844.823 1794.3 323.081 750.1 233.649 378.408 180.555 853.654 184.249 560.216
1.55e+06 1209.3 293.316 300.161 167.613 471.707 601.523 623.333 243.973 312.988 521.124 998.584 206.222 722.427 173.933 391.094 714.308 868.86 881.648 1533.47 358.011 299.781 317.589 289.471 820.224 208.507 185.045 1119.58 1123.45 414.626 306.465 204.272 845.971 1797.79 323.299 751.15 233.879 378.629 180.678 855.172 184.655 560.846
1.552e+06 1210.7 293.74 300.298 167.854 472.126 601.445 624.513 244.158 313.179 521.703 998.62 206.265 723.57 174.066 391.178 715.417 868.777 882.773 1535.69 358.298 300.021 317.737 289.68 821.222 208.817 185.109 1120.75 1124.92 414.925 306.87 204.491 847.085 1801.26 323.538 752.266 234.093 378.868 180.797 856.638 184.9 561.459
1.554e+06 1212.09 294.141 300.482 168.061 472.618 601.456 625.632 244.306 313.379 522.275 998.644 206.393 724.761 174.042 391.207 716.418 868.792 883.93 1537.92 358.694 300.287 317.905 289.904 822.252 209.111 185.206 1121.93 1126.48 415.163 307.304 204.69 848.276 1804.74 323.76 753.39 234.361 379.095 181.034 858.122 185.315 562.089
1.556e+06 1213.47 294.433 300.627 168.257 473.044 601.343 626.725 244.552 313.513 522.826 998.702 206.51 725.911 174.1 391.425 717.405 868.711 884.931 1540.2 359.14 300.61 318.02 290.066 823.27 209.489 185.293 1123.14 1128.03 415.353 307.714 204.935 849.52 1808.12 323.971 754.513 234.537 379.287 181.2 859.636 185.61 562.703
1.558e+06 1214.8 294.846 300.791 168.467 473.522 601.182 627.783 244.685 313.563 523.413 998.857 206.701 727.055 174.156 391.522 718.316 868.538 885.909 1542.64 359.462 300.943 318.117 290.309 824.215 209.825 185.432 1124.28 1129.53 415.624 308.042 205.149 850.813 1811.4 324.242 755.566 234.921 379.568 181.382 861.251 185.797 563.316
1.56e+06 1216.23 295.235 300.895 168.691 473.973 601.035 628.889 244.903 313.692 523.848 999.082 206.863 728.206 174.231 391.715 719.188 868.353 886.831 1544.98 359.746 301.158 318.253 290.615 825.243 210.218 185.53 1125.37 1131.07 415.809 308.33 205.293 852.065 1814.8 324.489 756.6 235.185 379.919 181.518 862.843 186.062 563.924
1.562e+06 1217.67 295.71 300.989 168.786 474.311 600.955 630.01 245.056 313.761 524.299 999.247 206.946 729.29 174.224 391.838 720.199 868.204 887.821 1547.33 360.045 301.486 318.355 290.935 826.415 210.538 185.673 1126.48 1132.63 416.027 308.71 205.567 853.373 1818.22 324.72 757.744 235.36 380.263 181.682 864.495 186.419 564.545
1.564e+06 1219.08 296.207 301.214 169.028 474.67 600.822 631.15 245.266 313.921 524.729 999.377 207.004 730.446 174.243 391.962 721.179 868.012 888.729 1549.71 360.327 301.811 318.476 291.27 827.404 210.969 185.92 1127.55 1134.25 416.24 309.053 205.893 854.643 1821.73 325.032 758.81 235.634 380.617 181.801 866.122 186.701 565.175
1.566e+06 1220.47 296.82 301.356 169.318 475.041 600.833 632.295 245.398 314.104 525.202 999.667 207.092 731.651 174.138 391.981 722.232 867.861 889.575 1552.1 360.648 302.228 318.633 291.581 828.449 211.322 186.132 1128.67 1135.9 416.493 309.322 206.134 855.882 1825.14 325.198 759.81 235.883 381.005 182.014 867.646 186.955 565.805
1.568e+06 1221.69 297.327 301.562 169.501 475.428 600.833 633.507 245.563 314.378 525.692 1000.01 207.241 732.839 174.192 392.067 723.237 867.664 890.444 1554.49 361.023 302.58 318.8 291.841 829.511 211.669 186.265 1129.73 1137.63 416.739 309.623 206.329 857.079 1828.67 325.309 760.764 236.179 381.444 182.226 869.264 187.096 566.436
1.57e+06 1222.93 297.948 301.853 169.637 475.822 600.82 634.702 245.701 314.544 526.17 1000.44 207.371 733.924 174.24 392.139 724.24 867.303 891.32 1556.82 361.317 302.9 318.907 292.157 830.576 212.016 186.324 1130.8 1139.22 417.021 309.988 206.457 858.304 1832.17 325.428 761.733 236.372 381.737 182.39 870.894 187.326 567.049
1.572e+06 1224.21 298.527 302.264 169.886 476.18 600.842 635.899 245.895 314.706 526.657 1000.78 207.442 735.011 174.306 392.213 725.192 867.016 892.113 1559.07 361.689 303.332 318.902 292.48 831.52 212.402 186.291 1131.94 1140.73 417.319 310.322 206.72 859.454 1835.65 325.569 762.657 236.592 381.977 182.62 872.515 187.523 567.66
1.574e+06 1225.55 299.074 302.469 170.134 476.572 600.905 636.987 246.005 314.894 527.145 1001.1 207.495 736.184 174.312 392.306 726.142 866.763 892.947 1561.31 361.967 303.751 318.928 292.839 832.473 212.774 186.398 1133.04 1142.23 417.699 310.675 206.892 860.666 1839.16 325.767 763.673 236.786 382.231 182.787 874.083 187.67 568.269
1.576e+06 1226.9 299.743 302.686 170.321 476.917 600.846 638.137 246.104 315.056 527.652 1001.42 207.592 737.367 174.32 392.251 727.116 866.433 893.763 1563.59 362.249 304.114 319.017 293.189 833.501 213.126 186.432 1134.29 1143.57 418.121 310.901 207.097 861.852 1842.65 325.912 764.674 236.936 382.626 183.018 875.639 187.867 568.875
1.578e+06 1228.26 300.347 302.962 170.388 477.361 600.793 639.242 246.21 315.166 528.122 1001.85 207.648 738.543 174.326 392.302 728.062 866.123 894.542 1565.89 362.601 304.491 319.181 293.508 834.51 213.461 186.385 1135.7 1145.05 418.533 311.109 207.197 863.146 1846.15 326 765.618 237.12 382.998 183.287 877.278 188.06 569.488
1.58e+06 1229.55 300.883 303.337 170.571 477.745 600.892 640.365 246.308 315.444 528.645 1002.26 207.707 739.817 174.405 392.324 728.957 865.891 895.258 1568.15 362.876 304.942 319.327 293.752 835.456 213.775 186.322 1137.02 1146.44 418.878 311.378 207.219 864.326 1849.66 326.014 766.653 237.326 383.315 183.508 878.775 188.26 570.093
1.582e+06 1230.87 301.494 303.751 170.755 478.074 600.873 641.405 246.433 315.661 529.178 1002.62 207.779 740.932 174.421 392.23 729.857 865.673 895.957 1570.41 363.202 305.37 319.448 294.004 836.354 214.072 186.212 1138.44 1147.88 419.231 311.71 207.412 865.581 1853.16 326.056 767.686 237.551 383.643 183.799 880.448 188.406 570.701
1.584e+06 1232.18 302.024 304.087 171.019 478.451 600.873 642.456 246.527 315.844 529.675 1002.93 207.844 742.035 174.501 392.098 730.767 865.394 896.732 1572.75 363.542 305.773 319.585 294.188 837.437 214.391 186.158 1139.78 1149.29 419.54 311.993 207.479 866.771 1856.67 326.24 768.698 237.771 384.069 183.978 882.09 188.686 571.308
1.586e+06 1233.37 302.636 304.364 171.243 478.82 600.891 643.543 246.648 316.061 530.103 1003.33 207.774 743.046 174.532 391.966 731.698 865.145 897.609 1575.1 363.992 306.23 319.736 294.327 838.408 214.709 186.121 1141.19 1150.75 419.752 312.344 207.463 867.9 1860.14 326.334 769.748 237.984 384.439 184.275 883.722 188.895 571.908
1.588e+06 1234.5 303.125 304.636 171.483 479.229 600.894 644.681 246.746 316.295 530.531 1003.76 207.823 744.005 174.625 391.989 732.659 864.869 898.482 1577.45 364.431 306.667 319.938 294.511 839.316 215.002 186.069 1142.48 1152.21 420.05 312.693 207.524 869.171 1863.76 326.416 770.887 238.269 384.724 184.451 885.331 189.16 572.521
1.59e+06 1235.5 303.586 304.832 171.735 479.702 600.905 645.811 246.987 316.533 531.071 1004.13 207.877 744.955 174.627 391.898 733.616 864.484 899.349 1579.73 364.965 307.131 320.091 294.765 840.362 215.335 185.983 1143.85 1153.69 420.267 313.067 207.54 870.394 1867.36 326.498 771.967 238.527 385.041 184.543 887.054 189.478 573.131
1.592e+06 1236.36 304.109 305.066 171.938 480.109 600.919 646.96 247.115 316.716 531.591 1004.61 207.938 745.962 174.688 391.866 734.543 864.132 900.263 1582.04 365.421 307.575 320.311 295.016 841.441 215.601 185.977 1145.14 1155.13 420.685 313.388 207.517 871.513 1870.9 326.61 773.049 238.79 385.425 184.726 888.847 189.672 573.741
1.594e+06 1237.22 304.554 305.326 172.171 480.569 600.877 648.155 247.26 316.955 532.152 1005.05 208.023 746.948 174.79 391.82 735.561 863.797 901.169 1584.51 365.936 307.951 320.48 295.259 842.484 215.881 185.985 1146.46 1156.42 421.009 313.687 207.479 872.608 1874.44 326.778 774.146 239.015 385.739 184.967 890.621 189.916 574.354
1.596e+06 1238.12 305.048 305.548 172.348 480.936 600.897 649.218 247.361 317.128 532.788 1005.73 208.156 748.025 174.895 391.725 736.475 863.542 902.047 1586.95 366.433 308.446 320.676 295.523 843.462 216.248 185.811 1147.81 1157.66 421.299 314.114 207.575 873.681 1878.04 326.917 775.226 239.306 386.091 185.166 892.226 190.122 574.97
1.598e+06 1239.09 305.525 305.782 172.557 481.355 600.958 650.291 247.477 317.344 533.357 1006.3 208.254 749.057 174.957 391.682 737.44 863.317 902.866 1589.42 366.836 309.003 320.879 295.761 844.382 216.583 185.713 1149.14 1158.97 421.575 314.575 207.591 874.762 1881.68 327.108 776.285 239.591 386.436 185.25 893.901 190.387 575.586
1.6e+06 1239.9 306.098 306.002 172.783 481.765 600.939 651.39 247.655 317.578 533.838 1006.85 208.5 749.994 174.963 391.706 738.501 862.993 903.707 1591.95 367.27 309.509 321.138 295.986 845.233 216.943 185.608 1150.46 1160.29 421.797 315.012 207.659 875.864 1885.41 327.185 777.353 239.88 386.728 185.383 895.5 190.577 576.198
1.602e+06 1240.7 306.622 306.303 172.967 482.272 600.914 652.568 247.773 317.888 534.343 1007.42 208.741 751.022 174.883 391.68 739.486 862.685 904.566 1594.5 367.609 309.987 321.334 296.296 846.17 217.203 185.577 1151.73 1161.51 422.056 315.388 207.683 877.002 1889.22 327.311 778.578 240.103 386.936 185.521 897.089 190.899 576.813
1.604e+06 1241.45 307.151 306.595 173.216 482.785 600.933 653.76 247.808 318.075 534.896 1007.92 209.03 752.038 174.789 391.631 740.539 862.364 905.335 1597.1 368.071 310.5 321.462 296.595 847.177 217.539 185.535 1153.05 1162.76 422.233 315.861 207.739 878.064 1892.97 327.453 779.705 240.296 387.359 185.676 898.702 191.152 577.433
1.606e+06 1242.18 307.679 306.974 173.405 483.283 601.003 654.812 247.965 318.387 535.372 1008.48 209.202 753.146 174.64 391.663 741.379 862.042 906.119 1599.6 368.431 310.952 321.522 296.818 848.186 217.94 185.46 1154.38 1164.01 422.517 316.3 207.844 879.187 1896.61 327.612 780.941 240.599 387.69 185.797 900.195 191.347 578.042
1.608e+06 1242.81 308.136 307.33 173.507 483.745 601.172 655.932 248.149 318.578 535.741 1009.05 209.251 754.205 174.478 391.671 742.227 861.668 906.979 1602.12 368.851 311.411 321.666 297.017 849.097 218.389 185.471 1155.75 1165.35 422.829 316.812 207.947 880.304 1900.3 327.844 782.188 240.894 388.027 185.967 901.761 191.533 578.654
1.61e+06 1243.72 308.656 307.696 173.664 484.122 601.376 656.978 248.325 318.808 536.252 1009.67 209.378 755.296 174.333 391.656 743.035 861.406 907.717 1604.65 369.326 311.879 321.839 297.127 849.955 218.782 185.389 1157.02 1166.67 423.042 317.269 208.045 881.497 1903.94 327.953 783.457 241.257 388.368 186.05 903.347 191.808 579.269
1.612e+06 1244.58 309.149 308.013 173.863 484.474 601.592 658.161 248.598 319.066 536.804 1010.3 209.524 756.321 174.241 391.598 743.947 860.983 908.473 1607.2 369.88 312.173 322.001 297.252 850.905 219.178 185.376 1158.31 1167.99 423.269 317.725 208.161 882.536 1907.69 328.044 784.719 241.597 388.612 186.28 905.005 192.115 579.893
1.614e+06 1245.42 309.673 308.369 174.062 484.782 601.766 659.209 248.864 319.289 537.331 1010.96 209.616 757.382 174.186 391.602 744.912 860.581 909.207 1609.81 370.413 312.476 322.085 297.345 851.778 219.629 185.469 1159.68 1169.2 423.457 318.155 208.397 883.691 1911.48 328.125 785.949 241.937 388.918 186.407 906.629 192.443 580.517
1.616e+06 1246.3 310.189 308.695 174.311 485.18 601.912 660.301 249.102 319.455 537.938 1011.51 209.788 758.409 174.09 391.537 745.908 860.207 909.963 1612.44 370.991 312.848 322.135 297.467 852.745 219.926 185.574 1161.12 1170.36 423.762 318.645 208.564 884.817 1915.27 328.198 787.116 242.273 389.27 186.591 908.257 192.728 581.147
1.618e+06 1247.08 310.681 309.019 174.584 485.508 602.078 661.454 249.256 319.683 538.495 1012.14 209.799 759.502 173.902 391.459 746.917 859.932 910.683 1615.02 371.528 313.214 322.119 297.601 853.834 220.216 185.633 1162.52 1171.49 424.08 319.025 208.734 885.891 1919.03 328.231 788.337 242.644 389.557 186.662 909.874 193.026 581.761
1.62e+06 1247.85 311.112 309.417 174.754 485.912 602.205 662.586 249.439 319.891 539.041 1012.79 209.859 760.593 173.769 391.456 747.991 859.612 911.403 1617.67 372.01 313.606 322.183 297.725 854.8 220.53 185.667 1163.74 1172.71 424.404 319.536 208.927 886.949 1922.83 328.311 789.579 243.064 390.01 186.736 911.638 193.254 582.389
1.622e+06 1248.69 311.553 309.9 174.951 486.236 602.417 663.801 249.694 320.161 539.574 1013.45 209.919 761.729 173.574 391.473 748.945 859.269 912.199 1620.32 372.394 313.918 322.21 297.807 855.687 220.798 185.682 1165.09 1173.94 424.698 319.952 209.062 887.938 1926.65 328.319 790.843 243.557 390.44 186.861 913.247 193.455 583.01
1.624e+06 1249.66 312.004 310.387 175.227 486.535 602.679 665.03 249.936 320.46 540.116 1014.18 209.954 762.912 173.308 391.373 749.971 859.01 912.926 1623.02 372.816 314.39 322.333 297.868 856.511 221.091 185.666 1166.32 1175.14 424.948 320.5 209.259 889.103 1930.42 328.422 792.022 243.872 390.811 187.158 915.003 193.68 583.651
1.626e+06 1250.61 312.336 310.84 175.487 486.837 602.95 666.165 250.068 320.697 540.606 1014.9 209.92 764.087 172.96 391.33 750.992 858.681 913.636 1625.68 373.28 314.817 322.392 297.989 857.368 221.375 185.609 1167.55 1176.31 425.195 321.048 209.394 890.12 1934.19 328.428 793.11 244.25 391.159 187.309 916.817 193.88 584.26
1.628e+06 1251.55 312.851 311.255 175.655 487.19 603.175 667.353 250.176 320.93 541.084 1015.64 209.978 765.092 172.627 391.359 752.003 858.344 914.367 1628.45 373.723 315.188 322.462 298.128 858.326 221.789 185.546 1168.71 1177.56 425.455 321.587 209.58 891.176 1937.97 328.427 794.309 244.588 391.503 187.357 918.568 194.051 584.877
1.63e+06 1252.53 313.415 311.765 175.873 487.525 603.447 668.55 250.336 321.199 541.662 1016.54 210.02 766.143 172.34 391.391 753.008 858.009 915.063 1631.13 374.152 315.584 322.513 298.33 859.302 222.109 185.548 1169.98 1178.82 425.629 322.128 209.635 892.224 1941.75 328.455 795.514 244.969 391.929 187.45 920.348 194.231 585.514
1.632e+06 1253.6 313.969 312.322 175.936 487.805 603.639 669.652 250.448 321.45 542.195 1017.35 210.05 767.19 172.078 391.424 753.982 857.625 915.811 1633.92 374.497 316.004 322.533 298.466 860.199 222.45 185.549 1171.33 1179.97 425.814 322.549 209.782 893.238 1945.54 328.543 796.676 245.417 392.409 187.616 922.176 194.458 586.141
1.634e+06 1254.57 314.367 312.779 176.021 488.189 604.037 670.766 250.587 321.71 542.657 1018.25 210.122 768.416 171.912 391.406 754.881 857.278 916.465 1636.57 374.939 316.413 322.57 298.604 861.107 222.729 185.644 1172.66 1181.06 426.098 323.023 209.824 894.276 1949.32 328.729 797.868 245.769 392.827 187.805 923.92 194.627 586.77
1.636e+06 1255.53 314.881 313.237 176.282 488.526 604.284 671.949 250.721 321.943 543.128 1019.13 210.152 769.586 171.866 391.514 755.773 856.905 917.184 1639.35 375.383 316.881 322.55 298.653 862.054 223.067 185.624 1173.82 1182.32 426.302 323.458 209.893 895.362 1953.11 328.843 798.984 246.149 393.149 188.049 925.692 194.823 587.403
1.638e+06 1256.54 315.463 313.63 176.506 488.986 604.583 673.171 250.86 322.26 543.635 1020.04 210.115 770.819 171.79 391.587 756.629 856.602 917.97 1642.16 375.721 317.29 322.437 298.71 862.924 223.325 185.644 1174.95 1183.58 426.584 323.856 209.989 896.404 1956.88 329.066 800.164 246.478 393.473 188.333 927.371 194.964 588.037
1.64e+06 1257.53 315.999 314.17 176.646 489.336 604.743 674.236 251.055 322.503 544.058 1021.04 210.016 772.083 171.711 391.643 757.589 856.308 918.637 1644.94 376.084 317.682 322.396 298.692 863.998 223.538 185.791 1176.13 1184.82 426.974 324.263 210.062 897.493 1960.63 329.216 801.351 246.825 393.841 188.671 929.151 195.16 588.675
1.642e+06 1258.32 316.51 314.515 176.847 489.674 604.93 675.35 251.265 322.803 544.429 1021.9 209.98 773.328 171.692 391.709 758.601 855.984 919.325 1647.64 376.419 318.121 322.298 298.648 864.959 223.82 185.85 1177.28 1186.12 427.365 324.711 210.238 898.576 1964.3 329.406 802.519 247.201 394.313 188.928 930.85 195.314 589.301
1.644e+06 1259.03 317.029 314.96 176.972 490.022 605.03 676.498 251.492 323.184 544.72 1022.79 209.965 774.649 171.551 391.677 759.5 855.68 920.093 1650.51 376.804 318.501 322.263 298.667 866.053 224.139 185.916 1178.4 1187.41 427.608 325.164 210.347 899.71 1968 329.484 803.746 247.534 394.785 189.127 932.465 195.522 589.925
1.646e+06 1259.75 317.558 315.505 177.156 490.567 605.173 677.631 251.598 323.469 545.11 1023.63 209.871 775.974 171.377 391.686 760.335 855.397 920.954 1653.25 377.16 318.989 322.181 298.719 867.053 224.592 186.021 1179.59 1188.67 427.96 325.535 210.562 900.729 1971.64 329.677 805.004 247.895 395.245 189.388 933.988 195.652 590.556
1.648e+06 1260.5 317.996 315.895 177.428 490.932 605.216 678.84 251.72 323.701 545.436 1024.6 209.887 777.251 171.32 391.775 761.247 855.083 921.863 1655.94 377.494 319.391 322.158 298.707 868.093 224.985 186.12 1180.79 1189.95 428.299 325.929 210.683 901.836 1975.47 329.764 806.384 248.281 395.618 189.706 935.699 195.821 591.195
1.65e+06 1261.23 318.459 316.423 177.723 491.365 605.287 679.954 251.879 324.019 545.816 1025.49 209.998 778.597 171.097 391.868 762.074 854.807 922.613 1658.71 377.83 319.785 322.182 298.713 869.123 225.296 186.241 1181.99 1191.3 428.664 326.365 210.731 902.987 1979.3 329.86 807.507 248.564 395.972 189.91 937.412 196.001 591.829
1.652e+06 1262.05 318.902 316.785 178.021 491.773 605.506 681.064 252.14 324.379 546.208 1026.48 210.059 779.819 170.995 391.873 762.922 854.444 923.391 1661.3 378.247 320.175 322.033 298.812 870.14 225.673 186.309 1183.09 1192.55 429.046 326.795 210.907 904.107 1983.08 329.899 808.739 248.87 396.428 190.072 939.157 196.144 592.459
1.654e+06 1262.9 319.305 317.174 178.184 492.167 605.576 682.116 252.407 324.82 546.58 1027.45 210.067 781.086 170.825 391.944 763.819 854.125 924.125 1663.98 378.779 320.533 321.943 298.835 871.217 226.054 186.445 1184.17 1193.84 429.448 327.23 211.128 905.254 1986.88 330.028 809.941 249.177 396.913 190.222 940.837 196.266 593.095
1.656e+06 1263.62 319.797 317.545 178.45 492.466 605.705 683.128 252.538 325.122 546.921 1028.47 210.018 782.419 170.64 391.95 764.775 853.898 924.842 1666.68 379.277 320.863 321.922 298.938 872.306 226.461 186.578 1185.27 1195.22 429.84 327.726 211.365 906.517 1990.61 330.18 811.152 249.491 397.288 190.331 942.54 196.559 593.735
1.658e+06 1264.31 320.317 317.912 178.664 492.8 605.833 684.098 252.716 325.385 547.247 1029.65 209.992 783.829 170.597 391.956 765.719 853.701 925.573 1669.34 379.718 321.223 322.009 298.998 873.513 226.802 186.722 1186.31 1196.59 430.284 328.163 211.583 907.773 1994.34 330.315 812.42 249.792 397.721 190.522 944.181 196.831 594.386
1.66e+06 1264.9 320.775 318.301 178.763 493.087 605.869 685.165 252.77 325.602 547.601 1030.76 210.03 785.132 170.389 391.947 766.636 853.599 926.271 1672.03 380.163 321.5 321.942 299.109 874.681 227.161 186.788 1187.43 1198.03 430.688 328.728 211.75 909.018 1998.22 330.472 813.669 250.066 398.09 190.676 945.866 197.039 595.018
1.662e+06 1265.36 321.36 318.576 178.857 493.381 605.96 686.155 252.828 325.95 547.952 1031.87 210.07 786.458 170.331 391.926 767.586 853.438 926.892 1674.73 380.625 321.835 321.86 299.231 875.92 227.549 186.738 1188.56 1199.41 431.082 329.252 211.933 910.242 2002.08 330.721 814.89 250.312 398.511 190.866 947.616 197.206 595.653
1.664e+06 1265.95 322.079 318.873 179.004 493.667 606.115 687.236 253.027 326.344 548.288 1032.82 210.132 787.677 170.212 391.911 768.645 853.175 927.689 1677.45 381.081 322.22 321.864 299.348 877.149 227.875 186.854 1189.69 1200.79 431.415 329.764 212.141 911.43 2005.96 330.863 816.002 250.608 398.919 191.107 949.256 197.377 596.3
1.666e+06 1266.66 322.632 319.309 179.115 493.951 606.186 688.352 253.253 326.721 548.682 1033.83 210.243 788.839 170.185 391.861 769.534 852.921 928.506 1680.14 381.428 322.559 321.885 299.562 878.348 228.148 186.886 1190.94 1202.06 431.737 330.281 212.366 912.706 2009.91 331.012 817.177 250.925 399.211 191.31 951.025 197.665 596.952
1.668e+06 1267.25 323.149 319.642 179.272 494.243 606.306 689.459 253.428 327.107 549.076 1034.75 210.29 790.06 170.104 391.841 770.439 852.682 929.323 1682.74 381.917 322.818 321.977 299.658 879.446 228.431 186.96 1192.19 1203.29 432.079 330.822 212.631 913.868 2013.77 331.186 818.347 251.24 399.56 191.563 952.807 198.002 597.593
1.67e+06 1267.93 323.609 319.959 179.48 494.437 606.434 690.57 253.597 327.422 549.48 1035.51 210.422 791.327 170.072 391.758 771.294 852.389 930.208 1685.42 382.245 323.076 322.16 299.745 880.609 228.719 186.969 1193.36 1204.54 432.435 331.398 212.825 915.052 2017.48 331.415 819.489 251.466 399.803 191.805 954.551 198.296 598.219
1.672e+06 1268.63 324.009 320.338 179.695 494.791 606.654 691.699 253.827 327.775 549.866 1036.25 210.404 792.465 170.031 391.837 772.138 852.184 931.076 1688.12 382.656 323.43 322.302 299.817 881.876 229.012 186.985 1194.56 1205.88 432.764 331.949 212.926 916.185 2021.16 331.567 820.597 251.717 400.118 192.001 956.335 198.63 598.856
1.674e+06 1269.42 324.491 320.832 179.831 495.125 606.819 692.81 254.086 328.087 550.137 1037.14 210.36 793.678 169.932 391.857 772.978 851.902 932.025 1690.85 383.006 323.817 322.566 299.931 883.088 229.214 187.028 1195.81 1207.15 433.031 332.427 213.094 917.378 2024.79 331.746 821.723 251.979 400.45 192.218 958.053 198.796 599.491
1.676e+06 1270.25 324.956 321.233 179.984 495.48 607.122 693.962 254.268 328.454 550.44 1037.92 210.377 794.815 169.972 392.071 773.741 851.472 933 1693.59 383.283 324.209 322.845 299.942 884.29 229.455 186.98 1196.97 1208.46 433.28 332.991 213.259 918.537 2028.4 331.92 822.887 252.168 400.779 192.379 959.736 198.946 600.12
1.678e+06 1271.07 325.362 321.696 180.141 495.831 607.306 695.105 254.519 328.752 550.732 1038.59 210.456 795.9 169.893 392.169 774.547 851.24 933.981 1696.28 383.609 324.605 323.121 299.978 885.577 229.688 186.896 1198.17 1209.6 433.658 333.427 213.404 919.684 2032.04 332.099 824.057 252.41 401.101 192.5 961.392 199.116 600.742
1.68e+06 1271.86 325.77 322.079 180.32 496.002 607.456 696.155 254.703 329.087 551.082 1039.34 210.544 797.117 169.845 392.293 775.425 850.937 934.844 1699.02 383.92 324.939 323.296 300.059 886.903 229.965 186.975 1199.37 1210.81 434.012 333.92 213.623 920.875 2035.67 332.324 825.247 252.562 401.451 192.75 963.002 199.294 601.371
1.682e+06 1272.61 326.208 322.347 180.5 496.347 607.692 697.261 254.845 329.416 551.376 1040.11 210.608 798.368 169.796 392.465 776.26 850.767 935.722 1701.76 384.256 325.271 323.506 300.089 888.199 230.182 187.014 1200.64 1211.94 434.43 334.404 213.793 921.895 2039.35 332.496 826.323 252.739 401.817 192.974 964.669 199.569 602
1.684e+06 1273.47 326.727 322.645 180.741 496.737 607.868 698.349 254.993 329.827 551.619 1041.03 210.729 799.483 169.727 392.657 777.003 850.563 936.475 1704.46 384.525 325.544 323.728 300.19 889.648 230.364 187.14 1201.8 1213.05 434.76 334.834 213.846 922.972 2042.89 332.721 827.316 252.908 402.157 193.172 966.275 199.75 602.617
1.686e+06 1274.45 327.241 323.013 180.937 497.049 608.085 699.45 255.192 330.244 551.959 1041.76 210.767 800.618 169.592 392.757 777.793 850.326 937.268 1707.24 384.974 325.803 323.974 300.325 891.054 230.524 187.16 1202.97 1214.18 435.121 335.327 213.864 924.117 2046.54 332.968 828.346 253.141 402.511 193.41 967.853 199.992 603.247
1.688e+06 1275.32 327.703 323.356 181.091 497.311 608.304 700.442 255.348 330.628 552.32 1042.42 210.885 801.754 169.637 392.886 778.67 850.239 938.101 1709.99 385.309 326.153 324.176 300.425 892.449 230.718 187.277 1204.13 1215.38 435.486 335.82 213.881 925.286 2050.16 333.125 829.436 253.408 402.95 193.612 969.607 200.203 603.885
1.69e+06 1276.08 328.087 323.695 181.251 497.62 608.592 701.546 255.475 331.142 552.858 1043.17 210.987 802.944 169.633 393.022 779.483 850.071 938.951 1712.7 385.71 326.579 324.424 300.488 893.769 230.898 187.435 1205.44 1216.66 435.713 336.314 214.005 926.355 2053.83 333.381 830.467 253.686 403.397 193.896 971.31 200.384 604.536
1.692e+06 1276.83 328.568 324.018 181.406 497.876 608.83 702.61 255.631 331.689 553.305 1044.01 211.025 804.218 169.618 393.094 780.31 849.793 939.814 1715.43 386.057 327.045 324.556 300.559 895.183 231.179 187.486 1206.63 1217.89 435.972 336.853 214.057 927.541 2057.41 333.673 831.503 253.983 403.769 194.111 972.981 200.378 605.172
1.694e+06 1277.54 329.007 324.259 181.649 498.192 608.973 703.744 255.798 332.164 553.848 1044.71 211.244 805.375 169.574 393.204 781.232 849.553 940.692 1718.12 386.488 327.483 324.837 300.486 896.527 231.434 187.602 1207.89 1219.13 436.266 337.463 214.146 928.649 2061.02 333.966 832.432 254.168 404.15 194.358 974.777 200.515 605.817
1.696e+06 1278.35 329.525 324.445 181.811 498.511 609.192 704.961 256.017 332.554 554.24 1045.46 211.322 806.592 169.422 393.41 782.171 849.442 941.47 1720.7 386.897 327.877 325.102 300.515 897.874 231.685 187.72 1209.15 1220.38 436.639 338.085 214.203 929.704 2064.68 334.149 833.363 254.389 404.621 194.631 976.571 200.675 606.463
1.698e+06 1279.07 330.114 324.725 181.79 498.778 609.395 706.084 256.225 333.056 554.68 1046.27 211.45 807.789 169.306 393.539 783.178 849.307 942.315 1723.29 387.288 328.296 325.372 300.348 899.174 231.962 187.881 1210.36 1221.66 436.96 338.729 214.171 930.768 2068.35 334.428 834.377 254.553 405.043 194.808 978.339 200.789 607.101
1.7e+06 1279.89 330.651 324.979 181.867 499.141 609.5 707.052 256.457 333.469 555.097 1047.1 211.552 808.976 169.15 393.673 784.051 849.177 943.084 1725.86 387.689 328.788 325.627 300.318 900.517 232.275 188.147 1211.65 1222.89 437.336 339.364 214.251 931.866 2072.02 334.635 835.335 254.65 405.555 195.041 980.17 200.839 607.742
1.702e+06 1280.7 331.067 325.271 181.967 499.356 609.707 708.172 256.611 333.882 555.502 1047.95 211.764 810.162 169.065 393.854 784.986 848.882 943.759 1728.4 388.17 329.205 325.909 300.308 901.957 232.571 188.329 1212.92 1223.96 437.665 339.822 214.235 932.934 2075.66 334.856 836.335 254.905 405.843 195.241 981.975 200.921 608.369
1.704e+06 1281.64 331.581 325.516 182.037 499.585 609.755 709.292 256.82 334.299 555.879 1048.79 211.945 811.359 168.9 394.031 785.809 848.649 944.467 1731.16 388.673 329.6 326.276 300.319 903.359 232.889 188.323 1214.17 1224.97 438.073 340.23 214.222 933.902 2079.28 335.038 837.289 255.126 406.188 195.428 983.671 201.008 608.989
1.706e+06 1282.63 332.011 325.841 182.113 499.94 609.782 710.381 256.964 334.599 556.209 1049.6 212.054 812.677 168.707 394.127 786.683 848.28 945.266 1734.01 389.172 330.078 326.662 300.275 904.646 233.108 188.441 1215.37 1226.05 438.47 340.728 214.205 934.973 2082.98 335.269 838.307 255.35 406.59 195.562 985.432 201.182 609.618
1.708e+06 1283.57 332.555 326.138 182.166 500.144 609.848 711.428 257.107 334.87 556.585 1050.36 212.107 813.946 168.618 394.271 787.493 848.002 946.184 1736.84 389.672 330.51 327.076 300.257 905.896 233.429 188.663 1216.57 1227.09 438.825 341.29 214.186 936.068 2086.61 335.472 839.258 255.587 406.884 195.764 987.191 201.418 610.249
1.71e+06 1284.53 333.034 326.412 182.26 500.429 609.866 712.464 257.218 335.111 556.955 1051.07 212.192 815.164 168.424 394.355 788.256 847.681 947.072 1739.56 390.16 330.952 327.439 300.273 907.056 233.634 188.734 1217.75 1228.23 439.236 341.782 214.142 937.156 2090.11 335.671 840.165 255.761 407.176 195.966 988.967 201.601 610.85
1.712e+06 1285.42 333.618 326.605 182.346 500.7 609.95 713.376 257.415 335.391 557.293 1051.95 212.283 816.418 168.324 394.531 789.117 847.386 947.958 1742.32 390.717 331.177 327.879 300.21 908.273 233.899 188.805 1218.79 1229.33 439.684 342.326 214.152 938.11 2093.6 336.076 841.194 255.969 407.58 196.093 990.727 201.658 611.466
1.714e+06 1286.32 334.021 327.005 182.44 500.921 610.054 714.377 257.656 335.67 557.565 1052.74 212.348 817.656 168.297 394.723 789.979 847.137 948.981 1745.03 391.256 331.591 328.252 300.076 909.451 234.169 188.776 1219.87 1230.62 439.996 342.813 214.178 939.145 2096.98 336.411 842.161 256.19 407.953 196.22 992.505 201.819 612.084
1.716e+06 1287.28 334.372 327.388 182.65 501.202 610.075 715.457 257.944 335.831 557.826 1053.58 212.507 818.873 168.118 394.892 790.813 846.954 949.957 1747.61 391.778 331.951 328.594 300.01 910.563 234.513 188.733 1221.02 1231.82 440.415 343.332 214.242 940.177 2100.49 336.685 843.079 256.514 408.291 196.451 994.188 201.989 612.704
1.718e+06 1288.3 334.697 327.774 182.835 501.452 610.004 716.491 258.166 336.017 558.116 1054.39 212.658 820.07 167.903 395.111 791.741 846.652 950.954 1750.36 392.379 332.437 328.901 299.786 911.719 234.724 188.76 1222.11 1233.05 440.851 343.865 214.335 941.339 2104.04 337.008 844.127 256.855 408.661 196.64 995.929 202.164 613.334
1.72e+06 1289.35 335.119 328.253 183.082 501.72 610.125 717.499 258.34 336.249 558.352 1055.21 212.783 821.289 167.7 395.29 792.567 846.42 951.848 1752.97 393.007 332.879 329.197 299.732 912.944 235.077 188.758 1223.16 1234.38 441.286 344.338 214.399 942.462 2107.56 337.242 845.126 257.2 408.98 196.862 997.637 202.254 613.966
1.722e+06 1290.26 335.56 328.681 183.274 501.833 610.203 718.5 258.55 336.456 558.662 1056.04 212.984 822.517 167.524 395.493 793.469 846.212 952.74 1755.64 393.488 333.277 329.447 299.695 914.14 235.429 188.899 1224.2 1235.78 441.731 344.735 214.398 943.524 2111.19 337.509 846.086 257.577 409.189 197.049 999.367 202.388 614.592
1.724e+06 1291.33 335.95 329.043 183.385 502.107 610.331 719.479 258.78 336.625 559.005 1056.87 213.237 823.667 167.404 395.591 794.327 846.037 953.535 1758.3 394.014 333.628 329.606 299.651 915.353 235.753 188.938 1225.27 1236.99 442.145 345.315 214.52 944.542 2114.79 337.763 846.986 257.839 409.456 197.236 1001.05 202.488 615.208
1.726e+06 1292.2 336.356 329.33 183.595 502.483 610.371 720.512 259.002 336.836 559.297 1057.79 213.607 824.833 167.316 395.803 795.052 845.884 954.356 1760.87 394.531 334.011 329.826 299.636 916.549 236.096 189.031 1226.26 1238.19 442.592 345.82 214.643 945.6 2118.52 338.101 847.919 258.105 409.822 197.483 1002.78 202.579 615.84
1.728e+06 1293.09 336.679 329.584 183.832 502.673 610.438 721.508 259.146 337.178 559.739 1058.64 213.82 826.118 167.214 395.971 795.901 845.617 955.155 1763.57 395.096 334.262 329.939 299.565 917.775 236.36 188.994 1227.38 1239.4 443.045 346.444 214.602 946.692 2122.16 338.429 848.907 258.343 410.203 197.703 1004.56 202.733 616.462
1.73e+06 1293.87 337.094 329.906 184.035 502.989 610.622 722.49 259.294 337.435 560.098 1059.58 214.121 827.292 167.148 396.118 796.755 845.458 955.97 1766.24 395.617 334.572 330.225 299.588 919.031 236.645 189.001 1228.41 1240.52 443.594 346.994 214.592 947.825 2125.78 338.717 849.902 258.558 410.685 197.895 1006.32 202.737 617.093
1.732e+06 1294.82 337.472 330.295 184.148 503.212 610.769 723.389 259.38 337.636 560.514 1060.42 214.494 828.428 167.16 396.258 797.552 845.362 956.801 1768.91 396.2 334.987 330.463 299.599 920.359 236.948 189.031 1229.54 1241.68 443.931 347.54 214.552 949.047 2129.41 338.906 850.907 258.784 411.041 197.983 1008.12 202.757 617.72
1.734e+06 1295.68 337.991 330.708 184.269 503.419 610.939 724.403 259.514 337.932 560.948 1061.2 214.759 829.69 166.959 396.475 798.441 845.339 957.716 1771.64 396.73 335.269 330.621 299.554 921.62 237.259 189.082 1230.72 1242.93 444.307 348.103 214.454 950.123 2133.11 339.054 851.906 258.97 411.367 198.129 1010.08 202.831 618.356
1.736e+06 1296.57 338.467 331.047 184.304 503.71 611.11 725.428 259.642 338.24 561.378 1062.05 214.975 830.823 166.797 396.712 799.277 845.157 958.607 1774.23 397.248 335.665 330.748 299.551 922.835 237.617 189.211 1231.96 1244.25 444.58 348.628 214.439 951.339 2136.72 339.294 852.908 259.131 411.724 198.293 1011.94 202.978 618.99
1.738e+06 1297.51 338.944 331.347 184.323 504.097 611.265 726.524 259.716 338.43 561.833 1062.93 215.102 832.024 166.662 396.947 800.166 845.016 959.428 1776.8 397.793 336.125 330.851 299.601 923.974 237.931 189.351 1233.06 1245.62 444.977 349.172 214.385 952.584 2140.34 339.575 853.81 259.357 412.074 198.521 1013.72 203.165 619.626
1.74e+06 1298.48 339.379 331.646 184.393 504.293 611.481 727.567 259.896 338.76 562.313 1063.86 215.139 833.224 166.497 397.271 800.973 844.868 960.163 1779.41 398.348 336.457 331.028 299.624 925.104 238.202 189.465 1234.26 1247.04 445.48 349.708 214.338 953.622 2143.92 339.805 854.771 259.636 412.367 198.662 1015.51 203.293 620.256
1.742e+06 1299.64 339.899 331.917 184.502 504.471 611.676 728.708 260.053 339.045 562.641 1064.71 215.35 834.465 166.416 397.594 801.786 844.783 960.93 1782.02 398.958 336.799 331.127 299.62 926.282 238.374 189.514 1235.53 1248.26 446.037 350.265 214.297 954.808 2147.53 340.149 855.72 259.908 412.677 198.785 1017.26 203.382 620.897
1.744e+06 1300.73 340.305 332.23 184.555 504.718 611.877 729.75 260.216 339.385 563.085 1065.73 215.585 835.587 166.28 397.975 802.588 844.689 961.634 1784.61 399.465 337.317 331.222 299.703 927.478 238.628 189.721 1236.68 1249.52 446.491 350.863 214.303 956.103 2151.19 340.374 856.584 260.18 412.906 198.88 1018.92 203.49 621.539
1.746e+06 1301.88 340.763 332.619 184.773 504.818 612.119 730.809 260.257 339.778 563.564 1066.7 215.905 836.756 166.13 398.241 803.462 844.643 962.343 1787.23 399.845 337.793 331.354 299.689 928.7 238.871 189.99 1237.75 1250.75 447.057 351.371 214.34 957.375 2154.89 340.691 857.566 260.56 413.152 198.932 1020.69 203.607 622.194
1.748e+06 1303.02 341.196 333.026 185.007 505.024 612.399 731.797 260.36 340.094 563.982 1067.68 216.189 838.054 166.06 398.497 804.339 844.634 963.072 1789.7 400.313 338.13 331.541 299.643 929.772 239.087 190.183 1238.8 1251.96 447.566 351.881 214.318 958.659 2158.58 341.109 858.488 260.918 413.476 199.078 1022.39 203.674 622.843
1.75e+06 1304.11 341.7 333.342 185.114 505.204 612.595 732.868 260.471 340.38 564.386 1068.74 216.472 839.269 165.963 398.671 805.147 844.617 963.736 1792.08 400.861 338.496 331.633 299.542 930.873 239.332 190.339 1239.9 1253.22 447.953 352.373 214.335 959.861 2162.32 341.402 859.434 261.385 413.808 199.073 1024.04 203.789 623.471
1.752e+06 1305.21 342.26 333.72 185.273 505.347 612.741 733.897 260.489 340.757 564.653 1069.84 216.749 840.535 165.901 398.887 806.098 844.586 964.484 1794.65 401.363 338.9 331.754 299.481 931.934 239.591 190.513 1240.97 1254.39 448.392 352.791 214.348 961.065 2165.97 341.757 860.416 261.818 414.192 199.221 1025.8 203.89 624.116
1.754e+06 1306.28 342.738 334.092 185.376 505.571 612.953 734.875 260.479 341.161 564.955 1070.96 217.002 841.695 165.778 399.167 806.963 844.521 965.204 1797.26 401.845 339.34 331.906 299.467 933.022 239.788 190.643 1242.15 1255.58 448.804 353.305 214.387 962.266 2169.65 342.094 861.428 262.26 414.601 199.4 1027.53 204.012 624.763
1.756e+06 1307.37 343.271 334.401 185.469 505.775 613.049 735.919 260.586 341.638 565.279 1072.06 217.177 842.815 165.596 399.37 807.862 844.422 966.023 1799.79 402.416 339.769 332.061 299.346 934.137 240.028 190.8 1243.26 1256.79 449.083 353.789 214.39 963.37 2173.37 342.492 862.33 262.555 414.928 199.582 1029.11 204.142 625.39
1.758e+06 1308.4 343.709 334.806 185.635 505.982 613.25 737.07 260.648 342.084 565.682 1073.23 217.283 843.946 165.447 399.621 808.593 844.339 966.817 1802.25 402.849 340.128 332.32 299.308 935.27 240.165 190.897 1244.45 1257.94 449.402 354.242 214.429 964.524 2177.09 342.866 863.227 263.029 415.282 199.778 1030.78 204.303 626.027
1.76e+06 1309.2 344.283 335.157 185.762 506.197 613.359 738.076 260.652 342.553 565.996 1074.32 217.482 844.95 165.345 399.95 809.373 844.173 967.583 1804.76 403.327 340.365 332.597 299.261 936.275 240.301 190.947 1245.69 1259.15 449.779 354.828 214.448 965.677 2180.77 343.173 864.095 263.507 415.587 200.003 1032.47 204.427 626.646
1.762e+06 1309.99 344.783 335.539 185.843 506.458 613.462 738.997 260.626 342.968 566.244 1075.48 217.725 846.041 165.294 400.278 810.171 844.112 968.468 1807.13 403.845 340.735 332.821 299.279 937.38 240.505 191.128 1246.93 1260.36 450.174 355.341 214.537 966.861 2184.53 343.439 864.965 263.963 415.975 200.222 1034.23 204.482 627.283
1.764e+06 1310.78 345.204 335.99 185.981 506.592 613.57 739.869 260.69 343.482 566.558 1076.62 217.896 847.113 165.223 400.583 811.001 844.147 969.273 1809.51 404.321 341.072 333.067 299.258 938.574 240.679 191.321 1248.16 1261.55 450.637 355.897 214.612 968.05 2188.26 343.721 865.813 264.3 416.354 200.43 1035.98 204.558 627.918
1.766e+06 1311.65 345.606 336.468 186.181 506.692 613.724 740.789 260.751 343.945 566.807 1077.65 218.015 848.132 165.111 400.833 811.887 844.184 970.114 1812.04 404.712 341.502 333.33 299.164 939.79 240.796 191.526 1249.35 1262.69 451.113 356.438 214.825 969.163 2191.99 344.018 866.653 264.664 416.623 200.658 1037.74 204.753 628.552
1.768e+06 1312.49 345.969 336.864 186.415 506.802 614.017 741.693 260.717 344.43 567.053 1078.66 218.161 849.241 165.031 401.125 812.68 844.216 970.993 1814.44 405.141 341.938 333.558 299.149 940.979 240.921 191.681 1250.58 1263.8 451.574 356.913 215.023 970.32 2195.71 344.321 867.522 264.908 416.866 200.861 1039.58 204.993 629.183
1.77e+06 1313.42 346.402 337.293 186.681 506.898 614.23 742.651 260.641 344.917 567.231 1079.63 218.246 850.283 164.974 401.373 813.626 844.261 971.851 1816.75 405.583 342.414 333.683 299.069 942.148 241.031 191.831 1251.79 1264.98 451.967 357.422 215.146 971.498 2199.46 344.624 868.433 265.197 417.187 201.03 1041.42 205.186 629.812
1.772e+06 1314.26 346.811 337.705 186.9 507.004 614.412 743.688 260.572 345.469 567.421 1080.59 218.352 851.41 164.912 401.605 814.611 844.359 972.605 1819.08 406.078 342.855 333.885 299.013 943.374 241.078 191.974 1253.03 1266.15 452.371 357.948 215.278 972.584 2203.3 344.868 869.364 265.566 417.45 201.207 1043.3 205.424 630.446
1.774e+06 1315.22 347.301 338.079 187.119 507.14 614.607 744.763 260.539 345.978 567.635 1081.67 218.444 852.66 164.97 401.863 815.564 844.38 973.287 1821.38 406.63 343.175 334.129 299.079 944.451 241.276 192.134 1254.18 1267.25 452.812 358.475 215.423 973.674 2207.15 345.233 870.325 265.892 417.767 201.442 1045.2 205.666 631.099
1.776e+06 1316.18 347.734 338.486 187.322 507.311 614.797 745.674 260.541 346.45 567.862 1082.67 218.52 853.929 165.015 402.176 816.534 844.302 973.976 1823.77 407.113 343.604 334.311 299.167 945.648 241.486 192.222 1255.32 1268.38 453.201 358.868 215.556 974.831 2211 345.605 871.283 266.341 418.136 201.627 1047.09 205.867 631.748
1.778e+06 1317.09 348.167 338.754 187.542 507.432 615.033 746.676 260.559 346.978 568.114 1083.67 218.598 855.186 164.976 402.444 817.499 844.147 974.713 1826.1 407.652 344.06 334.486 299.262 946.745 241.632 192.349 1256.45 1269.58 453.582 359.328 215.632 976.037 2214.84 346.037 872.27 266.791 418.488 201.878 1049.03 206.182 632.399
1.78e+06 1318 348.683 339.092 187.73 507.543 615.192 747.714 260.607 347.545 568.423 1084.66 218.686 856.556 164.926 402.646 818.454 843.995 975.558 1828.4 408.157 344.425 334.643 299.369 947.79 241.771 192.411 1257.56 1270.73 454.033 359.783 215.553 977.151 2218.59 346.422 873.127 267.183 418.904 202.048 1050.88 206.506 633.036
1.782e+06 1318.99 349.152 339.371 187.885 507.556 615.357 748.678 260.64 348.124 568.628 1085.56 218.758 857.875 164.879 402.999 819.303 843.88 976.238 1830.67 408.63 344.814 334.774 299.428 948.955 241.919 192.514 1258.69 1271.91 454.403 360.277 215.646 978.241 2222.33 346.829 874.103 267.602 419.199 202.11 1052.73 206.671 633.658
1.784e+06 1319.91 349.639 339.647 188.065 507.719 615.543 749.659 260.533 348.724 568.869 1086.49 218.759 859.276 164.768 403.287 820.106 843.721 976.999 1832.99 409.042 345.161 334.846 299.557 950.19 242.14 192.597 1259.85 1273.02 454.781 360.723 215.613 979.371 2226.09 347.197 874.973 267.978 419.52 202.272 1054.45 206.864 634.273
1.786e+06 1320.92 350.103 339.957 188.287 507.7 615.925 750.545 260.483 349.248 569.311 1087.46 218.772 860.557 164.726 403.545 820.907 843.566 977.724 1835.36 409.427 345.549 334.846 299.509 951.415 242.298 192.707 1260.98 1274.1 455.241 361.182 215.665 980.572 2229.9 347.558 875.908 268.315 419.741 202.389 1056.29 207.104 634.895
1.788e+06 1321.82 350.574 340.15 188.47 507.828 616.297 751.47 260.429 349.709 569.605 1088.32 218.83 861.976 164.596 403.838 821.761 843.473 978.385 1837.83 409.826 345.956 334.908 299.538 952.613 242.488 192.82 1262.12 1275.21 455.732 361.665 215.61 981.708 2233.76 347.934 876.726 268.741 420.082 202.545 1058.03 207.338 635.518
1.79e+06 1322.75 350.982 340.278 188.629 507.841 616.846 752.511 260.473 350.218 570.061 1089.26 218.926 863.325 164.342 404.118 822.59 843.32 979.021 1840.13 410.277 346.321 334.963 299.641 953.823 242.568 192.99 1263.29 1276.22 456.141 362.205 215.65 983.011 2237.43 348.327 877.57 269.129 420.453 202.632 1059.77 207.67 636.142
1.792e+06 1323.67 351.375 340.476 188.799 507.915 617.319 753.545 260.561 350.806 570.473 1090.2 219.057 864.644 164.143 404.43 823.437 843.299 979.675 1842.47 410.732 346.567 335.048 299.816 954.965 242.705 192.989 1264.5 1277.36 456.63 362.763 215.729 984.12 2241.19 348.631 878.416 269.458 420.86 202.831 1061.61 207.917 636.778
1.794e+06 1324.56 351.853 340.669 189.014 508.005 617.829 754.607 260.639 351.239 570.922 1091 219.275 866.019 163.993 404.658 824.166 843.428 980.353 1844.79 411.159 346.869 335.208 300.075 956.151 242.821 193.069 1265.64 1278.48 456.974 363.372 215.9 985.34 2245.02 349.005 879.271 269.8 421.245 203.059 1063.53 208.228 637.431
1.796e+06 1325.41 352.334 340.816 189.195 508.097 618.254 755.545 260.691 351.629 571.36 1091.89 219.44 867.423 163.904 404.882 825.064 843.498 981.012 1847.14 411.543 347.208 335.438 300.206 957.334 242.979 193.283 1266.95 1279.56 457.404 363.978 216.015 986.553 2248.77 349.425 880.07 270.121 421.563 203.353 1065.38 208.512 638.08
1.798e+06 1326.3 352.827 341.079 189.482 508.182 618.861 756.579 260.82 352.027 571.749 1092.78 219.547 868.801 163.861 405.145 825.999 843.473 981.758 1849.55 411.924 347.75 335.6 300.257 958.526 243.165 193.529 1268.25 1280.69 457.898 364.599 216.118 987.809 2252.56 349.749 880.985 270.603 421.916 203.552 1067.17 208.749 638.756
1.8e+06 1327.29 353.219 341.185 189.649 508.397 619.405 757.542 260.943 352.533 572.162 1093.86 219.616 870.064 163.67 405.424 826.927 843.364 982.484 1851.96 412.33 348.239 335.634 300.431 959.744 243.38 193.742 1269.51 1281.79 458.405 365.196 216.236 989.036 2256.46 350.129 881.916 271.028 422.281 203.832 1069.04 209.042 639.427
1.802e+06 1328.25 353.634 341.299 189.864 508.677 619.845 758.456 261.012 352.968 572.544 1094.86 219.763 871.353 163.534 405.618 827.818 843.296 983.271 1854.45 412.716 348.831 335.58 300.589 960.834 243.652 194.022 1270.77 1282.8 458.912 365.742 216.338 990.351 2260.23 350.521 882.726 271.505 422.608 204.034 1070.9 209.36 640.088
1.804e+06 1329.22 354.067 341.475 190.074 508.982 620.248 759.422 261.145 353.424 572.937 1095.73 219.87 872.637 163.493 405.886 828.673 843.164 984.097 1856.75 413.108 349.361 335.55 300.784 961.855 243.915 194.244 1272.05 1283.88 459.368 366.321 216.404 991.679 2264.06 350.909 883.557 271.958 422.967 204.327 1072.69 209.732 640.751
1.806e+06 1330.07 354.595 341.46 190.239 509.239 620.578 760.375 261.281 353.95 573.395 1096.64 220.024 873.81 163.497 406.126 829.511 843.165 984.861 1859.11 413.561 349.911 335.553 300.856 962.946 244.24 194.364 1273.45 1284.97 459.86 366.898 216.537 992.935 2267.88 351.241 884.436 272.446 423.2 204.543 1074.56 210.008 641.408
1.808e+06 1331.04 355.048 341.466 190.248 509.376 620.984 761.375 261.406 354.414 573.774 1097.56 220.137 875.052 163.406 406.286 830.294 843.066 985.663 1861.58 413.937 350.383 335.625 300.931 964.055 244.506 194.566 1274.75 1285.93 460.271 367.432 216.68 994.177 2271.61 351.477 885.179 272.999 423.405 204.689 1076.37 210.338 642.037
1.81e+06 1332.17 355.529 341.663 190.336 509.525 621.36 762.281 261.504 354.866 574.143 1098.55 220.231 876.169 163.382 406.533 831.079 842.989 986.509 1863.91 414.329 350.749 335.709 301.071 965.103 244.726 194.773 1276.11 1286.93 460.791 367.933 216.781 995.401 2275.42 351.718 886.04 273.467 423.751 205.009 1078.18 210.684 642.685
1.812e+06 1333.24 355.966 341.808 190.48 509.635 621.75 763.309 261.684 355.328 574.524 1099.5 220.378 877.316 163.342 406.756 831.904 842.874 987.198 1866.3 414.639 351.201 335.768 301.284 966.118 244.932 194.968 1277.45 1288 461.268 368.397 216.923 996.718 2279.16 351.879 886.797 273.784 424.085 205.293 1079.92 211.056 643.323
1.814e+06 1334.19 356.461 341.95 190.553 509.831 622.26 764.218 261.783 355.747 575.054 1100.6 220.443 878.329 163.442 407.003 832.629 842.76 987.911 1868.68 415.03 351.568 335.91 301.449 967.241 245.149 195.161 1278.87 1288.97 461.748 368.923 217.023 998.132 2282.93 352.067 887.706 274.111 424.407 205.586 1081.63 211.329 643.97
1.816e+06 1335.28 356.92 342.141 190.61 509.996 622.661 765.186 261.945 356.283 575.567 1101.7 220.525 879.48 163.418 407.291 833.383 842.548 988.577 1871.06 415.474 352.004 336.039 301.554 968.396 245.33 195.252 1280.25 1290.06 462.255 369.444 217.189 999.571 2286.71 352.326 888.611 274.482 424.705 205.912 1083.32 211.634 644.627
1.818e+06 1336.38 357.435 342.256 190.775 510.041 623.077 766.208 262.063 356.749 576.032 1102.76 220.502 880.594 163.44 407.53 834.29 842.329 989.258 1873.48 415.94 352.37 336.164 301.626 969.462 245.519 195.31 1281.75 1291.14 462.69 369.974 217.228 1000.89 2290.5 352.587 889.372 274.796 425.041 206.166 1084.91 211.89 645.263
1.82e+06 1337.65 358 342.431 190.817 510.196 623.485 767.24 262.29 357.162 576.44 1103.77 220.513 881.75 163.51 407.599 835.219 842.101 989.903 1876 416.45 352.727 336.388 301.665 970.572 245.706 195.379 1283.21 1292.16 463.129 370.489 217.336 1002.29 2294.37 352.796 890.13 275.192 425.403 206.415 1086.64 212.132 645.916
1.822e+06 1338.77 358.493 342.65 190.927 510.324 623.889 768.173 262.472 357.608 576.903 1104.82 220.568 882.973 163.589 407.757 836.145 841.758 990.585 1878.45 416.917 353.124 336.597 301.844 971.617 245.909 195.492 1284.74 1293.16 463.567 371.07 217.491 1003.53 2298.22 352.927 890.975 275.543 425.807 206.663 1088.43 212.33 646.57
1.824e+06 1339.79 359.014 342.849 191.086 510.457 624.25 769.147 262.57 357.988 577.339 1105.81 220.569 884.173 163.762 407.877 837.135 841.468 991.306 1880.8 417.344 353.476 336.721 301.979 972.73 246.025 195.594 1286.29 1294.19 463.995 371.624 217.689 1004.88 2302.08 353.154 891.746 275.851 426.167 206.832 1090.39 212.561 647.218
1.826e+06 1340.78 359.618 343.08 191.167 510.55 624.67 770.111 262.717 358.332 577.725 1106.82 220.764 885.368 163.919 408.04 837.957 841.252 992.068 1883.16 417.906 353.928 336.728 302.119 973.978 246.103 195.698 1287.93 1295.3 464.402 372.088 217.805 1006.3 2305.98 353.22 892.483 276.195 426.66 207.099 1092.31 212.726 647.877
1.828e+06 1341.91 360.058 343.317 191.266 510.591 624.901 771.064 262.867 358.699 578.122 1107.83 220.953 886.538 164.133 408.3 838.854 841.009 992.734 1885.5 418.372 354.331 336.8 302.29 975.169 246.274 195.778 1289.46 1296.35 464.815 372.525 217.918 1007.7 2309.82 353.5 893.337 276.665 427.12 207.31 1094.2 212.905 648.532
1.83e+06 1342.95 360.559 343.525 191.355 510.706 625.285 772.054 263.076 359.014 578.508 1108.83 221.034 887.684 164.254 408.52 839.582 840.872 993.346 1887.83 418.729 354.74 336.889 302.516 976.421 246.394 195.835 1291.08 1297.4 465.179 372.939 218.165 1009.11 2313.74 353.808 894.216 277.028 427.534 207.451 1096.05 213.041 649.181
1.832e+06 1344.2 361.12 343.629 191.382 510.834 625.665 772.99 263.361 359.332 578.962 1109.95 221.107 888.935 164.392 408.762 840.335 840.613 993.923 1890.1 419.024 355.167 337.074 302.722 977.646 246.623 195.941 1292.57 1298.35 465.615 373.495 218.431 1010.5 2317.63 354.143 895.087 277.36 427.911 207.706 1098.02 213.204 649.845
1.834e+06 1345.39 361.592 343.783 191.506 511.013 626.123 773.855 263.566 359.533 579.451 1111.01 221.172 890.117 164.635 409.024 841.193 840.248 994.474 1892.49 419.283 355.62 337.069 302.884 978.881 246.887 195.997 1293.96 1299.23 466.033 374.035 218.591 1011.94 2321.42 354.44 895.903 277.643 428.226 207.924 1099.91 213.363 650.486
1.836e+06 1346.53 362.078 343.979 191.59 511.117 626.599 774.755 263.642 359.729 579.837 1112.15 221.31 891.375 164.98 409.193 842.031 839.951 995.156 1894.78 419.636 356.052 337.103 303.026 980.217 247.157 196.021 1295.34 1300.17 466.502 374.52 218.77 1013.31 2325.26 354.667 896.68 277.942 428.591 208.175 1101.87 213.447 651.131
1.838e+06 1347.73 362.536 344.273 191.682 511.179 627.153 775.753 263.65 359.965 580.288 1113.3 221.427 892.599 165.257 409.462 842.767 839.687 995.882 1896.96 420.069 356.394 337.192 303.204 981.399 247.315 196.184 1296.84 1301.16 466.888 374.934 218.885 1014.72 2329.15 354.882 897.52 278.343 429.033 208.399 1103.78 213.585 651.786
1.84e+06 1349.04 363.019 344.523 191.815 511.185 627.623 776.698 263.725 360.242 580.74 1114.55 221.494 893.866 165.534 409.64 843.525 839.475 996.564 1899.09 420.524 356.927 337.311 303.513 982.617 247.535 196.388 1298.16 1302.15 467.246 375.408 219.003 1016.12 2332.99 355.114 898.289 278.708 429.306 208.659 1105.69 213.749 652.444
1.842e+06 1350.26 363.444 344.749 191.856 511.201 628.075 777.559 263.804 360.611 581.254 1115.9 221.572 895.152 165.649 409.837 844.402 839.23 997.226 1901.36 421.019 357.46 337.434 303.72 983.896 247.673 196.535 1299.59 1303.11 467.579 376.027 219.16 1017.5 2336.95 355.365 899.068 279.063 429.784 208.881 1107.59 213.804 653.109
1.844e+06 1351.37 363.711 345.075 192.018 511.187 628.524 778.477 263.934 360.856 581.721 1117.17 221.731 896.281 165.756 409.994 845.154 838.899 997.884 1903.75 421.416 357.867 337.487 303.866 985.142 247.799 196.642 1301.06 1304.17 468.012 376.617 219.3 1018.93 2340.87 355.652 899.891 279.434 430.185 209.132 1109.58 213.962 653.762
1.846e+06 1352.68 363.967 345.302 192.138 511.162 628.986 779.445 263.981 361.129 582.34 1118.41 221.906 897.475 165.823 410.115 846.086 838.596 998.471 1906.04 421.886 358.246 337.557 303.999 986.217 247.948 196.739 1302.57 1305.23 468.436 377.157 219.464 1020.32 2344.79 355.936 900.745 279.859 430.493 209.336 1111.57 214.163 654.418
1.848e+06 1353.85 364.2 345.588 192.308 511.204 629.503 780.385 264.087 361.384 582.787 1119.67 221.951 898.614 165.871 410.406 847.083 838.286 999.087 1908.38 422.264 358.659 337.57 304.114 987.383 248.107 196.794 1304.04 1306.33 468.822 377.661 219.568 1021.82 2348.65 356.23 901.666 280.217 430.804 209.394 1113.42 214.439 655.065
1.85e+06 1354.91 364.601 345.771 192.437 511.2 629.981 781.325 264.193 361.629 583.218 1120.84 221.98 899.674 165.936 410.677 848.031 838.002 999.756 1910.87 422.69 359.142 337.789 304.242 988.643 248.265 196.926 1305.61 1307.54 469.179 378.175 219.645 1023.32 2352.68 356.565 902.601 280.542 431.142 209.609 1115.31 214.7 655.734
1.852e+06 1356.09 364.963 345.953 192.454 511.215 630.663 782.335 264.352 362.035 583.653 1122.04 222.004 900.723 166.049 410.895 849.056 837.763 1000.41 1913.42 423.033 359.565 337.978 304.354 989.81 248.487 196.966 1307.15 1308.6 469.568 378.646 219.754 1024.73 2356.58 356.809 903.433 280.928 431.451 209.796 1117.26 214.898 656.397
1.854e+06 1357.27 365.255 346.022 192.625 511.236 631.233 783.262 264.518 362.419 584.135 1123.09 222.096 901.791 166.229 411.152 850.094 837.473 1001.13 1915.93 423.488 359.908 338.142 304.43 991.033 248.737 196.988 1308.67 1309.61 469.953 379.147 219.882 1026.06 2360.57 357.036 904.202 281.246 431.863 209.913 1119.13 215.114 657.052
1.856e+06 1358.43 365.499 346.297 192.72 511.326 631.814 784.076 264.579 362.815 584.619 1124.14 222.151 902.947 166.432 411.323 851.089 837.293 1001.72 1918.38 423.842 360.299 338.244 304.518 992.272 248.899 197.083 1310.13 1310.62 470.368 379.618 220.052 1027.36 2364.59 357.273 904.984 281.565 432.29 210.167 1120.93 215.281 657.701
1.858e+06 1359.61 365.732 346.481 192.753 511.403 632.464 785.033 264.737 363.191 585.113 1125.26 222.239 904.189 166.624 411.575 852.086 837.095 1002.33 1920.7 424.256 360.693 338.471 304.647 993.401 249.077 197.167 1311.65 1311.61 470.787 380.133 220.169 1028.63 2368.59 357.601 905.807 282.06 432.634 210.347 1122.69 215.414 658.361
1.86e+06 1360.67 366.016 346.727 192.823 511.477 633.093 785.965 264.849 363.521 585.534 1126.24 222.338 905.373 166.806 411.819 853.159 836.796 1002.93 1923.09 424.717 361.082 338.672 304.808 994.568 249.236 197.273 1313.1 1312.55 471.062 380.641 220.232 1029.89 2372.53 357.924 906.5 282.459 433.007 210.537 1124.49 215.497 659
1.862e+06 1361.74 366.24 347.018 192.819 511.586 633.684 786.989 264.986 363.835 585.909 1127.28 222.44 906.645 166.888 411.973 854.25 836.523 1003.5 1925.54 425.16 361.44 338.861 304.919 995.637 249.434 197.491 1314.46 1313.45 471.512 381.146 220.47 1031.16 2376.45 358.288 907.266 282.868 433.321 210.754 1126.29 215.672 659.647
1.864e+06 1362.73 366.57 347.347 192.807 511.682 634.33 787.977 265.115 364.197 586.264 1128.32 222.521 907.942 166.989 412.058 855.367 836.1 1004.05 1927.94 425.468 361.881 339.042 305.094 996.725 249.627 197.703 1315.81 1314.45 471.86 381.747 220.45 1032.36 2380.31 358.614 908.066 283.314 433.647 211.012 1128.05 215.788 660.283
1.866e+06 1363.8 366.913 347.726 192.801 511.812 635.028 788.897 265.24 364.529 586.592 1129.24 222.647 909.201 167.056 412.142 856.399 835.893 1004.7 1930.34 425.744 362.294 339.224 305.216 997.951 249.85 197.919 1317.26 1315.4 472.186 382.406 220.364 1033.58 2384.13 358.891 908.877 283.788 433.983 211.183 1129.75 215.861 660.92
1.868e+06 1364.8 367.322 348.053 192.887 511.909 635.713 789.769 265.392 364.824 586.939 1130.18 222.759 910.398 167.197 412.334 857.481 835.574 1005.25 1932.79 426.205 362.673 339.481 305.403 999.162 250.042 198.009 1318.7 1316.45 472.533 383.035 220.353 1034.82 2387.85 359.171 909.736 284.194 434.273 211.412 1131.33 215.961 661.559
1.87e+06 1366 367.723 348.243 193.075 512.065 636.465 790.664 265.547 365.19 587.33 1131.21 222.863 911.715 167.297 412.527 858.68 835.331 1005.77 1935.15 426.51 363.043 339.682 305.557 1000.34 250.205 198.06 1320.08 1317.53 472.894 383.569 220.32 1036.08 2391.67 359.462 910.56 284.498 434.597 211.688 1133.05 216.083 662.208
1.872e+06 1367.21 368.088 348.446 193.15 512.219 637.136 791.693 265.727 365.572 587.726 1132.16 223.018 913.07 167.501 412.793 859.726 834.965 1006.22 1937.43 426.837 363.334 339.869 305.586 1001.46 250.331 198.19 1321.59 1318.53 473.285 384.12 220.299 1037.38 2395.52 359.741 911.362 284.893 434.875 211.944 1134.65 216.187 662.846
1.874e+06 1368.38 368.472 348.635 193.245 512.307 637.771 792.613 265.903 366.005 588.13 1133.13 223.105 914.349 167.61 413.019 860.732 834.583 1006.85 1939.76 427.206 363.604 340.086 305.746 1002.62 250.481 198.286 1323.13 1319.56 473.628 384.729 220.281 1038.73 2399.36 359.97 912.28 285.227 435.164 212.153 1136.4 216.267 663.487
1.876e+06 1369.6 368.747 348.868 193.294 512.529 638.455 793.633 266.064 366.401 588.523 1134.08 223.276 915.752 167.656 413.365 861.768 834.188 1007.46 1942.04 427.605 363.965 340.27 305.893 1003.79 250.692 198.422 1324.54 1320.49 473.948 385.337 220.26 1040.02 2403.13 360.348 913.092 285.584 435.511 212.345 1138.19 216.406 664.139
1.878e+06 1370.89 369.033 348.998 193.432 512.699 639.156 794.61 266.216 366.807 588.833 1135.13 223.377 917.078 167.705 413.589 862.806 833.84 1008.15 1944.32 427.9 364.398 340.543 305.995 1004.96 250.799 198.467 1326 1321.38 474.321 385.912 220.247 1041.29 2406.96 360.664 913.899 285.902 435.785 212.652 1139.96 216.617 664.783
1.88e+06 1371.91 369.415 349.111 193.57 512.88 639.939 795.641 266.285 367.227 589.2 1136.1 223.458 918.404 167.858 413.892 863.724 833.607 1008.92 1946.7 428.176 364.898 340.839 306.041 1005.99 250.857 198.512 1327.41 1322.39 474.655 386.492 220.391 1042.54 2410.74 361.023 914.736 286.23 436.121 212.896 1141.72 216.778 665.432
1.882e+06 1372.97 369.804 349.267 193.74 513.083 640.671 796.627 266.375 367.606 589.585 1137.02 223.543 919.63 168.041 414.14 864.685 833.469 1009.76 1949.02 428.504 365.37 341.187 306.17 1007.08 250.931 198.591 1328.86 1323.44 475.018 387.12 220.427 1043.82 2414.68 361.321 915.472 286.484 436.49 213.197 1143.5 216.852 666.089
1.884e+06 1373.98 370.098 349.54 193.882 513.17 641.339 797.662 266.357 367.985 589.895 1137.91 223.67 920.89 168.26 414.363 865.676 833.321 1010.45 1951.41 428.83 365.852 341.571 306.222 1008.18 250.963 198.673 1330.32 1324.4 475.358 387.73 220.474 1045.01 2418.58 361.673 916.273 286.832 436.805 213.525 1145.15 216.962 666.731
1.886e+06 1375.01 370.36 349.857 194.013 513.321 641.964 798.732 266.451 368.348 590.154 1138.73 223.738 922.138 168.351 414.601 866.637 833.17 1011.15 1953.72 428.979 366.401 342.001 306.402 1009.18 251.036 198.752 1331.77 1325.37 475.579 388.342 220.417 1046.29 2422.44 362.041 917.035 287.207 437.155 213.791 1146.95 216.99 667.364
1.888e+06 1376.16 370.437 350.058 194.074 513.393 642.605 799.735 266.538 368.714 590.448 1139.7 223.753 923.404 168.392 414.852 867.529 832.994 1011.78 1956.2 429.222 366.919 342.426 306.509 1010.24 251.084 198.838 1333.32 1326.46 475.883 388.964 220.311 1047.57 2426.38 362.381 917.751 287.609 437.55 214.095 1148.76 217.082 668.003
1.89e+06 1377.22 370.489 350.226 194.194 513.378 643.342 800.799 266.538 369.218 590.74 1140.66 223.863 924.773 168.46 415.206 868.473 832.727 1012.49 1958.66 429.559 367.41 342.85 306.599 1011.22 251.29 198.845 1334.86 1327.46 476.053 389.543 220.189 1048.89 2430.26 362.721 918.477 287.903 437.898 214.227 1150.63 217.171 668.638
1.892e+06 1378.4 370.689 350.314 194.185 513.423 644.083 801.774 266.559 369.623 591.109 1141.63 223.938 925.997 168.492 415.469 869.346 832.46 1013.12 1961.2 429.719 367.869 343.23 306.688 1012.35 251.512 198.869 1336.33 1328.4 476.268 390.142 220.063 1050.24 2434.13 362.974 919.212 288.2 438.179 214.377 1152.5 217.305 669.259
1.894e+06 1379.49 370.895 350.409 194.416 513.373 644.888 802.834 266.671 370.075 591.353 1142.63 224.007 927.197 168.636 415.76 870.295 832.19 1013.68 1963.77 429.92 368.28 343.621 306.738 1013.48 251.803 198.828 1338.01 1329.45 476.581 390.607 219.981 1051.55 2438.05 363.309 920.021 288.502 438.434 214.613 1154.4 217.514 669.906
1.896e+06 1380.56 371.082 350.462 194.567 513.43 645.619 803.81 266.815 370.445 591.619 1143.61 224.071 928.357 168.676 415.996 871.185 831.986 1014.37 1966.34 430.184 368.754 343.962 306.838 1014.6 252.031 198.87 1339.75 1330.45 476.862 391.011 219.964 1052.8 2441.98 363.603 920.849 288.841 438.653 214.847 1156.27 217.658 670.544
1.898e+06 1381.56 371.221 350.502 194.755 513.502 646.283 804.837 266.964 370.874 591.928 1144.66 224.089 929.502 168.628 416.258 871.929 831.717 1015.02 1968.82 430.342 369.245 344.253 306.976 1015.7 252.33 198.873 1341.42 1331.53 477.148 391.429 219.966 1054.1 2445.81 363.86 921.574 289.141 439.048 215.076 1158.22 217.793 671.172
1.9e+06 1382.48 371.445 350.547 194.902 513.552 646.916 805.747 267.03 371.277 592.32 1145.69 224.124 930.616 168.634 416.436 872.753 831.542 1015.67 1971.13 430.504 369.718 344.483 307.11 1016.79 252.522 198.955 1343.08 1332.53 477.516 391.842 219.947 1055.41 2449.75 364.058 922.363 289.486 439.36 215.308 1160.14 217.981 671.791
1.902e+06 1383.44 371.627 350.627 194.92 513.636 647.517 806.649 267.242 371.75 592.731 1146.79 224.021 931.851 168.602 416.686 873.758 831.37 1016.37 1973.53 430.792 370.24 344.673 307.312 1017.8 252.71 199.025 1344.82 1333.53 477.732 392.368 219.832 1056.62 2453.58 364.36 923.077 289.675 439.693 215.391 1162 218.132 672.412
1.904e+06 1384.25 371.735 350.714 194.946 513.596 648.107 807.642 267.265 372.181 593.194 1147.82 223.928 933.08 168.604 416.901 874.671 831.25 1017.06 1975.98 430.96 370.781 344.883 307.497 1018.84 252.977 199.185 1346.48 1334.54 477.917 392.83 219.821 1057.83 2457.45 364.599 923.752 289.903 439.999 215.556 1163.97 218.27 673.024
1.906e+06 1385.04 371.893 350.799 195.01 513.585 648.734 808.511 267.37 372.661 593.606 1148.89 223.957 934.264 168.662 417.141 875.63 831.066 1017.8 1978.39 431.182 371.169 345.045 307.626 1019.87 253.128 199.247 1348.22 1335.51 478.023 393.289 219.741 1059.11 2461.38 364.865 924.471 290.011 440.332 215.799 1165.97 218.496 673.637
1.908e+06 1385.78 372.173 350.849 195.019 513.63 649.319 809.426 267.335 373.186 593.997 1150.02 224.05 935.45 168.771 417.311 876.564 830.993 1018.54 1980.81 431.375 371.618 345.358 307.816 1020.94 253.353 199.293 1349.96 1336.49 478.227 393.72 219.604 1060.46 2465.19 365.175 925.179 290.222 440.562 215.961 1167.84 218.671 674.256
1.91e+06 1386.58 372.451 351.006 195.162 513.725 649.973 810.494 267.319 373.709 594.471 1151.12 224.165 936.633 168.804 417.511 877.562 830.814 1019.28 1983.38 431.525 372.095 345.662 307.991 1022.07 253.564 199.228 1351.79 1337.48 478.44 394.187 219.519 1061.75 2469.1 365.472 925.929 290.473 440.868 216.033 1169.78 218.766 674.897
1.912e+06 1387.37 372.665 351.148 195.201 513.759 650.628 811.462 267.247 374.27 594.717 1152.17 224.184 937.694 168.88 417.722 878.578 830.578 1019.92 1985.94 431.713 372.568 345.887 308.165 1023.11 253.774 199.184 1353.59 1338.51 478.687 394.619 219.296 1063.16 2472.97 365.805 926.668 290.618 441.133 216.212 1171.56 218.921 675.507
1.914e+06 1388.17 372.826 351.277 195.267 513.725 651.236 812.397 267.244 374.83 594.93 1153.17 224.245 938.819 168.941 417.829 879.431 830.46 1020.66 1988.5 431.96 373.063 346.141 308.342 1024.24 253.927 199.232 1355.45 1339.52 478.985 395.142 219.188 1064.61 2476.82 366.073 927.424 290.937 441.447 216.416 1173.34 219.071 676.132
1.916e+06 1388.95 373.096 351.53 195.391 513.709 651.884 813.507 267.321 375.445 595.155 1154.23 224.323 939.978 168.919 417.918 880.385 830.321 1021.38 1991.12 432.137 373.498 346.413 308.573 1025.33 254.05 199.224 1357.3 1340.59 479.21 395.57 219.017 1066.11 2480.6 366.342 928.113 291.129 441.798 216.593 1175.16 219.119 676.761
1.918e+06 1389.74 373.355 351.86 195.499 513.783 652.477 814.583 267.494 376.11 595.499 1155.25 224.234 941.096 168.91 418.097 881.372 830.046 1022.11 1993.82 432.366 374.007 346.65 308.911 1026.61 254.125 199.236 1359.05 1341.57 479.416 395.979 218.864 1067.5 2484.44 366.672 928.791 291.405 442.098 216.819 1176.96 219.174 677.4
1.92e+06 1390.57 373.573 352.212 195.49 513.804 653.039 815.614 267.622 376.695 595.895 1156.29 224.234 942.133 168.915 418.307 882.437 829.799 1022.87 1996.47 432.511 374.512 346.844 308.961 1027.64 254.22 199.201 1360.85 1342.6 479.738 396.347 218.783 1068.85 2488.2 366.965 929.507 291.562 442.435 217.074 1178.77 219.261 678.02
1.922e+06 1391.55 373.705 352.492 195.528 513.893 653.655 816.629 267.72 377.224 596.196 1157.33 224.212 943.154 168.976 418.407 883.415 829.559 1023.63 1999.13 432.579 374.993 347.037 309.086 1028.84 254.327 199.222 1362.64 1343.71 480.066 396.846 218.765 1070.23 2492.07 367.363 930.293 291.965 442.727 217.335 1180.52 219.342 678.659
1.924e+06 1392.64 373.84 352.757 195.607 513.816 654.245 817.643 267.958 377.741 596.528 1158.54 224.219 944.235 168.978 418.549 884.455 829.337 1024.43 2001.69 432.705 375.543 347.248 309.24 1029.95 254.437 199.206 1364.4 1344.8 480.323 397.412 218.702 1071.59 2496 367.761 931.03 292.304 443.002 217.502 1182.41 219.335 679.303
1.926e+06 1393.7 373.912 352.895 195.679 513.833 654.799 818.655 268.156 378.125 596.777 1159.73 224.287 945.321 168.98 418.671 885.401 829.155 1025.28 2004.19 432.964 375.983 347.593 309.339 1031.14 254.615 199.223 1366.13 1345.89 480.613 397.932 218.564 1072.81 2499.99 368.05 931.729 292.646 443.273 217.844 1184.23 219.445 679.939
1.928e+06 1394.75 374.086 353.102 195.79 513.837 655.278 819.756 268.391 378.615 597.204 1160.99 224.305 946.387 169.04 418.887 886.328 829.047 1026.11 2006.8 433.142 376.539 347.849 309.491 1032.33 254.736 199.278 1367.89 1346.92 480.938 398.39 218.465 1074.15 2503.96 368.307 932.461 293.01 443.755 218.027 1185.95 219.613 680.597
1.93e+06 1395.69 374.25 353.344 195.88 513.793 655.717 820.923 268.58 379.197 597.593 1162.17 224.346 947.495 169.102 419.04 887.245 829.074 1026.88 2009.33 433.494 376.992 348.174 309.599 1033.44 254.928 199.355 1369.6 1347.92 481.346 398.911 218.439 1075.54 2507.85 368.64 933.16 293.309 444.135 218.176 1187.7 219.756 681.252
1.932e+06 1396.56 374.504 353.522 196.02 513.855 656.117 822.132 268.712 379.832 597.945 1163.5 224.35 948.624 169.175 419.282 888.157 828.923 1027.65 2011.85 433.769 377.463 348.465 309.701 1034.47 255.019 199.428 1371.22 1349 481.707 399.454 218.43 1076.9 2511.8 368.978 933.953 293.591 444.396 218.334 1189.52 219.984 681.907
1.934e+06 1397.54 374.687 353.726 196.064 513.818 656.518 823.245 268.827 380.44 598.276 1164.94 224.426 949.64 169.169 419.498 889.223 828.867 1028.43 2014.45 434.097 377.944 348.912 309.891 1035.42 255.136 199.542 1372.93 1349.99 482.183 399.949 218.366 1078.27 2515.71 369.391 934.669 293.954 444.737 218.494 1191.31 220.169 682.571
1.936e+06 1398.65 374.847 353.876 196.237 513.714 656.953 824.359 268.994 381.029 598.621 1166.32 224.465 950.706 169.225 419.729 890.167 828.785 1029.23 2017.07 434.26 378.5 349.202 310.033 1036.38 255.267 199.577 1374.74 1350.91 482.499 400.464 218.296 1079.61 2519.62 369.838 935.382 294.287 444.991 218.579 1193.14 220.364 683.223
1.938e+06 1399.62 375.069 354.028 196.394 513.573 657.38 825.546 269.175 381.7 599.023 1167.68 224.526 951.865 169.324 420.05 891.125 828.615 1030 2019.63 434.443 379.098 349.518 310.099 1037.38 255.421 199.686 1376.48 1351.79 482.783 400.906 218.208 1080.8 2523.53 370.174 936.187 294.55 445.243 218.74 1195.02 220.513 683.872
1.94e+06 1400.56 375.33 354.148 196.482 513.505 657.847 826.603 269.404 382.438 599.403 1169.12 224.63 953.087 169.283 420.364 891.947 828.546 1030.76 2022.13 434.614 379.669 349.765 310.231 1038.42 255.518 199.74 1378.22 1352.8 483.083 401.388 218.084 1082.02 2527.47 370.46 936.995 294.861 445.601 218.86 1196.85 220.681 684.523
1.942e+06 1401.64 375.58 354.326 196.604 513.501 658.328 827.651 269.601 383.202 599.762 1170.49 224.783 954.292 169.175 420.549 892.827 828.508 1031.58 2024.75 434.704 380.276 350.07 310.293 1039.41 255.651 199.842 1380.01 1353.67 483.312 401.924 218.038 1083.18 2531.33 370.857 937.779 295.131 446.014 219.023 1198.72 220.813 685.18
1.944e+06 1402.64 375.845 354.57 196.664 513.387 658.764 828.633 269.802 383.971 600.136 1171.77 224.929 955.395 169.097 420.638 893.858 828.485 1032.43 2027.33 434.944 380.884 350.375 310.413 1040.41 255.763 199.915 1381.77 1354.64 483.66 402.419 217.967 1084.38 2535.21 371.225 938.472 295.405 446.445 219.115 1200.53 220.979 685.832
1.946e+06 1403.6 376.006 354.82 196.699 513.263 659.141 829.73 269.905 384.778 600.554 1173.16 225.011 956.413 169.108 420.691 894.794 828.407 1033.2 2029.9 434.99 381.412 350.737 310.592 1041.24 255.893 199.929 1383.51 1355.56 484.009 402.978 218.007 1085.63 2539.04 371.592 939.184 295.655 446.775 219.171 1202.5 221.108 686.467
1.948e+06 1404.57 376.185 354.941 196.783 513.108 659.519 830.833 270.017 385.526 600.855 1174.64 225.044 957.492 169.077 420.802 895.66 828.324 1033.97 2032.44 435.147 381.86 351.028 310.738 1042.19 256.052 199.917 1385.36 1356.61 484.33 403.501 218.022 1086.91 2542.79 371.862 939.916 295.922 447.13 219.243 1204.38 221.192 687.097
1.95e+06 1405.43 376.342 355.119 196.84 512.926 659.92 831.973 270.162 386.335 601.138 1176.05 225.202 958.606 169.097 420.852 896.446 828.12 1034.81 2034.9 435.356 382.481 351.374 310.865 1043.22 256.293 199.887 1387.15 1357.64 484.611 404.053 218.122 1088.07 2546.56 372.174 940.666 296.293 447.557 219.244 1206.39 221.249 687.738
1.952e+06 1406.27 376.636 355.336 196.917 512.748 660.312 833.124 270.435 387.048 601.44 1177.38 225.292 959.859 169.137 421.085 897.294 828.009 1035.69 2037.4 435.655 383.067 351.605 311.002 1044.2 256.537 199.903 1388.93 1358.72 484.754 404.651 218.245 1089.21 2550.4 372.474 941.386 296.556 447.845 219.145 1208.41 221.275 688.385
1.954e+06 1407.18 376.88 355.569 196.948 512.521 660.696 834.211 270.571 387.904 601.737 1178.8 225.421 961.06 169.162 421.248 898.146 827.913 1036.42 2040.01 435.91 383.701 351.794 311.176 1045.36 256.683 199.889 1390.74 1359.86 484.966 405.164 218.316 1090.36 2554.25 372.747 942.186 296.78 448.206 219.225 1210.28 221.305 689.032
1.956e+06 1408.04 377.219 355.726 196.967 512.296 661.032 835.454 270.641 388.731 602.127 1180.27 225.652 962.371 169.207 421.402 899.049 827.806 1037.08 2042.59 436.134 384.236 352.07 311.415 1046.48 256.838 199.848 1392.47 1360.97 485.23 405.693 218.309 1091.64 2558.12 373.02 942.823 297.042 448.505 219.315 1212.27 221.226 689.683
1.958e+06 1408.79 377.411 355.93 196.957 512.226 661.465 836.557 270.8 389.481 602.521 1181.82 225.799 963.548 169.242 421.466 900.032 827.722 1037.67 2045.15 436.333 384.83 352.331 311.618 1047.5 256.991 199.817 1394.34 1362.19 485.572 406.224 218.168 1092.95 2561.98 373.302 943.332 297.334 448.839 219.416 1214.2 221.3 690.329
1.96e+06 1409.55 377.617 356.126 196.939 512.027 661.86 837.708 270.886 390.184 602.887 1183.3 225.897 964.822 169.302 421.714 901.004 827.563 1038.23 2047.64 436.574 385.369 352.588 311.764 1048.58 257.148 199.727 1396.11 1363.31 485.931 406.795 218.061 1094.28 2565.87 373.614 943.83 297.704 449.25 219.508 1216.18 221.347 690.97
1.962e+06 1410.31 377.905 356.34 196.998 511.962 662.245 838.854 270.963 390.933 603.347 1184.85 225.97 966.066 169.418 421.927 901.864 827.419 1038.81 2050.12 436.803 385.991 352.779 311.915 1049.78 257.292 199.731 1397.89 1364.51 486.231 407.247 217.882 1095.56 2569.73 373.897 944.393 297.985 449.732 219.667 1218.19 221.387 691.623
1.964e+06 1411.2 378.072 356.447 197.129 511.828 662.539 839.963 271.127 391.569 603.635 1186.39 226.013 967.287 169.529 422.136 902.741 827.352 1039.43 2052.66 437.035 386.537 353.029 312.118 1050.86 257.335 199.684 1399.65 1365.59 486.63 407.762 217.718 1096.74 2573.72 374.144 945.025 298.303 450.174 219.89 1220.1 221.438 692.263
1.966e+06 1412.21 378.402 356.609 197.201 511.671 662.906 841.101 271.266 392.237 603.926 1187.88 226.207 968.499 169.59 422.328 903.669 827.363 1040.03 2055.15 437.2 386.984 353.294 312.393 1051.94 257.511 199.746 1401.44 1366.74 486.999 408.178 217.601 1097.99 2577.68 374.436 945.735 298.578 450.548 220.123 1221.96 221.477 692.92
1.968e+06 1413.19 378.739 356.834 197.388 511.67 663.254 842.269 271.446 393.037 604.25 1189.25 226.365 969.694 169.628 422.541 904.399 827.367 1040.58 2057.6 437.418 387.536 353.527 312.661 1053.14 257.794 199.742 1403.14 1367.84 487.264 408.613 217.566 1099.18 2581.59 374.744 946.469 298.853 450.944 220.418 1223.79 221.57 693.583
1.97e+06 1414.07 379.072 357.015 197.57 511.597 663.593 843.338 271.557 393.664 604.62 1190.75 226.413 970.81 169.729 422.72 905.187 827.206 1041.08 2060.06 437.591 388.073 353.696 312.947 1054.24 257.986 199.827 1405.02 1368.76 487.533 409.031 217.641 1100.26 2585.45 375.032 947.194 299.184 451.271 220.56 1225.65 221.682 694.217
1.972e+06 1415.1 379.422 357.177 197.703 511.528 663.912 844.411 271.644 394.363 604.964 1192.33 226.495 971.899 169.779 422.861 906.053 827.165 1041.71 2062.68 437.789 388.573 353.975 313.045 1055.37 258.217 199.79 1406.86 1369.82 487.746 409.505 217.692 1101.34 2589.34 375.361 947.9 299.546 451.56 220.722 1227.57 221.744 694.866
1.974e+06 1416.16 379.713 357.398 197.855 511.52 664.27 845.551 271.712 395.066 605.348 1193.99 226.627 973.087 169.87 423.017 906.871 827.133 1042.28 2065.22 438.065 388.93 354.244 313.266 1056.49 258.417 199.841 1408.74 1370.84 487.927 409.944 217.608 1102.55 2593.3 375.703 948.561 299.882 451.89 220.817 1229.39 221.763 695.522
1.976e+06 1417.2 380.103 357.584 197.924 511.518 664.696 846.588 271.805 395.782 605.746 1195.67 226.813 974.139 170.007 423.227 907.849 827.078 1042.77 2067.78 438.208 389.472 354.597 313.462 1057.66 258.587 199.874 1410.66 1371.86 488.072 410.393 217.631 1103.87 2597.3 375.982 949.09 300.166 452.221 220.969 1231.21 221.809 696.184
1.978e+06 1418.26 380.369 357.797 198.028 511.473 665.06 847.627 271.881 396.476 606.181 1197.4 226.972 975.16 170.063 423.381 908.782 827.039 1043.18 2070.28 438.36 389.942 354.884 313.759 1058.84 258.776 199.879 1412.62 1372.96 488.253 410.83 217.649 1105.06 2601.27 376.297 949.662 300.483 452.521 221.028 1233.07 221.916 696.837
1.98e+06 1419.36 380.658 357.976 197.998 511.527 665.477 848.734 271.936 397.166 606.563 1198.97 227.05 976.327 170.105 423.535 909.67 826.957 1043.64 2072.86 438.513 390.429 355.087 314.029 1059.84 259.049 199.812 1414.59 1373.92 488.429 411.177 217.737 1106.24 2605.22 376.583 950.268 300.807 452.806 221.082 1234.96 222.06 697.479
1.982e+06 1420.43 381.014 358.112 198.097 511.608 665.897 849.847 272.077 397.842 607.05 1200.37 227.139 977.495 170.224 423.679 910.559 826.957 1044.12 2075.52 438.583 390.937 355.293 314.286 1060.9 259.267 199.662 1416.64 1374.91 488.651 411.636 217.821 1107.48 2609.22 376.844 950.848 301.234 453.186 221.167 1236.88 222.147 698.14
1.984e+06 1421.59 381.32 358.29 198.171 511.639 666.311 850.863 272.183 398.475 607.49 1201.73 227.223 978.668 170.346 423.85 911.41 826.896 1044.67 2078.1 438.613 391.432 355.568 314.475 1062.02 259.55 199.539 1418.53 1375.99 488.839 412.06 217.905 1108.7 2613.21 377.086 951.464 301.748 453.508 221.241 1238.79 222.312 698.795
1.986e+06 1422.79 381.738 358.481 198.236 511.666 666.753 851.961 272.291 399.208 607.946 1203.15 227.295 979.781 170.519 424.09 912.247 826.803 1045.25 2080.76 438.651 391.876 355.88 314.742 1063.19 259.821 199.482 1420.36 1376.98 489.067 412.401 218.019 1109.99 2617.24 377.355 952.033 302.213 453.782 221.311 1240.8 222.413 699.464
1.988e+06 1424.02 382.099 358.797 198.318 511.71 667.091 853.058 272.28 399.963 608.475 1204.58 227.412 980.898 170.692 424.186 913.193 826.867 1045.85 2083.33 438.631 392.397 356.218 314.946 1064.39 260.103 199.424 1422.29 1377.89 489.343 412.699 218.185 1111.3 2621.35 377.589 952.566 302.707 454.093 221.404 1242.88 222.501 700.143
1.99e+06 1425.11 382.544 359.038 198.415 511.874 667.489 854.183 272.401 400.602 608.878 1206.12 227.632 982.015 170.797 424.386 914.102 826.881 1046.4 2085.86 438.65 392.945 356.487 315.162 1065.63 260.305 199.349 1424.2 1378.84 489.572 413.05 218.245 1112.6 2625.43 377.87 953.008 303.192 454.286 221.399 1244.83 222.554 700.808
1.992e+06 1426.2 382.914 359.368 198.411 512.011 667.943 855.293 272.549 401.243 609.277 1207.57 227.736 983.212 170.897 424.538 914.992 826.832 1047 2088.24 438.815 393.381 356.754 315.415 1066.95 260.669 199.329 1426.1 1379.88 489.777 413.376 218.361 1113.87 2629.48 378.103 953.459 303.754 454.569 221.35 1246.87 222.546 701.476
1.994e+06 1427.33 383.33 359.63 198.409 512.086 668.303 856.357 272.729 401.942 609.702 1208.95 227.773 984.28 171.004 424.698 915.985 826.788 1047.68 2090.59 438.964 393.744 357.067 315.708 1068.32 260.916 199.278 1428.02 1380.9 489.844 413.846 218.412 1115.12 2633.44 378.465 953.921 304.236 454.904 221.307 1248.92 222.567 702.136
1.996e+06 1428.52 383.569 359.904 198.428 512.125 668.67 857.446 272.843 402.658 610.157 1210.36 227.846 985.344 171.147 424.896 916.997 826.705 1048.23 2092.95 439.109 394.173 357.341 315.958 1069.68 261.123 199.34 1429.95 1381.99 490.045 414.319 218.45 1116.44 2637.41 378.711 954.48 304.625 455.278 221.292 1250.96 222.674 702.803
1.998e+06 1429.75 383.837 360.229 198.533 512.174 669.112 858.541 272.993 403.357 610.64 1211.76 227.895 986.465 171.361 425.135 917.99 826.584 1048.69 2095.32 439.241 394.678 357.714 316.117 1071.12 261.331 199.211 1431.93 1383.03 490.227 414.714 218.514 1117.74 2641.42 379.176 955.098 305.096 455.661 221.247 1252.99 222.74 703.484
2e+06 1430.82 384.053 360.643 198.567 512.254 669.53 859.597 273.124 404.095 611.134 1213.09 227.912 987.69 171.561 425.279 918.926 826.48 1049.25 2097.78 439.488 395.286 358.056 316.33 1072.57 261.527 199.257 1433.96 1384.05 490.302 415.103 218.563 1119.03 2645.31 379.594 955.655 305.586 455.912 221.237 1254.97 222.909 704.162
2.002e+06 1431.95 384.266 360.966 198.627 512.332 669.806 860.677 273.345 404.844 611.536 1214.44 228.012 988.881 171.696 425.56 919.794 826.356 1049.97 2100.18 439.646 395.902 358.264 316.505 1073.89 261.66 199.21 1436.03 1384.93 490.381 415.493 218.513 1120.25 2649.35 379.984 956.209 306.05 456.322 221.196 1256.91 223.064 704.825
2.004e+06 1433.02 384.65 361.194 198.744 512.336 670.128 861.757 273.556 405.71 612.038 1215.69 228.109 990.04 171.902 425.729 920.681 826.227 1050.6 2102.65 439.862 396.42 358.602 316.662 1075.2 261.792 199.172 1438.02 1385.93 490.497 415.927 218.503 1121.59 2653.38 380.434 956.809 306.481 456.655 221.232 1259.02 223.22 705.504
2.006e+06 1434.08 384.911 361.511 198.865 512.248 670.303 862.881 273.654 406.437 612.469 1216.99 228.19 991.114 171.97 425.837 921.591 825.954 1051.21 2105.13 440.031 396.901 358.931 316.775 1076.6 262.032 199.195 1439.92 1386.75 490.56 416.422 218.554 1122.99 2657.32 380.813 957.57 306.928 457.05 221.286 1261.04 223.49 706.163
2.008e+06 1435.02 385.169 361.794 198.924 512.186 670.557 863.964 273.771 407.112 612.809 1218.28 228.181 992.294 172.123 426.041 922.395 825.689 1051.97 2107.68 440.205 397.402 359.281 316.813 1077.88 262.247 199.24 1441.83 1387.68 490.737 416.781 218.616 1124.4 2661.36 381.139 958.295 307.36 457.349 221.285 1263.06 223.75 706.817
2.01e+06 1436.14 385.495 362.092 199.109 512.076 670.904 864.998 273.977 407.886 613.156 1219.57 228.254 993.453 172.271 426.261 923.323 825.398 1052.75 2110.15 440.411 397.832 359.56 316.902 1079.23 262.436 199.344 1443.7 1388.64 490.855 417.297 218.65 1125.63 2665.36 381.614 958.942 307.771 457.622 221.31 1265.15 223.996 707.488
2.012e+06 1437.21 385.904 362.258 199.286 511.975 671.235 865.952 274.07 408.633 613.595 1220.8 228.344 994.597 172.358 426.506 924.294 825.101 1053.5 2112.62 440.571 398.169 359.811 317.049 1080.48 262.654 199.433 1445.59 1389.72 490.788 417.68 218.666 1126.82 2669.41 381.974 959.574 308.201 457.959 221.38 1267.33 224.181 708.142
2.014e+06 1438.2 386.273 362.483 199.38 511.876 671.543 866.978 274.243 409.29 614.137 1222.21 228.448 995.727 172.516 426.733 925.344 824.724 1054.24 2115.1 440.779 398.441 360.065 317.086 1081.73 262.857 199.538 1447.43 1390.81 490.938 418.104 218.798 1128.02 2673.41 382.415 960.188 308.51 458.292 221.436 1269.4 224.194 708.797
2.016e+06 1439.22 386.657 362.739 199.483 511.693 671.87 867.949 274.434 410.016 614.594 1223.63 228.579 996.85 172.618 426.943 926.358 824.497 1054.91 2117.61 440.969 398.776 360.308 317.173 1083.01 263.023 199.635 1449.47 1391.84 491.147 418.449 218.87 1129.19 2677.46 382.878 960.764 308.886 458.624 221.554 1271.51 224.376 709.464
2.018e+06 1440.28 387.055 363.062 199.509 511.46 672.142 868.989 274.607 410.828 614.995 1225.08 228.756 998.019 172.702 427.19 927.277 824.289 1055.58 2120.04 441.169 399.137 360.602 317.315 1084.32 263.153 199.782 1451.39 1392.96 491.331 418.781 218.759 1130.48 2681.54 383.381 961.398 309.241 458.875 221.613 1273.63 224.587 710.133
2.02e+06 1441.46 387.466 363.345 199.599 511.141 672.433 870.148 274.777 411.573 615.547 1226.44 228.745 999.11 172.79 427.56 928.302 824.091 1056.39 2122.6 441.366 399.507 360.845 317.443 1085.69 263.361 199.904 1453.35 1394.17 491.46 419.057 218.792 1131.71 2685.62 383.912 962.155 309.62 459.188 221.594 1275.71 224.829 710.82
2.022e+06 1442.55 387.845 363.767 199.713 510.84 672.644 871.269 275.007 412.174 616.044 1227.76 228.792 1000.22 172.833 427.803 929.255 823.768 1057.2 2125.2 441.676 399.881 361.151 317.609 1086.93 263.69 199.922 1455.21 1395.28 491.626 419.281 218.833 1132.96 2689.64 384.385 962.904 310.004 459.369 221.562 1277.79 225.021 711.485
2.024e+06 1443.58 388.124 364.084 199.898 510.533 672.747 872.354 275.113 412.757 616.513 1229.16 228.831 1001.23 172.865 428.133 930.134 823.593 1058 2127.62 441.913 400.398 361.426 317.746 1088.23 263.885 199.932 1457.05 1396.39 491.731 419.47 218.785 1134.19 2693.62 384.837 963.477 310.459 459.677 221.597 1279.77 225.224 712.127
2.026e+06 1444.58 388.349 364.455 200.078 510.2 672.86 873.47 275.304 413.488 616.993 1230.52 228.949 1002.25 172.95 428.394 931.053 823.443 1058.79 2130.06 442.287 400.872 361.726 317.887 1089.61 264.102 199.974 1458.91 1397.37 491.827 419.697 218.796 1135.36 2697.59 385.342 964.074 310.851 459.835 221.559 1281.69 225.361 712.773
2.028e+06 1445.57 388.634 364.838 200.224 510.018 673.064 874.688 275.525 414.238 617.498 1231.72 229.004 1003.41 173.038 428.645 931.972 823.237 1059.6 2132.58 442.52 401.27 361.99 318.088 1090.92 264.301 200.119 1460.82 1398.24 491.928 420.02 218.84 1136.39 2701.57 385.87 964.666 311.215 460.107 221.612 1283.56 225.57 713.428
2.03e+06 1446.52 388.941 365.173 200.364 509.845 673.254 875.789 275.709 414.996 618.034 1232.97 229.12 1004.53 173.079 428.974 932.963 823.03 1060.37 2135.09 442.744 401.699 362.242 318.307 1092.19 264.552 200.221 1462.8 1399.17 492.062 420.291 218.87 1137.52 2705.47 386.389 965.352 311.603 460.442 221.748 1285.39 225.753 714.089
2.032e+06 1447.58 389.227 365.477 200.48 509.619 673.526 876.808 275.968 415.739 618.506 1234.34 229.182 1005.79 173.097 429.288 933.992 822.844 1061.14 2137.6 442.944 402.136 362.534 318.477 1093.47 264.77 200.443 1464.77 1400.09 492.122 420.577 219.004 1138.68 2709.32 386.806 966.06 312.069 460.801 221.785 1287.31 225.884 714.756
2.034e+06 1448.66 389.486 365.859 200.534 509.414 673.773 877.83 276.247 416.357 618.945 1235.67 229.244 1006.98 173.158 429.542 934.93 822.646 1061.91 2140.21 443.158 402.576 362.863 318.713 1094.75 264.998 200.603 1466.76 1400.97 492.207 420.82 219.049 1139.8 2713.23 387.339 966.801 312.515 461.104 221.862 1289.2 225.93 715.416
2.036e+06 1449.83 389.86 366.243 200.617 509.196 674.004 878.874 276.577 417.008 619.452 1237.02 229.335 1008.33 173.274 429.792 935.681 822.433 1062.82 2142.58 443.378 402.96 363.208 318.89 1096.08 265.205 200.673 1468.78 1401.89 492.274 421.13 219.213 1140.94 2717.15 387.879 967.49 312.969 461.465 221.873 1291.2 226.049 716.09
2.038e+06 1450.84 390.193 366.543 200.755 508.95 674.12 880.009 276.837 417.672 619.981 1238.43 229.435 1009.69 173.352 430.053 936.48 822.238 1063.72 2145 443.535 403.308 363.548 319.024 1097.27 265.379 200.731 1470.76 1402.67 492.307 421.405 219.258 1142.09 2721.02 388.364 968.109 313.435 461.698 221.941 1293.21 226.039 716.735
2.04e+06 1451.74 390.576 366.766 200.793 508.76 674.224 880.997 277.074 418.263 620.539 1239.72 229.584 1010.97 173.445 430.311 937.365 822.08 1064.58 2147.38 443.738 403.773 363.897 319.103 1098.51 265.55 200.867 1472.74 1403.54 492.369 421.736 219.279 1143.29 2725.01 388.859 968.779 313.832 461.861 222.016 1295.33 226.167 717.385
2.042e+06 1452.74 390.894 366.873 200.883 508.59 674.364 882.076 277.268 418.823 621.106 1241.04 229.708 1012.25 173.471 430.639 938.227 821.87 1065.35 2149.73 443.991 404.261 364.275 319.249 1099.79 265.623 200.905 1474.68 1404.47 492.448 422.098 219.272 1144.44 2729.03 389.357 969.408 314.218 461.938 222.065 1297.35 226.246 718.025
2.044e+06 1453.64 391.3 367.135 201.055 508.476 674.495 883.171 277.505 419.376 621.69 1242.43 229.83 1013.53 173.486 430.966 939.058 821.661 1065.97 2151.99 444.214 404.783 364.508 319.308 1101 265.89 200.991 1476.76 1405.37 492.45 422.368 219.289 1145.63 2733.02 389.869 970.085 314.704 462.204 222.045 1299.39 226.187 718.67
2.046e+06 1454.55 391.66 367.361 201.185 508.413 674.609 884.135 277.789 419.979 622.162 1243.74 229.897 1014.92 173.486 431.277 939.991 821.48 1066.78 2154.18 444.295 405.254 364.845 319.284 1102.23 266.11 201.09 1478.88 1406.31 492.44 422.791 219.255 1146.88 2737.07 390.437 970.689 315.206 462.434 222.075 1301.47 226.223 719.322
2.048e+06 1455.32 392.052 367.665 201.29 508.336 674.767 884.98 278.092 420.61 622.657 1245.12 230.015 1016.17 173.537 431.513 940.866 821.237 1067.57 2156.5 444.431 405.807 365.171 319.392 1103.39 266.26 201.17 1480.85 1407.18 492.657 423.182 219.231 1148.07 2741.17 390.925 971.385 315.697 462.676 222.091 1303.36 226.328 719.968
2.05e+06 1456.11 392.352 367.916 201.312 508.175 674.958 885.96 278.327 421.238 623.145 1246.53 230.083 1017.29 173.541 431.728 941.675 821.126 1068.27 2158.83 444.449 406.304 365.488 319.492 1104.5 266.442 201.277 1482.95 1408.05 492.773 423.515 219.241 1149.26 2745.24 391.463 972.073 316.219 462.957 222.006 1305.2 226.321 720.595
2.052e+06 1456.9 392.75 368.114 201.334 508.121 675.186 887.031 278.528 421.904 623.606 1247.86 230.133 1018.45 173.521 432.029 942.538 820.991 1068.97 2161.2 444.603 406.698 365.774 319.56 1105.65 266.668 201.269 1484.95 1408.92 492.918 423.83 219.234 1150.35 2749.27 391.958 972.648 316.654 463.283 221.969 1307.09 226.335 721.22
2.054e+06 1457.57 393.142 368.41 201.339 507.962 675.249 888.108 278.644 422.632 624.122 1249.17 230.233 1019.54 173.464 432.284 943.359 820.854 1069.63 2163.6 444.739 407.088 366.201 319.552 1106.78 266.928 201.181 1486.94 1409.84 493.138 424.073 219.24 1151.45 2753.28 392.516 973.342 317.196 463.56 221.939 1308.95 226.4 721.841
2.056e+06 1458.26 393.522 368.604 201.422 507.876 675.309 889.164 278.861 423.286 624.57 1250.45 230.481 1020.69 173.373 432.458 944.16 820.656 1070.37 2165.86 444.944 407.418 366.57 319.559 1107.96 267.051 201.276 1488.95 1410.75 493.198 424.447 219.241 1152.56 2757.23 393.082 974.105 317.573 463.806 221.918 1310.85 226.398 722.456
2.058e+06 1458.89 393.86 368.802 201.487 507.94 675.405 890.272 278.999 423.923 624.93 1251.82 230.81 1021.81 173.399 432.69 944.994 820.407 1071.06 2168.22 445.191 407.771 366.912 319.558 1109.07 267.193 201.284 1490.96 1411.6 493.34 424.779 219.356 1153.71 2761.31 393.699 974.807 317.953 463.985 221.914 1312.86 226.401 723.084
2.06e+06 1459.49 394.273 369.076 201.56 507.875 675.342 891.28 279.077 424.456 625.305 1253.22 231.039 1022.93 173.298 432.961 945.715 820.197 1071.74 2170.53 445.391 408.119 367.232 319.727 1110.29 267.417 201.379 1493.1 1412.48 493.583 425.158 219.462 1154.79 2765.35 394.222 975.495 318.339 464.215 221.866 1314.98 226.503 723.711
2.062e+06 1460.06 394.623 369.362 201.496 507.838 675.424 892.384 279.184 424.979 625.771 1254.48 231.183 1024 173.192 433.149 946.554 819.985 1072.37 2172.8 445.612 408.467 367.578 319.793 1111.52 267.628 201.532 1495.26 1413.37 493.8 425.631 219.6 1155.89 2769.26 394.702 976.229 318.727 464.451 221.8 1317.1 226.508 724.332
2.064e+06 1460.72 394.982 369.626 201.411 507.91 675.513 893.408 279.272 425.556 626.218 1255.69 231.413 1025.06 173.249 433.403 947.454 819.796 1073 2175.04 445.906 408.791 367.938 319.86 1112.88 267.864 201.557 1497.38 1414.23 493.947 426.069 219.66 1157.06 2773.29 395.236 976.904 319.068 464.684 221.875 1319.22 226.708 724.972
2.066e+06 1461.29 395.34 369.913 201.385 507.883 675.465 894.37 279.395 426.183 626.634 1256.94 231.508 1026.2 173.26 433.727 948.353 819.648 1073.64 2177.27 446.078 409.193 368.229 319.95 1114.2 268.066 201.673 1499.51 1415.14 494.109 426.464 219.623 1158.28 2777.31 395.669 977.733 319.44 464.974 222.007 1321.36 226.918 725.608
2.068e+06 1461.91 395.748 370.206 201.4 507.775 675.502 895.347 279.505 426.817 627.025 1257.98 231.646 1027.38 173.228 434.132 949.223 819.483 1074.3 2179.7 446.265 409.5 368.625 319.971 1115.57 268.299 201.685 1501.65 1415.83 494.148 426.825 219.595 1159.36 2781.49 396.1 978.464 319.904 465.276 222.103 1323.46 227.073 726.238
2.07e+06 1462.54 396.093 370.589 201.359 507.622 675.428 896.329 279.662 427.444 627.418 1259.13 231.758 1028.47 173.247 434.5 950.032 819.384 1074.98 2182.1 446.462 409.942 369.032 320.025 1116.91 268.461 201.842 1503.84 1416.55 494.225 427.232 219.471 1160.59 2785.49 396.577 979.207 320.238 465.526 222.202 1325.45 227.224 726.864
2.072e+06 1463.04 396.447 370.819 201.387 507.595 675.351 897.257 279.742 428.137 627.931 1260.39 231.778 1029.53 173.201 434.801 950.795 819.274 1075.61 2184.44 446.559 410.24 369.442 320.118 1118.17 268.639 201.958 1506.05 1417.47 494.217 427.632 219.422 1161.71 2789.72 397.135 979.987 320.602 465.778 222.26 1327.47 227.28 727.484
2.074e+06 1463.68 396.789 371.095 201.394 507.595 675.282 898.103 279.826 428.813 628.316 1261.51 231.839 1030.48 173.205 435.102 951.635 819.173 1076.29 2186.77 446.65 410.604 369.851 320.213 1119.47 268.867 202.159 1508.21 1418.3 494.282 428.11 219.332 1162.78 2793.92 397.598 980.733 320.987 466.03 222.373 1329.45 227.356 728.104
2.076e+06 1464.21 397.041 371.261 201.444 507.565 675.322 898.999 279.97 429.431 628.646 1262.59 231.812 1031.49 173.188 435.496 952.401 818.963 1076.88 2189.07 446.811 411.018 370.183 320.11 1120.75 269.173 202.341 1510.4 1419.25 494.353 428.545 219.238 1164.04 2798.08 398.129 981.497 321.236 466.254 222.448 1331.47 227.527 728.716
2.078e+06 1464.8 397.272 371.544 201.503 507.496 675.392 899.817 279.956 430.013 629.047 1263.7 231.725 1032.54 173.166 435.948 953.146 818.688 1077.53 2191.45 446.917 411.424 370.511 320.169 1122.08 269.375 202.498 1512.59 1420.17 494.373 428.887 219.165 1165.27 2802.21 398.629 982.333 321.532 466.425 222.573 1333.41 227.711 729.325
2.08e+06 1465.29 397.474 371.712 201.565 507.556 675.395 900.723 280.039 430.657 629.511 1264.92 231.844 1033.62 173.177 436.371 954.025 818.571 1078.16 2193.83 447.186 411.863 370.84 320.246 1123.46 269.609 202.646 1514.68 1421.01 494.572 429.153 219.129 1166.4 2806.39 399.236 983.105 321.855 466.794 222.843 1335.35 227.931 729.968
2.082e+06 1465.8 397.649 371.951 201.578 507.501 675.483 901.613 280.189 431.31 629.895 1266.03 231.929 1034.75 173.177 436.681 954.823 818.471 1078.8 2196.11 447.305 412.254 371.202 320.298 1124.83 269.916 202.809 1516.79 1421.85 494.834 429.49 219.071 1167.53 2810.53 399.804 983.967 322.11 467.066 223.025 1337.22 228.117 730.594
2.084e+06 1466.37 397.829 372.318 201.631 507.334 675.482 902.585 280.206 431.9 630.264 1267.17 232.031 1035.81 173.07 437.166 955.651 818.323 1079.46 2198.51 447.534 412.618 371.564 320.434 1126.14 270.208 203.048 1518.94 1422.76 494.98 429.775 219.025 1168.69 2814.68 400.317 984.801 322.454 467.399 223.208 1339.23 228.352 731.232
2.086e+06 1466.79 397.979 372.746 201.541 507.211 675.51 903.601 280.29 432.378 630.657 1268.29 232.057 1036.83 173.046 437.643 956.42 818.37 1080.14 2200.77 447.756 412.982 371.806 320.469 1127.38 270.407 203.241 1521.24 1423.65 495.227 430.261 218.995 1169.9 2818.86 400.824 985.705 322.891 467.666 223.33 1341.18 228.529 731.864
2.088e+06 1467.28 398.234 373.218 201.496 507.192 675.596 904.597 280.404 432.761 631.061 1269.34 232.208 1037.89 173.065 438.164 957.182 818.33 1080.88 2203.08 447.927 413.291 372.125 320.554 1128.82 270.644 203.309 1523.53 1424.62 495.365 430.687 218.982 1171.24 2823.03 401.337 986.595 323.422 467.88 223.528 1343.09 228.827 732.52
2.09e+06 1467.87 398.562 373.602 201.581 507.141 675.834 905.54 280.574 433.122 631.466 1270.42 232.364 1038.93 173.14 438.655 957.976 818.155 1081.65 2205.41 448.2 413.607 372.45 320.634 1130.21 270.926 203.438 1525.85 1425.51 495.425 431.087 219.031 1172.57 2827.26 401.884 987.467 323.809 468.116 223.645 1345.13 229.018 733.182
2.092e+06 1468.41 398.869 374.006 201.652 507.064 675.979 906.587 280.622 433.529 631.893 1271.59 232.522 1040.01 173.247 439.154 958.712 818.089 1082.42 2207.8 448.383 413.875 372.771 320.752 1131.61 271.122 203.55 1528.19 1426.37 495.572 431.495 218.987 1173.83 2831.33 402.481 988.216 324.152 468.422 223.779 1347.02 229.249 733.833
2.094e+06 1468.92 399.073 374.461 201.709 506.991 676.065 907.538 280.742 433.97 632.363 1272.79 232.673 1041.12 173.311 439.609 959.374 817.938 1083.2 2210.16 448.575 414.063 372.943 320.889 1132.97 271.302 203.595 1530.36 1427.16 495.685 431.871 218.897 1175.15 2835.37 403.139 989.059 324.466 468.642 223.897 1349 229.418 734.461
2.096e+06 1469.32 399.335 374.902 201.767 506.914 676.18 908.539 280.811 434.43 632.817 1274.02 232.769 1042.12 173.41 440.119 960.125 817.825 1083.95 2212.58 448.83 414.269 373.195 321.009 1134.45 271.411 203.583 1532.67 1427.95 495.723 432.26 218.845 1176.45 2839.36 403.729 989.799 324.863 468.906 224.141 1350.98 229.612 735.099
2.098e+06 1469.98 399.626 375.393 201.798 506.755 676.253 909.404 281.014 434.844 633.34 1275.24 232.89 1043.1 173.56 440.626 960.911 817.675 1084.71 2214.87 449.192 414.492 373.452 321.103 1135.96 271.663 203.695 1534.96 1428.81 495.929 432.69 218.939 1177.72 2843.38 404.283 990.726 325.244 469.234 224.344 1353.01 229.771 735.765
2.1e+06 1470.5 399.927 375.761 201.751 506.598 676.421 910.257 281.2 435.349 633.826 1276.53 233.012 1044.2 173.599 441.131 961.601 817.422 1085.49 2217.29 449.572 414.816 373.653 321.219 1137.34 271.746 203.715 1537.31 1429.57 496.096 433.108 218.982 1178.83 2847.31 404.885 991.594 325.585 469.558 224.458 1355 229.893 736.403
2.102e+06 1470.99 400.329 376.126 201.68 506.372 676.492 911.225 281.298 435.913 634.31 1277.78 233.083 1045.25 173.681 441.599 962.398 817.11 1086.29 2219.69 449.825 415.185 373.785 321.399 1138.84 271.921 203.772 1539.59 1430.55 496.344 433.412 218.954 1179.94 2851.28 405.448 992.357 325.855 469.867 224.608 1356.87 229.972 737.035
2.104e+06 1471.47 400.652 376.516 201.603 506.179 676.474 912.162 281.36 436.499 634.836 1279.11 233.112 1046.3 173.769 442.017 963.115 816.96 1087.12 2222.15 450.104 415.35 373.937 321.565 1140.21 272.113 203.824 1541.84 1431.56 496.622 433.75 218.959 1181.13 2855.31 405.921 993.191 326.161 470.258 224.752 1358.77 230.097 737.671
2.106e+06 1471.98 401.041 376.875 201.488 506.024 676.598 913.135 281.325 437.012 635.33 1280.4 233.261 1047.4 173.793 442.429 963.892 816.895 1087.88 2224.54 450.331 415.613 374.064 321.682 1141.69 272.435 203.739 1543.97 1432.43 496.865 434.017 218.936 1182.32 2859.29 406.429 994.031 326.408 470.544 224.735 1360.72 230.28 738.295
2.108e+06 1472.61 401.352 377.147 201.39 506 676.836 914.045 281.463 437.474 635.785 1281.58 233.434 1048.45 173.75 442.893 964.68 816.778 1088.62 2226.95 450.672 415.945 374.169 321.821 1143.1 272.581 203.772 1546.15 1433.36 497.039 434.395 218.863 1183.36 2863.19 406.923 994.984 326.632 470.757 224.838 1362.6 230.447 738.921
2.11e+06 1473.14 401.628 377.43 201.259 505.91 676.989 915.012 281.455 438.06 636.256 1282.74 233.521 1049.63 173.733 443.332 965.459 816.617 1089.35 2229.3 450.959 416.235 374.424 322.038 1144.46 272.744 203.809 1548.38 1434.34 497.246 434.729 218.953 1184.43 2867.02 407.384 995.879 326.901 470.991 224.953 1364.41 230.572 739.542
2.112e+06 1473.69 402.092 377.777 201.021 505.772 677.305 916.015 281.507 438.598 636.648 1283.86 233.564 1050.71 173.728 443.776 966.259 816.406 1090.08 2231.67 451.299 416.582 374.637 322.158 1145.92 273.041 203.833 1550.55 1435.25 497.556 435.088 219.019 1185.61 2870.92 407.798 996.9 327.068 471.241 225.105 1366.31 230.715 740.177
2.114e+06 1474.29 402.578 378.166 200.936 505.823 677.695 916.959 281.602 439.169 637.097 1285.1 233.604 1051.75 173.845 444.101 966.967 816.23 1090.77 2234.13 451.549 416.848 374.852 322.359 1147.36 273.258 203.921 1552.59 1436.12 497.861 435.405 219.082 1186.7 2874.84 408.208 997.804 327.291 471.514 225.252 1368.15 230.839 740.815
2.116e+06 1474.88 403.134 378.581 200.935 505.805 678.042 917.932 281.767 439.808 637.393 1286.33 233.757 1052.8 174.034 444.396 967.7 816.093 1091.42 2236.45 451.735 417.099 375.061 322.622 1148.8 273.427 203.923 1554.71 1436.87 498.083 435.756 219.068 1187.84 2878.68 408.643 998.693 327.533 471.775 225.468 1370.04 230.948 741.451
2.118e+06 1475.38 403.598 378.953 200.874 505.747 678.357 918.905 281.974 440.401 637.883 1287.57 233.802 1053.8 174.197 444.665 968.324 815.966 1092.14 2238.73 451.933 417.376 375.199 322.756 1150.28 273.519 203.946 1556.86 1437.74 498.406 436.135 219.126 1189.07 2882.58 409.071 999.433 327.796 472.011 225.571 1371.95 231.155 742.079
2.12e+06 1475.97 404.007 379.339 200.793 505.669 678.657 919.881 282.144 441.096 638.373 1288.84 233.916 1054.72 174.456 444.903 969.015 815.772 1092.82 2240.99 452.216 417.586 375.461 322.9 1151.78 273.615 203.994 1559.09 1438.61 498.676 436.379 219.075 1190.2 2886.41 409.495 1000.33 328.096 472.399 225.683 1373.9 231.316 742.715
2.122e+06 1476.77 404.344 379.617 200.751 505.63 678.967 920.927 282.347 441.76 638.902 1290.07 234.003 1055.66 174.692 445.192 969.766 815.606 1093.56 2243.24 452.512 417.966 375.683 322.915 1153.35 273.847 204.109 1561.27 1439.52 498.824 436.676 219.065 1191.37 2890.21 409.975 1001.23 328.247 472.805 225.848 1375.82 231.502 743.363
2.124e+06 1477.43 404.755 379.995 200.762 505.524 679.266 922.055 282.485 442.453 639.487 1291.44 234.145 1056.55 174.924 445.472 970.451 815.45 1094.37 2245.54 452.797 418.16 375.92 323.027 1154.93 274.079 204.253 1563.59 1440.31 498.961 437.025 219.068 1192.57 2894.05 410.425 1002.13 328.531 473.192 225.944 1377.76 231.677 744.024
2.126e+06 1478.14 405.073 380.454 200.848 505.397 679.68 923.063 282.671 443.066 640.091 1292.75 234.301 1057.49 175.053 445.808 971.117 815.309 1095.18 2247.88 453.022 418.315 376.124 323.075 1156.52 274.384 204.385 1565.91 1441.2 499.189 437.348 219.147 1193.83 2897.88 410.838 1003.04 328.688 473.53 226.111 1379.8 231.83 744.689
2.128e+06 1478.68 405.352 380.929 200.749 505.237 680.001 924.102 282.844 443.725 640.624 1294.21 234.367 1058.48 175.188 446.112 971.8 815.204 1095.77 2250.16 453.272 418.529 376.349 323.177 1158.18 274.732 204.556 1568.09 1441.93 499.414 437.756 219.231 1195.03 2901.78 411.245 1003.87 328.911 473.944 226.371 1381.81 231.816 745.338
2.13e+06 1479.39 405.63 381.392 200.858 505.111 680.383 925.086 282.965 444.375 641.072 1295.53 234.472 1059.51 175.422 446.419 972.39 815.039 1096.38 2252.48 453.591 418.737 376.553 323.249 1159.84 275.063 204.737 1570.31 1442.61 499.74 438.121 219.348 1196.31 2905.67 411.634 1004.7 329.264 474.418 226.553 1383.74 231.729 745.996
2.132e+06 1480.14 405.95 381.746 200.873 504.974 680.733 926.1 283.213 445.012 641.61 1296.94 234.645 1060.5 175.599 446.741 972.963 815.013 1096.98 2254.73 453.875 418.941 376.736 323.297 1161.46 275.349 204.899 1572.54 1443.36 499.951 438.504 219.479 1197.61 2909.66 411.968 1005.6 329.562 474.796 226.689 1385.61 231.678 746.651
2.134e+06 1480.85 406.286 382.134 200.969 504.81 681.018 927.169 283.406 445.646 642.165 1298.22 234.775 1061.41 175.764 447.019 973.577 814.95 1097.57 2256.94 453.991 419.061 376.911 323.342 1163.11 275.664 205.08 1574.73 1444.15 500.117 438.923 219.611 1198.85 2913.63 412.458 1006.48 329.849 475.18 226.955 1387.5 231.749 747.301
2.136e+06 1481.56 406.568 382.478 200.99 504.673 681.398 928.278 283.55 446.227 642.645 1299.57 234.99 1062.3 175.875 447.207 974.166 814.964 1098.17 2259.09 454.289 419.317 377.133 323.398 1164.62 275.962 205.259 1576.91 1444.77 500.327 439.346 219.87 1200.19 2917.57 412.962 1007.3 330.154 475.606 227.106 1389.3 231.781 747.947
2.138e+06 1482.25 406.844 382.892 201.109 504.513 681.679 929.345 283.689 446.722 643.138 1300.83 235.207 1063.05 176.026 447.48 974.836 814.997 1098.63 2261.28 454.505 419.638 377.312 323.342 1166.2 276.245 205.411 1579.11 1445.36 500.636 439.772 219.968 1201.43 2921.45 413.363 1008.15 330.452 476.013 227.296 1391.23 231.803 748.58
2.14e+06 1482.85 407.142 383.279 201.21 504.359 681.965 930.413 283.851 447.235 643.494 1301.97 235.363 1063.82 176.271 447.785 975.419 815.081 1099.09 2263.45 454.843 419.854 377.577 323.456 1167.79 276.535 205.584 1581.3 1446.04 500.847 440.139 220.166 1202.64 2925.39 413.82 1009.03 330.693 476.43 227.472 1393.19 231.805 749.216
2.142e+06 1483.42 407.482 383.644 201.32 504.294 682.131 931.464 283.897 447.809 644.051 1303.15 235.581 1064.45 176.443 448.106 975.923 814.973 1099.59 2265.59 455.101 420.11 377.825 323.511 1169.3 276.773 205.701 1583.48 1446.68 501.023 440.517 220.324 1203.85 2929.4 414.271 1009.9 330.882 476.885 227.721 1395.1 231.866 749.839
2.144e+06 1483.85 407.802 383.96 201.362 504.113 682.371 932.525 283.979 448.423 644.542 1304.5 235.693 1065.14 176.667 448.504 976.466 814.977 1100.09 2267.72 455.223 420.452 378.015 323.659 1170.84 277.066 205.828 1585.65 1447.22 501.258 440.962 220.446 1205.14 2933.42 414.636 1010.88 331.129 477.342 227.891 1397.11 231.844 750.467
2.146e+06 1484.28 408.109 384.385 201.384 503.889 682.735 933.695 284.113 449.133 645.027 1305.83 235.848 1065.86 176.898 448.802 977.08 815.032 1100.6 2269.99 455.51 420.806 378.29 323.658 1172.36 277.311 205.926 1587.89 1447.85 501.5 441.454 220.641 1206.31 2937.44 415.066 1011.66 331.352 477.812 228.093 1399.09 231.986 751.117
2.148e+06 1484.79 408.385 384.835 201.419 503.736 682.975 934.912 284.199 449.774 645.457 1307.35 235.986 1066.64 177.089 449.168 977.712 815.126 1101.06 2272.15 455.719 421.164 378.542 323.715 1173.91 277.537 205.957 1590.08 1448.6 501.755 441.91 220.754 1207.46 2941.46 415.419 1012.51 331.616 478.287 228.293 1401.08 232.056 751.765
2.15e+06 1485.33 408.578 385.22 201.514 503.462 683.236 936.14 284.339 450.489 645.921 1308.8 236.086 1067.37 177.302 449.464 978.353 815.025 1101.5 2274.26 455.853 421.433 378.76 323.816 1175.34 277.746 205.944 1592.26 1449.26 502.115 442.398 220.872 1208.54 2945.37 415.789 1013.4 331.883 478.8 228.572 1402.98 232.137 752.392
2.152e+06 1485.76 408.866 385.68 201.55 503.191 683.49 937.342 284.351 451.05 646.339 1310.27 236.196 1068.06 177.604 449.798 978.913 815.045 1102.06 2276.38 456.009 421.7 379.068 323.982 1176.85 278.01 205.925 1594.44 1449.9 502.548 442.913 220.882 1209.67 2949.42 416.249 1014.23 332.074 479.247 228.837 1404.83 232.154 753.022
2.154e+06 1486.21 409.108 386.064 201.635 502.959 683.672 938.526 284.474 451.659 646.709 1311.76 236.357 1068.74 177.81 450.163 979.518 815.153 1102.72 2278.54 456.295 422.052 379.418 324.179 1178.29 278.3 206.016 1596.71 1450.53 502.897 443.37 220.97 1210.7 2953.4 416.565 1015.03 332.5 479.714 229.104 1406.73 232.218 753.668
2.156e+06 1486.64 409.411 386.375 201.734 502.698 683.923 939.614 284.559 452.287 647.192 1313.23 236.637 1069.35 177.948 450.55 980.2 815.198 1103.29 2280.64 456.606 422.461 379.768 324.267 1179.79 278.514 206.041 1598.97 1451.2 503.26 443.824 221.138 1211.84 2957.55 416.982 1015.82 332.783 480.199 229.367 1408.66 232.35 754.322
2.158e+06 1486.95 409.636 386.81 201.763 502.544 684.16 940.787 284.736 453.011 647.659 1314.65 236.907 1069.99 177.948 450.883 980.914 815.346 1103.82 2282.7 456.844 422.905 380.198 324.397 1181.24 278.691 206.135 1601.21 1451.86 503.62 444.278 221.189 1213.06 2961.71 417.379 1016.59 333.089 480.653 229.612 1410.69 232.369 754.973
2.16e+06 1487.21 409.781 387.156 201.688 502.383 684.399 941.948 284.954 453.69 648.076 1315.95 237.149 1070.63 177.914 451.184 981.558 815.487 1104.4 2284.86 457.01 423.299 380.631 324.482 1182.75 279.004 206.196 1603.42 1452.52 503.959 444.787 221.331 1214.25 2965.64 417.868 1017.36 333.412 481.112 229.765 1412.71 232.439 755.609
2.162e+06 1487.54 409.975 387.538 201.705 502.189 684.741 943.219 285.146 454.328 648.604 1317.32 237.269 1071.24 177.853 451.406 982.211 815.572 1104.99 2287.13 457.159 423.66 381.002 324.645 1184.16 279.198 206.187 1605.62 1453.13 504.192 445.225 221.431 1215.42 2969.66 418.232 1018.09 333.734 481.601 229.951 1414.83 232.564 756.242
2.164e+06 1487.86 410.213 387.894 201.773 502.036 685.049 944.382 285.397 454.89 649.134 1318.6 237.479 1071.89 177.774 451.68 982.807 815.701 1105.51 2289.3 457.283 424.063 381.374 324.711 1185.6 279.445 206.189 1607.83 1453.83 504.347 445.678 221.445 1216.69 2973.71 418.591 1018.86 334.077 482.068 230.243 1416.96 232.762 756.878
2.166e+06 1488.29 410.469 388.302 201.788 501.945 685.456 945.458 285.453 455.551 649.625 1319.85 237.724 1072.48 177.892 451.974 983.451 815.768 1105.99 2291.48 457.416 424.426 381.674 324.864 1187.11 279.786 206.277 1609.94 1454.44 504.601 446.065 221.473 1217.89 2977.81 418.943 1019.56 334.419 482.511 230.514 1419.13 232.942 757.518
2.168e+06 1488.57 410.758 388.626 201.828 501.874 685.937 946.603 285.615 456.185 650.133 1321.04 237.988 1073.18 177.99 452.305 984.086 815.753 1106.4 2293.59 457.515 424.7 382.099 324.941 1188.58 280.028 206.352 1612.06 1455.13 504.825 446.474 221.507 1219.1 2981.81 419.218 1020.32 334.707 482.932 230.762 1421.23 233.165 758.148
2.17e+06 1488.9 411.07 388.982 201.782 501.767 686.32 947.649 285.762 456.723 650.704 1322.1 238.232 1073.88 178.072 452.693 984.815 815.713 1106.94 2295.73 457.596 425.081 382.493 325.104 1190.13 280.268 206.438 1614.17 1455.62 505.07 446.869 221.664 1220.44 2985.79 419.567 1021.04 334.964 483.412 231.003 1423.4 233.323 758.782
2.172e+06 1489.29 411.364 389.341 201.667 501.522 686.686 948.74 285.906 457.275 651.325 1323.27 238.481 1074.57 178.206 452.992 985.497 815.638 1107.46 2297.88 457.747 425.357 382.875 325.199 1191.57 280.512 206.533 1616.25 1456.14 505.33 447.328 221.875 1221.65 2989.9 419.902 1021.77 335.196 483.705 231.193 1425.47 233.422 759.401
2.174e+06 1489.53 411.718 389.639 201.738 501.304 686.963 949.879 286.082 457.903 651.937 1324.4 238.775 1075.36 178.254 453.29 986.26 815.47 1107.88 2300.05 457.758 425.718 383.31 325.274 1193.04 280.808 206.614 1618.31 1456.63 505.511 447.806 222.085 1223.02 2993.89 420.241 1022.49 335.408 484.141 231.296 1427.51 233.512 760.021
2.176e+06 1489.94 412.164 389.941 201.77 501.231 687.335 950.988 286.305 458.5 652.681 1325.54 239.018 1076.04 178.313 453.543 987.011 815.468 1108.38 2302.22 457.978 426.095 383.719 325.29 1194.55 281.102 206.611 1620.49 1457.18 505.727 448.311 222.229 1224.33 2997.92 420.731 1023.39 335.599 484.571 231.49 1429.54 233.658 760.673
2.178e+06 1490.45 412.542 390.117 201.783 501.062 687.691 952.197 286.468 459.151 653.207 1326.64 239.317 1076.75 178.432 453.746 987.713 815.391 1108.83 2304.39 458.142 426.491 384.022 325.402 1196.08 281.436 206.637 1622.75 1457.66 505.904 448.807 222.422 1225.52 3001.98 421.16 1024.28 335.878 485.033 231.678 1431.47 233.764 761.31
2.18e+06 1490.93 412.893 390.372 201.806 500.92 688.09 953.342 286.717 459.851 653.784 1327.72 239.432 1077.42 178.558 453.989 988.37 815.336 1109.43 2306.44 458.244 426.9 384.382 325.51 1197.61 281.669 206.665 1624.99 1458.12 506.144 449.276 222.591 1226.75 3006.1 421.515 1025.17 336.155 485.574 231.888 1433.45 233.938 761.951
2.182e+06 1491.51 413.216 390.604 201.925 500.765 688.475 954.422 286.973 460.555 654.374 1328.77 239.661 1078.11 178.724 454.266 989.006 815.322 1109.99 2308.65 458.363 427.31 384.733 325.656 1199.2 281.975 206.737 1627.21 1458.54 506.284 449.669 222.711 1227.96 3010.14 421.912 1026.05 336.543 486.065 232.174 1435.46 234.083 762.602
2.184e+06 1492.15 413.49 390.724 201.904 500.516 688.842 955.551 287.03 461.27 654.938 1329.71 239.791 1078.77 178.904 454.402 989.713 815.337 1110.51 2310.82 458.45 427.685 385.193 325.704 1200.77 282.281 206.87 1629.46 1459.04 506.487 450.154 222.867 1229.11 3014.25 422.284 1026.86 336.664 486.499 232.508 1437.47 234.172 763.229
2.186e+06 1492.81 413.766 390.819 202.005 500.331 689.235 956.806 287.201 461.813 655.599 1330.63 240.144 1079.51 179.048 454.566 990.401 815.361 1111.13 2312.82 458.568 428.094 385.561 325.795 1202.22 282.592 206.899 1631.6 1459.52 506.743 450.54 223.13 1230.25 3018.29 422.682 1027.65 336.769 487.016 232.855 1439.42 234.388 763.864
2.188e+06 1493.46 414.107 391.067 202.12 500.194 689.565 958.005 287.31 462.394 656.101 1331.65 240.446 1080.21 179.166 454.666 991.024 815.298 1111.69 2314.82 458.768 428.455 385.911 325.984 1203.69 282.838 206.956 1633.73 1459.86 506.982 450.885 223.337 1231.51 3022.44 423.083 1028.46 336.948 487.58 233.208 1441.34 234.564 764.496
2.19e+06 1494.17 414.397 391.235 202.154 499.96 689.99 959.283 287.468 463.038 656.625 1332.69 240.588 1080.86 179.227 454.869 991.65 815.28 1112.19 2316.88 458.912 428.882 386.343 326.058 1205.27 283.171 207.138 1635.87 1460.35 507.315 451.225 223.523 1232.7 3026.46 423.427 1029.43 337.087 488.081 233.5 1443.19 234.781 765.132
2.192e+06 1494.87 414.619 391.375 202.357 499.71 690.479 960.497 287.65 463.599 657.191 1333.72 240.839 1081.71 179.356 455.044 992.308 815.253 1112.67 2318.86 459.013 429.268 386.742 326.169 1206.81 283.499 207.289 1638 1460.79 507.736 451.67 223.827 1233.94 3030.59 423.843 1030.18 337.232 488.59 233.822 1445.1 234.957 765.78
2.194e+06 1495.55 414.913 391.542 202.368 499.536 690.832 961.682 287.842 464.334 657.719 1334.76 241.086 1082.42 179.42 455.285 992.867 815.136 1113.2 2320.96 459.212 429.568 387.197 326.274 1208.34 283.87 207.376 1640.08 1461.23 508.231 452.033 224.098 1235.19 3034.72 424.306 1030.99 337.427 489.051 234.142 1447.01 235.152 766.423
2.196e+06 1496.17 415.185 391.747 202.514 499.338 691.327 962.966 288.045 464.863 658.232 1335.74 241.4 1083.1 179.499 455.415 993.377 815.112 1113.68 2322.92 459.514 430.005 387.585 326.312 1209.77 284.17 207.373 1642.27 1461.75 508.69 452.471 224.396 1236.51 3038.84 424.794 1031.84 337.64 489.568 234.506 1448.96 235.404 767.075
2.198e+06 1496.82 415.494 392.035 202.739 499.012 691.74 964.236 288.228 465.524 658.701 1336.74 241.581 1083.84 179.502 455.724 993.774 815.123 1114.15 2324.96 459.606 430.423 387.98 326.496 1211.26 284.522 207.402 1644.4 1462.29 509.015 452.779 224.624 1237.77 3043.03 425.299 1032.73 337.754 490.049 234.913 1451.03 235.553 767.721
2.2e+06 1497.33 415.742 392.312 202.854 498.589 692.224 965.481 288.428 466.173 659.236 1337.73 241.777 1084.48 179.608 456.003 994.162 815.19 1114.6 2326.94 459.752 430.899 388.346 326.613 1212.8 284.905 207.482 1646.62 1462.78 509.385 453.141 224.873 1238.92 3047.12 425.74 1033.84 337.985 490.599 235.261 1453.06 235.655 768.365
2.202e+06 1497.95 416.172 392.417 202.983 498.209 692.715 966.824 288.655 466.807 659.742 1338.77 242.026 1085.13 179.749 456.28 994.815 815.245 1115.03 2328.91 459.959 431.382 388.708 326.812 1214.29 285.307 207.575 1648.91 1463.16 509.82 453.517 225.153 1240.18 3051.35 426.26 1034.9 338.19 491.085 235.557 1455.03 235.885 769.037
2.204e+06 1498.54 416.553 392.637 203.112 497.9 693.235 968.021 288.79 467.406 660.303 1339.78 242.27 1085.69 179.867 456.438 995.442 815.24 1115.56 2330.98 460.22 431.76 389.067 327.068 1215.65 285.679 207.662 1651.11 1463.64 510.214 453.929 225.406 1241.51 3055.45 426.581 1035.89 338.437 491.624 235.848 1457.09 236.103 769.693
2.206e+06 1499.19 416.973 392.855 203.257 497.675 693.62 969.241 288.972 467.961 660.843 1340.81 242.423 1086.2 180.002 456.627 996.025 815.232 1116.06 2332.89 460.462 432.14 389.396 327.248 1217.14 285.965 207.73 1653.33 1463.99 510.658 454.321 225.656 1242.75 3059.57 426.905 1036.76 338.686 492.081 236.141 1459.12 236.23 770.329
2.208e+06 1499.83 417.332 393.089 203.382 497.343 694.136 970.427 289.171 468.59 661.478 1341.84 242.656 1086.83 180.174 456.852 996.592 815.387 1116.63 2334.9 460.655 432.428 389.646 327.341 1218.52 286.241 207.733 1655.45 1464.25 511.164 454.701 225.915 1243.98 3063.74 427.372 1037.63 338.912 492.524 236.363 1461.16 236.318 770.967
2.21e+06 1500.36 417.664 393.378 203.483 497.14 694.703 971.629 289.319 469.207 662.064 1342.81 242.889 1087.34 180.26 456.974 997.134 815.476 1117.24 2336.87 460.883 432.797 389.784 327.518 1220.04 286.504 207.696 1657.64 1464.54 511.652 455.131 226.246 1245.19 3067.9 427.773 1038.61 339.14 493.01 236.664 1463.24 236.395 771.608
2.212e+06 1500.89 418.073 393.641 203.476 496.934 695.167 972.818 289.503 469.827 662.636 1343.75 243.063 1087.84 180.302 457.227 997.597 815.508 1117.88 2338.75 461.153 433.172 389.974 327.626 1221.61 286.88 207.726 1659.86 1464.97 512.102 455.521 226.494 1246.25 3072.13 428.228 1039.53 339.498 493.436 236.933 1465.3 236.542 772.246
2.214e+06 1501.37 418.45 393.988 203.477 496.826 695.643 974.008 289.717 470.461 663.22 1344.79 243.212 1088.35 180.389 457.579 998.106 815.479 1118.51 2340.65 461.272 433.449 390.268 327.729 1223.17 287.215 207.831 1662.12 1465.36 512.477 455.954 226.811 1247.45 3076.28 428.728 1040.34 339.832 493.832 237.169 1467.33 236.637 772.887
2.216e+06 1501.89 418.813 394.285 203.344 496.65 696.117 975.12 290.005 471.103 663.789 1345.92 243.414 1088.89 180.46 458.006 998.662 815.403 1118.97 2342.62 461.436 433.718 390.38 327.78 1224.8 287.461 207.795 1664.41 1465.92 512.911 456.411 227.011 1248.66 3080.43 429.151 1041.17 340.202 494.261 237.314 1469.32 236.835 773.521
2.218e+06 1502.3 419.089 394.63 203.202 496.446 696.583 976.238 290.371 471.847 664.394 1347.08 243.541 1089.44 180.531 458.398 999.15 815.262 1119.37 2344.62 461.586 434.067 390.602 327.801 1226.43 287.782 207.79 1666.55 1466.38 513.365 456.908 227.258 1249.81 3084.71 429.723 1041.87 340.564 494.679 237.463 1471.35 236.867 774.151
2.22e+06 1502.67 419.386 394.951 203.148 496.305 697.037 977.316 290.676 472.484 664.904 1348.08 243.673 1090.01 180.615 458.805 999.587 815.102 1119.76 2346.63 461.838 434.442 390.815 327.87 1228.03 288.056 207.83 1668.68 1466.9 513.801 457.339 227.44 1250.97 3088.95 430.161 1042.6 340.938 495.08 237.642 1473.34 236.895 774.769
2.222e+06 1503.11 419.732 395.248 203.073 496.201 697.648 978.438 290.865 473.139 665.453 1349.17 243.838 1090.54 180.802 459.249 1000.11 815.12 1120.19 2348.59 462.112 434.881 391.078 327.883 1229.62 288.29 207.922 1670.9 1467.45 514.242 457.762 227.612 1252.28 3093.14 430.668 1043.37 341.282 495.434 237.888 1475.24 236.959 775.413
2.224e+06 1503.72 420.156 395.626 202.951 496.004 698.145 979.513 291.071 473.878 665.941 1350.12 244.065 1091.02 180.944 459.58 1000.65 815.044 1120.65 2350.46 462.298 435.28 391.234 327.971 1231.16 288.625 207.885 1673.19 1467.83 514.61 458.232 227.814 1253.55 3097.23 431.091 1044.13 341.589 495.853 238.174 1477.13 237.055 776.037
2.226e+06 1504.28 420.429 395.889 202.783 495.8 698.637 980.63 291.241 474.758 666.439 1351.3 244.265 1091.6 181.109 459.99 1001.05 814.999 1121.05 2352.42 462.544 435.64 391.404 328.087 1232.65 288.866 207.835 1675.31 1468.28 515.034 458.68 227.96 1254.76 3101.41 431.539 1044.95 341.963 496.337 238.484 1479.11 237.096 776.666
2.228e+06 1504.77 420.774 396.292 202.714 495.623 699.168 981.797 291.478 475.483 666.967 1352.47 244.343 1092.07 181.396 460.289 1001.56 814.881 1121.46 2354.46 462.817 436.03 391.666 327.994 1234.21 289.091 207.824 1677.35 1468.61 515.365 459.137 228.148 1256.02 3105.52 431.985 1045.57 342.381 496.812 238.805 1481.11 237.17 777.291
2.23e+06 1505.35 421.262 396.613 202.686 495.447 699.735 982.977 291.714 476.244 667.529 1353.55 244.634 1092.54 181.593 460.622 1002.06 814.824 1122.02 2356.42 463.045 436.333 391.893 327.977 1235.73 289.323 207.838 1679.38 1469.05 515.731 459.425 228.435 1257.3 3109.74 432.533 1046.15 342.872 497.257 239.078 1482.97 237.284 777.93
2.232e+06 1505.93 421.617 396.938 202.613 495.281 700.362 984.117 291.957 477.019 668.183 1354.67 244.831 1093.13 181.743 460.86 1002.56 814.595 1122.49 2358.4 463.235 436.767 392.142 328.054 1237.14 289.557 207.86 1681.36 1469.51 516.107 459.805 228.703 1258.61 3113.89 433.083 1046.69 343.2 497.681 239.387 1484.92 237.472 778.562
2.234e+06 1506.53 421.946 397.166 202.597 494.979 701.068 985.25 292.219 477.705 668.818 1355.73 244.979 1093.69 181.988 461.227 1003.04 814.366 1122.96 2360.4 463.424 437.099 392.358 328.161 1238.64 289.818 207.856 1683.51 1470.05 516.541 460.158 228.998 1259.98 3118.08 433.637 1047.28 343.548 498.188 239.684 1486.78 237.554 779.2
2.236e+06 1507.11 422.286 397.523 202.611 494.795 701.779 986.494 292.514 478.488 669.4 1356.92 245.104 1094.27 182.059 461.695 1003.55 814.103 1123.41 2362.36 463.689 437.471 392.633 328.288 1240.13 290.102 207.903 1685.62 1470.49 517.049 460.594 229.193 1261.27 3122.2 434.206 1047.85 343.789 498.639 239.882 1488.65 237.632 779.844
2.238e+06 1507.75 422.592 397.802 202.612 494.591 702.434 987.68 292.741 479.181 669.938 1358.01 245.195 1094.9 182.201 462.076 1003.99 813.857 1123.79 2364.28 463.895 437.902 392.933 328.467 1241.47 290.488 207.872 1687.75 1471.02 517.288 461 229.359 1262.52 3126.23 434.646 1048.49 344.075 499.044 240.204 1490.46 237.828 780.464
2.24e+06 1508.33 422.87 398.042 202.609 494.269 703.075 988.929 292.938 479.943 670.516 1359.1 245.38 1095.45 182.312 462.35 1004.45 813.761 1124.19 2366.17 464.265 438.301 393.31 328.619 1242.82 290.83 207.893 1689.81 1471.49 517.643 461.372 229.661 1263.78 3130.45 435.058 1049.08 344.429 499.519 240.511 1492.29 238.004 781.095
2.242e+06 1508.95 423.104 398.351 202.701 493.949 703.696 990.094 293.13 480.709 671.133 1360.2 245.569 1096.12 182.417 462.694 1004.8 813.716 1124.6 2368.04 464.651 438.686 393.566 328.792 1244.3 291.196 207.889 1691.85 1472.08 518.055 461.81 229.922 1264.96 3134.71 435.503 1049.73 344.694 500.054 240.811 1494.23 238.152 781.74
2.244e+06 1509.68 423.382 398.669 202.721 493.792 704.325 991.27 293.299 481.488 671.79 1361.2 245.713 1096.81 182.532 463.094 1005.13 813.687 1125.15 2369.99 465.123 439.104 393.939 328.927 1245.71 291.542 207.92 1693.93 1472.7 518.533 462.287 230.162 1266.28 3138.9 436.075 1050.34 345.019 500.543 241.159 1496.13 238.36 782.41
2.246e+06 1510.29 423.806 398.838 202.757 493.644 704.842 992.424 293.53 482.245 672.454 1362.12 245.752 1097.53 182.572 463.464 1005.63 813.482 1125.64 2371.97 465.436 439.547 394.29 329.021 1247.12 291.884 207.929 1695.93 1473.44 519.056 462.784 230.411 1267.51 3143.09 436.572 1050.98 345.176 500.997 241.377 1497.98 238.542 783.052
2.248e+06 1510.93 424.089 399.09 202.79 493.425 705.566 993.584 293.698 483.085 673.141 1363.12 245.856 1098.31 182.647 463.952 1006.24 813.196 1126.18 2373.98 465.793 439.997 394.717 329.099 1248.66 292.105 207.8 1698 1474.13 519.514 463.241 230.55 1268.88 3147.29 437.12 1051.75 345.38 501.444 241.717 1499.68 238.751 783.712
2.25e+06 1511.46 424.388 399.45 202.915 493.289 706.495 994.651 293.886 483.922 673.806 1364.12 245.914 1099.13 182.805 464.463 1006.72 812.926 1126.6 2376.08 466.126 440.344 395.077 329.263 1250.12 292.388 207.643 1699.89 1474.75 520.023 463.612 230.874 1270.29 3151.61 437.687 1052.46 345.68 501.839 241.96 1501.58 238.974 784.38
2.252e+06 1512.05 424.629 399.717 202.98 493.12 707.24 995.7 294.163 484.666 674.381 1365.15 246.036 1100 182.956 464.888 1007.12 812.666 1126.95 2378.17 466.526 440.634 395.399 329.392 1251.56 292.705 207.541 1701.81 1475.49 520.592 464.107 231.01 1271.79 3155.86 438.136 1052.97 346.026 502.33 242.23 1503.42 239.117 785.03
2.254e+06 1512.61 424.829 400.054 203.009 492.904 707.892 996.803 294.379 485.381 674.94 1366.12 246.077 1100.7 183.122 465.263 1007.6 812.345 1127.33 2380.3 466.931 440.917 395.75 329.533 1253.08 293.06 207.514 1703.71 1476.18 521.165 464.554 231.281 1273.19 3160.05 438.615 1053.69 346.29 502.79 242.474 1505.14 239.329 785.672
2.256e+06 1513.05 425.142 400.388 203.076 492.645 708.415 997.929 294.642 486.128 675.451 1367.11 246.081 1101.41 183.169 465.737 1008.03 812.155 1127.68 2382.34 467.424 441.118 396.012 329.693 1254.6 293.378 207.44 1705.74 1476.73 521.726 465.029 231.493 1274.56 3164.22 439.001 1054.22 346.536 503.245 242.648 1506.89 239.483 786.294
2.258e+06 1513.54 425.448 400.723 203.081 492.356 709 999.035 294.865 486.855 675.802 1368.12 246.162 1102.15 183.202 466.226 1008.6 811.885 1128.11 2384.35 467.892 441.467 396.33 329.894 1256.1 293.629 207.368 1707.69 1477.25 522.308 465.548 231.694 1275.92 3168.34 439.414 1054.81 346.711 503.661 242.866 1508.71 239.565 786.917
2.26e+06 1513.88 425.744 401.053 203.065 492.214 709.579 1000.22 295.078 487.579 676.349 1369.11 246.358 1102.82 183.311 466.691 1009.14 811.641 1128.44 2386.33 468.346 441.859 396.496 330.044 1257.6 294.009 207.316 1709.71 1477.68 522.862 466.069 231.849 1277.34 3172.55 439.819 1055.38 346.971 504.106 243.117 1510.47 239.655 787.546
2.262e+06 1514.16 425.947 401.401 203.008 491.948 710.159 1001.38 295.262 488.327 676.979 1370.09 246.456 1103.51 183.439 467.234 1009.71 811.468 1128.75 2388.39 468.864 442.274 396.69 330.3 1259.08 294.332 207.266 1711.77 1478.15 523.318 466.55 232.074 1278.73 3176.74 440.265 1056.14 347.204 504.491 243.427 1512.18 239.76 788.181
2.264e+06 1514.4 426.239 401.772 203.038 491.65 710.675 1002.45 295.458 489.132 677.523 1371.05 246.568 1104.2 183.532 467.745 1010.3 811.447 1129.07 2390.49 469.401 442.666 396.737 330.531 1260.55 294.628 207.134 1713.94 1478.68 523.772 467.042 232.429 1280.13 3180.94 440.657 1056.74 347.607 504.923 243.639 1513.97 239.89 788.818
2.266e+06 1514.61 426.502 402.266 203.016 491.299 711.225 1003.62 295.565 489.931 678.067 1372.07 246.758 1104.81 183.637 468.231 1011.04 811.316 1129.32 2392.65 469.852 443.02 396.914 330.821 1262.05 294.975 207.024 1716.02 1479.05 524.319 467.474 232.637 1281.56 3185.1 441.029 1057.34 347.993 505.423 243.817 1515.72 240.083 789.454
2.268e+06 1514.79 426.686 402.737 202.945 490.903 711.771 1004.78 295.695 490.732 678.634 1373.04 246.865 1105.63 183.761 468.654 1011.79 811.233 1129.57 2394.78 470.36 443.545 397.103 330.984 1263.44 295.263 206.854 1718.14 1479.58 524.818 467.879 232.942 1283.11 3189.36 441.394 1057.88 348.355 505.842 244.047 1517.51 240.228 790.091
2.27e+06 1514.97 426.949 403.25 202.853 490.642 712.297 1005.89 295.885 491.496 679.138 1373.88 246.905 1106.39 183.8 469.195 1012.53 811.251 1129.96 2396.79 470.95 444.014 397.213 331.151 1264.81 295.629 206.786 1720.19 1480.07 525.346 468.269 233.246 1284.6 3193.57 441.811 1058.37 348.681 506.266 244.206 1519.27 240.477 790.725
2.272e+06 1515.22 427.14 403.627 202.849 490.397 712.841 1007.02 296.081 492.325 679.602 1374.73 246.953 1107.17 183.861 469.672 1013.23 811.113 1130.38 2398.8 471.421 444.4 397.384 331.352 1266.17 295.887 206.721 1722.27 1480.62 525.871 468.711 233.633 1286.16 3197.84 442.153 1058.89 349.068 506.76 244.361 1520.91 240.683 791.357
2.274e+06 1515.42 427.584 404.046 202.939 490.104 713.472 1008.28 296.339 493.15 680.169 1375.76 247.071 1107.91 183.867 470.147 1013.87 810.951 1130.92 2400.89 472.02 444.783 397.514 331.566 1267.51 296.125 206.607 1724.34 1481.02 526.382 469.191 233.937 1287.61 3202.03 442.492 1059.43 349.44 507.349 244.495 1522.54 240.749 792.001
2.276e+06 1515.6 427.847 404.548 202.94 489.838 714.048 1009.48 296.468 494.104 680.637 1376.71 247.261 1108.62 183.983 470.585 1014.63 810.821 1131.37 2403.06 472.486 445.22 397.703 331.652 1268.89 296.319 206.517 1726.36 1481.43 526.903 469.609 234.332 1288.88 3206.23 442.86 1059.99 349.902 507.973 244.605 1524.1 240.842 792.634
2.278e+06 1515.66 428.074 404.988 203.015 489.651 714.64 1010.73 296.684 495.068 681.124 1377.58 247.415 1109.28 184.077 470.939 1015.28 810.53 1131.8 2405.11 472.951 445.707 397.874 331.835 1270.27 296.718 206.504 1728.43 1482.04 527.558 470.017 234.683 1290.18 3210.42 443.237 1060.52 350.447 508.537 244.712 1525.74 241.097 793.278
2.28e+06 1515.87 428.237 405.574 203.028 489.48 715.205 1011.86 296.903 496.016 681.586 1378.59 247.466 1110.04 184.213 471.35 1015.9 810.401 1132.17 2407.34 473.302 446.119 398.084 331.915 1271.67 297.109 206.596 1730.48 1482.62 528.142 470.47 234.995 1291.57 3214.63 443.582 1061.18 350.949 509.148 244.848 1527.33 241.309 793.932
2.282e+06 1516.15 428.526 406.066 203.005 489.426 715.783 1013.02 297.135 496.975 682.038 1379.46 247.542 1110.64 184.441 471.78 1016.55 810.282 1132.58 2409.55 473.661 446.553 398.257 332.117 1273.09 297.397 206.689 1732.47 1483.11 528.654 470.994 235.324 1293 3218.76 443.99 1061.73 351.311 509.661 244.986 1528.95 241.516 794.579
2.284e+06 1516.34 428.886 406.701 202.978 489.379 716.405 1014.2 297.361 497.93 682.521 1380.32 247.656 1111.37 184.616 472.181 1017.17 810.191 1133 2411.71 474.055 447.003 398.462 332.211 1274.51 297.747 206.842 1734.48 1483.74 529.167 471.409 235.718 1294.27 3222.96 444.369 1062.28 351.724 510.106 245.146 1530.63 241.685 795.236
2.286e+06 1516.57 429.224 407.298 202.895 489.362 717.03 1015.45 297.477 498.899 682.943 1381.13 247.782 1111.95 184.747 472.48 1017.82 810.231 1133.51 2413.89 474.464 447.525 398.686 332.325 1275.97 298.072 206.995 1736.57 1484.42 529.727 471.919 236.051 1295.62 3227.11 444.765 1062.87 352.184 510.606 245.209 1532.43 241.747 795.898
2.288e+06 1516.98 429.458 407.932 202.828 489.344 717.805 1016.62 297.659 499.676 683.306 1381.87 247.847 1112.68 184.838 472.838 1018.52 810.269 1134.01 2416.02 474.846 448.054 398.98 332.406 1277.36 298.428 207.052 1738.54 1485.07 530.199 472.39 236.467 1297.09 3231.22 445.131 1063.44 352.472 511.238 245.311 1534.19 241.839 796.556
2.29e+06 1517.35 429.855 408.568 202.839 489.254 718.574 1017.75 297.835 500.477 683.744 1382.77 247.91 1113.42 184.877 473.222 1019.27 810.3 1134.55 2418.21 475.263 448.705 399.3 332.526 1278.84 298.822 207.212 1740.48 1485.75 530.666 472.957 236.87 1298.58 3235.39 445.497 1064.04 352.789 511.812 245.424 1535.93 241.935 797.24
2.292e+06 1517.64 430.16 409.169 202.825 489.241 719.381 1018.86 298.021 501.299 684.098 1383.6 248.075 1114.17 184.944 473.546 1019.89 810.334 1135.11 2420.25 475.609 449.401 399.548 332.606 1280.23 299.075 207.308 1742.55 1486.41 531.142 473.506 237.303 1299.91 3239.44 445.914 1064.61 353.079 512.348 245.428 1537.78 242.083 797.898
2.294e+06 1517.94 430.428 409.779 202.906 489.088 720.185 1020.1 298.17 502.248 684.523 1384.36 248.197 1114.94 185.102 473.787 1020.55 810.274 1135.77 2422.29 476.057 450.039 399.86 332.747 1281.68 299.331 207.423 1744.64 1487.08 531.556 473.884 237.659 1301.35 3243.5 446.299 1065.13 353.39 512.738 245.468 1539.59 242.252 798.558
2.296e+06 1518.38 430.767 410.272 202.965 488.954 720.949 1021.38 298.311 503.191 684.967 1385.21 248.279 1115.78 185.157 474.121 1021.28 810.376 1136.29 2424.34 476.48 450.688 400.176 332.831 1283.17 299.627 207.448 1746.65 1487.74 532.136 474.312 238.031 1302.78 3247.51 446.608 1065.53 353.734 513.193 245.526 1541.59 242.352 799.227
2.298e+06 1518.93 431.164 410.802 203.049 488.804 721.687 1022.62 298.461 504.023 685.441 1386.04 248.449 1116.5 185.196 474.305 1022.04 810.417 1136.89 2426.42 476.917 451.266 400.47 332.884 1284.6 300.01 207.512 1748.59 1488.52 532.673 474.826 238.364 1304.15 3251.51 446.968 1065.98 353.972 513.578 245.593 1543.6 242.473 799.893
2.3e+06 1519.37 431.524 411.283 203.214 488.625 722.361 1023.96 298.551 504.88 685.907 1386.82 248.599 1117.22 185.164 474.529 1022.92 810.45 1137.44 2428.57 477.261 451.953 400.776 332.929 1286.08 300.297 207.611 1750.6 1489.41 533.181 475.266 238.612 1305.43 3255.55 447.328 1066.44 354.182 514.112 245.783 1545.52 242.648 800.559
2.302e+06 1519.85 431.817 411.756 203.275 488.444 723.24 1025.24 298.675 505.686 686.364 1387.64 248.799 1117.97 185.119 474.787 1023.7 810.464 1137.97 2430.67 477.617 452.756 401.041 333.05 1287.62 300.616 207.725 1752.5 1490.12 533.638 475.754 238.908 1306.81 3259.5 447.663 1067 354.395 514.583 245.888 1547.42 242.752 801.22
2.304e+06 1520.37 432.202 412.305 203.345 488.302 724.105 1026.47 298.901 506.538 686.899 1388.43 248.94 1118.72 185.132 475.106 1024.46 810.459 1138.59 2432.85 477.851 453.439 401.256 333.165 1289.13 300.965 207.848 1754.57 1490.73 534.107 476.169 239.241 1308.13 3263.32 447.918 1067.51 354.702 514.993 245.994 1549.24 242.879 801.882
2.306e+06 1520.8 432.507 412.797 203.484 488.099 724.936 1027.76 299.003 507.398 687.395 1389.14 249.11 1119.42 185.159 475.435 1025.39 810.441 1139.17 2434.82 478.141 454.035 401.579 333.235 1290.61 301.311 207.984 1756.65 1491.4 534.587 476.716 239.58 1309.57 3267.23 448.213 1068.02 354.842 515.439 246.196 1551.13 242.962 802.542
2.308e+06 1521.16 432.731 413.215 203.485 488.003 725.891 1029.03 299.149 508.21 687.902 1389.76 249.336 1120.05 185.051 475.651 1026.3 810.395 1139.74 2436.78 478.446 454.635 401.905 333.319 1292.01 301.628 208.126 1758.64 1492.04 535.087 477.168 239.822 1311 3271.17 448.543 1068.57 355.098 515.898 246.348 1553.05 243.015 803.184
2.31e+06 1521.55 433.009 413.676 203.449 487.836 726.875 1030.28 299.315 508.939 688.351 1390.48 249.478 1120.8 185.035 476.002 1027.13 810.299 1140.28 2438.71 478.827 455.274 402.178 333.354 1293.5 301.881 208.267 1760.6 1492.62 535.544 477.597 240.19 1312.41 3275.03 448.803 1069.01 355.324 516.42 246.458 1555.08 243.167 803.826
2.312e+06 1521.8 433.252 414.09 203.531 487.657 727.808 1031.36 299.492 509.771 688.782 1391.23 249.695 1121.49 184.942 476.324 1028.06 810.126 1140.76 2440.62 479.263 455.729 402.578 333.489 1295.02 302.159 208.452 1762.56 1493.32 536.021 477.875 240.492 1313.81 3278.83 449.215 1069.59 355.522 516.91 246.561 1557.02 243.306 804.463
2.314e+06 1522.08 433.476 414.558 203.577 487.6 728.729 1032.64 299.723 510.526 689.378 1391.95 249.855 1122.27 184.808 476.612 1028.89 809.908 1141.23 2442.51 479.497 456.196 403.033 333.596 1296.5 302.399 208.641 1764.48 1494.14 536.493 478.224 240.819 1315.16 3282.66 449.609 1070.26 355.66 517.366 246.703 1558.93 243.446 805.103
2.316e+06 1522.41 433.767 414.969 203.647 487.582 729.676 1033.99 299.934 511.368 689.842 1392.67 250.036 1123.08 184.684 476.841 1029.92 809.746 1141.69 2444.32 479.854 456.622 403.52 333.696 1298.01 302.471 208.734 1766.43 1494.77 537.002 478.596 241.154 1316.62 3286.53 449.956 1070.88 355.91 517.832 246.851 1560.76 243.633 805.751
2.318e+06 1522.73 434.061 415.408 203.701 487.596 730.449 1035.26 300.102 512.224 690.363 1393.48 250.12 1123.9 184.511 477.168 1030.97 809.52 1142.06 2446.2 480.178 457.014 403.917 333.843 1299.43 302.691 208.889 1768.45 1495.32 537.562 479.031 241.486 1317.96 3290.43 450.276 1071.54 356.32 518.266 246.882 1562.79 243.884 806.4
2.32e+06 1522.94 434.416 415.912 203.762 487.691 731.166 1036.61 300.106 512.994 691.078 1394.26 250.187 1124.64 184.374 477.465 1032.05 809.497 1142.52 2448.1 480.607 457.418 404.271 333.765 1300.9 302.88 208.889 1770.62 1496.05 538.149 479.467 241.763 1319.28 3294.31 450.599 1072.29 356.484 518.71 246.94 1564.87 244.067 807.053
2.322e+06 1523.2 434.782 416.456 203.894 487.616 732.008 1037.9 300.183 513.874 691.649 1395.06 250.31 1125.42 184.298 477.792 1033.09 809.476 1143.03 2449.95 480.942 457.82 404.689 333.829 1302.42 303.11 208.939 1772.62 1496.66 538.654 479.907 242.071 1320.74 3298.22 450.872 1072.94 356.778 519.126 247.071 1567 244.182 807.714
2.324e+06 1523.36 435.001 416.984 204.04 487.614 732.866 1039.28 300.384 514.644 692.285 1395.91 250.404 1126.29 184.191 477.991 1034.11 809.531 1143.57 2451.78 481.252 458.271 405.161 333.9 1303.89 303.3 208.968 1774.64 1497.17 539.18 480.466 242.46 1321.98 3302.01 451.222 1073.57 356.955 519.545 247.226 1569.09 244.299 808.37
2.326e+06 1523.67 435.233 417.467 204.167 487.622 733.752 1040.49 300.455 515.454 692.903 1396.62 250.478 1127.18 184.105 478.314 1035.1 809.46 1144.21 2453.59 481.572 458.772 405.737 334.039 1305.4 303.508 208.956 1776.84 1497.73 539.741 480.965 242.859 1323.27 3305.86 451.519 1074.1 357.362 519.954 247.419 1571.13 244.383 809.034
2.328e+06 1523.96 435.538 418.067 204.251 487.504 734.573 1041.63 300.623 516.312 693.511 1397.41 250.431 1128.25 184.016 478.539 1036.06 809.47 1144.87 2455.35 481.917 459.212 406.158 334.018 1306.87 303.789 208.994 1778.99 1498.39 540.369 481.374 243.158 1324.58 3309.66 451.831 1074.65 357.736 520.394 247.536 1573.17 244.553 809.693
2.33e+06 1524.31 435.843 418.703 204.336 487.437 735.341 1042.72 300.804 517.144 693.999 1398.24 250.609 1129.26 183.85 478.836 1036.9 809.536 1145.47 2457.1 482.207 459.612 406.622 334.026 1308.32 304.046 208.94 1780.96 1498.94 540.888 481.88 243.452 1325.83 3313.52 452.183 1075.21 358.066 520.813 247.707 1575.21 244.625 810.337
2.332e+06 1524.61 436.221 419.161 204.351 487.397 736.202 1043.82 300.978 517.833 694.575 1399.12 250.763 1130.24 183.766 479.102 1037.77 809.672 1146.05 2458.84 482.51 460.102 407.123 334.144 1309.71 304.319 208.979 1782.92 1499.46 541.374 482.355 243.827 1326.95 3317.36 452.563 1075.89 358.33 521.33 247.91 1577.12 244.772 810.988
2.334e+06 1524.93 436.532 419.633 204.401 487.347 737.009 1044.95 301.126 518.545 695.081 1400.01 250.941 1131.22 183.681 479.424 1038.73 809.798 1146.67 2460.6 482.827 460.547 407.625 334.274 1311.17 304.577 209.109 1785.06 1499.97 541.861 482.891 244.252 1328.12 3321.24 452.9 1076.61 358.551 521.858 248.068 1579.1 244.854 811.652
2.336e+06 1525.35 436.891 420.164 204.412 487.353 737.792 1046.09 301.401 519.35 695.568 1400.87 251.051 1132.22 183.595 479.707 1039.73 810.012 1147.22 2462.55 483.111 460.937 408.081 334.419 1312.63 304.818 209.325 1787.11 1500.63 542.374 483.386 244.635 1329.34 3325.05 453.287 1077.23 358.759 522.34 248.232 1580.99 244.912 812.323
2.338e+06 1525.78 437.275 420.662 204.431 487.197 738.522 1047.17 301.529 520.179 696.106 1401.7 251.177 1133.13 183.481 479.938 1040.8 810.211 1147.72 2464.43 483.33 461.33 408.534 334.51 1313.98 305.112 209.436 1789.34 1501.29 542.795 483.977 244.957 1330.44 3328.81 453.654 1077.83 358.863 522.825 248.398 1582.88 244.982 812.967
2.34e+06 1526.14 437.842 421.182 204.507 487.141 739.231 1048.19 301.713 520.893 696.705 1402.61 251.221 1134.07 183.351 480.207 1041.87 810.296 1148.24 2466.12 483.655 461.558 409.016 334.473 1315.35 305.313 209.513 1791.51 1501.92 543.271 484.571 245.31 1331.61 3332.6 453.926 1078.42 359.046 523.248 248.501 1584.71 245.137 813.605
2.342e+06 1526.43 438.363 421.774 204.535 487.037 739.855 1049.38 301.819 521.706 697.244 1403.49 251.303 1134.92 183.231 480.504 1042.93 810.372 1148.75 2467.96 484.045 461.921 409.41 334.521 1316.78 305.648 209.516 1793.63 1502.58 543.694 485.121 245.644 1332.75 3336.48 454.278 1078.98 359.232 523.708 248.666 1586.56 245.213 814.25
2.344e+06 1526.75 438.902 422.335 204.616 486.938 740.514 1050.49 301.884 522.57 697.732 1404.26 251.501 1135.91 183.176 480.807 1044.02 810.42 1149.3 2469.88 484.326 462.418 409.886 334.586 1318.17 306.04 209.661 1795.75 1503.1 544.14 485.709 245.959 1333.94 3340.3 454.629 1079.5 359.486 524.216 248.854 1588.43 245.338 814.911
2.346e+06 1526.97 439.426 422.839 204.705 486.78 741.035 1051.57 301.937 523.366 698.215 1404.9 251.582 1136.65 183.062 481.162 1045.07 810.467 1149.91 2471.71 484.559 462.901 410.299 334.643 1319.67 306.398 209.834 1797.93 1503.66 544.706 486.172 246.294 1335.15 3344.17 454.981 1080.1 359.705 524.623 249.04 1590.3 245.479 815.549
2.348e+06 1527.09 439.873 423.32 204.789 486.596 741.637 1052.66 302.04 524.151 698.837 1405.59 251.62 1137.47 182.997 481.412 1046.07 810.52 1150.45 2473.53 484.856 463.299 410.754 334.718 1321.11 306.759 209.945 1800.2 1504.26 545.14 486.695 246.643 1336.27 3347.94 455.309 1080.81 360.027 525.059 249.227 1592.23 245.629 816.188
2.35e+06 1527.26 440.334 423.848 204.805 486.442 742.327 1053.83 302.242 524.893 699.433 1406.39 251.729 1138.23 182.998 481.715 1047.04 810.64 1151.13 2475.37 485.04 463.711 411.231 334.798 1322.48 307.089 210.041 1802.32 1504.82 545.535 487.197 246.959 1337.3 3351.62 455.716 1081.48 360.282 525.494 249.439 1594.2 245.707 816.828
2.352e+06 1527.41 440.848 424.459 204.749 486.218 742.996 1054.98 302.417 525.544 699.837 1407.13 251.74 1139.01 182.97 482.046 1048.06 810.716 1151.74 2477.28 485.297 464.116 411.658 334.991 1323.92 307.418 210.116 1804.44 1505.4 546.007 487.695 247.34 1338.41 3355.3 456.064 1082.11 360.541 525.826 249.693 1596.11 245.762 817.459
2.354e+06 1527.49 441.342 425.085 204.807 485.908 743.63 1056.16 302.509 526.3 700.273 1407.95 251.821 1139.79 182.94 482.237 1049.01 810.76 1152.33 2479.26 485.515 464.54 412.094 335.114 1325.36 307.751 210.065 1806.44 1505.91 546.532 488.197 247.721 1339.52 3359.05 456.442 1082.72 360.89 526.231 249.944 1598.12 245.81 818.09
2.356e+06 1527.49 441.902 425.71 204.87 485.628 744.286 1057.3 302.66 527.097 700.732 1408.76 251.8 1140.62 182.86 482.447 1049.93 810.856 1152.83 2481.23 485.72 464.931 412.641 335.227 1326.78 308.011 210.036 1808.52 1506.37 546.958 488.752 248.066 1340.72 3362.83 456.758 1083.33 361.16 526.654 250.249 1600.18 245.956 818.722
2.358e+06 1527.57 442.381 426.337 205.037 485.503 744.945 1058.47 302.961 527.911 701.262 1409.65 251.926 1141.33 182.694 482.735 1050.91 810.914 1153.37 2483.24 485.91 465.336 413.059 335.362 1328.16 308.298 209.974 1810.66 1507.01 547.378 489.304 248.338 1342.01 3366.53 457.122 1083.96 361.427 527.096 250.51 1602.24 246.043 819.372
2.36e+06 1527.6 442.843 426.957 205.036 485.428 745.666 1059.64 303.182 528.613 701.755 1410.5 252 1142.01 182.57 483.023 1051.87 810.858 1153.97 2485.37 486.052 465.869 413.59 335.513 1329.63 308.56 209.965 1812.71 1507.69 547.82 489.818 248.636 1343.31 3370.43 457.444 1084.63 361.734 527.458 250.706 1604.15 246.112 820.018
2.362e+06 1527.62 443.336 427.649 205.109 485.357 746.351 1060.85 303.319 529.384 702.198 1411.22 252.023 1142.81 182.479 483.306 1052.87 810.881 1154.62 2487.38 486.378 466.288 414.101 335.547 1331.12 308.772 209.905 1814.81 1508.33 548.198 490.308 248.998 1344.46 3374.22 457.717 1085.35 361.963 527.949 250.918 1606.12 246.194 820.661
2.364e+06 1527.58 443.776 428.379 205.227 485.326 746.969 1062.06 303.463 530.016 702.566 1411.92 252 1143.59 182.407 483.523 1053.79 810.846 1155.28 2489.35 486.507 466.684 414.715 335.637 1332.58 309.07 209.916 1816.9 1508.91 548.535 490.877 249.291 1345.68 3378.02 457.911 1086.06 362.285 528.353 251.116 1608.24 246.285 821.291
2.366e+06 1527.5 444.24 428.962 205.341 485.237 747.728 1063.23 303.597 530.745 702.998 1412.63 252.075 1144.4 182.366 483.689 1054.78 810.846 1155.91 2491.29 486.628 467.096 415.135 335.795 1334.03 309.378 209.898 1819.01 1509.33 549.006 491.46 249.623 1346.88 3381.8 458.165 1086.77 362.554 528.862 251.277 1610.29 246.339 821.922
2.368e+06 1527.36 444.685 429.592 205.339 485.134 748.377 1064.45 303.78 531.514 703.388 1413.33 252.188 1145.21 182.328 483.895 1055.64 810.833 1156.41 2493.32 486.772 467.554 415.535 335.801 1335.64 309.668 209.919 1821.08 1509.85 549.4 491.888 249.951 1348.07 3385.74 458.467 1087.44 362.839 529.42 251.353 1612.33 246.508 822.55
2.37e+06 1527.27 445.196 430.199 205.419 485.076 749.011 1065.59 303.947 532.268 703.751 1414 252.271 1146.07 182.267 484.15 1056.43 810.806 1156.93 2495.44 487.001 468.032 415.931 335.868 1337.31 309.897 209.947 1823.18 1510.46 549.761 492.395 250.341 1349.37 3389.65 458.729 1087.95 363.063 529.883 251.492 1614.43 246.579 823.184
2.372e+06 1527.22 445.841 430.744 205.517 484.975 749.627 1066.72 304.02 532.97 704.156 1414.68 252.339 1146.83 182.26 484.383 1057.37 810.73 1157.49 2497.49 487.108 468.553 416.398 335.917 1339.03 310.134 210.066 1825.31 1510.97 550.185 492.928 250.7 1350.65 3393.53 458.997 1088.54 363.158 530.305 251.561 1616.6 246.711 823.818
2.374e+06 1527.23 446.344 431.336 205.52 484.785 750.241 1067.96 304.113 533.617 704.576 1415.32 252.459 1147.68 182.262 484.618 1058.38 810.723 1158.1 2499.56 487.252 469.185 416.839 336.028 1340.66 310.314 210.247 1827.42 1511.41 550.761 493.381 250.996 1351.92 3397.5 459.255 1089.14 363.364 530.833 251.711 1618.77 246.783 824.465
2.376e+06 1527.19 446.798 431.949 205.656 484.6 750.932 1069.18 304.259 534.135 704.969 1415.9 252.696 1148.53 182.353 484.767 1059.34 810.628 1158.66 2501.51 487.624 469.822 417.258 336.128 1342.35 310.581 210.476 1829.44 1511.94 551.142 493.858 251.358 1353.26 3401.34 459.427 1089.8 363.614 531.22 251.828 1620.85 246.814 825.104
2.378e+06 1527.29 447.263 432.558 205.785 484.493 751.596 1070.35 304.418 534.761 705.431 1416.57 252.929 1149.41 182.439 484.979 1060.33 810.46 1159.2 2503.48 487.924 470.416 417.743 336.193 1344.13 310.756 210.64 1831.5 1512.46 551.587 494.387 251.626 1354.59 3405.12 459.62 1090.43 363.815 531.581 251.911 1622.99 246.914 825.752
2.38e+06 1527.3 447.719 433.195 205.981 484.234 752.299 1071.5 304.584 535.412 705.832 1417.18 253.101 1150.25 182.594 485.127 1061.36 810.367 1159.81 2505.39 488.136 470.91 418.198 336.393 1345.83 310.927 210.681 1833.62 1512.99 551.987 494.918 251.977 1355.89 3408.97 459.84 1090.94 364.084 532.021 251.939 1625.02 246.999 826.388
2.382e+06 1527.37 448.184 433.771 206.115 483.982 753.015 1072.7 304.705 535.995 706.197 1417.89 253.267 1151.15 182.685 485.314 1062.33 810.246 1160.36 2507.32 488.421 471.348 418.644 336.509 1347.59 311.181 210.612 1835.72 1513.54 552.447 495.508 252.315 1357.08 3412.9 460.016 1091.56 364.177 532.511 252.072 1627.15 247.193 827.027
2.384e+06 1527.38 448.564 434.423 206.259 483.736 753.775 1073.89 304.83 536.688 706.724 1418.65 253.327 1152.02 182.734 485.47 1063.26 810.181 1160.91 2509.14 488.814 471.93 419 336.685 1349.3 311.481 210.496 1837.89 1514.06 552.916 495.963 252.637 1358.35 3416.79 460.311 1092.16 364.382 532.948 252.163 1629.22 247.346 827.67
2.386e+06 1527.4 449.026 435.039 206.411 483.462 754.571 1075.1 304.861 537.304 707.19 1419.53 253.408 1152.87 182.829 485.814 1064.18 810.218 1161.38 2511.1 489.153 472.588 419.372 336.857 1351.01 311.779 210.45 1839.97 1514.62 553.429 496.462 253.001 1359.5 3420.65 460.58 1092.86 364.642 533.366 252.232 1631.32 247.454 828.324
2.388e+06 1527.41 449.394 435.527 206.562 483.284 755.342 1076.35 304.92 537.951 707.6 1420.1 253.561 1153.68 182.884 485.933 1065.07 810.157 1161.82 2512.97 489.351 473.129 419.814 337.025 1352.75 312.146 210.503 1842.12 1515.12 553.963 497.054 253.381 1360.83 3424.46 460.766 1093.58 364.897 533.839 252.309 1633.41 247.544 828.963
2.39e+06 1527.38 449.771 436.08 206.655 483.068 756.163 1077.59 305.046 538.628 707.945 1420.72 253.691 1154.5 182.959 486.097 1066 810.064 1162.3 2514.81 489.573 473.59 420.167 337.159 1354.46 312.488 210.474 1844.29 1515.59 554.485 497.649 253.68 1362.06 3428.2 460.987 1094.26 365.144 534.355 252.419 1635.47 247.687 829.591
2.392e+06 1527.35 450.174 436.501 206.748 482.863 756.818 1078.86 305.133 539.276 708.445 1421.33 253.875 1155.34 183.012 486.25 1067.01 809.958 1162.79 2516.55 489.819 474.033 420.67 337.3 1356.04 312.829 210.447 1846.35 1516.12 554.966 498.24 253.992 1363.43 3432 461.268 1094.95 365.31 534.763 252.455 1637.6 247.687 830.214
2.394e+06 1527.31 450.584 436.891 206.92 482.662 757.451 1080.18 305.219 539.937 708.848 1422.03 254.021 1156.07 183.063 486.488 1067.92 809.891 1163.3 2518.34 490.04 474.477 421.207 337.42 1357.67 313.22 210.598 1848.5 1516.62 555.275 498.787 254.387 1364.82 3435.86 461.507 1095.59 365.411 535.138 252.704 1639.66 247.803 830.846
2.396e+06 1527.37 451.023 437.369 207.078 482.556 758.109 1081.41 305.41 540.636 709.234 1422.82 254.243 1156.82 183.049 486.757 1068.74 809.676 1163.97 2520.1 490.191 474.922 421.656 337.554 1359.3 313.586 210.656 1850.63 1517.11 555.633 499.358 254.716 1366.13 3439.67 461.722 1096.27 365.723 535.562 252.863 1641.8 248.022 831.486
2.398e+06 1527.46 451.429 437.778 207.186 482.277 758.8 1082.58 305.47 541.351 709.657 1423.47 254.43 1157.7 183.065 487.021 1069.59 809.455 1164.5 2521.79 490.347 475.298 422.041 337.545 1360.87 313.98 210.796 1852.73 1517.55 556.021 499.956 255.03 1367.33 3443.49 461.86 1096.92 365.971 536.018 253.069 1643.77 248.209 832.095
2.4e+06 1527.56 451.887 438.103 207.274 482.062 759.461 1083.78 305.549 541.985 710.031 1424.09 254.488 1158.62 183.141 487.148 1070.44 809.252 1165.01 2523.71 490.496 475.693 422.454 337.644 1362.46 314.416 210.94 1854.76 1518.04 556.447 500.474 255.413 1368.53 3447.24 462.004 1097.63 366.158 536.516 253.288 1645.69 248.423 832.707
2.402e+06 1527.74 452.188 438.476 207.333 481.9 760.111 1084.96 305.693 542.685 710.436 1424.78 254.665 1159.49 183.254 487.341 1071.31 809.101 1165.57 2525.5 490.656 476.139 422.834 337.799 1364.04 314.827 211.036 1856.79 1518.47 556.849 501 255.804 1369.85 3450.98 462.145 1098.37 366.27 537.019 253.477 1647.6 248.497 833.325
2.404e+06 1527.86 452.562 438.847 207.448 481.734 760.789 1086.17 305.823 543.406 710.825 1425.5 254.81 1160.33 183.289 487.525 1072.17 808.77 1166.13 2527.17 490.829 476.726 423.191 337.932 1365.52 315.22 211.283 1858.76 1519.06 557.313 501.525 256.042 1371.12 3454.78 462.305 1099.16 366.38 537.472 253.659 1649.5 248.739 833.941
2.406e+06 1528.07 452.931 439.181 207.524 481.65 761.365 1087.4 305.94 544.141 711.259 1426.16 254.871 1161.28 183.317 487.783 1073.17 808.513 1166.68 2528.81 491.02 477.383 423.622 338.127 1367.11 315.584 211.329 1860.82 1519.52 557.738 502.069 256.338 1372.39 3458.68 462.438 1099.91 366.461 538.029 253.666 1651.46 248.921 834.566
2.408e+06 1528.18 453.226 439.582 207.702 481.43 761.995 1088.51 306.116 544.867 711.731 1426.87 254.821 1162.2 183.375 488.045 1074.18 808.236 1167.18 2530.52 491.2 477.948 423.972 338.245 1368.49 315.876 211.464 1862.79 1519.91 558.194 502.686 256.616 1373.6 3462.5 462.568 1100.6 366.682 538.494 253.941 1653.37 249.14 835.176
[truncated: 1,920,453 more chars]
