# Supplementary material for: Topological digestion drives time-varying rheology of entangled DNA fluids
Source: Nat Commun. 2022 Jul 28;13:4389. doi: 10.1038/s41467-022-31828-w (PMC9334285; doi:10.1038/s41467-022-31828-w)
Supplement: Supplementary file 3 — Source Data [file 41467_2022_31828_MOESM3_ESM.zip › SOURCE_DATA/DATA_FIG2/panel_b_MSD_entangled/g3_SCMdigest.N40M800SS0.06.dat.90pc]

#t[t_LJ]	g3
0 0 0 0 0 0 0 0 0 0 0 0 0 0 0 0 0 0 0 0 0 0 0 0 0 0 0 0 0 0 0 0 0 0 0 0 0 0 0 0 0 0
2000 2.9239 2.61993 3.41204 3.0211 2.75356 2.54642 2.84313 2.55448 2.76323 2.26437 2.84551 2.72656 2.86328 2.92704 2.68422 2.45735 2.49459 2.76404 2.95023 2.40393 2.62988 2.5481 2.83416 2.93155 2.26966 2.92428 2.76309 2.93308 3.28888 2.71993 2.62387 3.35434 2.99894 2.57093 2.72606 2.78748 3.86659 3.44205 3.47294 3.50913 2.85035
4000 4.34041 3.90488 5.01403 4.38518 4.32817 3.70526 4.39389 3.62301 3.94388 3.38649 4.38827 4.18876 4.22448 4.34466 4.00393 3.59367 3.84488 4.14565 4.41047 3.63461 3.52974 3.88618 4.22019 4.37548 3.3383 4.54953 3.96591 4.30487 4.64747 3.81125 3.83655 5.00315 4.56802 3.72676 3.93475 4.45508 6.08014 5.17412 5.38429 5.41117 4.25019
6000 5.65098 5.1519 6.47313 5.36386 5.36639 4.70936 5.32485 4.33198 4.81558 4.31744 5.55737 5.20789 5.65354 5.48828 4.95978 4.54377 4.85074 5.34487 5.9672 4.4263 4.23343 5.05122 5.40834 5.56898 3.94867 5.97765 5.02738 5.68429 5.88066 4.8281 4.92942 6.80535 5.54391 4.55982 4.90378 5.85337 7.75701 6.39195 7.13182 6.73143 5.39304
8000 6.35484 6.04938 7.61179 6.22889 6.3669 5.85326 6.18818 5.17604 5.28981 5.02834 6.40647 6.28504 6.82021 6.30039 5.7789 5.51401 5.87097 6.19844 7.07066 5.21301 4.7895 5.95874 6.27952 6.53067 4.37575 7.16075 5.72198 6.9347 6.69952 5.60007 5.96574 8.13668 6.26898 5.34325 5.86744 6.88174 9.03125 7.16444 8.81136 8.18885 6.33291
10000 7.03243 7.03843 8.37798 7.00711 7.24471 6.65679 6.86072 6.02351 5.70543 5.68429 7.09698 7.35989 8.03865 7.03706 6.63392 6.28534 6.7225 7.003 8.07848 5.89668 5.11028 6.63896 7.24816 7.37274 4.87704 8.34948 6.74053 7.84041 7.3055 6.15469 6.93566 9.16014 7.03483 5.89378 6.70599 7.69435 10.3488 7.89655 10.5579 9.14918 7.16997
12000 7.64553 7.87778 9.17372 7.65393 8.10386 7.47115 7.90431 6.68714 6.20921 6.40726 7.7565 8.20448 9.09134 7.76647 7.29383 7.13308 7.35243 7.65307 9.00555 6.62715 5.63747 7.18543 8.32405 8.29403 5.21503 9.33615 7.53002 8.39085 8.18054 6.69827 7.78568 9.90926 7.63392 6.34244 7.49592 8.39107 11.5711 8.54554 11.8783 10.1971 7.939
14000 8.23351 8.7026 9.67217 8.05036 9.20768 8.13104 8.9997 7.2817 6.70257 7.07198 8.4293 9.03994 10.0396 8.55196 8.06175 8.08789 8.0395 8.09995 9.62591 7.01677 5.91934 7.82498 8.99388 9.03926 5.74983 10.3516 8.21915 9.18375 8.68461 7.14037 8.51574 10.6806 8.22483 6.52485 8.28735 9.12864 12.8144 9.30126 13.1639 11.0954 8.64724
16000 8.95275 9.46515 10.2239 8.62743 10.0578 8.61923 10.0064 7.67137 6.97797 7.64956 9.01921 9.93138 10.8926 8.98414 8.64168 8.80101 8.49648 8.64133 10.0737 7.30958 6.23835 8.28902 9.5973 9.85496 6.15708 11.4001 8.72591 9.93758 9.27591 7.81509 9.30571 11.4426 8.86364 6.79187 8.83121 9.717 13.634 9.85844 14.7953 11.8141 9.28469
18000 9.3831 10.0256 10.516 9.16559 10.8145 9.1095 10.7672 8.05736 7.38546 8.15552 9.69013 10.8216 11.8293 9.05611 9.18329 9.46263 9.0542 9.23953 10.4195 7.79166 6.85912 8.93217 10.0454 10.4181 6.53167 12.462 9.27376 10.6018 9.51871 8.06567 9.94092 12.1798 9.26381 6.95477 9.53275 10.2169 14.826 10.0837 16.1927 12.8305 9.86645
20000 9.69172 10.691 10.8259 9.72595 11.422 9.37191 11.4091 8.71459 7.80363 8.76313 10.1723 11.477 12.5269 9.51254 9.72655 9.99701 9.68102 9.80683 11.1397 8.35818 7.06852 9.24956 10.974 11.0337 6.80075 13.2077 9.9895 11.2372 9.86623 8.51118 10.7843 12.6189 9.85729 7.26955 10.1708 10.8286 15.8045 10.3264 17.217 13.6232 10.4314
22000 10.1917 11.1532 11.1967 10.4332 12.3417 9.49183 12.2103 9.18865 8.19554 9.38646 10.9209 12.2918 13.2866 10.028 10.1805 10.6308 10.3437 10.4018 11.6195 8.89877 7.48569 9.73117 11.6148 11.8597 7.36454 13.7782 10.6044 12.0847 10.3883 8.80002 11.3179 12.8593 10.5049 7.64607 10.8661 11.308 16.9103 10.5066 18.4448 14.6097 11.0269
24000 10.7829 11.6699 11.5824 10.802 13.1569 9.84396 12.9434 9.62992 8.49154 9.99974 11.4248 12.8368 13.7452 10.5535 10.6843 11.4402 11.0769 10.9475 12.0082 9.35378 8.01896 10.0857 11.9051 12.3578 7.6687 14.5258 11.1459 12.4655 10.9629 9.12093 11.9011 13.4381 11.02 7.96213 11.1436 11.8415 18.068 10.9587 19.9159 15.5153 11.5749
26000 11.2676 12.2578 12.0612 11.1358 13.7679 9.86757 13.6501 9.72268 8.89591 10.736 11.9476 13.541 14.1474 11.1095 11.2171 12.1053 11.5863 11.4151 12.5002 9.58212 8.48636 10.5939 12.2486 12.7512 7.8155 15.2411 11.6364 12.5105 11.3396 9.37743 12.4549 14.0464 11.6119 8.26196 11.3933 11.9765 18.8405 11.2901 21.0294 16.1043 12.0381
28000 11.8247 12.8038 12.4903 11.336 14.4335 10.2494 14.2378 10.2797 9.32464 11.3508 12.4243 14.3651 14.5879 11.6811 11.6321 12.8323 12.1269 11.9883 13.2531 9.95081 8.84686 11.1408 12.9536 13.1903 8.11322 15.9877 12.3387 12.6278 11.8748 9.84112 13.1971 14.3043 12.1683 8.61554 11.7438 12.2633 19.7865 11.6353 22.0992 16.7194 12.5655
30000 12.0743 13.1287 12.8502 11.3173 15.1592 10.4317 14.7657 10.7387 9.99349 11.814 12.836 14.7313 14.8299 12.2202 12.3767 13.5293 12.7111 12.3105 14.0965 10.3719 8.91627 11.4464 13.5399 13.7554 8.44774 16.7738 12.7491 12.6427 11.9312 9.84952 13.7722 14.8508 12.7463 8.9145 12.0611 12.7364 20.6873 11.9312 22.976 17.2371 13.0063
32000 12.4627 13.6488 12.8319 11.5529 15.7643 10.8958 15.2789 11.1887 10.4102 12.4868 13.3448 15.0503 15.2342 12.4514 12.8042 14.0424 13.4492 12.7107 14.9423 10.6998 9.11109 11.6537 13.8327 14.4867 8.85954 17.244 13.127 12.7685 12.4494 10.0037 14.3439 15.5677 13.2215 9.18729 12.3177 13.1707 21.5829 12.2958 23.5307 17.7257 13.4433
34000 12.7545 14.2569 13.0047 11.9403 16.3984 11.2487 15.7546 11.6655 10.7176 13.0258 13.8047 15.5897 15.6176 12.8212 13.3084 14.5674 14.137 13.3278 15.4612 10.754 9.39677 11.8855 14.2548 15.0663 9.33079 17.9312 13.5874 12.947 12.9088 10.285 14.8389 16.4158 13.7068 9.48284 12.5947 13.7803 21.8804 12.4225 24.3074 18.4233 13.8901
36000 13.1208 14.7555 13.2606 12.1284 16.8199 11.6963 16.2495 12.0941 11.1256 13.5998 14.1907 16.0852 16.0989 13.1233 13.825 14.93 14.6943 13.6554 15.9881 11.0595 9.70196 12.1877 14.7261 15.5196 9.62981 18.7898 13.9989 13.2187 13.3789 10.6836 15.5517 17.349 14.1913 9.82981 12.808 14.2592 22.8426 12.6029 25.3229 19.1017 14.3549
38000 13.09 15.231 13.579 12.334 17.4251 12.0143 16.8028 12.4918 11.2989 14.1537 14.6956 16.3899 16.7057 13.3699 14.1883 15.4263 15.1406 14.0109 16.3819 11.4856 9.99038 12.4808 14.9631 16.1673 9.97349 19.5803 14.3756 13.2402 13.7648 11.2386 16.1476 18.0097 14.6321 9.87968 13.187 15.0429 23.4795 12.5149 26.2004 19.709 14.7698
40000 13.0314 15.7386 14.0191 12.4912 18.3994 12.4516 17.3849 12.8399 11.6074 14.4561 15.1462 16.8464 17.1786 13.4925 14.6699 15.9901 15.8216 14.3783 17.1131 11.9435 10.2201 12.7965 14.9524 16.8571 10.1705 20.515 14.824 13.539 14.0031 11.5751 16.7482 18.4028 14.8802 9.97638 13.5313 15.5495 23.8587 12.611 27.0758 20.2405 15.1832
42000 13.122 16.3246 14.5982 12.6964 19.2087 12.9238 17.8859 13.0401 11.9406 14.7552 15.8114 16.9793 17.5655 13.6584 14.8016 16.5883 16.5486 14.6373 17.4384 12.3437 10.4242 13.1138 15.1777 17.5335 10.2949 21.336 15.1345 13.6843 14.5331 11.9438 17.4587 18.9326 15.4367 9.98361 14.3723 15.906 24.1874 12.8546 28.2197 20.1512 15.5887
44000 13.0657 16.6833 15.2858 12.8498 19.9042 13.4061 18.2615 13.3343 12.1397 15.1773 16.2214 17.2443 17.757 13.9748 15.2136 17.3275 17.2318 14.9275 17.6558 12.6647 10.6668 13.0678 15.6101 18.1064 10.5422 21.8477 15.5717 13.6029 14.9298 12.1919 18.3597 19.4 16.0702 10.1062 14.9439 16.2056 24.8921 12.8902 28.8948 20.8606 15.9772
46000 12.9892 17.1778 15.7212 12.9857 20.7407 13.8179 18.6501 13.5998 12.3546 15.4618 16.55 17.5953 18.0204 14.375 15.4257 17.9134 17.8858 15.2866 17.9056 13.0586 10.9657 13.1347 15.9136 18.5503 10.7983 22.5196 15.9618 13.4184 15.5913 12.6647 19.2631 20.168 16.684 10.3157 15.3721 16.5959 25.6451 13.1137 30.2974 20.9007 16.3847
48000 13.2135 17.4792 16.3974 13.1012 21.5488 14.3047 19.0047 13.7518 12.6788 15.7284 16.8613 18.1725 17.9075 14.651 15.7236 18.4502 18.5586 15.8209 18.0433 13.4815 11.0949 13.2069 16.0789 18.9956 10.9771 23.1362 16.2895 13.4251 15.8793 12.9604 20.041 20.8537 17.174 10.5791 15.652 17.0172 26.34 13.343 31.6959 20.9359 16.7639
50000 13.5226 17.7564 16.8384 13.4037 22.3916 14.3001 19.5713 13.8726 12.8206 15.8395 17.1737 18.4809 18.0674 14.9448 15.8992 19.1358 19.3401 16.3815 18.168 13.5379 11.0353 13.3967 16.2461 19.4095 11.2901 23.7523 16.8732 13.5688 16.1524 13.43 20.9392 21.6956 17.7346 10.6927 16.1965 17.4802 26.884 13.8082 33.1812 21.0553 17.1567
52000 14.059 18.0469 17.2124 13.4127 23.3723 14.5018 19.7464 14.2447 12.9579 16.1272 17.5308 18.8068 18.3831 15.3016 16.3132 19.751 20.0767 16.6428 18.5193 13.7094 10.9942 13.6969 16.182 19.9883 11.7004 24.5996 17.0025 13.6064 16.774 13.8076 21.535 22.497 18.1575 10.7867 16.7771 17.9876 27.6417 14.0454 34.0901 21.2989 17.5471
54000 14.621 17.9939 17.3555 13.5541 24.4241 14.6092 19.963 14.4489 13.1105 16.1668 18.179 19.0891 18.6173 15.749 16.6843 20.4751 20.6294 16.9233 18.6863 13.8049 11.0765 13.9016 16.6178 20.4752 11.8275 25.3839 16.9587 13.8126 17.4335 14.264 22.2913 23.622 18.5646 10.9751 17.181 18.3174 28.5414 14.2031 35.3758 21.7378 17.9411
56000 15.1154 18.0076 17.4758 13.9571 25.2339 14.7495 20.102 14.4922 13.2511 16.3271 18.733 19.1485 19.1601 16.0839 16.947 20.9738 21.1076 16.7614 19.2 14.0835 11.2148 13.9868 17.0119 20.9701 11.9391 25.9771 17.0443 14.0648 17.9906 14.7413 22.9738 24.2555 18.9089 11.039 17.7452 18.6694 29.4023 13.8435 36.1385 22.4577 18.2821
58000 15.2848 18.1292 17.6274 14.6259 26.1695 15.052 20.2087 14.656 13.469 16.3553 18.7148 19.7084 19.3448 16.7358 17.0856 21.3961 21.6741 16.7396 19.7145 14.4686 11.3391 14.0697 17.1335 21.2196 11.9339 26.7018 17.2274 14.1665 18.4002 14.9569 23.6654 24.8819 19.2953 11.3288 18.4856 18.8677 30.1637 13.7877 37.2578 23.6167 18.6415
60000 15.4891 18.2787 17.9473 14.8279 26.9838 15.1508 20.2877 14.8475 13.4933 16.6177 19.0561 20.1722 19.593 16.8678 17.3528 21.8805 22.135 16.8451 20 14.6142 11.3798 14.2248 17.5497 21.8264 12.1174 27.3638 17.2393 14.6396 18.7272 15.1637 24.2921 25.2308 19.6035 11.6262 19.074 19.1 30.6315 13.9109 38.4628 24.6894 18.9823
62000 15.6786 18.5213 18.1031 15.1329 27.5634 15.3286 20.1153 14.9779 13.5628 16.9645 19.466 20.2461 19.7603 17.0818 17.6845 22.4043 22.834 17.1275 20.1845 14.6747 11.5085 14.4923 17.9754 21.9414 12.545 28.0725 17.2089 15.1719 18.9837 15.481 24.7618 25.3107 19.7612 11.8219 19.5733 19.2775 31.2623 13.8435 39.6912 25.4993 19.2899
64000 15.9478 18.6442 18.2411 15.4953 28.3497 15.4571 20.139 15.0859 13.8982 17.0695 19.8119 20.4084 19.8392 17.2356 17.7947 22.9213 23.139 17.3122 20.3799 14.9622 11.5322 14.7883 18.241 22.2071 12.74 28.8965 17.3467 15.5688 19.4691 15.9092 25.3544 25.2701 20.0094 12.1288 20.0331 19.9535 31.6534 13.8687 40.7488 26.1182 19.5992
66000 16.3313 18.5385 18.4598 15.8385 29.4473 15.845 20.2025 15.3513 13.9664 17.1845 20.1683 20.7673 20.1074 17.3836 17.9954 23.3375 23.5852 17.6725 20.5934 15.207 11.4278 14.8821 18.1586 22.3819 13.0347 29.7032 17.4296 16.0954 19.8407 16.0887 25.7669 25.6481 20.2358 12.3913 20.6149 20.4106 32.4311 14.1783 42.0567 26.7605 19.938
68000 16.6596 18.6642 18.8068 16.106 30.2573 16.1851 20.1627 15.643 14.0857 17.5286 20.6376 21.2505 20.1852 17.5001 18.1347 23.8215 23.8993 18.1355 20.7033 15.3228 11.4664 14.914 18.1768 22.4865 13.2584 30.6669 17.2889 16.4648 20.2095 16.3096 26.183 25.8819 20.4565 12.5813 21.3265 20.741 33.2402 14.04 43.0647 27.3394 20.2446
70000 16.7663 18.3529 19.3333 16.8358 31.0314 16.3752 19.9793 16.0548 14.213 17.7347 21.2139 21.6001 19.9966 17.6363 18.1238 24.4495 24.3812 18.4615 21.1991 15.6642 11.5877 14.9076 17.9945 22.7994 13.4526 31.1265 17.2646 16.798 20.2806 16.6473 26.577 26.2489 21.0359 12.7615 21.8101 21.2719 34.0291 13.9898 44.0528 28.1165 20.5539
72000 17.1092 18.2636 19.5501 17.4082 31.7715 16.6555 19.8007 16.2188 14.3001 17.9049 21.6065 22.1404 20.0253 17.9188 18.3002 25.0217 24.8817 19.0533 21.4275 15.7535 11.4843 15.1485 18.228 22.9186 13.7007 31.4491 17.5265 17.0615 20.4995 16.7756 27.2923 26.8245 21.4739 12.9428 22.1872 21.7415 34.7321 14.4895 44.9877 28.9289 20.8876
74000 17.1507 18.2376 19.9829 17.8647 32.298 17.0234 19.6856 16.5777 14.4094 18.0183 21.9029 22.5095 20.0447 18.2369 18.5443 25.5543 25.4128 19.418 21.4395 16.0201 11.6217 15.5472 18.5672 23.318 14.0306 31.8963 17.7111 17.486 20.6861 16.9748 27.9168 27.0716 22.0683 13.1621 22.2769 22.0159 35.2256 14.3022 46.1967 29.4202 21.1957
76000 17.2479 18.1637 20.4808 18.3778 32.8513 17.2421 19.7541 16.846 14.507 18.2104 22.284 23.0286 20.3212 18.8156 18.6703 26.0577 25.9107 19.5698 21.4361 16.1448 11.6754 15.9518 18.5402 23.5957 14.1937 32.8171 17.9708 17.5027 21.3805 17.33 28.5238 27.4266 22.4995 13.4858 22.5429 22.2859 35.7591 14.4582 47.3692 30.0185 21.5312
78000 17.2692 17.8608 20.4346 18.669 33.4013 17.6483 19.6595 17.3331 14.4386 18.4462 22.7432 23.469 20.2382 19.2443 18.9245 26.4218 26.4647 19.6138 21.5999 16.3422 12.0629 16.2576 18.7898 23.8685 14.367 33.8303 18.0989 17.6919 21.6444 17.5511 29.3254 27.6141 22.7396 13.7418 22.669 22.4118 36.2738 14.7629 48.6229 30.3521 21.8224
80000 17.1432 17.7139 20.8018 19.0313 33.9266 17.7672 19.5887 17.726 14.6855 18.805 23.1286 23.6222 20.1848 19.5484 18.9795 26.7845 26.8786 20.0278 21.774 16.6459 12.2329 16.5328 19.0481 24.2272 14.7722 34.5595 18.4923 17.9236 21.7753 17.7529 29.9536 27.8269 23.1392 13.8119 22.6237 22.3922 36.8424 14.9946 49.9652 30.5157 22.1036
82000 17.1128 17.5441 20.9006 19.4733 34.0057 17.9546 19.5799 18.2721 15.0435 19.1103 23.3792 23.9339 20.3569 19.5272 19.1468 27.1144 27.4099 20.3624 21.8858 16.9231 12.29 16.8335 19.4248 24.394 15.1387 35.4838 18.7665 18.0802 21.7354 17.9963 30.4197 27.895 23.5903 13.8013 22.7298 22.7672 37.2799 15.1713 51.3677 30.7067 22.3727
84000 16.9817 17.3519 21.136 19.6653 34.0759 18.0911 19.6815 18.4519 15.2612 19.4109 23.5615 24.0597 20.5612 19.5379 19.2939 27.4467 27.6108 20.5551 21.8462 17.1699 12.5175 17.0402 19.4158 24.6373 15.4132 36.616 19.1371 18.2111 22.0069 18.2012 30.8564 28.2679 24.008 13.7927 22.9119 23.0658 37.769 15.2364 52.5655 30.9323 22.6088
86000 17.1424 17.4277 21.5642 20.0015 34.4265 17.9804 19.7239 19.1428 15.581 19.713 23.7011 24.0913 20.5266 19.5903 19.4973 27.8933 27.8279 20.5331 21.8738 17.4342 12.8001 17.2133 19.7332 24.8881 15.5267 37.9855 19.1745 18.3958 22.1273 18.3494 31.0634 28.1955 24.2722 13.9059 22.9567 23.2793 38.2276 15.4307 53.9406 31.4242 22.8641
88000 17.0681 17.3509 21.8047 20.2255 35.1687 17.9645 19.6934 19.6083 15.798 20.0504 23.77 23.9068 20.6712 19.8944 19.6593 28.3886 28.1647 20.8693 21.8622 17.5084 12.8602 17.5858 20.0422 25.3198 15.8701 39.5195 19.4583 18.6812 22.3352 18.8291 31.2132 28.5573 24.5868 13.9103 23.2431 23.6188 39.2072 15.6647 55.1555 31.7968 23.1721
90000 17.2573 17.535 21.6421 20.6002 35.6068 18.0489 19.6623 19.8157 15.9354 20.1367 23.9415 24.0809 20.7661 20.1389 19.7773 28.8673 28.4481 20.9866 21.927 17.7301 12.9875 17.7375 20.5384 25.4746 16.1335 40.992 19.8702 18.842 22.5427 18.8779 31.6532 28.4342 25.0791 13.7101 23.5973 23.8035 39.6331 15.7243 56.2152 31.9325 23.4171
92000 17.2017 17.6293 21.7242 20.9724 35.8628 18.0996 19.8575 20.3256 16.1729 20.2853 24.1274 24.2617 20.8715 20.4172 19.6059 29.3657 28.6277 21.0991 21.7157 17.9898 13.1495 17.9643 20.9833 25.6142 16.2194 42.0246 20.2571 19.1177 22.3545 18.9895 31.7384 28.7911 25.3703 13.8782 23.8703 24.1562 40.1876 15.8774 57.2974 32.038 23.6523
94000 17.3707 17.7052 22.0614 21.4255 36.1908 18.1545 20.184 20.7585 16.3625 20.5118 24.3101 24.0826 21.0001 20.7577 19.3894 29.9631 29.0173 21.186 21.6363 18.2621 13.1837 18.2472 21.0339 25.8664 16.2996 42.9133 20.4888 19.3477 22.4617 19.1092 31.8995 28.6564 25.8779 14.1396 24.2888 24.5156 41.0045 16.1247 58.6245 32.2498 23.9166
96000 17.5534 17.8044 22.1311 21.645 36.6422 18.1733 20.4077 21.1784 16.8655 20.7636 24.7153 23.9494 21.0894 21.3033 19.3458 30.2221 29.3801 21.4924 21.5641 18.578 13.4491 18.4101 21.4982 25.713 16.606 43.8299 20.6612 19.4042 22.4951 19.1777 32.4828 28.5953 26.118 14.1636 24.78 24.9325 41.2411 16.2067 59.6633 32.3433 24.1644
98000 17.4949 18.1342 22.3676 22.2063 36.9702 18.1184 20.7045 21.6595 17.2407 21.1026 24.886 23.5912 21.0698 21.736 19.2942 30.6471 29.7574 21.6975 21.4352 18.9729 13.5366 18.5329 21.781 25.4896 16.8746 44.6006 21.2157 19.6074 22.8063 19.2267 32.9798 28.4978 26.265 14.244 25.1224 25.3247 41.9678 16.3999 60.9949 32.2886 24.4211
100000 17.5872 18.8063 22.4669 22.4829 37.4197 18.284 20.883 22.4026 17.6459 21.3105 25.222 23.4018 21.2289 22.2551 19.3966 31.044 30.4087 21.8446 21.2595 19.5802 13.7229 18.838 22.016 25.8082 16.9997 45.4356 21.6537 20.0524 22.799 19.0847 33.2661 28.7622 26.4849 14.2904 25.5329 25.7361 42.5289 16.6663 61.9903 32.5789 24.7294
102000 17.8335 19.238 22.5786 22.8259 37.7373 18.2772 21.0606 22.9725 18.144 21.4973 25.6245 23.3389 21.4844 22.7257 19.4922 31.4737 30.6903 22.1218 21.1736 20.1241 13.8464 18.93 22.25 25.7702 17.2275 46.6038 22.0682 20.6124 23.2783 19.0746 33.7505 28.5989 26.9322 14.5151 25.7534 26.0915 42.9971 16.8212 62.8732 32.5805 25.0247
104000 18.0058 19.6139 22.7959 23.1826 38.051 18.4289 21.2811 23.5517 18.3629 21.666 25.939 23.2084 21.6483 23.0226 19.6166 31.9079 30.9675 22.0839 21.2276 20.3986 14.1684 19.0699 22.4396 26.0699 17.3967 47.5441 22.469 20.874 22.9915 19.172 33.782 28.7051 27.0929 14.5019 26.3318 26.3207 43.4768 17.0145 64.0431 32.7537 25.2794
106000 18.0404 20.0802 23.1223 23.5816 38.5253 18.6329 21.7488 24.0889 18.2823 22.017 26.354 22.9677 21.6407 23.2548 19.7817 32.1271 30.965 21.9956 21.6529 20.6139 14.4017 19.3635 22.7059 26.6492 17.6203 48.3787 22.8871 21.6119 23.1933 19.3376 33.7663 28.6103 27.0833 14.6545 26.786 26.566 43.6679 17.1243 65.2427 32.8031 25.5482
108000 17.9747 20.4085 23.4097 23.7487 39.0534 18.7439 22.271 24.5951 18.5081 22.2332 26.9375 22.9471 21.8142 23.2324 20.0779 32.3742 31.0916 22.1824 22.1355 20.7856 14.6803 19.872 22.9779 26.9134 17.9328 49.2532 23.248 21.9656 23.4399 19.32 33.6271 28.5137 27.2389 14.8796 27.1802 26.5844 44.0321 17.4306 66.2353 33.0246 25.8219
110000 18.324 20.9289 23.7174 24.218 39.8025 18.9789 22.7301 25.1835 18.8927 22.4406 27.2736 22.8648 21.9349 23.2911 20.2112 32.6788 31.1675 22.5551 22.2342 21.0836 14.6058 20.2937 23.4615 27.1232 18.2625 50.1354 23.5721 22.3114 23.4503 19.4072 33.7634 28.4143 27.2001 14.8684 27.3372 26.4839 44.9756 17.7826 67.54 33.0091 26.1127
112000 18.6237 21.1733 23.7339 24.499 40.2595 19.1466 22.9589 25.7998 19.1282 22.5497 27.5944 22.6756 22.1567 23.3384 20.5239 33.1111 30.9984 22.6645 22.3462 21.4414 14.6774 20.9804 23.7949 27.2211 18.5243 50.8309 23.9308 22.8512 23.5792 19.3447 34.1079 28.9732 27.2705 15.1069 27.6609 26.4446 45.678 17.876 68.9812 33.3192 26.3969
114000 19.2315 21.4337 23.9549 24.8554 40.6847 19.1975 23.1506 26.4626 19.3372 22.6453 28.1145 22.9049 22.3372 23.4714 20.7848 33.7953 30.98 22.9219 22.1974 21.7068 14.6753 21.3207 24.2068 27.2437 18.5503 51.5724 24.2861 23.0912 23.6508 19.4832 34.3812 29.2301 27.4078 15.4349 27.9333 26.529 46.5177 17.8299 70.7849 33.871 26.7042
116000 19.5602 21.5324 23.8497 25.2063 40.9707 19.3895 23.371 26.674 19.5623 22.6993 28.4859 23.1718 22.4368 23.836 20.6981 34.2149 31.184 23.0512 22.3215 21.859 15.0127 21.6777 24.7105 27.3715 18.6599 52.2479 24.9267 23.2072 23.7431 19.5273 34.7217 29.7394 27.3867 15.6845 28.1438 26.3844 47.3417 18.0962 72.4488 34.192 26.9825
118000 19.8337 21.677 23.8252 25.7459 41.2006 19.3341 23.6664 27.255 19.8865 22.8877 28.7894 23.2473 22.2064 24.352 20.5368 34.7138 31.3805 23.3053 22.1819 22.1539 15.2433 22.0335 25.0979 27.7234 18.8677 52.9048 25.3355 23.6311 23.7723 19.6841 34.9067 30.2917 27.8722 16.0205 28.3386 26.8454 48.1604 18.1888 74.0376 34.2557 27.2848
120000 19.8856 21.5953 23.9684 25.9206 41.4325 19.2884 24.3037 27.685 19.9824 23.1118 29.5759 23.2347 22.3157 24.7521 20.4569 35.162 31.6085 23.7753 22.3366 22.3444 15.5909 22.3482 25.7266 28.293 19.0067 53.64 25.954 23.8947 23.7987 19.7556 35.2926 30.6831 28.0972 16.4494 28.619 26.9885 49.1449 18.3431 75.3404 34.5581 27.6065
122000 20.0792 21.6093 24.2166 26.0685 41.49 19.4101 24.5615 27.7948 20.2058 23.3347 30.2166 23.5248 22.3761 25.2453 20.4081 35.5542 31.7348 24.2141 22.1042 22.3235 15.7323 22.6543 26.3518 28.7463 19.1575 54.2395 26.3091 24.3015 23.6613 19.7565 35.2528 30.9072 28.043 16.7773 28.8111 27.2697 50.0511 18.518 76.8084 34.4434 27.8566
124000 20.4362 21.5356 24.6161 26.1226 41.6323 19.4841 25.0964 28.0307 20.4532 23.5171 30.6778 23.645 22.4398 25.3881 20.2528 36.0535 31.872 24.8777 21.9902 22.3931 15.7515 22.8808 26.7852 29.1098 19.3036 55.3027 26.694 24.3808 23.5431 19.7682 35.541 30.9951 27.908 16.6427 28.9423 27.4157 50.9983 18.6852 78.0685 34.588 28.0955
126000 20.9544 21.5162 24.9236 26.5047 41.8742 19.698 25.5748 28.3577 20.7718 23.8074 31.1941 23.634 22.4558 25.6441 20.5087 36.5326 31.7939 25.419 21.8481 22.4457 15.9957 22.9864 27.1786 29.4494 19.4001 56.1089 27.0613 24.858 23.6737 19.7179 35.7629 31.3694 28.1006 16.9201 29.0025 27.8617 51.9239 18.4167 79.3904 34.7258 28.3841
128000 21.2776 21.4528 25.467 26.6471 42.2607 19.8636 26.1451 28.6714 21.0704 24.1736 31.8637 23.8782 22.3853 25.8811 20.6388 36.8069 31.5437 25.8188 21.6979 22.4253 16.1183 23.0141 27.4465 29.9051 19.3928 56.5343 27.1121 24.9338 24.0199 19.9724 35.9393 31.6529 27.9418 17.1687 29.0035 27.9683 52.6205 18.4394 80.2853 34.5975 28.6009
130000 21.3863 21.422 25.8221 26.9287 42.7085 20.1669 26.8036 29.1341 21.367 24.4237 32.163 23.5794 22.5824 25.966 20.8281 37.1943 31.4132 26.3232 21.5819 22.6704 16.2712 23.1081 27.5144 30.2824 19.5967 57.4062 27.2192 24.9211 24.1405 19.7599 36.2201 31.9155 28.1243 17.2921 29.1112 28.3164 53.0342 18.4727 81.1661 34.4229 28.819
132000 21.6626 21.7476 26.1495 27.0543 43.0433 20.396 27.0516 29.4727 21.5506 24.6783 32.5921 23.8082 22.7524 26.0679 20.874 37.5747 31.1129 26.7582 21.9837 22.7935 16.3733 23.242 27.4573 30.7759 19.8246 58.5302 27.3895 25.232 24.2252 19.8217 36.3637 32.4302 28.4028 17.6288 29.1112 28.2096 53.5864 18.3042 81.9505 34.3592 29.0586
134000 22.2332 21.8412 26.5882 27.358 43.399 20.6849 27.3889 29.7515 21.6429 24.7139 32.7217 24.0647 23.0901 26.148 20.8998 38.1116 30.9593 26.9609 22.161 22.9304 16.3788 23.3347 27.5225 31.3202 20.064 59.8388 27.7211 25.5975 24.1016 19.5744 36.6897 32.9182 28.5076 17.9592 29.2809 27.9729 54.2787 18.2298 82.9001 34.2746 29.3029
136000 22.5517 21.8048 26.94 27.5118 43.7466 21.0432 27.7637 30.4606 21.6649 24.8654 32.8494 24.1585 23.2991 26.1435 20.6765 39.018 30.7523 27.2993 22.5745 23.1945 16.4277 23.5656 27.6138 31.8301 20.0518 60.7382 27.9678 25.9772 24.2026 20.0674 36.8779 33.6502 28.2212 18.4225 29.2822 27.6866 54.8242 18.2354 83.5572 34.4946 29.5503
138000 22.9851 21.8008 27.5486 27.7108 44.4227 21.4183 27.8753 30.8705 21.8748 24.8904 33.1145 24.4011 23.6177 26.3922 20.9027 39.6156 30.8451 27.8201 22.9225 23.3511 16.4745 23.8336 27.7448 32.3781 20.3293 61.7476 28.402 26.3977 24.1475 20.4526 36.9524 34.0907 28.2978 18.7334 29.3566 27.5335 55.6084 17.9929 84.8272 34.4347 29.8529
140000 23.2431 21.915 27.9912 28.0185 45.1179 21.6287 28.1296 31.4079 22.1998 24.7152 33.4373 24.499 23.7614 26.7261 20.7772 40.1122 30.6609 28.2534 23.3747 23.2923 16.4386 23.9643 27.6312 32.7925 20.3083 62.9808 28.4783 26.6751 24.0151 20.5249 36.906 34.8527 28.2574 18.8574 29.4769 27.5768 56.924 18.0675 85.7111 34.5057 30.1051
142000 23.4664 21.8723 28.2249 28.0802 45.872 22.0116 28.251 31.8534 22.2373 24.831 33.6873 24.8323 24.2584 27.256 20.759 40.6249 30.5877 28.5103 23.8657 23.5313 16.7269 24.36 27.859 33.318 20.0762 63.9078 28.2918 26.7936 24.1159 20.7842 36.8447 35.4832 28.2942 19.0548 29.6301 27.3829 57.8421 17.9745 86.564 34.6537 30.3643
144000 23.6289 22.124 28.4192 28.294 46.2272 22.2972 28.5213 32.4333 22.3215 24.7128 33.8289 24.8995 24.3561 27.6871 20.7204 41.1826 30.3711 28.8049 24.1329 23.7249 16.5454 24.6594 28.1189 33.6763 20.2283 64.7274 28.4505 26.7552 24.0541 20.7066 36.8646 36.2033 28.2016 18.9836 29.759 26.9731 58.7718 17.9349 87.3797 34.7029 30.5596
146000 23.6336 22.238 28.2128 28.468 46.8266 22.3154 28.665 33.0591 22.4148 24.6161 33.8352 25.3825 24.4243 27.981 20.5949 41.5295 30.3688 29.1143 24.3038 23.5437 16.7246 24.7569 28.4632 33.9519 20.4475 65.8585 28.6085 26.9384 24.2896 20.8687 36.8891 36.9683 28.1492 19.2754 30.0957 26.722 59.2082 18.0983 88.4459 34.7276 30.7754
148000 23.9775 22.3075 28.6353 28.4732 47.4588 22.3999 28.6054 33.5896 22.5994 24.5661 33.9792 25.4448 24.4612 28.287 20.3393 41.6717 30.2796 29.255 24.2207 23.4685 16.5254 24.8429 28.7302 34.1904 20.6458 66.8958 28.4533 27.2178 24.5532 21 36.8697 37.5937 28.2916 19.3189 30.368 26.1551 59.638 17.7991 89.6104 34.6779 30.9349
150000 24.3246 22.0616 28.4939 28.5254 48.1522 22.5973 28.4237 34.0474 22.6179 24.4572 34.0109 25.3159 24.8192 28.2556 20.3581 41.925 30.0592 29.3339 24.2977 23.4392 16.4925 24.716 28.8169 34.3547 20.8292 68.0945 28.3124 27.3738 24.5096 21.3599 36.7193 38.2655 28.6369 19.38 30.3417 25.8888 60.1264 17.8949 91.1805 35.0302 31.096
152000 24.7202 21.8237 28.5078 28.2874 48.9834 22.7111 28.3092 34.5993 22.9606 24.5127 34.2922 25.0006 24.9905 28.2481 20.1445 42.2004 29.7509 29.2885 24.3634 23.7419 16.664 24.6488 29.0752 34.8989 21.0842 69.123 28.1331 27.5306 24.5079 21.3155 36.49 38.7884 28.85 19.5269 30.365 25.4652 60.9094 17.5906 92.5781 35.1069 31.2522
154000 25.0159 21.3708 28.5554 28.6281 49.261 22.7375 28.3917 35.0676 23.2442 24.4592 34.5715 24.8701 25.1832 28.5094 20.4386 42.299 29.6585 29.3884 24.4292 23.9626 16.543 24.4873 29.5389 35.2618 21.0693 70.109 28.3134 27.5793 24.2454 21.4804 36.2724 39.3385 28.8453 19.6991 30.4355 25.1742 61.071 17.6691 93.8049 35.3122 31.4073
156000 25.5205 21.3026 28.2312 28.6435 49.5587 22.8042 28.7954 35.4 23.5078 24.6154 34.7678 24.9093 25.4482 28.6116 20.5608 42.3377 29.7046 29.5122 24.222 24.0927 16.6206 24.6461 29.8315 35.7091 21.2082 71.2124 28.1528 27.7844 24.2656 21.469 36.0828 40.0884 29.216 19.9157 30.5975 24.9114 61.6127 17.8536 95.3606 35.5776 31.6166
158000 25.7012 21.2866 28.4033 28.7335 49.9699 22.7735 28.6229 35.8887 23.5473 24.678 34.8852 25.0376 25.6758 28.6856 20.6497 42.8083 29.6151 29.5394 24.3074 24.1065 16.7259 24.8773 30.2525 36.0057 21.2624 72.9396 28.1038 27.9201 24.344 21.5847 36.1568 41.1383 29.3848 19.9278 30.6972 24.3985 62.0145 18.1497 96.8411 36.0569 31.8424
160000 25.982 21.1462 28.3785 28.6431 50.2658 22.9643 28.858 36.1436 23.6034 24.863 34.7487 25.0233 25.9626 28.9448 20.6642 42.997 29.3173 29.8613 24.4153 24.0589 16.7686 25.1034 30.5708 36.5387 21.3203 74.355 28.1778 27.7836 24.6443 21.8599 36.1855 42.1337 29.6307 19.9317 30.9595 24.1606 62.7645 18.2102 98.3474 36.1878 32.0619
162000 25.9422 20.8226 28.4701 28.7431 50.9003 23.2737 28.7013 36.5123 23.8471 25.054 34.6917 25.1059 26.1627 29.2314 20.8574 43.3073 29.1613 30.0024 24.5271 23.9817 16.8647 25.3427 31.1463 37.0359 21.4658 75.9085 28.0947 27.5814 24.8529 22.3932 36.2024 43.3631 29.9933 20.148 31.0305 24.1273 63.3617 18.2345 99.9435 36.7656 32.3288
164000 26.3378 20.5903 28.7625 28.4806 51.2353 23.6071 28.762 37.0974 23.9878 25.2607 34.7684 25.1164 26.3361 29.3012 20.7697 43.5717 29.2017 29.9165 24.4831 23.9339 16.7832 25.5751 31.5683 37.4776 21.6042 77.5879 27.88 27.4882 24.9762 22.6889 36.5016 44.2793 30.3266 20.1936 30.8912 23.8254 64.1064 18.3525 101.105 37.1242 32.5464
166000 26.7704 20.7066 29.0347 28.3928 51.4066 23.8826 28.8673 37.523 24.1727 25.1733 34.8784 25.4232 26.3307 29.4218 20.8199 43.6499 28.9883 30.0138 24.7846 23.9318 17.0426 26.1709 32.0904 38.1996 21.7021 78.9567 27.6629 27.2218 24.747 22.6423 36.4324 45.0737 30.4793 20.5727 30.884 23.3135 64.6428 18.4047 102.489 37.4545 32.7589
168000 26.9643 20.9482 29.1831 28.1226 51.5255 24.2519 29.0162 37.9946 24.4807 25.0397 34.8764 25.3943 26.2898 29.4974 20.6532 43.5361 28.9886 30.3529 24.9018 24.0458 16.9623 26.5986 32.3811 38.7646 21.7257 80.2259 27.6827 27.0913 24.8158 22.9037 36.336 45.6372 30.7742 20.7646 30.5535 22.9701 65.3137 18.5698 103.632 37.7814 32.9387
170000 27.1988 21.4106 29.3449 28.3185 52.0443 24.5736 29.2687 38.3756 24.3501 25.0946 34.9701 25.5197 26.2204 29.3208 20.6292 43.5367 29.1972 30.4103 25.119 24.2642 16.8163 26.9101 32.7118 39.3279 21.628 81.6302 27.683 27.1219 24.8065 23.0286 36.1652 46.1789 30.7824 21.1636 30.5689 22.4174 65.8064 18.5571 105.244 38.1614 33.1469
172000 27.2518 21.8756 30.0962 28.4337 52.5823 24.8843 29.269 39.0423 24.7198 25.0926 35.2811 25.8772 26.3462 29.613 20.7592 43.6854 29.1584 30.5669 25.1487 24.2596 16.8361 27.2631 32.9982 39.715 21.7152 82.9606 27.8749 27.0204 25.0009 23.3832 36.525 46.6068 31.1474 21.2968 30.825 22.2742 66.0734 18.566 106.273 38.1686 33.4117
174000 27.5636 22.3083 30.2544 28.778 52.8949 24.8758 29.0602 39.4677 24.6219 25.1226 35.5783 26.1887 26.5893 29.9172 20.704 43.9792 29.1688 30.682 25.0859 24.1124 16.6126 27.5039 33.4164 39.9123 21.9504 84.2349 28.0315 26.937 24.984 23.4693 36.2784 47.0948 31.1138 21.5595 30.9784 22.0211 67.1247 18.3194 107.317 38.5407 33.6088
176000 27.7423 22.5898 30.8637 28.9934 53.322 25.2514 28.8715 40.0262 24.5664 25.0361 35.5257 26.2972 26.9587 30.0156 20.9722 44.09 29.1631 30.9594 25.2427 24.1912 16.6586 27.6873 33.8817 40.3369 22.0388 85.2931 28.076 26.9467 25.0624 23.6788 35.861 47.9692 31.5489 21.5747 31.2969 22.0948 67.5502 18.412 108.133 38.9307 33.8427
178000 28.1704 22.7893 30.969 28.9021 54.0168 25.6088 28.6484 40.7317 24.7426 25.3368 35.8739 26.6988 27.4092 30.0703 21.0891 43.9982 28.9145 30.86 24.9061 24.1198 16.635 28.1143 34.2274 40.9058 22.2173 86.3243 28.306 27.0229 25.2278 24.0811 35.3928 48.7986 32.0121 21.8815 31.7408 22.1557 68.1569 18.6923 109.255 38.8749 34.097
180000 28.3869 23.2389 31.0604 28.9459 54.591 25.8241 28.5298 41.3528 24.8657 25.5038 35.9831 27.3763 27.5306 30.1128 21.196 43.976 28.7585 31.1135 24.671 23.8617 16.6305 28.4572 34.712 41.2876 22.3982 87.6664 28.4006 26.9205 25.2738 24.4899 34.833 49.4644 32.573 22.1713 31.7769 22.2347 68.6268 19.1392 110.566 38.5357 34.3259
182000 28.5708 23.5278 30.8661 28.8226 55.2826 26.1877 28.5797 42.0518 24.9169 25.5426 36.1366 27.908 27.7252 30.1874 21.3329 43.8816 28.6251 31.18 24.4318 23.7021 16.6579 28.844 34.8594 41.5606 22.7033 88.9585 28.8044 27.2102 25.2994 24.6437 34.7547 50.275 32.7965 22.078 31.9387 22.5881 68.8767 19.0506 111.593 38.4747 34.5357
184000 28.655 23.73 31.0843 29.2314 55.6539 26.5918 28.3232 42.7848 24.9816 25.7674 36.2142 28.5721 28.1503 30.5896 21.497 43.9241 28.7204 31.5449 24.5508 23.4851 16.7918 28.9851 35.399 41.832 22.7653 90.3288 28.8719 27.4462 25.2686 24.9072 34.3646 50.7809 33.0547 22.1549 32.2023 22.8359 69.4068 19.1534 112.85 38.6771 34.8032
186000 28.7863 24.0197 31.1813 29.6653 56.1007 26.6744 28.0855 43.4062 24.9798 25.811 36.2211 29.1879 28.443 30.7551 21.5603 43.8886 28.8263 31.773 24.6088 23.4567 16.7543 29.1362 35.807 41.9518 22.8699 91.628 29.2061 27.9319 25.2975 25.1545 34.0806 51.621 33.4053 22.4251 32.5161 22.9563 69.8857 19.4137 113.808 39.1177 35.0599
188000 28.83 24.533 31.0346 29.7814 56.5374 26.7233 28.0238 44.1581 25.1501 25.97 36.2417 29.9936 28.6416 31.0272 21.5451 43.7678 29.0706 31.8318 24.9663 23.5106 16.9301 29.4381 36.199 42.0436 22.8862 92.629 29.3312 28.3954 25.3855 25.3661 33.8911 52.4235 33.6867 22.8742 32.5423 23.0223 69.9554 19.8756 115.1 39.3385 35.3163
190000 29.0062 24.8345 30.7634 30.052 57.2301 26.8334 28.2881 44.9119 25.3586 25.9334 36.1689 30.56 28.8973 31.039 21.3675 43.6228 29.1857 31.8915 25.0956 23.4204 16.9185 29.7824 36.4698 42.3963 23.115 93.8364 29.8848 29.0011 25.188 25.7836 33.8095 53.2578 34.1078 23.4938 32.5559 23.0141 70.4817 20.1509 116.25 39.5632 35.588
192000 29.0478 25.1785 30.7138 30.3565 58.0158 27.0131 28.3854 45.2851 25.3415 26.0461 36.1672 31 29.1575 30.9092 21.1758 43.4742 29.6011 31.9044 25.4217 23.2202 17.3718 29.9304 36.8622 42.6574 23.2576 95.0864 30.0625 29.232 25.2277 26.0544 33.4644 53.9777 34.3011 23.7055 32.5471 22.9506 70.7359 20.3703 117.149 39.9421 35.8075
194000 29.2108 25.6232 30.9598 30.7686 58.6955 27.1503 28.3999 45.9555 25.258 26.178 36.2753 31.0282 29.5254 31.1526 20.9129 43.5499 29.8703 32.2056 25.4977 23.1052 17.3817 30.084 37.2202 42.7617 23.4883 96.1989 30.2123 29.4043 25.2454 26.56 33.0868 54.7204 34.5456 23.917 32.5691 23.0395 71.1215 20.4996 117.949 40.2029 36.0383
196000 29.0788 25.9111 31.2344 30.6578 59.3771 27.3372 28.3562 46.726 25.3264 26.3172 36.1182 31.1238 29.7794 31.1734 21.0257 43.7394 30.2133 32.481 25.6251 22.8262 17.5019 30.2781 37.5159 42.9865 23.3256 97.5944 30.4053 29.8141 25.1252 26.7799 33.0762 55.0638 34.9021 24.1967 32.632 22.8008 71.1258 20.3006 118.637 40.5326 36.2255
198000 29.0033 26.3248 31.6271 30.5606 60.0855 27.5919 28.4059 47.4921 25.4265 26.2236 36.0793 31.4477 30.0262 31.2269 21.0717 43.8709 30.574 32.6255 25.696 22.6066 17.8159 30.5501 37.6962 43.3052 23.5059 98.296 30.6273 30.1192 25.3677 27.1058 32.9435 55.4984 34.9488 24.3942 32.798 22.7598 71.2282 20.058 119.212 40.904 36.4275
200000 29.2715 26.7235 31.6771 30.4301 60.478 27.7031 28.6201 47.9632 25.7196 26.0388 36.1342 31.6375 30.4418 31.2771 21.2096 44.0883 30.8502 32.792 25.6661 22.4083 18.1212 30.7716 37.9231 43.0765 23.4707 99.2668 30.7736 30.5999 25.3034 27.2525 33.2482 55.7896 35.0165 24.462 33.1333 22.8603 71.3802 20.1301 119.826 41.3309 36.6217
202000 29.4451 27.172 31.8011 30.6653 60.865 27.8845 28.9362 48.6051 25.7237 26.1511 36.1663 31.9467 30.9949 31.2077 21.2249 44.0744 30.9794 33.0268 25.9187 22.1036 18.2461 30.9857 38.1045 43.0409 23.4211 100.061 30.8244 30.9937 25.3769 27.7988 33.0984 56.0296 35.1262 24.5595 33.4989 22.8127 71.9427 20.0301 120.672 41.6028 36.828
204000 29.4575 27.6057 32.0917 30.4373 61.2037 27.9772 29.0898 49.2014 25.7696 26.2195 35.9858 32.0268 31.5474 31.4866 21.498 44.3469 31.1824 33.3485 26.0033 22.1549 18.4402 31.0821 38.2119 43.2124 23.192 101.323 30.7357 31.2467 24.9475 27.9055 33.3379 55.9587 35.2921 25.0081 33.7333 22.7344 72.8575 19.9715 121.22 42.3534 37.0349
206000 29.2733 28.0161 32.1823 30.2919 61.926 27.9855 29.0577 49.6532 25.6875 26.2597 36.0401 32.0882 32.0698 31.589 21.5103 44.6428 31.3054 33.5894 26.2797 22.2221 18.6121 31.1023 38.2363 43.3603 23.2344 102.438 30.6932 31.4501 25.1233 27.8631 33.4812 56.4795 35.2493 25.213 34.1643 22.7833 72.9842 19.9601 121.966 43.1217 37.2296
208000 29.2261 28.1485 32.1558 29.9222 62.2814 27.9955 29.4029 50.2586 25.9294 26.1353 36.2058 32.3039 32.789 31.6943 21.6593 44.4398 31.3789 33.8904 26.3502 22.3103 18.7279 31.2524 38.4257 43.5101 23.2324 103.735 30.6993 31.6132 25.0532 27.7999 33.3528 56.9265 35.4495 25.257 34.4597 23.154 73.3983 19.81 122.393 43.4968 37.4056
210000 29.2551 28.383 32.2799 29.7747 62.5358 27.9804 29.349 50.953 25.9877 26.2878 36.6793 32.4855 33.5888 31.6814 21.7897 44.5923 31.726 33.9538 26.7011 22.542 18.7461 31.3905 38.848 43.5509 23.4635 104.673 30.4969 31.7436 25.0525 27.8149 33.2199 57.1964 35.6821 25.4437 34.889 23.3273 73.4782 19.9032 123.071 43.9024 37.6105
212000 29.4637 28.6786 32.5388 29.261 62.6517 28.0374 29.2848 51.5157 26.0415 26.448 37.0976 32.9601 34.1599 31.9142 22.0418 44.8401 32.2873 34.0612 26.8898 22.7063 18.7585 31.4921 39.0685 43.388 23.3227 105.892 30.8048 31.9405 25.2593 27.6654 33.2132 57.0904 36.191 25.7088 35.069 23.6057 73.7039 19.8134 123.62 44.3563 37.8211
214000 29.7714 28.9671 32.6559 29.0751 62.9989 28.0212 29.2791 52.2563 25.9547 26.5117 37.8755 32.9411 34.8655 32.3272 22.2067 44.8602 32.6597 34.2909 27.0333 22.9674 18.9066 31.7801 39.5581 43.1948 23.2528 107.335 30.8286 31.8754 25.2834 27.8478 33.5508 57.4556 36.0506 25.5792 35.265 23.7397 73.8706 20.0245 124.58 44.8225 38.058
216000 29.9642 29.1452 32.6502 28.5732 63.3319 28.1835 29.4483 52.9684 26.0687 26.4515 38.2588 32.909 35.4144 32.8299 22.2401 44.9415 33.3476 34.486 26.8261 23.2125 19.0812 32.151 40.0565 43.0288 23.2367 108.721 30.992 32.0998 25.1548 27.8673 33.9527 57.4638 35.9117 25.5245 35.5781 23.4657 74.5763 20.0422 125.584 45.4877 38.2807
218000 30.268 29.4951 32.539 28.4629 63.8644 28.2789 29.6038 53.435 26.0435 26.3511 38.2151 32.6651 35.8276 32.8003 22.5544 44.9605 33.726 34.726 26.5331 23.3571 19.3949 32.601 40.5016 42.9967 23.2602 110.28 30.8425 32.1801 25.2158 27.7065 34.1394 57.5083 36.2365 25.9875 35.9597 23.0185 74.9666 19.7701 126.294 46.13 38.4674
220000 30.3021 29.6423 32.4772 28.0765 64.1604 28.522 29.5255 54.1163 25.9049 26.2862 38.4451 32.6897 36.3358 33.1087 22.8099 45.1634 34.1388 35.0977 26.3233 23.3379 19.6656 32.7555 40.3975 42.8241 23.3321 111.6 30.7932 32.3749 25.1167 27.7245 34.4331 57.7205 36.5307 26.2364 36.2133 23.0511 75.1555 19.5228 127.055 46.9906 38.6489
222000 30.3721 30.0554 32.4228 27.9311 64.2958 28.8952 29.5379 54.5827 25.908 26.3163 38.5046 32.796 36.6628 33.3542 22.8439 45.4837 34.5577 35.2321 26.0304 23.3456 20.1866 32.7321 40.3935 42.7937 23.3209 112.982 30.6869 32.7124 25.1803 28.1339 34.7788 58.2637 36.8557 26.5094 36.3195 23.1618 75.3529 19.0441 127.425 47.5783 38.8385
224000 30.3186 30.3816 32.1346 27.6911 64.3554 29.3553 29.4167 55.0414 26.1256 26.3799 38.5308 32.9209 36.9679 33.5456 23.0652 45.7292 34.8238 35.5002 26.0701 23.3632 20.3458 32.9264 40.3009 42.8464 23.3748 114.402 30.6219 32.5818 24.9501 28.3716 35.0288 58.4311 37.0428 26.7811 36.4916 22.8875 75.872 19.0728 128.169 48.0351 39.0063
226000 30.4361 30.8831 31.8441 27.899 64.5834 29.5516 29.2217 55.5531 26.1711 26.3381 38.4844 32.8213 37.3478 33.8237 23.54 45.9316 35.137 35.551 25.7725 23.3126 20.3554 32.8314 40.554 42.569 23.3277 115.75 30.5064 32.5993 24.8244 28.7036 35.1665 58.853 37.2465 27.0169 36.985 22.7285 75.9744 19.1948 128.714 48.3465 39.1612
228000 30.3947 31.5527 31.6766 27.9758 65.1084 29.7946 29.3052 56.3034 26.0188 26.3359 38.3957 32.904 37.6606 34.0541 23.925 46.0154 35.4625 35.6043 25.814 23.4761 20.5519 33.0826 40.6644 42.6527 23.3555 117.188 30.346 32.7298 24.5406 29.1814 35.2686 59.7434 37.4062 27.2992 37.0982 22.4562 76.0015 19.3872 128.989 48.5385 39.3565
230000 30.3733 32.21 31.7474 28.0153 65.3453 30.119 29.3678 56.8196 25.9955 26.5496 38.5069 33.1621 38.0819 34.4303 24.322 46.1292 35.8305 35.597 25.6902 23.4886 20.6445 33.2935 40.8449 42.8293 23.1506 118.763 30.3337 32.834 24.5616 29.5897 35.3797 60.4422 37.6473 27.5999 37.3185 22.3885 76.2599 19.6835 129.339 48.5087 39.5798
232000 30.2515 32.6955 31.4565 28.0634 65.6338 30.5132 29.3184 57.4403 26.0927 26.6865 38.4869 33.4515 38.2834 34.7621 24.6304 46.1953 36.3602 35.8174 25.6429 23.714 20.6172 33.354 41.1245 42.804 23.0532 120.385 30.1449 33.017 24.6434 30.1441 35.3752 60.9785 37.693 27.8046 37.6051 22.3436 76.5631 20.2973 129.365 48.8573 39.7916
234000 30.5548 33.0848 31.5078 28.2396 66.0647 30.6497 29.5211 58.1931 26.2652 26.9425 38.2767 33.3141 38.5692 35.1954 24.8517 46.379 37.071 35.7262 25.9273 23.6874 20.7655 33.4059 41.3446 43.0748 22.9619 121.953 30.0636 33.3355 24.2669 30.4994 35.6293 61.1667 37.706 27.9878 38.2514 22.4704 77.0165 20.3034 129.83 48.7847 40.021
236000 30.4941 33.5647 31.198 28.4995 66.7239 30.7659 29.5036 58.9756 26.2943 27.3051 37.8485 33.3246 38.8275 35.5143 25.4214 46.4403 37.7026 35.6391 26.1873 23.5667 20.9438 33.4377 41.2598 43.5131 22.755 123.769 29.7906 33.7948 24.1678 30.8556 35.6323 61.5249 37.9685 28.1872 38.832 22.5815 77.406 20.43 129.953 48.8933 40.2373
238000 30.3362 33.8933 31.3849 28.3679 67.1911 30.8962 29.0971 59.4748 26.2368 27.8383 37.391 33.3316 39.2276 35.7376 25.7994 46.4959 38.0071 35.6459 26.5254 23.6685 20.9639 33.1524 41.2562 43.5849 22.4339 125.426 29.7474 34.0103 23.8237 31.1142 35.9996 61.8445 38.1766 28.1289 39.0633 22.878 77.781 20.4984 130.029 49.4023 40.3965
240000 30.4532 34.3271 31.4665 28.5333 67.7108 30.5579 28.7683 60.0342 26.2221 27.8949 37.054 33.2879 39.4827 35.9052 25.7822 46.6551 38.4794 35.7577 26.8268 23.6822 20.951 33.4176 41.3981 43.6094 22.1862 127.322 29.5014 33.9721 23.8618 31.5578 36.2742 62.3124 38.4941 28.3465 39.7088 23.0939 77.98 20.6394 130.45 49.808 40.5942
242000 30.8184 34.783 31.3638 28.6811 68.2552 30.4338 28.4582 60.7084 26.2146 28.1595 36.8912 33.3602 39.7604 36.2013 26.1141 46.6624 38.8919 35.8509 27.0555 23.6591 21.1716 33.6513 41.6335 43.8368 21.7738 129.252 29.1297 33.9312 23.9737 31.8145 36.6837 62.632 38.7397 28.8204 40.2719 23.6882 78.0822 20.4379 130.824 50.2666 40.8235
244000 31.1857 34.8443 31.4369 28.912 68.9955 30.3286 28.3152 61.3449 26.2042 28.4672 36.6483 33.6975 39.7425 36.3116 26.4004 46.6673 39.317 36.0141 27.2711 23.6004 21.3448 33.875 41.9301 44.0217 21.5133 131.111 28.8849 33.746 24.0484 32.0132 36.89 63.0041 39.0825 29.1345 40.67 23.8599 78.3793 20.5355 131.043 50.369 41.029
246000 31.1436 35.0575 30.8758 29.204 69.2623 30.2431 28.3172 61.933 26.5753 28.6927 36.5128 34.0937 39.8081 36.3548 26.8876 46.7737 39.7477 36.3782 27.3481 23.8136 21.4136 34.306 42.1671 44.1631 21.3965 133.015 28.8268 34.0469 23.9588 32.5221 37.1827 63.0551 39.2422 29.4918 41.1114 24.0174 78.5863 21.1127 131.588 50.5179 41.2686
248000 31.2513 35.1405 30.2078 29.2248 69.4611 30.3586 28.2694 62.5448 26.8489 28.83 35.9316 34.0431 39.9313 36.3672 27.4323 46.9112 39.9031 36.3794 27.0493 24.2184 21.5284 34.8816 42.303 44.5227 21.1868 134.374 28.6909 34.306 23.8886 32.848 37.3732 63.2533 39.8594 29.5894 41.4107 23.7804 78.6895 21.4268 132.101 50.8576 41.4294
250000 31.3002 35.3818 29.6248 29.3804 69.4904 30.3748 28.1625 62.8835 27.134 29.0808 35.4202 33.8578 39.7736 36.2136 27.8632 46.7612 40.071 36.265 27.0436 24.3307 21.5665 35.1406 42.6281 44.6042 20.9465 135.922 28.6257 34.8808 23.8353 33.1353 37.5472 63.4982 40.4431 29.7423 41.7913 23.7253 78.9755 21.83 132.092 50.6793 41.5505
252000 30.9745 35.6562 28.829 29.5528 69.6533 30.2877 28.2009 63.5801 27.2493 29.3369 34.9155 33.8661 39.7802 36.0558 28.5924 46.7025 40.3874 36.3421 26.9124 24.609 21.7606 35.4947 43.1206 44.6427 20.7561 137.584 28.5956 35.258 23.478 33.4437 37.6675 63.707 40.6849 29.9825 41.9143 23.766 79.4478 22.3324 132.306 50.7674 41.7049
254000 30.9025 35.9466 28.7288 29.7653 70.0592 30.7429 27.9683 64.1539 27.1675 29.7458 34.4296 34.1329 39.64 35.784 29.1032 46.715 40.7873 36.6399 26.6146 24.8332 21.9024 35.6824 43.2247 45.1461 20.5178 139.12 28.5042 35.685 23.2804 33.4313 37.819 63.9681 41.2946 30.3584 42.2017 23.9037 79.5627 22.8308 132.745 50.7685 41.8952
256000 31.1818 36.2213 28.5573 30.0399 70.5623 31.0143 27.8547 64.654 27.1627 30.0532 34.1244 34.1751 39.9879 35.9018 29.7999 46.5322 40.9758 36.8602 26.8038 24.7907 22.2885 35.8324 43.4277 45.4013 20.2845 140.769 28.3465 35.9749 23.5145 33.4127 38.1651 64.2856 41.2784 30.6892 42.591 24.1039 79.8924 23.0879 133.123 51.2489 42.1243
258000 31.5631 36.4802 28.5953 30.0608 70.6087 31.5737 27.701 65.3707 27.3175 30.2817 33.8952 34.1865 40.315 36.1856 30.039 46.266 41.3015 36.8064 26.7207 24.7568 22.5561 36.0758 43.7712 45.6866 20.1237 142.513 28.1314 36.0393 23.3564 33.6243 38.5927 64.9026 41.4757 30.9152 42.8282 24.2422 79.9269 23.441 133.423 51.666 42.3329
260000 31.9329 36.647 28.5184 30.1284 70.7319 31.9397 27.6138 66.1163 27.5162 30.6895 33.7823 33.9849 40.4251 35.9757 30.2098 46.1303 41.6261 36.8944 26.9718 24.671 22.9854 36.2525 44.2127 45.8385 20.0683 144.417 28.1761 36.0987 23.1573 33.8403 38.7863 65.5194 41.7637 31.1859 43.1405 24.4267 79.6023 23.4761 133.808 52.3075 42.5392
262000 32.3465 37.0599 28.814 30.0432 70.916 32.1388 27.752 66.797 27.7995 31.0393 33.548 33.603 40.4882 35.826 30.2833 46.0562 42.0366 36.9962 27.1974 24.9484 23.3139 36.6999 44.7978 46.0959 19.5197 146.308 28.0271 36.5233 22.9143 34.1327 38.8807 66.1841 42.1859 31.4139 43.2758 24.7751 79.5423 23.3269 134.437 52.3063 42.7588
264000 32.7864 37.4056 28.7941 29.9578 71.056 32.4431 27.7095 67.3583 28.0045 31.3271 33.4304 33.2002 40.4059 35.3191 30.4096 45.9869 42.3895 36.9615 27.3054 25.0532 23.3327 37.0639 44.8041 46.7727 19.214 148.503 27.7962 36.814 22.7611 34.4149 38.9385 66.7889 42.5586 31.5347 43.2983 25.0913 79.2291 23.2576 134.639 52.605 42.9181
266000 32.9725 37.6268 28.8009 29.9999 71.1752 32.5683 27.4279 67.6958 28.1281 31.5396 33.1925 32.8137 40.7195 35.1084 30.4662 45.8147 42.5426 36.9799 27.5301 25.2896 23.574 37.4244 44.7677 46.9391 19.2038 150.49 27.6503 37.3744 22.6094 34.6495 39.1268 67.8101 43.0964 31.6658 43.5188 25.8689 78.8398 23.0357 134.667 52.8977 43.09
268000 33.1573 37.8579 28.535 29.8999 71.4995 32.8883 27.0869 68.2614 28.2812 31.8084 33.1699 32.5253 40.5316 34.691 30.5693 45.7545 42.824 36.7261 27.7761 25.6398 23.8963 37.7862 44.9535 47.2834 19.0016 152.846 27.5665 37.8832 22.5393 35.1518 39.3259 68.6302 43.5642 31.8754 43.7333 26.2671 78.2059 22.6839 134.616 53.023 43.2579
270000 33.4014 38.4272 28.3669 29.9268 71.6588 33.1313 26.7644 68.8429 28.158 31.9961 33.2319 31.9075 40.7178 34.4844 30.623 46.018 42.9989 36.3955 27.8964 25.7939 24.277 37.7285 45.143 47.3151 18.7133 154.879 27.4853 38.1272 22.6978 35.3849 39.4037 69.8694 43.7973 32.1326 43.7018 26.7207 77.4375 22.8924 134.566 53.5306 43.4136
272000 33.5523 38.8355 28.0875 29.9103 71.7825 33.176 26.7432 69.5839 28.28 32.3676 33.0671 31.3962 40.5821 34.0505 31.0052 46.0312 43.136 36.1599 27.607 26.1976 24.5555 37.9709 45.4217 47.2179 18.5632 156.605 27.4578 38.1685 22.5901 36.0468 39.6393 71.1636 44.1413 32.31 43.8696 27.1086 77.113 22.9833 135.354 53.9379 43.5942
274000 33.5297 38.9513 27.5559 30.1434 72.447 33.3358 26.4621 70.289 28.5919 32.7188 32.7351 30.792 40.4289 33.8542 31.5059 46.2782 43.118 36.1412 27.778 26.21 24.9006 38.2151 45.4989 47.1646 18.2823 158.121 27.3101 37.9826 22.6901 36.328 39.5639 71.9064 44.4772 32.4658 44.0236 27.7176 76.9519 23.0706 135.245 54.6867 43.7367
276000 33.8075 39.1163 27.6151 29.9741 73.0816 33.5763 26.1411 70.8591 28.8259 33.0479 32.7511 30.5153 40.2026 33.8937 31.6824 46.4786 43.1317 36.2705 27.6894 26.4469 25.2893 38.4085 45.5251 46.9963 18.2137 159.787 27.2804 38.0387 22.4701 36.5819 39.7232 72.265 44.8026 32.6252 43.9142 28.445 76.7124 23.4556 135.568 55.3187 43.9132
278000 33.6895 39.4356 27.1085 30.1287 73.6099 33.6112 26.2015 71.4763 29.0661 33.5666 32.6906 30.1994 39.8312 33.9359 32.0804 46.3836 43.2356 36.3829 27.4732 26.8271 25.6219 38.6958 45.9279 47.0265 18.0581 161.442 27.2872 38.049 22.4367 36.5588 39.5997 72.5614 45.4942 33.0014 43.8973 29.4616 76.7709 23.146 135.059 55.769 44.0699
280000 33.819 39.7694 27.0861 30.0934 74.2893 33.5887 26.2395 72.1341 29.2935 33.733 32.8915 29.7404 39.9316 33.78 32.5729 46.2904 43.352 36.4914 27.2884 26.997 25.7438 38.7071 45.9242 46.7997 17.9297 163.102 27.3781 38.438 22.5435 36.7151 39.9278 73.2128 45.7889 33.3937 43.9817 29.9933 76.8239 23.0121 134.183 56.3504 44.2333
282000 33.783 40.0265 26.9638 30.2955 74.888 33.7111 26.4792 72.9664 29.6242 34.0262 32.7232 29.2855 40.3037 33.3037 32.9559 46.4427 43.5132 36.8974 26.9226 27.2258 26.106 38.4465 45.7391 47.1327 17.5502 164.543 27.6989 38.843 22.9161 37.0366 40.0457 73.5408 46.3805 33.4956 44.1587 30.2686 77.3867 22.8039 133.244 56.5496 44.4056
284000 33.9387 40.2592 26.8008 30.5265 75.3663 33.6773 26.4725 73.5376 30.1884 34.3958 32.5823 28.8462 40.648 33.1009 33.2264 46.6241 43.604 37.164 26.9385 27.3818 26.1132 38.5367 45.6553 47.0961 17.3582 165.614 28.0034 38.8977 23.3857 37.4167 39.8876 74.3587 46.5163 33.7536 44.0956 30.2489 77.5034 22.926 132.182 56.8862 44.5428
286000 34.1409 40.4055 26.7828 30.8295 75.7552 33.8126 26.431 74.2072 30.6839 34.729 32.0733 28.5692 41.107 33.0563 33.3945 46.671 43.633 36.8572 26.9505 27.7254 26.3325 38.4861 45.5639 47.2488 17.2607 166.789 28.2321 39.2921 23.3363 37.7352 39.6432 74.9338 47.0931 33.9228 44.2812 30.4663 78.0158 22.638 131.733 57.5897 44.7102
288000 34.5011 40.5429 26.9286 30.8136 76.2027 33.7325 26.4554 74.7169 31.1861 35.3001 31.7173 28.2354 41.1094 33.0877 33.3986 46.634 43.4206 36.8488 27.3178 27.7918 26.2683 38.5542 45.7568 47.1543 16.9992 168.337 28.4812 39.4225 23.4763 38.089 39.7287 75.7939 47.8468 33.8879 44.4305 31.0244 78.321 22.4368 131.243 57.9961 44.8797
290000 34.5797 40.6621 27.082 30.7766 76.6361 33.7016 26.4073 75.2814 31.7422 35.8397 31.4116 28.1932 41.1531 32.8814 33.6608 46.7251 43.4217 37.0218 27.6966 27.8874 26.4203 38.2229 45.5635 47.2244 16.7936 169.91 28.614 39.2465 23.7027 38.4807 39.8358 76.3929 48.6393 34.3684 44.4296 31.464 78.5789 21.9625 131.128 58.2763 45.0504
292000 34.593 40.6324 27.1891 30.8625 77.1988 33.6362 26.2076 75.6132 32.3115 36.2718 31.1928 28.2559 41.0676 32.6266 33.8772 46.7326 43.2437 37.1064 28.0387 27.9225 26.3826 37.9057 45.4019 47.4243 17.0052 171.913 28.7693 39.2557 24.1225 38.9764 39.8528 77.3183 49.2396 34.6459 44.5383 32.1585 78.5899 21.8579 131.383 58.4676 45.2447
294000 34.6039 40.6764 26.9192 30.7639 77.596 33.8426 25.9963 76.2036 32.6476 36.615 30.8293 28.304 41.178 32.4999 34.2188 46.6759 42.8631 37.168 28.4002 27.9404 26.3232 37.611 45.1017 47.7527 16.9816 173.556 28.8231 39.4826 24.3682 39.5349 39.6802 77.8947 49.8355 34.9241 44.6618 32.9592 78.7035 21.9906 131.744 58.9274 45.4199
296000 34.8114 40.6272 26.8749 30.9322 78.1194 34.1041 26.0602 76.6542 33.2338 37.0363 30.7599 28.3319 41.2556 32.1584 34.5678 46.7171 42.5391 37.1471 28.4944 28.0216 26.292 37.3371 45.1901 48.1369 17.0272 175.43 29.0558 39.5686 24.5451 40.2359 39.3114 79.0683 50.1644 35.3873 44.7149 33.603 78.436 21.5451 131.64 59.1835 45.608
298000 35.2358 40.3987 26.8804 31.0923 78.7663 34.3736 26.0198 76.937 33.3401 37.3486 30.5308 28.6253 41.4632 32.3941 35.1009 46.5971 42.0581 36.9433 28.5044 28.3521 26.367 37.4905 45.3408 48.0633 16.9345 177.282 29.1372 39.7034 24.7509 40.661 38.9027 79.5524 50.3368 35.714 45.0303 34.2684 78.8309 21.2036 131.907 59.7682 45.8052
300000 35.3651 40.3772 27.1499 31.3609 79.2358 34.624 26.0072 77.1274 33.5569 37.9321 30.1907 28.6452 41.5449 32.4908 34.999 46.3355 41.8343 36.718 28.8973 28.4623 26.5343 37.6395 45.4913 48.0585 16.8798 179.044 29.5545 40.097 25.0777 41.2316 38.5916 80.1412 50.773 35.8655 45.2533 34.8866 79.4554 20.5615 131.942 60.2436 46.0044
302000 35.8452 40.5508 27.5027 31.1665 79.8113 34.7987 25.8714 77.3149 33.8471 38.4176 29.9801 28.7471 41.4949 32.3412 35.3287 46.1696 41.6193 36.596 29.2664 28.7608 26.9228 37.6596 45.558 48.0277 16.4508 181.131 29.8124 40.4056 25.214 41.476 37.896 80.7638 51.5654 36.3266 45.1218 35.0808 79.4409 20.2144 131.857 60.3871 46.1685
304000 35.9946 40.4482 27.9393 31.1857 80.5919 34.7752 26.1819 77.6939 34.2919 38.8635 30.093 28.7615 41.476 32.132 35.2244 46.196 41.3566 36.3292 29.7655 29.0407 26.8178 37.6475 46.1129 47.6382 16.4379 183.03 29.8582 40.6889 25.5553 41.7712 37.7615 81.2343 52.0857 36.8292 45.1252 35.3393 79.1136 19.6588 131.94 60.2771 46.3316
306000 36.1575 40.5787 27.9796 31.0238 81.0814 34.7891 26.6439 78.277 34.5077 39.4209 29.8592 28.5935 41.7516 32.3821 35.5896 46.0469 41.0337 35.9676 30.4 29.3228 26.8679 37.696 46.5601 47.6567 16.4713 184.908 29.7569 41.0305 25.8335 42.1326 37.2614 81.6764 52.7319 37.0517 45.0202 35.6029 78.6366 19.6462 131.709 60.6273 46.5071
308000 36.349 40.602 28.062 30.8064 81.3004 35.0481 27.0595 78.8719 34.8348 39.8839 29.5239 28.5312 41.9285 32.529 35.7945 46.0343 40.8454 35.2975 31.0151 29.3567 26.8035 37.5957 46.5765 47.4476 16.3483 186.575 29.7137 41.3376 25.8884 42.2675 36.991 82.1232 53.152 37.6489 44.644 35.8158 78.4613 19.3749 131.614 61.0654 46.628
310000 36.3624 40.711 28.1161 30.7316 81.7042 35.2019 27.5096 79.726 35.0458 40.1878 29.2174 28.5838 42.2527 32.584 36.1671 45.8921 40.4795 35.089 31.5786 29.3546 27.1714 37.6229 46.8045 47.4057 16.2104 188.703 29.5726 41.7386 26.0029 42.6202 37.1765 82.4256 53.7016 37.8558 44.3957 35.7887 78.2175 19.2659 131.12 61.431 46.7931
312000 36.4084 40.8557 28.4067 30.6565 82.2144 35.4938 28.1634 80.4093 35.31 40.4946 28.9719 28.4422 42.5889 32.6778 36.4087 45.5882 40.0952 34.9441 32.2066 29.8622 27.3697 37.7672 46.6876 47.083 15.9926 190.819 29.4005 42.0788 25.8663 42.8421 37.0569 82.9678 54.3424 38.3275 43.8909 36.2312 77.8214 18.7891 130.669 61.9746 46.9544
314000 36.2428 41.1468 28.3475 30.8154 82.472 35.6408 28.7412 81.0196 35.7651 40.7962 28.8896 28.1552 42.9796 32.8744 36.448 45.6312 39.7526 34.72 32.2583 30.3558 27.4086 38.0812 47.0141 46.8297 15.6435 192.95 29.2006 42.6019 26.3076 43.2989 37.428 83.4749 55.2358 38.5116 43.5885 36.6049 77.3322 18.9752 130.019 62.3391 47.1474
316000 36.146 41.3613 28.2356 30.4295 82.5014 35.8274 28.9072 81.5114 36.2148 41.0478 28.7358 27.6729 43.6405 32.6006 36.5783 45.5874 39.0124 34.6525 32.635 30.6332 27.5086 38.4677 47.3222 46.6663 15.6152 194.723 28.8136 42.9216 26.3601 43.6073 37.4225 84.0338 56.0432 38.5903 43.4908 36.6513 76.8722 19.2939 129.247 62.7997 47.2595
318000 36.2269 41.8276 28.5338 30.2601 83.0847 36.2269 29.4265 81.9949 36.7546 41.4004 28.9746 27.8193 44.0691 32.7775 36.7711 45.6182 38.0866 34.5753 32.7009 30.8158 27.6287 38.854 47.6335 46.5163 15.6724 196.208 28.6375 43.3895 26.7434 44.0046 37.4098 84.4971 56.4078 38.9808 43.1074 36.4622 76.1188 19.5232 128.618 63.0871 47.4361
320000 36.3753 42.2163 28.4646 30.1903 83.0541 36.5728 29.9424 82.6307 37.2374 41.4974 28.8989 27.6786 44.5389 32.6034 36.8537 45.4247 37.2635 34.4257 32.6897 30.965 27.6121 39.3372 48.0556 46.6324 15.8004 197.982 28.523 43.9997 27.0489 44.4863 37.1013 84.6415 56.6619 39.0391 42.9038 36.3419 74.8308 20.1018 127.722 63.4401 47.5446
322000 36.3966 42.7506 28.7158 30.1906 83.1255 36.6256 30.4498 83.248 37.5246 41.2922 28.5374 27.6021 45.0143 32.4586 37.0594 45.4582 36.5677 34.2796 32.7677 30.8638 27.5962 40.0057 48.3602 46.5659 15.8596 199.644 28.6553 44.3941 27.214 44.7084 36.8689 84.6941 56.9069 39.4659 42.9974 36.4041 73.9598 20.5627 126.186 63.6921 47.6417
324000 36.4285 42.9177 29.0751 30.2044 83.13 37.0092 31.1051 84.0791 37.9677 40.9148 28.4339 27.4893 45.2494 32.3115 37.1834 45.1406 36.0192 34.0198 32.5764 30.9544 27.5435 40.0505 48.7675 46.3033 16.1357 201.617 28.4478 44.7776 27.2104 44.8311 36.5352 84.5906 57.0872 39.7704 42.9131 36.3465 73.1361 20.855 125.168 63.6966 47.6998
326000 36.4017 43.3867 29.407 29.9632 83.226 37.2207 31.7569 84.7566 38.3317 40.6376 28.535 27.0324 45.3124 32.3269 37.3217 45.0631 35.384 34.0002 32.6881 31.1647 27.2842 40.4105 48.9605 46.3039 16.5232 203.708 28.4434 45.4282 27.7133 45.1276 36.3169 84.733 57.2493 39.8097 42.9142 36.6336 72.6131 20.9747 124.134 64.1393 47.8334
328000 36.4851 43.5808 29.7489 30.1491 83.3709 37.5239 31.9889 85.3393 38.4942 40.6163 28.4672 26.7583 45.2678 32.3257 37.6376 45.4325 34.8648 33.8802 33.0198 31.4389 27.4063 40.7868 49.3599 45.9451 16.844 205.547 28.2022 45.7736 27.9395 45.0425 36.5739 85.0989 57.3847 40.1068 42.968 36.7961 72.2154 21.2381 122.986 64.7364 47.9835
330000 36.2406 43.8896 30.1289 30.2057 83.6754 38.0459 31.951 85.9556 39.0267 40.4941 28.2631 26.3685 45.0365 32.3945 37.7134 45.4978 34.2037 33.8787 33.2719 31.7396 27.5151 41.1535 49.6658 45.9383 16.8935 207.583 28.2591 46.1354 28.3516 45.2073 36.4756 85.102 57.9468 40.3001 43.0702 36.8454 71.5045 21.02 121.973 65.6015 48.1131
332000 36.2059 44.2899 30.4821 29.9598 83.7738 38.6092 31.7886 86.6077 39.2449 40.3068 28.1362 26.2792 44.6386 32.2137 38.299 45.3053 33.3471 33.636 33.3758 32.074 27.6915 41.6865 49.9226 46.0543 17.0132 208.889 28.0887 46.3629 28.7565 45.3405 36.3732 85.4927 58.4144 40.4863 42.8506 36.8967 70.7209 21.2367 121.15 65.9984 48.2
334000 36.2651 45.0955 30.7132 29.7254 83.6341 39.1266 32.0337 86.9189 39.6734 40.3563 28.375 25.9201 44.6302 32.2853 38.5823 45.3058 32.6479 33.493 33.452 32.5056 27.7538 42.3067 49.9019 46.0116 17.2872 209.792 27.8974 46.6762 29.1519 45.3466 36.4929 85.6119 59.1421 40.6855 42.8144 37.051 70.3246 21.0267 120.629 66.5539 48.3299
336000 36.348 45.6628 30.6454 29.4279 83.4107 39.631 32.0808 87.5791 40.2771 40.1997 28.5943 25.7189 44.815 32.367 38.6016 45.1296 31.839 33.4719 33.8589 32.8367 27.8714 42.6725 49.6701 45.7037 17.393 211.087 27.6334 46.8662 29.4968 45.4337 36.2333 86.4049 59.4626 40.9105 42.7611 37.2786 69.8433 20.5389 120.159 67.1057 48.4255
338000 36.1603 46.2646 30.9471 29.4283 83.4389 39.8415 31.6722 88.0775 40.6019 40.2118 28.9128 25.6149 44.6926 32.4838 38.5026 44.6936 31.2538 33.3518 34.0586 33.1493 27.7962 43.1457 49.7528 45.5466 17.3262 212.482 27.5924 47.4277 29.5034 45.1988 35.8682 86.9814 59.7946 41.0436 42.3902 37.3572 69.5356 20.1178 119.979 67.1168 48.4829
340000 35.8061 46.883 31.1682 29.4856 83.2654 40.201 31.4869 88.5755 40.9865 39.8778 28.99 25.3195 44.7696 32.5025 38.726 44.0794 30.5807 33.7225 34.6739 33.3673 27.7704 43.4676 49.7918 45.7771 17.4783 214.013 27.6582 47.8565 29.886 45.1481 35.6973 87.6282 59.8756 41.0208 42.4037 37.348 69.4959 19.9851 119.435 67.0782 48.5821
342000 35.8929 47.5367 31.3227 29.2554 83.2067 40.4358 31.0468 89.0835 41.4535 39.9207 29.0427 25.2016 44.9378 32.4692 38.369 43.3852 29.9641 33.9284 34.9628 33.6012 28.0316 43.6622 49.2718 45.6708 17.7845 215.59 27.8493 48.4417 30.1186 45.0031 35.6629 88.1762 60.2838 41.2217 42.2061 37.246 69.4066 19.8223 118.962 66.9917 48.6605
344000 35.844 48.2291 31.717 29.2574 82.6699 40.6484 30.8757 89.5023 42.0648 39.6624 28.9015 25.2502 45.5072 32.6955 38.8066 42.6381 29.7679 33.9602 35.2301 33.7818 28.0194 43.8023 49.0291 45.8301 17.8113 217.304 27.8655 49.1191 30.1374 45.051 35.5585 88.8842 60.3298 41.1523 42.157 36.8882 68.9698 19.8588 118.619 67.0363 48.7608
346000 36.1166 48.487 31.9012 29.4424 82.2503 40.8625 30.7323 89.9034 42.5164 39.5222 29.1391 25.1858 45.9149 32.9346 39.0075 41.9123 29.4032 34.1093 34.9481 34.156 27.9232 44.06 48.7538 46.0279 17.6831 219.229 28.0123 49.6311 30.1464 45.0709 35.4444 89.3577 60.692 41.4381 42.1018 36.8208 67.9868 19.7049 118.353 67.1871 48.8517
348000 36.2646 48.8969 32.1024 29.3295 81.8596 40.8916 30.6918 90.0085 42.8937 39.3158 29.1414 25.1545 46.3519 33.2306 39.4694 41.0859 29.1078 34.2427 34.6807 34.431 27.9118 44.3376 48.9412 46.1742 17.7619 221.086 28.4437 49.826 30.1854 45.3993 35.338 89.7509 61.0364 41.8397 42.0328 36.8476 67.2097 19.3396 118.333 67.4787 48.9606
350000 36.4958 49.1903 32.5922 29.2802 81.8997 41.1092 30.5028 90.3319 43.3811 39.2502 29.2794 25.0675 46.5244 33.0358 39.7667 40.036 28.73 34.2862 34.6175 34.7988 27.837 44.8008 49.0079 46.2779 17.8163 222.591 28.746 50.1497 30.2193 45.5247 35.2439 90.0825 61.2074 42.2281 41.8292 36.909 65.9133 18.9885 118.23 67.7887 49.0392
352000 36.4357 49.2395 32.1317 29.5143 81.6642 41.2152 30.0996 90.7892 43.7693 39.032 29.041 25.0772 46.8913 33.0814 39.9034 39.416 28.5119 34.2502 34.7717 35.1979 28.0711 45.2486 48.6774 46.1853 18.1438 224.289 29.0019 50.5182 30.4229 45.5777 35.553 90.4948 61.061 42.4622 41.8829 36.7346 65.1706 18.8395 118.195 67.7545 49.1079
354000 36.3361 49.2846 31.9445 29.3763 81.7809 41.3355 30.0075 91.3822 43.7866 38.8083 28.8607 25.1427 47.6773 33.064 40.166 38.5874 28.2852 34.0608 34.8147 35.468 28.2709 45.6988 48.3137 46.1068 18.4793 225.675 29.3258 50.5047 30.5002 45.6583 35.5669 90.7346 61.4721 42.9849 41.9847 36.5434 64.5261 18.6304 117.99 67.6215 49.1689
356000 36.5146 49.5113 32.0445 29.5659 81.4979 41.4307 30.1597 91.7626 44.1096 38.7573 29.0933 25.4749 48.1257 33.4214 40.5988 38.19 28.1325 34.2146 34.9535 35.7591 28.218 46.0045 48.4315 45.9865 18.5973 227.065 29.3939 50.957 30.6421 45.5987 35.6327 91.3298 61.6549 43.0242 41.882 36.7101 63.4166 18.0128 118.255 67.8937 49.3006
358000 36.5066 49.7174 32.2258 29.3369 81.0794 41.7114 30.0401 92.2505 44.4732 38.6576 28.9995 25.4628 48.7535 33.5469 40.6321 37.4605 27.9897 34.6523 35.0274 36.0526 28.2596 46.042 48.8102 46.0738 18.2992 228.828 29.7116 51.3888 30.0455 45.5449 35.7043 91.7251 61.8715 43.1293 41.8548 37.0268 62.7601 17.7136 118.134 67.7792 49.382
360000 36.2644 50.247 32.5328 29.4787 81.1025 41.9306 30.0969 92.5932 44.8547 38.6801 29.0621 25.9782 49.1629 33.4629 40.8812 36.8517 27.7412 35.1121 34.853 36.4533 28.2737 45.9171 48.9131 46.3612 18.5052 230.466 29.9643 51.8612 29.9509 45.7155 35.7639 92.1624 62.2146 43.2161 42.0278 37.2465 62.0003 17.5934 118.21 67.8549 49.539
362000 35.9138 50.7662 32.6324 30.0537 81.436 42.2379 29.8992 93.1142 45.0079 38.5172 29.1959 26.4171 49.2486 33.4809 40.8196 36.4942 27.6574 35.5723 34.7888 36.9202 28.1844 46.0349 49.0999 46.4891 18.6848 232.408 30.2659 52.4623 29.735 45.839 36.0291 92.6536 62.1822 43.2275 42.0908 37.3057 61.2389 17.4215 118.403 68.0085 49.6984
364000 35.7657 51.3787 32.7336 30.1302 81.6552 42.7872 29.5265 93.127 45.4055 38.5865 29.5908 26.7224 49.5654 33.4064 41.2023 35.8688 27.5784 35.5734 34.887 37.3867 28.1269 46.1595 49.1274 46.4175 18.8067 234.373 30.4047 52.8719 30.0155 45.8717 36.3533 92.9908 62.4242 43.3472 41.9437 37.0787 60.6649 17.6942 118.831 68.0724 49.8613
366000 35.6303 52.0388 33.3515 30.5557 82.4724 43.1547 29.784 93.5513 45.7342 38.5771 29.824 27.0014 50.1638 33.5058 41.6355 35.6068 27.426 35.6427 35.036 37.7637 27.8079 46.1749 49.2834 46.416 18.6205 236.023 30.9265 53.5974 30.2161 45.9424 36.6695 93.7798 62.8138 43.3514 41.9375 36.7494 59.7777 17.7868 119.624 68.6242 50.1145
368000 35.7435 52.4174 33.5047 30.7556 82.7419 43.2586 30.4639 93.5548 46.3528 38.6448 29.9661 27.1423 50.6432 33.3806 41.9741 35.4033 27.192 35.7759 35.6021 38.2034 27.9144 46.1309 49.317 46.4563 18.8245 237.736 31.2328 54.03 30.2655 46.1142 36.9257 94.2874 63.3786 43.3847 42.136 36.5615 59.0383 17.5779 120.671 69.1581 50.3465
370000 35.8175 52.7247 33.5375 31.0378 82.5276 43.6265 30.6217 93.9066 46.6868 38.4903 30.149 27.1796 51.4351 33.5683 42.528 34.884 26.8842 35.9606 35.79 38.7808 27.9294 45.9049 49.3283 46.0368 19.0503 239.407 31.5451 54.2352 30.4338 46.1662 37.0906 94.7601 63.8629 43.5778 42.4094 36.7104 58.8768 17.3055 121.583 69.1602 50.5378
372000 35.7402 53.5807 33.2597 31.2987 82.1979 43.957 30.4043 94.1226 46.589 38.5623 30.3232 27.0081 51.7026 33.3946 43.2135 34.4257 26.7836 36.5108 35.8734 38.9656 28.2522 45.9762 49.2708 45.54 18.8256 241.469 31.6823 54.7253 30.4571 46.3595 37.2293 95.0464 64.3778 43.9213 42.489 36.4453 58.0455 16.9313 122.396 69.1494 50.6626
374000 35.5391 53.9814 33.2494 31.7726 82.088 43.9192 30.1527 94.2535 46.8726 38.2461 30.3574 27.1392 52.5225 33.7085 43.5511 33.9886 26.5721 36.7908 35.9455 39.2852 28.1594 46.2694 49.5576 45.0673 18.7365 243.386 31.8562 55.1304 30.6197 46.3824 37.371 95.3025 64.815 44.1837 42.4982 36.6031 58.0851 16.8296 123.028 68.7198 50.8134
376000 35.7243 54.1659 33.4358 31.7624 81.8454 44.0392 29.9087 94.3963 47.0495 38.1389 30.7703 27.171 52.7339 33.791 44.2635 33.3681 26.381 36.7943 35.8851 39.854 28.1992 46.6186 49.5012 44.5135 18.7682 245.533 32.1815 55.6794 30.5966 46.2831 38.0269 95.8926 65.0103 44.4239 42.7071 36.7038 57.6583 16.7888 123.715 68.6935 50.9743
378000 35.9937 54.6725 33.3107 31.745 82.1078 44.251 29.7492 94.7139 47.118 38.1591 31.0173 26.688 53.1839 33.8527 45.2299 32.8143 26.2861 36.772 35.9334 40.2605 28.3197 46.7842 49.3699 43.9216 18.626 246.984 32.4162 56.5537 30.6569 46.3307 38.273 96.4954 65.5793 44.3844 43.1274 36.6019 57.2044 17.1372 124.231 68.8461 51.1425
380000 36.2756 55.2301 33.8454 31.8375 81.6222 44.3448 29.6639 94.8821 47.062 38.0298 31.138 26.6093 53.6112 33.7527 45.7336 32.292 25.901 36.9099 35.9143 40.8548 28.1221 46.7268 49.5545 43.5103 18.4885 248.649 32.4894 57.123 31.0327 46.4543 38.8657 97.1839 65.938 44.3083 43.5393 36.019 57.0937 17.5805 124.965 68.6683 51.2956
382000 36.713 55.7831 33.985 32.1727 80.7979 44.6661 29.567 95.2204 47.5068 37.9358 31.2626 26.7207 53.8787 33.7869 46.3791 31.749 25.7059 36.7948 35.5107 41.2972 28.2342 47.0455 49.2755 43.1233 18.5923 250.215 32.7624 57.5948 31.1756 46.4167 39.1603 97.7167 66.18 44.402 43.5477 35.8419 57.2132 17.6824 125.781 68.7587 51.4538
384000 37.1577 56.2068 34.6846 32.1825 79.8861 44.5492 29.429 95.4089 47.6487 37.6693 31.4741 26.9682 54.1343 33.6407 46.7527 31.436 25.7092 36.7536 35.58 41.2528 28.4704 47.2007 49.4525 42.7319 18.5053 251.903 33.237 58.4279 31.5383 46.7094 39.7237 97.8305 66.3196 44.1348 43.9118 35.3165 57.1933 17.897 126.959 68.79 51.6194
386000 37.5385 56.591 34.7826 32.2843 79.2173 44.7119 29.7282 95.8613 47.6924 37.6092 31.4738 26.6853 54.1702 33.6055 46.9326 31.105 25.5022 37.2913 35.6881 41.4414 28.4072 47.3701 49.438 42.5992 18.8908 253.757 33.6859 58.6401 31.3681 46.8311 40.0022 98.1401 66.8351 44.0401 44.5143 34.9319 56.7328 17.7357 127.75 69.2729 51.7714
388000 38.2165 57.1393 35.0746 32.6611 78.6551 45.069 29.8487 96.4842 47.8067 37.4598 31.623 26.5656 54.3351 33.626 47.1088 30.8304 25.6836 37.7403 35.8164 41.8056 28.277 47.5181 49.5531 42.3034 18.993 255.706 34.1436 58.9523 31.5146 46.5853 40.27 98.2313 67.0647 44.2023 44.6664 34.6361 56.574 17.4401 128.734 69.5225 51.961
390000 38.8559 57.6252 35.3986 32.4277 78.2041 45.4719 29.7912 96.8294 47.8351 37.4592 31.5551 26.5174 54.4346 33.7246 47.0984 30.6039 25.6479 38.2006 36.0766 42.1276 27.9514 47.3812 49.7827 42.0566 19.0294 257.98 34.514 59.0967 31.294 46.3993 40.4075 98.5519 67.2005 44.2593 44.8919 34.2657 56.1589 17.3973 129.196 69.616 52.0829
392000 39.0783 58.1699 35.8324 32.4966 77.8607 45.4543 29.9226 96.9638 47.937 37.7915 31.4931 26.4176 54.5562 33.9507 47.2106 30.5794 25.4865 38.1966 36.4089 42.1752 27.803 47.3668 50.4217 41.7093 19.1458 260.093 34.9393 59.6563 31.4142 46.3439 40.6263 99.1032 67.5737 44.1811 45.0714 33.8739 55.7109 17.3167 129.696 69.9469 52.2494
394000 39.4966 58.3015 36.4459 32.867 77.527 45.92 30.124 97.2545 48.041 37.8441 31.4484 26.2912 55.0335 34.0359 47.5733 30.6915 25.7803 38.3682 36.825 42.555 27.7337 47.3603 50.7375 41.1932 19.3987 261.964 35.0317 60.0039 31.6213 46.179 40.915 99.8978 68.0015 44.5205 45.3193 33.5326 55.1946 16.9737 129.908 70.2756 52.4546
396000 39.6308 58.8592 36.9218 33.2007 77.1558 46.1823 30.4833 97.4519 48.3527 37.9378 31.3355 26.0488 55.2159 34.1249 47.592 30.7116 25.8253 38.4505 36.8663 42.9627 27.6209 47.7009 51.0991 40.6064 19.4926 264.217 35.1498 60.7681 32.1093 46.3206 41.1936 100.466 68.6028 44.4237 46.0881 33.2494 55.0407 16.523 130.2 70.5929 52.6694
398000 39.8928 59.3234 36.9604 33.229 77.4217 46.4433 30.7199 97.6867 48.9333 38.0965 31.4558 26.3227 55.4741 34.4123 47.7456 30.8544 25.9724 38.4521 36.653 43.2128 27.4669 47.8588 51.3464 40.4034 19.4919 266.366 34.978 61.1755 32.4983 46.4127 41.747 101.241 68.8584 44.2413 46.4181 32.8233 54.843 16.2988 130.339 71.0251 52.8774
400000 39.8779 59.8574 36.8818 33.2143 77.4617 46.77 30.9995 98.0928 49.357 38.1018 31.7318 25.9473 55.5809 34.4746 47.8933 30.9192 26.1567 38.6645 36.185 43.4042 27.4473 48.0877 51.9066 39.935 19.8098 268.137 34.9546 61.5846 32.6823 46.2611 42.2054 102.376 69.1089 43.9178 46.9101 32.5434 54.8999 16.1217 130.114 71.2635 53.046
402000 40.3319 60.3177 36.8769 33.2529 77.3468 47.0202 31.46 98.2885 49.3811 38.0674 32.2654 25.639 56.1306 34.2771 48.2034 31.1507 26.1768 39.229 36.2433 43.7952 27.4124 48.4122 52.0202 40.0399 20.0793 270.103 34.9203 61.8514 32.7861 46.2665 42.8159 103.003 69.403 43.932 47.423 32.1027 54.6174 16.3393 129.811 71.3558 53.2537
404000 40.7559 61.2068 36.9985 33.2294 77.4898 47.5683 31.7287 98.3462 49.2559 38.4649 32.3066 25.3108 57.0163 33.8572 48.6104 31.5095 25.8354 39.5855 36.3511 44.0991 27.3826 48.7078 52.2472 39.904 20.0841 271.788 35.2749 62.1998 32.8681 46.5337 43.6418 103.609 69.4992 44.0567 47.9734 31.8678 54.9686 16.437 129.537 72.0391 53.5037
406000 41.3845 62.1556 36.8873 33.068 77.5269 47.8777 31.8385 98.4057 49.541 38.8453 32.2633 25.349 57.7676 33.2512 48.8357 31.5667 25.8975 40.0217 36.4936 44.5481 27.4652 48.8897 52.4283 39.2868 20.0766 273.937 35.3376 62.7326 33.0297 46.7431 44.1225 103.328 69.912 44.1931 48.6131 31.4919 54.504 16.729 129.524 72.3236 53.7048
408000 41.875 62.8137 37.4645 32.9879 77.6538 47.9145 31.9308 98.6098 49.7709 39.024 32.5545 25.8037 58.8168 33.2525 49.1372 31.7496 25.8001 40.065 36.6184 44.5823 27.4687 49.1163 52.7486 38.9876 20.0474 275.713 35.4294 63.1257 33.0503 46.3475 44.7621 103.374 70.1683 44.4366 49.054 31.0238 54.2627 16.9886 129.243 72.5845 53.9089
410000 42.0284 63.7871 37.5641 33.1712 78.4579 47.97 32.1974 98.5294 49.787 39.2307 32.4976 25.8968 59.3473 33.0768 49.3767 31.9546 25.5444 40.2051 36.4775 44.9004 27.5188 49.2868 53.4242 38.9671 20.1491 277.89 35.3956 64.0819 33.2599 46.2053 45.3113 103.435 70.349 44.3661 49.7674 30.9366 53.9187 17.0053 129.055 73.1862 54.1378
412000 42.1831 64.7439 37.934 33.1593 78.5612 47.9225 32.0792 98.7674 50.2089 39.6761 32.6616 26.1733 59.9823 33.1825 49.4758 31.9633 25.426 40.463 36.344 45.5541 27.3743 49.8783 53.7277 39.331 20.465 280.381 35.2079 64.59 33.4072 45.5976 45.4562 103.924 70.7952 44.7467 50.1514 30.9498 53.853 17.0206 128.114 73.7521 54.3796
414000 42.1753 65.7684 37.8059 33.8566 78.832 47.6281 32.4955 98.8872 50.2162 40.1785 33.1002 26.1711 61.0873 32.9125 49.8359 32.276 25.1826 40.4648 36.4942 46.3078 27.1571 50.2988 54.1764 39.4005 20.6698 282.564 35.3574 64.9477 33.7128 45.6851 45.1804 104.306 71.23 44.7981 50.4612 30.7371 53.8262 17.0549 127.09 74.5968 54.6232
416000 42.1774 66.5275 37.7906 34.1722 79.0826 47.5594 32.5346 98.8566 50.4336 40.4955 33.3487 25.9879 61.791 32.6905 50.268 32.6291 25.1851 40.3677 36.3253 46.5349 27.0448 50.8702 54.4037 39.3479 20.6172 284.517 35.4487 65.4984 33.6359 45.8886 45.0329 104.229 71.3545 44.6701 51.1025 30.682 53.6494 16.9904 126.178 75.0196 54.7735
418000 42.2169 67.502 37.8329 34.6282 78.8239 47.2138 32.3141 99.1035 50.7693 41.1149 33.6786 26.075 62.7493 32.9932 50.4803 32.7505 25.177 40.2352 36.5333 46.6718 26.6567 51.1527 55.3767 39.2192 20.6301 286.7 35.8172 66.0956 33.8837 46.1683 45.1741 104.647 71.7082 44.7737 51.5917 30.5558 53.539 16.7755 125.961 75.0833 55.0094
420000 42.2629 68.2805 38.1215 34.491 79.0387 46.9504 32.1912 99.3536 50.9001 41.3224 34.1198 25.9331 63.0631 33.2591 50.8677 32.713 25.1437 40.3414 36.5972 47.2355 26.3486 51.6375 56.005 39.1801 20.7798 289.182 35.6918 66.5316 33.862 46.3219 44.9918 104.676 71.768 44.7377 51.8605 30.2794 53.3493 16.6669 126.57 75.5068 55.2033
422000 42.3651 69.0949 38.9719 34.3961 79.2435 46.6693 31.9286 99.5062 51.2954 41.6547 34.8212 26.1382 63.3308 33.2391 51.1414 32.7384 25.339 40.318 36.9935 47.6982 26.1275 52.1382 56.9184 39.3042 20.9438 291.302 36.0327 67.1918 33.8142 46.2525 44.8973 105.38 71.8269 44.9384 52.1748 30.1514 53.2386 16.7094 126.494 75.4891 55.4552
424000 42.4423 69.4435 39.0843 34.9014 79.3764 46.7013 32.1345 99.9389 51.8166 42.2166 35.2821 26.2056 63.2911 33.3446 51.3931 33.2288 25.4002 40.4102 37.4321 48.0187 25.9279 52.3072 57.6624 39.3601 21.0746 293.823 36.102 67.6878 33.8958 45.9637 44.8415 105.626 71.9471 45.0434 52.6585 29.7616 53.1034 17.1052 126.757 75.2776 55.6997
426000 42.3164 70.0567 39.6059 35.2281 79.2154 46.5505 31.991 100.125 52.2709 42.437 35.4767 26.4633 63.383 33.5125 51.9001 33.8415 25.3583 40.4506 37.3449 48.338 25.9323 52.8657 58.2097 39.1025 21.3406 295.891 36.3077 68.3401 34.0942 45.719 44.6985 106.281 72.3406 44.859 53.2422 29.4223 53.0948 17.453 127.12 74.6058 55.9197
428000 42.6697 70.4296 40.2708 35.5181 79.1291 46.6663 31.8252 99.8336 52.6057 42.6393 35.7489 26.5082 63.7518 33.667 52.4859 33.9361 25.4408 40.4004 37.3556 48.6123 25.6875 53.0748 58.6706 39.2234 21.5455 298.464 36.6314 68.264 34.4647 45.9107 44.376 105.883 72.9049 45.0447 53.9097 29.3141 52.2653 17.7893 127.693 74.9309 56.1386
430000 42.6413 70.8832 40.993 35.8001 79.5702 46.984 31.5616 99.9752 52.9361 42.6731 36.3601 26.5766 63.7636 33.9475 53.157 34.0549 25.8136 40.6034 37.3403 48.9797 25.5975 53.1353 59.0645 39.1591 21.6848 300.842 36.7969 68.3825 34.5755 46.1156 43.8896 105.768 73.5925 44.9839 54.2808 29.0826 52.1567 17.735 128.147 75.1616 56.3692
432000 42.5311 71.1401 41.9323 36.1225 79.9381 47.4525 31.4091 100.057 53.2643 42.7946 37.0373 26.4688 64.1139 33.8742 53.4706 34.1898 26.0174 40.4657 37.4565 49.1376 25.2633 53.3575 59.4348 39.1961 21.8421 303.19 37.0477 68.2099 34.4968 46.6279 43.534 105.504 73.7117 45.0444 55.0285 28.9876 51.7737 17.7271 128.441 75.4009 56.5673
434000 42.9621 71.4802 42.5409 36.3956 80.2284 48.1689 31.4404 99.9763 53.8869 43.2541 37.2216 26.4249 64.2845 33.625 53.7474 34.8481 25.8715 40.635 37.6617 49.3021 25.1059 53.6568 59.9783 39.2185 22.0122 305.21 37.3679 68.6792 34.681 46.984 43.318 105.226 73.8322 44.9006 55.9798 28.8169 51.9118 17.7063 129.01 75.4802 56.8258
436000 42.8297 71.9426 42.9455 36.6176 80.1625 48.7771 31.1153 99.8885 54.4009 43.6039 37.8323 25.9837 64.6216 33.8438 54.1616 35.2637 26.0295 40.9648 37.6135 49.7032 24.9097 53.8002 60.7391 39.2401 22.047 307.228 37.8665 68.8375 35.0506 46.9508 43.1325 105.069 74.1988 44.692 56.9097 28.9191 51.9003 17.8796 129.39 75.154 57.0554
438000 42.6539 72.3632 43.2341 36.6224 80.3352 49.4056 30.9019 99.898 55.0963 44.0689 38.4807 25.6887 65.1139 34.1305 54.4147 35.8021 25.9961 40.9307 37.6273 50.0991 24.5164 53.8363 61.4975 38.8657 21.9921 308.966 38.1148 69.184 34.976 47.1814 42.9183 104.831 74.5755 44.7291 58.0395 29.3198 52.1641 17.9442 130.035 75.7723 57.3081
440000 42.3188 72.5027 43.6968 36.7755 80.272 50.1469 30.7754 99.7144 55.7681 44.2229 39.323 25.2032 65.4601 33.9561 54.6796 36.2734 26.1218 40.9478 37.9123 50.6214 24.1133 53.947 62.1023 38.6883 22.403 311.115 38.3611 69.2276 35.2261 47.5755 42.6042 104.507 74.9385 44.4676 59.0651 29.2537 52.3558 17.6715 131.21 76.2499 57.5444
442000 42.4795 72.7555 44.0586 37.1534 80.2354 50.4132 30.3547 100.068 56.2554 44.3739 39.595 24.6249 65.6913 33.6553 54.9343 36.6194 26.2201 41.1064 38.2207 50.683 24.1484 53.8633 62.505 38.3406 22.9369 313.643 38.466 69.5316 34.9685 47.5784 42.5998 104.28 75.6324 44.4851 60.096 29.3795 52.3722 17.6346 131.961 76.5338 57.7614
444000 42.4199 72.9195 44.3739 37.5671 79.8788 50.5331 30.0215 100.451 56.773 44.5466 40.0147 24.1107 65.9287 33.8587 55.4157 37.1803 26.3926 41.1182 38.4961 50.9501 24.4621 53.607 62.9576 38.3962 23.0425 316.304 39.0614 69.7304 34.8024 47.6473 42.4777 104.489 76.091 44.3392 61.2022 29.2252 52.882 17.5597 133.295 76.6688 58.0298
446000 42.2178 73.1812 45.173 38.004 79.2955 50.6062 29.5357 100.862 57.3307 44.8794 40.2522 23.2253 65.6488 34.1014 56.0517 37.6731 26.8027 41.4504 38.7379 51.2165 24.351 53.5499 63.3969 38.1145 22.9418 318.989 39.3112 70.067 35.1952 47.6671 42.1501 104.336 76.3465 44.1904 61.9691 29.3987 53.784 17.5761 134.584 76.978 58.2785
448000 42.3086 73.5252 45.5054 38.5966 78.8193 50.4841 29.1237 101.061 58.081 45.0721 40.7991 22.8982 65.9759 34.3738 56.3261 37.7183 26.8833 41.8086 38.2071 51.582 24.4723 53.5421 63.961 38.0999 23.1603 322.158 39.6474 70.5484 35.0584 47.7123 42.2799 104.481 76.6386 44.06 62.8179 29.8732 54.2826 17.5345 136.488 77.4632 58.5857
450000 42.3216 73.9151 46.2321 39.1262 78.5812 51.0213 28.6127 101.46 58.4244 45.012 41.4932 22.7052 66.3743 34.4162 56.8983 37.6543 26.8703 41.7867 37.7461 51.8992 24.4272 53.6702 64.5651 37.957 23.0357 324.789 39.7203 70.9208 35.4192 48.1473 42.3775 104.097 76.473 44.0614 64.0906 30.2852 54.8312 17.8106 138.014 77.952 58.8799
452000 42.4441 73.7538 46.8547 39.9782 78.967 51.2049 28.2532 101.977 58.4091 45.1828 42.4713 22.0186 67.2114 34.655 57.4466 38.0732 26.9722 41.8758 36.9967 52.3784 24.5268 54.0177 64.9186 37.6687 22.9669 327.646 40.0703 71.2572 35.2454 48.3801 42.2837 104.024 76.4333 44.047 65.2638 30.5244 54.5384 17.3973 139.396 77.8763 59.1402
454000 42.4952 73.9522 47.322 40.5361 78.7229 51.6225 27.6718 102.801 58.7801 45.2654 43.406 21.9941 68.2216 34.6722 57.7938 37.8796 26.7951 42.0238 36.3121 52.9917 24.6505 54.486 65.4619 37.3598 22.8304 330.06 40.4963 71.6177 35.0996 48.2468 41.8465 104.437 76.4317 44.0548 66.4425 30.3245 54.7058 17.5727 140.585 78.5226 59.4123
456000 42.195 74.3459 47.4607 41.5503 78.4829 52.3541 27.1127 103.15 59.456 45.1959 43.934 21.7239 69.1531 34.996 57.9217 37.8828 27.1822 41.8055 35.6651 53.4878 24.8964 55.0966 65.9473 37.2033 22.8047 332.342 40.6121 72.1738 34.6772 48.4297 41.252 104.73 76.7477 44.2492 67.2948 29.959 54.2508 17.3434 141.868 78.6624 59.6399
458000 41.8534 74.2224 47.5445 41.9865 78.4718 53.0184 26.8335 103.832 60.0596 45.3139 44.1933 21.5355 69.5516 35.6323 58.397 37.9907 27.3404 41.772 34.8571 53.7628 25.3754 55.4119 66.4741 37.0649 22.7323 335.136 40.6218 72.5176 34.6879 48.2771 40.9596 104.69 77.4017 44.41 67.8413 30.08 53.3444 17.6409 143.262 79.1385 59.8809
460000 41.5789 74.2618 47.6152 42.6623 78.2853 53.5851 26.7627 104.196 60.5648 45.2044 44.613 21.1652 69.7459 36.1445 58.3646 37.8693 27.292 41.859 34.1104 53.9539 25.6245 56.0253 67.0317 37.0541 22.8167 337.659 40.7845 72.667 34.5686 48.0814 40.7157 104.361 77.94 44.6523 68.7759 29.9206 52.9768 17.7285 144.457 79.8266 60.0875
462000 41.3775 74.3501 48.1618 43.2074 78.0187 53.901 26.7529 104.727 61.0008 45.3907 44.9617 21.0105 70.5195 36.4364 58.7073 37.8468 27.1777 41.8273 33.9117 54.1574 25.8618 56.7125 67.564 36.7877 23.0462 340 40.7428 73.0619 34.0292 47.8529 40.0872 103.813 77.8097 44.8881 69.4873 30.1291 52.4343 18.0777 145.79 80.3396 60.299
464000 41.5023 74.3445 48.3397 43.6764 77.6066 54.3354 26.5058 105.335 61.2357 45.714 45.9634 21.3434 70.7986 36.8401 59.0395 38.0236 27.2951 41.8683 33.5486 54.5313 26.3136 56.9284 68.3836 36.6775 23.3105 342.175 40.8511 73.9088 34.0047 47.9272 39.4391 103.036 77.9227 45.187 70.5575 30.4551 52.342 18.1723 146.904 81.1191 60.5866
466000 41.425 74.3422 48.6874 43.9163 76.8089 54.6851 26.2358 105.886 61.8938 45.5515 46.9866 20.9081 71.2319 36.8976 59.5071 37.9115 27.297 42.1737 33.3846 54.7464 26.848 57.6192 68.8172 36.5168 23.487 344.558 40.4253 74.5519 33.8373 48.2768 38.7719 102.627 78.0153 45.2593 71.4667 30.8464 53.1101 18.0058 147.502 82.218 60.8309
468000 41.6722 74.5873 48.796 44.0859 76.331 54.9855 25.869 106.385 62.4898 45.5832 47.8905 20.6043 71.5075 37.3292 60.0554 38.0027 27.2232 42.3028 33.072 55.002 26.9525 58.0761 69.0456 36.1343 23.642 347.008 39.9812 74.9898 33.9674 48.1898 38.3413 102.27 78.1016 45.5935 72.4242 30.8414 53.4972 18.3424 148.304 82.7442 61.0555
470000 41.6024 75.0776 49.1463 44.4542 76.0329 55.4703 25.8091 106.776 62.6594 45.5296 48.6184 20.498 71.199 37.7177 60.2348 38.1404 27.2918 42.3602 32.7372 54.87 27.0324 58.9665 69.8857 36.3174 24.1346 349.514 39.9722 75.6129 34.0558 48.4894 38.1381 102.115 78.2591 45.3712 72.9936 31.569 53.9759 18.462 149.148 83.6158 61.3463
472000 41.5049 75.1807 49.2162 44.7855 75.9448 55.7664 26.3622 106.98 63.0444 45.556 49.3559 20.526 71.456 38.0477 60.7126 38.1968 27.2789 42.5496 32.3835 54.7763 27.3531 60.0386 69.9233 36.0798 24.6794 352.573 39.7968 76.3102 33.7707 48.6708 37.703 101.395 78.5296 45.6263 73.4817 31.9434 53.8782 18.8927 150.065 84.1128 61.6112
474000 41.7689 75.2981 49.3467 45.1732 75.5858 56.1792 26.4937 107.673 63.0693 45.3348 50.3064 20.8373 71.8965 38.5574 60.7272 38.3014 27.213 42.6153 32.08 55.1981 27.5972 61.0817 70.2594 36.1692 24.7046 355.729 39.879 76.8041 33.8745 48.9467 37.7113 101.352 78.6203 45.7813 74.0445 32.5062 54.7557 19.034 150.451 84.7959 61.9438
476000 41.8132 76.0547 49.1311 44.9804 75.4685 56.9554 26.467 108.145 63.6071 45.5842 51.3233 21.2237 71.7365 38.6924 61.1779 38.4344 27.288 42.7694 31.7473 55.7353 27.7481 62.0131 70.709 36.0041 24.7145 358.837 39.6962 77.4568 33.8151 49.1646 37.4544 100.752 79.1748 46.2159 74.4793 31.9623 56.0403 19.413 151.236 85.3903 62.2653
478000 41.6249 76.6975 49.0219 45.1834 75.5158 57.3965 26.2857 108.745 64.1222 45.7186 52.0461 21.0409 71.6507 38.5375 61.4184 38.763 27.1131 42.9718 31.1349 56.2492 28.0509 62.6849 71.2359 36.1717 24.8019 362.179 39.4293 78.0541 33.7818 49.5688 36.6383 100.446 79.5111 46.6167 74.9048 31.6131 56.6761 19.6013 151.539 85.6302 62.5093
480000 41.5601 77.4396 48.8145 45.3709 75.2556 57.9539 26.1719 109.359 64.4554 45.8241 52.8654 21.1658 71.7278 38.5334 62.233 38.6489 27.0203 43.3846 30.4737 55.9975 28.1427 63.5921 72.3304 36.2912 24.884 365.421 39.0946 78.3352 33.9133 50.0819 36.0013 100.036 79.6083 47.0942 75.6096 31.5849 57.1643 19.9214 152.488 85.8135 62.7916
482000 41.7161 77.8533 48.4174 45.821 75.0004 58.5651 26.3413 109.509 64.7687 46.4578 53.8061 21.0562 71.6594 38.574 62.711 38.9793 27.2951 43.5067 30.122 56.1456 28.2171 64.3709 73.0327 36.0967 24.948 368.817 39.2614 78.8201 33.1785 50.3581 35.4791 100.203 79.5777 47.2429 76.1293 32.0631 57.8264 20.1714 153.033 86.0192 63.0788
484000 41.6309 78.4041 48.1176 45.9535 74.9629 59.1512 26.4716 109.988 65.092 46.9068 54.4147 20.8857 71.6941 38.1647 63.1047 39.2021 27.5074 43.7883 29.6575 56.4125 28.3213 65.0617 73.4477 35.8166 25.3058 371.889 39.1259 78.9425 32.8316 50.7777 35.2481 100.229 79.727 47.2738 76.662 32.403 58.726 20.3586 153.696 86.2887 63.3411
486000 41.9753 78.9836 48.3677 45.9527 75.1327 59.4915 26.8185 110.521 65.5381 47.2644 54.534 20.9829 72.096 38.1249 63.986 39.495 28.0002 44.1367 29.3976 56.4813 28.5881 65.8826 73.5525 35.5905 25.1151 375.329 38.8001 78.8948 32.5149 51.1015 35.0841 100.316 79.8386 47.5981 77.3467 33.2079 59.9671 20.0308 154.518 86.6823 63.681
488000 42.3229 79.7762 48.4736 45.8973 74.9228 59.9592 27.2677 110.816 65.909 47.3171 55.2054 21.0601 72.7236 38.2827 65.0715 39.3666 28.0501 44.3651 29.5172 56.9207 28.6563 66.6904 74.1331 35.4086 25.2443 378.618 38.3247 78.8748 32.179 51.0836 35.0577 100.484 79.9722 47.2461 78.0693 33.4168 60.9656 19.6208 155.004 87.4391 63.9928
490000 42.5989 80.4502 48.2931 46.0455 75.2661 60.4198 27.6088 111.143 66.4565 47.5391 55.7766 21.2038 73.0126 38.1044 65.7161 39.5406 28.1075 44.6366 29.9884 57.1657 28.5695 67.6169 74.8754 35.479 25.5084 382.052 38.2049 78.5494 32.0392 51.1731 34.8684 100.433 79.7365 47.2495 78.8293 33.0062 62.2952 19.3326 155.552 88.1503 64.3149
492000 42.6293 81.3035 48.4664 46.6821 75.6384 60.9348 27.9559 111.437 66.8949 47.9186 56.2361 21.2472 73.4519 38.061 66.1468 39.7128 28.2084 45.5336 30.8385 57.7984 28.6931 68.5213 75.482 35.4239 25.6741 385.6 37.8033 78.4752 32.0045 51.9055 34.7911 100.291 79.5233 47.5329 79.5992 33.2671 62.9025 19.3893 156.328 88.6128 64.7229
494000 43.1121 82.2838 48.5886 46.5931 75.9086 61.785 28.5939 111.694 67.1375 48.3083 56.8413 21.6722 73.825 38.4929 66.4681 39.7172 28.1552 45.9435 31.3954 58.4841 28.5645 69.1977 76.1264 35.797 25.7694 389.455 37.2348 78.8176 31.5436 52.2813 34.7304 100.275 79.5704 47.9381 80.484 33.1754 63.8855 19.2084 156.698 89.3245 65.1269
496000 43.8206 83.2556 48.3936 46.9458 75.8218 62.6124 28.74 111.635 67.6135 48.4639 57.337 22.0596 73.8382 38.6285 67.2901 39.8269 28.3464 46.6264 31.654 59.1346 28.9649 69.4944 76.82 35.9813 26.3004 392.78 36.9969 79.4971 31.0731 52.7797 34.4964 100.5 80.0997 48.2752 81.0482 33.3547 65.1254 19.1167 157.144 90.0486 65.5485
498000 44.2582 83.9206 47.8963 47.261 75.8079 62.8235 28.9616 111.58 67.6598 48.5135 57.6547 21.8217 74.0992 38.7052 67.6931 39.8672 27.9161 47.0088 31.8714 59.6146 29.0375 70.2365 77.924 36.4647 26.6663 395.658 36.3944 79.3554 31.0757 52.6414 34.2062 100.718 80.6057 48.5644 81.6914 33.4443 65.8803 19.1658 157.543 90.3702 65.8144
500000 44.7114 85.0711 48.1722 47.5233 75.4829 63.5229 28.8227 111.411 67.6898 48.764 57.8329 21.5751 74.1795 38.7929 68.2414 40.0128 28.0659 47.3796 31.9961 60.3427 29.3099 70.9494 78.7672 36.6811 26.8877 398.5 35.8602 79.6825 31.1392 52.8707 33.7592 101.381 81.2605 49.1574 82.0814 33.3704 66.9492 19.1094 158.286 91.0597 66.1663
502000 44.7254 86.3864 48.0559 48.3852 75.6374 63.9281 29.2338 111.407 68.2724 49.0914 58.0865 21.6831 74.6655 38.6228 68.9844 40.0087 27.6932 47.678 32.0946 61.1991 29.2083 71.4031 79.4749 36.8081 27.0098 401.478 35.2548 79.7802 30.7409 53.019 33.6007 101.278 81.566 49.4944 82.4515 33.045 67.7388 18.9238 158.895 92.0862 66.4774
504000 44.9346 87.3367 47.335 49.1502 75.8107 64.6477 29.4098 111.173 68.5657 49.1161 58.0103 21.7283 74.8514 38.3755 69.7068 40.1478 27.1868 47.6354 31.7945 61.6233 29.4017 71.4554 80.1353 37.0094 27.5703 404.561 34.8987 79.5247 30.2585 53.2195 33.126 101.145 82.2212 49.5948 82.9463 32.7471 68.5364 19.045 159.323 92.7822 66.701
506000 45.1969 88.3655 46.8805 49.7194 75.8091 65.2555 29.6497 111.338 68.9517 49.572 58.5359 21.581 75.3277 38.0599 69.9776 40.3627 26.8703 48.1502 31.5241 62.09 29.0664 71.946 81.1567 37.277 28.0291 407.322 34.5574 79.4518 30.5326 53.4404 32.7325 101.073 82.5312 49.7692 83.1389 32.4294 69.5705 18.9845 159.945 93.5994 66.9943
508000 45.874 89.4889 46.6354 50.1716 75.2426 65.7204 30.1012 111.217 68.8679 50.0657 58.8341 21.8991 75.776 37.793 70.5406 40.4297 26.9112 48.09 31.9865 62.4918 29.1447 72.1191 82.4144 37.8913 28.4204 410.262 34.0755 79.7009 30.4225 54.064 32.5939 101 83.1371 49.8178 83.2222 31.4065 70.4164 18.5695 160.873 94.1977 67.2972
510000 46.1598 90.281 46.1092 50.9372 74.3927 66.2686 30.5298 111.47 69.3826 50.6987 59.061 22.1975 75.8519 37.684 70.9381 40.4935 26.7256 48.2638 32.1023 63.1276 29.3679 72.8901 82.8828 37.7215 28.353 412.492 33.8443 80.0475 31.0021 54.6616 32.2188 101.22 83.5431 49.494 82.9157 31.3519 71.6032 17.6308 161.121 94.6246 67.5415
512000 46.6462 90.9171 46.0215 51.8369 73.7851 66.889 30.9194 111.404 69.6456 51.0937 59.0369 22.1802 75.6764 37.7492 71.0111 40.6117 26.9739 48.4168 32.3876 63.356 29.7916 73.3963 83.1841 38.0167 28.6531 415.398 33.6377 80.4545 30.8606 55.5644 32.3489 101.575 83.8306 49.5109 83.0562 31.2153 72.7763 17.143 162.062 95.4646 67.8625
514000 47.0909 90.822 45.9437 51.9038 73.5152 67.5105 31.4861 111.806 70.0147 51.4777 59.7562 22.5362 75.7351 37.8774 71.6921 40.9653 27.14 48.428 32.7194 63.5978 29.94 73.8842 83.4885 38.7173 28.8845 418.342 33.2565 80.5824 30.6088 56.0608 32.0041 101.852 84.109 49.6322 83.2139 31.6976 73.7238 16.9343 162.953 96.4958 68.21
516000 47.6675 90.7568 45.4063 51.9938 72.9476 68.1945 31.8497 111.683 70.3089 51.793 60.5113 23.0014 75.8087 38.0113 72.1925 40.9409 27.2644 48.3376 33.399 64.0512 30.2006 73.9773 83.8927 38.8911 28.7941 421.486 32.9851 80.695 30.6273 56.4726 31.9306 102.039 84.3486 49.6793 83.3837 32.242 74.1478 16.686 164.047 97.4539 68.5025
518000 48.2071 90.9058 44.9136 52.3268 71.6639 68.7932 32.2834 111.81 70.7552 52.1713 61.2336 23.3168 75.7372 38.1807 72.3293 40.894 27.1292 48.3713 34.0116 64.2184 30.5098 74.4717 84.2233 39.2455 28.9926 425.403 32.9808 80.5965 30.7884 57.389 31.4173 102.691 85.0343 50.236 83.6756 32.5455 74.7574 16.5894 164.14 97.9339 68.8219
520000 48.1035 91.0667 44.5197 52.9311 70.8025 69.5175 32.9816 112.053 71.234 52.4807 61.5404 23.7919 75.4659 38.1292 72.8808 40.9384 26.9875 48.2446 34.2053 64.8213 30.7057 74.4818 84.3043 39.6563 29.1527 429.189 33.167 80.7445 30.8572 57.6219 30.8984 103.081 85.7378 50.5717 83.9278 32.6422 75.1424 17.0708 164.988 98.2916 69.1232
522000 48.306 91.3035 43.9917 53.2241 70.6453 70.1599 33.3066 112.382 72.1758 52.6562 62.0015 24.0138 75.1443 37.6898 73.5417 41.1112 26.6792 47.8236 34.7141 65.2854 30.7499 75.0953 84.6308 39.8475 29.365 433.147 33.1798 80.6281 30.7613 58.319 30.5601 103.417 86.3519 51.0113 83.864 32.638 75.9007 17.0325 165.266 99.267 69.4297
524000 48.3089 91.4898 43.4955 53.4401 70.0756 70.7448 33.6781 112.485 72.6922 53.0381 62.2944 24.6105 74.8883 37.2753 74.2573 41.5435 26.5528 47.7608 34.941 65.4832 31.0786 75.3196 84.7007 39.6503 29.604 437.062 33.2926 81.1692 30.3995 58.9609 30.3797 103.363 86.9301 51.5547 83.5649 32.756 77.346 16.932 166.061 100.055 69.7309
526000 48.5747 92.3179 42.8765 53.8044 69.1224 71.5131 33.9473 112.197 73.3582 53.789 62.8388 25.0193 74.838 37.2501 74.7124 41.9569 26.3371 47.7283 35.0764 65.4537 31.3312 76.15 84.7024 39.745 29.6556 440.835 33.1822 81.1273 30.3278 59.0494 29.9242 103.348 87.6974 51.7522 83.5287 33.1769 78.1752 16.8218 166.842 100.132 70.0054
528000 48.8698 92.4058 42.8261 54.2674 68.7699 72.2752 33.9923 112.734 73.7156 54.4772 63.2288 26.0933 74.2994 37.4784 75.2132 42.218 25.7323 48.2665 35.2269 65.8518 31.5911 76.6685 84.5133 39.896 29.6273 444.713 33.1904 81.2871 30.6174 59.2097 29.6894 103.385 88.6194 51.5873 83.5846 33.7959 79.3398 16.6365 167.756 100.168 70.3454
530000 49.1325 93.0431 42.4327 54.6188 68.1611 72.9218 34.2741 113.075 74.6138 54.9083 63.7226 26.5838 73.5815 37.6334 75.8003 42.3877 25.6866 48.3178 35.6224 66.3021 31.6697 77.1603 84.7223 40.1137 29.7129 448.383 32.9987 81.2658 30.7623 59.83 29.416 102.806 89.1382 51.7898 83.6813 34.4773 81.7327 16.2485 169.183 100.616 70.7132
532000 49.2651 93.0497 42.0386 54.9258 67.3337 73.6612 34.708 113.092 75.3976 55.1931 64.4538 27.2313 72.9821 37.7442 76.2485 42.7734 25.6545 48.654 36.2421 66.755 32.1726 77.5948 84.8812 40.5663 29.6933 451.574 33.0026 81.2262 30.6552 60.1533 28.6845 101.964 89.1394 52.0145 83.6228 35.3453 83.7347 15.8328 170.242 100.943 71.0111
534000 49.468 93.6334 41.8449 55.6047 66.6766 74.4972 35.0209 113.063 75.562 55.6143 65.1093 27.6247 72.8899 37.9832 76.3962 43.4281 25.624 48.8203 36.4994 66.9501 32.219 77.5294 84.7415 40.7932 29.4224 454.755 32.8368 81.6036 30.4617 60.5584 28.3925 101.424 89.0112 52.1224 83.574 36.1146 85.7345 15.5086 171.485 100.844 71.286
536000 49.556 93.8136 41.4158 55.7741 66.5068 75.3744 34.8728 113.226 75.7784 56.149 65.6827 28.2037 72.6346 38.0925 76.3043 43.9431 25.4506 48.5217 36.7932 67.277 32.2062 78.078 84.5178 40.964 29.3085 458.008 32.8725 81.483 30.3791 61.1232 28.3855 101.068 89.2764 52.3956 83.7869 36.4773 87.543 15.5761 172.665 100.91 71.5599
538000 49.6811 93.8204 41.379 56.1822 65.8438 76.4982 35.1022 113.546 76.5045 56.8342 66.4149 29.1335 72.5344 38.2531 76.3712 44.2064 24.9124 48.4478 37.1812 67.7309 32.2418 78.6729 84.5396 41.1463 29.3368 460.077 32.6308 81.5103 30.5726 61.5872 27.9906 100.621 89.4801 53.0142 83.6007 36.5779 89.017 15.4053 173.183 100.852 71.8159
540000 49.9768 93.72 41.5446 56.818 65.1409 77.3184 35.3181 113.893 77.3111 57.3189 67.212 29.9766 72.3873 38.3119 76.4169 44.1462 24.5324 48.5018 37.4862 67.903 32.3635 78.9204 84.5112 41.3251 29.1737 462.1 32.7613 81.5495 30.412 62.184 27.5401 100.478 90.017 52.998 83.8307 36.7251 91.0616 14.9259 173.952 100.775 72.071
542000 50.2958 94.3009 41.4827 57.2565 64.7529 78.1701 35.7931 113.985 78.0569 57.8849 68.1103 30.6087 72.5785 38.9034 76.4742 44.4811 24.1583 48.1533 37.8539 68.4163 32.6445 79.4 84.6318 41.7997 29.0136 464.577 32.6811 81.9002 30.0398 62.6513 27.3028 100.168 90.4895 53.0237 83.9436 37.2013 93.333 14.7436 174.54 100.765 72.4142
544000 50.566 94.8106 41.6036 57.9723 63.8657 79.1439 36.0992 114.009 78.7385 58.44 69.1974 31.0172 72.6751 39.5804 76.1315 44.9326 23.9151 48.1688 37.9336 68.6906 32.614 80.0329 84.819 42.1373 28.4168 467.089 32.9511 82.3555 29.1171 63.3508 27.061 99.7479 91.0331 53.1511 83.7409 37.6076 95.0904 15.1699 175.359 100.924 72.7315
546000 50.7168 94.9819 41.469 58.2068 62.7694 80.5286 36.4048 113.951 79.612 58.8044 70.104 30.9887 72.7055 39.8584 75.8493 45.359 23.4992 48.3006 38.123 69.2948 32.8943 80.7616 84.8117 42.579 27.6423 470.109 33.1497 82.6954 29.2657 63.4813 26.935 99.5052 91.6817 53.4501 83.6608 37.4884 96.9019 15.5793 176.128 101.395 73.0411
548000 50.6655 95.6835 41.3754 58.6553 61.926 81.4753 36.4511 114.434 80.1583 59.4599 70.4067 31.4335 72.8228 40.5884 75.714 46.1043 23.2911 48.3921 37.9164 69.4363 32.9673 81.3856 85.4355 43.4142 27.6752 473.212 33.247 83.2111 29.042 63.8079 26.3689 100.109 92.5735 53.7657 83.723 37.5818 97.7474 15.8656 176.901 101.375 73.3949
550000 50.4728 96.4281 41.5506 58.5994 60.6653 82.2336 36.7384 114.657 80.7072 59.8911 70.696 31.5946 73.4686 40.73 75.6699 46.8919 23.1572 48.2015 37.8191 70.0044 32.9725 82.1002 85.7811 43.7787 27.8153 477.077 33.5043 83.5405 28.9521 64.2195 26.1186 100.759 92.9594 53.6486 83.5864 38.2675 99.5746 15.9332 177.748 101.176 73.7422
552000 50.4994 96.7486 42.0111 59.0452 59.0635 83.1583 37.1423 114.535 81.1366 59.9401 70.8473 31.6865 73.4975 40.6177 75.8054 47.3236 23.182 48.3059 37.6691 70.0983 32.7344 82.9228 86.0163 44.6079 27.4799 480.824 33.4286 83.4609 28.9309 64.5335 25.6647 101.578 93.8464 53.4741 84.2688 38.5834 101.218 15.8834 179.117 101.401 74.0572
554000 50.8521 97.1084 42.3027 59.4372 58.47 83.9295 37.687 114.338 81.7682 60.1847 71.4322 31.5355 73.5746 40.6268 75.4553 47.8943 23.5551 48.1067 37.6693 70.0992 32.7554 83.5945 86.182 44.8357 27.3096 484.858 33.196 83.8474 29.2585 65.3214 25.2929 101.728 94.6798 53.7138 84.5261 39.0266 101.889 15.7439 179.333 100.942 74.3515
556000 51.6379 97.6446 41.8772 60.4663 57.5863 84.8576 38.6967 114.165 82.3231 60.2761 71.9219 31.8824 73.7797 40.3999 75.2393 48.1636 24.0229 48.5717 37.0176 70.8563 33.103 84.5089 86.4878 44.9663 27.3802 488.348 33.0908 84.1976 29.6566 65.6631 25.1807 102.205 95.2713 54.0632 84.9028 39.3357 102.695 15.4924 180.583 100.682 74.73
558000 52.3419 98.3287 42.4603 61.1619 56.7774 86.0859 39.1457 114.091 82.9617 61.2343 72.4852 32.1264 74.1673 40.4294 75.3063 48.3122 23.8616 48.6185 36.6901 71.2357 33.3873 85.8089 87.0304 45.3782 27.2912 492.595 33.3316 84.2999 29.5952 66.2352 25.0869 102.089 96.2806 54.3239 84.5072 39.4231 104.104 15.1717 181.459 100.651 75.1468
560000 52.7231 99.1638 42.8825 61.4939 55.6456 87.1154 38.9377 113.705 83.3334 61.7855 72.3892 32.2498 74.4196 40.773 75.4934 48.7297 23.7556 48.7042 36.3286 72.1255 33.4065 87.447 87.6048 45.9915 27.16 496.07 33.0954 84.5089 29.6652 66.5234 25.2361 102.311 96.9362 54.3693 84.0489 39.7569 105.127 14.8386 182.867 100.167 75.4722
562000 52.7049 99.8131 42.6814 62.0721 54.4496 88.1456 39.2201 113.489 84.1604 62.4553 72.5945 32.405 74.9229 40.9007 75.4211 48.6538 23.9532 48.5967 36.1503 72.8251 33.469 89.1635 88.3674 47.1677 27.1275 500.303 32.9567 85.2346 29.2596 66.8432 25.5124 102.082 97.6627 54.6103 83.0998 40.14 105.74 14.9919 183.961 99.539 75.8212
564000 52.555 100.667 42.4651 62.4769 53.3789 88.9564 39.7035 113.199 85.1361 62.9181 73.0832 32.3434 75.3189 40.827 75.5553 49.0486 24.0448 49.3791 35.7904 73.4694 33.3126 90.5896 89.4015 47.5506 26.9835 504.475 32.7234 85.5438 29.2481 67.1121 25.9426 102.106 97.5405 54.5635 82.1627 40.2308 106.099 14.6749 185.293 99.2297 76.1275
566000 52.0269 101.762 42.3767 62.7568 52.4953 89.2381 40.1884 112.943 86.1734 63.163 73.1123 32.6639 75.9462 41.089 75.6687 49.4003 23.9975 49.617 35.9557 73.9104 33.1989 91.9932 90.1332 47.7597 26.8682 507.598 33.154 85.9014 29.1415 67.0983 25.91 101.405 98.3636 54.7674 81.6116 41.0355 106.164 14.7955 185.959 97.7971 76.3785
568000 51.6979 102.564 42.6215 62.9113 51.5646 89.4215 40.0461 112.542 86.9294 63.5691 73.3717 32.757 76.0026 40.9733 75.6952 49.4163 23.8874 49.329 36.2498 73.7446 33.0998 93.1908 90.6692 47.9079 26.7588 511.182 33.139 86.3269 29.504 67.2714 26.1837 101.599 99.4195 55.2167 81.2615 41.3418 106.184 15.2528 186.774 96.2859 76.5966
570000 51.0786 103.062 42.0994 62.9707 50.6356 89.851 39.6699 112.191 87.4396 63.6643 73.106 32.8143 76.0923 40.61 75.2591 49.7262 23.6393 49.4379 36.945 74.1441 33.3023 94.6459 91.3294 48.1421 26.6807 514.832 32.8854 86.6554 29.8922 67.4599 26.424 102.498 100.382 55.8891 80.9772 41.3854 105.998 15.2823 187.509 94.9084 76.7879
572000 50.4367 103.593 41.4574 62.517 48.8895 89.9139 39.526 111.835 87.7811 63.6984 73.3869 33.1144 75.7303 40.0879 75.2703 49.9617 23.4799 49.6001 37.2571 74.8783 33.2363 95.8622 91.7785 48.5208 26.4263 518.625 32.8738 87.3315 30.5888 67.9348 26.6854 102.843 101.783 56.3289 80.3909 41.6421 107.042 14.7743 188.533 93.7403 76.9839
574000 50.5813 104.644 40.746 61.6366 47.9662 89.973 39.5476 111.607 88.4723 63.6645 73.9049 33.8043 75.232 39.9231 75.5486 49.9306 23.5453 49.1015 37.259 75.3539 33.1814 97.0371 92.9521 48.6717 26.5891 522.855 32.636 87.4814 31.0138 68.4307 27.556 102.598 102.433 56.5865 79.8647 41.8514 107.519 13.98 189.706 92.2969 77.1921
576000 50.1977 105.541 40.2166 61.2403 47.2632 90.3913 39.9537 111.559 89.1033 63.5259 74.347 33.9476 75.2203 39.851 74.9012 50.0853 23.7211 48.4304 37.1512 75.961 33.2526 97.5975 93.3479 49.2355 26.5755 525.86 31.9495 87.6819 30.6061 68.6749 28.4667 102.245 103.225 56.7435 79.641 42.4408 108.613 14.0996 190.739 91.4824 77.3771
578000 49.8309 106.332 39.6298 60.9787 46.8038 90.4306 40.0188 111.457 89.6457 63.6243 74.9428 34.1904 74.6329 39.7517 74.6411 50.317 23.7415 48.1329 36.6926 76.6482 33.8587 98.4086 93.8598 49.5316 26.6089 529.616 30.9913 87.6471 30.6229 69.1943 29.3456 101.753 103.779 56.9157 79.182 42.8887 108.824 14.1722 191.804 91.1761 77.5656
580000 49.5833 107.257 38.9962 60.9209 46.4352 90.9433 40.1598 111.467 90.156 63.7146 75.3073 33.8892 74.5767 39.9824 74.3749 50.6796 23.7486 47.7112 35.9348 77.4317 33.8023 99.2649 93.9199 50.0925 26.2757 533.269 30.318 87.5671 30.6373 70.087 30.1992 101.41 104.646 56.8176 78.4368 43.309 109.876 13.6021 192.391 90.2492 77.736
582000 49.3566 108.129 38.6194 60.891 45.4931 91.3566 40.7885 111.311 90.8937 64.0202 75.5233 34.2051 74.0014 40.7592 74.1676 50.8747 24.2236 46.9693 35.4622 78.051 33.6093 100.216 93.5195 50.3667 26.3848 536.976 29.3728 87.5752 30.1598 70.3545 31.0526 101.342 105.572 56.7439 78.0758 43.2308 110.994 14.0128 193.494 89.355 77.9376
584000 49.3238 109.446 38.275 60.8815 44.6277 92.0422 41.0237 111.102 91.425 64.1405 76.1032 34.503 73.6092 41.3284 73.8592 51.8022 24.4265 46.4468 35.0031 78.4213 33.4831 100.878 93.3154 50.3889 26.4351 539.999 28.7297 87.0976 30.2881 71.2763 31.5115 101.65 106.523 57.3177 77.0765 43.3935 112.778 14.548 194.537 88.0564 78.1768
586000 49.0314 110.54 38.2098 61.3695 43.7556 92.3037 41.6181 110.865 91.8082 64.6806 76.1695 34.9705 72.8408 41.5115 73.9853 52.4541 24.3673 45.9277 34.3798 79.0524 33.2002 101.426 93.1753 50.545 26.58 543.38 28.1158 87.3405 30.1411 71.9088 32.3379 101.593 107.26 57.4754 76.4209 43.9664 113.879 14.8408 195.021 87.5618 78.4002
588000 49.225 111.717 37.6232 61.3307 43.7922 92.5541 42.2724 110.87 92.7381 65.2011 76.2953 35.2481 72.1583 42.0088 74.2664 52.7184 24.4726 45.8473 34.2471 79.1134 33.4183 101.791 93.2586 50.64 26.7445 545.838 27.6132 87.3755 30.4455 71.9649 33.2865 101.542 109.071 58.008 75.6918 44.2436 114.355 15.528 196.289 86.956 78.694
590000 49.488 112.58 37.4836 60.8581 43.629 93.0918 43.0065 110.524 93.901 65.2716 76.5161 35.6544 71.906 42.1969 74.9247 53.382 24.7794 45.9109 34.2288 79.6137 32.9392 102.294 93.0496 51.1182 27.047 548.287 27.2266 87.4274 31.0004 72.5868 34.1774 101.426 109.69 58.8723 74.877 44.8483 114.501 16.0201 197.316 86.1195 78.9942
592000 49.3137 113.007 38.1678 60.6205 43.1076 93.6998 43.4245 110.555 95.2664 65.8797 76.5667 36.0096 71.4934 42.2103 75.1304 54.2535 25.1249 46.1862 34.2726 79.8905 32.8612 102.647 92.6688 51.3149 27.0405 549.447 26.8736 87.488 31.1137 73.2362 35.1467 100.899 110.171 59.5843 74.7965 45.0733 115.664 16.362 198.401 86.4133 79.2845
594000 49.3755 113.243 37.5237 60.6099 42.2996 93.71 44.045 110.724 96.0268 65.7622 76.5797 36.4244 70.273 42.1949 75.2188 55.262 25.4077 46.3896 34.5286 80.3474 33.0255 102.935 92.5624 51.4458 26.9343 551.034 26.5773 87.7419 31.1257 73.489 36.1325 100.363 111.525 59.7026 74.5475 45.1254 117.118 16.641 200.005 86.8109 79.5197
596000 49.7324 113.54 37.0658 61.005 41.4457 93.9991 44.7831 110.834 96.947 65.4927 76.2962 36.6607 69.6592 41.7916 75.1921 56.3132 25.9103 46.5438 34.8831 80.7728 32.6968 103.668 92.5485 51.511 26.6687 553.197 26.2349 88.25 30.6018 73.884 37.3056 99.7924 112.716 60.3884 74.9482 45.6481 117.777 16.6174 201.554 86.5164 79.7848
598000 50.3938 114.555 36.7849 61.4218 41.2641 93.8673 45.7356 110.405 97.6889 65.8839 76.0061 36.9441 69.231 41.5939 75.6196 57.361 26.4261 46.8911 34.8484 81.5586 33.2169 103.586 92.7135 51.6238 26.6611 555.423 25.9267 88.5989 30.2927 74.2538 38.5053 99.2416 113.681 60.8457 75.1863 46.2953 119.267 16.7556 202.989 86.577 80.153
600000 50.9388 115.816 36.7475 61.7737 40.9778 93.5523 46.3347 110.069 98.1821 66.3665 75.6671 37.017 69.1848 41.5178 75.9649 58.7031 26.8376 47.148 34.9243 81.991 33.1804 103.477 93.2353 51.5991 26.753 557.914 25.7784 88.7419 29.776 74.1316 39.7882 98.846 115.173 61.1734 75.8641 46.6108 119.924 17.5772 203.74 86.8195 80.4955
602000 51.956 115.893 37.3009 61.7316 40.452 93.3474 46.4143 109.76 99.0884 66.5957 75.0361 37.3214 68.5627 41.8239 75.8254 59.7934 26.9742 47.2561 34.2437 82.303 33.137 103.773 93.4872 51.6202 26.7911 560.921 25.5001 88.8441 29.3671 74.2022 41.3363 98.4041 116.502 61.44 76.3133 46.8064 121.252 17.9264 204.811 86.2599 80.7594
604000 52.4482 115.953 37.1587 61.9347 40.004 93.1903 47.0026 109.421 100.229 66.9044 74.668 37.3708 67.9967 41.9515 76.0254 61.1463 27.3848 47.3583 33.8108 82.6665 32.9927 104.123 94.1208 51.6384 26.85 563.757 25.6594 88.7302 29.5978 74.9069 43.0743 98.162 117.116 61.7387 76.541 47.042 122.51 17.8496 207.133 86.0936 81.1066
606000 53.1634 115.666 37.0274 62.156 39.6617 93.4383 47.7957 109.146 101.149 67.2069 74.5785 37.3949 67.6292 42.057 76.4146 62.4731 27.7608 47.1955 33.1886 82.6207 32.831 104.477 94.1739 51.8441 26.6349 565.342 26.0415 88.4766 29.4604 75.4656 44.3398 97.1506 117.708 61.8095 77.0012 47.5333 123.874 18.4981 209.153 86.2249 81.3941
608000 53.4062 115.624 36.4889 62.2175 39.2466 93.4351 48.322 108.621 102.499 67.3858 74.5272 37.1494 67.3777 42.0295 76.1387 63.6305 28.272 47.4663 32.9242 82.5905 32.8871 104.899 94.6424 51.6425 26.6894 567.133 25.7841 88.8311 29.5287 75.7239 45.5812 96.0189 118.125 61.5992 77.4703 48.2876 125.005 17.8448 211.34 85.397 81.5945
610000 53.2826 115.485 35.9638 62.7977 38.4795 93.4694 49.3299 108.167 103.617 67.3397 74.2746 36.8669 66.7652 42.785 76.3355 64.5292 28.4612 47.9017 32.5007 82.8643 32.9481 105.541 94.3237 52.0707 26.6829 568.472 25.9819 88.8033 29.6893 76.1648 46.9988 95.7861 118.4 62.1959 78.3303 48.8481 126.286 18.4117 212.706 85.1002 81.8739
612000 53.069 114.816 35.8384 63.2484 37.967 93.3868 49.8964 108.55 104.594 67.6993 74.3828 36.9257 67.112 43.2706 76.5897 65.8949 28.7043 48.3789 32.1932 83.4314 33.4589 106.88 94.6696 51.8716 26.9181 569.287 26.4363 88.7413 29.6424 76.0749 48.3439 95.5632 119.223 62.7248 78.8115 48.7329 127.304 18.3416 213.843 85.346 82.2041
614000 52.8064 114.039 34.789 63.4652 37.0833 93.5858 50.7156 108.924 105.595 67.8918 74.9269 36.6372 67.3902 43.2718 77.14 67.323 29.216 48.4634 31.6217 84.0592 33.6317 107.803 95.4846 52.1572 27.1403 569.674 27.0965 88.4981 29.79 75.9543 49.2918 95.2988 120.272 62.9121 79.3275 48.5822 128.889 17.7947 214.155 85.3996 82.4524
616000 53.3973 112.746 34.34 63.9405 35.9123 93.6803 50.6927 108.483 106.926 68.3324 75.3942 36.1322 67.7687 43.389 78.2415 68.5903 29.4259 48.1429 31.2962 84.3691 33.8464 109.294 96.2113 52.0724 26.9004 569.813 27.5032 88.898 30.1239 76.2072 50.3974 94.882 121.267 62.7141 79.8815 48.0863 130.013 17.7349 214.831 85.1252 82.6751
618000 53.551 112.116 34.228 64.3952 35.5489 93.7808 50.6538 108.989 108.75 68.9652 75.795 35.9765 67.4156 43.1326 79.1822 69.9391 29.3994 48.2514 30.7888 84.5943 33.9987 110.773 96.4954 52.1726 26.6587 570.702 27.7216 89.26 30.8666 76.273 51.5438 94.5531 121.833 62.8305 80.9291 47.6808 131.595 17.0432 216.09 85.2759 82.9937
620000 54.0984 111.37 34.2376 64.2989 35.003 93.7834 51.3373 109.516 110.537 68.871 76.3872 35.6413 67.8309 43.3809 79.5201 71.374 29.2126 47.8675 30.2202 84.3219 33.6915 112.022 97.0805 52.4243 26.1218 571.145 27.9933 89.9462 31.9531 76.0523 52.5991 94.2377 123.34 63.023 80.9873 47.6101 132.814 17.3391 217.697 85.732 83.3155
622000 54.214 110.928 34.2017 64.5513 34.0966 94.167 51.6922 109.599 111.737 69.6586 76.2707 35.019 67.6788 43.3327 79.6208 72.689 29.6086 47.7661 30.4823 84.1089 33.4899 113.643 97.4518 52.3991 25.4623 570.438 28.5617 90.5145 32.6578 76.2575 53.5346 93.4267 124.166 62.8593 81.257 47.7284 133.82 18.0652 219.296 86.9658 83.5854
624000 54.2975 110.061 34.7876 65.2778 33.6608 94.751 51.61 110.076 113.907 70.0477 76.1132 34.6961 67.9128 42.9281 80.037 74.2112 29.8783 47.2946 30.7447 84.3715 33.6322 114.909 97.7299 52.3267 25.0039 569.902 29.0628 91.5807 32.9722 77.2568 54.4889 92.4953 125.188 63.0785 81.5506 47.4393 134.791 18.8755 220.974 87.9228 83.9461
626000 54.9418 108.933 34.8599 65.6283 33.1626 94.844 51.4781 110.196 115.455 70.0832 76.6777 34.5998 68.454 43.1232 80.5227 75.5737 30.1835 47.1499 31.6858 84.0518 33.8763 116.27 97.9976 52.13 24.7921 569.178 29.5421 91.8682 33.311 77.899 55.2204 91.465 125.539 63.302 81.505 46.9949 135.875 19.2899 222.527 88.3825 84.2142
628000 54.9924 108.239 34.8485 65.9351 33.0496 95.2914 51.1499 110.092 117.466 70.2923 77.2111 34.5026 68.9442 43.4983 80.6199 76.5747 30.6984 46.6803 31.7815 83.9088 33.9405 118.232 97.9865 51.9613 24.4402 568.028 30.3092 92.1573 33.6864 78.0297 55.925 90.2036 126.419 64.0716 81.9371 47.0529 136.315 18.8026 223.692 89.4335 84.46
630000 55.7099 108.086 34.1507 66.2991 32.4053 95.7019 51.1573 110.566 119.147 70.7918 77.9874 34.1126 69.1512 44.6521 80.7045 77.9196 30.8787 46.5515 31.7649 83.7873 33.634 119.942 98.1173 52.0549 23.8823 568.438 30.6173 91.9606 34.3343 78.0871 56.918 89.1761 127.432 64.4326 82.2196 47.2042 135.889 18.7688 224.684 90.2239 84.7386
632000 56.165 108.422 33.6597 66.2193 31.8251 95.6122 50.4083 111.02 120.789 71.129 78.3478 34.423 69.8484 45.4114 81.326 79.146 31.255 46.1751 31.959 83.7837 33.9331 121.716 99.1229 51.3672 23.6891 568.222 30.9506 91.5589 35.2795 77.9288 57.5044 88.4384 127.671 65.1998 82.9992 47.0392 135.827 19.3354 225.778 90.4969 85.0245
634000 56.1733 107.957 33.4184 65.9969 31.6065 95.7727 50.2287 111.062 121.639 71.3785 78.5677 35.0673 69.9246 45.8908 81.719 80.8052 31.2483 46.4356 31.7184 83.6035 33.6584 123.342 99.4368 51.4171 23.2198 569.768 31.4271 91.5048 35.8429 77.7747 57.8207 88.2057 128.456 65.6123 83.8922 47.4168 135.638 19.9162 227.376 90.95 85.3222
636000 56.6504 107.526 33.1212 65.1427 31.4139 95.8319 50.0417 111.121 123.274 71.7647 78.7728 35.2605 70.1204 45.9576 82.2829 82.5412 31.5193 46.2739 31.2098 83.2853 33.7869 125.248 99.1443 51.0277 22.9741 569.234 31.34 91.3233 36.8944 77.3341 58.8957 87.2477 129.528 65.8337 84.7911 48.0443 135.647 19.4927 228.191 91.3202 85.5103
638000 56.9207 107.129 32.3113 64.4005 31.2445 96.1767 49.8135 111.695 124.709 71.9901 79.001 35.3865 70.3683 46.0701 83.0415 83.9149 31.6744 46.4394 30.3026 83.1587 33.6918 126.734 98.8102 51.2034 22.5519 569.583 31.0354 91.5375 38.0765 77.2039 59.7998 86.6871 130.361 65.4764 85.3165 48.8281 135.507 19.0452 229.475 91.6027 85.7069
640000 57.8973 106.953 32.0504 63.284 31.0973 96.8097 49.5803 112.29 126.013 72.5693 79.4144 35.6365 70.503 46.0003 83.7399 85.9731 31.8824 46.729 29.3866 83.7151 33.8634 127.743 99.1738 51.0945 22.0158 569.094 31.1942 91.7215 38.9991 77.4014 60.7935 85.5943 131.182 65.5158 85.9214 49.2295 136.028 18.7978 230.446 92.1863 85.988
642000 58.6462 106.896 31.4335 62.2127 31.0035 97.864 49.2314 112.305 127.591 73.1499 79.757 35.8648 70.8573 45.9932 84.5322 87.505 32.4073 46.8818 28.6532 84.111 34.035 128.971 99.7501 50.38 21.9041 569.467 31.1983 92.051 40.2808 77.7732 61.6494 85.2493 132.67 65.2136 86.1505 49.6933 136.14 19.0392 231.321 93.4877 86.333
644000 59.8986 107.314 31.7726 61.2174 30.5011 98.9709 49.1109 112.241 129.229 73.3838 79.3737 36.3177 71.1556 46.1991 85.0967 89.1648 33.4925 46.8536 28.7084 83.8284 33.8828 129.789 99.8256 50.7113 22.288 569.786 31.5284 92.7022 41.1388 77.677 62.5289 85.0368 133.664 65.5927 86.796 49.761 136.14 19.4244 231.368 95.4469 86.723
646000 60.7455 107.662 31.8957 59.8844 29.9217 100.649 48.8315 112.369 130.725 73.7151 78.7489 36.3458 71.1875 46.4633 86.0543 91.042 34.174 46.6232 28.4435 83.7742 33.9456 131.134 100.337 50.7869 22.1847 571.204 31.624 92.3662 41.4343 77.7835 63.7912 84.7614 133.453 65.9607 86.9268 50.447 136.579 20.1481 230.7 96.8507 87.0418
648000 62.021 108.645 32.0079 59.3257 29.6256 102.405 48.7499 112.098 131.533 73.8717 78.1968 37.1567 71.5432 46.4611 87.469 92.9096 34.9914 46.7466 27.5858 83.6914 34.6605 132.085 100.635 50.7083 22.1136 572.366 32.2287 92.1494 41.784 78.0712 64.7223 84.1844 133.867 66.3051 88.1653 50.7965 137.927 20.6501 230.208 98.7848 87.4862
650000 63.0474 109.023 31.4795 58.6197 29.6539 104.06 48.4348 112.151 132.667 73.8194 78.194 37.6933 71.7249 46.6556 88.0515 94.9177 35.6745 47.1481 27.8539 83.5722 35.0312 132.721 101.389 51.0106 22.4634 573.88 31.7739 92.0762 42.3426 78.4192 65.6439 83.8734 134.402 66.3421 88.9533 50.8407 138.858 20.9236 229.749 99.954 87.8772
652000 63.2864 108.88 30.0761 58.1314 29.3537 105.927 48.2258 111.624 134.837 74.5286 77.5786 37.9196 71.6407 46.9133 88.9873 96.7602 36.2485 47.0822 27.6712 83.3188 35.2597 132.977 102.128 51.6572 22.4817 574.831 31.6524 92.1761 42.4447 78.991 66.3935 83.38 134.955 66.1248 89.8581 50.9429 139.623 20.8889 230.697 100.292 88.1686
654000 63.4698 109.491 29.1028 57.6394 29.0918 107.198 47.7227 110.958 137.025 74.722 77.2938 38.8178 72.0707 47.2348 89.6022 98.6333 37.3138 46.9286 27.8592 82.5183 35.4527 133.748 102.752 52.1926 22.5635 575.706 31.9002 93.047 42.1027 79.7207 66.9257 82.3625 135.06 65.6959 90.4234 50.6009 139.776 21.392 231.16 101.407 88.467
656000 63.3428 109.761 28.6353 57.5245 28.8682 108.739 47.6904 110.039 138.586 74.7198 77.3961 39.7744 72.6354 47.5181 90.6664 100.414 37.8094 47.2247 27.0074 82.075 35.9863 134.135 103.173 52.698 22.6223 576.503 32.0198 93.5276 42.4176 80.4299 66.9058 81.2699 135.427 64.9666 91.3089 50.0367 139.848 21.7099 232.03 102.662 88.7526
658000 63.1587 110.078 28.595 56.7512 28.7433 110.046 47.8693 108.773 139.92 75.171 77.1454 40.6646 72.6679 47.7599 91.5789 102.44 37.7531 47.1911 26.5978 81.7219 36.4773 134.827 103.703 53.2321 22.8713 577.577 32.5679 93.6596 42.7553 81.5105 66.7223 80.3859 136.24 64.2699 91.9557 49.7804 140.126 21.8468 232.374 103.917 89.0356
660000 62.8452 110.15 28.9208 55.687 27.8563 111.426 47.9576 107.616 141.17 75.2686 76.6679 41.3499 72.8641 47.5114 93.2781 104.366 38.5041 47.3194 26.2632 80.9745 37.2539 135.141 104.09 53.8388 23.0207 578.288 32.8713 93.4527 43.2952 81.7389 66.5326 79.4864 137.153 64.1115 92.449 49.2668 140.589 21.7486 232.975 105.293 89.2647
662000 62.7716 110.561 28.1193 55.2028 27.7675 112.536 48.4389 106.781 142.577 75.7146 75.697 42.0572 74.174 48.0961 94.5097 106.763 39.0671 47.2082 25.6433 80.2312 37.7 135.964 104.315 54.2577 23.0334 578.824 33.5057 92.9545 43.9279 81.6662 66.3359 78.7315 137.086 64.1907 93.3767 48.7451 141.366 22.3053 233.998 105.974 89.5544
664000 62.3333 111.175 27.6778 55.7109 27.8474 113.745 48.4035 105.823 143.642 75.8669 75.0969 42.8681 74.7121 48.6525 95.1602 108.497 39.8557 47.7297 24.7561 79.3297 38.2405 136.597 104.559 54.7194 23.0888 578.509 33.9851 92.7655 44.5495 82.5776 65.7806 78.2884 137.005 63.5063 94.5233 48.4114 142.309 22.2028 234.682 107.37 89.8138
666000 62.6303 111.454 26.5909 55.4891 27.0917 114.733 48.4977 105.068 144.843 76.0009 75.1467 43.3233 75.3004 49.4124 96.2702 110.828 40.6081 47.5991 24.4349 78.848 38.702 137.072 104.515 54.9273 23.0042 578.4 34.2001 92.3821 44.8856 83.2946 65.5677 78.0783 137.52 63.1115 95.6717 48.445 143.713 22.3539 236.882 108.215 90.1277
668000 62.2369 111.711 25.8154 55.327 26.7483 115.537 48.79 104.319 146.677 76.0763 74.3249 43.8871 75.7316 50.3386 97.4898 113.208 40.9894 47.5315 23.8666 78.1873 39.4814 137.701 104.236 54.6308 23.0004 578.101 34.4573 92.4669 45.1727 83.9876 65.6793 77.4704 138.367 62.6981 96.4027 48.7685 144.723 22.8413 240.009 109.764 90.4688
670000 62.1331 111.54 25.2806 55.2115 26.7208 116.448 49.7491 103.525 148.943 76.7214 73.6656 44.3812 76.4126 50.5308 98.8976 115.671 41.2459 47.8682 23.9193 78.3555 40.2046 138.559 104.376 53.9894 23.1276 577.479 34.8771 92.7318 45.1046 85.1592 65.773 76.8084 138.307 62.3859 96.2949 48.7877 144.552 23.1823 242.518 111.985 90.8356
672000 62.5522 112.101 24.7214 55.7475 26.7024 117.262 50.9931 102.717 150.516 77.1579 73.2831 44.5493 76.6568 51.0455 99.5013 118.044 41.438 48.3222 24.2659 77.8427 40.5336 139.365 104.738 54.2342 22.768 578.688 34.3183 92.8618 46.1059 85.3489 65.8583 76.0966 137.766 61.3589 96.7861 48.8072 145.604 23.3021 245.022 113.913 91.2224
674000 62.5992 112.301 24.3092 55.4317 26.5449 118.277 51.4684 102.076 152 77.0854 73.0931 45.422 76.8832 51.7065 100.933 120.036 41.7455 48.0188 24.2449 77.1063 41.2332 140.116 105.5 54.5599 22.7057 579.512 34.3364 92.7923 46.7572 85.0538 65.9876 75.9745 137.498 61.0454 96.9248 47.7027 145.924 24.0424 248.826 116.416 91.6047
676000 62.7997 112.033 22.9752 54.9217 26.5735 118.415 52.1495 101.702 153.467 77.1348 72.9862 46.5385 77.3584 52.925 102.166 122.282 42.2417 47.8256 24.3085 76.4111 42.1495 140.907 106.198 55.1491 22.9228 580.139 34.3185 92.1485 47.2173 85.3946 66.1583 75.8371 137.629 60.2984 97.7932 46.767 147.166 24.4166 253.122 118.743 92.0422
678000 63.0437 111.589 22.5182 55.566 26.1 119.485 53.4392 100.629 155.26 77.2228 72.6676 47.4698 78.4721 53.757 103.343 124.899 42.0604 47.0627 24.5052 75.7011 42.8498 142.008 106.654 55.7938 23.0867 579.97 35.0017 91.7664 48.2274 85.4732 66.7298 76.4955 137.327 59.5606 97.8753 45.6604 147.975 23.9428 256.745 120.822 92.4689
680000 63.4257 112.044 22.0143 55.7864 26.2932 120.644 54.1889 99.4233 156.692 77.6615 72.8958 48.5894 79.2075 55.1574 104.24 127.334 41.9747 46.9977 24.7684 75.0201 43.5128 141.756 106.837 56.5669 23.5171 579.809 35.511 91.0535 49.4743 86.0225 67.0705 77.7356 136.582 58.9745 98.5085 44.2322 148.957 24.3639 260.658 122.068 92.9392
682000 63.7414 111.876 22.3909 55.8543 26.6888 122.215 54.9401 97.7287 158.187 78.323 72.6525 50.0457 80.0051 56.1414 105.513 129.85 42.1261 47.1073 24.4661 74.5341 43.9425 141.927 107.722 56.8092 23.5497 580.504 36.1666 90.4488 50.4138 86.538 67.5457 78.5015 135.849 58.1608 99.326 43.1497 149.867 25.1744 264.462 123.268 93.4428
684000 64.0285 111.98 22.5803 56.0916 26.8861 123.981 55.578 96.6787 159.604 78.3925 72.2578 51.0078 80.4174 56.7733 106.9 132.49 42.2486 47.0941 24.0495 73.8734 44.2488 141.666 107.972 57.2008 23.6614 580.971 36.7015 89.4611 51.1793 87.2162 68.5937 78.4062 134.415 57.0655 99.7033 42.4584 151.385 26.1416 267.413 124.226 93.825
686000 64.0224 112.061 22.5841 55.9959 27.0573 125.852 56.5158 95.4841 160.924 78.1337 71.274 51.9221 81.0574 57.1462 107.895 134.62 42.5494 46.4536 23.2572 73.8426 44.2837 141.26 108.78 57.2204 23.7501 580.755 37.843 88.3732 52.0154 86.694 69.2982 78.5984 134 56.673 99.5461 42.1249 152.317 26.8539 270.257 124.726 94.1004
688000 64.3753 112.867 21.8119 55.9004 26.6828 127.224 57.4173 93.9435 162.058 78.0497 70.1174 52.5727 81.0635 57.2968 108.906 137.36 42.813 46.9055 23.5498 73.5003 44.049 140.756 108.987 57.466 23.5476 579.952 38.617 86.6783 52.3387 87.4563 69.8704 77.5995 133.613 55.972 100.273 41.7179 154.125 26.7536 273.572 125.304 94.3266
690000 65.0391 112.778 21.8865 56.3002 26.6119 128.449 57.7655 93.0357 163.026 77.917 69.4137 53.5933 80.6781 57.5336 110.181 140.153 43.1334 46.8312 23.2094 73.4554 44.2875 139.49 109.469 57.4244 23.5457 579.492 39.6767 84.9761 52.588 87.6678 70.5571 77.2835 133.622 54.9701 100.523 41.4123 155.964 26.6827 276.889 126.078 94.5898
692000 65.9918 112.487 21.1683 56.2013 26.2299 129.908 57.9563 92.4815 163.125 77.9354 68.4391 54.3737 80.6573 57.7226 111.515 142.669 43.4699 47.1325 22.9073 73.1243 44.0657 138.58 110.285 57.9501 23.2808 579.081 40.4699 82.8918 53.1443 87.6983 70.7977 77.2326 133.325 53.8511 101.608 40.2634 158.042 26.5294 278.601 127.131 94.7581
694000 66.8756 112.85 20.6293 56.0242 25.9418 131.265 57.6686 92.3338 163.584 78.0944 68.1359 55.0055 80.8513 57.1291 113.488 144.875 44.3671 46.9621 22.7769 72.3676 43.8259 138.141 110.905 58.0667 23.4435 578.664 40.8159 80.9089 53.6158 88.0219 71.2452 77.5068 132.399 53.7426 102.321 39.5223 159.794 27.0462 280.855 128.255 95.008
696000 67.6092 113.285 20.5522 56.0497 25.7624 132.7 57.8292 92.4048 164.601 78.4847 67.5743 56.0275 81.1188 56.6534 115.148 146.98 45.24 46.5272 23.0379 71.3195 43.5383 138.047 110.396 58.217 23.6614 580.926 41.0007 79.445 54.4422 88.3118 71.9561 77.5922 131.635 53.5865 102.642 39.2686 162.775 27.1714 282.407 131.314 95.431
698000 68.3798 113.518 19.8511 56.3646 26.0101 133.521 58.2986 93.0561 166.421 79.0151 66.3317 57.2536 81.5436 56.953 117.001 149.007 46.0502 46.7583 23.2596 70.3212 44.0229 137.871 110.392 58.2463 23.5745 581.714 41.1269 78.1219 54.8914 88.8357 72.3491 77.7192 130.565 52.9048 103.566 39.6702 164.543 26.982 284.827 132.998 95.8459
700000 69.4588 112.906 19.8534 55.6594 25.8272 134.219 59.444 93.0655 167.777 78.8418 65.5699 58.4995 81.5882 57.2272 117.642 150.968 47.003 46.6752 24.0374 69.452 44.2951 137.446 110.656 58.4191 23.3249 582.521 41.5693 77.5595 55.4845 89.4062 72.4158 78.2353 130.38 52.5474 104.203 40.7073 167.153 26.358 286.498 134.659 96.2388
702000 69.3272 112.77 19.6504 55.3621 26.1786 135.091 60.0966 93.9668 168.763 79.5202 64.3668 59.0443 81.8484 57.7574 118.755 153.162 47.801 46.2571 24.2114 68.6356 44.3545 137.384 111.447 58.5461 23.1748 584.511 41.9899 77.2753 55.5439 89.9531 72.3409 77.9906 128.449 52.8727 105.007 41.0136 168.88 26.3334 287.497 135.587 96.5679
704000 69.2735 112.654 19.9922 55.4732 26.5026 136 60.619 94.85 170.07 79.5621 63.8038 59.9582 81.7689 57.616 118.934 155.677 48.7651 45.6699 24.7042 68.2598 44.2928 137.116 112.955 58.9834 23.3603 585.657 42.2708 75.7461 55.5539 89.9564 72.8162 78.1075 128.05 52.4079 105.887 40.9399 172.17 26.6622 287.743 136.859 96.9422
706000 69.7583 111.959 19.9751 54.6758 27.0542 136.472 59.8552 94.6797 171.786 79.5902 63.0933 60.4108 82.6294 57.2633 119.879 157.702 49.3946 44.9722 25.0225 68.423 44.6386 137.697 114.56 58.8712 23.5659 587.591 42.3066 75.3177 55.8336 90.0431 73.7444 78.3264 127.604 51.1691 106.776 40.6456 175.822 26.0998 288.523 138.102 97.2958
708000 70.1063 110.596 19.1571 54.2128 27.341 137.115 60.0862 94.1818 173.423 79.2906 62.4547 61.125 82.5931 56.4903 120.416 159.301 50.2019 44.8187 25.8134 68.6141 44.6472 138.586 117.006 58.9674 23.8622 589.623 42.3395 74.2036 56.5846 90.5561 73.8988 78.0293 125.417 50.7776 106.926 39.9862 178.566 24.7033 291.073 138.439 97.5382
710000 70.4954 110.559 18.8034 53.6987 28.1766 137.668 60.3795 94.0507 174.768 79.3912 60.9695 61.5817 83.2452 55.4074 122.362 161.168 50.235 44.3554 26.5322 69.0293 44.9055 138.596 117.777 59.0967 23.9911 592.526 42.7495 73.594 56.6533 91.2759 74.6809 77.0433 123.049 49.6401 107.275 39.6031 180.526 23.4851 292.351 140.049 97.7936
712000 70.452 109.837 17.8987 53.4559 29.0708 138.45 61.1847 93.6054 176.571 79.2908 59.6902 61.7275 84.0947 55.2138 124.203 163.003 50.3858 44.6577 26.9105 69.469 45.1329 139.172 119.608 58.6909 23.9879 594.638 43.7058 72.7566 56.2196 91.2707 75.5113 76.137 121.942 49.045 107.644 39.1135 182.783 22.9189 293.214 141.594 98.1064
714000 70.3296 110.97 17.6969 52.3077 30.2031 137.876 61.1317 93.3722 177.89 78.0561 58.6529 62.4546 84.3336 55.3885 125.373 164.775 51.0572 44.4332 27.3402 69.9861 45.6374 139.82 121.033 58.1711 24.2191 595.827 44.3864 72.5104 56.3099 90.9559 76.4754 75.1315 122.076 48.5427 107.774 38.7866 185.482 22.6416 295.571 140.674 98.3913
716000 69.2512 111.388 18.1578 51.3679 30.896 138.169 61.0827 93.6176 179.168 77.3184 57.826 62.0153 84.9547 55.2376 125.833 166.754 51.5301 43.9163 27.6878 70.1421 45.7585 140.583 123.034 57.7066 24.3834 596.832 45.3458 72.1244 56.8867 90.0105 77.0843 74.043 122.777 49.1674 108.045 38.6451 188.416 22.4351 294.865 140.817 98.6318
718000 68.4856 112.094 18.1651 51.4997 30.9451 138.071 60.6555 93.9466 179.712 76.405 57.7518 61.6417 85.9968 55.2161 126.882 168.498 52.0459 43.7091 28.2797 70.3708 46.1662 141.644 125.015 57.5327 24.5778 600.211 46.5281 71.837 56.6989 89.6799 77.6484 72.4457 123.479 49.4077 108.718 38.5675 191.141 21.4028 294.681 140.18 98.9483
720000 68.7777 112.429 18.1991 51.9549 30.9907 138.559 60.9479 94.6834 180.173 76.3206 57.4771 60.6922 86.3971 56.1506 128.386 170.236 52.5867 44.0678 28.7852 70.5692 46.5518 143.704 127.874 57.1342 24.5579 602.288 46.5233 71.8879 55.3857 89.1488 78.1457 71.2718 124.025 49.3402 110.162 38.623 193.201 20.708 293.911 139.899 99.3182
722000 68.6863 112.649 18.5045 52.3057 31.3629 138.803 60.2179 95.6755 181.214 75.9514 57.2826 59.6526 87.2089 56.614 130.046 171.95 53.2524 44.0574 29.2782 71.2561 46.7099 145.434 130.076 56.7226 24.5038 603.848 47.1479 71.2678 54.6602 87.9807 78.0346 69.7566 124.303 49.5279 111.145 39.2018 194.801 20.9025 293.042 138.476 99.5877
724000 69.0567 113.795 19.3317 53.0508 30.9146 139.245 59.5132 96.1528 182.781 75.5984 57.3782 58.7618 87.3611 57.3916 130.677 172.931 54.4157 43.2364 29.8477 71.5989 46.8883 147.088 131.483 56.7522 24.6537 605.867 48.4674 70.4308 54.1606 87.0308 77.7379 68.5378 124.391 48.9346 112.332 37.7366 195.519 22.0723 292.411 137.529 99.8266
726000 69.0801 113.992 19.4552 53.2468 30.9585 139.558 58.337 95.984 183.807 75.5122 58.2258 57.8705 86.8601 57.4247 132.027 174.239 54.9813 42.7258 31.2606 72.4333 47.093 148.128 132.376 56.5312 24.2559 608.071 49.4895 70.322 54.3956 86.6083 77.4507 67.494 125.815 48.1608 112.378 36.6111 196.322 22.7432 292.749 137.152 100.053
728000 68.7975 114.526 20.3907 52.5483 29.7865 139.527 56.6971 96.2822 185.144 75.0778 59.108 56.5663 86.8993 57.7554 132.434 174.89 55.9753 43.0372 32.6802 72.3171 47.7422 148.984 131.95 56.015 24.3088 609.738 50.4409 70.3654 54.0363 86.3248 76.6412 65.6919 127.251 47.0798 112.472 35.3113 195.789 23.3548 292.4 136.73 100.077
730000 69.0514 115.255 20.1793 52.7419 28.3717 140.056 55.7133 96.8732 185.791 74.0666 60.206 55.2605 87.2517 57.8248 133.367 175.368 56.5959 43.2973 32.9335 72.857 47.8513 149.494 132.595 55.3286 24.0548 611.502 50.0486 69.3942 54.4319 86.4953 75.6233 64.7809 127.226 47.2687 112.859 34.6845 195.201 24.0326 294.818 136.096 100.171
732000 68.6971 115.94 19.7373 53.5157 27.6262 140.295 54.7835 96.0157 186.886 73.1255 60.8929 53.8703 87.2764 57.8679 134.371 176.695 57.0266 43.0528 32.5789 73.7637 48.5024 149.415 133.087 54.9114 23.9195 614.678 50.907 68.7441 54.3137 86.8704 75.0801 63.6015 128.571 47.5928 112.457 35.0342 195.123 25.022 298.178 135.589 100.39
734000 68.8231 116.148 19.9126 53.708 27.2381 140.291 53.7152 95.5349 188.382 72.6047 61.5557 53.2819 86.906 57.3166 134.892 176.824 57.7592 43.8232 33.2919 73.8641 49.4185 149.437 133.467 53.8584 23.436 617.71 51.2603 67.6735 54.1096 86.5824 73.9569 61.9411 130.041 47.8374 111.887 35.4585 194.4 24.0423 300.187 134.847 100.436
736000 69.0503 116.485 20.187 54.3776 27.0619 139.881 53.4418 95.6131 189.725 72.071 61.308 52.1892 87.1353 57.3335 136.647 176.484 58.0913 44.0841 33.5291 74.6569 49.6021 149.07 133.263 53.3592 22.9951 619.267 51.8521 66.5601 53.8712 86.1053 72.9625 60.6922 131.844 47.7138 111.855 34.6944 193.436 24.0239 299.686 132.757 100.374
738000 69.1353 117.021 20.8828 54.6457 25.7944 139.622 52.7318 94.7348 190.356 71.6325 62.1438 51.7019 85.2471 57.5159 137.96 177.405 58.7021 44.0747 33.0323 75.8192 50.1596 149.161 134.546 52.5639 22.5345 621.827 51.7973 66.0805 53.6123 85.995 71.9704 59.735 132.547 48.2458 111.563 33.6158 192.015 23.922 301.115 132.983 100.404
740000 69.4387 117.222 21.7291 54.7648 25.1724 138.925 52.2147 94.0898 191.407 71.7304 61.8814 50.2096 84.167 58.437 139.716 178.138 59.762 44.1378 32.1124 76.1387 50.1757 148.64 134.322 51.7956 22.0682 624.065 51.3616 66.252 53.5099 85.1515 71.2553 58.4567 134.508 48.3688 110.137 32.41 191.292 23.5624 303.089 134.618 100.411
742000 70.3453 117.195 23.5713 54.9596 24.5213 138.906 51.5266 93.0904 191.969 71.2414 62.2651 49.6298 84.1074 58.2709 140.706 178.312 61.1119 43.7479 30.8544 77.3053 49.7911 147.748 133.724 50.8919 21.3143 625.376 50.8012 66.1774 52.4839 83.9346 70.4611 56.4456 136.193 48.5389 108.761 31.4012 193.01 24.256 304.709 135.018 100.367
744000 70.7468 116.737 23.9821 55.3779 24.3012 138.597 50.8846 91.2659 191.978 71.0569 62.4747 49.2848 83.4455 58.0937 141.235 177.645 62.3294 43.9155 29.5238 79.0093 49.8267 149.169 132.262 50.344 20.6684 625.343 49.0061 65.673 52.1118 83.2981 68.9758 55.3515 138.271 48.6709 107.102 30.7011 193.09 24.2969 304.985 136.542 100.189
746000 70.863 116.897 24.5249 54.5246 24.7263 138.788 49.9057 89.7561 193.024 70.8304 62.434 48.8563 83.5596 57.3768 141.378 177.792 63.2827 43.8862 28.3392 79.5099 49.7138 149.931 133.22 49.7447 20.7246 626.107 47.3891 65.5582 51.886 81.6296 67.7807 54.3008 139.271 48.7366 107.391 30.1809 193.543 24.5496 303.805 137.421 100.078
748000 71.7121 115.886 24.2278 54.212 25.8039 139.006 49.4033 87.6905 193.419 69.8156 62.5273 48.1826 84.1909 57.1726 141.744 177.342 64.2947 44.1966 27.5039 79.8959 49.2675 149.739 133.588 49.4952 19.6309 626.244 45.5832 64.5436 52.2185 80.7369 66.7501 53.3925 139.819 48.8956 106.582 29.8391 193.235 24.3128 301.314 138.639 99.8013
750000 73.0158 115.149 23.8395 54.3798 27.2163 140.542 48.6115 85.4203 193.186 69.802 62.0773 48.327 85.2643 56.6947 141.618 177.846 65.6779 45.1876 26.871 80.0958 49.4813 149.072 133.181 48.7578 19.5135 624.438 43.2808 63.9082 51.2371 79.6717 65.8793 51.2989 140.832 49.0244 107.287 29.6199 193.719 24.4895 297.279 139.363 99.5539
752000 73.8962 115.947 23.7862 54.0118 28.0905 141.782 47.2651 83.4685 194.394 69.7238 61.4023 49.1351 87.0546 56.7136 141.395 178.255 66.3285 46.361 25.8015 80.3057 49.6463 148.374 132.256 48.2851 19.1564 623.098 41.8158 63.299 50.7845 79.3774 64.3783 50.2729 142.245 49.3456 106.973 27.618 194.158 24.1735 292.919 141.164 99.3615
754000 74.0798 116.052 23.4602 53.2584 30.0294 143.442 46.3256 81.8368 196.018 69.5737 60.635 49.5175 88.3858 57.5003 141.318 178.405 66.8321 48.6181 26.2911 80.4946 49.5859 146.492 130.161 48.3171 18.2013 622.215 41.517 63.4731 50.0429 78.2951 64.0745 48.8946 144.101 49.4109 106.95 26.4022 195.579 24.2971 285.712 142.955 99.2187
756000 74.1 114.638 23.7756 51.6226 31.4177 145.615 44.9282 80.6796 197.464 69.1723 58.4448 49.7859 90.565 58.0204 140.966 178.355 66.6079 50.0372 25.7951 80.2949 49.9249 145.265 129.966 48.3636 17.1316 622.827 41.5395 62.7986 50.4306 78.2743 62.7397 47.1122 145.459 49.3777 107.533 25.7149 196.113 23.4884 278.598 143.86 98.97
758000 73.3723 112.045 24.1499 50.5017 32.4942 147.937 43.0917 80.1718 199.468 69.2285 54.9832 49.9555 91.3533 59.2711 139.604 179.047 66.607 50.2615 25.4972 80.4285 50.2717 143.744 128.633 48.0987 16.9067 619.299 41.8556 62.8314 49.2999 78.0377 60.9786 45.2045 148.447 49.6998 106.712 25.8211 196.619 22.9938 271.661 145.341 98.5481
760000 73.9138 109.031 24.347 50.396 32.7935 150.264 41.7311 79.1457 202.407 68.8537 52.7443 49.8415 91.7871 59.2247 138.679 179.457 66.0205 50.7029 25.7279 81.9068 50.4624 141.277 128.449 47.6665 16.1225 616.333 42.96 63.4361 48.2992 77.7019 59.4709 43.8931 150.825 50.7189 107.174 26.1084 197.885 22.9282 263.745 148.654 98.3271
762000 73.6498 105.272 24.6255 50.2405 33.9915 153.712 40.8876 79.5542 205.459 68.5675 51.4539 49.3626 92.157 59.8179 137.662 177.998 66.7044 51.1664 24.9109 84.6762 51.1365 137.964 127.708 46.4488 16.01 614.075 43.2978 62.4354 47.2314 75.7088 56.9474 42.2316 152.243 50.9463 106.781 26.1907 196.98 23.4942 256.378 149.372 97.8862
764000 73.0008 101.373 24.2665 50.3311 35.7092 155.826 39.7245 79.115 207.578 67.3574 50.4453 50.1212 91.2501 60.758 137.69 177.566 67.2635 51.3698 24.834 87.5325 50.3568 136.002 127.31 45.2601 15.3396 611.051 43.5393 62.167 46.9887 73.2398 53.806 41.3491 153.349 51.5553 107.685 25.9863 196.859 23.6259 250.828 150.817 97.5057
766000 73.3066 98.3293 24.2082 50.6444 37.5131 159.087 39.2256 79.4174 210.429 66.3399 49.2729 49.8775 91.3802 62.2991 136.429 176.339 68.305 52.156 25.0666 89.5955 50.6872 133.196 126.281 44.1588 15.7122 607.227 43.4304 62.7791 46.5577 71.02 50.6571 38.8968 156.124 50.4805 107.901 25.7679 197.396 23.2137 244.064 152.197 97.1742
768000 73.9328 95.9705 24.5322 51.4731 39.923 162.52 38.9709 80.1126 212.668 65.9124 48.9939 50.0191 91.0914 63.9647 135.581 176.211 69.6636 53.5216 24.1984 90.6372 51.3498 131.079 124.502 43.6927 15.7601 604.172 44.1764 61.7892 45.7855 69.6792 48.6654 38.3248 159.595 51.2827 108.049 25.5615 197.837 23.2921 240.009 151.731 97.1558
770000 75.4808 94.6293 25.059 50.9399 41.7072 164.442 37.8072 79.0539 216.167 65.4021 47.5482 49.1084 91.9067 65.5966 133.235 176.09 69.9239 54.1911 23.8145 91.1858 51.7929 129.759 124.531 42.8538 15.2424 602.813 43.1515 61.5972 45.3447 68.7503 47.3471 35.3828 162.415 51.5499 107.756 23.02 197.584 23.445 237.922 151.425 96.9243
772000 76.5259 91.7704 24.6715 51.9662 43.248 167.148 37.7657 78.1268 218.717 64.5608 46.4615 47.6608 92.0395 67.0244 132.375 174.13 70.3362 54.477 24.0259 91.8786 52.6292 127.059 126.399 41.2026 15.3489 602.634 43.5852 60.7724 44.5678 68.0642 45.6083 34.2034 164.123 51.015 106.871 20.826 197.326 23.4888 235.956 151.369 96.699
774000 76.183 89.7325 24.5091 51.7863 44.6927 169.043 37.7712 78.4595 221.142 64.7701 45.3749 46.4452 90.2103 67.3678 129.739 173.028 70.3918 54.0556 23.8297 90.9519 52.7201 126.805 128.366 40.2117 15.3879 601.064 43.6024 61.0095 44.2848 67.9701 44.3391 33.5489 165.653 50.4425 105.121 19.5566 196.873 24.337 233.342 154.24 96.459
776000 74.5185 89.1352 24.2389 50.9601 45.0625 171.078 37.2719 78.5115 221.468 64.9073 45.1434 45.6692 86.5249 68.0168 126.98 171.054 70.2811 54.0924 23.2817 91.4614 53.0396 127.07 128.853 39.5308 15.6131 597.771 43.7751 61.0507 44.6111 65.9546 43.6862 33.8471 167.385 49.5773 103.981 19.3806 196.021 24.7009 229.266 155.608 96.0095
778000 74.2945 85.623 23.6701 50.8442 46.4542 173.227 38.1749 79.4841 221.76 64.7855 43.6677 44.3058 82.1694 68.1125 124.232 169.605 69.1632 54.8803 22.4495 91.0433 52.5958 126.37 130.67 38.6895 15.741 592.464 43.6107 59.3427 44.1428 64.4821 42.9046 32.7842 168.241 48.9629 100.703 19.1678 195.264 26.285 226.737 157.716 95.3705
780000 75.4648 83.3921 24.2565 51.4368 46.5218 176.946 38.1496 81.7382 222.444 62.6892 43.4456 43.5775 79.0553 68.7528 121.629 167.377 68.1304 54.2585 21.8523 90.4668 50.5533 126.306 130.041 39.1077 15.3529 589.581 44.1867 59.5744 43.5624 62.3837 41.819 31.2686 169.103 47.8496 96.5923 18.4201 196.565 27.3227 223.156 158.763 94.8273
782000 76.4272 80.7887 24.3623 51.588 46.2983 179.706 37.6435 82.5151 220.809 60.8035 43.9977 42.408 75.8159 69.1318 119.309 164.633 67.8583 53.8991 22.3005 90.5206 49.5597 126.752 130.543 38.2457 14.9522 589.265 44.4409 58.0174 42.9266 61.5654 41.1482 29.9781 172.099 46.5402 92.1728 18.1541 196.026 26.5382 224.479 159.572 94.3448
784000 75.4964 79.2446 24.9364 49.9946 46.4711 184.851 37.703 84.0227 220.024 59.7834 44.7279 40.0603 72.7775 69.7791 116.492 162.291 67.5532 53.158 23.2889 88.6331 47.7304 128.988 131.785 37.2352 14.9165 589.863 43.647 57.0453 42.0809 58.5825 41.5511 29.3696 174.616 46.2801 89.416 18.4369 196.187 27.1845 226.531 159.474 94.0552
786000 74.5646 79.0324 23.0461 50.539 46.9032 188.975 37.8074 85.3715 218.528 57.5557 46.6172 36.7709 70.2038 70.5119 113.568 161.973 67.2602 53.1869 22.7858 87.772 46.3717 132.109 134.201 35.6124 15.9948 588.495 43.6956 55.555 42.4078 57.0722 42.4258 27.236 177.563 45.9543 86.5017 18.115 196.076 29.296 230.09 159.251 93.9249
788000 74.2091 79.0464 20.1746 50.5858 46.5763 194.196 38.6089 86.0938 216.736 54.7536 46.9644 34.8047 67.5651 71.0931 111.733 161.013 67.8738 53.1467 23.3456 84.6712 45.4832 136.227 138.009 34.3856 16.2827 589.658 44.5807 53.6868 42.2853 54.0216 43.5044 26.143 181.953 44.4917 82.9045 16.8681 194.202 31.5484 231.295 158.191 93.7228
790000 73.9318 80.3412 18.8362 50.8752 45.652 199.612 40.9931 87.3827 215.98 53.1555 46.3448 31.9588 65.2072 71.2482 111.011 161.281 68.2554 54.2405 23.9052 82.3804 44.1684 139.834 139.977 33.1772 16.1945 587.343 45.2078 52.0678 41.8674 51.0888 45.1921 24.1423 185.042 44.3301 80.3209 16.6636 190.93 33.2653 230.573 157.596 93.5393
792000 71.4042 79.628 18.597 53.5744 46.8678 204.881 42.3049 88.835 212.828 52.3731 46.8514 30.7886 62.0195 70.1056 110.834 162.009 68.4559 55.3685 23.7591 77.9878 42.5719 143.975 143.468 31.6015 17.1318 585.075 45.6928 49.834 40.5309 49.593 46.8107 20.6901 186.074 45.0365 78.1929 16.6258 188.012 34.4895 226.719 158.53 93.2532
794000 72.544 77.7125 18.9264 54.4946 47.9941 209.399 43.3361 92.043 210.597 51.9572 46.5233 30.059 60.5171 68.5987 109.924 161.696 68.7898 55.6665 24.0442 74.7831 39.2184 145.868 145.597 30.6722 17.5685 584.319 46.5424 47.4962 40.3789 48.5456 47.519 19.3513 186.676 45.0657 75.9036 16.8272 188.445 34.7999 222.462 160.738 93.09
796000 71.8148 75.368 17.6382 56.0489 48.6963 214.639 45.003 94.0375 208.762 51.8087 46.2299 29.0074 60.2684 67.3419 108.143 161.301 68.2901 56.478 23.8493 73.8469 37.4344 150.584 150.903 28.1855 17.7789 582.386 47.6178 46.4735 40.6318 45.8682 47.8347 18.9186 188.714 44.6491 73.382 18.6345 186.606 35.3024 219.502 162.594 93.0643
798000 72.6754 74.5634 16.1963 57.3348 49.9016 218.549 45.7736 96.1615 207.088 51.3688 44.0619 28.3311 60.3075 67.807 105.664 160.949 67.555 57.9916 22.9923 73.9183 36.3108 154.249 154.083 26.947 18.3456 576.099 47.4272 45.4535 38.7496 43.7413 48.2792 19.6321 190.763 45.7777 71.8164 18.1919 184.68 34.9521 216.949 165.036 92.9168
800000 73.4358 74.872 15.0726 59.7348 49.3756 222.144 46.6362 98.0257 205.067 50.861 43.9522 27.8844 61.582 68.055 103.887 160.393 65.479 59.475 23.4574 73.2691 34.7536 158.908 157.311 25.1964 18.4638 572.352 48.2261 45.8626 38.3013 42.9841 48.9115 19.5687 191.451 46.6204 70.3367 17.2538 183.997 35.8969 215.624 166.372 93.0262
802000 72.0946 76.2786 13.9393 61.0383 49.6956 225.296 48.5602 99.7238 203.725 48.9054 44.2504 27.2405 62.3771 68.1214 100.728 160.328 64.0083 58.1798 24.0402 73.675 32.9579 161.955 159.557 24.4296 19.3319 565.986 47.3322 45.5823 37.7021 41.37 49.4618 20.0761 192.818 45.8175 67.0611 17.3376 183.16 35.6715 218.363 168.207 92.9096
804000 72.7962 76.0455 13.3186 61.6938 50.5828 226.273 49.7448 100.129 201.765 48.6868 44.7248 25.9418 66.2199 67.7537 97.5132 161.651 61.9178 57.2119 23.7071 75.7294 32.3444 165.91 163.861 22.6177 19.0955 559.011 47.2043 46.9311 37.0213 41.1791 48.0251 20.554 197.657 44.7585 65.4954 17.0224 182.563 34.7664 223.254 171.24 93.0979
806000 70.4542 76.6622 13.2948 60.7419 50.9374 225.909 51.5996 101.035 196.487 48.7965 44.9249 25.1702 67.3917 70.0557 94.1471 162.355 59.0914 57.3323 23.964 79.1537 30.8558 169.495 168.364 19.4949 19.5949 549.761 46.1161 45.5351 36.4607 39.9371 46.7132 22.0497 201.741 44.5712 63.5353 17.7133 185.574 33.9929 224.783 174.233 93.0006
808000 70.5244 77.5679 13.8041 60.404 52.7569 224.262 53.6741 100.196 191.562 50.0602 44.4464 24.5799 70.1095 71.5337 90.6121 162.032 57.3391 57.7804 25.3822 80.0341 28.5338 175.242 168.486 17.2799 20.4105 537.838 45.4679 45.8441 35.8222 37.4316 46.6072 23.5651 201.061 43.8013 61.2752 19.0168 190.262 34.4884 226.537 180.242 92.9468
810000 69.2137 80.152 13.2512 59.6179 54.8012 226.916 56.6642 101.233 183.06 51.982 44.3507 25.2838 70.9669 74.6179 86.3508 162.132 56.4731 57.9899 25.4732 81.0247 27.8305 178.675 168.532 15.8446 20.1617 527.895 44.2538 46.0446 35.7927 37.6981 46.7147 23.7367 201.642 42.9858 60.631 20.3088 197.147 33.539 229.092 186.647 93.1681
812000 68.1454 83.4229 12.8301 55.0842 57.0256 226.909 58.3044 104.259 177.977 54.5117 43.5124 26.2342 70.9779 78.4315 82.5186 160.974 56.1117 58.5784 25.1488 82.5444 27.5806 180.638 170.067 14.4328 20.3251 524.079 44.5846 46.0608 33.9879 36.8689 46.1123 25.6374 199.626 43.7582 58.5991 18.3554 205.676 31.6502 236.039 193.272 93.5213
814000 67.7123 83.0174 11.8127 53.4689 61.6046 225.753 60.6245 104.683 173.64 54.1125 42.5843 27.5601 71.9254 82.6731 79.4296 156.479 55.0005 60.1889 26.1508 83.8631 26.6879 181.911 170.825 13.3092 20.1495 518.896 43.5193 43.8572 31.8073 35.7446 45.673 25.9015 195.301 43.0448 54.856 16.7545 215.853 29.0434 245.1 199.665 93.5046
816000 64.8973 83.4983 11.4541 52.9433 65.9169 220.484 61.1883 103.184 163.582 55.1894 43.6283 29.8032 74.0373 86.3309 74.6687 154.96 51.9209 61.8808 27.196 88.3695 25.062 182.971 169.479 11.9898 20.7824 513.162 43.1875 43.3237 30.2151 36.2602 44.5599 26.874 190.645 41.3131 56.0353 16.9131 225.385 27.1853 256.148 204.771 93.5349
818000 64.7557 85.0494 12.5582 49.1969 69.3457 218.102 61.32 102.137 154.217 56.814 45.3165 31.043 77.0615 90.078 72.2191 150.063 49.3924 62.5546 27.3385 90.9727 24.4451 186.269 168.06 10.5093 21.8316 506.437 41.0615 41.6462 27.0523 35.6107 43.6066 26.4898 183.087 38.8641 56.0584 17.3724 230.815 26.2714 266.548 204.588 93.1539
820000 59.5507 86.5697 11.9472 46.3513 73.1506 217.699 59.1385 99.6224 147.064 56.5042 47.0985 30.2583 82.1592 93.752 70.3442 142.482 46.2383 63.4636 28.6413 94.6867 24.1247 188.774 166.69 9.52591 22.2935 496.244 43.3575 39.604 26.1065 32.6564 42.2327 27.7204 178.468 40.3301 55.7643 18.8383 240.296 23.8158 278.724 206.791 92.977
822000 55.0896 86.4269 10.8926 43.7455 79.0989 216.096 57.8901 97.4746 140.85 56.2656 48.4362 32.7315 83.3768 99.1925 63.8286 137.844 44.7316 64.636 30.1486 99.3391 22.8657 193.978 167.512 9.8694 23.8052 475.094 43.4434 38.0575 23.875 31.8894 40.694 28.1063 167.658 41.4023 55.5655 19.2879 254.44 21.0135 294.805 208.228 92.7422
824000 47.9302 89.9063 10.5297 39.5489 81.7016 212.678 58.591 97.5403 134.459 54.6698 49.3942 34.0369 84.4457 101.357 53.0233 134.234 42.6616 65.7062 30.8583 103.869 21.8719 202.045 170.669 11.2663 24.698 449.503 43.8063 38.5679 21.5358 30.879 40.2042 29.8523 157.889 39.259 52.8246 23.4686 264.899 19.1419 313.628 210.957 92.3527
826000 38.8713 92.3928 9.60878 28.6103 82.5616 211.839 59.4598 98.6287 127.963 54.5216 50.5986 35.7183 85.2809 105.365 44.8982 129.38 40.5286 66.9234 31.3387 110.347 21.2447 209.375 178.64 10.2525 25.2497 435.735 42.0918 37.7094 18.8186 26.1482 39.8623 30.4481 145.802 40.1095 52.1588 27.398 281.721 20.6269 338.943 215.639 92.5703
828000 39.67 92.7785 11.5733 27.8497 81.548 211.525 57.2123 98.5052 126.03 53.0663 48.6496 35.2199 79.107 108.352 41.5219 130.95 39.0808 67.6636 32.1505 113.137 22.9388 208.279 179.985 10.5527 25.0172 429.219 42.0655 40.0661 15.0413 26.3529 37.1178 29.7448 152.674 41.8921 52.4298 28.9546 295.993 19.1668 353.463 223.406 93.2487
830000 40.0665 88.7031 11.0173 28.5999 84.011 210.346 56.2127 100.021 125.352 50.8245 47.182 37.5759 74.3337 112.952 41.4803 129.161 37.9401 68.3975 32.3601 114.992 21.9017 206.111 180.5 9.98111 25.0147 415.495 42.2271 39.5607 14.1151 28.7103 34.6474 31.9485 155.589 41.0927 55.3449 30.2465 307.418 15.8288 367.295 238.775 93.8333
832000 39.3673 85.6085 11.0608 28.9915 78.313 210.332 54.1367 100.258 124.896 50.3167 44.8849 37.8294 67.9664 116.714 39.8723 125.959 37.4841 69.8669 32.8923 119.596 20.4893 202.436 179.58 9.11979 23.7856 406.167 42.5838 41.0937 11.4086 30.693 33.6533 30.0046 157.326 37.3341 58.684 28.8546 317.715 14.6897 373.721 247.052 93.5684
834000 36.344 88.7626 12.9281 31.7934 74.5344 206.171 51.3014 100.246 122.079 51.1587 44.5676 38.9993 65.9539 117.658 39.4888 122.541 34.4707 73.1404 32.4382 120.786 20.1064 199.498 171.257 8.44634 22.4661 395.558 43.8785 39.9211 10.614 33.3289 34.3777 27.3746 161.87 36.2161 60.4958 29.7712 326.112 13.5233 376.969 255.275 93.3105
836000 36.519 87.861 13.0651 33.937 72.3352 204.003 48.4553 99.3265 117.423 51.3694 44.0064 40.27 56.9116 114.443 40.0843 113.14 33.2003 76.6974 31.2897 125.201 17.6481 196.871 161.907 8.23723 21.8073 377.472 46.2196 42.0966 9.47108 35.4581 34.0888 27.5273 160.391 35.1557 62.6874 29.9613 329.786 13.0179 370.376 258.7 91.9604
838000 36.3112 85.7622 14.0629 37.292 74.3081 203.334 47.2816 99.7446 111.055 53.238 42.738 38.975 54.1826 108.716 41.7288 109.055 32.7309 73.9995 30.0367 129.44 16.8593 190.37 157.062 10.4692 22.9827 366.721 45.7787 42.044 9.02774 36.7568 35.1949 24.3476 158.143 34.8207 60.5862 32.4596 326.958 12.0073 360.987 259.772 90.6835
840000 38.2511 83.3552 14.5237 35.9922 76.3179 205.562 46.7839 101.785 108.097 57.5032 41.214 38.2319 48.8872 105.21 42.5293 103.448 30.2951 74.1819 29.3963 130.971 14.0999 181.996 153.883 10.0766 23.0389 353.938 44.7555 46.8392 10.2788 36.8428 37.3645 21.5854 161.507 34.5566 57.2031 39.9062 322.987 11.2172 343.442 264.566 89.5655
842000 37.9755 81.3611 14.3478 34.2971 84.7699 196.381 43.1561 104.393 106.953 65.811 41.5796 38.7635 45.6106 101.901 44.6866 98.6678 31.1602 74.1977 27.949 135.852 10.3437 169.407 143.269 8.09923 23.3699 348.361 41.6945 55.3163 9.68322 41.2144 38.3174 17.5923 165.224 39.0703 57.0632 45.3887 310.538 11.157 336.371 262.578 88.5968
844000 37.0235 71.834 13.7984 33.161 93.222 189.282 38.8747 104.064 103.735 71.6138 38.6959 36.8747 39.9743 100.873 48.0289 92.9286 27.1492 75.276 24.9013 136.742 10.1446 166.492 144.402 4.71025 23.1015 349.597 39.5275 62.8808 6.53047 48.7572 40.9826 16.4013 167.031 38.8693 60.4136 50.4805 289.737 8.681 335.321 264.28 87.6598
846000 39.07 72.6616 10.5773 36.5393 108.023 176.742 36.0926 111.121 87.7234 74.1834 39.1272 41.2467 37.7656 82.2021 55.1022 86.0003 25.1652 80.457 25.2282 143.534 11.7815 174.01 144.867 2.29787 20.8219 363.461 40.1455 66.509 8.34934 53.8436 43.8243 19.9644 159.661 41.4433 62.2731 59.197 276.426 8.51255 331.223 272.98 88.2538
848000 39.9889 75.0711 14.8617 42.5313 123.296 166.866 34.7544 113.72 88.443 71.1616 36.4394 47.5018 30.9393 73.6557 60.6422 71.701 25.8824 82.6005 27.2129 139.252 16.2746 194.571 157.501 2.40379 21.4194 370.321 40.1134 74.8286 12.6601 49.9218 41.4755 21.969 164.844 46.4067 67.8682 73.0045 280.654 7.75737 323.995 268.72 90.0808
850000 40.3431 86.4057 17.2975 48.2581 135.783 149.853 28.1481 106.038 82.9744 71.9918 35.2608 48.2764 31.1743 68.8749 74.744 70.6897 24.6283 85.4496 31.3549 131.188 22.0713 190.569 172.613 3.07229 19.6404 349.928 37.0493 63.0903 16.2271 44.2154 40.4592 26.0574 184.872 46.9274 82.7237 74.5602 262.738 6.03037 331.9 261.875 90.1339
852000 28.9389 83.3721 23.7075 59.2491 152.596 141.535 17.2825 100.504 74.742 80.0455 28.407 44.5694 42.4729 69.1133 80.8475 71.9551 27 76.3591 28.6028 131.851 17.406 177.425 185.859 3.93742 19.6232 397.503 22.7609 57.2584 25.1332 40.0119 38.9382 22.6306 214.512 49.153 100.287 59.0101 236.294 3.02452 345.832 218.936 89.9672
