# Supplementary material for: Topological digestion drives time-varying rheology of entangled DNA fluids
Source: Nat Commun. 2022 Jul 28;13:4389. doi: 10.1038/s41467-022-31828-w (PMC9334285; doi:10.1038/s41467-022-31828-w)
Supplement: Supplementary file 3 — Source Data [file 41467_2022_31828_MOESM3_ESM.zip › SOURCE_DATA/DATA_FIG2/panel_b_MSD_entangled/g3_SCMdigest.N40M800SS0.06.dat.100pc]

#t[t_LJ]	g3
0 0 0 0 0 0 0 0 0 0 0 0 0 0 0 0 0 0 0 0 0 0 0 0 0 0 0 0 0 0 0 0 0 0 0 0 0 0 0 0 0 0
2000 2.93032 2.47782 2.48955 2.63541 2.91382 2.90101 2.97956 2.45172 2.3586 2.75031 2.33577 2.92669 2.48077 2.97751 2.81198 2.28328 2.97384 2.75727 2.96162 2.5083 2.3895 2.50599 2.67307 2.58157 2.6605 2.84556 2.81376 2.89597 2.79715 2.70686 2.66781 2.91893 2.45987 2.59745 2.66832 2.65721 2.86505 2.50895 2.29848 2.65659 2.67684
4000 4.76973 3.79062 4.20994 3.52166 4.04199 4.28975 4.67682 3.86282 3.83943 3.9482 3.51587 4.12473 3.57489 4.81968 4.11497 3.19952 5.01523 4.12227 4.34423 3.8023 3.44196 3.78218 3.90329 3.832 3.95841 4.77553 4.48513 4.39239 3.78116 3.88993 4.15571 4.63121 3.41758 3.665 3.79619 4.0512 4.15621 3.59566 3.72753 3.84758 4.02176
6000 6.38376 4.69977 5.76812 4.52424 5.05503 5.11944 6.14629 4.95868 4.54862 4.81986 4.55293 5.30337 4.27122 6.32445 5.60345 4.11057 7.08039 5.18077 5.41634 5.14004 4.34986 4.76005 5.26104 4.87576 5.01488 6.25554 5.97909 5.73373 4.85237 4.82928 5.20738 5.84244 4.15192 4.65286 4.9187 4.87714 5.71413 4.40154 4.55719 4.83582 5.15195
8000 7.7956 5.26987 7.13755 5.16674 5.66317 6.1446 7.4219 5.91821 5.27204 5.84194 5.45447 6.15914 4.68645 7.34462 6.85679 4.73269 8.54775 5.73498 6.25198 6.33572 5.02787 5.77967 6.2038 5.77088 5.87245 7.42967 7.57203 6.62802 5.49427 5.67279 6.29687 7.06324 4.62538 5.47912 5.88623 5.60093 6.71735 4.88108 5.25848 5.98149 6.07445
10000 9.03898 5.8692 8.30706 5.67488 6.29964 7.01216 8.91348 6.75731 5.68944 6.92634 6.20994 7.19321 5.38587 8.65583 7.95226 5.54163 9.73358 6.22649 7.07842 7.30213 5.60333 6.62814 7.25627 6.56303 6.69787 8.3987 8.77527 7.43206 6.23743 6.60597 7.12645 7.85587 5.12315 6.14987 6.46647 6.3032 7.78865 5.04988 5.64914 6.95585 6.91086
12000 10.1204 6.37699 9.71516 6.2553 6.81644 7.7372 10.6003 7.88536 6.24737 7.693 6.87854 7.71508 6.32725 9.767 9.07552 6.024 10.5896 6.69018 7.6669 8.03354 6.17633 7.33605 8.07164 6.91167 7.1342 9.34901 10.0096 8.22809 6.74791 7.36431 8.21786 8.38713 5.57344 6.95239 7.01937 6.937 8.48571 5.20983 6.03915 7.69846 7.65161
14000 11.4305 6.96854 10.8414 6.99422 6.9171 8.39112 12.0119 8.74512 6.77272 8.17719 7.47204 8.51501 6.81305 10.7524 9.92902 6.63795 11.3684 7.19257 7.87855 8.94509 6.64909 8.45165 8.67866 7.26774 7.23696 10.0358 11.2133 9.15406 7.29687 8.30829 8.98148 9.10154 5.96848 7.4091 7.55903 7.5067 9.72397 5.40928 6.36561 8.3089 8.33451
16000 12.6652 7.54032 11.9661 7.3431 6.95247 9.13308 13.3278 9.48398 7.25114 8.61345 8.15102 9.12059 7.3343 12.0796 10.6712 6.78534 11.9707 7.5443 8.23031 9.93849 7.01899 9.24379 9.2982 7.85728 7.70661 10.6828 12.4977 9.7046 7.74774 8.93129 9.81833 10.0366 6.32769 7.99971 7.99732 8.06011 10.6258 5.53798 6.81644 9.42581 8.98593
18000 13.9892 7.82077 13.0262 7.77381 7.19655 9.86821 14.641 10.0887 7.80731 9.03386 8.70825 9.82658 7.81706 13.393 11.5626 6.92125 12.519 7.95361 8.52978 10.962 7.46364 10.1695 9.88022 8.53002 8.22472 11.5235 13.8019 10.3241 8.33932 9.73287 10.5478 10.5124 6.54054 8.55604 8.51696 8.53683 11.3145 5.80414 7.19688 10.1916 9.62866
20000 15.7795 8.19873 14.2948 8.02553 7.48119 10.7661 16.0329 10.6325 8.15239 9.37503 9.1676 10.5347 8.10409 14.4033 12.5101 6.95191 13.139 8.3544 8.84926 11.7138 7.73075 10.8061 10.4094 9.20629 8.16715 12.2138 15.0785 10.9333 8.74656 10.6346 11.5494 10.5917 6.88116 9.03592 9.11015 9.27257 12.0832 6.12317 7.56396 10.8558 10.2365
22000 17.5005 8.58702 15.4911 8.51005 7.61826 11.4746 16.7862 11.1269 8.44883 9.65312 9.57407 10.8648 8.40809 15.2261 13.3831 7.20349 14.0198 8.6265 8.98634 12.1253 8.17339 11.7945 10.6943 9.65376 8.16147 12.7194 16.1431 11.3157 9.51171 11.5571 12.0235 11.0433 7.33288 9.56062 9.55729 9.81161 12.7343 6.33389 7.68794 11.4831 10.7727
24000 18.9714 8.97885 16.568 8.64774 8.12235 11.9362 17.8378 11.8437 8.91375 9.81958 10.1699 11.3534 8.84627 15.8827 14.5729 7.5089 14.8592 8.8838 9.37451 12.8808 8.35032 12.517 11.006 10.1168 8.58987 13.3449 17.2249 11.752 10.2357 12.3717 12.6578 11.1664 7.42621 10.1842 9.93349 10.467 13.7208 6.55031 7.8647 12.0492 11.3375
26000 20.6189 9.27744 17.7111 8.91934 8.58627 12.3037 18.4374 12.2821 9.24523 10.2645 10.4537 11.7884 9.24368 16.433 15.6711 7.72197 15.4412 9.00946 9.82575 13.3797 8.58901 13.3556 11.0565 10.3849 8.79029 14.1169 18.196 12.3743 10.9752 12.9571 13.2972 11.2377 7.7177 10.5934 10.4932 10.9576 14.4554 6.7889 8.23385 12.694 11.847
28000 21.7325 9.59046 18.6089 9.32248 9.0892 12.9539 19.2032 12.7887 9.35365 10.7836 10.8383 12.3649 9.79435 17.2165 16.5852 7.90925 15.9911 9.31948 9.95025 13.6386 8.83885 14.1846 11.3498 11.0416 8.88167 14.9605 19.3594 12.7264 11.4492 13.8715 13.8758 11.575 8.26378 11.0974 10.9971 11.1058 15.255 7.04067 8.57333 13.4426 12.3731
30000 22.6579 9.98582 19.0804 9.5769 9.42493 13.5064 19.6312 13.1768 9.6187 11.208 11.2825 12.7096 10.1705 17.8126 17.4496 8.18344 16.3632 9.39809 10.0861 14.1338 9.19921 15.1551 11.577 11.4591 9.25882 15.5466 20.4212 13.0223 12.0166 14.5072 14.5904 11.7483 8.63225 11.6043 11.3576 11.6368 15.8638 7.43615 8.87529 13.9958 12.834
32000 23.3025 10.2577 19.6961 9.99065 9.74865 14.196 19.5997 13.7342 9.57225 11.673 11.7589 12.9834 10.6347 18.5665 18.2419 8.19953 16.4074 9.32407 10.0094 14.5988 9.35126 15.7751 11.8841 12.0979 9.41168 16.1688 21.6432 13.5611 12.5411 15.1701 15.5146 12.1046 9.0271 12.2551 11.5494 12.0288 16.6926 7.80741 9.25312 14.6999 13.2758
34000 24.121 10.6247 20.3242 10.0783 9.99561 14.5587 19.9423 14.1741 9.57341 12.2593 12.2243 13.2911 11.123 19.1902 19.0493 8.41094 16.4549 9.50901 10.0823 15.0216 9.69677 16.4989 12.3137 12.5734 9.69945 16.8813 22.5331 14.0851 13.0666 16.0021 16.6123 12.3244 9.4633 12.4447 12.0721 12.1113 17.39 8.14735 9.59647 15.4141 13.7234
36000 24.9282 11.2004 20.9347 10.1284 10.5035 15.3142 20.2648 14.6999 9.69258 12.8307 12.8816 13.2968 11.6587 19.9777 19.7883 8.73135 16.2772 9.72078 10.0185 15.574 10.0483 17.1053 12.7677 12.8142 10.0092 17.6509 23.776 14.9366 13.7166 16.7406 17.4475 12.5967 9.56729 12.9092 12.6793 12.5585 18.2407 8.32236 9.68988 16.1762 14.2044
38000 25.4236 12.0653 21.597 10.2934 10.8768 16.1989 20.7157 15.2636 9.61055 12.7583 13.3343 13.3735 12.1329 20.9683 20.3067 9.13671 16.3095 9.97001 10.1309 16.3337 10.3745 17.7818 13.4694 12.6152 10.4725 18.2558 24.8619 15.7077 14.264 17.3293 18.3598 12.4016 9.9235 13.2394 13.1136 13.0916 18.7023 8.5013 10.0912 16.8715 14.6557
40000 26.0693 12.6284 22.0539 10.3027 11.3924 16.7068 21.4069 15.9043 9.48757 12.9854 13.7772 13.4779 12.5696 21.7391 20.681 9.15517 16.3817 10.3795 10.2847 17.0489 10.5086 18.3515 14.1105 12.6076 10.4476 18.656 25.6159 16.4969 14.7612 17.878 19.1415 12.3635 10.0684 13.9766 13.7978 13.279 19.419 8.80973 10.5207 17.5568 15.07
42000 26.625 13.3341 22.7776 10.6521 11.5868 17.385 22.2405 16.4293 9.54327 13.3061 13.9009 13.3953 12.9348 22.4625 20.8918 9.38402 16.529 10.807 10.8696 18.0997 10.7947 18.7305 14.7828 12.5682 10.4371 18.9676 26.5498 17.5828 15.195 18.2484 19.7413 12.6726 10.2586 14.2175 13.9721 13.3099 19.8829 8.89449 10.6717 18.4185 15.4763
44000 27.1023 13.7357 23.398 10.7436 11.997 17.9667 22.9625 17.0291 9.74405 13.3832 13.7918 13.4902 13.2474 23.2015 21.1607 9.57295 16.7468 11.1357 11.4551 19.3616 11.1702 19.1691 15.2956 12.9464 10.4279 19.0888 27.0367 18.1713 15.9318 18.5972 20.3068 13.1276 10.6977 14.7028 14.4796 13.0564 20.1857 9.22089 10.9697 18.8744 15.8671
46000 27.4836 14.3338 23.9769 11.0026 12.3842 18.8656 23.8411 17.4435 9.98257 13.0451 13.9319 13.7055 13.3793 23.9591 21.7562 10.0114 16.7925 11.4247 11.9407 20.4063 11.5343 19.5155 15.8402 13.346 10.9029 19.0955 28.0682 18.9211 16.6168 18.9823 21.019 13.6181 10.8296 15.1322 14.9064 12.8717 20.8198 9.38639 11.2708 19.6996 16.3011
48000 28.0601 14.8757 24.4281 11.0652 12.5987 19.5738 24.3693 17.5374 10.1332 12.9116 13.8622 13.7799 13.6151 24.4798 22.2143 10.2192 16.5345 11.359 12.455 21.6577 11.8575 19.7404 16.5198 13.9835 10.8432 19.3375 28.8974 19.4422 17.3312 19.6598 21.5984 13.8124 11.0043 15.631 15.0373 13.054 21.7535 9.44892 11.6995 20.3716 16.6688
50000 28.5662 15.3142 25.0811 11.3788 12.6822 20.1572 25.4129 18.0838 10.1779 13.2355 14.3073 13.7212 14.0356 24.7584 22.6687 10.6505 16.2562 11.3911 12.6566 22.5189 12.2206 20.2523 16.9571 14.483 11.0412 19.8332 29.8062 19.8158 17.9156 20.492 22.2841 13.6032 11.1287 15.9342 15.3926 13.0885 22.6866 9.66892 12.1776 21.0481 17.0721
52000 28.9941 15.8776 25.5465 11.4251 12.8925 20.4224 26.444 18.5284 10.0513 13.5357 14.3945 13.9061 14.2831 25.258 23.3001 10.9249 16.36 11.279 13.1348 23.3746 12.475 20.3892 17.3262 14.7977 11.5368 20.238 30.5766 20.2045 18.3025 20.737 22.7168 13.4854 11.1984 16.195 15.7955 13.1172 23.4989 9.74646 12.5663 21.592 17.4107
54000 29.467 16.6377 25.8817 11.4145 12.8597 20.913 27.1506 18.9293 10.1003 13.8568 14.563 13.9347 14.4052 25.8992 23.5663 11.3932 16.3668 11.0419 13.141 24.1868 12.6951 20.5761 17.5499 15.0799 11.8482 20.6281 31.4601 20.1573 18.744 21.4954 23.0754 13.1826 11.3031 16.8979 16.1574 13.5452 24.5276 9.96161 12.7508 22.4962 17.746
56000 30.0233 17.1313 26.3532 11.7132 12.934 21.622 27.9227 19.2697 10.3721 14.2027 14.7343 14.6031 14.6585 26.0012 24.2982 11.6165 16.9372 11.0274 13.1895 24.9115 12.9488 20.6039 17.916 15.1272 11.8938 20.9255 32.209 20.5476 19.2963 22.1601 23.5441 13.321 11.4391 17.1092 16.463 13.7807 25.1603 10.2965 13.2699 23.2936 18.1207
58000 30.5764 17.6471 26.7868 11.7936 13.06 21.8138 28.8196 19.4665 10.6439 14.6701 14.8962 14.9592 14.8883 26.2072 24.589 12.1741 17.5889 11.087 13.5608 25.8901 13.2862 20.6817 18.1572 15.3815 11.9257 21.2562 32.7535 21.1459 19.8084 22.5621 24.1176 13.6524 11.8083 17.3924 16.751 14.3173 25.8954 10.4882 13.5789 24.1552 18.5058
60000 31.032 18.0409 27.0513 11.7823 13.3974 21.9717 29.4854 19.633 11.1001 15.0035 14.9255 15.207 15.0765 26.7107 24.6485 12.6013 17.9762 11.0555 14.0675 26.6052 13.3024 20.6431 18.4224 15.6603 12.1464 21.5519 33.4925 21.72 20.0727 22.8605 24.8091 13.6649 12.0065 17.5927 17.1707 14.7602 26.5181 10.6628 13.9076 25.0862 18.8356
62000 31.8482 18.2876 27.3671 11.8927 13.5338 22.438 30.144 19.807 11.4153 15.4488 15.0772 15.49 15.3216 26.8394 24.9812 12.9225 18.5532 11.1257 14.3976 27.0249 13.2404 20.2778 18.4716 16.1479 11.9267 21.9102 33.8874 22.4602 20.305 23.2601 25.3863 13.6945 12.3631 18.0099 17.3099 15.0369 26.9736 10.6112 14.5688 26.0107 19.1442
64000 32.7216 18.7708 27.5462 11.7142 13.8029 22.6929 30.3942 20.0008 11.8168 16.1149 15.451 15.7071 15.4173 26.9835 25.049 13.0382 19.3094 11.4036 14.5715 27.7432 13.5431 20.2172 18.6161 16.2667 11.8805 22.4027 34.4887 22.9789 20.6266 23.4993 26.0702 13.7062 12.5827 18.4731 17.4678 15.6023 27.3202 10.7147 15.1464 27.1271 19.4745
66000 33.3271 19.2261 27.8139 11.844 14.174 22.6994 30.9091 20.1673 12.0909 16.7543 15.6339 15.849 15.8018 27.3248 25.2921 13.1113 19.8811 11.7795 14.8083 28.4191 13.5781 19.8151 19.0273 16.8092 12.1472 23.0102 35.1197 23.3532 20.7899 24.0289 26.5111 13.7785 12.6101 18.9477 17.5957 16.202 27.7374 10.743 15.5996 28.3651 19.8169
68000 33.9618 19.6598 28.1337 11.9635 14.425 22.8451 31.2974 20.4065 12.0739 17.4259 15.9659 15.9884 16.0489 27.7775 25.5097 13.1298 20.5926 11.8373 14.7141 28.6662 13.839 20.0342 19.2049 16.6889 12.1645 23.8655 35.933 23.9882 21.2933 24.3965 26.8239 14.1094 12.8883 19.406 17.6707 16.2931 27.9185 10.6436 16.1428 29.4356 20.1291
70000 34.6193 19.967 28.5714 12.0023 14.6742 22.9546 31.9742 20.6439 11.9881 17.7431 16.2058 16.0732 16.2146 28.3118 25.5858 13.3144 21.0045 11.6345 14.6375 29.1367 14.1517 20.1576 19.4857 16.9235 11.9424 24.5196 36.595 24.623 21.7578 24.9285 27.4338 14.3026 13.3204 19.8316 17.5511 16.7616 28.3287 10.9557 16.3887 30.4052 20.4405
72000 35.5948 20.5256 28.9934 12.0863 15.0844 22.9763 32.5147 21.031 12.06 18.0687 16.5394 16.0176 16.6566 28.6961 25.6469 13.372 21.6022 11.8944 14.7071 29.7471 14.4842 19.8819 19.8334 17.4203 11.8097 24.7519 37.2146 25.1469 22.0402 25.3267 27.8447 14.4329 13.4458 20.0101 17.6413 16.8937 28.7021 11.0766 16.9477 31.6926 20.7603
74000 36.3823 20.902 29.2361 12.3746 15.1943 22.8689 32.9436 21.6149 12.2494 18.4266 16.8582 16.2861 16.8145 29.2512 25.6478 13.3846 22.1899 12.1413 15.1206 30.0855 14.8111 20.0513 20.2176 17.8583 11.8178 24.6721 37.6669 25.7414 22.2595 25.6845 28.0727 14.4681 13.6863 20.6427 17.6507 17.1649 28.8785 11.2986 17.5196 32.5753 21.0678
76000 37.0564 21.1077 29.5721 12.6662 15.3424 22.8264 33.4386 22.0296 12.2787 18.4524 17.1853 16.3206 17.0214 29.4848 25.5774 13.6488 22.3193 12.3846 15.5328 30.4099 15.1414 20.2046 20.5382 18.0166 11.7571 24.4778 38.8878 26.3816 22.3741 26.1803 28.3119 14.0353 13.6731 21.0711 17.7722 17.5945 29.2351 11.5735 18.2351 33.2648 21.3345
78000 37.8703 21.3967 29.708 12.7834 15.31 22.6574 33.8348 22.3508 12.2387 18.5484 17.3449 16.5248 17.1076 30.1574 25.28 14.0067 22.2636 12.671 15.6448 30.8313 15.4729 20.4195 21.0375 18.5215 12.1061 24.1807 39.847 26.606 22.294 26.4348 28.6366 14.0623 13.8694 21.5217 17.8586 17.9981 29.507 11.7222 18.6955 34.0705 21.5848
80000 38.8634 21.6443 29.7553 13.0845 15.5234 22.6869 34.2535 22.9328 12.2291 18.7841 17.6903 16.8028 17.5169 30.6186 25.2277 14.3537 21.9333 12.8128 16.1759 31.374 15.9971 20.821 21.2116 18.4478 12.4092 23.6782 40.7133 26.8387 22.7953 26.888 29.2982 14.1065 14.1353 21.8837 17.9265 18.406 30.0032 11.7871 19.1857 35.079 21.8969
82000 39.9602 22.006 29.5863 13.1789 15.8469 22.5078 34.739 23.3838 12.2377 19.0831 17.8424 16.8438 18.0837 31.6237 25.1285 14.6025 21.5686 13.2494 16.6939 31.6369 16.4228 20.9651 21.6281 18.4867 12.607 23.6909 41.9132 26.9612 23.1706 27.3295 29.8639 14.3294 14.5546 22.3709 18.0241 18.6788 30.4325 12.0559 19.5883 35.7936 22.2168
84000 41.0461 22.4514 29.5904 13.4344 16.2145 22.3 35.4318 23.5886 12.0824 19.2251 18.1922 17.1523 18.0821 32.5076 25.2765 14.6155 21.166 13.2388 17.1461 32.029 16.7013 21.2477 21.9007 18.3924 12.9474 23.6289 42.5909 27.2869 23.6283 27.7963 30.2101 14.4977 15.0907 22.8412 17.8507 18.9004 30.7059 12.1406 19.9013 36.4911 22.488
86000 41.9807 22.8245 30.1679 13.6925 16.2876 22.1718 35.9199 23.7965 12.0167 19.3051 18.3808 17.38 18.1514 33.5712 25.4097 14.8109 20.644 13.1214 17.4185 32.4777 16.6749 21.6701 22.0827 18.401 13.4317 23.424 43.295 27.9042 23.8687 27.8944 30.7058 14.5566 15.4708 23.1843 17.6994 19.0931 30.8266 12.3065 20.2156 37.8815 22.7529
88000 43.0834 23.2451 30.9158 13.8495 16.5962 21.9798 36.5263 24.198 11.9899 19.9977 18.5682 17.3147 18.1459 34.3808 26.0182 15.1594 20.0461 13.0792 17.9394 32.7724 16.9635 21.9148 22.2388 18.5824 13.7463 23.0704 43.8105 28.1843 24.4549 28.2534 31.3247 14.3871 15.7515 23.7353 18.0604 19.3034 31.2231 12.3885 20.5757 38.6995 23.0619
90000 43.767 23.7273 31.7466 14.1324 16.7763 22.1799 37.087 24.5788 12.0144 20.264 18.7101 17.7861 18.3223 35.2147 26.6447 15.3725 19.3739 12.8287 18.0358 32.8623 17.2179 22.1101 22.1769 18.5144 13.6898 22.6535 44.4227 28.3637 25.2042 28.5628 31.8523 13.9018 16.3236 24.2795 18.4233 19.2933 31.5313 12.7074 20.9708 39.8016 23.3356
92000 44.7135 24.1941 32.5341 14.32 17.1463 22.0551 37.6207 25.0168 12.1821 20.6835 18.7368 17.8745 18.2089 35.7393 26.9782 15.7026 19.6347 12.7618 18.1471 33.1245 17.1539 22.7114 21.9541 18.9653 13.9941 22.5557 45.1475 28.6818 25.3826 29.399 32.4265 13.927 16.6881 24.8116 18.5866 19.2655 32.0663 12.6811 21.5113 40.7619 23.6511
94000 45.8204 24.4925 33.0381 14.4642 17.4021 21.9969 38.4829 25.5246 12.0389 20.9876 18.7936 17.8872 18.5044 35.9394 27.513 15.8586 20.2013 12.7379 18.3823 33.3596 17.3405 23.3436 21.9571 19.0707 14.1682 22.7487 46.1439 28.7737 25.1377 29.7712 32.9789 13.8639 17.087 25.4222 18.4976 19.0074 32.2985 12.9802 21.8011 41.8509 23.9417
96000 46.6998 24.6073 33.6594 14.5443 17.5371 22.1324 39.2632 26.0461 11.8864 21.2654 18.7779 17.9784 18.5672 36.1924 28.0321 15.9593 20.9048 12.4438 18.6393 33.4167 17.9684 23.8244 22.0532 19.1774 14.0184 22.8805 46.7894 29.3498 25.2176 30.1112 33.615 13.8361 17.2742 25.8888 18.5242 18.6401 32.4222 13.1051 22.133 42.8931 24.2069
98000 47.6248 24.7313 34.3779 14.8904 17.8167 22.4219 40.2043 26.6185 12.1757 21.6825 19.0688 18.3184 18.7823 36.7325 28.791 16.2063 21.1876 12.6744 18.8038 33.2272 18.4493 24.6507 22.1862 19.0602 14.1599 23.0252 47.3737 29.834 25.2528 30.4775 34.5081 14.2105 17.496 26.5752 18.4364 18.6985 32.7977 13.5115 22.7111 43.8685 24.5905
100000 48.5452 24.7295 34.8135 15.2739 18.4412 22.5725 41.1061 27.2735 12.2603 21.6737 19.357 18.7963 19.1161 37.5238 29.6501 16.4972 21.621 12.8264 18.9089 32.9527 18.9458 25.3464 22.4411 19.2543 14.6182 23.0797 47.9427 30.2003 25.4141 30.8577 35.2707 14.2697 17.8131 27.0452 18.3454 18.6366 33.0607 13.5309 23.4536 45.0238 24.9622
102000 49.3438 24.6475 35.2184 15.4143 18.7064 22.6952 42.0622 28.0838 12.4188 21.8234 19.5318 18.8669 19.3595 38.0931 30.1137 16.5673 21.4898 12.8668 19.325 32.8395 19.463 25.9027 22.5753 19.375 14.5936 22.6941 48.6425 30.4642 25.4626 31.4325 35.9677 14.3298 17.9156 27.5538 18.4029 18.516 33.2583 13.7625 24.1387 45.7629 25.242
104000 50.3262 24.6017 35.9009 15.6879 18.9839 22.625 42.796 28.9459 12.7657 22.2317 19.5322 19.0775 19.7155 38.8477 30.9178 16.588 21.5112 12.8987 19.7599 32.2842 19.7661 26.7482 22.9284 19.5553 14.3007 22.4627 49.5331 30.8553 25.7778 31.7402 36.4758 14.591 18.0972 28.2092 18.4755 18.1972 33.9857 13.954 24.6542 46.711 25.5754
106000 51.4158 24.7796 36.4127 15.9763 19.4494 22.722 43.8539 29.6613 12.7026 22.2675 19.5888 19.1561 20.0301 39.3503 31.518 16.7142 21.9106 12.7064 20.1394 31.9775 20.1255 27.3905 23.4574 19.6745 14.7404 22.0912 50.2367 31.4233 25.6227 31.8566 37.3715 14.7292 18.1925 28.7653 18.3817 17.8077 34.4488 14.0924 25.1805 47.9564 25.8969
108000 51.8188 24.4673 37.0611 16.2408 19.9208 22.5535 44.729 30.5138 12.7791 22.4948 19.7685 19.2705 20.4026 40.3927 31.8596 16.9651 22.6289 12.737 20.6689 31.5801 20.3226 28.0553 23.9704 20.0506 15.0624 21.8617 51.0027 32.0773 25.4539 31.9714 38.4636 15.2616 18.262 29.4609 18.4573 17.2959 35.0692 14.3235 25.4429 48.9625 26.242
110000 52.4317 24.3036 37.6711 16.5787 20.4137 22.504 45.578 31.1584 12.9269 22.5719 19.7163 19.3209 20.7297 41.1321 32.2728 17.0582 23.0693 12.7758 21.2238 31.1961 20.6851 28.6771 24.205 20.1321 15.3814 21.7457 51.7049 32.4552 25.169 32.3476 39.2454 15.86 18.3102 29.9936 18.2893 17.2209 35.6841 14.266 25.4825 49.7504 26.531
112000 52.7101 23.9789 38.1988 17.0039 20.4586 22.6255 46.5977 31.8941 12.8194 23.0919 19.7526 19.6775 21.2306 42.2022 32.2456 17.3398 24.0084 12.8999 21.6323 31.1818 20.824 29.2292 24.7584 20.4047 15.5103 21.545 52.1782 32.7631 25.4434 32.8067 40.3371 15.9077 18.3238 30.4469 18.3642 17.0577 36.6026 14.4392 25.3687 51.0836 26.8736
114000 52.6797 23.8228 38.5343 17.3254 20.7789 22.908 47.1848 32.4703 12.8548 23.6075 19.8474 19.525 21.7849 42.9015 32.5987 17.5355 24.7992 12.9589 21.9994 31.0924 20.9833 29.4458 24.8635 20.7805 15.7311 21.4002 52.7365 33.0204 25.6932 33.4323 41.3901 15.6878 18.3472 31.2526 18.2259 16.6087 37.093 14.5814 25.5545 52.0239 27.1515
116000 52.9623 23.7955 38.644 17.7198 21.1538 22.9433 47.3672 33.0497 13.0956 23.9961 19.8358 19.6274 22.1061 43.5638 33.1306 17.5676 25.8012 12.9468 22.5719 30.9373 21.1213 29.9184 25.3111 21.041 16.0315 21.6332 53.3184 33.5175 25.803 33.8818 42.2999 15.3351 18.4992 32.0018 17.967 16.3308 37.3414 14.8223 25.9291 53.0016 27.448
118000 52.9162 23.9521 38.9871 17.6798 21.4358 23.188 47.8541 33.4873 13.1447 24.3827 19.6839 19.2943 22.2861 44.2003 33.591 17.5944 26.7378 12.8715 22.8294 30.7138 21.26 30.4605 25.6123 21.5097 16.3471 22.1458 54.0687 33.985 25.8406 34.1373 43.3397 15.1382 18.734 32.7845 17.7186 16.1727 37.4137 15.1925 26.108 54.3772 27.7294
120000 52.8257 24.0025 38.9382 17.7982 21.6216 23.3813 48.2834 33.7494 13.3895 25.0963 19.7149 19.1468 22.4383 44.7062 34.119 18.0557 27.2929 12.9841 23.0852 30.0661 21.5185 30.7593 25.9544 21.7716 16.6446 22.0382 55.1215 34.4848 25.9765 34.3438 44.072 14.7736 18.4945 33.1999 17.8158 15.6174 38.1069 15.5919 26.1457 55.8531 27.9745
122000 52.9447 23.924 39.0213 18.0391 22.336 23.5276 48.5549 34.0686 13.2177 25.4053 19.8029 18.6199 22.8583 45.5398 34.4787 18.1153 27.5642 12.8705 23.7114 29.5836 21.8909 31.042 26.1754 22.0883 16.982 21.8078 55.7286 34.8688 26.0217 34.7182 44.8124 14.8738 18.4118 33.8722 17.8827 15.0836 38.6494 15.8148 26.5583 56.9723 28.211
124000 53.2088 24.2166 38.9737 18.2359 22.7315 23.9735 48.54 34.6393 13.0612 26.027 19.7767 18.7411 23.1294 46.0266 34.8081 18.4609 27.188 12.7988 24.0044 29.452 21.9427 31.6125 26.2452 22.3363 16.9431 21.4876 56.3128 35.2329 25.989 35.0852 45.4295 15.0465 18.4772 34.3177 18.1028 14.6243 39.5227 15.9698 26.771 58.5584 28.45
126000 53.1642 24.28 39.0496 18.4722 23.0584 24.2974 48.701 35.13 13.0193 26.3357 19.7344 18.573 23.5065 46.3298 35.0734 18.6695 27.246 12.4839 24.1085 29.2087 21.9374 31.9737 26.7113 22.3211 16.9201 21.0216 56.691 35.4475 25.8692 35.4943 45.9018 14.7892 18.7032 34.9524 18.222 14.4638 40.1229 16.0213 27.1152 60.1377 28.6314
128000 53.1433 24.2019 39.4403 18.7575 23.1755 24.998 48.7702 35.6653 12.8829 26.7623 20.0383 18.4084 24.0027 46.6212 35.4614 18.8074 27.5576 12.1688 24.2078 29.4239 22.0942 32.3196 26.8506 22.4943 16.7061 20.6075 56.7445 35.7501 25.9308 35.7363 46.203 14.6759 18.5502 35.6319 18.2485 14.309 40.841 16.1492 27.2532 61.3685 28.824
130000 53.2614 24.1969 39.9796 19.0701 23.4896 25.1599 49.0384 36.4703 12.7275 27.2004 20.288 18.1498 24.2692 47.1481 35.6956 19.0571 27.7209 12.2639 24.4847 29.6029 22.3252 32.6504 27.0853 22.8092 16.411 20.554 57.1614 36.0737 25.9708 36.1175 46.44 14.4254 18.5697 36.2404 18.4299 13.9476 41.3385 16.077 27.2513 62.3963 29.0387
132000 53.6269 23.8885 40.687 19.23 23.796 25.6236 49.2021 37.2672 12.5821 27.3996 20.418 18.1652 24.7464 47.8489 36.3328 19.3727 27.9244 12.2324 24.6591 29.4864 22.3021 32.8239 27.5322 23.0292 16.1856 20.2968 56.8534 36.1016 26.0072 36.2431 46.6773 14.4459 18.6181 36.9132 18.2985 13.8967 41.7019 16.5035 27.2952 63.6848 29.2475
134000 54.4371 23.9062 41.366 19.3068 23.8861 25.7377 49.2656 37.9089 12.289 27.7306 20.6535 18.6539 24.9236 48.2212 36.6102 19.6269 28.0028 12.1916 24.8114 29.3427 22.5325 32.7194 28.0927 23.4236 16.0973 20.0251 57.189 36.1229 26.215 36.5559 46.9905 14.3767 18.6477 37.5165 18.2732 13.8825 42.1784 16.8348 27.5814 64.8928 29.4755
136000 55.0202 23.9031 42.058 19.6224 23.7721 26.1423 49.4159 38.3335 11.8517 28.1294 20.541 18.926 25.2855 48.6137 37.4803 19.8019 28.1345 12.185 24.8149 29.2572 22.4819 32.8212 28.4362 23.9462 16.3368 19.4717 57.6632 36.1652 26.3199 36.9428 47.3491 14.4887 18.3481 38.4065 18.4838 13.7305 42.6304 17.0393 28.0452 65.8058 29.705
138000 55.7012 23.7276 42.7217 20.1805 24.1317 26.5286 49.7258 38.5618 12.0806 28.517 20.3247 19.2485 25.3702 48.8713 38.2551 19.6205 28.358 12.2987 25.1952 28.9683 22.4077 32.8457 28.888 24.4219 16.5262 18.9219 58.2953 36.5002 26.4932 36.8471 48.0111 14.5293 18.2434 39.0624 18.8571 13.7225 42.7172 17.1128 28.5068 67.1211 29.9604
140000 56.4684 23.4236 43.4231 20.5408 24.345 27.0417 50.0598 38.8545 12.032 28.9398 20.1997 19.3379 25.7414 49.296 38.8198 19.9815 28.5069 12.3027 25.1961 28.8514 22.4078 33.1161 29.3095 24.4979 16.475 18.4134 58.9909 36.6614 26.3976 37.183 48.8635 14.5649 18.3513 39.693 19.044 13.6646 42.8751 17.1239 28.8733 68.2142 30.2021
142000 57.7154 23.1733 43.8323 21.1335 24.72 27.8283 50.4345 39.2405 12.0543 29.49 20.6462 19.4498 25.9406 50.0141 39.5033 20.4147 28.8946 12.3111 25.2684 28.4074 22.556 33.2269 29.6507 24.6292 16.7595 18.2504 59.4625 37.6842 26.4588 37.2566 49.8036 14.5442 18.9664 40.1255 18.9757 13.7244 43.1915 17.4048 28.8865 69.1497 30.5295
144000 58.9201 23.027 44.1835 21.5599 24.674 28.5183 51.0768 39.9332 12.0638 30.0438 20.8338 19.5593 25.956 50.7415 40.0269 20.342 29.1544 12.0222 25.5876 28.0665 22.6811 33.0729 30.142 24.6388 16.8913 18.185 59.8072 38.1568 26.3279 37.5934 50.5018 14.3786 19.3546 40.4379 18.9145 13.9154 43.3404 17.9591 29.1342 70.0836 30.7952
146000 59.9489 23.0639 44.4428 22.0305 24.8672 29.259 51.8576 40.2829 11.7699 30.4757 21.0644 19.5729 26.0816 51.221 39.9658 20.3895 29.0822 12.0023 26.146 27.7927 22.6864 32.8774 30.5772 24.8846 16.8056 18.4625 60.4425 38.451 26.1707 37.7137 51.0453 14.5287 19.5681 40.657 18.8822 13.9215 43.7085 18.1956 29.2473 71.0363 31.0295
148000 60.9278 22.7814 44.8296 22.2218 24.9705 29.7138 52.6326 40.242 11.7283 30.985 21.3554 19.6313 26.3079 51.3621 40.4126 20.9297 29.2449 11.8543 26.6443 27.8054 22.4401 32.6718 30.7457 25.133 16.7034 18.9721 61.1084 38.8124 26.0309 37.6838 51.671 14.5185 19.9399 41.0085 18.9991 13.8202 43.9439 18.2822 29.4205 72.0898 31.2644
150000 62.1199 22.6681 45.0112 22.5758 25.0507 29.7455 53.1924 40.4666 11.7654 31.6175 21.2644 20.0763 26.5063 51.3678 40.5675 21.2645 29.4821 11.6985 26.8731 27.7493 22.5045 32.7469 30.7331 25.2739 16.9988 19.4158 61.8977 39.4038 25.7576 37.6782 51.9918 14.5601 20.327 41.5681 19.0051 13.8438 44.4123 18.6357 29.8677 73.308 31.5248
152000 63.502 22.7964 45.2445 22.9208 25.2456 30.367 53.9903 40.4534 11.9155 32.1253 21.3167 20.4678 26.3123 51.5683 41.0996 21.5268 29.3357 11.5508 27.4683 27.7474 22.5158 32.7171 30.8576 25.3368 16.783 19.778 62.9635 40.0549 25.684 38.0919 52.4177 14.6885 20.4967 42.1145 18.9387 14.0038 44.4917 18.5885 30.103 74.4796 31.8015
154000 65.0075 22.6126 45.7623 23.309 24.9753 30.9319 54.8101 40.5927 12.1103 32.3744 21.2369 20.779 26.243 52.0745 41.5961 21.787 29.4748 11.2252 27.7619 27.4188 22.238 32.8158 31.0789 25.2684 16.5569 20.2258 63.6592 40.4368 25.6259 38.2155 52.6857 14.6313 20.3573 42.7074 18.8261 14.2499 44.7654 18.6139 30.5237 75.5288 32.0274
156000 66.3981 22.6558 46.1453 23.526 24.5933 31.1592 55.6636 40.6573 12.3038 32.7174 21.1551 21.0596 26.2795 53.1212 41.9026 22.1586 29.8601 11.3753 28.1814 27.3658 22.3452 32.9067 31.283 25.4023 16.2874 20.4949 64.3863 40.6954 25.8117 38.7827 52.4602 14.2424 20.4232 43.8974 18.8108 14.9199 45.0496 18.703 30.7426 77.0518 32.3244
158000 67.6342 22.7379 46.2959 23.5571 24.5005 31.5902 56.4131 40.3063 12.4589 33.0989 21.1578 21.1013 26.3624 54.0965 42.2453 22.3082 30.8053 11.5715 28.6773 27.6 22.2195 32.8967 31.4702 25.6333 16.2592 20.4228 64.7246 40.6745 25.8773 39.3912 52.6328 14.4936 20.6279 44.7344 18.6576 14.754 45.5194 18.7063 30.8744 78.4132 32.5875
160000 68.7406 22.3155 46.1373 23.6398 24.5955 32.0775 56.9312 40.1945 12.4571 33.3089 21.0965 21.0966 26.4694 54.5213 42.5953 22.5107 31.7019 11.8597 29.083 27.6402 22.2806 32.9322 31.2376 25.733 16.1867 20.2748 65.6772 41.1531 25.6688 39.7118 52.8198 14.8569 20.6122 45.5155 18.8391 14.753 45.9831 19.1352 31.141 79.4119 32.8224
162000 70.1337 22.0224 46.1081 24.1016 24.984 32.0555 57.671 40.0567 12.5585 33.7503 21.0907 21.2211 26.6441 54.9114 42.9932 22.4976 32.5939 11.888 29.2315 27.4731 22.5233 32.768 31.334 25.926 16.3972 20.1042 66.4901 41.4223 25.4642 40.2338 52.8622 15.2474 20.7375 46.1197 19.0798 14.8894 46.1145 19.5197 31.6168 80.6027 33.086
164000 71.1223 21.6362 46.0426 24.5073 25.1941 32.222 57.8905 39.9486 12.5739 34.2991 21.0439 21.2231 26.9291 55.6071 43.175 22.8655 33.7785 11.7374 29.1358 27.8066 22.5955 32.8498 31.5454 25.8273 16.6655 20.1369 67.3854 42.1353 25.2362 40.8464 53.4543 15.7479 20.7797 46.8388 19.1774 14.7475 45.9777 19.6438 31.81 82.0391 33.3545
166000 72.2716 21.4788 45.9506 24.8492 25.7669 32.5673 58.541 39.9175 12.6255 34.7169 20.7195 21.4712 27.1567 56.6681 43.2596 22.8316 34.6283 11.4349 29.222 27.9102 22.8068 32.8105 32.0275 25.8147 16.6397 19.9198 68.3847 42.6307 25.3019 41.2028 54.0855 16.1046 20.8571 47.5772 19.0863 14.5482 46.1013 20.0133 31.9617 83.1008 33.6241
168000 73.2511 21.4406 45.5076 24.7146 26.0123 32.7045 58.9604 39.7226 12.6909 34.9863 20.6088 21.281 27.2704 57.6279 43.5893 23.1162 35.7494 11.5512 29.0809 28.4253 23.1666 32.7901 32.5084 25.9167 16.8344 19.7816 68.905 42.6611 25.4835 41.784 54.6917 16.5062 21.0542 48.3894 18.8536 14.1644 46.4166 20.1665 32.016 83.7978 33.8545
170000 74.2 21.4736 45.421 25.2811 26.2896 32.6885 59.5879 39.4207 12.9352 35.5338 20.552 21.4914 27.8063 58.4417 43.9369 23.1247 36.071 11.7913 28.9505 29.1319 23.5115 32.6957 33.0712 25.887 17.0994 19.9593 69.3992 42.5154 25.6293 42.1807 55.5286 16.7945 20.8059 49.4032 18.5699 13.9183 46.2581 20.6483 31.9996 85.2014 34.1301
172000 75.5095 21.5496 45.4422 25.3256 26.2887 32.9052 59.8995 39.5495 12.9584 35.9039 20.6458 21.0587 28.2571 59.7216 44.0269 23.3629 35.9533 11.8286 29.0628 29.6 23.9868 32.6744 33.3538 25.8565 17.0051 20.2103 70.0835 42.765 25.3231 42.7236 56.3959 17.2795 20.8083 49.8673 18.5721 13.6657 46.3501 21.1139 32.1047 86.2586 34.3812
174000 76.9043 21.7058 45.0485 25.5989 26.3785 33.1462 60.2928 39.7218 12.9991 36.3958 20.8878 21.136 28.6938 60.395 44.4862 23.4292 35.5999 12.1703 28.9436 29.8704 24.1589 32.874 33.6153 25.8137 17.1009 20.2772 71.0604 42.9985 25.2348 42.9265 57.3182 17.8463 20.9013 50.3784 18.7017 13.771 46.8799 21.5172 32.2976 87.5007 34.6744
176000 78.286 21.6839 45.0755 26.0027 26.445 33.2279 60.5445 39.9824 12.947 37.069 21.2424 20.9081 28.9069 60.9884 44.4703 23.9348 35.4079 12.3347 29.0792 30.1074 24.6896 33.0796 33.8303 25.925 17.314 20.1541 72.2792 43.0574 25.4033 43.0166 58.1916 18.4127 20.7235 50.9393 18.311 13.601 46.7037 21.7839 32.506 88.7042 34.9318
178000 79.0768 21.4826 45.1288 26.4763 26.5142 33.4226 60.5359 40.2063 12.8715 37.653 21.5156 20.9005 29.2388 61.8534 44.6894 23.9794 35.1475 12.3705 29.0902 30.4176 25.0596 33.4504 33.9772 26.0609 17.0486 20.4935 73.5854 43.1705 25.1221 43.1004 59.021 18.8066 20.5677 51.5696 18.2394 13.1347 46.9511 21.9984 32.5242 89.899 35.1588
180000 80.1677 21.1124 45.2844 27.2572 26.743 33.9483 60.7612 40.3731 12.8514 38.3976 21.867 20.8773 29.2892 63.0207 45.1334 24.4944 35.1458 12.3897 29.3989 30.5738 25.504 33.8241 34.3982 26.4014 16.9773 20.9357 74.5123 43.3928 24.841 43.2623 59.8776 19.0304 20.0662 52.2353 17.7885 12.874 46.7884 22.265 32.9247 90.457 35.4361
182000 80.9859 20.719 45.2789 28.0539 27.0669 34.5292 60.8264 40.5708 12.8378 39.0148 22.0764 21.1374 29.3078 63.6211 45.8254 24.9086 35.6094 12.508 29.7257 30.565 25.7507 34.2982 34.8145 26.8304 17.4643 21.1825 75.4838 43.7567 24.6701 43.39 60.8716 18.9028 19.8826 52.9084 17.7452 12.5042 46.5056 22.4396 32.9889 91.1624 35.718
184000 81.7089 20.3469 45.6257 28.4073 26.8154 34.7186 61.0958 40.4844 12.7403 39.6696 22.0705 21.1762 29.3153 64.5873 46.453 25.6225 35.984 12.608 30.0452 30.5808 25.7965 34.8092 35.1007 26.792 17.6641 21.0192 76.5621 44.067 24.0655 43.2893 62.0092 18.8284 19.3788 53.433 17.3848 12.5537 46.2237 22.593 33.0419 92.2234 35.9223
186000 82.2652 19.8864 45.5083 28.9461 27.0131 35.2476 61.3798 40.4028 12.6263 40.2451 22.3391 21.4603 29.6658 65.4217 46.9239 25.811 36.0439 12.5475 30.1773 30.6816 25.6552 35.2265 35.1715 26.3792 17.836 20.583 77.5001 44.0409 23.9212 43.0364 62.8375 18.7667 18.5816 54.1181 17.211 12.4571 45.9187 23.0912 33.3699 93.3613 36.0914
188000 83.0124 19.7347 45.6787 29.0277 27.3745 35.367 61.4614 40.5298 12.196 40.8134 22.3284 21.808 29.9458 66.7103 47.1162 25.8967 35.7541 12.6441 30.5853 30.7808 25.7924 35.446 35.3654 26.4805 18.0857 20.104 78.8868 43.9799 23.5069 43.3794 63.5021 18.7597 17.8943 54.8394 16.904 12.4794 45.7224 23.6472 33.5412 94.8526 36.2984
190000 84.1596 19.4931 45.7166 29.7385 27.7628 35.3411 61.5324 40.6174 11.7452 41.6722 22.4072 21.9173 30.2589 67.2817 47.2947 26.2448 35.2851 12.739 30.9816 31.1155 26.0109 35.4535 35.5493 25.9047 18.727 19.7153 79.8373 43.5998 23.486 43.2092 64.0134 18.5795 17.4514 55.5796 16.7595 12.5734 45.5857 24.135 33.444 96.2422 36.479
192000 85.6671 19.3321 45.9037 29.9922 27.7222 35.4882 61.8028 40.5717 11.5358 42.0581 22.5357 22.3174 30.4619 68.1424 47.0051 26.2042 34.7054 12.7793 31.5031 31.5889 26.0845 35.922 35.7288 25.7386 18.6332 19.1532 80.7671 43.5521 23.1476 43.2582 64.3014 17.931 17.332 55.933 16.375 12.4829 45.6174 24.6879 33.7965 97.3351 36.6274
194000 86.4114 19.1197 46.2287 30.7165 27.8773 35.3831 62.352 40.5112 11.3779 42.4333 22.5261 22.6081 30.6662 68.9278 46.8503 26.0218 34.1255 13.168 31.7972 31.9817 25.956 36.3824 35.9123 25.8709 18.6529 19.0391 81.476 43.3319 23.0203 43.3787 65.1204 17.8331 17.2272 56.7515 16.166 12.4182 45.4979 24.8795 34.0627 98.42 36.812
196000 87.1603 19.073 46.5619 31.2389 28.1047 35.1404 62.2531 40.6927 11.4262 42.9555 22.3922 22.9307 30.901 69.868 46.5578 26.1706 33.6361 13.2162 31.9857 32.2008 25.9698 37.209 35.9797 26.1861 18.9319 19.1648 82.5471 43.5357 22.5304 42.997 65.9159 17.5566 17.1165 57.0139 16.0799 12.5494 45.2835 25.0574 34.1837 99.5273 36.995
198000 87.563 18.8384 46.5046 31.5016 28.1387 35.0419 62.1919 41.0562 11.4238 43.3783 22.5338 23.2907 30.9096 70.5315 46.0377 26.2362 34.1106 13.0947 32.1788 32.758 25.7648 37.6488 36.3593 26.2403 18.7163 18.9306 83.2584 43.8912 22.7043 43.097 66.8287 17.7088 17.153 57.5419 16.061 12.7605 44.7581 25.3893 34.5051 100.574 37.1803
200000 88.554 18.934 46.4824 31.6398 28.0678 34.9215 62.3471 41.4833 11.3268 43.8776 22.5757 24.1147 30.7521 71.2451 45.418 26.5676 34.4096 13.3488 32.3054 33.2425 26.0247 38.1432 36.6709 26.176 18.4433 18.8018 84.4163 43.9812 22.2788 43.3071 67.7356 18.2978 16.9866 58.2507 16.1991 13.1412 44.5023 25.4654 34.7199 101.478 37.4158
202000 89.4044 18.9251 46.6324 32.065 28.1856 34.9218 62.7443 41.8402 11.1978 44.2486 22.8348 24.8051 30.9295 71.9188 45.3075 26.6875 34.6626 12.91 32.3491 33.6983 26.1711 38.394 37.0221 26.0009 18.0415 18.5926 84.9257 44.1585 22.094 43.2943 68.5534 18.7123 16.7384 58.5878 15.9806 13.7924 44.2258 25.8622 35.0422 102.87 37.6332
204000 90.2181 18.8133 46.3557 32.5472 28.4367 35.1958 63.0177 42.2627 11.1905 44.752 23.0634 24.8371 31.0353 72.9625 45.0109 27.025 34.8131 12.5128 32.5896 34.4669 26.3068 38.8878 37.0548 25.8134 17.7644 18.5963 86.0927 44.5949 21.4424 43.4078 69.5452 18.5996 16.605 58.8034 16.1655 14.1209 43.8141 26.4245 35.1969 103.968 37.8578
206000 91.1913 18.9612 46.3293 33.0216 28.2241 35.3414 63.5233 42.7118 11.3245 45.2479 23.1957 25.4216 31.1325 73.9991 44.2283 27.0164 34.9682 11.9998 32.5859 34.7758 26.4016 39.4527 37.2873 26.0053 17.2819 18.7901 86.8181 44.4235 20.8254 43.0861 70.2226 18.3609 16.5429 59.0418 16.1514 14.3752 43.775 26.7462 35.2179 104.861 38.0217
208000 92.0962 19.3 46.2311 33.2713 28.2797 35.11 63.461 43.0453 11.8872 45.854 23.4615 25.8724 31.2195 74.9814 44.0304 27.1815 35.2709 11.8061 32.683 35.2229 26.4762 39.831 37.7152 25.9383 17.1633 18.7984 87.6956 44.3444 20.231 42.8876 70.8062 18.2523 16.4365 59.2236 16.3301 14.9562 43.7198 27.0983 35.4995 106.25 38.248
210000 92.9425 19.0798 45.7168 33.8931 28.3242 35.3679 63.6952 43.3921 12.2839 46.2259 23.4579 26.1541 30.9805 75.778 43.4562 27.3104 35.8693 12.2013 32.6061 35.3958 26.482 39.9749 38.0167 26.1279 16.7728 19.0083 88.8296 44.3247 19.9083 42.9892 71.3722 18.0634 16.2239 59.464 16.2263 15.4541 43.638 27.2112 35.5408 107.125 38.4221
212000 94.2901 18.7603 45.5384 34.1412 28.3634 35.4835 64.0627 43.7503 12.3194 46.8044 23.3998 26.2945 31.165 76.6233 43.2251 27.3241 36.3793 12.4444 32.7741 35.617 26.6813 40.2484 38.5501 26.227 16.597 19.3896 89.9781 44.0283 19.5935 42.5152 72.0654 18.1762 16.0552 59.7598 16.0655 15.6395 43.3409 27.393 35.487 108.23 38.6195
214000 95.8711 18.1637 45.3122 34.5377 28.243 35.6939 64.1252 44.2735 12.6743 47.3573 23.2678 26.2649 31.1407 77.5789 43.2723 26.9842 36.1393 12.5193 33.1332 36.1162 26.9192 39.9405 38.7674 26.5712 16.1799 19.6954 91.3498 43.936 19.6594 42.3472 72.3416 18.3539 16.0226 59.9902 15.9697 15.5937 43.1849 27.7014 35.6278 109.029 38.7962
216000 97.1316 17.7883 45.045 34.9326 28.1518 35.6794 64.1994 45.1093 12.9675 47.5867 22.9988 26.3333 31.1855 78.3538 44.0787 27.1596 36.1736 12.5999 33.2261 36.3054 26.8721 40.0544 38.9228 26.5076 15.892 19.9708 92.5204 43.6178 19.5657 42.4345 72.9166 18.2221 15.9266 60.2293 16.042 15.5221 42.7716 27.9958 35.9107 109.771 38.9668
218000 98.5632 17.7918 45.3681 35.2417 28.1484 35.7523 64.5185 45.6708 13.2512 48.2061 22.7371 26.4068 31.4841 79.5246 44.8344 27.1282 36.5536 12.7731 32.9946 36.2896 27.0773 40.0585 39.179 26.6126 16.1026 19.6779 94.0347 43.1508 19.7451 42.1409 73.2247 18.1047 16.1743 60.6146 16.134 15.597 42.6243 28.2178 36.3417 110.357 39.2102
220000 99.657 17.849 45.7192 35.6937 28.2849 36.1476 64.4814 46.083 13.5477 48.8828 22.5616 26.3962 31.5108 80.9755 45.8016 27.2613 37.2163 12.9406 33.1139 36.3069 27.2457 40.2351 39.7776 27.0289 16.0336 19.1787 95.4094 42.6583 19.6747 42.1056 73.6694 18.0817 16.4359 60.9866 16.1037 16.0192 42.2325 28.483 36.3537 111.205 39.4837
222000 100.67 18.0366 46.0737 35.5803 28.4317 35.866 64.6884 46.5448 13.8498 49.231 22.0525 26.6649 31.4926 82.1554 46.6656 27.0807 37.6168 13.3354 33.5976 35.5833 27.3145 40.5209 40.2413 27.2982 15.8865 18.9814 97.0084 42.1034 19.2608 42.097 74.1074 17.7896 16.6211 61.7171 16.5079 16.1625 42.0999 28.9544 36.4146 112.18 39.7121
224000 101.684 18.1058 46.4311 36.0568 28.859 35.6756 64.8765 46.8393 14.2119 49.3781 21.9095 27.027 31.5046 83.1902 47.7251 27.1862 38.2867 13.2408 33.661 35.0555 27.2201 40.9941 40.4491 27.4783 16.0523 18.9091 98.636 41.5484 19.2143 42.0769 74.2893 17.8771 16.8389 61.9368 16.7412 15.864 41.5873 29.2678 36.5 112.838 39.9306
226000 102.746 18.027 46.7177 36.412 28.8782 35.7392 65.135 47.0846 14.4491 49.6417 21.8003 27.3899 31.7458 84.0858 48.3572 27.0709 38.4428 13.4543 33.8879 34.8976 27.4958 41.1663 41.1708 28.0146 16.007 19.4899 100.401 41.066 18.6837 41.8369 74.6853 17.7436 16.9197 62.2948 16.818 15.5476 41.4495 29.3955 36.5264 113.952 40.1657
228000 103.777 18.0386 46.9086 36.7456 29.5859 35.295 65.7119 47.3534 14.5063 49.7216 21.5989 27.9152 31.4454 84.9501 48.6296 27.1783 38.969 13.5352 33.9554 34.8083 27.8535 41.4698 41.4387 28.3588 15.9352 19.8046 101.483 40.5662 18.6279 41.4943 74.8123 18.0738 17.0582 62.7877 16.7047 15.5915 41.0417 29.6639 36.6122 115.173 40.3795
230000 104.933 17.8295 46.9531 36.9225 29.5165 34.95 66.2986 47.7058 14.5654 50.6109 21.5127 28.3317 31.0512 86.1233 49.0056 27.1674 39.1746 13.692 34.278 34.9515 28.2431 41.3833 41.924 28.4277 15.7369 20.4403 102.821 40.4549 18.3999 41.2694 75.0777 18.1537 17.3704 63.3767 17.2277 15.5175 41.356 30.1315 36.6364 115.639 40.629
232000 106.049 17.9501 47.3061 36.8032 29.6984 34.6736 66.8814 47.9859 14.7098 51.0774 21.0718 28.501 30.9284 87.2703 49.1886 27.2319 39.1602 14.1154 34.8558 34.9708 28.687 41.3878 42.2295 28.5281 16.1299 21.0327 104.092 40.3601 18.5721 40.9404 75.4868 17.8426 17.5314 63.6875 17.3719 15.1309 41.219 30.5264 36.8425 116.362 40.8597
234000 107.107 17.8437 47.4184 36.9497 29.6766 34.3008 67.7852 48.4602 14.756 51.5704 20.7539 28.3724 30.8134 88.5875 49.3942 26.9894 38.9874 14.0214 34.8632 34.8671 29.1373 41.4737 42.4732 28.695 16.2437 21.505 105.157 40.0727 18.2602 40.8107 75.9893 17.8827 17.9743 63.9867 17.7541 14.8419 41.4407 30.8164 37.0214 117.54 41.0648
236000 108.055 17.6284 47.9228 37.0176 29.8438 33.8853 68.5646 48.9436 14.7374 52.4189 20.2983 28.3242 30.7687 89.8579 49.5583 26.8805 38.6606 14.1898 34.8229 34.8159 29.6054 41.6673 42.6438 29.2056 16.1758 22.163 106.559 40.1963 18.3705 41.0295 76.51 18.0486 17.919 64.5579 17.9645 14.5194 40.9345 31.037 37.2645 118.44 41.3002
238000 108.862 17.9264 48.3322 36.7163 29.8676 33.5677 69.122 49.6373 14.7996 53.1726 20.0088 28.4883 30.5573 91.2395 50.0234 26.9634 38.1553 14.2629 34.9179 34.9763 29.9497 41.9611 42.9237 29.57 16.3142 22.8834 107.976 40.1949 18.459 40.6168 76.9672 18.4105 18.0951 65.0085 18.0765 14.329 40.9336 31.2316 36.9985 119.317 41.5453
240000 108.972 18.2197 48.39 36.784 29.9411 33.566 69.9499 50.3414 14.8391 53.5184 19.6641 28.107 30.2729 92.3683 50.3839 26.8602 37.8595 14.3873 34.8022 35.7269 29.9283 42.3773 42.8114 29.7154 17.0289 23.3616 109.206 40.1201 18.5749 40.4646 77.5197 18.8357 17.9735 65.1943 18.4014 14.3098 40.4223 31.4831 37.0414 120.518 41.756
242000 109.233 18.3916 48.9026 37.0065 30.1065 33.4125 70.3047 50.6383 14.8036 54.1548 19.4685 27.9759 30.2543 93.4763 50.3028 26.5616 37.3051 14.2264 34.5838 36.4019 30.4393 42.5637 42.5486 29.74 16.9077 23.5233 110.336 39.8059 19.0007 40.3413 77.8512 19.3328 17.6757 65.6394 18.1831 14.2298 40.3401 31.9242 37.2424 121.876 41.9253
244000 109.441 18.5083 49.1976 37.3705 30.5192 32.8846 70.6109 51.0067 14.7743 54.3723 18.9944 27.7325 29.8369 94.9692 50.7835 26.7063 36.5605 14.3526 34.9121 36.8867 30.9753 42.717 42.2986 29.6197 16.8351 23.8064 111.72 39.4345 19.1645 39.9416 78.3544 19.29 17.6226 65.5 17.6389 14.1583 40.2118 32.2672 37.4725 123.017 42.0616
246000 109.272 18.5119 49.2283 37.7122 30.5671 32.7859 70.8308 51.5182 14.9025 54.7436 18.8626 27.3728 28.9802 96.1834 51.5473 26.6658 36.2503 14.6131 34.7652 37.1898 31.3732 42.9336 42.0972 29.4231 16.7748 24.1745 112.553 39.1832 19.3265 39.8422 78.5684 18.951 17.7421 65.8563 17.3264 14.2078 39.8426 32.6731 37.8361 124.318 42.1876
248000 109.155 18.0655 49.4913 38.0707 30.4489 32.7021 71.3467 51.6648 14.9795 54.862 18.6864 27.1856 28.4071 97.6166 51.9436 26.5209 36.3875 15.155 34.6384 37.4472 31.9616 43.5561 41.9278 29.2633 16.5242 24.1211 113.68 38.8789 19.628 39.5401 78.9632 18.8474 17.6614 65.9168 17.0262 14.3225 39.4205 33.353 38.0153 125.532 42.3229
250000 109.114 17.6243 49.7709 38.498 30.2944 32.5667 71.9562 52.0552 15.1314 54.9522 18.3464 26.613 27.9706 98.858 52.2309 26.6522 36.6222 15.2759 34.5496 37.7775 32.0748 44.169 41.5786 29.2383 16.2312 23.9999 114.687 38.4945 19.7742 38.9632 79.2031 18.5393 17.5363 66.0746 16.7846 14.3376 38.9067 33.6669 38.2724 126.63 42.4005
252000 109.154 17.4151 49.5274 38.8944 30.2779 32.3233 72.5033 52.5174 15.1782 55.0351 18.1364 26.0723 27.7408 100.764 52.7149 26.717 37.1046 15.1996 34.5919 37.9432 32.6268 44.4784 40.8116 29.43 16.2042 23.7545 116.321 37.9622 20.4803 38.5612 79.9332 18.2583 17.5656 65.9688 16.5597 14.3165 39.1347 34.0608 38.1847 127.66 42.5521
254000 108.936 17.3153 48.9265 38.8772 30.1721 32.7512 73.0881 52.6603 15.4797 55.1314 17.7797 25.8265 27.0746 101.851 53.0928 26.794 37.5183 15.4679 34.5619 38.3428 33.0371 44.8985 40.9897 29.0976 16.3077 23.988 117.604 37.3517 21.0711 38.0488 80.2676 18.323 17.6179 66.0138 16.3919 14.1258 38.7717 34.4171 38.2375 128.452 42.6665
256000 108.779 17.303 48.7 39.3375 30.3844 32.8304 73.5057 53.1194 16.0826 56.1269 17.3699 25.4123 26.8959 102.837 53.6502 26.5414 37.55 15.5168 34.1958 38.1757 33.5373 45.1573 41.2008 29.302 16.4923 24.656 118.871 36.9443 21.8132 37.8171 80.221 18.1731 17.2383 65.9597 16.304 14.2208 38.7027 34.679 38.4478 129.55 42.84
258000 108.231 17.3528 48.3332 39.7634 30.5701 32.878 73.8308 53.3486 16.0687 56.7585 17.2702 25.1139 26.4741 104.126 53.9994 26.6821 37.6087 15.5582 34.3509 38.1595 33.6031 45.4824 41.3309 29.5903 16.9409 25.0577 120.493 36.3168 22.1288 37.4829 80.2385 18.1451 17.0806 66.1168 16.6103 14.1552 38.3674 34.979 38.5783 130.204 42.9845
260000 107.832 17.2716 48.633 40.0793 30.3544 32.8068 73.9494 53.5747 16.0802 57.3574 17.1334 25.043 26.0068 106.244 54.0922 26.5749 37.6624 15.6291 34.62 37.9869 33.8428 45.8673 41.8898 29.4006 17.119 25.6328 121.832 35.6431 22.4813 37.3983 80.4294 18.2327 17.0763 66.2475 17.0402 14.2337 38.2327 35.4736 38.831 131.16 43.1749
262000 107.3 17.2507 48.5501 40.393 30.3628 32.9814 74.6359 53.7754 16.5936 57.8059 17.0277 25.0667 25.8227 108.334 54.6163 26.472 37.3397 15.4378 34.9197 37.8596 33.8639 46.2364 42.6436 29.4428 17.1404 26.255 123.065 34.9499 23.2071 37.4579 80.8135 18.3542 16.9384 66.3712 17.21 14.4831 37.911 35.9038 38.7548 131.953 43.3875
264000 107.001 17.5458 48.3681 40.8824 30.0883 33.5613 74.8171 54.2509 17.4187 58.4304 16.8944 24.8919 25.4292 109.799 54.7443 26.8016 37.0898 15.5924 34.8243 37.4594 34.302 46.6776 43.268 29.846 17.173 26.2988 124.532 34.7359 23.957 37.5947 81.6828 18.6503 17.1227 66.5433 17.6538 14.8498 38.2571 36.1542 38.4251 132.704 43.6579
266000 107.059 17.789 48.4847 41.2483 30.2674 33.7235 75.331 54.6912 17.8013 59.1917 16.386 24.4863 25.1366 111.589 55.414 27.12 37.2458 15.7154 34.9147 37.3105 34.3137 47.1167 43.5807 29.6388 17.615 26.0964 125.888 34.4019 24.4844 37.6211 82.292 19.3899 16.83 66.6474 17.7319 15.0025 38.4101 36.488 38.0742 133.482 43.9002
268000 106.649 18.3503 48.6176 42.0575 30.3643 33.8809 75.9105 55.2734 18.09 59.682 16.4334 24.18 24.5381 113.528 55.8944 27.2227 37.815 15.9831 35.1282 36.9587 34.6839 47.845 44.0599 29.8063 18.1366 25.7706 127.29 34.1448 25.2673 38.0338 83.2813 20.075 16.3127 66.9381 17.9194 15.0265 38.4229 36.6494 38.3565 134.34 44.2229
270000 106.236 18.5698 48.2648 42.6402 30.5288 34.1894 76.8022 55.8719 18.2612 60.5639 16.6023 23.3142 24.1528 115.263 56.5717 27.7157 38.3147 15.7448 35.0578 37.3516 35.0863 48.391 44.5347 29.9963 18.3263 25.3966 128.837 33.9656 25.6942 38.1143 84.5494 20.1124 16.4288 67.4699 17.9288 14.9951 38.4372 37.0234 38.516 134.983 44.5201
272000 105.968 18.9344 47.8314 43.3777 30.4049 34.6814 77.2411 56.4715 18.2262 61.0662 16.7836 23.1686 23.5835 116.731 57.1373 27.8838 39.3684 15.8358 34.9618 37.5038 35.1685 49.1306 44.657 29.8433 18.455 25.2519 130.171 33.5607 26.0356 38.4791 85.0626 20.1898 16.7553 68.0253 18.2247 15.0115 37.9864 37.297 38.621 135.875 44.774
274000 105.936 19.3685 47.3938 44.1605 30.4086 35.2871 78.1984 57.2566 18.2178 61.2628 17.1987 22.4781 23.1728 118.208 57.2496 28.1193 40.1312 15.4907 34.6195 37.6745 35.1832 50.0859 44.8064 30.1043 18.5137 25.003 131.779 32.4606 26.5049 38.7908 85.8484 20.4763 16.9071 68.6151 18.2985 15.233 37.9108 37.6015 38.6962 136.808 45.0365
276000 105.723 19.479 46.9528 44.9549 30.119 35.8852 78.713 57.6829 17.9853 61.4512 17.6171 22.3401 22.8488 119.91 57.3861 28.2403 40.515 15.0281 35.0853 38.3518 35.4957 50.6034 44.7525 30.4246 18.3611 24.9167 133.526 31.6817 26.8038 38.9252 86.4923 20.3157 17.0275 69.0646 18.4867 15.4071 37.8778 38.2726 38.3253 137.393 45.2606
278000 105.507 19.7274 46.478 45.663 30.2392 36.2405 79.231 58.1788 17.9427 61.8323 17.9816 22.2222 22.47 121.199 57.4235 28.4317 40.4116 14.7796 35.1418 38.6415 35.8902 50.9848 44.4327 30.9727 18.0527 24.5044 135.399 31.0203 27.2665 38.6556 87.3601 20.6944 17.0653 68.8997 18.5452 15.4471 37.9283 38.5664 38.1398 137.571 45.4285
280000 105.181 19.9652 46.1159 46.0871 30.4804 36.5279 79.6713 58.7765 18.2518 62.4811 18.1748 22.6001 22.6064 122.442 57.7399 28.3866 40.2926 14.8111 35.3737 39.37 36.4984 51.2895 44.2343 30.7743 18.2237 24.346 137.129 30.4136 28.1111 38.8853 88.29 20.9399 17.1011 69.393 18.9101 15.738 37.4215 38.9961 38.2499 137.925 45.7052
282000 105.457 20.4545 45.8459 46.1917 30.5365 36.7214 79.6082 59.5771 18.2423 62.9094 18.5306 23.0378 22.7623 123.46 57.7518 28.3588 40.1346 14.6515 35.8128 40.1919 36.7015 51.464 44.1602 30.6534 18.2081 24.0212 138.502 29.7081 28.9154 39.2055 88.6066 21.1757 17.3325 69.6975 18.9964 16.1623 37.4342 39.1042 38.0611 138.417 45.9191
284000 105.995 20.7958 45.2151 46.5462 30.672 36.97 80.1049 60.4101 18.3456 63.4231 18.6321 23.9137 22.7378 124.422 57.8052 28.544 39.8497 14.5326 36.4071 41.2318 36.9405 51.8964 44.2249 30.6216 18.2666 23.6535 140.468 29.3198 29.5243 39.4953 89.3677 20.8939 17.8086 69.7478 19.3068 16.2854 36.9796 39.5121 37.725 138.516 46.1777
286000 105.864 21.0314 44.6531 47.0314 30.8776 36.883 80.1514 61.0548 18.1828 64.0868 19.0092 24.0704 22.8073 125.655 57.7839 29.1833 39.9323 14.5522 36.7021 42.0509 36.946 52.1184 44.0821 30.6101 17.9176 23.3506 142.196 28.2545 29.9375 39.9415 89.6912 20.5289 17.8818 69.9514 19.1435 16.1814 36.857 39.8907 37.6352 139.278 46.3489
288000 105.869 21.4666 43.8908 48.1775 30.8926 36.7837 79.8646 61.6215 17.9682 64.229 19.1619 24.2303 22.6938 126.814 57.5135 29.3222 40.6284 14.4907 36.7494 42.4199 37.2591 51.9732 43.7491 30.7101 17.5348 23.2251 144.54 27.7374 30.1871 40.7098 90.2144 20.0983 18.0439 70.2546 18.7677 15.7643 36.6677 40.1489 37.5581 140.135 46.5017
290000 105.702 21.8184 43.583 48.5468 30.844 36.9667 80.0067 62.238 17.8717 64.5482 19.3665 24.0974 22.8071 127.569 57.3136 29.7373 41.4939 14.9526 37.1827 42.4615 37.2269 51.9294 43.8767 30.7399 17.1996 23.3601 146.751 26.6735 30.5657 41.2705 90.7906 19.8104 18.269 70.9416 18.7335 15.5373 36.5874 40.7639 37.3587 141.089 46.7146
292000 105.929 21.9551 43.2422 49.1386 30.45 37.2421 79.9546 62.7446 17.659 64.7412 19.38 23.9532 23.0813 128.365 56.9027 29.9888 42.3885 15.2585 37.2655 42.7516 37.1801 52.0629 43.598 30.7665 16.7622 24.0321 148.752 25.8009 30.8592 41.3236 91.4769 19.6515 18.0301 71.4854 18.9466 15.5335 36.2933 41.2699 37.2509 142.111 46.8895
294000 106.5 22.2658 42.171 49.4198 30.3038 37.3696 79.6938 63.4938 17.644 64.7807 19.1972 23.5366 22.8641 129.723 56.5242 30.4919 42.7617 14.8946 37.5634 42.7947 37.3003 52.0094 43.8503 30.6398 16.6317 24.1972 150.405 25.3121 31.3275 41.128 92.4825 19.6926 18.0356 71.7856 19.1242 15.593 36.0329 41.4965 36.9535 143.087 47.0269
296000 106.997 22.0711 41.2646 50.1014 30.1539 37.1923 79.7498 63.8329 17.4006 65.3764 19.3484 23.4855 22.9081 130.779 56.5115 30.9188 42.993 14.5144 37.2819 42.5347 37.6841 52.2877 43.772 30.5402 16.2121 24.0188 152.265 25.0273 32.1911 40.7123 93.1421 19.9386 18.1366 72.0415 19.3538 15.6989 36.2314 42.1436 37.426 144.386 47.2156
298000 107.793 21.8976 40.3761 51.0286 30.0088 37.4311 79.4239 64.5458 17.391 65.8265 19.2688 23.8548 22.7472 131.806 56.087 31.3354 42.6987 14.5287 37.4613 42.4425 38.0772 52.4034 43.913 30.3245 16.7089 23.7897 154.084 24.6771 32.8675 40.3364 93.9073 20.4578 18.1909 72.5466 19.3942 15.9937 36.3763 42.9963 37.7341 145.741 47.4618
300000 108.589 21.8405 39.8249 51.7148 29.981 37.3819 79.4189 65.1566 17.4334 65.8846 19.1964 23.8806 22.721 132.271 56.3479 31.5757 42.7648 14.5625 37.5024 42.5471 38.4218 52.4475 43.9363 30.7384 16.7372 23.0519 156.16 24.7622 33.1509 40.1565 94.6986 20.9784 18.1011 73.0517 19.381 15.8944 36.3129 43.6834 37.7972 147.133 47.6797
302000 109.187 21.8498 39.0807 52.1491 30.3594 37.4232 79.242 65.9731 17.5671 66.2857 19.0198 23.9051 22.68 133.003 56.2398 32.0836 42.4855 14.3539 37.687 43.2889 38.3194 52.5056 43.9928 30.8246 17.3418 22.951 158.023 24.7054 33.966 39.8142 95.2962 21.7576 18.1764 73.7023 19.6264 15.4933 36.4142 44.405 37.9709 148.862 47.9503
304000 110.265 22.2187 38.6344 52.5972 30.2864 37.5879 79.0903 67.461 17.8221 67.1577 18.9899 24.0788 22.4935 133.171 56.2862 32.4815 42.6299 14.2034 38.1819 43.8735 38.1879 52.4726 44.1862 30.998 17.775 22.6309 160.135 24.9034 34.5739 39.4568 95.6618 22.2854 18.3626 73.9835 19.8376 15.2628 36.5203 44.9721 38.2129 150.441 48.2593
306000 111.392 22.0361 38.3527 53.1425 30.5708 37.9837 79.4807 68.7757 17.9104 67.7536 19.3483 24.2009 22.3323 133.67 56.5548 33.1884 42.3151 14.1555 38.1386 44.31 38.4097 52.1725 44.156 30.8796 18.0245 22.6443 162.044 24.5623 35.1099 39.5541 96.1499 23.0823 18.7438 74.5231 20.0358 15.2197 36.4717 45.257 38.4721 152.163 48.5822
308000 112.192 22.5018 38.3553 53.611 30.724 38.669 79.4595 69.8328 18.0529 68.2794 19.4202 24.0852 22.1872 133.501 56.8257 33.7297 42.9153 13.7873 38.2328 44.7388 38.774 52.2171 43.994 30.7188 18.096 22.3915 163.578 24.1614 35.5544 39.2086 96.7406 23.6439 18.5249 75.3165 20.4567 15.3964 36.8593 45.5496 38.245 153.771 48.8574
310000 112.7 22.6089 38.3582 53.9451 30.4782 38.8908 79.6169 70.9999 18.4128 68.8253 19.2122 24.0288 22.326 133.355 57.5713 34.1619 42.852 13.4313 38.2539 45.2828 38.8096 52.0157 43.8311 30.6866 18.4282 22.0103 165.423 23.727 35.8126 38.8479 96.9796 23.7825 18.5344 75.9865 20.6331 15.5223 37 46.1299 38.0351 154.823 49.0582
312000 113.295 23.2542 38.7422 54.6666 30.6427 38.704 79.4256 72.5249 18.3713 69.218 19.1675 23.4667 22.2371 133.67 58.2339 34.3709 43.2477 13.2235 38.1871 45.67 39.1388 51.8884 43.1959 30.6679 18.2853 21.7896 166.934 23.3202 35.9859 38.4117 96.8629 23.4851 18.7452 76.4958 20.8601 15.9771 37.4991 46.6296 37.7016 155.906 49.2525
314000 113.261 23.3848 38.8742 55.583 30.2288 39.048 78.7294 73.4316 18.2597 69.7181 18.8255 22.7306 22.149 133.983 59.4259 34.8878 43.6007 12.8491 38.2299 46.3049 39.3563 51.5099 42.3872 30.4476 18.5663 21.884 168.254 22.9485 36.3653 38.0012 97.1479 23.9727 19.0222 77.0417 20.6978 16.2491 37.899 47.2947 37.278 156.375 49.4051
316000 113.131 23.4976 39.1201 56.2327 29.9111 39.5328 78.3505 74.278 18.0788 70.2104 18.4797 22.0529 22.0672 134.137 60.6028 35.5747 43.8134 13.2162 38.2054 46.7968 39.8227 51.6344 41.7364 30.2576 18.892 21.8582 169.579 22.4152 36.6905 37.362 97.5353 23.9156 18.7854 77.6779 20.9149 16.2585 38.7161 47.9705 36.872 156.956 49.5785
318000 113.088 23.8184 39.5882 56.4655 29.7533 39.7094 78.5693 75.3476 18.1279 70.8426 18.3886 20.8393 22.1405 134.57 61.6752 36.0173 43.8551 13.3845 38.3859 47.1003 40.2821 51.8927 41.5218 30.0613 18.9891 21.998 170.471 22.2211 36.7672 36.9413 97.5279 24.1164 18.7276 78.1287 21.2206 16.0865 38.9134 48.4212 36.2747 157.448 49.7419
320000 113.19 24.4002 40.1491 56.6517 29.1127 39.8243 79.0438 76.0525 18.2385 71.5435 18.4413 20.4456 22.1232 135.131 62.6446 36.4779 43.8265 13.0745 38.613 47.4154 40.8206 52.5685 40.8127 30.1186 19.0547 22.2315 171.536 22.6112 36.7224 36.3292 97.6093 24.73 18.57 78.3798 21.1506 16.0913 38.9219 48.9541 35.7883 158.268 49.9417
322000 113.033 24.8321 40.7668 57.0187 29.1221 39.6222 79.9887 76.5421 18.4583 72.1576 18.1864 19.5197 21.7692 135.628 62.8138 37.1487 44.1525 12.9365 38.9103 47.4807 41.1385 52.8473 40.4564 30.0603 19.4861 22.2943 172.738 22.6715 36.9013 35.9974 97.6861 24.3757 18.403 78.9845 21.5688 15.9492 38.7956 49.4666 35.2611 158.593 50.0941
324000 112.206 25.1318 41.2589 57.5025 29.2375 39.8858 80.635 77.2956 18.7833 72.3257 18.0066 19.086 21.2623 136.755 63.2247 37.5744 44.3133 13.229 38.975 47.7283 41.3109 53.2693 40.2744 30.1067 19.7719 22.3493 173.988 22.7003 37.0662 35.1628 97.7069 24.1111 17.9377 79.7698 21.8146 16.2557 38.261 49.9132 34.7775 159.444 50.2602
326000 111.786 25.1834 42.023 57.9123 29.4138 39.7087 80.8542 78.2468 18.7665 73.1216 17.9079 19.0017 20.9674 138.302 63.8606 38.1201 44.1151 13.3399 39.2422 48.1432 41.9071 53.7822 40.0199 30.2464 19.9537 22.2843 174.869 22.4648 37.2371 34.7518 97.5857 23.7509 17.5639 80.3186 22.2241 16.7064 37.8382 50.3531 34.0441 160.358 50.4569
328000 111.106 25.2391 42.6314 58.0488 29.3672 38.8919 81.7647 78.8848 18.3961 73.4955 17.6996 19.1518 20.6152 139.643 64.7643 38.6321 43.7027 13.5006 39.2 48.0768 42.1504 53.8698 40.0399 30.1341 19.9278 21.8134 176.123 22.3945 37.1253 33.9575 97.3079 23.9274 17.2645 80.9237 22.9288 16.8308 37.3197 51.0303 33.7243 160.652 50.5564
330000 110.275 25.7197 43.205 58.527 28.9945 38.6666 82.028 79.3621 17.7721 73.6982 17.8605 19.4407 20.1324 141.194 66.1951 39.0257 43.4753 13.0434 39.6069 47.9298 42.662 53.9283 40.3917 29.9242 20.5203 21.466 177.654 22.4234 37.3818 33.7011 97.4391 23.8151 17.1873 81.5098 23.3666 16.6552 36.9137 51.4922 33.3725 161.561 50.7379
332000 109.442 25.987 43.3394 58.8858 28.9092 38.4734 82.3011 79.5333 17.9017 74.2078 17.7416 19.9714 19.9287 142.712 67.7525 39.2754 43.4338 12.8998 39.8348 48.0112 42.8257 54.5522 40.1568 30.2575 20.9853 20.7183 179.072 22.7443 37.083 33.2991 97.4546 23.9484 17.3755 82.209 23.8389 16.6551 36.4219 52.1283 33.0602 162.122 50.9362
334000 108.636 26.2947 43.5963 59.3222 28.6486 37.7083 82.7395 79.8829 18.0918 74.4623 17.4507 20.2899 19.412 143.755 68.8587 39.7434 43.8206 12.5725 40.0072 47.8759 42.9531 55.0232 40.3966 30.5042 20.9408 20.0924 180.782 22.8534 37.2886 33.0138 97.1364 24.0601 17.1435 82.9445 24.324 17.0541 36.3109 52.7526 33.0069 163.06 51.1203
336000 107.526 26.4104 43.5154 59.4719 28.7937 37.6648 82.67 80.4083 18.2445 74.9214 17.5028 20.5168 18.8618 145.113 70.004 39.7946 44.0745 12.1669 40.1671 47.8869 43.1536 55.8 40.2734 30.5904 21.1862 19.2908 182.3 23.0754 37.3256 32.6774 97.3297 24.0857 17.3914 83.3501 24.842 17.4857 36.0799 53.0092 32.9045 163.691 51.2889
338000 106.347 26.8879 43.4531 60.6758 29.0359 37.4351 82.8004 80.8901 18.5985 74.7639 17.7446 20.49 18.354 146.447 70.8672 39.8893 44.8364 12.0414 40.6019 48.5288 43.5442 56.1772 40.0211 30.7812 21.2623 19.1248 183.594 23.6023 37.1637 31.9414 97.8854 24.2335 17.4548 83.8948 25.1369 17.4826 35.9344 53.4173 32.9321 164.5 51.5193
340000 105.204 27.4919 42.8481 61.3601 29.3527 37.1648 82.4063 81.4713 18.5447 75.2572 18.1139 20.7907 17.8995 148.082 71.6575 39.9317 45.9436 12.1829 40.595 49.1911 43.856 57.0942 40.2542 30.7344 20.9724 19.2926 184.626 23.8717 37.4301 31.4014 97.5611 24.7114 17.6424 84.0104 25.9518 17.5224 35.4458 53.9133 33.1724 164.617 51.7392
342000 104.188 28.0703 42.1983 61.7571 29.2188 36.5304 81.4939 81.9163 18.7475 75.7267 18.1921 21.6078 17.6568 149.59 72.0528 40.3935 46.6981 12.1848 40.6075 49.666 44.0086 57.6415 40.1033 31.0583 21.2967 19.1947 186.27 24.4228 37.5077 31.0215 97.3618 24.5273 17.9159 84.2879 26.4991 17.8787 35.1921 53.8464 32.9027 165.125 51.914
344000 103.993 28.665 42.0495 61.9957 29.6118 35.8838 80.8776 82.4549 19.1112 76.4555 18.6263 21.5314 17.4736 151.026 71.6456 40.1747 47.7114 12.3334 40.9206 49.9472 43.8977 58.0502 40.0344 31.1434 21.555 19.0482 187.379 24.7409 37.8183 30.7117 97.5171 24.4729 17.8888 84.2179 26.8428 18.2573 35.1771 54.3255 32.8625 165.882 52.1078
346000 103.268 28.8875 41.7207 62.4541 29.4914 34.9287 80.1054 82.8856 19.4884 76.845 19.0435 21.8913 17.1316 152.12 71.956 40.3113 48.8585 12.5349 41.1432 50.2845 44.0931 58.7317 39.6714 31.7095 21.7308 19.2071 188.575 24.2271 37.7759 30.3599 98.4679 24.1273 17.877 84.3072 27.2342 17.8278 34.9068 54.4321 32.8492 166.699 52.254
348000 102.687 29.5565 41.5015 62.6739 29.5862 34.0972 79.3812 83.1309 19.6877 76.7716 19.4938 22.5384 16.6613 153.152 72.4019 40.668 49.2426 12.8377 41.1101 50.7606 44.3977 59.2388 39.1991 31.8678 21.9035 19.167 189.919 23.7569 38.1637 30.0767 99.1585 23.8139 18.2175 84.5338 27.2938 17.9797 35.0335 54.6039 32.8367 167.226 52.4082
350000 102.445 30.1558 41.3965 63.0423 29.3362 33.7358 78.6942 83.0317 19.9022 77.1535 19.9191 22.9067 16.8134 154.733 73.4129 40.8425 49.698 12.7285 41.2486 50.9953 44.8244 60.0392 38.9389 31.9908 21.9485 19.3745 190.91 23.8343 38.6312 29.799 99.3534 23.6692 18.6109 84.9752 27.8217 17.9786 35.1449 54.7836 32.7235 167.712 52.6314
352000 102.481 30.9194 41.2829 63.448 29.0176 33.0472 77.4097 83.4983 20.2859 77.6121 20.4312 23.4265 16.4918 155.432 74.3019 40.7595 50.1015 12.5253 40.9525 51.5964 45.2495 61.0615 38.8838 32.1537 21.5859 19.6066 192.194 23.7211 38.7059 29.6014 99.6174 23.0758 19.1549 85.3647 28.1024 18.371 35.3463 55.0773 32.3307 168.494 52.818
354000 102.156 31.5841 41.3949 63.5269 28.7091 31.8541 77.1864 83.6794 20.4279 77.4621 20.5191 23.9486 16.1777 156.786 75.5664 40.747 50.6842 12.953 40.9377 52.2994 45.676 61.9893 38.8558 32.3496 21.6867 20.0939 194.177 23.8275 38.5246 29.3962 99.7727 23.39 19.6858 85.7644 28.5275 18.618 35.487 55.4245 32.0319 169.07 53.0737
356000 102.032 32.0221 41.0727 63.733 28.271 31.2878 77.0171 84.3111 20.3676 77.2816 20.5178 24.4608 16.423 158.066 76.3982 40.9461 51.2522 12.9736 41.0038 52.6529 45.7103 63.009 38.7272 32.6126 21.9351 20.7357 195.428 23.3558 38.6394 29.0985 100.062 23.5325 19.7988 86.2509 28.9793 18.9588 35.626 55.6838 31.6929 170.053 53.2995
358000 101.992 32.2278 40.787 63.8367 28.0276 31.2538 76.7068 84.8874 20.5146 77.4081 20.1586 24.6962 16.5101 158.852 77.0951 41.4204 52.3472 13.0852 41.5466 52.9341 45.5008 63.8528 38.3292 33.01 21.8297 21.3354 197.943 22.7523 38.5224 28.9512 100.104 24.126 19.9484 86.784 29.3123 19.0267 35.7161 55.4828 31.2128 171.091 53.5279
360000 102.189 32.8111 40.2947 64.1532 28.0822 31.0087 76.057 85.149 20.8253 77.1306 20.1791 25.2032 16.6728 159.511 77.5194 41.8946 53.4127 13.3068 42.0482 53.7937 45.5584 64.7441 38.0519 33.5448 21.7956 21.5812 200.202 22.42 38.5617 28.614 100.128 24.3209 20.3878 87.7706 29.3149 19.2328 36.1053 55.9768 30.9827 172.326 53.8216
362000 102.503 33.2148 39.9423 64.5291 27.8699 30.5878 75.9157 85.5201 20.9424 76.95 19.8594 24.8211 16.2389 160.225 77.8267 42.1758 54.919 13.0188 42.5341 53.9827 45.716 65.8674 38.0792 33.4351 21.8559 21.6208 202.078 22.6083 38.3003 28.5688 100.484 24.5574 20.7023 88.4371 29.5535 19.5043 36.1513 56.9067 30.9953 173.145 54.0536
364000 103.435 33.7081 39.5425 64.6556 27.8688 30.3237 75.7553 85.6103 21.1463 77.5115 19.5963 24.7517 16.3541 161.516 77.6881 42.56 56.5801 13.1623 43.1131 54.4084 45.9538 66.7414 38.4987 33.3668 22.0852 21.7016 204.067 22.6535 38.1946 28.3475 101.356 24.3862 20.7699 89.2884 29.3925 19.4415 36.3536 57.882 30.9913 174.295 54.3763
366000 104.347 33.9028 39.0453 65.1969 28.0456 29.734 76.265 86.1384 21.0093 77.5504 19.3217 24.5248 16.6687 162.884 77.6639 42.9363 57.9434 12.9753 43.0992 54.5181 46.2618 67.3406 38.7819 33.355 21.9229 21.2628 205.676 23.2079 38.3419 28.7014 101.721 23.9333 20.8962 90.0472 29.7687 19.3177 36.213 58.5098 31.0225 174.728 54.6195
368000 105.288 33.823 38.4188 65.9846 27.7611 29.086 76.4918 86.4792 21.2854 76.9899 19.192 24.5902 16.6034 164.046 77.196 43.3141 58.2253 12.7049 43.2391 54.6318 46.8146 68.0104 38.8146 33.2817 21.8952 21.1552 207.678 23.2519 38.5633 28.6369 102.071 24.4132 21.2156 91.1507 30.0037 19.4359 36.2943 58.8611 30.8096 175.504 54.8303
370000 106.027 33.9882 38.1169 66.7988 27.6784 28.3958 77.0575 86.475 21.4066 76.7625 19.0199 24.7682 16.5707 164.594 77.8785 43.4098 58.4485 12.3384 42.9698 54.559 47.16 68.3654 39.2434 33.3364 22.0718 21.2313 209.494 23.5345 38.485 29.0621 102.912 24.6264 21.275 91.894 30.153 19.7949 36.3496 59.3565 31.159 176.937 55.0926
372000 106.483 34.3663 37.3257 67.4255 27.5013 27.3752 77.6677 86.335 21.4151 76.7672 18.9291 24.7339 16.3263 165.516 77.9609 43.8866 58.4032 12.4144 43.0919 54.2397 47.2255 68.537 39.5932 33.3367 22.1425 21.9959 210.495 23.7268 38.2694 28.8003 103.162 24.6797 21.3072 92.857 30.1333 20.067 36.6638 60.3277 31.2262 177.776 55.2622
374000 107.204 34.2787 36.7734 67.2552 27.8286 26.9759 78.045 86.4376 21.6451 76.777 18.9764 24.9721 16.4941 166.328 78.2814 44.0133 58.8685 12.2415 43.1537 54.2605 47.7762 68.9327 40.2488 33.4972 22.3238 22.4869 211.683 24.0876 38.6186 29.0473 103.711 24.7107 21.5661 93.9793 30.1596 19.9937 36.775 60.8495 31.2126 178.911 55.5345
376000 108.315 34.2021 36.4127 67.4846 27.9666 26.7283 77.8584 86.7454 22.0871 76.4784 18.6093 24.3161 16.4437 166.132 78.5297 44.2157 59.6277 12.7218 43.6328 53.8809 48.0431 69.3912 40.7689 33.254 22.604 22.6232 213.006 24.2687 39.1465 29.2613 104.415 24.4195 21.6752 95.3758 30.4553 19.9848 36.5929 61.1659 31.3471 180.022 55.7552
378000 109.561 33.9386 35.9648 67.7898 27.9222 26.2164 78.0471 87.2321 22.7765 75.8028 18.6687 24.7008 16.5769 167.035 78.4041 44.3419 60.6567 12.3807 43.8437 53.789 48.382 69.185 41.546 33.0965 22.8443 23.3665 213.724 25.1123 39.3186 29.861 104.802 23.8246 21.9643 96.3918 30.542 19.834 36.9702 61.8039 31.4471 180.591 56.0064
380000 110.418 34.2223 34.6169 68.5099 27.7634 25.238 77.892 87.8693 22.6731 75.664 18.3124 24.7306 16.5765 166.925 78.7217 44.3302 61.7237 12.5426 44.2627 53.9306 48.6035 68.8068 41.9238 33.0244 22.9233 23.5187 213.847 25.0161 39.4839 30.286 105.555 23.1154 21.8561 97.2411 30.6203 20.3199 37.0064 62.2392 31.1396 181.448 56.1224
382000 111.478 33.924 33.7842 69.1677 27.5608 24.6309 77.6152 88.1329 22.4705 75.8977 17.9039 24.6467 16.6572 167.503 78.5298 44.717 62.4657 12.6192 44.9258 54.4714 48.8138 69.0191 42.3867 32.5025 22.9213 23.634 213.845 25.3058 39.948 29.7618 105.888 22.6692 21.7554 98.3335 30.9032 20.6811 37.4917 62.3522 30.9515 183.363 56.2907
384000 112.344 33.9894 33.3568 69.8099 27.3568 24.7429 77.1891 88.4718 22.1766 75.6357 16.9625 24.8655 16.9492 166.848 78.1755 44.8813 63.1356 12.9553 45.6918 54.876 48.9794 69.1476 42.7043 32.7995 22.8133 24.0638 213.981 25.4368 39.892 29.7968 106.019 22.6166 21.7176 98.876 30.9761 20.341 37.9903 62.9901 31.124 184.119 56.42
386000 113.321 34.2976 33.0791 70.6311 27.2929 24.6619 76.8892 88.57 22.1175 74.8282 16.2238 25.1703 17.3417 167.204 77.5386 44.634 63.7211 13.0214 46.1311 55.6109 49.4465 69.3414 43.0355 32.9949 22.7781 25.1364 214.784 26.0402 39.9803 29.8882 105.717 22.3874 21.9137 100.007 30.7901 20.2166 38.5021 63.287 31.2327 184.717 56.612
388000 114.173 34.9924 32.589 71.0877 27.707 24.4398 76.7246 88.873 22.0934 74.8536 15.4209 25.1011 17.5689 167.783 76.7763 44.7372 64.038 13.1823 46.7782 56.2818 49.8411 69.5963 43.439 32.9147 22.9691 25.694 215.119 26.3455 40.1783 29.965 105.107 22.0278 21.601 101.276 30.3371 20.812 38.7789 64.311 31.1801 185.459 56.8038
390000 114.481 35.3043 32.2386 71.5488 28.1064 24.6533 76.092 89.1864 22.1604 75.2112 15.0836 25.0339 17.7032 168.039 76.2826 45.0465 64.9935 13.4806 47.1579 57.0246 49.472 69.277 44.4106 33.3104 22.8348 25.5285 215.665 26.4932 40.2724 29.7517 104.996 21.882 21.5044 102.617 29.6491 20.8704 39.5828 65.4462 30.9936 186.248 56.9908
392000 114.936 35.871 31.855 72.2337 28.6835 24.623 75.8369 89.4304 22.3832 75.2522 14.6576 25.2026 17.5403 167.987 76.0863 45.2539 65.6683 13.8523 47.1252 57.9572 49.6381 69.2913 44.8874 33.1367 22.9101 25.7196 215.837 26.276 40.6313 29.3215 104.962 21.5213 21.6052 103.564 29.3465 20.4136 40.0659 65.8339 31.0225 186.622 57.1261
394000 115.684 36.2367 31.7398 72.6702 28.5588 24.3586 75.1485 89.6067 22.1152 74.6667 14.1635 25.1361 17.5773 168.499 76.2512 45.1421 67.0114 14.0993 47.5055 58.9382 49.9049 69.9449 44.7366 32.7929 22.9966 25.6689 216.112 26.5594 40.8186 29.3265 104.837 21.1021 21.8006 104.739 28.8695 20.5087 40.7115 66.3169 31.2122 187.233 57.2825
396000 116.719 36.7103 31.515 73.127 28.2754 24.4477 75.0648 89.864 21.9761 74.8913 13.7674 25.3396 17.3199 169.653 76.8587 45.0899 68.265 14.0467 48.0177 59.8098 50.5172 69.6011 44.956 32.499 22.8575 25.4971 217.113 26.5907 41.1522 29.6613 104.923 21.4211 21.5476 105.772 28.5042 20.6065 41.3326 66.7826 31.0002 187.282 57.5094
398000 117.386 37.5018 30.6069 73.5623 28.5591 24.7318 75.0026 90.0548 22.2534 75.0555 13.7587 25.0968 16.8705 170.15 76.4842 44.9822 70.3123 13.8873 48.4699 60.0427 50.9271 69.5219 45.5506 32.269 23.085 25.4767 217.536 26.9027 41.3767 29.675 104.911 21.5052 21.258 107.101 28.0519 20.4731 41.8325 66.7832 30.9096 187.427 57.6836
400000 118.091 38.3099 30.1493 73.5616 28.3698 24.5311 74.5373 90.3579 22.2606 74.9602 13.98 25.3979 16.0444 171.16 76.471 44.4449 71.8036 13.4593 48.8583 60.3758 51.4772 69.5805 45.3943 32.3446 23.1236 25.6553 217.575 27.2449 41.475 29.4872 104.735 21.0812 21.3073 108.412 27.9305 20.1901 42.6395 67.31 30.8386 187.246 57.8043
402000 118.97 38.2739 29.7776 74.1356 28.3725 25.2667 74.0845 90.3843 22.5627 75.0397 14.1745 25.4527 15.7097 172.471 76.3208 44.1908 73.2881 13.8226 49.4557 61.1025 52.1821 69.8869 44.6495 32.2778 23.4795 26.7109 217.847 26.9915 42.0336 29.5717 104.619 20.3835 21.063 109.925 28.0368 19.8679 43.1051 68.2883 30.4453 186.887 58.0277
404000 119.824 38.8404 29.4208 74.9051 28.3283 25.6221 73.6302 90.5445 22.8261 75.201 14.3624 25.8607 15.5217 173.073 76.1725 44.5473 74.6019 14.0377 49.9186 61.8642 52.844 69.7787 44.4567 32.5586 23.6839 28.2017 218.096 27.0157 42.4853 29.7589 104.647 20.3633 21.2005 111.361 27.9229 19.8684 43.9879 68.9985 30.1092 186.741 58.3295
406000 119.913 39.0908 29.56 75.7444 28.3444 25.3513 73.8656 91.0796 22.7733 75.5881 14.2447 26.1394 15.2463 173.914 75.7873 44.6089 75.9408 13.6584 49.5777 62.7538 52.9937 69.5315 44.0107 32.4332 24.0106 29.3579 218.428 26.8634 42.794 30.2188 104.379 20.0538 21.1165 112.668 27.9866 19.8478 44.3004 69.8754 30.1148 186.019 58.5046
408000 119.953 38.9319 29.8426 76.7776 28.7415 25.1867 73.6098 91.7469 22.756 75.5653 14.6409 26.2686 15.225 174.644 75.2199 44.6815 76.5178 13.8021 49.6185 63.6819 53.2311 69.6447 44.0384 32.3643 23.8243 30.3996 218.414 26.4258 43.3439 29.852 104.473 19.6984 20.8645 113.866 28.2207 20.0261 45.2179 70.4294 29.873 185.736 58.6839
410000 119.878 38.7285 30.1246 77.4499 28.2778 25.2647 73.6297 92.6932 23.3082 75.2502 14.6982 26.3509 14.9212 175.027 74.4476 44.8397 76.7472 13.5648 49.4528 64.3357 53.6483 69.6378 43.5985 32.2332 23.5374 30.5837 218.267 26.4204 43.6676 29.8275 104.484 19.9734 20.8027 115.024 28.2659 20.3202 45.4188 70.6916 29.9394 185.792 58.7781
412000 120.579 38.814 30.6419 78.4554 28.2654 25.6481 73.6263 93.5578 23.6972 75.598 15.1732 26.6457 14.3605 176.429 74.4107 44.8003 76.9418 13.6845 49.5962 64.8585 53.9272 69.6201 43.0841 31.955 23.6515 30.4679 217.55 25.995 43.8267 30.1803 104.355 19.8778 20.8576 115.916 27.8463 20.2995 45.9045 71.3132 29.5757 186.4 58.9597
414000 121.49 38.6365 30.7013 79.4713 27.9666 26.0159 74.0225 95.2257 23.9299 75.4548 15.7984 27.2849 13.9978 177.84 74.1784 45.3063 77.6201 13.7608 49.9617 65.5482 54.0725 70.0393 42.6301 31.4486 23.9946 30.3299 217.018 25.7313 43.6719 30.3516 104.614 19.546 21.2344 116.999 27.5208 20.4543 46.6421 71.6294 29.2082 187.193 59.2135
416000 121.958 38.7893 31.274 80.857 27.8295 25.9596 73.6366 96.639 24.3399 74.5519 16.1029 27.517 13.7327 179.567 73.6063 45.8428 78.4205 13.9557 50.3567 66.4445 54.4454 69.8465 42.4423 31.0293 23.9188 29.9161 217.504 25.6956 43.6601 30.6809 104.511 20.0767 20.7549 117.969 27.7279 20.5013 47.6755 72.1533 29.3325 187.492 59.4679
418000 121.463 38.5801 31.8988 81.8811 27.5552 26.2665 73.9348 97.2523 24.4887 74.1319 16.3987 27.4544 13.3984 181.042 73.6615 46.393 79.8151 14.3539 51.1493 67.0502 54.7061 70.2745 42.2203 30.8985 24.0843 30.0991 217.457 25.7658 43.5528 31.1374 103.876 20.0919 20.8831 118.682 28.0401 20.024 48.072 72.4176 29.426 187.759 59.6909
420000 121.229 38.1592 32.2303 83.0192 27.6877 26.4438 74.7542 97.9393 25.0256 73.5442 16.443 27.5187 13.2797 182.919 72.9698 46.4165 80.7912 14.9402 51.6849 67.9948 54.5525 70.6687 42.3677 30.3358 24.5297 30.4709 217.937 25.7995 43.223 31.5802 103.536 19.9334 20.6265 119.99 28.2309 20.0259 48.3519 73.1803 29.4832 188.154 59.9492
422000 121.592 37.6952 32.8238 83.961 27.7719 25.6812 75.7791 99.1519 25.2484 73.5386 16.3166 27.5512 13.0929 184.119 73.3621 46.4062 81.4604 15.0651 52.1871 68.8199 55.1497 71.3358 42.9392 30.1841 23.9681 29.8753 218.263 26.0995 43.259 32.3298 102.822 20.2244 20.6553 120.925 27.8708 20.3579 48.7276 73.4918 29.6436 189.201 60.2237
424000 122.037 37.6806 33.4592 84.9866 27.4999 25.461 76.2516 100.18 25.3033 73.1583 16.648 27.6656 13.0184 186.173 73.8182 46.8744 82.2322 15.848 52.4622 70.3235 55.5193 71.7172 43.2049 30.1059 23.6067 29.1047 217.952 26.6526 43.0919 32.3573 102.495 20.3261 20.8245 122.11 27.4632 20.4316 48.7798 73.8639 29.8842 190.385 60.5239
426000 123.09 37.8449 33.9239 86.2847 27.6517 25.6173 76.5461 101.476 25.1309 73.4162 17.0055 27.6379 13.0297 188.307 74.1696 47.1044 83.3686 15.9914 53.0143 71.6941 55.7392 72.3838 43.4783 29.994 23.644 28.4786 217.464 27.4553 42.9045 32.9562 101.536 20.8172 20.5739 123.501 27.6305 20.1316 48.1001 74.7664 30.1102 190.739 60.8677
428000 123.995 37.9013 34.2343 87.4699 27.6816 25.9189 77.1661 102.317 24.8899 73.3843 17.1409 27.9853 12.9765 189.966 74.653 47.1687 84.5357 15.9348 53.2628 73.2902 55.8953 73.1575 43.8298 29.8744 23.5234 27.9948 217.595 28.0981 42.8144 33.0555 99.9498 21.22 20.5862 124.737 27.3446 19.8943 47.3009 75.5881 30.1096 191.292 61.1433
430000 125.174 37.5908 34.5322 88.0428 28.0538 26.3055 77.7827 102.843 25.1195 74.086 17.3098 28.2471 12.7167 192.229 75.1858 47.0374 85.1913 15.6818 53.4062 74.6597 56.3892 73.9366 43.9383 29.9769 23.1587 28.0498 216.704 28.1203 43.0107 33.2724 99.7342 21.7564 20.0984 125.428 27.0965 19.4985 46.7797 76.5752 29.9923 190.75 61.3865
432000 126.51 38.157 34.9714 88.4562 27.2902 26.6382 77.6518 103.965 25.1955 74.2681 17.7291 28.3007 12.4053 194.654 75.9973 47.9136 85.6248 15.0868 53.5894 75.7533 56.8434 73.637 44.2368 29.871 22.6353 28.3421 216.679 28.5642 43.6498 33.5387 98.5032 21.5315 19.8982 126.343 26.6671 19.868 45.9847 77.2078 29.946 189.809 61.5978
434000 127.973 38.2502 34.5788 89.6621 27.1415 26.0426 79.1525 104.687 24.9181 74.6097 18.0134 28.1954 12.4762 196.729 76.0185 47.7058 86.4127 15.5649 54.3602 76.225 57.1944 73.8689 44.5674 29.2916 22.4828 28.1915 216.756 29.0695 44.1571 34.1245 97.5422 21.7605 19.4555 127.821 26.307 20.2561 46.0875 77.6564 29.956 189.144 61.8602
436000 129.294 38.1844 34.7632 90.5587 27.0413 26.5964 79.8626 105.052 24.3673 74.9441 18.4115 28.5692 12.5702 198.117 76.3798 48.0264 87.2557 15.8103 54.417 77.1835 57.7806 74.5781 44.6237 28.8698 22.396 27.7611 216.401 29.0184 44.2665 34.1424 96.7659 22.0368 19.4683 129.292 25.6401 20.0784 45.8527 77.4751 30.0042 188.193 62.0512
438000 130.595 37.5119 35.4412 91.3128 27.0046 26.8502 80.0767 104.825 23.8342 75.2183 18.1087 29.105 12.4365 199.339 76.1406 48.5383 87.8894 15.7486 54.571 78.1927 58.2604 75.0946 44.3553 28.2712 22.4945 26.8159 217.297 29.2283 43.4171 34.7042 96.5743 22.3962 19.1916 130.727 25.1286 19.759 45.6368 77.2264 30.1056 186.637 62.1515
440000 132.514 37.0221 36.3477 92.1211 27.0447 26.6593 79.9614 104.761 23.4581 75.0897 17.912 29.5537 12.7785 199.292 74.9056 49.1054 88.2193 15.4474 54.7268 79.6112 59.2575 75.5095 43.6683 27.6137 22.6255 26.2087 218.07 28.9716 43.2845 35.2389 96.3869 22.4537 18.8786 132.299 25.0911 19.2915 45.171 77.4095 30.1027 185.479 62.2386
442000 133.754 35.9836 37.4838 92.4176 27.5036 26.6741 79.8504 104.916 23.033 75.0716 17.9503 29.5405 13.2791 199.49 73.7773 49.3089 88.8301 15.0125 54.7655 81.1699 60.2831 76.9011 42.7432 27.3731 22.7632 26.1628 218.558 28.6886 43.4126 36.2816 96.2068 22.3953 19.1833 133.385 24.6208 18.8257 44.6339 77.8309 29.8141 184.513 62.3597
444000 135.544 35.5279 38.2466 93.1529 27.4059 26.8998 79.9471 105.06 23.2036 75.5053 18.1415 29.5152 13.7183 200.526 73.1439 49.6197 90.2174 15.1051 54.5088 82.2361 61.6865 77.173 42.1815 27.0822 22.262 25.8693 218.228 29.5643 43.8717 37.0322 95.9901 22.3105 18.932 134.11 24.4485 18.5253 43.2319 78.4582 30.0347 184.365 62.5646
446000 136.73 34.4232 38.9538 94.3275 27.2121 26.3032 79.6368 105.384 23.5349 75.412 19.0757 29.3999 14.0615 201.528 71.9571 49.496 91.9673 15.4894 54.2783 83.2633 62.5299 77.7287 42.0339 26.7168 22.2093 25.6897 218.489 29.9829 44.2228 37.549 95.7717 22.3752 18.5186 135.292 24.3896 17.9237 42.4419 78.9166 29.6733 184.012 62.7225
448000 138.324 33.7967 39.1396 94.9812 27.3401 26.5942 79.411 105.089 23.5968 75.0588 19.7546 29.5709 14.8492 201.901 70.8179 49.5596 93.2045 15.2122 54.5673 84.9502 63.4936 78.6877 41.8997 26.6573 21.7652 26.0272 217.994 30.288 44.7052 38.267 95.7424 22.614 18.1502 135.995 23.8652 18.02 40.8713 79.1876 29.3316 184.536 62.8954
450000 139.314 33.5364 39.0136 95.6548 26.9829 26.4129 79.0419 104.845 23.5871 75.0845 20.5113 29.5957 15.1614 203.053 69.4793 49.0074 94.426 15.584 54.936 86.0171 64.7096 78.8876 42.5433 26.6767 21.3537 26.2619 217.357 30.6609 44.5846 38.9296 95.0523 22.9873 17.7677 136.89 23.7961 17.9627 39.8412 79.4639 29.138 184.388 63.0124
452000 140.146 33.1942 39.476 95.8288 26.7703 26.0446 79.467 105.176 23.7789 75.6259 21.2837 29.8263 16.1028 204.446 68.649 48.7491 95.1765 16.0086 55.1666 87.4163 65.4619 78.4279 42.8816 26.4458 20.7714 27.0546 216.161 30.83 44.4594 40.1776 94.4397 22.9791 17.4917 137.918 24.0781 17.5333 39.4726 79.6033 28.566 183.784 63.1718
454000 140.874 33.1493 39.7378 95.7894 26.6349 25.9523 79.9177 105.868 24.1572 75.6242 21.4227 30.093 16.564 205.698 67.787 48.2683 96.0005 16.5882 55.329 88.074 66.4641 78.1391 43.1961 26.3203 20.7649 28.1036 214.009 31.3964 44.3045 41.4201 93.9701 23.4389 16.7517 139.089 24.1467 17.2617 38.895 80.0076 27.6054 183.229 63.3011
456000 141.046 32.1847 40.032 96.6738 27.0655 25.753 80.7275 105.912 24.2907 75.464 22.0059 30.8219 17.2678 206.742 67.381 47.8588 97.1338 17.1084 55.4881 88.8092 67.0512 78.1301 43.4145 26.3217 20.1808 28.9054 211.959 32.0097 43.891 42.3175 93.2657 23.6445 16.2376 140.405 24.3896 17.3279 37.9596 80.7206 27.1566 183.548 63.4651
458000 140.696 31.7526 40.6329 97.0783 27.4371 25.3561 81.5939 106.008 24.5559 75.3468 22.909 31.1405 17.3656 207.299 67.2744 47.7343 97.3994 16.9126 56.0837 88.9822 67.6122 78.0751 43.973 25.4853 19.5334 29.7273 209.581 33.4478 42.885 43.2388 92.491 23.7393 15.4611 140.868 24.0901 17.3761 37.7136 80.8874 27.5333 183.501 63.5195
460000 140.138 31.5832 40.8654 97.5909 27.5629 24.817 82.1346 106.284 25.2394 75.1552 23.6731 31.3536 17.0369 207.83 67.3832 48.159 97.1804 17.3376 56.5553 88.9412 68.0901 77.7744 45.0761 24.8574 19.2815 30.5913 208.239 33.81 42.3085 44.1512 92.5676 24.0942 14.9262 141.025 24.2473 17.0873 37.3015 80.4585 27.2652 182.756 63.5682
462000 139.089 31.7256 40.9069 98.3099 28.5148 24.6819 83.5322 106.419 26.0156 74.151 24.5593 32.2524 16.9114 209.245 67.0119 48.5563 96.6196 17.6133 57.0855 88.7053 68.5957 77.3136 46.3259 24.0347 18.7186 31.2124 206.693 34.1599 42.1396 44.3871 92.6931 24.5148 14.2749 141.197 24.4327 16.7381 36.9565 80.8679 26.4471 181.425 63.6258
464000 139.166 31.2336 40.8188 99.6999 29.3328 24.5103 85.173 106.908 26.0743 73.704 25.7406 32.9823 16.6037 211.59 67.1196 49.0057 96.4328 17.8639 57.1589 88.8566 69.9907 76.513 47.2327 23.5071 18.3158 31.7748 205.685 34.9938 41.6653 45.068 92.432 25.089 13.3937 140.743 23.9989 16.3746 36.8174 81.2446 26.095 180.281 63.7797
466000 138.648 30.8066 41.0001 100.967 29.8675 23.9309 87.0496 107.482 26.137 72.7161 26.6208 33.584 16.867 213.271 67.6538 49.3374 96.0205 18.2945 57.2659 88.7624 71.1111 76.6416 48.1989 23.3123 17.5704 32.7277 204.78 35.6307 41.1161 45.6372 92.5134 25.6853 12.3867 141.322 23.585 16.0927 36.1648 81.3995 25.9025 179.038 63.9275
468000 138.474 30.0613 40.8261 101.871 30.121 22.4096 88.7767 107.71 26.5645 71.8979 27.4146 34.3734 16.9873 215.198 67.6884 49.3556 96.6467 18.1272 57.827 88.5793 71.9794 76.3309 48.7614 23.4099 17.2894 33.7111 204.093 36.784 41.1362 45.9315 92.4563 26.1788 11.5465 142.003 23.3153 15.5193 35.9963 81.9726 25.786 178.201 64.0828
470000 137.709 29.082 41.3035 102.76 29.6767 21.3936 90.3902 107.732 26.6237 71.2689 28.1252 35.4462 17.2429 217.505 68.2035 49.4952 96.8868 17.8218 57.626 88.2919 72.6434 75.5649 49.0495 23.8491 17.1318 34.2516 203.132 37.192 41.2746 46.6511 92.1576 26.8382 10.9755 142.708 22.8782 15.0737 35.9671 82.4384 26.0999 177.602 64.2016
472000 136.93 27.9607 41.9978 103.608 30.0296 21.4066 91.8919 108.03 26.8587 70.4984 28.6548 36.3298 17.8599 219.308 69.3017 49.7307 97.1752 17.4245 57.9298 88.3225 73.2352 74.9876 48.8958 23.6689 16.9438 34.3717 201.35 38.3445 40.6409 47.2688 92.1555 26.8732 10.162 143.504 22.6562 14.5139 36.0106 82.8642 25.7295 177.214 64.316
474000 134.847 27.144 42.845 105.093 30.2988 20.7519 93.1888 109.246 27.1906 69.7551 29.275 37.5747 18.2817 220.213 70.2212 49.8294 97.6763 17.2941 58.3051 88.0687 74.024 74.5973 48.8552 23.4764 17.0661 33.9256 200.212 39.2668 40.2527 47.5499 91.9407 26.6783 9.55165 144.056 22.5166 13.6366 35.496 82.9943 25.657 177.623 64.4119
476000 133.244 26.9395 44.2562 106.482 30.4265 20.1545 93.7307 110.571 27.0149 69.1115 29.6349 38.1715 18.5138 221.1 71.1616 49.9778 97.3217 17.1251 58.2873 88.6492 74.3843 74.2503 48.6207 23.2276 17.481 33.4064 199.17 40.2487 40.6681 47.6301 91.5888 26.755 9.1053 144.9 22.0773 13.9384 35.2216 82.9016 25.6967 177.219 64.5091
478000 131.853 26.11 45.9097 107.618 30.4918 19.1659 93.8665 112.439 26.7399 67.3656 30.1419 39.2952 19.0258 222.271 71.5763 50.0621 97.4385 17.3721 58.321 89.5254 75.3786 74.5723 48.9891 23.0003 17.7133 33.5577 199.004 41.841 40.3173 48.2935 90.7966 25.9321 9.06069 146.229 22.2289 14.1695 34.9015 82.9118 25.4886 177.625 64.715
480000 131.224 25.8756 47.3839 109.23 31.1457 18.7371 92.2472 113.772 26.4309 66.7686 30.7115 39.5126 19.7923 223.696 72.0666 50.0425 98.354 17.1191 58.8916 89.7938 76.3085 74.3139 49.4755 22.7985 17.4429 33.9016 198.09 42.9915 39.4265 49.355 89.8284 25.2636 9.15099 146.951 22.0574 14.3124 35.0352 83.2263 25.9633 178.448 64.9284
482000 130.853 25.5401 48.3347 109.479 31.6814 18.3406 91.3673 115.366 26.0116 66.9153 30.8061 40.9869 20.2184 225.316 72.732 50.1539 99.228 17.3229 58.8131 90.242 76.3085 73.8317 50.1832 23.0481 17.347 34.5595 197.245 44.1265 38.3095 50.1258 89.3163 24.562 8.62472 147.885 22.0186 14.1246 34.6133 83.1558 26.1772 179.109 65.1095
484000 130.792 25.6843 48.6695 109.804 32.6322 17.1465 90.7371 116.754 25.509 67.3469 30.7175 41.5981 20.8632 226.496 72.924 50.3944 99.7973 17.4549 59.6773 90.6731 76.1405 73.8441 51.2427 22.8789 17.448 35.194 196.701 45.5577 37.3947 50.6638 87.8717 24.0913 8.59719 150.118 21.7556 14.058 34.1482 82.711 26.3268 180.059 65.3118
486000 130.141 25.7037 48.465 110.793 33.6068 16.4392 89.5586 117.98 25.2599 66.3904 30.2146 41.9269 21.6662 227.315 73.515 50.5529 100.702 17.3573 59.5424 90.5257 76.3178 73.4386 51.1883 23.2516 17.3471 35.2942 196.644 46.4266 36.1486 51.3154 87.0678 22.9378 8.56047 152.113 21.4673 14.0544 33.6708 82.4281 26.6569 180.528 65.3628
488000 129.78 25.9602 48.7489 111.677 34.4851 15.1818 89.0817 119.512 25.1436 65.8368 30.1529 42.4799 21.8371 228.722 73.818 51.2997 102.282 17.3113 60.3137 91.1575 76.7149 73.0557 51.5818 23.3615 17.7248 35.6325 195.517 47.3356 35.9767 52.051 85.713 22.5712 8.88798 153.435 21.8999 14.2604 33.271 81.7282 26.3208 180.443 65.5566
490000 128.495 25.8721 50.2603 112.244 34.9688 14.473 87.6684 120.984 24.6054 65.3066 29.8211 43.0018 22.1739 230.162 74.6525 50.9107 103.822 17.0716 60.8313 90.9777 76.8214 72.9345 52.4532 23.3486 18.5182 36.064 194.91 48.447 35.9638 52.8392 83.5017 23.1605 8.8671 154.301 21.9716 14.2001 33.1034 80.9579 25.9627 180.474 65.6776
492000 127.902 25.7069 51.6371 113.423 35.1885 13.4448 86.6761 122.363 24.1112 65.2231 29.9854 43.1743 21.5603 232.242 75.8956 50.8591 105.404 16.4198 61.6177 90.5704 77.505 72.8817 53.1298 23.1533 18.2066 36.9415 195.302 49.2528 35.5527 53.2788 81.7445 23.8945 8.4377 154.823 21.9147 14.116 33.5105 80.4757 25.8548 181.264 65.8661
494000 126.187 25.962 52.983 114.105 36.0735 12.7788 85.455 124.414 23.9451 64.1701 30.4453 42.9353 22.4167 235.354 75.1623 51.2101 106.382 16.4496 61.5176 90.5191 78.4783 72.7171 53.456 23.2815 17.5555 38.3911 196.125 50.1922 34.607 53.7351 80.1979 24.6372 8.79031 155.679 21.8251 14.6892 33.7111 80.493 25.8745 182.088 66.1247
496000 125.187 26.1758 54.7118 114.752 36.4733 11.3196 83.6356 126.552 23.6559 63.3951 30.4423 42.6281 22.1305 237.981 75.8093 51.0104 108.081 16.4475 61.5672 89.773 79.0542 73.006 53.4369 22.9952 17.0251 39.6863 196.333 50.3793 34.0735 54.3893 78.6493 25.063 8.83372 156.223 21.6589 14.7671 34.1203 80.8271 26.2731 182.175 66.2674
498000 124.774 26.3217 55.8162 115.865 37.2091 10.657 82.9259 128.429 23.7848 62.5469 31.0133 42.7821 21.9096 240.547 75.2909 50.669 109.641 16.655 61.4668 88.9531 78.9777 73.0974 53.7122 22.1523 16.0471 41.43 196.369 50.7358 33.2711 55.419 77.0408 25.3467 9.16373 156.429 21.5684 14.256 34.3158 80.695 25.8443 183.631 66.419
500000 123.889 25.9158 57.2617 116.829 36.8055 10.3552 83.7494 130.284 23.8218 62.0086 31.4435 43.031 21.9012 242.633 74.6758 50.3695 112.28 16.3575 61.0781 88.148 78.7941 74.0549 53.453 21.6592 14.9485 42.7674 196.624 51.4259 32.5191 55.9134 75.7248 25.425 8.87808 156.714 21.3925 14.5465 34.593 80.5412 25.0847 184.164 66.5515
502000 123.092 26.504 58.8876 117.363 36.7753 9.99537 84.3124 132.008 23.1276 61.1194 31.4789 42.9494 22.5949 245.449 74.5582 49.4769 113.654 15.8547 61.0652 86.8189 78.9165 74.5913 53.7081 21.536 14.0424 43.3982 197.486 52.1305 31.7305 56.088 74.2859 25.7766 8.8101 157.837 20.8661 14.8944 35.365 80.0018 24.8787 183.742 66.6793
504000 123.633 27.121 60.4603 118.389 37.6422 9.27773 84.2849 134.747 22.5547 60.1421 31.4534 42.8026 23.2226 248.362 74.2384 49.6414 115.058 15.7919 61.5454 85.4758 79.3605 75.1878 53.3016 21.0364 14.1021 43.1327 198.404 52.8551 31.6701 56.9059 73.3846 26.0941 8.53083 158.578 20.9015 15.3288 35.663 79.1483 24.7996 185.759 66.9997
506000 124.182 28.0504 62.0913 120.267 38.1197 9.6524 84.4079 137.188 22.1557 59.5718 31.7635 43.2654 23.6289 250.871 74.4789 49.5331 115.859 15.6191 61.8804 84.8794 79.252 74.8055 53.1213 20.5295 13.76 43.3702 199.97 52.3947 31.2189 56.9688 72.0789 26.5915 8.80356 159.529 20.3015 15.571 36.1089 77.9967 24.5364 188.153 67.3132
508000 125.676 28.4333 63.3245 121.281 38.305 9.71785 84.6928 139.694 22.2663 58.821 31.9705 43.9308 24.1974 253.111 74.6501 49.2036 116.59 15.5161 62.7271 84.1206 79.3898 75.1407 52.6458 20.373 13.7601 43.4921 201.234 52.395 31.3432 56.5338 70.9692 26.7628 8.29088 160.67 19.725 15.623 36.292 76.4575 24.5404 189.67 67.5884
510000 127.319 28.7128 64.325 122.954 38.1414 9.62303 84.9722 141.907 22.6239 57.7201 32.4691 44.7176 24.149 255.292 75.1527 49.787 116.415 14.9474 61.9899 83.3907 79.7484 75.9618 51.6771 20.8977 14.1088 43.5358 201.971 53.5258 31.5274 55.0189 69.8711 27.1828 8.17178 161.86 20.3397 15.5514 36.1539 76.1549 24.5233 190.387 67.8694
512000 128.567 28.9716 66.3633 123.803 38.311 10.1382 84.6285 143.789 22.2191 57.4038 32.7231 44.6599 24.3458 258.043 75.783 50.5284 116.547 14.2093 62.2107 83.1189 80.3827 76.9872 50.1142 21.7539 14.1292 44.628 203.984 55.0726 31.3682 55.18 68.0329 27.5107 7.81115 162.893 19.9208 14.8549 36.138 75.3274 24.6966 192.359 68.2377
514000 129.25 29.4291 68.3151 126.008 37.4848 10.1997 84.7725 145.741 22.6174 56.811 32.9864 44.8313 24.1931 259.753 77.2453 50.4919 115.799 14.0045 62.1966 82.7117 80.7279 77.6986 49.4651 21.5021 13.4907 45.0604 205.527 56.7394 31.1772 54.8186 65.4905 27.3288 8.15239 163.896 19.7326 13.8642 37.6936 75.2938 24.4796 193.4 68.5095
516000 131.175 29.5209 69.4417 127.085 36.875 10.5181 84.2298 146.611 23.1664 56.3745 33.5204 45.521 24.3866 261.534 78.028 49.9503 114.374 13.6641 62.9158 82.4877 81.5484 78.1697 48.1009 21.6571 13.5197 45.3599 206.631 57.3057 30.9917 54.949 63.4318 27.481 7.97717 165.275 19.2797 13.5771 39.0509 75.5385 24.5328 193.751 68.7377
518000 132.474 29.5166 69.9879 129.008 36.6483 9.87302 83.6175 147.853 22.6358 55.2737 34.3432 45.9418 23.946 263.862 78.6821 49.448 113.633 13.4055 62.7618 82.7822 81.7557 78.5429 47.2968 21.8857 13.9122 45.7063 208.311 58.3509 31.6762 54.3853 60.3135 27.717 7.84 165.872 18.9079 13.173 39.9529 75.3079 24.8242 194.405 68.8957
520000 132.88 29.8089 70.9304 130.324 36.4332 10.1487 83.3906 148.481 21.7813 54.3849 35.6859 46.2559 23.6281 267.28 79.0464 49.7873 111.255 13.42 63.0418 81.9155 82.4764 80.1646 46.5048 22.1538 14.5378 45.1543 210.154 58.778 31.7097 53.6685 57.3522 28.3523 7.83509 166.663 19.046 13.0086 40.3432 75.4231 25.3847 194.374 69.0741
522000 132.292 30.2246 72.0623 130.753 35.9618 10.1824 82.7614 149.493 21.117 53.9788 36.9492 46.5252 23.1421 270.846 79.0311 49.4857 109.848 12.9497 62.6266 81.7649 82.8593 81.3159 45.8472 22.6099 13.9181 45.0835 212.612 60.5533 32.0793 53.0935 55.5174 28.7089 7.8606 168.201 19.1589 12.8477 40.6781 75.9064 25.7513 194.576 69.2794
524000 134.028 30.4067 72.9887 131.377 36.2348 10.6124 82.9521 149.733 20.5543 53.845 38.2589 47.2177 22.9154 274.35 79.8964 48.6415 108.722 12.6034 63.0672 80.675 83.7769 82.9211 44.8091 23.3708 13.5858 44.6956 214.621 61.583 32.0779 52.1576 53.7884 29.7673 7.54031 169.246 19.4507 13.0657 41.4798 76.3675 26.1871 196.336 69.6477
526000 135.665 30.8107 73.6285 131.431 36.0101 11.2388 82.4954 149.921 20.2257 52.2975 39.6431 47.2906 23.7454 278.014 80.3449 48.1208 107.963 12.6128 63.0443 78.5796 84.1732 83.958 43.7117 23.8077 12.9215 43.6835 217.914 63.2318 31.7249 51.1565 53.0039 30.9088 7.10394 171.389 19.0686 13.2215 42.3982 77.1573 25.9302 198.903 69.9612
528000 136.42 31.5201 74.6806 132.722 35.7277 11.7462 81.7991 149.676 19.9307 51.5213 40.8593 47.435 23.713 281.198 79.7619 48.0036 107.073 12.1323 63.0357 77.3057 84.6381 84.5518 42.853 23.8912 11.8867 42.4817 221.167 63.9013 31.724 50.1512 52.3323 31.4072 6.58737 173.119 18.9475 13.4536 43.1842 76.7193 25.3761 203.095 70.1932
530000 138.73 32.5905 75.6194 134.017 35.1308 11.7057 80.8143 148.191 19.6425 51.9773 41.8417 46.4319 23.8123 284.325 80.515 47.7797 105.189 12.3022 63.0723 75.5268 85.3059 86.8412 42.4413 24.2485 12.0241 40.3418 224.821 64.2594 31.5909 49.5951 51.2074 31.7048 6.90182 174.806 19.0652 14.0644 43.5253 77.534 25.8381 207.51 70.571
532000 140.589 33.3012 76.2947 134.998 34.7307 12.308 80.4592 146.351 19.3361 52.2726 42.6338 47.2644 24.3067 287.456 80.2546 47.598 104.642 11.8962 63.4543 73.9158 85.8803 89.046 41.3551 25.1798 12.5954 38.9535 227.406 65.0207 32.2628 49.5367 50.1509 31.7696 6.60059 176.676 19.2057 14.8179 44.2637 77.361 25.218 211.742 70.9776
534000 142.586 34.3881 76.3369 135.686 33.9846 12.2304 79.9269 144.166 18.2823 51.5527 43.382 46.3528 24.3288 290.266 80.8357 47.6795 103.802 11.7643 63.9727 72.4119 87.24 91.1175 40.0524 25.8109 13.4872 37.8344 230.411 65.5248 31.2158 48.7896 49.1155 32.497 6.5304 178.215 19.9767 15.4941 44.6511 77.9149 25.3187 215.911 71.2761
536000 143.349 35.7101 76.9942 136.993 33.3466 12.6284 78.6907 141.483 17.1985 52.1521 44.1917 46.4561 24.9301 292.986 80.704 47.9753 103.657 11.6142 63.6875 70.3152 88.1976 93.419 39.0674 26.4628 14.242 36.5443 233.6 65.3856 30.1387 48.0076 47.2202 32.857 6.17422 180.362 20.1247 16.2859 45.8881 77.7183 25.8256 219.919 71.5626
538000 145.165 36.7826 77.3638 137.739 33.2266 13.256 78.3334 140.474 16.8578 52.8939 45.026 46.036 25.1188 295.18 80.7237 48.0673 104.908 11.1855 63.565 67.5081 89.319 96.7102 37.8028 27.2337 13.8766 35.2209 236.194 65.6574 28.973 47.6519 45.5531 33.2097 6.46467 182.378 20.3672 18.0658 46.8465 78.6129 25.6021 223.91 71.9765
540000 145.977 38.4508 77.6757 140.293 32.4376 14.0594 78.0085 140.135 17.0857 53.1563 46.2452 45.0024 25.9088 297.365 80.6986 48.2375 106.665 10.9251 62.8552 65.8092 90.4717 100.07 37.489 27.0536 14.348 34.5071 240.59 65.9402 29.4899 47.4402 44.8726 33.4779 6.80584 185.365 20.5721 19.5508 47.9907 79.2537 25.7901 227.073 72.6286
542000 147.418 39.9165 77.8635 141.692 32.7561 14.4086 77.8814 140.202 17.6126 53.4519 47.0869 44.6035 27.115 298.523 81.6015 47.913 108.895 10.8932 62.6217 62.203 91.4985 102.547 36.6133 26.5843 14.1114 34.0861 244.998 65.4737 29.5211 46.7865 42.9511 32.6165 7.46129 188.553 20.5307 20.4566 49.4249 80.3414 25.8334 230.471 73.138
544000 149.656 41.7888 79.1977 143.558 32.9164 14.0271 77.1787 140.429 17.734 54.3363 48.2595 44.3271 27.7278 298.884 81.3331 47.8496 110.823 10.9862 61.9577 60.7978 91.9732 104.394 36.1835 26.5263 13.959 33.8505 250.565 64.9898 29.2955 47.5853 40.9837 33.087 7.16611 190.46 20.7088 20.6886 50.5032 80.4958 26.2169 234.365 73.6941
546000 152.555 43.2117 81.4395 145.459 33.7362 14.2298 77.5228 140.599 17.9871 55.4078 49.7465 44.6777 28.3308 299.711 82.6604 47.4468 112.18 10.6436 60.9271 59.4762 91.9011 105.795 34.9453 26.0808 13.8675 33.0973 254.894 64.6105 27.0998 47.465 39.671 33.9108 7.34399 191.714 20.9377 20.8509 51.17 81.0536 26.7257 238.29 74.2343
548000 155.113 45.1605 81.518 146.355 34.6855 14.3735 76.5341 140.587 18.2759 55.847 50.9014 43.8232 29.4796 301.663 83.277 46.8837 112.376 10.4427 60.7592 59.2739 92.5241 107.218 34.4393 24.8147 14.4569 31.4461 260.446 63.9955 24.0561 47.1474 39.0112 33.9619 7.61661 194.257 20.6862 21.6553 50.6792 81.5077 27.0905 240.375 74.6178
550000 158.207 46.2865 80.1742 148.332 35.3665 13.9534 76.8341 140.679 18.8405 56.3522 52.018 44.1557 31.1507 300.799 84.373 46.8682 113.534 10.0995 58.721 59.3289 92.135 108.424 33.5423 24.6381 14.6259 30.3673 264.798 63.2684 21.4033 47.6883 38.6086 34.0163 7.94883 196.507 20.9987 22.7204 50.1754 81.6485 27.7989 244.301 75.0422
552000 159.437 46.5222 79.3993 150.211 36.0638 14.0798 77.0281 141.116 19.6765 57.1194 53.5387 44.8897 32.2728 301.449 85.732 46.9119 115.794 9.97749 57.4156 58.4665 92.1707 109.029 32.9649 24.2549 15.5592 29.4518 268.479 63.0493 20.1346 47.8821 38.4964 33.8158 8.60939 198.422 20.8052 23.8331 49.1993 81.8885 28.2708 247.563 75.5245
554000 162.018 47.3112 79.2119 151.797 35.7562 14.2322 76.1498 141.932 20.057 57.7966 54.5465 45.5636 33.263 301.71 86.8446 47.1421 117.314 9.39687 56.8787 57.1938 92.001 109.699 32.5236 24.1189 16.022 28.9202 271.686 62.5553 19.1963 47.4557 38.2968 33.9349 8.52783 200.283 21.0782 24.7819 49.1125 81.9091 29.1571 251.114 75.9622
556000 163.924 48.2822 78.7144 153.207 36.2117 14.0459 75.8305 140.86 20.8834 56.6707 55.231 45.5725 34.2459 303.336 88.6953 47.6343 117.176 9.8868 55.7142 54.6608 92.4666 112.377 32.4039 24.4478 16.6815 28.0618 274.335 62.8157 19.4096 46.7576 38.112 33.8301 8.69151 202.048 21.5024 26.1761 49.7264 81.7935 30.2238 254.782 76.4356
558000 166.561 48.5954 78.4514 154.974 36.5768 14.0983 76.4303 139.382 21.2824 55.8116 55.7761 46.0535 35.7857 303.907 90.7706 47.5949 117.374 9.29529 55.3547 53.1128 93.3929 114.634 32.251 24.9863 16.5332 26.7341 276.623 64.5368 20.0866 46.1804 37.577 33.5442 9.09059 204.278 21.617 27.151 50.6465 82.1478 30.6251 258.681 76.9626
560000 168.693 49.558 79.193 157.447 37.7796 14.7427 77.1082 138.792 21.8512 54.8977 56.057 46.0194 36.6429 306.18 91.4222 48.0152 117.814 9.5099 54.8975 50.5488 93.4105 114.562 32.3067 25.2328 16.9406 25.6559 280.156 64.5618 20.3815 45.8373 37.2109 34.2347 9.51987 205.011 22.051 28.0786 51.4006 81.5872 31.4252 262.195 77.4732
562000 172.878 50.8136 80.6586 159.435 37.9112 14.2833 76.9923 137.877 22.2151 53.3781 56.0642 46.6942 36.8078 307.441 93.0216 48.4135 117.611 9.68824 55.8593 48.7968 94.4921 115.985 32.488 25.0944 16.703 24.365 285.499 64.7314 20.8052 45.4301 36.7959 33.5325 10.0029 206.025 23.0282 28.1022 52.0308 80.5279 32.0609 265.868 78.0101
564000 177.527 52.6471 82.6345 161.808 38.0174 14.2319 76.1217 136.461 22.2953 50.966 56.177 46.3507 36.9804 310.633 94.9195 48.3347 116.955 9.5569 56.1529 46.7828 94.8539 117.017 33.264 25.6598 16.6019 22.5168 290.023 64.7577 21.1505 45.7147 36.3461 34.0476 11.427 207.822 23.8781 27.6876 51.2827 80.327 32.0257 270.047 78.5501
566000 180.428 54.9094 84.0804 162.681 39.2792 15.1442 76.228 136.712 23.0021 49.4173 56.326 46.7165 37.9427 314.631 95.9181 48.2765 112.614 9.59922 56.6006 45.0868 95.8605 118.068 33.3264 25.1669 16.3684 20.6477 294.323 65.3761 21.344 46.3202 35.7868 35.3507 12.2678 209.269 23.7732 27.8311 51.0262 79.5638 32.2501 274.368 79.097
568000 185.046 56.9568 85.508 163.286 38.9678 15.6521 76.2761 135.677 23.66 47.7518 56.7513 47.2807 38.3478 316.635 96.9835 48.0761 106.89 9.59063 56.8366 42.1769 95.8684 118.034 32.8868 24.7774 16.4954 18.8401 299.619 65.7737 20.3371 47.113 35.4706 36.0963 12.8398 211.631 23.5138 28.685 51.0223 78.8799 32.9141 276.222 79.3842
570000 189.953 59.2729 86.3633 162.71 38.9889 15.6842 76.2391 134.962 24.1883 46.8367 56.8798 47.2084 38.4715 319.223 96.9009 48.4099 102.723 9.39787 57.7757 40.8353 96.4876 118.315 32.1917 24.9895 16.2163 18.5081 305.353 64.414 19.3835 47.348 35.4504 36.9644 12.6609 211.602 23.0815 29.3836 51.8249 78.7188 33.489 279.147 79.7138
572000 195.53 60.9271 86.3627 162.758 38.6323 15.5833 74.4248 133.427 24.0493 46.0209 58.1799 45.7554 38.6247 321.461 97.3993 48.202 98.493 8.61426 58.0268 38.4604 97.4024 119.932 30.3745 25.3801 14.5803 18.1868 311.019 64.2409 18.8074 47.7458 35.4252 38.6613 12.7761 213.43 23.2383 30.4531 52.3214 78.7579 34.2401 281.32 79.9806
574000 200.003 63.7792 86.83 163.382 39.224 15.1478 73.6126 131.21 23.3171 46.3396 58.9893 42.9579 39.45 321.412 98.6843 47.1588 93.0606 8.28326 59.191 37.2812 97.7289 121.588 29.5188 25.614 14.3996 17.4265 317.013 60.8948 18.9 47.8476 35.0807 40.4173 13.1385 215.536 23.8793 31.3695 52.0051 79.3539 34.5111 285.152 80.2672
576000 204.813 66.3128 87.831 163.633 39.7043 15.947 72.5158 129.786 23.5664 45.957 59.1179 42.4682 40.7752 321.567 98.2986 46.4561 89.6394 7.52583 59.297 37.7956 96.5703 123.421 28.517 26.1475 14.1388 17.4159 323.925 59.1453 19.3711 48.644 34.6009 42.1219 13.789 216.844 24.2614 32.4785 51.5586 78.5684 34.3547 288.433 80.6828
578000 210.316 69.9667 88.1213 163.999 40.4981 16.0831 70.676 127.619 23.8344 45.202 58.5405 42.1646 42.3697 322.918 97.7067 47.3109 87.7181 7.23974 58.3017 37.8928 95.5314 125.321 27.7127 26.2287 13.4462 16.7197 329.663 58.3839 19.8255 49.4146 34.9091 43.3686 14.786 219.981 25.4828 33.7174 50.4703 79.3816 34.08 291.124 81.2007
580000 218.52 73.8806 89.1111 165.27 41.8478 15.4972 68.3901 128.652 23.8189 43.8787 57.4107 41.2682 44.7026 327.427 95.2219 47.6069 86.1906 7.84912 56.8586 38.1736 95.4056 125.179 26.8984 27.6797 13.6696 16.3028 333.436 57.6384 19.2205 50.8825 35.2496 43.9913 15.2746 223.771 24.7151 34.5845 50.7798 80.1428 34.0896 293.621 81.8527
582000 225.907 76.8688 89.405 166.109 41.8141 15.713 66.9728 129.742 23.9217 41.9353 55.7255 39.863 46.5569 329.88 95.1123 46.6188 85.7848 7.86087 55.8342 39.667 94.9101 124.902 26.7248 28.9671 14.0469 16.4076 335.361 56.6197 18.9746 51.2167 35.3003 44.2716 16.2098 228.617 24.3907 34.8235 50.6248 81.0402 35.2985 295.285 82.3821
584000 232.41 79.992 90.6956 166.617 42.5145 14.1942 66.2615 130.889 23.6394 40.7393 55.1828 39.5672 47.4093 334.295 96.1256 46.1432 84.5047 8.14922 54.4401 40.2199 94.0209 126.844 25.9375 29.6358 15.0073 16.5021 335.994 55.3516 19.3662 51.5972 34.9891 44.7168 16.7041 229.721 24.729 36.884 49.9997 80.9777 35.453 296.261 82.867
586000 239.881 82.3019 90.4409 166.475 43.3425 13.5578 64.8547 130.271 24.4623 42.211 55.5173 40.7258 50.4765 336.131 93.8436 45.6419 81.8524 7.47553 52.9797 41.0497 92.84 128.227 26.5998 29.9394 14.3968 16.0704 336.162 52.4687 19.4986 52.0944 33.9957 44.4861 16.9258 231.818 25.5792 39.6351 49.6472 79.9822 33.7955 297.034 83.1172
588000 244.78 84.8708 90.2419 166.815 42.7094 13.5058 64.5963 129.615 24.8495 41.9958 55.1719 40.7 52.8946 341.066 93.0982 44.8691 79.5253 8.28052 51.2688 41.1883 93.7696 128.076 27.4148 28.2255 14.1465 17.0177 336.463 50.9317 20.4325 52.8096 33.0819 44.5093 17.5159 233.934 26.4533 41.3958 48.7559 79.373 33.3526 298.805 83.4626
590000 250.252 87.4214 89.2836 166.989 42.9068 14.1077 63.0849 129.444 24.8904 41.1883 55.3093 40.1453 56.6609 346.111 91.4078 44.566 77.862 9.2697 49.8855 41.9234 93.2865 127.22 29.0992 26.5838 13.4652 17.846 337.324 47.6061 19.9215 53.2058 30.8636 46.0111 18.768 233.022 26.4437 40.6441 49.1402 79.4759 33.9687 301.924 83.7132
592000 252.977 90.1818 90.121 167.258 42.7212 14.7027 62.5167 129.806 25.3933 42.881 55.3036 39.5205 60.693 348.406 90.4414 43.5003 76.4192 9.53416 50.2089 42.1059 92.9084 127.879 30.2306 25.1441 12.9221 19.0205 338.529 46.551 19.4153 53.6383 28.7252 48.2207 19.9323 231.566 24.9986 39.9791 47.6638 79.4422 33.6547 300.697 83.8952
594000 254.402 92.5716 90.89 168.097 42.087 15.9865 63.3183 130.041 26.5243 44.883 54.4928 39.8521 63.0435 349.613 91.8206 42.9314 75.8726 9.82974 49.044 40.4784 92.954 128.802 30.844 24.4474 13.4558 19.263 336.509 45.8712 19.9453 51.8721 27.1444 49.5483 19.8594 232.155 24.4661 40.3356 45.6649 79.955 32.7841 299.972 84.0407
596000 255.603 95.099 90.8697 168.575 41.1536 16.4456 63.7929 129.517 27.2136 44.2708 54.2706 38.4148 67.991 351.877 90.1976 42.0806 73.8596 9.89042 49.245 36.2285 92.8143 128.885 31.3147 23.7247 13.1558 19.344 332.295 45.6169 18.8886 50.5216 27.4709 50.7153 19.6508 233.802 23.9857 39.1537 42.8164 79.4442 32.0753 301.965 83.8559
598000 257.343 97.3686 93.1293 169.569 39.8122 17.9198 63.7531 128.314 27.263 46.4387 55.3679 36.3835 72.2254 356.767 88.7497 41.877 73.263 9.34584 48.9859 32.7426 93.9869 126.448 31.2731 24.8496 13.6683 19.004 327.616 43.3806 18.3893 50.1441 25.287 51.6727 19.5567 234.252 24.5296 38.3575 40.8952 79.1892 31.5946 306.161 83.9218
600000 257.679 100.358 93.8602 170.323 39.1153 18.4932 61.743 127.698 27.705 49.8614 56.7719 35.5461 76.2003 360.024 84.3009 40.9198 72.9336 9.68967 48.9815 29.6129 94.0858 125.646 32.1969 24.6395 13.894 18.1491 323.412 42.4989 18.3744 49.215 24.7682 51.6893 20.0765 235.125 24.1123 39.0127 37.6332 79.3592 31.2364 310.024 83.9241
602000 257.013 103.882 92.6901 170.536 36.7406 19.7357 61.8766 128.897 28.6313 50.1711 56.7811 35.0071 79.0402 363.723 75.6785 41.5317 74.959 10.5039 49.5885 26.1774 95.4174 125.658 32.1985 24.9083 14.2874 16.3853 321.254 40.1236 17.9383 47.3996 23.7213 52.0797 20.6375 236.885 24.5908 40.779 35.5199 79.3403 30.0447 312.149 83.862
604000 255.894 106.819 91.9894 174.05 36.9962 20.3334 61.911 132.744 29.2155 50.1273 58.1522 35.3907 86.1526 370.249 72.9397 42.2386 75.5012 10.9025 50.2 23.2945 96.9624 127.128 31.5149 24.8232 15.1412 16.1053 319.231 41.0397 17.6769 45.6473 23.4218 53.1067 20.8335 238.744 23.5866 42.5124 34.6363 80.2171 27.5805 311.74 84.4187
606000 251.989 108.114 90.6819 176.462 35.7527 19.2141 61.1171 135.641 29.8792 52.5196 59.2509 35.4278 93.2358 371.981 68.7192 43.2303 77.0928 10.2703 50.2652 22.8197 98.6752 130.013 29.4097 26.3706 14.248 15.9644 314.539 42.7523 17.0514 44.6908 24.7623 52.5651 21.3085 242.019 23.6937 44.6908 33.2061 81.7211 26.475 312.303 84.753
608000 249.776 110.372 91.7468 177.602 37.61 18.1719 60.0415 137.937 30.3353 52.4916 59.4157 34.9912 97.7947 372.101 66.635 43.0895 79.7769 8.25576 50.9969 22.893 99.3931 132.048 27.7215 26.7178 14.2288 16.0887 310.917 43.1196 17.0555 44.1546 24.7563 52.5024 22.3775 245.166 23.0012 46.7364 32.0987 85.3786 26.523 315.924 85.1986
610000 248.571 113.59 88.9998 175.952 40.2139 18.3993 62.0989 140.077 31.0156 53.3427 59.9322 35.5474 103.358 376.079 64.4603 43.8354 83.4333 7.70286 52.4904 23.5841 101.5 133.457 25.8199 27.2667 14.1597 15.9239 306.654 44.5592 17.1729 43.1755 25.6612 52.9326 22.8883 246.702 23.3565 47.23 31.484 86.6143 26.9181 315.676 85.7959
612000 245.404 115.212 88.3176 171.58 41.1768 18.2936 62.7856 140.524 32.3645 54.4821 60.6034 35.9557 106.691 373.736 66.2879 43.9055 83.6948 7.66454 54.6302 23.8535 101.881 137.373 24.2891 28.3858 14.3825 14.8155 293.873 46.5741 14.4143 43.126 26.7665 52.2179 21.764 243.726 23.9761 49.0448 30.8783 86.3849 27.4426 315.653 85.6033
614000 240.128 120.086 86.1412 172.417 43.6114 18.5613 63.3488 142.869 32.9886 55.0181 62.8034 33.5748 111.559 380.514 67.9495 43.683 86.9257 7.48794 57.1105 25.9824 100.885 142.737 25.7369 29.3463 14.1349 13.1574 279.926 48.718 13.6614 41.6006 28.4865 53.9314 20.7715 242.234 25.6969 50.9947 30.1945 85.8909 27.9458 318.202 86.1753
616000 230.853 123.525 86.7421 175.102 46.4022 19.3944 65.9579 141.82 33.253 54.3206 64.8091 30.8477 112.511 384.951 70.3605 43.7907 85.5178 6.70754 59.285 28.9778 100.566 146.705 24.777 27.3513 12.7333 12.7786 264.167 52.0996 13.0485 40.0815 28.0693 54.7734 20.8278 240.413 24.7807 52.0032 29.5186 88.8769 28.8041 320.965 86.2117
618000 218.38 127.092 88.8543 175.474 47.4855 20.4903 68.8711 141.426 32.9563 54.0464 67.6188 27.7897 113.155 388.566 72.4339 42.6985 86.2793 7.30956 61.5358 30.9052 101.642 152.855 23.8023 25.8215 12.9494 12.2859 251.884 55.3525 12.872 38.3016 28.3835 55.9292 21.292 238.065 24.9321 52.85 26.9899 88.7368 28.6201 318.278 86.1303
620000 206.284 128.818 90.737 176.097 45.4707 22.0927 73.6632 146.092 34.4876 54.3305 68.9695 28.9341 115.156 388.532 72.9189 43.1404 87.7097 7.0071 61.1086 33.1899 104.061 159.596 22.9297 27.1359 12.9149 13.2091 242.477 58.2832 14.1774 37.3754 28.8925 56.8513 21.2438 235.074 24.3696 52.9513 25.0837 89.3741 29.6572 320.085 86.512
622000 195.137 130.131 94.9961 171.685 46.0463 21.4251 79.0118 144.34 35.8794 54.5344 70.9591 29.3391 113.413 395.932 71.4448 43.3582 86.038 9.68468 58.2735 36.7018 103.275 162.089 23.606 29.7425 11.8288 13.2041 228.631 56.9313 15.4871 37.187 27.4577 57.9993 20.5872 233.359 24.368 54.5618 23.612 94.5342 29.3089 319.514 86.3904
624000 184.419 132.454 97.9936 173.284 42.6677 22.3342 83.5143 140.698 34.0319 52.5405 69.5888 30.9292 110.236 406.992 72.4296 42.5132 84.0858 11.2749 56.9389 38.7876 101.4 163.89 22.7282 33.1998 13.6312 12.6796 216.894 56.7505 15.4243 39.5756 28.7834 60.4761 18.0104 228.684 21.3212 54.7177 23.3053 98.067 29.1918 316.963 86.0851
626000 180.84 135.611 101.137 172.883 40.656 22.0393 85.7764 137.119 31.6439 53.2079 67.6399 33.8063 101.193 403.571 75.1291 40.9655 82.1617 11.8164 55.1122 42.417 98.6546 163.94 23.2975 35.8274 14.6064 12.9663 204.945 57.646 14.769 38.5969 30.0618 61.8022 16.3689 223.089 21.5821 52.0657 21.3411 100.631 32.3625 306.362 85.141
628000 179.124 134.499 106.083 172.319 39.1017 23.7332 85.0721 130.512 30.806 53.6572 66.0485 37.6941 103.084 408.096 75.3587 38.0964 77.6761 12.1238 55.1153 48.57 97.8422 167.995 22.0967 40.7747 15.9341 14.6438 200.235 58.1266 15.0262 40.8584 31.6734 64.0148 17.7281 218.4 22.9643 54.2367 21.0319 102.198 35.7823 309.201 85.6883
630000 173.724 138.1 110.515 167.999 32.798 22.0909 85.0369 130.63 31.4021 51.8216 65.8802 43.7439 99.6732 400.291 77.4621 35.2158 75.6367 11.7305 54.4144 53.6883 96.6557 176.972 22.7173 40.7981 15.5965 15.4991 193.501 59.0162 14.0205 44.9922 34.904 68.5003 18.04 217.962 21.7038 52.7381 19.6282 106.555 36.4919 313.699 85.7962
632000 168.847 133.939 115.633 165.525 29.2415 23.5483 86.1048 134.089 28.6934 44.6594 68.1876 45.5332 103.813 401.247 75.4556 32.5222 67.6534 15.0245 50.8151 53.6307 94.1148 183.634 23.5191 42.0874 14.8154 16.5377 186.131 59.5546 14.3963 48.6635 34.2009 75.7884 18.7171 219.46 23.3944 53.8764 19.5191 107.777 35.7955 304.308 85.5113
634000 170.107 134.297 119.392 166.012 25.5869 21.1136 85.8011 136.88 28.4426 42.7449 72.5375 47.9093 112.727 401.637 72.6014 29.7613 67.0447 15.7758 47.4361 53.4081 93.2644 184.952 21.3401 48.6333 10.5483 14.6236 177.805 64.9797 17.1058 52.7299 33.3124 85.0543 18.1275 213.307 26.6623 57.8621 21.3362 112.504 36.9812 300.96 86.0826
636000 166.114 135.013 120.657 175.704 22.1097 11.1273 87.2773 138.299 29.875 32.6404 70.4254 53.179 111.558 432.978 78.221 31.2059 68.3904 18.5722 45.7464 48.9316 93.7384 188.678 18.9098 54.2187 5.28718 16.3841 172.633 69.5253 19.9547 53.025 35.8184 90.7983 17.8411 202.205 30.0219 58.5762 26.2351 110.107 39.9451 286.045 86.6993
638000 174.485 120.993 133.714 194.976 16.937 13.1184 79.832 126.717 25.683 35.0608 68.3769 66.1456 107.697 444.948 76.7699 32.6484 67.7171 14.9002 44.5278 48.8649 94.8208 192.253 13.2036 50.873 5.65335 18.6427 157.851 76.1799 22.2111 60.4009 28.8214 89.6515 15.902 190.745 37.2727 50.494 22.3605 110.508 44.3732 303.955 87.0071
640000 198.004 110.808 154.083 185.734 15.0278 17.0388 72.8124 124.066 25.531 47.5171 65.3401 58.9829 107.388 459.522 72.9946 34.8636 65.095 10.0739 46.3532 44.2316 83.8519 217.466 14.6296 52.8881 4.77063 22.6864 140.022 88.2756 22.8956 61.245 22.9097 71.8177 14.0119 182.737 36.9732 57.1568 25.5297 112.623 39.9829 316.593 87.6133
642000 208.348 98.2029 170.345 179.73 13.5601 20.297 87.4913 103.704 28.7701 41.198 71.1159 51.9929 86.7074 506.104 73.0134 34.0654 54.118 12.4583 34.9603 53.6336 94.7629 194.772 7.09915 54.9351 6.33139 24.5383 139.291 97.5133 14.9514 54.5885 30.372 60.2307 7.57158 157.44 32.5958 63.4637 28.0754 122.816 38.5316 349.216 87.7228
