# Supplementary material for: Topological digestion drives time-varying rheology of entangled DNA fluids
Source: Nat Commun. 2022 Jul 28;13:4389. doi: 10.1038/s41467-022-31828-w (PMC9334285; doi:10.1038/s41467-022-31828-w)
Supplement: Supplementary file 3 — Source Data [file 41467_2022_31828_MOESM3_ESM.zip › SOURCE_DATA/DATA_FIG2/panel_b_MSD_entangled/g3_SCMdigest.N40M800SS0.06.dat.10pc]

#t[t_LJ]	g3
0 0 0 0 0 0 0 0 0 0 0 0 0 0 0 0 0 0 0 0 0 0 0 0 0 0 0 0 0 0 0 0 0 0 0 0 0 0 0 0 0 0
2000 2.851 3.21301 3.4895 3.54445 4.32736 4.16518 4.1981 4.32182 4.1925 4.57195 4.16165 4.29974 3.92039 4.06016 4.3552 3.75906 4.21709 4.64272 4.59885 4.73101 4.02375 3.92977 3.9685 4.72087 4.01304 4.21344 4.14307 3.86521 4.55878 3.55573 4.1328 4.1701 4.28449 4.36407 4.09304 4.56164 4.20778 4.02347 3.86071 4.67925 4.12476
4000 4.33553 5.03303 5.62202 5.26196 6.59724 6.76567 6.22463 6.67165 6.62123 7.32 6.81002 6.4591 6.19112 6.19855 7.40879 5.5438 6.52737 7.29314 7.88674 7.09024 5.99229 5.71149 6.68531 7.79538 6.48498 6.69396 6.78013 5.62836 7.05672 5.43407 6.86159 6.86391 6.67652 6.86406 6.32007 7.34519 6.49016 5.81887 5.57561 7.36828 6.45772
6000 5.40204 6.44608 7.31015 6.75696 8.36357 8.72488 7.9648 8.88066 8.54254 9.52381 8.85434 8.02054 8.20027 8.05272 9.81697 6.68709 8.70486 9.28846 10.715 9.31074 7.59307 7.4001 8.72791 10.2132 8.35442 8.84171 8.98315 7.34298 9.20655 6.69233 9.24813 9.14378 8.91173 9.18873 7.8931 9.81332 8.64264 7.31088 6.92387 9.95065 8.39872
8000 6.31783 7.81829 8.92862 7.95 9.65593 10.38 8.96867 10.8369 10.1253 11.2967 10.7283 9.34966 9.90254 9.52766 12.0677 7.53189 10.6584 11.4411 13.5987 11.4254 8.97643 8.82602 10.7112 12.1958 9.97371 10.7643 10.831 8.69291 11.1876 7.73932 11.2338 11.6019 10.3734 11.039 9.28091 12.0529 10.2771 8.51654 8.1102 11.9246 10.0705
10000 7.44779 8.98067 10.2386 8.78124 10.6335 11.8827 10.3161 12.5868 11.6858 12.9029 12.2189 10.4579 11.4105 10.817 14.2479 8.27003 11.9152 13.4435 16.4899 13.3487 9.78428 10.2643 12.4167 14.5321 11.6418 12.44 12.3009 9.80841 12.5279 8.88192 12.9548 14.3096 12.0562 12.5762 10.3995 14.1645 11.6265 9.0662 9.02466 14.3233 11.5794
12000 8.13674 10.1835 11.7834 9.61006 11.5529 13.6727 11.2521 14.0497 13.2024 14.5816 13.5628 11.4794 13.279 12.1269 16.4383 8.78087 13.3163 15.2887 18.6964 14.714 10.9352 11.3415 14.3507 16.4869 13.0707 13.7643 13.324 10.701 13.8785 10.0049 14.9956 16.3475 14.1454 13.788 11.9459 15.903 12.9314 9.66923 9.89189 16.6956 12.997
14000 8.82139 10.8864 13.1113 10.2881 12.2702 15.2035 12.1432 15.6189 14.4173 16.2283 14.4777 12.1065 14.836 12.9514 18.1266 8.97565 15.1715 17.0423 21.022 16.234 11.637 12.6584 15.8843 18.4378 14.5888 15.1786 14.6887 11.2661 15.6063 11.0029 16.819 18.2988 16.0483 15.1051 12.8901 17.3274 14.2953 10.3401 10.7573 19.0742 14.2959
16000 9.53437 11.8638 14.512 10.9927 13.4973 16.6423 13.1452 16.6293 15.7245 17.7917 15.9265 12.9117 16.3568 14.2179 20.1626 9.1829 16.9814 18.4181 23.199 17.8765 12.3232 13.8697 17.5063 19.9911 15.9797 16.2924 15.8382 11.8995 17.0142 11.9793 18.732 20.5634 17.7047 16.4909 13.866 18.6363 15.5378 11.0213 11.2421 21.2718 15.5832
18000 10.2009 12.5962 15.7029 11.8492 14.4931 18.1045 14.3871 18.0153 17.034 19.8632 17.3895 13.6745 17.8484 15.4559 22.3396 9.36955 18.3505 19.9533 24.7649 19.6593 12.8244 15.3247 19.1621 21.1502 17.8409 17.469 17.277 12.5423 18.605 12.7417 20.2876 22.7631 19.5134 18.2386 14.5828 19.6368 16.7866 11.8573 11.9428 23.0175 16.8654
20000 10.7497 13.6254 17.1156 12.7864 15.3269 19.4605 15.3304 19.1047 18.3064 21.4092 18.742 14.4684 19.0696 16.9334 24.3628 9.85805 19.4827 20.8136 26.4548 20.9599 13.1028 16.5378 20.7859 22.0514 19.6474 18.3848 18.4544 12.9626 19.7416 13.6605 22.0795 24.9706 21.1531 19.4341 15.2625 20.3288 18.1421 12.6315 12.8398 24.8905 18.0356
22000 11.3157 14.8016 18.6385 13.4015 16.246 20.8775 16.3538 20.7916 19.5837 22.95 20.0079 15.1896 20.0277 18.3379 26.0058 10.3222 20.7379 21.7423 28.5446 22.5493 13.223 17.7019 22.2282 22.9708 20.8897 19.2561 19.4484 13.2919 21.2525 14.169 24.4198 27.3655 22.4825 20.8214 16.2168 21.4148 19.3975 12.9577 13.4061 26.9272 19.2066
24000 11.6332 15.7383 20.2967 13.854 17.3931 22.4609 17.292 22.3226 20.4073 24.3405 21.2354 15.7415 20.9615 19.4692 27.4616 10.8009 21.6102 22.5208 30.3045 23.9674 13.4097 18.8316 23.7974 23.6398 22.373 20.1859 20.3097 13.634 22.84 14.6796 26.4956 29.49 24.3253 21.7193 17.2388 22.4424 20.9118 13.3249 14.0419 28.9331 20.3109
26000 11.8853 16.7455 21.7464 14.6209 18.5469 24.3643 18.5081 23.9339 21.7953 25.7279 22.4301 15.9515 21.62 20.9937 29.1931 11.2211 22.7633 22.9442 31.8654 25.6186 13.3801 19.6472 25.3941 24.437 24.0815 21.0736 21.2388 14.4028 24.4695 15.419 28.4808 31.7922 26.1465 22.7727 18.1729 23.2893 22.1489 13.7124 14.8814 30.4177 21.4458
28000 12.2269 17.8504 23.2235 15.1809 19.5685 25.9863 19.4775 25.4639 22.8381 27.1223 23.6038 16.676 22.757 22.5903 30.3277 11.5799 24.0649 23.6201 33.4712 26.8392 13.7813 20.2577 26.6971 25.1736 25.5396 21.7742 22.0396 14.8697 26.0618 15.7634 29.9713 33.9265 27.5143 23.7598 18.9876 24.3603 23.0352 13.9339 15.235 31.7953 22.4736
30000 12.0362 18.6398 24.661 15.5066 20.9424 27.5232 20.3066 26.8973 23.8982 28.5889 24.7285 17.3213 23.5764 24.0724 31.7144 11.712 24.9863 24.3337 35.398 28.7617 14.145 21.1516 27.9317 26.269 27.0972 22.4604 23.3264 15.2767 27.7963 16.2452 31.4737 35.7205 28.4838 25.2156 19.6994 25.343 23.6372 14.4061 16.1183 33.5869 23.5247
32000 12.0233 19.4504 26.337 16.1587 22.1895 29.0176 21.3218 27.9554 24.9819 30.0471 26.1077 18.1347 24.5022 25.0168 32.8941 11.9487 25.9376 25.1929 37.5296 30.4995 14.6607 21.8571 29.2251 27.3056 28.4056 23.2285 24.1266 16.0992 29.1341 16.6721 33.2709 37.0078 29.568 26.3591 20.3883 26.0392 24.3125 14.7531 16.7252 35.1036 24.5372
34000 12.1852 20.5441 27.9045 16.7736 23.0916 30.2058 22.1302 29.3552 25.9044 31.5917 27.6528 18.9061 25.7661 26.0451 34.3819 12.4479 26.7974 26.0163 39.7956 32.4764 15.5111 22.4192 30.6662 28.4134 29.883 23.9836 24.6665 16.2424 30.4913 17.0442 34.9136 38.6007 30.8709 27.3294 21.3686 26.696 24.9151 14.8749 17.0056 36.5987 25.5617
36000 12.3315 21.4862 29.3484 17.2817 24.0505 31.4448 23.2385 30.6211 26.4685 32.7079 28.7102 19.4634 26.8107 27.1965 36.2562 12.5076 27.6849 27.0655 41.8854 34.1337 16.0917 23.0535 31.9117 29.6544 31.283 24.1969 25.3467 16.5621 31.9117 17.625 36.4727 40.0873 31.9833 28.7276 22.4565 27.9793 25.8356 15.1074 17.6131 38.381 26.5743
38000 12.6518 22.1018 30.8561 17.667 24.7799 32.5094 23.7027 31.7529 26.89 33.7016 29.4948 20.4038 27.8011 28.3313 37.7946 12.6971 28.642 28.351 44.0165 35.9724 16.5856 23.8806 33.4449 30.659 32.6469 24.7457 25.9314 16.807 33.1569 17.9124 37.9011 41.5979 33.0884 29.8714 23.2301 28.7545 26.7124 15.5578 17.89 40.0204 27.5128
40000 12.736 22.9636 32.1205 18.1459 26.1486 33.777 24.4841 32.6111 27.6606 34.6604 30.2813 20.8761 28.3005 29.1682 39.3972 13.2087 29.4817 29.4424 46.5933 37.735 17.0487 24.7452 34.7897 31.4352 33.673 25.4494 26.4484 17.2678 34.4464 18.3609 39.5707 43.2284 34.2249 30.9812 24.1598 29.8112 27.4897 15.917 18.3572 41.5335 28.4683
42000 12.9449 23.7361 33.6296 18.5328 26.9469 34.9177 24.9475 33.6193 28.4398 35.6464 30.8988 21.3656 28.9119 30.0675 40.5332 13.5253 30.2413 30.3774 49.1318 39.4712 17.4935 25.5769 36.0135 32.4179 34.6417 26.0171 27.065 17.588 35.8132 18.8055 41.3126 45.0139 35.4127 32.1722 24.9032 30.8414 28.2414 15.8698 18.7096 42.7038 29.3624
44000 12.9788 24.0955 35.051 19.0501 27.6685 35.8409 25.8578 34.2418 28.9131 36.4779 31.426 22.1283 29.3791 31.1129 41.6331 14.0257 31.1539 31.5786 51.1603 41.3559 18.0671 26.2248 37.2019 33.4418 35.5823 26.4252 27.377 17.4894 37.4624 19.6036 43.0101 46.5381 36.2093 33.2059 25.8152 32.0598 29.0261 15.8949 18.8973 43.8997 30.214
46000 13.1264 24.8251 36.8034 19.4125 28.4802 36.8342 26.6929 34.8242 29.4241 37.0982 32.1038 22.5451 29.9998 32.2883 42.6809 14.3399 32.1711 32.4716 53.756 43.0816 18.3281 26.9465 38.2635 34.2536 36.8459 26.8283 27.8401 18.1305 39.3106 20.0706 44.735 48.3467 36.9612 34.3014 26.9058 32.8801 29.7076 16.0324 19.2136 44.8575 31.093
48000 13.1263 25.2812 38.6544 19.7836 29.4251 37.7824 27.5381 35.6539 29.7277 38.0697 32.7453 23.1746 30.7123 33.428 43.9041 15.0286 33.2902 33.7191 56.4918 44.7935 19.0521 28.228 39.3631 35.2829 37.9417 27.3375 28.0165 18.05 40.7558 20.5119 46.4771 50.3399 38.0274 35.4585 27.6337 33.8663 30.3204 16.1938 19.4904 45.5872 32.0066
50000 12.9848 25.7982 40.4512 19.8974 30.3675 39.1064 28.3737 36.2621 30.1428 39.38 33.4361 23.5582 31.2477 34.5366 45.318 15.2345 34.7875 35.009 58.9196 46.4029 19.5879 28.8991 40.0371 36.1682 38.8062 27.6375 28.4897 17.9606 42.5117 20.9902 47.9806 52.1113 39.1682 36.6744 28.3574 34.9804 31.2557 16.61 19.8789 45.9055 32.8806
52000 13.0742 26.2635 42.1304 20.1283 31.1873 39.8847 29.1866 36.9753 30.5988 40.6271 34.0614 23.8233 31.8389 35.5334 46.8456 15.5746 35.541 36.3557 60.9916 48.3553 19.6315 29.651 41.2643 37.0158 39.5571 27.6493 29.1327 17.9757 44.0858 21.3143 49.5909 53.6712 40.0537 37.9496 29.3533 35.9113 32.0576 17.3464 20.5337 45.8359 33.714
54000 13.4337 26.5855 43.5642 20.3628 32.0295 40.62 30.0007 37.3417 31.2411 42.117 34.8544 24.0452 32.5366 36.2145 48.4835 15.7315 36.6732 37.1024 63.325 50.2562 19.794 30.4325 42.3654 38.0492 40.0668 27.8565 29.6206 18.0831 45.505 21.9923 51.0303 54.9144 41.1057 39.0253 30.6246 36.6088 32.6067 17.4791 20.9099 45.7853 34.5093
56000 13.594 27.2514 44.9427 20.8498 33.0059 41.9177 30.7898 37.4524 32.0326 43.4458 35.9153 24.5201 32.98 37.0215 50.1987 15.6488 37.5688 37.8193 65.2441 52.2394 19.9685 31.2047 42.9158 39.1052 40.7107 27.7996 30.6426 18.3459 47.0706 22.4379 52.7373 56.2879 42.4976 40.4071 31.33 37.5455 33.2114 18.0143 21.1915 45.8803 35.3436
58000 13.7164 27.7929 46.5042 21.2807 33.8863 43.1505 31.2839 37.6414 32.5986 45.0179 37.0259 24.8362 33.3645 37.8815 51.9371 15.839 38.7644 38.7872 67.4621 54.2187 20.218 31.7202 43.3946 39.83 41.4827 27.7048 31.1948 18.629 48.3517 23.2797 54.4305 57.4469 43.5691 41.5021 31.8411 38.5123 33.5172 18.3583 21.6105 46.035 36.1404
60000 14.0241 28.6513 47.8537 21.4537 34.9279 44.598 31.86 37.6799 33.4303 46.5455 37.9976 24.7697 33.7403 38.6219 53.6659 16.1892 39.5329 39.6909 69.5754 55.4524 20.1253 32.3776 44.5155 41.0129 42.0395 27.4821 32.3105 18.9216 49.9332 23.5484 56.1556 58.6348 44.7813 42.7349 32.5708 39.5267 34.0841 18.7371 21.9071 46.6675 36.9582
62000 14.1656 29.0935 49.5101 21.4216 36.1823 46.0415 32.0646 37.8377 33.9577 48.3881 38.9196 24.9743 33.7954 39.1855 54.9691 16.4301 40.4558 40.6322 71.8244 57.5811 20.2688 32.7929 45.6331 41.8551 42.9047 27.872 33.2434 19.1899 51.5801 23.8842 58.155 59.9282 45.6374 44.1567 33.2448 40.2984 34.5003 19.354 21.917 46.7792 37.7656
64000 14.4157 29.666 50.8331 21.8104 37.348 47.5997 32.5907 37.8766 34.2245 50.3331 39.6198 25.4337 34.1191 39.9432 56.4841 17.1143 40.9532 41.8846 74.1818 59.2478 20.73 33.3226 46.9358 43.0296 43.3816 28.3437 34.2067 19.4765 52.7871 24.4139 60.0761 61.1121 46.9815 45.5006 34.1415 40.9494 35.0477 19.8808 22.372 47.1864 38.6389
66000 14.7976 30.0574 52.2218 21.9888 38.2649 49.0437 33.1373 37.8199 34.2776 52.2629 40.0475 25.556 34.3714 40.5949 58.212 17.4774 41.217 43.094 76.3815 61.2899 21.0792 33.7912 48.0912 44.1763 44.2144 28.9042 35.2889 19.5194 54.0868 24.7359 62.539 62.1299 48.1716 47.0381 35.2808 41.152 35.6232 20.395 22.9317 47.5783 39.471
68000 15.3502 30.1981 53.8771 21.8974 39.9388 50.957 33.7644 38.1112 34.8073 54.2127 40.8131 26.1478 34.8074 40.8513 60.0351 17.4645 41.6005 44.1168 78.2574 63.4404 21.4212 34.4019 48.8309 44.8884 45.1957 29.8998 36.5701 19.6993 55.4072 25.1154 65.049 63.2061 49.1731 48.3796 36.549 41.4064 36.0734 20.6723 23.3202 47.9892 40.3474
70000 15.7888 30.489 55.2814 22.2666 40.839 52.6543 34.3 38.1884 35.4298 56.2673 41.6161 26.4666 35.0324 41.1762 61.6426 17.4078 42.131 44.8194 80.0947 65.6321 22.0047 34.7834 49.5378 45.6592 46.3257 30.4911 37.6945 20.021 56.5361 25.0512 67.5006 64.2997 50.264 49.4985 37.7647 42.1177 36.5533 20.8328 23.4388 48.4213 41.158
72000 16.2834 30.5573 56.6174 22.8143 41.9544 54.2247 34.7778 38.318 36.1128 58.2842 42.1983 27.0414 35.2256 41.4634 63.2174 17.5939 42.8502 45.5725 81.7324 67.796 22.3418 35.3586 50.002 46.1388 47.4365 31.3126 38.7253 20.3145 58.0587 24.9779 70.0589 65.584 51.2294 50.6318 39.0605 42.8422 37.1799 21.1933 23.5233 48.9631 41.9892
74000 16.6383 30.9867 57.8468 23.0719 42.6959 56.2725 35.2562 38.2764 36.5978 59.8121 42.7429 27.3246 35.4919 41.7166 65.0805 17.4981 43.2956 46.4914 83.5095 70.01 22.5146 35.5568 50.7474 46.7159 48.5463 32.4943 39.5251 20.5927 59.3327 25.3324 72.908 66.2723 52.5491 51.8131 40.0942 43.9099 37.5775 21.4061 23.6345 49.0989 42.7809
76000 16.9718 31.1989 59.2415 23.465 43.459 58.0886 35.6243 38.5408 37.1316 61.1769 43.5454 27.5773 35.8588 41.7755 66.7676 17.4034 43.6303 47.3576 85.8803 72.1836 22.6598 36.0358 51.2978 47.2159 49.2047 33.3162 40.7373 21.0546 60.1434 25.9301 75.9708 67.0867 53.6358 53.2417 41.1474 44.9883 37.7515 21.708 23.9544 49.658 43.5904
78000 17.4764 31.7778 60.7548 23.6181 44.3813 59.9683 36.0692 38.6108 37.95 62.8498 44.2479 27.8012 36.1469 42.1166 67.9693 17.4635 43.8567 47.9898 87.9628 74.3369 22.6162 36.3004 51.9116 47.876 49.8322 33.9472 41.9772 21.1043 60.7253 26.24 78.7504 68.0313 54.6022 54.6889 42.1662 45.9592 37.94 22.207 24.2879 50.3539 44.3716
80000 17.6316 32.4875 61.9084 23.8695 45.207 61.8064 36.546 38.557 38.9059 64.1016 44.8628 28.112 36.6626 42.1281 69.2594 17.5928 43.9044 48.657 90.1633 77.0067 22.6159 36.6227 52.3022 48.5996 50.2559 34.5976 43.5149 21.4802 61.4257 26.5928 81.2049 69.0893 55.6275 56.3958 43.0354 46.722 38.3157 22.5474 24.7623 51.0915 45.1542
82000 17.7229 33.0833 63.0421 23.8519 46.0994 63.5772 37.052 38.899 39.6365 65.0995 45.5233 28.3571 37.2816 42.4074 70.7883 17.8781 43.8628 49.5941 92.332 79.3609 22.687 37.0761 52.662 49.6723 50.6341 35.0498 44.5528 21.741 62.3603 26.9422 83.6196 70.229 56.657 57.8872 43.9525 47.6253 38.9159 22.6989 25.0967 51.2944 45.9201
84000 17.9082 34.039 64.26 23.7346 47.1165 65.3515 37.6165 38.9689 40.2358 66.4122 46.1516 28.7521 37.5219 42.5851 72.4519 17.9768 43.985 51.0848 94.6667 82.081 22.9425 37.7972 53.427 50.3486 51.0706 35.7046 45.9918 22.1805 63.9224 27.2423 86.2663 71.6901 57.8869 59.2317 44.798 48.7322 39.2256 22.6945 25.0303 51.6894 46.7693
86000 18.2085 34.805 65.5609 23.9072 48.3509 66.6498 37.8545 38.8071 40.8456 67.9474 46.6366 29.4171 37.987 42.5712 73.7541 17.8801 43.9725 52.5897 96.7971 84.8161 23.2561 38.2861 53.7931 51.0613 51.8735 36.3823 46.7159 22.485 64.7523 27.5616 89.0813 72.7618 59.1654 60.5952 45.5431 49.5012 39.752 23.1746 25.3577 52.4428 47.5725
88000 18.4582 35.4955 66.5854 24.1242 49.2851 68.2289 38.3722 38.675 41.4281 69.3839 46.9921 29.8629 38.4469 42.4175 75.2054 17.9964 44.0284 54.54 98.6522 87.4143 23.2717 38.7336 54.0294 51.5854 52.3743 37.3779 47.3101 22.5791 65.9542 27.9179 91.8615 74.0258 60.3545 61.8876 46.2285 50.2709 40.0635 23.4045 25.5363 53.4326 48.3448
90000 18.6063 35.9506 67.6107 24.2602 50.3972 70.0694 38.7474 38.3879 41.5724 70.5606 47.2758 30.1729 39.0012 42.4017 76.667 18.0738 43.8493 56.2939 100.26 90.2704 22.9756 38.9725 54.1544 51.7516 52.7339 37.6439 47.913 23.028 66.7429 28.3313 94.7576 75.2862 60.9359 63.6466 46.971 50.97 40.6924 24.0321 25.5973 54.5053 49.0517
92000 18.7541 36.4651 68.7012 24.1641 51.0536 71.8926 39.5308 38.4746 42.2062 71.5926 47.9359 30.4064 39.4655 42.4199 78.2017 17.9475 43.8297 57.7178 101.744 92.6112 22.9631 39.4231 54.4056 51.889 53.3454 38.3325 48.265 23.2758 67.4972 28.7128 97.4587 76.2371 61.9411 65.061 47.8326 51.279 40.9097 24.3858 25.5285 55.3249 49.7296
94000 18.7772 36.8263 69.7967 24.572 51.6819 73.7421 40.2617 38.6321 42.6461 72.6017 48.8145 30.6518 40.0792 42.5448 79.8671 17.8327 43.9285 59.3947 103.181 95.2524 22.8781 39.8416 54.9277 52.4745 53.9095 38.7082 48.5206 23.4192 68.6169 28.9517 100.106 77.3957 62.8999 66.5183 48.5724 51.5756 41.3409 24.7369 25.6741 56.0452 50.4549
96000 19.0581 37.2975 71.0204 24.8847 52.2878 75.52 40.9509 38.7344 43.1796 74.124 49.7166 30.9039 40.8041 42.5907 81.3781 17.8122 44.3526 61.0663 104.781 97.4023 22.8253 40.0501 55.6872 52.2879 54.3718 39.0447 48.6277 23.5079 69.7276 29.2949 102.342 79.0176 64.1168 68.0928 49.9947 51.7845 41.9713 24.5952 25.8611 56.9652 51.2008
98000 19.3384 37.8385 72.1425 25.0699 53.0664 77.1332 41.3743 39.4409 43.8922 75.2773 50.5243 31.3362 41.5955 42.8269 83.134 17.5907 44.8339 62.0769 105.905 99.5669 22.6886 40.6286 56.1972 52.5503 54.5496 39.0101 48.6775 23.7941 70.3515 29.6549 104.686 80.6698 65.4177 69.2077 51.2 52.0459 42.4613 24.5616 26.0549 57.8947 51.9066
100000 19.5444 38.3158 73.2144 25.3248 53.8865 79.075 41.7468 39.6904 44.6858 76.3238 51.5571 31.5443 42.0453 42.9975 85.3037 17.2779 45.4534 62.947 106.935 101.698 22.9907 41.0504 56.8793 52.7399 55.227 39.0357 49.0671 23.9671 71.1849 29.7113 106.717 82.3989 66.9196 70.4758 52.1093 51.9186 43.2291 24.5331 25.6449 58.7628 52.6032
102000 19.7789 38.846 74.2071 25.4308 54.296 80.8946 42.1577 40.244 45.2442 76.8229 52.5628 31.4246 42.3947 43.2507 87.2044 17.4397 46.0219 63.9879 108.239 104.23 23.2706 41.6691 57.5364 53.2575 55.8161 39.1219 49.4939 24.204 71.8732 29.7901 108.909 84.1666 68.2174 72.052 52.9507 51.7714 43.9866 24.8271 25.892 59.7139 53.3299
104000 20.0152 39.5003 75.0948 25.89 54.8133 83.1749 42.7367 40.6391 45.8566 77.6513 53.621 31.9438 42.964 43.4554 89.255 17.7062 46.4868 65.0366 109.033 106.475 23.5781 41.9052 58.2309 53.5678 56.251 39.5734 49.8606 24.5618 72.4537 30.0275 111.367 85.9451 69.5615 73.5451 53.926 51.6704 44.7352 25.2463 26.3157 60.1077 54.0945
106000 20.3507 39.8261 76.019 26.1394 55.4583 84.9798 42.9184 40.8384 46.3537 78.8589 54.6879 31.9821 43.2244 43.814 91.6064 17.8045 46.8461 65.8286 110.091 109.151 23.5729 42.1882 58.9796 54.2103 56.602 40.0675 50.2213 24.6564 73.2963 29.8935 113.669 88.1727 70.6046 75.0947 54.4738 51.1773 45.5414 25.629 26.8178 60.984 54.8158
108000 20.7632 40.395 76.9036 26.4245 56.2829 86.6481 43.5968 41.2324 47.0302 80.3183 55.7303 31.9817 43.392 44.1045 93.7533 17.9937 47.3211 66.3759 111.124 111.724 23.4839 43.004 59.5075 54.6854 56.814 40.4802 50.456 24.947 74.3997 30.2771 115.796 90.7431 71.4559 76.6743 55.3356 50.4825 46.2331 25.8522 27.038 61.5959 55.5589
110000 20.8881 40.9512 77.5616 27.0594 57.2707 88.614 43.923 41.5916 47.4426 81.8226 56.7585 32.2254 43.7938 44.073 95.8725 17.9749 47.6602 67.1477 112.144 114.17 23.896 43.4719 60.1797 55.1766 57.431 40.6936 50.4456 25.2279 75.366 30.6214 118.102 93.3924 72.0927 78.4358 55.8869 50.0511 46.8098 26.1093 27.3015 61.774 56.2852
112000 20.9335 41.4675 78.2244 27.4239 58.0141 90.3778 44.3173 41.9229 47.9615 83.3935 57.4079 32.278 43.8834 44.2756 98.5751 17.8052 47.753 68.0054 112.692 116.648 24.3095 44.0283 60.856 55.6273 57.6654 40.9843 50.7839 25.2665 76.3564 30.5765 120.524 95.785 72.709 79.56 56.6927 49.3829 47.2091 26.1989 27.3759 61.9749 56.9307
114000 21.1682 42.0482 78.5929 27.9637 58.3738 92.3136 44.5946 42.225 48.346 84.8183 58.1659 32.5006 43.8702 44.7328 100.889 17.9329 47.8802 68.7918 113.292 119.225 24.0974 44.5669 61.6694 56.0448 58.3651 41.5939 50.8775 25.5207 77.1669 30.6297 122.822 98.2067 73.8463 81.0555 57.4913 48.7846 48.2179 26.1253 27.6553 62.2809 57.6185
116000 21.4045 42.5093 78.9926 28.5029 58.6288 94.2034 45.2476 42.5495 48.8612 86.5521 59.2865 32.5896 43.9484 45.0436 102.877 17.4879 47.9604 69.7396 114.038 121.81 24.3813 45.1259 62.922 56.7394 59.0366 42.4309 50.567 25.7544 78.1934 30.7264 125.265 100.874 74.4749 82.6689 58.5436 48.0196 48.8816 26.3391 27.8179 62.578 58.3393
118000 21.5212 42.7477 79.3482 29.1569 59.14 96.1615 45.6817 42.9227 49.8537 88.4904 60.2384 32.5933 43.8474 45.4919 104.658 17.4116 48.3379 70.889 114.784 124.118 24.1888 45.6476 64.1311 57.6262 59.5869 42.8029 51.0713 26.2834 79.1766 30.6763 127.617 103.499 75.3773 84.021 59.6713 47.4333 49.3282 26.2927 28.0006 62.6586 59.0621
120000 21.6917 43.0203 79.4986 29.371 59.7991 97.9372 46.0964 43.3573 50.5391 90.2709 61.2223 32.4086 43.817 46.0955 106.666 17.4741 48.6446 71.9515 115.63 126.328 23.8705 45.8668 65.3497 58.4334 60.0046 42.9673 51.5543 26.903 79.8694 30.5597 129.914 106.16 76.3923 85.4908 60.4878 47.2158 50.0441 26.1449 28.2903 63.0273 59.7591
122000 21.8996 43.4862 79.9946 29.5878 60.5128 100.093 46.394 43.7946 51.3248 92.1894 61.962 32.4445 44.0233 46.4846 108.836 17.3475 48.8192 73.1629 116.662 128.859 23.9521 46.1517 66.6466 59.1153 60.5668 43.0376 52.1097 27.4665 80.4693 30.5269 132.461 108.699 77.4106 87.3566 61.0142 47.1251 50.7685 26.3984 28.3664 63.3589 60.522
124000 22.054 43.6108 80.4907 29.7753 61.2494 102.001 46.7036 44.3308 52.3245 94.266 63.0331 33.0502 44.352 46.8298 110.89 17.3191 49.2188 74.1308 117.542 131.018 24.0308 46.1852 68.1178 59.6416 60.8608 43.3413 52.4489 27.9666 81.0677 30.7434 135.149 111.207 78.5812 88.8469 61.5965 46.9683 51.7808 26.5248 28.7065 63.6384 61.2898
126000 22.0841 43.6803 81.0377 30.0514 62.0598 104.212 47.2474 44.854 53.03 95.9574 64.1168 33.0494 44.6691 47.1232 112.809 17.3351 49.6674 75.0201 118.818 133.418 24.3122 46.0706 69.2465 60.1197 61.1197 43.9272 52.6877 28.2149 81.408 30.8507 137.645 113.759 79.2672 90.2815 61.9586 46.8316 52.7841 26.9625 29.3353 63.7137 62.0184
128000 22.3822 43.901 81.0645 30.1893 62.3212 106.378 47.5663 45.2222 53.9259 97.6809 65.0766 32.6754 44.8477 47.2788 115.098 17.6407 50.4951 75.7572 120.125 135.583 24.6211 46.0212 70.5554 61.0668 61.4833 44.3258 52.7548 28.734 81.9669 30.9703 140.127 116.223 80.0003 90.9779 62.3665 46.9157 53.6995 27.4127 29.5349 63.7114 62.717
130000 22.5623 44.0437 81.1735 30.3005 62.6495 108.284 48.1449 45.7754 55.2042 99.4029 66.1544 32.6388 45.0106 47.428 117.072 17.8589 51.1101 76.4106 121.22 137.994 24.2983 45.7271 71.8722 62.0611 61.8041 44.8584 53.0235 29.0008 82.6144 31.0238 142.587 118.643 80.5771 92.3364 62.9169 46.6726 54.6019 27.7685 29.9597 63.6214 63.4102
132000 22.7621 44.2696 81.3532 30.6422 62.8809 110.383 48.6772 46.2016 56.1424 101.384 67.5944 32.6913 45.3489 47.7854 119.04 17.8109 51.5949 76.8761 122.283 139.918 24.3824 45.8537 72.9759 63.3006 62.0068 45.509 52.9346 29.6059 83.2729 30.8814 145.249 120.966 81.5195 93.5123 63.2743 46.6401 55.4753 28.0622 30.1312 63.6288 64.1205
134000 22.9792 44.586 81.4642 30.9252 63.1944 112.101 48.8786 46.3363 56.9417 103.481 68.766 32.8612 45.4803 48.5146 120.919 17.8154 52.104 77.4637 123.413 142.365 24.0755 45.9283 74.0131 64.1145 62.3202 45.9552 53.233 29.9666 83.6426 30.5118 147.695 123.524 82.4237 95.1494 63.8788 46.1508 55.9216 28.3547 29.9281 63.6572 64.7758
136000 23.1149 44.943 81.495 31.2296 63.3706 114.285 49.2704 46.5067 57.9042 105.783 69.6863 32.9497 45.2592 49.2535 122.983 17.4735 52.7778 77.9736 124.603 144.557 24.0089 45.8189 75.2133 64.683 62.4614 46.3376 53.5593 30.4298 84.2283 30.3395 150.043 125.591 83.5921 96.8154 64.3776 45.8507 56.6473 28.5539 29.9946 63.8027 65.4442
138000 23.2628 45 81.5472 31.5214 63.8601 116.645 49.4646 46.8698 58.8978 107.655 70.2604 32.9915 45.3823 49.8109 124.999 17.3471 53.4296 78.4541 126.037 146.562 24.2437 45.796 76.4383 65.7794 62.3539 46.6933 53.993 30.7783 84.4792 30.3875 152.475 128.034 84.7294 98.016 64.9102 45.2085 57.2727 28.5022 30.0207 63.7096 66.0955
140000 23.5607 45.1302 81.7393 31.7626 64.0787 118.555 49.9554 47.4325 59.9259 109.412 71.0909 33.137 45.394 50.4031 127.148 17.0487 54.665 78.9333 127.816 148.647 24.2171 46.0793 77.294 66.9257 62.2594 46.9548 54.3778 31.1099 84.6983 30.2202 154.816 130.522 86.031 98.9204 65.4988 44.965 57.9391 28.5644 30.0401 63.9116 66.7795
142000 23.6601 45.41 81.9317 31.8993 64.4773 120.102 50.307 48.1175 60.4178 111.279 71.6434 33.1623 45.1716 51.1374 129.346 17.1169 55.9675 79.032 129.427 150.622 24.2983 46.0139 78.3226 68.2756 62.4727 47.108 55.0315 31.4142 85.0345 30.0959 157.049 132.774 87.8042 99.9327 65.9239 44.7513 58.5068 28.4175 30.1382 63.9822 67.4394
144000 23.8018 45.3072 82.1425 32.3136 64.3088 121.398 50.4942 48.9618 60.668 113.035 72.1818 33.0386 45.1517 51.6659 131.667 17.5054 57.3013 79.7829 131.097 152.757 24.2408 46.202 79.3925 69.2309 62.6982 47.3898 55.4601 32.2434 85.2487 29.8391 159.416 135.298 89.178 101.089 66.6232 44.6319 59.4509 28.3647 30.0603 63.7837 68.1105
146000 23.964 45.2281 82.0926 32.4554 64.1109 122.625 50.8069 49.5861 61.0483 114.501 73.1604 32.8395 44.9644 52.2451 134.316 17.5535 58.7731 80.4307 132.749 155.01 24.3433 45.8971 80.8726 70.0892 62.5599 47.4239 55.9922 32.5576 85.2467 29.7286 161.505 138.112 90.2855 102.389 66.9537 44.4197 60.5169 28.3604 29.8068 63.3715 68.7223
148000 24.3969 45.2607 82.3147 32.6501 64.2238 124.152 51.0345 49.6593 61.6336 116.323 74.4719 32.9742 44.8537 52.8533 136.985 17.4527 60.2336 80.7031 134.5 156.999 24.6848 45.5898 82.0554 70.7739 62.6548 47.3424 56.2082 32.9771 85.4363 29.5893 164.035 140.907 91.4404 103.746 67.526 44.3483 61.2267 28.4786 29.7556 63.6755 69.4032
150000 24.5369 45.1377 82.5045 32.7165 64.4936 125.601 51.2707 49.6888 62.0107 117.834 75.4668 33.5533 44.7906 52.9151 139.756 17.7201 61.6971 81.5833 136.285 159.236 24.9447 45.0745 83.312 71.8167 62.8267 46.9838 56.4372 33.1123 85.5707 29.4367 166.593 143.343 92.3767 105.095 68.0312 44.2432 62.01 28.4456 30.0989 63.9245 70.0618
152000 24.8729 45.5333 82.567 32.274 64.8177 126.631 51.3076 49.8413 62.0597 119.507 76.4168 33.4604 45.1628 53.3136 143.249 18.1131 62.9678 82.4518 138.085 161.289 25.0185 44.9225 84.6726 73.0986 62.5683 47.0825 56.9164 33.6314 85.7594 29.3051 168.975 145.92 93.7511 105.901 68.651 44.6288 62.7608 28.642 30.0546 64.2594 70.761
154000 25.1498 45.6915 82.5249 32.3254 64.7257 127.882 51.1255 50.0908 62.2168 121.106 77.4749 33.5346 45.4557 53.9602 146.538 18.263 64.3906 83.2366 140.05 163.484 24.7503 44.8437 86.047 73.989 62.4426 46.9789 57.0376 34.0357 86.4496 29.3722 171.329 148.405 94.6999 107.204 69.0359 45.2317 63.7384 28.7728 30.1027 64.6785 71.4593
156000 25.3318 45.7536 82.6219 32.2079 65.0817 129.085 51.4338 50.314 62.903 122.071 78.2421 33.5583 45.9939 54.6919 150.093 18.4436 65.5647 84.2383 142.099 165.848 24.9057 44.5911 87.3902 74.9809 61.864 47.0691 56.9088 34.4285 86.5685 29.4972 173.628 151.457 95.3997 108.336 69.8108 45.9721 64.655 28.8221 30.0039 64.8913 72.1689
158000 25.7045 45.7429 82.0912 32.558 65.0085 130.076 51.9778 50.6321 62.7203 123.329 79.4316 33.7442 46.3015 55.2459 153.68 18.6524 66.1424 85.3848 144.28 167.888 25.3529 44.2559 88.5644 75.8584 61.6503 47.4354 57.133 34.946 86.6693 29.4717 175.847 154.067 95.6435 109.723 70.438 46.6639 65.5209 29.037 29.9838 65.3631 72.8554
160000 26.0814 46.1235 81.7493 32.694 65.0365 131.419 52.5722 50.6157 62.738 124.682 80.4879 33.8966 46.7405 55.9509 157.475 18.9937 66.7786 86.1999 146.315 169.627 25.6391 43.9835 89.7896 77.0236 61.6562 47.7735 57.2052 34.9416 86.8045 29.5158 178.236 156.814 96.3915 111.548 70.8128 47.3927 65.9087 29.5673 30.1982 65.7957 73.5794
162000 26.3824 46.2689 81.7781 32.9259 65.2821 132.979 52.7636 51.0209 63.3494 125.826 81.6396 33.6894 46.8853 56.601 161.494 19.0686 67.1413 86.8522 148.339 171.767 26.0976 43.6381 91.1392 78.1186 61.7963 47.9736 57.1038 35.3159 86.9958 29.5704 180.602 159.828 96.831 112.856 71.3526 48.085 65.9445 30.1492 30.0763 66.3582 74.2972
164000 26.5434 46.6919 81.6981 33.3396 65.5199 134.449 53.261 51.6609 63.6993 127.523 82.8714 33.9999 47.5596 57.0694 164.921 19.152 67.8714 87.7801 150.537 173.45 26.0153 43.3026 92.0561 78.894 61.6941 48.5723 56.7542 35.0985 87.2136 29.5508 183.198 162.397 97.2147 114.496 71.6985 48.7919 66.2248 30.3498 30.0331 66.4417 74.9899
166000 26.7074 47.3587 81.5648 33.3085 65.7186 136.057 53.491 51.8641 64.1614 128.769 84.0509 34.3903 48.0778 57.6769 168.324 19.0202 68.3058 88.7605 152.644 174.925 25.916 42.9268 93.0814 79.6055 61.4638 48.9198 56.8166 35.6201 87.587 30.077 185.727 164.822 97.2119 115.958 72.3094 49.332 66.2845 31.1095 30.1645 66.5114 75.6655
168000 27.0003 47.3545 81.0669 33.6557 65.5524 137.184 53.7801 52.1226 64.6865 130.609 85.2155 34.7344 48.5673 58.2782 171.888 19.0562 69.0555 89.6378 154.772 176.962 26.2296 43.1452 94.0336 80.6957 61.1665 49.5582 56.8125 36.0925 87.6308 30.5996 188.469 166.693 97.3017 117.095 72.7242 49.9777 66.0561 31.6945 30.5667 67.2726 76.3749
170000 27.444 47.4033 80.7212 33.714 65.2494 138.169 54.3098 52.2704 65.2485 132.09 86.3151 35.1501 48.8955 59.1118 175.134 19.2096 70.0134 90.4915 157.225 178.859 26.524 43.1017 95.2332 81.816 61.2772 50.3334 56.6715 36.4456 88.0084 31.1644 191.475 168.373 97.668 118.248 72.6409 50.2444 66.1818 32.1839 30.8865 68.0309 77.0883
172000 27.7538 47.4289 80.5182 33.8913 65.0072 138.956 54.6822 52.2075 65.8021 133.429 87.241 35.8034 49.3252 59.5429 178.419 19.1544 71.0533 91.4787 159.512 180.54 27.1351 43.0895 96.157 82.5576 61.2093 51.0003 56.9076 37.1078 88.5745 31.5274 194.238 169.906 97.7561 119.625 72.9275 50.9216 66.3847 32.6183 31.0503 68.707 77.7786
174000 27.9214 47.3418 80.0051 33.8262 64.9116 139.699 55.3391 52.2381 66.5133 134.964 87.8603 36.067 49.9317 60.2458 181.162 19.5401 71.7485 92.3613 162.076 181.789 27.4115 43.3375 97.3866 83.7688 61.414 51.7745 57.1353 37.4057 89.145 31.8463 197.108 171.222 97.9318 120.722 73.0844 51.4166 66.6182 32.6961 31.7306 69.5347 78.4557
176000 28.4323 47.489 79.3421 33.7683 65.1606 140.458 55.4225 52.2776 66.7059 136.702 88.3194 36.6134 50.427 61.357 183.795 19.7866 72.578 92.9149 165.068 182.884 27.4301 43.1514 98.8572 84.5581 61.925 53.0133 56.947 37.7467 89.378 32.048 199.805 172.715 98.178 122.146 73.2427 51.8465 66.7476 32.8954 31.8858 69.9495 79.0992
178000 28.5381 47.6375 78.7861 33.9214 65.166 141.119 55.8985 52.3947 67.342 138.679 88.9885 37.1902 50.997 62.1027 186.774 19.5746 73.1528 93.3908 168.131 184.2 28.0821 43.3141 100.612 85.5749 62.0619 53.7239 56.9903 38.2719 89.7757 32.3173 202.026 173.969 98.304 123.777 73.5123 52.6862 66.6084 33.2842 32.2391 70.2004 79.7829
180000 28.7054 47.7629 78.3402 33.947 65.5779 142.185 56.2128 52.4803 68.104 141.138 89.6703 37.7989 51.2003 62.7552 189.529 19.8205 74.0966 93.5493 171.127 185.56 28.2621 43.4873 102.178 86.2646 62.4749 54.3848 57.0507 38.9949 90.0293 32.5781 204.395 174.926 97.9815 125.323 73.7824 53.215 66.0588 33.5167 32.5725 70.4894 80.4381
182000 28.8508 47.8239 77.9376 34.1687 65.3578 143.481 56.7585 52.7782 68.4516 143.005 90.6009 38.1028 51.647 63.2926 192.553 19.7888 74.9594 93.8203 174.135 187.288 28.6429 43.9292 103.947 87.2146 62.667 54.9981 57.0709 39.51 90.3683 33.1337 206.658 175.725 98.0314 126.541 73.9746 53.5174 65.3721 33.8254 32.614 71.2387 81.0945
184000 29.057 47.9127 77.228 34.3014 65.319 144.823 57.0282 53.0306 68.6343 145.3 91.2903 38.3416 52.1938 63.7272 195.835 19.9306 75.7817 94.5487 177.567 188.727 29.2466 44.1264 105.711 88.1429 62.8541 55.1908 57.143 39.6916 90.7996 33.7889 208.587 176.657 98.087 127.382 73.8209 53.5971 64.8524 33.9802 32.8852 72.1133 81.7308
186000 29.1539 48.1909 76.5763 34.3963 65.6744 145.918 57.4497 53.2421 68.8736 146.971 92.0285 38.9352 52.4932 64.2113 199.163 20.4267 76.6164 94.841 181.537 190.152 29.7959 44.3048 107.578 89.3016 63.5731 56.0244 57.4417 40.0492 91.4957 33.9234 210.604 176.931 98.3938 127.99 73.6013 53.8564 64.8138 34.0263 33.0905 73.0913 82.4184
188000 29.1052 48.2928 75.7935 34.5661 65.7834 146.727 57.7679 53.8083 69.202 149.325 92.7713 39.3635 52.781 64.569 202.092 20.6664 77.3332 95.1803 185.342 191.28 30.5603 44.7368 109.213 90.2225 64.0559 57.1117 57.7778 40.3937 92.2477 34.0469 212.385 177.729 98.6134 128.628 73.7789 54.0083 64.7223 34.2507 33.3494 73.716 83.0824
190000 29.2639 48.4922 74.9271 34.4567 65.9798 147.857 57.8631 53.7005 69.5904 152.11 93.9084 39.8425 52.912 64.8563 205.182 21.0755 78.1334 95.3139 189.205 192.426 31.1853 45.0811 110.657 91.7274 64.7772 57.8602 58.2743 40.5078 93.0119 34.4404 213.983 178.783 98.4592 129.17 73.7978 54.5144 64.6217 33.8522 33.4357 74.5936 83.7457
192000 29.729 48.8796 73.8556 34.407 65.9549 148.885 58.1325 53.6008 69.7137 155.13 94.7355 39.9955 52.9846 65.2253 208.018 21.4371 79.1766 95.3282 192.773 193.491 31.7148 44.8542 111.855 92.931 65.3356 58.4717 58.3705 41.0306 93.9764 34.7393 216.031 180.032 98.4268 130.441 73.9599 55.5075 64.3774 33.8847 33.4163 75.3037 84.4028
194000 30.104 48.9831 72.8706 34.6816 65.6681 149.903 58.7422 53.6974 69.8124 157.951 95.6751 40.4869 53.3422 65.6474 211.079 21.6514 80.0862 95.6283 196.874 195.175 32.3236 44.4142 112.952 94.0409 65.8434 59.1957 58.6979 40.9704 95.0177 35.3564 217.895 181.249 98.6193 132.013 74.0395 56.4776 63.9592 33.7697 33.5303 76.1371 85.114
196000 30.2898 49.0454 71.6032 35.0208 65.4353 150.825 58.6292 53.6404 70.2201 160.647 96.7364 40.6564 53.6174 65.7697 213.938 21.9634 80.8595 95.7452 201.237 196.383 32.5583 43.9975 114.207 94.8593 66.4713 60.1581 59.1262 41.0822 95.6601 36.0286 220.198 182.059 99.1037 133.282 74.1813 57.6868 63.679 33.8396 33.8685 77.013 85.7831
198000 30.5067 48.9515 70.3102 35.1847 64.7737 151.766 58.7211 53.3423 70.898 163.712 97.8387 41.1079 53.816 65.4113 216.357 22.1469 81.8032 95.9739 205.529 198.02 33.0174 43.9334 115.146 95.672 66.9887 61.0175 59.3729 41.085 96.7319 36.4214 222.041 183.039 99.4494 134.361 74.6309 59.0646 63.4954 33.9062 34.0625 77.1694 86.4194
200000 30.6454 48.4738 69.5629 35.4795 64.5049 152.772 58.7708 53.3048 71.2318 166.346 98.6309 41.865 53.9603 65.4516 219.191 22.4917 82.3029 96.4871 209.953 199.3 33.3082 43.4361 115.877 96.021 67.2508 61.3741 60.0895 41.364 97.6125 37.0573 224.19 184.036 100.06 135.365 74.7223 60.4661 63.0495 33.6759 34.1722 77.7548 87.0402
202000 30.8416 47.9367 68.6874 35.7057 64.6565 153.754 59.4771 53.4835 71.9046 168.553 99.7412 42.336 54.1292 65.2597 221.744 22.4302 83.2605 97.3279 214.273 200.197 33.2968 43.4269 116.44 96.1171 67.6333 61.8403 60.5825 41.9785 98.2967 37.5272 226.275 185.168 100.659 136.013 75.384 61.4005 62.419 33.7267 34.3065 78.2524 87.6611
204000 30.8519 47.9676 67.8631 36.268 64.9726 155.025 60.0287 53.5036 71.9245 170.668 101.007 43.3238 54.6087 65.1631 224.853 22.5309 84.2721 98.1659 218.29 201.095 33.8522 43.0829 116.938 96.0624 68.32 62.2309 60.7385 42.8501 99.3195 37.4838 228.368 186.202 101.486 136.445 75.7827 62.2412 61.6678 33.3729 34.1655 78.4828 88.2869
206000 30.9462 47.8763 67.2144 36.6124 64.9822 155.599 60.4249 53.3486 72.3508 172.774 102.245 43.928 55.1747 64.5177 227.899 22.9379 85.1711 99.7094 221.807 202.274 33.8674 42.9055 117.551 96.0596 68.7806 62.4206 60.9118 43.7267 100.123 37.6282 230.566 187.476 102.037 136.766 75.7861 63.5248 61.4946 33.3519 33.9807 78.8104 88.889
208000 31.2031 47.7209 66.5616 36.9518 65.0974 156.445 60.9495 53.2962 72.7212 175.441 103.683 44.1621 55.5199 64.0677 231.018 23.3053 85.9817 100.781 225.455 202.989 34.2551 42.6193 117.885 95.947 69.4843 62.7013 61.0125 44.1616 100.997 38.1625 232.604 188.668 102.494 137.455 75.6703 64.9731 61.418 33.5977 34.2185 79.064 89.5185
210000 31.6799 47.9163 66.2052 37.2915 65.4274 157.311 61.2615 52.9951 72.9694 177.586 104.918 44.4142 56.172 64.1466 233.964 23.4595 87.002 101.803 228.813 203.598 34.6027 42.4395 118.395 95.6331 69.8725 62.4562 60.7845 44.7746 101.845 38.8798 234.515 189.866 102.982 138.2 76.0561 66.2192 61.3404 33.6866 33.9631 79.2839 90.1183
212000 31.9786 47.655 65.6279 37.703 65.3394 158.147 61.4546 52.3405 73.2027 179.519 106.561 45.0472 56.4168 63.8609 236.984 23.7402 88.3116 103.216 232.649 204.041 34.7405 41.8044 118.644 95.4041 70.1553 62.8386 60.9792 44.694 102.821 39.3564 236.193 191.336 103.264 138.783 75.9556 67.4064 61.4968 33.917 34.0107 79.5058 90.6775
214000 32.0627 47.3274 64.8709 37.9483 65.6723 158.963 61.3719 52.2694 73.5439 181.289 108.274 45.7295 56.5425 63.687 240.216 23.7802 89.684 104.53 236.825 204.39 35.1882 41.6317 118.771 95.6371 70.3714 62.9462 61.2505 44.7587 103.607 39.6884 237.849 192.494 104.01 139.146 75.9799 68.5958 61.4183 34.1918 34.1041 79.9194 91.2634
216000 32.0455 46.8782 64.3637 38.3728 66.2194 159.621 61.8371 51.7805 73.8582 182.883 110.015 46.2008 56.7181 63.3963 243.641 23.7049 91.1823 105.762 240.75 204.718 35.723 41.2095 119.007 96.0071 70.3811 63.3446 61.9372 44.5759 104.606 39.8109 239.336 193.779 104.688 139.564 75.3861 69.6723 61.4501 34.328 34.0965 80.0227 91.8219
218000 32.4849 46.3905 63.7904 38.5254 66.7555 160.222 62.4675 51.6087 74.1161 184.511 111.982 46.8981 56.8414 63.4447 247.432 23.7653 92.7185 107.132 244.529 205.097 36.4628 41.0561 119.462 96.1991 71.1011 63.2393 62.7851 44.833 106.035 40.077 240.879 195.313 105.378 139.944 75.289 70.6162 61.1873 34.2999 33.8697 80.2409 92.4745
220000 32.5538 46.2472 63.6357 38.9974 66.8333 161.091 62.8139 51.5038 74.3192 186.111 113.707 47.8889 56.8169 63.1781 251.316 23.6842 93.7234 108.516 248.703 205.238 36.7289 40.886 119.848 96.4539 71.769 63.4554 63.2178 44.8293 107.529 40.3533 242.056 196.696 105.721 140.318 75.393 71.545 61.243 34.4516 33.6308 80.5218 93.0881
222000 32.6204 46.0937 63.5641 39.3135 67.0528 161.861 63.4754 51.0987 74.4436 188.254 115.774 48.5136 56.9137 63.0062 254.983 23.507 94.6942 109.683 252.56 205.817 36.9015 40.6423 119.954 96.7327 71.9632 63.444 63.3604 45.1057 109.298 40.8168 243.082 198.603 105.975 141.324 75.5958 72.4535 61.0038 34.4449 33.6152 80.9817 93.7132
224000 32.8234 45.8269 63.2081 39.3896 67.4183 162.665 63.8058 51.0737 74.2696 190.267 117.951 49.2226 56.9294 62.6789 258.819 23.5925 96.1021 110.215 256.096 205.495 37.2298 40.4007 120.024 96.9136 72.5644 63.7874 63.326 45.3925 110.907 41.1716 244.742 200.277 106.018 142.293 75.954 72.8792 60.7712 34.6039 33.5206 81.249 94.2968
226000 33.0029 44.9844 63.2471 39.8302 67.3712 163.34 64.673 51.2972 74.4741 191.39 119.617 50.0025 57.0055 62.9574 262.372 23.9414 96.8979 110.346 259.977 205.426 37.4986 40.4355 120.39 97.2004 73.1226 64.1769 63.1667 45.666 112.748 41.4941 246.585 202.367 106.049 143.026 76.2714 74.1939 60.7424 34.7362 33.4388 81.472 94.9234
228000 33.1245 44.3136 63.6723 40.1904 67.3895 163.832 64.7175 51.064 74.4915 192.772 121.016 50.5263 57.1784 63.0701 266.207 24.3411 97.9066 111.699 264.196 205.28 37.3246 40.4932 121.008 97.731 73.5722 64.6767 63.11 45.9065 114.342 41.8794 247.785 204.138 106.04 143.37 76.6153 75.4342 60.7028 34.659 33.6833 81.933 95.5348
230000 33.4241 44.2268 63.746 40.2534 67.7014 164.284 65.0857 51.3418 74.4587 194.386 122.748 51.2901 57.2782 62.883 270.062 24.8861 98.7292 112.913 268.14 205 37.4866 40.513 121.378 97.6042 73.7399 65.5337 63.3641 46.1023 115.673 42.3613 249.223 205.562 105.744 143.315 76.914 76.539 60.5892 34.9495 33.5947 81.9116 96.1234
232000 33.9108 44.1731 63.7637 40.1945 68.1745 164.476 65.8409 51.0156 74.4628 196.174 124.364 52.4569 57.353 62.8268 274.145 25.2463 99.6051 113.743 272.712 204.201 37.3821 40.4653 121.531 97.7158 73.921 66.0814 63.6493 46.5748 117.483 42.7288 250.205 207.31 105.434 143.353 77.1094 77.8355 60.2327 35.2147 33.638 81.9922 96.7175
234000 34.2018 44.0372 63.647 40.3565 68.6497 164.92 66.4918 51.1983 74.569 197.924 125.896 52.7913 57.1789 62.7743 278.231 25.1163 100.768 114.718 277.5 203.43 37.4703 40.3028 122.182 98.0074 73.9753 66.8347 63.9074 46.9705 119.152 42.9054 251.509 208.983 104.758 143.197 76.8198 78.7022 59.9116 35.5571 34.1226 81.9796 97.2911
236000 34.6489 44.0779 63.503 40.5067 68.7181 165.322 67.1545 51.7482 74.839 199.994 127.546 53.4552 56.9577 63.2862 282.239 25.0534 102.542 115.991 281.701 202.368 37.4122 40.1382 123.272 97.8059 73.9914 67.3978 63.9266 47.3527 120.764 43.124 253.178 210.56 104.502 143.247 76.6738 79.813 59.7011 35.9164 34.0412 82.0058 97.9118
238000 35.0326 43.9164 63.6669 40.5991 68.9219 165.502 67.4671 52.0651 75.4362 202.091 129.565 53.6294 57.1057 63.7741 286.797 25.0137 104.279 117.174 285.418 201.359 37.3149 39.9375 124.261 97.7609 74.2406 68.4813 64.3113 47.7174 122.295 43.4213 254.754 211.916 104.218 143.742 76.6768 80.6219 59.5336 36.0121 34.1811 82.1258 98.5584
240000 35.4321 43.6602 63.4008 40.6015 69.1026 165.895 67.7159 52.4552 76.278 203.93 131.623 54.0443 57.3912 63.9185 291.069 24.8091 106.12 117.88 289.42 200.468 37.4399 39.7618 124.993 98.0017 74.4948 69.2174 64.7951 48.5432 124.292 43.6543 256.678 213.523 104.286 143.941 76.9916 81.6432 59.0203 35.4532 34.0327 82.0768 99.2013
242000 35.5803 43.8709 63.1369 40.7954 69.5802 165.844 68.1486 52.8075 76.4573 206.436 133.568 54.5502 57.6671 63.8693 295.582 24.9745 107.465 118.981 293.197 199.414 37.391 39.9072 125.703 98.5186 75.1155 70.3928 64.7332 48.8114 125.909 44.0611 258.225 215.222 104.103 144.435 77.0746 82.2186 58.7004 35.7937 34.3148 82.0064 99.8641
244000 35.6201 43.954 63.4021 41.1649 70.0529 165.968 68.5459 53.1041 76.661 208.838 135.239 54.9567 57.6539 63.7395 299.955 25.4454 108.679 120.242 296.492 198.849 37.0908 39.5695 126.957 99.1252 75.3713 71.272 64.9659 49.3087 127.795 44.5509 259.866 216.623 103.853 144.605 77.4377 82.482 58.6724 35.9125 34.547 81.4943 100.502
246000 35.7588 43.6808 63.8132 41.5291 70.4271 165.772 69.313 53.5446 77.2541 211.111 136.894 55.4205 57.9104 63.8816 303.732 25.8242 109.849 121.814 300.158 198.359 37.4004 39.6917 128.529 99.8004 75.513 72.1118 65.1335 49.4503 129.626 44.9658 261.528 217.796 103.67 144.726 77.6186 82.8602 58.425 36.1342 34.8492 80.9193 101.17
248000 35.6399 43.7422 64.043 41.4644 70.5519 165.976 70.094 53.7174 77.457 213.403 138.755 55.8465 58.4777 64.0586 307.644 26.1812 111.294 123.338 303.713 197.805 37.4673 39.9401 129.628 100.427 75.4813 72.854 65.3032 49.6619 131.32 45.4347 263.259 218.904 103.439 144.621 77.7109 83.1048 58.1293 36.8054 35.062 80.1714 101.798
250000 35.4165 43.5048 64.4936 41.5824 70.5409 166.341 71.064 54.1535 77.5964 215.454 140.591 55.9229 58.7331 64.2465 312.082 26.4674 112.994 124.663 307.011 197.373 37.9552 40.1645 130.824 101.034 75.8477 73.9351 65.7003 49.8059 133.237 45.9276 265.321 220.014 103.867 144.647 77.9626 82.9657 57.9198 37.2156 35.2829 79.379 102.481
252000 35.3994 43.1559 64.491 41.8529 70.9034 166.818 71.8327 54.6815 77.9833 218.102 142.324 55.639 59.0995 64.6265 316.182 26.3259 114.299 125.688 310.143 196.572 38.2607 40.1135 132.014 101.555 75.9 74.0927 65.6506 49.9742 135.375 46.236 266.56 221.084 104.323 144.791 77.3676 82.3566 57.1041 37.4203 35.3786 78.8719 103.014
254000 35.2419 43.0736 64.7567 41.8114 71.262 166.838 72.5793 55.2328 78.4126 220.431 144.551 55.5798 59.479 65.1453 319.744 26.3393 115.869 126.825 313.278 195.962 38.5648 39.9944 132.924 102.441 75.9867 74.3944 65.7341 50.5065 137.237 46.5556 267.828 222.333 104.525 144.734 77.0329 81.9889 56.6197 37.7312 35.2796 78.3118 103.578
256000 35.2102 43.0405 64.9922 41.8856 71.4699 167.26 73.2207 55.3917 78.7354 222.758 146.55 55.8967 59.9379 65.5591 323.429 26.536 117.35 128.153 316.638 195.473 39.0252 39.7889 134.017 102.931 76.1231 74.7627 65.8438 50.4674 139.191 47.0045 269.408 223.294 104.394 144.788 76.5907 81.3131 56.2274 37.7645 35.381 77.5926 104.135
258000 35.1461 43.0229 64.7027 41.8921 71.4409 167.025 73.5464 55.6519 78.929 224.808 148.033 56.2065 60.3275 66.2985 327.025 26.3527 118.266 129.271 320.312 195.034 39.0842 39.9118 134.938 103.235 76.117 75.0955 66.2162 50.3866 140.893 47.3211 270.791 224.66 104.197 144.643 76.7305 80.7292 55.4556 37.8577 35.4127 77.149 104.603
260000 35.2959 43.1129 65.1123 42.0962 71.6132 167.279 74.4088 56.1179 78.883 226.639 149.782 56.4944 60.3738 66.8551 331.033 26.383 119.696 130.745 323.906 194.073 39.1995 40.1784 135.624 103.428 76.2243 75.6655 66.7788 50.6467 142.617 47.8033 272.593 226.422 104.698 144.102 77.1473 80.7804 54.4751 37.7883 35.5202 76.5979 105.205
262000 35.6089 43.632 65.6 42.2599 71.9249 167.806 74.7476 56.1448 79.1201 228.576 151.604 56.8578 60.2552 67.4204 334.818 26.7468 121.069 132.167 327.17 193.697 39.1626 40.512 136.245 103.515 76.3531 75.8955 66.7621 50.7982 144.725 47.9241 274.307 228.097 104.751 143.917 77.7901 80.6834 53.4751 37.851 35.3662 75.7554 105.778
264000 35.9475 43.7574 66.3552 42.2813 72.4158 168.512 75.748 56.085 79.516 230.396 153.401 57.3321 60.2159 68.2274 338.991 26.8317 122.48 134.174 330.832 193.601 39.1261 40.9825 136.378 103.675 76.8567 75.8963 66.7869 50.4691 146.944 48.1437 275.961 229.074 105.028 143.548 78.459 80.8341 52.7661 38.1918 35.327 75.0901 106.416
266000 36.4365 43.9262 67.0288 42.6792 72.8315 169.089 76.3695 56.4231 80.243 231.825 155.104 57.7682 60.2848 68.6239 343.637 27.314 123.98 136.17 334.37 193.417 39.0765 41.2287 136.775 103.728 77.3448 76.114 66.8358 50.4492 149.188 48.2787 277.501 230.299 105.621 143.36 79.1306 80.851 52.148 38.3597 35.4542 74.2393 107.088
268000 36.7115 44.3538 67.3587 43.0014 73.2402 170.219 77.0865 56.7261 80.8232 233.856 156.877 57.8708 60.304 69.3282 347.774 27.8055 125.199 137.892 338.139 193.198 39.2274 41.1798 137.112 104.395 77.7652 76.0708 67.4525 50.4976 151.611 48.4891 279.217 231.655 105.936 143.097 79.5522 81.1817 51.7149 38.6743 35.6379 73.6332 107.797
270000 37.0664 44.437 68.1136 43.3149 73.2286 171.609 77.9201 56.4568 81.2742 235.379 158.386 58.5318 60.6372 70.2986 351.926 28.2833 126.661 139.766 342.127 192.704 39.244 41.5911 137.27 104.728 78.1478 76.6539 67.7685 50.8641 154.174 48.3559 280.616 233.166 106.61 143.22 80.147 81.6503 51.6634 38.6816 35.8954 72.9984 108.539
272000 37.4238 44.7969 68.867 43.4423 73.5022 172.486 78.5228 56.697 81.3167 236.896 159.856 59.1747 61.0368 71.7986 355.627 28.6502 128.104 141.906 346.177 192.258 39.5491 42.1505 137.798 104.792 78.7399 77.4519 68.0414 51.1583 155.921 48.4235 281.704 234.398 106.668 142.902 80.5624 81.5913 51.2261 38.6729 36.4199 72.3223 109.226
274000 37.7182 45.1129 69.368 43.7268 73.4647 173.12 79.2088 56.9752 81.0705 238.848 161.073 59.6647 61.2411 73.2501 359.336 28.6934 130.016 143.858 350.392 191.329 39.1345 42.4507 138.099 105.434 79.095 78.0437 68.5971 51.1672 157.808 48.5996 283.215 235.481 107.208 142.655 81.0676 81.4627 50.7536 38.6262 36.4447 71.7365 109.864
276000 37.9785 45.7206 70.3079 43.9737 73.6025 174.246 80.0248 57.1981 81.5369 240.4 162.577 59.7136 61.3644 74.7085 362.917 28.6916 131.808 146.166 354.244 191.244 39.0937 42.601 138.363 105.704 79.4209 78.5102 69.1402 51.372 160.043 48.7 284.753 236.552 107.822 142.351 81.6411 80.8215 50.5592 38.5518 36.7676 71.0394 110.556
278000 38.1788 46.2941 71.4884 44.2963 73.7887 175.655 80.6644 57.2289 81.9442 241.629 163.634 59.6413 61.4741 75.8134 366.717 28.2917 133.877 148.587 357.885 190.931 39.1413 42.8487 138.263 106.224 80.1713 78.8856 69.8611 51.4635 161.962 48.7485 286.693 237.443 108.793 142.171 81.6973 80.4962 50.4908 38.5799 37.1139 70.4427 111.238
280000 38.4467 46.4254 72.7891 44.5261 74.0507 177.118 81.3331 57.3461 81.8839 243.636 164.756 59.6559 61.6143 76.9054 370.455 28.3352 136.073 151.118 361.004 190.11 39.2932 43.2182 138.015 106.863 80.7301 79.1206 70.5507 51.384 164.203 48.6237 288.544 238.086 109.619 142.166 81.9939 80.1859 49.8424 38.7057 36.842 69.555 111.878
282000 38.6223 46.8099 73.954 44.4537 74.3424 178.951 81.9998 57.1843 81.8696 245.971 165.828 59.6419 61.6263 78.1488 374.157 27.9865 138.007 153.243 363.695 190.071 39.5144 43.4924 137.807 107.757 81.1579 79.3227 71.2517 51.7752 166.046 48.6299 290.129 238.751 110.655 141.844 82.3377 79.9764 49.4958 39.1862 36.9247 69.2403 112.546
284000 38.7402 47.2405 75.0422 44.5422 74.6936 180.498 82.9079 57.1025 82.3159 248.517 166.796 59.7771 61.7802 79.0725 378.055 27.9781 140.057 155.868 366.242 189.564 39.371 43.9738 138.184 108.559 81.84 79.5006 71.8269 51.9284 167.383 48.4714 291.76 239.645 111.121 141.713 82.923 79.5396 49.172 39.1078 36.8799 68.7332 113.211
286000 38.9952 47.7237 76.5751 44.4645 74.8995 182.924 83.527 57.1526 82.575 251.063 167.725 59.9955 62.0648 80.0298 382.577 28.3148 142.124 157.978 369.248 188.926 39.3922 44.2242 138.746 109.695 82.3732 79.7337 72.1391 52.1001 169.026 48.4809 293.185 240.313 111.63 141.846 83.4728 79.2287 48.9635 39.5926 36.6988 68.2015 113.948
288000 39.2481 48.102 78.0472 44.2435 75.3858 185.045 84.4769 57.236 82.7929 253.633 168.648 60.3031 62.365 81.153 387.32 28.5916 144.356 159.75 372.475 188.381 39.6054 44.0887 139.551 110.705 83.1771 79.9331 72.7347 52.3698 169.958 48.5003 295.259 241.105 111.942 141.786 84.1606 78.9843 48.6924 39.5016 36.7479 67.6868 114.701
290000 39.3002 48.4666 79.6907 43.8485 76.09 186.344 85.2732 57.4627 82.8072 256.368 170.173 60.6705 62.3144 82.2611 391.768 28.6856 145.832 161.585 375.283 187.809 39.6041 43.9814 139.937 111.456 83.4773 80.1884 73.1989 52.6339 171.239 48.3375 297.31 241.91 112.168 141.774 84.5681 78.7327 48.6587 39.4097 36.5668 67.3462 115.363
292000 39.5879 49.041 81.2843 43.5981 76.6812 187.702 86.0567 57.8999 83.4999 259.909 171.629 61.2266 62.0697 83.4277 396.735 29.076 147.235 163.336 378.561 187.59 40.3027 44.1879 140.28 112.405 83.7918 80.6211 73.5563 53.032 172.802 48.2123 298.964 243.084 112.773 141.683 85.2771 78.7541 48.367 39.7523 36.771 67.0028 116.194
294000 39.9855 49.2741 82.8044 43.1852 77.2136 188.823 86.8982 58.1871 83.8164 263.415 172.734 61.4579 61.9295 84.3364 401.401 29.0793 148.94 164.778 382.318 187.286 40.5154 44.365 140.371 113.344 84.4455 81.4109 73.9419 52.9347 174.281 47.767 300.9 243.779 113.103 141.457 85.946 78.9496 48.2248 40.1367 36.751 67.0884 116.939
296000 40.1732 49.4334 83.6888 43.1093 78.0447 190.563 87.4009 58.5158 84.33 266.941 174.022 62.0853 62.1466 85.0588 406.009 28.899 150.516 166.535 385.538 186.902 40.6115 44.6174 141.172 114.401 85.2383 81.4443 74.554 52.9974 176.084 47.6203 302.721 245.012 112.828 141.518 86.317 79.2126 48.5457 40.205 36.7679 67.3999 117.729
298000 40.4214 49.7194 84.6421 42.6688 79.0707 192.234 87.992 58.7555 84.5161 270.989 175.057 62.3991 62.3743 85.8531 410.726 28.8736 151.925 168.177 388.583 186.553 40.6451 44.7161 141.657 115.188 85.6695 81.8698 74.7979 53.1285 178.083 46.9473 304.218 246.048 113.238 141.871 86.5885 79.875 48.2584 40.3962 36.532 66.8142 118.452
300000 40.442 49.9643 85.6909 42.6548 79.8154 193.748 88.7076 59.2557 85.0544 274.831 176.033 63.1203 62.2885 86.4932 415.129 28.914 153.154 169.656 391.957 186.112 40.502 45.0325 141.89 116.045 86.2507 82.3234 74.7202 53.6726 180.029 46.687 306.061 247.301 113.753 142.374 87.0278 80.1594 47.7563 40.4952 36.3117 66.6596 119.202
302000 40.5655 50.0458 86.9958 42.4557 80.3655 195.38 89.2806 59.9143 85.7023 278.732 176.907 63.928 62.3642 87.0964 419.675 28.9371 153.684 171.418 395.431 185.18 40.8252 45.3149 142.062 116.778 87.0541 82.1796 75.015 53.985 181.922 46.6249 308.149 248.274 114.002 142.854 87.4874 80.3789 46.9848 40.6387 36.2493 65.8963 119.918
304000 40.8192 50.1638 87.9241 42.6477 81.0011 196.572 89.7808 60.2068 85.8294 282.579 177.569 64.4619 62.3406 87.7271 423.423 28.8667 154.505 173.105 399.576 184.994 40.4823 45.3965 142.194 117.695 87.8753 82.2548 75.2551 54.2137 184.255 46.4997 309.936 249.795 113.938 143.715 87.8458 80.4057 46.6197 41.038 36.1182 65.7069 120.633
306000 41.0493 50.3422 89.0058 42.6598 81.8495 197.698 90.2387 60.9596 86.4854 286.163 178.248 65.1509 62.3892 88.3761 427.424 28.8278 155.754 175.037 404.428 184.681 40.5545 45.5911 142.51 118.619 88.6043 82.4773 75.3585 54.9827 186.345 46.3736 311.842 251.717 113.385 143.982 88.5 80.5981 46.5882 40.7809 35.9747 65.3738 121.423
308000 41.1944 50.5102 90.038 43.0211 82.5717 199.128 90.7918 61.4911 86.3545 289.885 179.094 65.2411 61.8873 88.9141 431.479 28.9244 156.785 177.372 409.315 183.92 40.8469 45.9587 142.523 119.616 88.9994 82.5781 76.0284 55.3227 188.437 46.4253 313.89 253.57 113.044 143.798 89.2931 81.2784 46.6588 40.8465 35.8533 65.6365 122.213
310000 41.0836 50.7979 90.8334 43.3287 83.7538 200.238 91.3134 61.8824 86.2691 293.516 179.907 65.6959 61.4552 89.3396 435.432 28.8767 157.718 179.224 413.989 183.044 41.0859 46.321 142.243 120.71 89.8429 83.2348 76.34 55.4162 190.764 46.5119 316.212 255.65 112.645 144.24 89.9399 81.5078 46.5903 40.8444 35.5614 65.7782 122.978
312000 41.318 51.1336 91.1757 43.5974 84.5622 201.346 92.119 62.1733 86.55 296.801 181.149 66.188 61.2961 89.9959 439.145 28.8027 158.385 180.773 418.798 182.161 41.4533 46.5052 141.524 122.01 90.3978 83.6279 76.8415 55.3151 192.576 46.563 318.348 257.829 112.568 144.901 90.7798 81.4734 46.1525 40.6806 35.1118 65.8782 123.7
314000 41.7365 51.5335 91.3855 44.0091 85.6497 202.428 92.8756 62.8817 86.8409 300.523 182.285 66.5303 61.006 90.8384 442.488 28.6291 158.661 182.522 424.131 180.959 42.0571 46.6619 140.442 122.666 90.8376 83.9563 77.3906 55.1543 194.674 46.5257 320.248 259.672 112.568 145.495 91.3383 81.1477 45.8759 40.6985 34.7621 66.2669 124.409
316000 41.6482 52.0336 91.7045 44.1055 86.235 203.809 93.7575 63.7113 87.5676 303.721 183.247 67.2634 60.9023 92.0191 446.016 28.6514 159.432 184.054 429.199 179.782 42.3468 47.1805 139.918 123.855 91.6399 84.1581 78.1226 54.9246 196.169 46.7672 321.994 261.737 112.322 145.478 91.9359 81.095 45.6544 40.8378 34.4844 66.5858 125.152
318000 41.9709 52.4349 92.0208 44.1087 86.8379 205.162 94.441 64.5766 87.7893 307.3 184.535 67.6486 60.42 93.2114 449.096 28.6472 160.144 185.807 434.464 178.713 42.8615 47.8198 139.024 125.124 92.4458 84.6525 78.2941 54.9124 197.565 46.6698 323.359 264.008 111.827 146.331 93.0016 81.4042 45.5274 40.9633 34.1416 66.8072 125.902
320000 42.2912 52.861 92.7655 44.0781 87.4257 206.186 94.8247 65.2316 88.4415 310.913 185.64 68.0808 60.1446 93.9736 452.38 28.7006 161.052 187.523 439.685 177.586 43.1848 48.1384 138.344 126.14 92.9513 85.0437 78.3269 55.2092 199.425 46.8401 325.157 266.34 111.737 146.803 94.0998 81.3587 45.2555 41.2183 33.5671 66.6716 126.64
322000 42.7561 53.2463 93.5531 44.1661 88.0541 207.58 95.3521 65.9267 88.7301 315.103 186.753 68.4877 59.7278 94.6773 456.097 29.1311 161.923 189.887 444.519 176.843 43.5568 48.3531 137.997 126.925 93.6185 85.5016 78.9506 55.3006 200.941 46.7489 327.375 268.27 111.434 146.482 94.9693 81.4259 44.6134 41.4275 33.5013 66.7129 127.415
324000 43.1483 53.6672 94.2352 44.091 88.9243 209.218 96.0706 66.5904 89.5124 319.032 187.596 68.7308 59.513 95.2811 459.092 29.5182 162.415 191.475 449.09 176.244 43.9486 48.222 138.176 127.942 93.6623 85.813 79.4774 55.1446 202.744 46.2729 329.176 270.225 110.841 146.619 96.0833 81.4296 44.2687 41.2507 32.8695 67.0784 128.117
326000 43.4916 53.8615 94.6585 43.8278 90.0459 210.991 96.7327 67.3462 89.9154 322.791 188.161 69.3891 59.2028 96.0901 461.688 29.8553 163.222 193.122 453.416 175.722 44.5639 47.7721 138.46 128.779 93.8653 85.9689 79.7716 55.3075 203.983 46.3911 331.183 272.083 110.31 146.654 96.8677 81.5032 44.2152 41.0794 32.1697 67.4502 128.798
328000 43.7739 53.8329 95.0534 43.5157 90.8129 213.224 97.5329 67.884 90.2353 325.879 189.008 69.8244 58.6555 97.1985 464.813 30.0381 164.142 195.248 458.016 174.678 45.409 47.5576 138.543 129.7 93.9847 86.3283 80.5659 55.1735 205.032 46.6192 333.246 273.347 110.245 146.897 97.7335 81.5246 44.0025 41.0153 31.8325 67.6525 129.494
330000 44.285 54.0897 95.3193 43.5028 91.4177 215.294 97.6873 68.4049 91.2283 329.105 189.362 70.5341 58.4014 97.6742 468.181 30.445 164.911 196.68 463.077 173.664 45.9205 47.8248 139.09 130.738 94.2303 86.6653 81.0101 55.0031 206.739 46.3295 335.27 274.984 109.615 147.151 98.5144 81.2265 43.4606 40.9936 31.6816 67.8502 130.189
332000 44.4064 54.0691 95.4 43.5621 91.9698 217.083 98.6958 68.9398 91.8977 331.761 189.867 70.8634 58.019 98.3805 471.45 30.8756 165.769 198.217 468.884 172.889 46.4527 47.8787 139.704 131.702 94.4266 87.4713 81.3992 54.3195 208.468 45.9049 337.527 277.46 109.469 147.39 98.835 80.8019 43.1121 41.3252 31.4607 68.215 130.908
334000 44.4315 53.8817 95.5219 43.4855 92.6119 218.966 99.2226 69.7182 92.6594 334.81 190.772 71.4143 57.8561 99.2231 474.448 30.8848 166.639 199.375 474.585 171.866 47.2183 48.2597 141.031 132.432 95.0248 88.2965 81.9788 53.6841 209.92 45.962 339.665 279.868 109.039 147.594 99.3382 80.2733 42.7657 41.4275 31.5551 68.6262 131.658
336000 44.8074 53.865 95.447 43.2606 93.6106 221.023 100.033 70.0677 93.2647 338.123 192.237 71.3193 57.8949 99.8268 478.42 31.3463 167.332 200.719 480.849 171.028 47.674 48.5666 142.013 132.65 95.5895 89.3121 82.9555 53.1512 211.833 45.7587 341.754 282.424 109.031 147.649 100.174 79.6308 42.8113 41.5721 31.5585 68.9909 132.489
338000 44.9768 53.906 95.3934 43.0673 94.8154 223.045 100.784 70.673 93.4821 341.576 193.652 71.3788 57.8642 100.512 482.458 31.5614 167.928 202.258 487.273 169.911 48.0464 48.5378 143.128 133.16 95.9444 90.0973 83.7569 52.3043 213.246 45.6106 343.915 284.796 109.288 147.727 100.956 79.0377 42.746 41.537 31.5663 69.4651 133.285
340000 45.2671 53.9231 95.4039 42.8238 95.8162 225.32 102.218 71.5636 93.9419 345.539 194.697 71.7262 57.4931 101.282 486.765 31.4532 168.923 203.312 493.599 168.983 49.0859 48.8252 144.353 133.523 95.8303 90.7848 84.6529 52.0462 214.625 45.1818 345.679 286.749 109.291 147.879 101.205 78.8079 43.0077 40.9372 31.3418 69.5059 134.084
342000 45.1562 53.7714 95.2251 42.3244 97.1074 227.805 103.19 72.2966 94.4916 348.765 195.862 71.7496 57.6625 101.881 490.646 31.5435 169.616 204.533 500.054 167.573 49.2697 49.4262 145.698 133.731 95.7454 91.984 85.3795 51.7997 215.816 44.6907 348.085 288.567 109.532 148.069 101.647 78.9157 43.3496 40.5223 31.1068 69.4999 134.852
344000 45.0913 53.6392 95.0895 42.2584 97.449 230.523 103.999 72.7092 94.941 352.633 196.777 72.3655 57.8233 102.843 494.148 31.6134 170.251 205.866 507.636 166.873 49.9538 49.7955 146.971 133.898 95.9528 92.9979 85.7211 52.0662 217.467 44.4154 350.674 290.677 109.965 148.343 102.176 79.4767 43.191 40.3739 31.1488 68.9175 135.718
346000 44.9694 53.2905 94.8319 42.0296 98.1402 232.87 104.743 73.3542 95.2716 356.346 197.572 72.836 57.8198 103.483 496.924 31.225 171.101 207.44 514.626 166.318 50.3178 50.6054 147.993 134.251 96.1458 93.0048 86.6453 51.9544 218.934 44.4533 352.798 292.602 109.892 148.137 102.439 80.1612 42.948 40.2951 31.2594 68.7244 136.469
348000 44.9531 53.137 94.5833 41.9188 99.1995 235.248 105.463 73.8132 95.5519 360.098 197.976 73.396 58.1266 104.131 499.611 31.4251 172.165 208.968 521.655 166.056 51.4513 51.0134 149.547 134.105 95.8834 93.5085 87.3251 51.9116 220.947 43.9632 355.784 294.726 110.087 148.077 102.588 80.8208 43.3552 40.1976 31.2738 68.1034 137.304
350000 44.9428 53.2178 94.356 41.7539 100.292 237.719 106.217 74.3637 95.5934 364.188 198.493 73.654 58.1089 104.657 502.001 31.4619 173.209 210.404 529.06 165.563 51.6915 51.1645 150.767 134.095 95.5674 93.8956 87.8686 52.1467 222.902 43.4203 358.539 297.137 110.468 148.42 103.385 81.7159 43.5437 40.2158 30.979 67.262 138.111
352000 44.957 53.0285 94.3271 41.2285 101.278 240.034 106.651 75.2643 95.9118 367.961 199.127 73.9756 58.1296 105.275 504.635 31.7425 174.323 212.531 535.897 164.532 52.2175 51.4341 151.857 134.223 94.843 94.3693 87.8289 52.1108 224.753 42.6351 360.893 299.741 110.737 148.788 104.452 82.9253 43.6111 40.0013 31.2119 66.7817 138.906
354000 44.9231 53.2176 94.357 41.0321 102.089 242.581 107.768 76.0411 96.1457 372.041 200.014 74.7116 58.0088 105.454 506.967 32.0651 175.031 214.517 542.059 164.046 53.0278 51.6058 153.266 134.103 94.4387 94.8805 87.9455 51.9888 226.509 41.8351 363.718 302.237 110.842 149.289 105.28 83.9087 43.9221 39.6702 31.3061 66.0737 139.723
356000 45.0774 53.0278 93.9548 40.5347 103.068 245.409 108.404 76.2265 96.516 375.823 201.081 75.2647 57.9253 105.803 509.25 32.1523 175.705 216.181 548.659 163.609 53.6374 51.6313 154.73 134.202 94.2281 95.1542 88.0237 52.1332 228.671 41.3996 366.687 304.785 110.639 149.476 106.382 85.1894 44.4181 39.6107 31.4157 65.364 140.536
358000 45.2123 52.6824 93.7888 40.0647 104.397 248.073 109.672 76.6248 96.9174 379.671 202.257 75.7431 57.9672 106.535 511.415 32.3788 176.093 217.478 555.375 163.132 54.3186 51.883 156.237 134.422 94.494 95.4301 87.6847 52.03 231.533 40.836 369.906 307.343 110.468 150.187 107.311 86.114 44.7175 39.492 31.16 65.0643 141.403
360000 45.4471 52.6641 93.405 39.4637 105.881 250.664 110.835 76.751 97.7688 382.857 203.152 76.3318 58.1625 107.685 513.681 32.5766 176.856 218.944 561.715 162.965 54.4885 51.9261 157.654 134.366 94.7481 95.9725 87.4634 52.3538 233.925 40.4819 372.936 309.238 110.121 150.086 108.45 86.971 45.2134 39.0885 31.0745 64.75 142.228
362000 45.2783 52.7462 93.1151 39.2605 107.228 252.975 112.008 77.2865 98.8119 386.661 204.218 76.6186 58.2635 108.725 515.538 32.6387 178.234 220.943 568.52 162.301 54.7342 52.1493 158.809 134.413 95.4256 96.4276 87.1883 52.3359 236.237 40.1828 375.997 311.75 109.836 150.03 109.558 88.2001 45.8808 39.0958 31.1808 64.8332 143.141
364000 45.2929 53.1434 92.3372 39.2558 108.623 255.655 113.143 77.5675 98.5989 391.371 205.037 77.3316 57.9456 109.984 517.639 32.3343 179.266 222.33 575.108 161.754 55.0691 52.169 160.192 134.64 96.3611 96.6946 86.9561 52.3658 237.724 39.9328 378.974 314.977 109.578 150.172 110.507 89.1629 46.7303 38.931 30.8929 64.713 144.012
366000 45.3002 53.2231 91.9128 39.033 109.113 257.732 114.167 77.7937 99.3183 396.159 205.991 78.2763 57.8246 110.804 519.839 32.4493 180.193 223.99 581.953 160.727 55.3538 52.2324 162.023 134.97 97.2603 96.692 87.2482 52.4236 239.825 39.6716 382.056 317.764 109.372 150.522 111.221 90.5401 47.1711 38.4458 30.9575 65.0159 144.914
368000 45.6194 53.4159 91.7014 38.7882 109.74 260.01 114.716 77.7778 99.94 400.032 207.142 78.9999 57.6792 111.909 521.858 32.8534 181.177 224.799 589.211 159.855 55.308 52.0725 163.945 134.914 97.844 96.3868 87.3565 52.956 241.709 39.7678 384.857 320.418 108.905 150.172 112.253 91.8431 47.4817 38.0341 31.1694 64.8674 145.737
370000 45.57 53.5944 91.6202 38.6884 110.585 261.961 115.923 77.6964 100.037 404.295 208.248 79.8706 57.4926 113.218 524.76 33.1873 181.91 225.498 596.752 159.153 55.9365 51.9217 165.6 135.135 98.9128 96.3812 87.0979 53.6959 244.27 39.6696 388.053 323.583 108.904 150.043 113.231 92.801 47.6076 37.7945 31.4079 64.7158 146.67
372000 45.5176 53.5838 91.1871 38.5994 111.461 263.906 116.737 77.8836 100.484 408.54 209.401 80.7574 57.4485 114.485 527.511 33.6057 182.852 225.825 604.088 158.473 56.4805 51.8102 166.721 135.032 100.142 96.3938 87.455 54.0571 246.322 39.5626 391.538 326.715 109.156 149.659 113.998 93.9674 47.8565 37.621 31.4071 64.1017 147.559
374000 45.6806 53.7148 91.0886 38.5737 111.885 265.92 117.715 78.229 100.984 413.111 210.279 81.49 57.2202 115.373 530.166 33.8848 184.403 225.491 612.093 158.334 57.2559 52.3448 167.969 135.467 101.111 96.057 87.6078 54.4874 248.638 39.8173 394.722 329.88 109.321 149.401 115.106 95.3014 48.2573 37.3717 31.5989 63.3562 148.518
376000 46.0174 53.2566 90.8609 38.4416 112.638 267.678 118.477 78.2797 101.078 417.413 211.503 82.4997 56.7828 116.028 532.069 33.8452 185.837 225.43 620.357 157.901 57.6971 52.4838 169.103 135.109 102.142 95.437 88.0197 54.6774 250.614 40.0187 397.935 333.616 109.075 148.904 116.441 96.8844 49.0208 37.2594 31.965 62.3811 149.379
378000 46.3041 53.1599 90.4024 38.5527 113.226 269.285 119.142 78.6903 100.865 422.153 212.3 83.355 56.7063 116.8 534.092 33.9874 187.078 225.262 628.776 157.38 57.8021 52.6587 170.505 134.912 103.281 95.2904 88.2384 54.7799 253.041 39.9706 401.108 337.064 108.632 148.948 117.436 98.4524 49.2837 37.5342 32.3064 61.9617 150.268
380000 46.4864 53.1665 89.9812 38.3271 114.173 271.134 120.016 79.0588 100.497 426.53 213.989 84.137 55.7258 117.398 535.92 34.1937 188.665 224.289 637.032 156.973 58.0948 52.8238 171.33 135.1 104.055 95.0211 88.5004 54.9366 255.371 40.0372 403.855 339.948 108.492 148.162 118.896 100.066 49.7143 37.3178 33.2517 61.679 151.109
382000 46.8518 53.1849 89.6444 38.5346 114.854 273.647 121.116 79.2472 100.648 430.808 215.572 84.9255 54.9624 118.375 537.73 34.335 189.983 223.922 645.166 156.821 57.9392 52.5527 171.993 135.098 104.743 94.7311 88.786 55.5688 257.832 40.0699 405.634 342.502 108.69 147.656 119.727 101.007 49.7254 37.476 33.5728 61.5181 151.929
384000 46.8889 52.993 89.4513 38.398 115.909 275.737 122.101 79.4347 101.078 435.401 217.231 85.9292 54.4695 119.36 539.859 34.3583 190.903 223.269 652.975 156.336 58.1777 52.2951 172.779 135.353 105.656 94.4143 89.3735 56.0262 260.366 39.9765 407.999 344.599 108.226 147.204 121.074 101.622 50.3722 37.3675 33.8035 61.5396 152.758
386000 46.9572 52.8748 89.1966 38.2543 116.767 278.167 122.954 80.166 101.294 439.923 218.954 86.7813 54.1894 120.548 541.908 34.2963 192.67 222.934 660.418 156.357 58.4876 52.5065 173.496 135.502 106.677 94.018 90.0297 56.3726 262.835 39.9333 410.72 347.063 108.414 146.802 122.852 102.02 50.1311 37.3463 34.2602 61.706 153.67
388000 47.0709 53.1659 89.0691 38.0037 117.569 280.519 124.329 80.5637 101.418 444.152 220.052 87.6312 53.938 121.779 543.72 34.8334 194.002 223.098 668.283 156.308 59.0101 52.1931 174.041 135.729 107.784 93.6915 90.8849 56.7162 265.197 39.8663 413.472 350.049 108.497 146.257 124.135 102.733 50.4837 37.1377 34.5622 62.2054 154.604
390000 47.3502 53.2414 89.1698 37.4717 118.391 282.997 125.422 81.0407 101.513 448.164 221.197 88.8779 53.5317 122.878 545.376 35.2557 194.98 222.803 675.482 156.071 59.6631 51.7817 174.403 135.349 108.552 93.9658 91.4569 57.1169 267.752 39.7926 416.46 352.999 108.701 145.516 125.46 103.075 50.7466 36.6307 34.8359 62.75 155.456
392000 47.4748 53.1575 88.7108 37.1671 119.258 285.399 126.509 81.3502 102.062 452.097 222 89.9279 53.4686 124.038 546.727 35.5812 196.236 222.941 682.906 155.826 60.3296 51.6293 175.261 135.487 109.301 94.1687 91.7157 57.3571 270.373 39.5769 419.526 355.944 108.546 144.931 126.421 103.41 50.5639 36.9764 35.1847 63.6426 156.33
394000 47.4643 53.2812 88.2873 36.6866 120.253 287.742 127.506 81.9105 102.472 456.644 222.984 90.773 53.3058 125.452 548.486 35.8765 197.676 222.975 690.136 155.924 60.7143 51.5859 176.387 134.975 109.667 94.4877 92.5195 57.7169 273.251 39.2422 422.826 358.57 108.44 144.095 127.838 104.198 50.8215 37.0183 35.3512 64.5731 157.253
396000 47.368 53.2664 87.9181 36.6966 121.262 289.737 128.489 82.4571 103.044 460.647 223.737 91.7994 52.8796 126.547 550.217 35.8835 198.77 222.694 697.524 156.238 61.1478 51.7108 177.174 135.177 109.846 94.9827 93.3547 58.0496 275.936 39.0826 426.141 360.949 108.641 143.607 129.207 105.076 51.0579 36.6739 35.7926 65.5314 158.158
398000 47.6899 52.895 87.6858 36.7486 122.227 291.921 129.751 82.8506 103.868 465.01 224.7 92.4187 52.6756 127.34 552.151 36.1907 199.954 223.006 704.424 156.5 61.5556 51.8385 178.276 135.419 110.218 95.559 93.8018 58.6598 278.086 39.062 429.553 363.193 108.868 143.63 130.242 106.398 51.4367 36.7431 35.7336 66.8016 159.127
400000 47.7185 52.2536 87.2389 37.1237 123.125 293.616 130.793 83.2659 104.827 469.728 225.884 93.2089 52.4849 128.027 553.749 35.9892 201.16 223.848 712.283 156.637 62.2885 51.8331 179.661 135.562 111.104 96.0937 94.5655 59.3517 280.7 39.2235 432.733 365.48 109.009 143.177 131.781 108.011 51.6671 36.725 35.8056 68.0051 160.143
402000 47.5922 52.0282 85.9793 37.2271 124.192 295.809 132.562 83.7847 105.846 473.981 226.546 93.9419 51.9031 129.043 555.544 35.9987 201.948 225.136 719.535 156.491 62.5985 51.9409 180.675 135.797 112.008 96.2478 94.7873 59.6322 283.598 39.1509 435.879 367.802 108.825 143.021 132.56 109.442 51.5806 36.5964 35.9345 68.8682 161.051
404000 47.4273 51.7574 84.7104 37.3678 124.823 298.323 134.257 84.1473 106.815 478.292 227.013 94.6943 51.3357 129.919 557.329 36.1619 203.292 226.915 726.231 156.422 62.7248 51.8783 181.907 136.127 112.593 95.9872 94.9365 60.2705 286.19 38.9911 439.127 370.386 108.884 142.658 133.469 110.737 51.4955 36.5765 36.1483 69.6983 161.95
406000 47.4572 52.1967 83.1039 37.8386 125.489 300.781 135.97 84.8896 107.937 482.655 228.158 95.0665 50.6462 131.014 558.652 35.7126 204.245 227.69 732.689 156.382 62.7047 51.8449 183.079 136.296 113.182 95.7305 94.9236 60.3588 288.657 38.9959 441.675 373.097 108.492 142.172 134.722 111.547 50.9504 37.0081 36.3144 71.0573 162.785
408000 47.1477 52.3902 82.0371 37.9978 126.346 302.835 137.901 85.5956 108.823 487.375 229.796 95.8297 50.2069 132.104 559.997 35.5148 204.144 229.426 738.786 156.699 63.0732 51.8857 184.377 136.806 113.977 95.4466 95.3482 60.2829 291.466 39.0368 444.774 376.732 108.222 142.078 136.05 112.509 50.4746 37.1706 36.3186 72.1902 163.729
410000 47.1834 52.4271 81.2222 37.8385 127.469 304.756 139.472 86.8357 109.431 492.416 231.152 96.2168 49.4776 133.167 561.015 35.9532 204.339 231.034 744.85 157.306 63.2553 52.3718 185.556 137.346 114.506 95.0995 95.3859 60.4174 294.325 38.9604 448.123 380.113 108.483 142.605 137.508 113.679 50.3107 37.3593 36.4541 73.4469 164.722
412000 47.2582 52.8232 80.0203 38.3667 128.505 306.165 140.545 87.8932 110.465 496.313 232.109 96.2259 49.2447 133.883 561.913 36.3242 204.745 232.667 751.009 157.483 63.1616 52.7484 186.288 137.278 114.718 94.462 95.7711 60.3055 296.901 39.1607 451.886 383.842 108.853 143.452 138.987 114.753 50.5313 37.0489 36.5192 74.5856 165.63
414000 47.1057 52.853 78.704 38.9591 129.882 308.22 142.064 88.7947 111.87 500.089 233.023 96.2434 49.2822 135.043 562.297 36.7864 205.432 233.956 757.208 157.816 62.8541 53.1102 187.588 137.571 114.917 94.1588 95.6099 60.1061 300.184 39.48 455.212 387.613 108.775 144.133 140.472 115.653 51.1545 37.0589 36.3381 75.9542 166.589
416000 46.9935 53.0195 77.3159 38.9698 130.842 310.546 143.698 89.4353 112.703 504.27 233.9 96.2087 48.9633 136.351 562.402 37.2065 206.617 235.262 762.563 157.776 62.8589 53.348 188.239 137.954 115.159 93.7209 95.8906 60.1715 303.324 39.5476 458.87 391.182 108.651 145.208 141.778 116.555 51.1451 36.9444 36.3091 77.0273 167.473
418000 46.9744 53.0876 76.2206 39.0757 131.692 311.806 145.374 89.6541 113.151 508.323 234.316 96.3529 48.7997 137.54 562.174 37.2185 207.666 237.022 768.074 157.812 63.0933 53.244 189.4 137.849 115.079 93.117 95.8435 59.9983 306.244 39.6468 462.264 394.804 108.544 146.435 143.54 117.571 51.5671 37.2149 36.2506 78.1915 168.306
420000 46.7027 53.1 75.4379 39.2822 132.203 312.775 146.334 89.8246 114.248 512.552 234.652 96.9031 49.1368 138.31 562.227 37.1112 208.388 238.317 773.746 157.501 63.4016 53.4007 190.518 138.086 115.373 92.8781 96.076 60.0764 308.69 39.4664 465.494 398.024 109.209 147.302 144.885 117.925 51.7736 37.1081 36.1424 78.8262 169.085
422000 46.7649 53.3721 74.7155 39.3248 133.104 314.159 147.987 89.7689 115.581 515.932 235.196 97.0855 49.2507 139.175 561.64 37.0195 209.389 239.924 779.437 157.898 63.6292 53.8461 190.696 138.398 115.597 93.2607 95.8907 59.9895 311.325 39.7377 468.54 401.089 109.511 147.929 145.987 119.07 52.018 36.5857 36.0661 79.3818 169.882
424000 46.9155 53.8591 73.9737 39.4758 133.45 315.103 149.324 89.179 117.035 520.652 235.763 97.4029 49.2824 139.525 560.973 36.8849 209.525 241.226 785.364 158.606 63.9337 54.2188 191.235 139.273 115.955 92.8455 95.984 60.2717 313.786 39.9765 472.232 403.689 109.621 148.432 146.71 120.348 52.2664 36.1956 36.0371 80.1009 170.666
426000 46.9893 54.6642 73.2747 39.1843 134.027 315.639 150.956 89.28 118.062 525.284 236.659 97.6244 49.1458 140.068 560.111 36.6068 209.901 242.718 790.395 158.527 64.4231 54.4995 191.396 139.751 116.397 92.2936 96.3493 60.3099 315.679 39.9896 475.365 406.819 110.082 148.682 147.956 121.378 51.888 35.377 36.0083 80.7332 171.362
428000 46.9726 54.8462 72.9695 39.2445 134.531 316.85 152.31 89.3397 118.943 529.693 237.223 98.3314 48.8086 140.746 558.677 36.871 210.107 243.626 796.014 158.928 64.7934 54.6602 191.907 139.962 117.285 92.0587 96.5051 59.7258 317.838 40.043 478.058 410.434 110.147 149.117 149.248 122.021 51.9208 35.2174 35.7548 81.2097 172.073
430000 47.3466 54.9098 72.6293 39.0381 135.147 317.898 154.219 89.3198 119.893 534.45 238.136 98.3705 48.9233 141.589 557.657 37.0846 210.262 244.769 801.682 158.917 65.2954 55.0231 192.386 140.173 117.914 91.126 96.8125 59.6911 319.705 39.9185 480.899 413.701 110.873 149.939 150.49 122.911 52.6018 34.6428 36.3726 81.687 172.86
432000 47.4296 55.2161 71.9346 39.2823 135.201 319.161 156.336 88.9923 121.01 539.236 238.623 98.882 48.4661 142.658 557.971 37.0444 211.018 246.386 807.259 159.151 65.9772 55.0534 192.93 140.571 118.325 89.8483 97.4591 59.6597 321.392 40.0482 483.674 417.596 111.73 150.956 151.318 123.58 53.1516 34.5066 36.663 81.3799 173.677
434000 47.3635 55.4994 71.2046 39.6888 135.545 320.175 157.992 88.631 121.569 543.775 239.733 99.0972 48.3053 143.984 558.566 37.1033 211.559 247.303 812.162 159.738 66.1489 54.9015 193.707 140.6 118.802 89.4681 97.9755 59.9172 323.511 40.0475 486.604 421.524 112.395 151.895 152.266 124.201 53.6882 34.2347 36.8743 81.5123 174.482
436000 47.1557 55.4836 70.2407 39.9193 136.101 321.502 159.51 88.598 122.684 548.039 240.303 98.8804 48.004 144.957 559.15 37.3004 211.743 248.29 817.072 160.334 66.8806 55.0572 194.508 140.793 119.475 88.4198 98.4021 60.2528 325.727 40.1328 488.599 425.189 112.728 152.424 153.17 124.918 54.3711 33.8481 37.0322 80.8941 175.202
438000 47.1864 55.9594 69.206 40.1218 136.866 323.045 161.244 87.4935 123.814 552.701 241.121 99.0747 47.8408 145.733 559.341 37.8093 212.322 249.87 822.564 161.065 67.061 54.9361 194.826 140.298 120.463 87.475 99.0608 60.9648 327.661 40.5955 491.252 428.837 112.857 153.685 154.448 125.435 55.1273 33.7223 37.59 80.1114 176.02
440000 47.1769 56.1499 68.7045 40.0488 137.575 324.458 163.051 86.759 124.845 557.223 242.481 99.2789 47.8129 146.304 559.67 38.0003 212.935 250.673 827.917 161.196 67.3642 55.0774 195.551 139.813 121.725 86.4671 99.6198 61.3679 329.167 40.7385 493.935 432.562 113.114 154.347 155.472 126.087 55.871 33.4287 38.2272 79.6976 176.797
442000 47.2598 56.4998 68.3025 40.4749 138.294 326.299 164.584 86.6092 125.731 561.393 243.285 99.7519 47.4306 146.9 559.298 38.0177 212.408 251.839 833.577 161.914 67.8687 55.6324 196.433 138.922 122.774 85.7088 100.227 61.6976 330.915 40.8292 496.854 435.788 113.587 155.491 156.316 127.275 56.356 33.5193 39.03 79.3967 177.612
444000 47.1997 57.2004 67.9742 40.6479 139.022 328.075 166.004 85.8137 126.688 564.997 244.141 100.243 47.2677 147.382 558.898 37.9006 212.571 253.485 839.37 162.754 67.8126 55.7006 196.995 137.574 123.926 85.2918 101.419 61.5318 333.212 40.5981 499.714 439.211 114.247 156.604 156.869 128.246 56.7805 33.2298 39.6773 79.1086 178.385
446000 47.3592 57.9496 67.6548 41.0455 140.076 330.106 167.648 85.4106 127.463 568.253 244.625 100.813 47.0376 147.794 558.81 37.8267 213.076 255.094 844.286 163.497 68.3367 56.1321 197.583 136.812 125.277 84.6474 102.822 61.674 335.279 40.8604 502.083 443.311 114.53 158.085 157.806 129.009 57.222 33.3587 39.9399 78.7085 179.233
448000 47.6196 58.5798 67.1636 41.3041 140.783 331.808 169.517 84.9159 128.806 571.799 245.185 101.307 46.2982 147.885 558.722 37.8303 213.292 256.094 849.095 165.266 68.9351 56.3429 198.644 136.075 126.265 84.4509 103.742 61.7609 337.938 41.0034 504.501 447.704 114.511 159.525 158.969 129.793 57.5318 33.5065 40.5543 78.386 180.085
450000 47.9275 59.2234 66.7612 41.6306 141.65 333.371 171.597 84.2307 129.606 575.081 245.522 101.673 46.301 148.297 559.031 37.8507 214.059 257.337 853.885 166.369 69.4984 56.9565 200.06 135.032 126.872 84.362 104.687 61.4836 339.971 41.1354 506.396 452.034 114.307 160.487 160.192 129.758 57.9608 33.6216 41.045 78.3626 180.891
452000 47.964 59.5615 66.3529 41.9365 142.443 335.451 173.309 84.2197 130.928 578.646 246 101.889 46.3352 147.919 558.605 37.5811 214.58 258.139 859.958 168.511 70.2184 57.5881 201.181 134.605 127.855 84.4763 105.58 61.7862 342.034 41.2309 508.099 456.137 114.237 161.443 161.208 129.282 58.0971 34.0939 41.5953 78.557 181.741
454000 48.2994 59.8074 66.0945 42.0911 142.895 337.151 175.188 83.6889 131.982 582.482 246.736 102.309 45.8342 147.218 557.523 37.5856 214.665 258.51 865.513 170.09 71.0949 57.762 202.224 133.731 129.244 84.2784 106.252 61.9519 344.077 40.9736 510.342 460.345 113.584 161.462 162.067 128.313 58.2522 34.2193 42.364 78.6856 182.422
456000 48.2967 60.5319 65.5059 42.4508 143.474 338.973 176.85 82.9471 133.518 586.552 247.658 102.651 45.6502 147.08 556.063 37.3481 215.267 259.081 871.433 171.603 71.8152 58.1113 203.544 133.226 130.659 84.0206 106.764 62.3583 346.238 40.7477 513.138 465.283 113.429 162.591 162.801 127.547 57.9253 34.1828 42.6034 79.2438 183.229
458000 48.3935 60.6448 64.9796 42.7063 143.937 340.835 178.199 82.9888 134.867 590.722 248.142 102.792 45.0699 146.775 553.711 37.4053 215.741 259.84 876.832 173.137 71.785 58.7301 204.38 132.646 131.802 83.4425 107.094 62.5117 348.395 40.5866 516.41 469.538 113.402 164.216 163.922 126.712 58.192 33.9939 42.8567 79.5182 183.946
460000 48.7745 60.5668 64.4285 42.8348 144.759 342.27 180.061 82.1915 135.988 594.986 248.555 102.995 44.7328 147.463 551.904 37.6912 216.731 260.187 881.907 174.908 72.379 58.944 205.322 132.222 132.971 83.293 107.645 63.1997 350.774 40.4241 519.017 473.458 114.491 165.96 164.858 126.151 58.8177 33.7533 43.0434 79.6003 184.757
462000 49.2818 60.6606 64.2158 43.052 145.55 343.382 181.653 81.705 137.156 598.019 249 103.23 44.0276 147.824 551.12 37.7393 217.709 260.846 886.382 176.203 73.1547 59.5466 206.145 131.212 134.122 82.6454 108.329 63.1443 352.738 40.2737 521.597 477.461 115.177 167.46 165.61 125.385 59.4031 33.8769 43.0503 79.9569 185.476
464000 49.4516 61.0392 64.1411 43.1083 146.457 344.711 183.385 81.5832 137.854 601.368 249.042 102.976 43.0509 147.732 550.126 37.703 218.783 262.248 890.566 178.23 73.6741 59.7457 207.357 130.319 135.145 82.1769 109.153 63.2181 355.641 40.3311 523.151 482.068 115.924 168.293 166.506 124.973 59.8203 33.7501 43.2391 80.5082 186.214
466000 49.9053 61.2213 63.9042 43.5174 147.386 345.744 185.026 81.456 138.427 604.431 249.773 103.259 42.7076 147.413 549.187 37.6795 219.505 263.594 895.313 179.511 74.1112 60.0187 207.961 130.435 136.053 81.4598 109.84 63.4663 358.775 40.2645 525.073 486.811 116.555 168.913 166.94 124.266 59.5523 33.4707 43.1682 80.7931 186.922
468000 50.3745 61.1791 63.7756 44.181 148.142 346.387 186.714 81.4939 139.821 609.04 250.103 103.863 41.8264 146.727 548.427 37.5396 220.191 265.287 899.976 181.012 74.4393 60.3038 208.598 130.583 137.729 80.6676 110.086 63.927 361.727 40.1227 527.133 491.528 117.225 168.886 167.647 124.255 59.7758 33.3437 43.4477 81.1928 187.717
470000 50.5047 61.3694 64.1067 44.4569 148.411 346.623 188.208 81.5456 140.743 613.503 250.658 104.31 40.6792 146.761 547.573 37.7071 221.043 266.552 905.042 181.813 74.9959 60.2655 209.517 130.771 139.337 79.8595 110.239 64.2753 364.046 39.9998 529.493 497.223 117.87 169.751 168.583 124.621 59.8013 32.8946 43.6481 81.7434 188.514
472000 50.765 61.1531 64.7125 44.5729 149.32 346.061 189.667 81.0696 141.647 617.386 250.898 104.592 39.2523 146.93 546.574 38.251 222.43 268.15 910.016 183.081 75.7064 60.8763 210.166 131.355 141.171 79.4559 110.392 64.641 366.731 39.7569 532.344 502.334 118.798 170.953 168.875 124.348 60.4172 32.1888 43.5013 83.0679 189.34
474000 51.0436 61.1149 65.1549 44.5759 150.006 346.126 191.292 81.3892 142.518 621.563 250.66 104.945 37.7935 147.365 545.248 38.283 224.551 270.181 915.476 184.445 75.8828 60.9819 210.564 131.413 142.854 78.9279 110.891 64.9236 369.447 39.312 534.59 507.192 120.182 172.041 169.879 124.591 60.472 31.7077 43.2952 84.3137 190.18
476000 51.1174 60.898 65.6889 44.5062 150.392 346.132 192.996 81.4442 143.671 625.553 250.641 105.162 36.7297 147.478 545.167 38.469 225.449 272.51 920.292 185.879 76.4404 61.1388 210.798 131.463 144.483 78.4092 110.615 65.5584 372.464 38.7501 537.405 512.252 120.963 172.929 170.706 124.79 60.9992 31.492 42.6416 86.1834 191.016
478000 50.9704 61.149 66.1512 44.4294 150.504 345.711 194.914 81.7623 144.243 629.746 250.702 105.755 35.6366 147.519 546.01 38.0351 226.495 274.423 925.008 187.616 76.9718 61.4853 210.891 131.04 146.056 78.5501 111.102 66.3297 374.983 38.2837 540.258 516.972 122.123 173.074 171.552 124.268 61.8124 31.3726 42.2249 87.5775 191.843
480000 51.6092 61.1237 67.0454 44.6663 150.498 345.514 196.347 82.2962 144.48 634.112 250.974 106.006 35.2516 147.529 546.304 37.8706 227.081 276.284 930.593 189.142 77.5638 61.2867 210.941 130.777 147.797 78.7158 111.457 66.7197 377.587 37.8302 542.896 521.054 122.867 172.761 172.473 124.191 63.0656 31.0679 42.2597 88.5365 192.664
482000 51.9961 61.0467 67.8566 44.6077 150.916 344.568 198.54 82.8311 145.152 638.004 250.95 106.877 34.6126 147.959 546.634 37.7296 228.141 278.017 936.828 190.228 78.3353 61.6279 211.344 130.199 149.611 79.0458 111.996 66.9472 380.183 36.9711 545.116 524.874 123.887 173.116 173.22 124.083 64.0432 31.4066 42.0163 90.0131 193.538
484000 52.2692 61.4508 68.7763 44.8383 151.524 343.926 200.363 83.1224 145.402 642.253 251.099 107.6 33.7064 148.791 546.01 37.8219 229.834 279.732 943.022 191.868 79.1723 61.5404 211.273 129.543 151.356 79.6684 112.524 67.3752 383 36.3957 547.38 528.604 124.456 173.626 174.196 123.904 64.7929 31.09 41.6864 91.4159 194.41
486000 52.5622 61.1522 69.8848 44.7017 152.135 343.059 202.233 83.7351 145.417 646.959 251.007 108.292 33.8033 148.881 546.326 38.193 231.937 281.194 948.859 193.026 80.1809 62.0203 211.039 129.197 152.798 79.4093 113.707 67.5392 385.71 36.1945 549.263 532.016 125.082 174.733 174.832 123.529 65.4368 30.3544 41.5167 92.0079 195.248
488000 52.5466 61.2704 71.1257 45.1592 153.22 341.655 204.304 84.2112 146.189 651.517 251.641 109.007 33.3485 149.494 545.634 38.2108 233.989 281.874 954.752 194.207 80.8817 62.3354 210.985 129.345 154.888 78.6328 114.86 67.5375 388.402 35.9629 550.856 535.877 125.465 175.821 175.559 122.616 65.9841 29.994 41.1608 93.1774 196.092
490000 52.7184 60.9479 72.3173 45.501 153.69 339.883 205.985 84.2721 146.832 656.116 251.312 109.509 33.6432 150.034 545.277 38.3382 235.109 282.955 960.667 195.128 81.4029 62.0891 210.962 128.974 156.879 77.8682 115.85 67.815 390.976 35.2539 552.367 539.763 126.279 177.056 176.603 122.308 66.7024 29.6292 40.4382 93.9551 196.835
492000 53.3742 61.0824 73.2998 45.7003 154.346 337.466 207.5 84.4964 147.725 660.907 251.077 110.434 33.5303 150.738 544.851 38.6089 235.795 284.37 966.518 195.672 82.0247 61.9522 211.809 128.275 158.636 77.8917 116.534 68.1538 394.067 34.8572 553.099 543.658 127.218 178.052 177.446 121.786 67.5386 29.4687 40.2958 95.0377 197.632
494000 53.9375 60.8618 74.0435 45.7188 154.965 335.8 209.283 84.4819 148.344 665.404 250.766 111.261 33.2648 150.793 544.786 38.9031 236.374 285.902 972.677 196.761 83.0227 62.0137 212.545 127.352 160.583 78.127 117.522 68.1324 396.783 34.5394 554.274 548.79 127.677 179.051 177.998 121.615 68.8159 29.1177 40.0031 96.0811 198.459
496000 54.2386 60.9394 75.1039 45.7318 155.506 333.163 211.317 84.64 149.175 670.192 250.965 112.079 33.555 151.091 544.885 39.0784 235.953 287.031 979.333 197.267 83.6753 62.4283 212.85 126.557 162.163 77.9719 118.242 68.5077 399.698 34.0352 554.883 553.741 128.258 179.825 178.658 121.795 69.8303 28.9684 39.8287 97.1252 199.257
498000 54.8253 60.9519 76.2393 45.8037 155.969 331.066 213.185 84.35 149.644 675.068 251.232 112.434 33.7026 151.521 544.955 39.1235 235.715 288.411 985.831 198.143 84.4838 62.345 213.608 125.549 163.75 77.4324 118.598 68.6252 401.834 33.229 555.179 558.553 128.922 180.265 179.241 122.069 70.8347 28.7004 39.6648 98.0008 199.976
500000 55.2269 61.0132 77.3673 45.5335 156.449 329.248 214.798 84.346 150.395 679.846 251.746 112.647 33.8572 151.563 543.766 38.9325 235.631 289.406 992.079 198.868 85.3187 62.6324 214.819 125.404 165.587 77.3389 118.693 68.8464 403.886 32.9711 555.318 562.482 129.766 180.566 180.702 122.194 72.0356 28.5274 39.6699 98.3943 200.697
502000 55.7483 61.4771 78.3985 45.1585 156.616 328.057 215.751 84.7707 150.658 684.183 251.711 112.913 34.1274 151.996 542.178 39.0559 234.686 290.353 998.131 199.983 85.7933 63.168 215.975 124.368 167.194 76.8396 119.255 69.4818 405.977 32.6712 555.216 566.422 130.75 180.516 181.431 122.232 73.2634 28.7625 40.0495 98.3655 201.342
504000 56.0965 61.9305 79.4384 45.2145 156.98 326.856 217.299 84.859 151.114 689.197 250.841 112.98 34.471 152.034 540.465 39.2209 233.586 291.971 1004.4 200.715 86.3714 63.2413 217.088 124.154 168.717 77.1125 120.331 70.2018 407.637 31.8084 555.687 570.645 131.899 180.779 182.171 122.353 74.0469 29.0172 40.1561 98.15 202.031
506000 56.5848 62.2249 80.6019 45.7101 157.489 325.867 218.428 85.0049 152.13 693.638 250.207 113.416 35.0028 152.452 538.516 39.4402 233.198 294.23 1010.68 201.443 86.7149 63.2961 218.34 123.737 169.639 77.342 121.311 70.3955 410.128 30.9898 555.651 575.044 133.56 181.241 183.43 123.027 74.8481 28.9127 39.8225 98.0539 202.794
508000 56.777 62.2969 81.7292 45.6394 158.537 324.858 219.846 84.9785 152.27 697.831 249.956 114.506 35.8419 152.912 536.365 39.981 233.5 296.052 1016.02 202.543 87.5297 63.7385 219.835 122.946 169.749 76.8855 122.273 71.2854 412.719 30.6439 555.414 578.876 135.33 181.209 184.447 123.922 75.526 29.0187 39.5952 97.6241 203.525
510000 57.1159 62.5893 83.0047 45.8891 160.19 324.692 220.728 84.421 152.273 701.92 249.317 115.628 36.1582 153.492 533.56 40.5636 233.938 298.111 1022.15 203.569 87.9328 64.3355 221.075 122.361 170.341 76.4143 123.417 71.4585 414.257 30.0821 555.878 582.673 137.192 181.325 185.4 124.616 76.3779 29.3522 39.1637 97.6171 204.264
512000 57.5295 62.8104 84.3752 46.2068 162.057 324.681 222.062 84.0602 152.579 705.789 248.91 116.549 36.4538 154.31 530.906 40.741 234.774 300.088 1029.52 204.971 88.4556 64.6131 222.278 122.428 171.022 76.7829 124.534 71.6698 416.589 29.4733 556.341 587.481 139.103 181.179 185.948 125.154 77.0206 29.3151 38.8686 97.3009 205.123
514000 57.9909 63.3502 85.7075 46.1336 163.424 324.132 222.997 84.0729 153.09 709.936 248.944 117.413 37.257 155.015 528.731 41.3138 235.182 301.95 1036.95 205.813 89.2352 64.843 223.876 122.556 171.304 77.0435 125.657 71.8957 419.143 28.9716 557.091 592.354 140.743 180.72 186.587 125.926 77.4526 29.2573 38.7825 96.6476 205.987
516000 58.4019 63.5668 86.8604 46.1248 164.582 323.64 224.768 83.7163 153.955 712.942 248.055 118.407 37.6472 155.904 526.515 41.622 235.876 303.458 1044.41 206.563 89.8576 65.0378 225.707 122.849 171.856 77.3917 126.483 72.0234 422.629 28.522 558.88 597.134 142.298 180.594 187.28 127.191 78.1357 29.1625 38.6225 96.2023 206.872
518000 58.6573 63.9917 88.109 46.2272 165.347 323.612 225.757 83.511 154.657 715.715 247.079 119.38 37.9733 156.097 523.745 41.7433 237.504 305.48 1052.77 207.516 90.1951 65.0562 227.097 122.635 172.706 77.5981 127.725 72.5987 425.762 27.9554 560.147 601.969 143.63 180.844 188.166 128.081 78.6522 28.895 38.5422 96.1471 207.732
520000 58.9865 64.5519 89.6301 46.444 166.194 323.174 227.857 83.3386 155.28 717.97 245.584 119.797 38.3182 156.959 520.763 42.2299 238.046 307.116 1061.26 208.449 90.4392 64.6907 228.183 122.948 173.303 77.3153 128.769 73.1953 428.156 27.6566 562.3 606.921 144.545 181.078 189.023 129.038 79.0629 29.3959 38.6187 95.0216 208.54
522000 59.1068 65.1566 91.1307 47.0089 167.223 321.656 228.539 82.574 155.512 720.965 244.609 120.619 38.5311 158.165 518.796 42.6746 237.689 308.945 1069.67 208.87 91.0521 64.8913 229.786 123.291 173.961 76.9653 129.714 73.8428 430.095 26.9578 564.333 612.066 146.09 181.524 189.975 130.044 79.7427 29.6272 37.8903 93.8968 209.33
524000 59.6272 65.5807 92.6148 47.4497 168.45 320.85 229.342 82.9326 156.012 724.391 243.583 121.086 38.6573 159.434 516.983 42.7725 236.988 311.008 1078.4 210.244 91.2923 64.8912 230.337 123.394 174.142 76.8678 130.268 74.0965 432.978 26.5902 566.652 617.078 147.158 181.884 190.816 130.74 80.268 29.2874 37.8793 92.9935 210.15
526000 59.9618 65.8586 93.8764 47.7932 169.481 319.268 230.11 82.3443 157.141 727.736 242.422 121.863 38.4338 160.891 515.093 42.8378 236.303 312.703 1086.99 211.897 91.8464 64.8205 231.039 123.611 174.29 76.3609 130.869 74.5092 436.1 26.2069 568.645 622.139 148.105 182.385 191.326 131.036 80.7901 29.4214 37.3391 92.4239 210.907
528000 60.5312 66.0986 94.8051 47.6078 170.417 318.009 231.213 82.213 157.668 730.83 242.428 122.927 38.5398 162.113 513.526 43.3861 234.172 313.762 1095.58 212.866 92.7092 64.6381 231.552 124.515 174.475 75.9626 131.013 75.2698 439.694 25.929 570.491 626.38 148.891 182.692 192.476 131.704 81.0693 29.4255 36.9791 92.228 211.67
530000 61.0316 65.6872 95.4713 47.5564 171.413 316.492 232.055 82.301 158.549 734.111 242.304 123.999 38.3406 163.484 512.311 43.9314 232.362 315.009 1104.45 213.753 93.195 64.6096 232.119 124.892 174.77 75.3326 130.855 76.21 443.13 25.1564 572.912 631.304 148.835 182.778 193.441 132.203 81.7226 29.0802 36.3638 92.0641 212.39
532000 61.2229 65.7516 96.1331 47.1031 172.447 314.582 232.5 82.6696 158.648 736.868 242.316 124.889 38.8718 164.718 511.663 44.2732 230.516 316.075 1112.62 215.283 93.6512 64.4195 232.812 126.075 174.735 74.5688 130.961 76.9891 445.14 25.1857 575.404 635.948 149.159 183.632 194.206 132.383 82.1703 28.7343 36.3735 91.4872 213.08
534000 61.5716 65.6462 96.9339 47.4252 173.556 312.637 232.774 83.0095 158.734 739.299 241.165 125.435 39.2262 166.114 510.28 44.4855 228.58 316.896 1121.48 217.295 94.3402 64.3714 233.06 127.289 175.152 74.4428 130.82 77.5132 448.123 25.0285 577.727 640.141 148.883 184.283 194.963 132.816 82.0209 28.292 36.314 90.9436 213.727
536000 62.0563 66.0965 97.3817 47.8766 174.314 310.558 233.382 83.0689 158.862 742.131 240.344 126.18 39.6107 167.253 508.961 44.6196 227.429 318.192 1129.68 218.961 94.8311 64.6174 233.742 127.937 175.559 74.2756 130.735 78.3956 450.923 25.075 579.199 644.697 148.986 184.598 195.59 132.962 82.2705 28.4256 35.863 90.1211 214.394
538000 62.4299 66.6425 97.8693 47.9404 175.053 308.271 234.094 83.2996 158.629 745.347 239.875 127.269 39.8458 168.792 506.862 45.0606 226.901 319.116 1137.89 220.408 95.0714 64.7496 235.043 128.276 175.631 74.095 130.404 79.159 453.819 24.9391 580.584 649.666 149.272 184.46 196.449 133.402 82.4004 28.9882 35.8962 89.1612 215.077
540000 62.641 66.8676 97.9417 48.0283 175.76 306.42 235.248 83.5391 159.079 749.449 238.776 128.093 40.1408 169.647 504.085 45.3534 225.663 320.327 1146.01 222.06 95.9002 65.0699 236.389 128.559 175.226 73.415 129.859 79.5694 457.466 24.781 582.068 654.785 149.478 184.266 197.905 134.202 81.9597 28.4711 35.5858 88.2494 215.708
542000 63.3222 67.3009 98.4652 47.8516 176.566 304.248 235.861 83.3834 159.728 752.589 238.083 128.238 40.3257 170.96 502.116 45.7718 225.354 321.51 1154.77 223.56 96.5439 65.5417 237.871 129.01 175.451 72.8875 129.213 80.0373 460.507 24.8562 583.533 660.17 149.604 183.964 199.337 135.717 81.551 28.3964 35.5554 87.3666 216.428
544000 63.8969 67.92 99.1806 47.7305 177.042 303.205 236.151 84.2658 159.961 754.998 237.604 128.178 40.2063 172.268 499.966 45.6932 224.236 322.503 1163.26 224.469 96.6921 65.5664 238.846 129.561 175.983 73.0017 129.212 80.2091 463.198 24.8395 585.477 664.841 149.417 183.81 200.489 136.515 81.0597 27.8726 36.0412 86.5786 217.049
546000 64.3896 68.5339 99.9968 47.509 177.533 302.731 236.618 84.9828 160.091 758.404 237.235 128.587 40.4193 173.607 497.156 45.8099 222.465 323.691 1171.4 225.213 96.9613 65.9628 239.991 130.376 176.145 73.2555 128.775 80.9751 466.797 24.7045 587.417 669.932 148.618 183.722 201.211 137.304 80.5275 27.3474 36.1039 85.4663 217.699
548000 64.8629 68.9658 100.382 47.4382 178.537 302.213 236.845 85.8558 160.862 761.586 235.474 128.771 40.5295 174.839 494.43 45.8421 221.348 325.235 1178.99 226.324 96.8278 66.4305 241.306 130.951 176.096 73.2003 128.35 81.5346 470.495 24.9224 589.083 674.343 148.234 183.873 202.344 138.403 80.1999 27.7181 35.8003 84.4245 218.347
550000 65.3205 69.6689 100.877 47.6221 178.824 301.666 237.472 86.8617 161.664 764.881 234.236 129.479 40.8464 175.554 491.298 46.1455 220.434 326.203 1187.47 227.382 97.5716 66.4092 242.568 131.007 175.613 73.2133 128.389 81.6852 473.79 25.1647 590.637 679.734 147.696 183.43 202.803 139.739 79.7423 28.1028 35.8272 83.5476 219.014
552000 65.6986 70.4388 101.807 47.5852 179.153 300.84 237.756 87.8189 162.164 768.657 233.348 130.295 41 176.08 489.202 46.4105 220.246 328.045 1195.76 228.429 97.5356 66.9892 243.706 131.449 175.513 73.408 128.65 82.3016 477.463 25.2876 591.191 685.081 147.347 182.926 203.592 140.91 79.0332 28.2822 35.7304 82.9391 219.752
554000 65.7428 70.5174 101.91 47.4453 180.615 300.737 237.794 88.2118 162.528 771.7 231.796 130.921 40.8474 176.163 485.442 46.9112 220.843 329.775 1203.93 229.526 98.1011 67.5172 244.596 132.229 175.962 73.8558 128.569 82.6238 481.207 25.3345 592.384 689.904 146.811 182.467 204.419 142.255 78.0717 28.1976 35.9255 82.1089 220.397
556000 66.3293 70.6257 102.168 47.3267 181.438 300.634 237.874 88.1237 163.138 774.832 230.476 131.955 40.4406 176.318 481.458 47.1301 220.548 331.439 1212.09 229.901 98.7896 68.0739 245.159 133.089 175.869 74.0257 128.879 83.1703 485.14 25.6995 593.834 694.649 146.645 182.273 204.922 143.618 77.6994 27.9629 36.2199 81.0948 221.026
558000 66.3907 70.8682 102.357 47.2229 182.17 300.557 237.594 87.9693 163.668 777.418 228.783 132.904 40.3142 176.851 478.022 47.5217 220.379 332.565 1220.59 230.378 98.9844 68.7192 246.423 133.754 175.874 74.1314 129.24 84.4877 489.118 25.9255 596.025 699.207 146.127 181.854 205.87 144.883 77.444 27.601 36.5992 80.6244 221.685
560000 66.6504 70.8251 102.232 46.9118 182.995 300.38 237.591 87.7929 164.459 781.04 227.362 133.712 40.2212 177.969 474.325 48.6669 220.332 332.959 1229.19 231.571 99.5339 69.2018 247.552 134.815 175.728 73.6963 130.4 85.5081 493.096 26.0506 598.528 702.839 145.353 181.963 206.957 145.863 77.3571 27.3927 36.4077 79.8766 222.383
562000 66.5055 70.2446 102.374 47.2028 183.838 300.929 237.469 87.2687 164.484 784.634 226.322 134.439 40.1686 178.897 470.713 49.1578 220.079 333.908 1238.39 232.602 99.9409 69.3718 248.657 135.671 175.332 73.9206 131.082 86.1784 496.298 25.9434 600.741 706.843 144.999 181.446 207.58 146.834 77.4314 27.8645 36.0197 79.6105 223.035
564000 66.8289 69.8857 102.421 47.3398 184.32 301.312 237.106 87.4266 165.417 787.785 225.884 135.17 40.3169 179.513 466.5 49.6143 220.203 334.347 1246.56 233.771 100.293 69.8769 249.63 136.6 174.407 74.2418 131.762 86.6773 500.005 25.9495 603.48 711.04 143.842 181.119 208.86 147.911 77.6449 28.0342 35.7215 78.7312 223.689
566000 67.2018 69.7034 102.673 47.4346 185.543 302.48 237.061 87.2494 167.035 791 225.438 135.67 40.742 179.925 462.715 49.9463 220.997 335.972 1254.51 235.268 100.853 69.9726 250.431 137.561 174.463 74.1894 132.42 87.3669 504.339 26.5266 606.508 715.122 142.774 180.159 209.799 148.649 77.8737 28.532 35.4282 77.1483 224.467
568000 67.4726 69.7402 102.795 47.3054 186.314 303.082 237.451 87.5844 168.002 793.711 224.982 136.098 41.1293 180.396 459.745 49.9932 221.35 336.658 1262.49 235.939 101.473 70.2391 251.385 138.491 174.192 73.7662 132.792 87.8025 508.44 26.353 609.437 719.512 141.203 179.204 210.649 149.404 77.9009 28.0848 35.2609 75.8788 225.093
570000 67.3881 69.653 103.079 46.9916 187.719 304.115 237.93 88.3022 169.072 797.68 224.622 136.292 40.9334 180.527 455.785 50.1096 221.95 336.831 1271.35 235.549 101.52 70.5231 251.79 138.82 173.642 73.3218 133.06 88.0201 512.539 26.0558 612.417 724.768 140.286 178.693 211.739 149.875 77.9349 27.6405 34.8376 74.6555 225.701
572000 67.4219 69.282 103.276 46.8255 188.376 306.037 237.511 88.484 170.011 801.924 223.742 135.932 40.7133 181.318 450.913 50.3866 222.594 337.188 1279.9 235.697 101.733 71.0082 252.389 139.721 173.161 72.9283 133.205 89.0154 517.465 26.2479 614.078 729.838 139.209 178.477 212.994 149.809 78.6839 27.5378 35.0502 73.5373 226.34
574000 67.782 69.081 103.341 46.979 188.667 307.86 237.921 88.4513 170.982 804.968 222.981 136.051 40.8137 181.937 446.502 50.3221 223.085 337.77 1288.61 235.918 101.94 71.6891 253.312 140.262 172.449 72.7098 132.929 89.6749 521.942 26.6249 616.742 734.017 138.195 178.318 214.28 149.978 79.2497 27.6101 35.3893 71.8578 226.98
576000 68.1537 68.5909 102.93 47.009 189.67 309.957 237.152 88.9281 171.912 807.645 222.672 135.992 40.5716 182.298 442.436 50.522 223.673 337.935 1297.72 236.884 102.717 72.3245 254.503 141.553 171.147 72.8192 133.152 90.4799 525.736 26.6859 620.073 739.793 136.581 178.461 215.037 150.677 79.2358 27.7911 35.6428 70.4344 227.687
578000 68.5388 67.8618 101.924 46.8407 190.142 311.4 236.615 89.3585 172.947 809.025 222.706 136.197 40.0588 182.763 439.155 50.6471 224.784 338.774 1305.8 238.07 103.096 73.1547 255.91 142.43 170.581 72.7276 133.614 90.8584 529.311 26.4979 624.188 745.364 134.826 178.185 215.062 150.905 79.711 28.2599 35.8643 69.1774 228.333
580000 69.0889 67.2124 101.423 47.2181 191.248 312.419 236.474 89.5651 174.291 812.283 222.86 136.139 40.0821 183.323 435.583 50.6818 225.601 339.736 1313.92 238.733 103.279 73.5823 256.949 142.944 170.301 72.7466 133.536 91.7823 532.613 26.3482 629.162 749.908 133.636 178.113 216.292 151.497 80.2961 27.6933 35.8669 68.494 229.073
582000 69.5515 66.851 101.269 46.7105 192.438 314.124 236.108 89.8617 175.736 814.961 223.286 135.962 40.1012 184.046 431.35 51.0801 226.086 339.851 1320.86 239.5 103.887 73.9519 258.282 143.701 169.735 72.6541 133.661 92.6466 535.636 26.3041 634.135 754.576 131.912 177.51 216.559 153.016 80.8294 27.764 36.2098 67.3718 229.752
584000 70.484 66.4887 100.692 46.5227 193.622 316.116 235.914 90.3606 177.24 817.529 223.452 136.33 40.3777 184.335 427.43 51.4139 226.746 340.797 1327.13 240.024 104.032 73.5204 258.839 144.384 169.169 72.5294 134.544 94.1472 538.35 25.9978 639.087 758.84 131.44 177.219 216.701 154.583 81.9484 27.6467 35.7503 65.8234 230.439
586000 70.8651 65.9917 99.746 46.39 194.687 318.012 235.632 91.222 177.88 819.877 223.819 136.491 40.1192 184.986 424.167 51.6922 227.179 342.037 1332.42 240.741 104.437 73.6122 259.201 145.206 168.981 71.6456 134.682 95.6595 540.825 25.7945 643.105 763.315 130.277 176.973 216.661 155.648 82.217 27.088 36.1527 65.3803 231.02
588000 71.053 65.4827 98.8035 46.5624 195.651 320.283 235.005 91.5617 177.859 821.47 223.753 136.77 40.5905 184.982 420.567 51.4432 227.78 343.102 1337.33 241.566 104.649 73.7026 259.364 146.619 168.449 70.7449 134.721 97.0011 543.197 26.3774 647.506 768.381 129.457 177.443 216.443 156.678 83.2646 26.8581 36.0901 65.4836 231.601
590000 71.5372 65.3445 97.8611 46.5933 197.072 322.439 234.885 91.6266 178.328 824.333 224.174 136.603 40.6588 185.517 417.817 51.0838 228.079 344.029 1342.27 242.273 104.71 73.8748 259.872 147.329 167.362 70.0362 134.603 98.2073 545.69 26.8821 651.466 773.931 128.888 177.73 216.294 157.506 83.7618 26.1158 36.0392 65.2919 232.203
592000 72.0172 65.085 97.0299 46.6543 198.456 324.413 233.893 91.4261 178.459 826.359 224.209 137.032 41.0241 185.548 415.778 51.4356 228.593 345.026 1346.34 242.684 104.821 74.3532 260.324 147.908 166.043 68.4816 134.175 98.4844 548.01 27.4141 655.567 779.969 127.808 177.582 216.743 158.227 84.0343 25.9932 36.2979 65.8138 232.738
594000 72.0684 65.1195 96.0312 46.6895 199.136 326.308 233.677 91.0941 177.936 827.597 224.408 137.194 41.4828 185.832 413.433 51.3956 228.97 344.782 1350.72 243.352 104.767 74.0045 260.107 148.559 164.488 67.3716 133.758 98.8874 550.638 27.7055 660.155 784.732 126.958 177.022 217.95 158.611 84.08 25.628 36.4505 66.8186 233.148
596000 72.4117 65.1038 95.0764 46.8588 199.974 327.844 233.316 90.483 177.494 828.285 225.038 136.819 41.8387 186.447 411.061 50.9531 229.798 344.351 1356.15 243.712 105.129 73.2076 260.381 149.906 162.925 65.7291 133.71 99.5083 553.004 27.5056 664.381 789.576 126.008 176.666 218.952 158.983 84.1926 26.0961 36.8666 67.5859 233.583
598000 72.8335 64.7178 94.1843 46.9815 200.448 329.341 233.111 89.7953 177.028 829.803 224.282 136.929 42.8864 186.478 407.917 50.7372 230.868 345.245 1360.94 244.751 105.222 73.1545 261.459 150.314 161.396 63.4579 134.028 99.89 556.272 27.7685 668.399 794.655 124.539 176.038 219.583 158.637 84.7494 26.1369 37.0304 68.1401 234.004
600000 73.4257 64.088 92.9567 46.5739 200.953 330.758 232.609 89.1718 176.507 831.121 223.733 137.786 43.9335 187.316 404.469 50.5312 231.764 346.31 1367.19 246.092 105.522 73.1859 263.004 150.407 160.484 61.9185 134.223 100.172 558.48 27.772 672.314 800.079 123.569 175.539 220.413 158.793 85.1761 26.4464 37.2483 68.6625 234.517
602000 73.795 63.6607 91.8631 46.5503 201.537 332.11 232.058 88.8395 175.947 833.234 223.228 137.856 44.6775 188.18 400.465 50.3952 232.916 347.282 1373.77 247.431 106.122 73.4486 264.202 150.263 159.685 60.6001 134.477 100.739 560.38 27.8664 676.073 804.348 122.457 174.705 221.809 159.013 85.837 26.7352 37.875 69.2801 235.043
604000 74.4177 63.4533 90.5452 46.4708 202.383 333.5 231.698 88.9262 175.301 835.716 222.553 137.552 44.7138 189.201 396.852 49.6655 233.118 348.96 1379.36 248.47 106.641 73.3846 264.623 150.722 159.222 59.2534 134.354 100.955 562.398 28.127 679.792 807.955 121.618 173.885 223.277 159.091 86.3014 26.8001 37.7168 69.4584 235.461
606000 74.6827 63.0819 89.2086 45.957 202.896 334.905 231.421 89.0558 174.771 838.517 221.499 137.602 45.4729 190.29 392.92 49.4071 234.246 350.092 1384.24 249.726 107.059 73.2472 264.544 151.247 158.838 58.4858 133.934 101.587 564.162 28.1223 682.753 811.724 120.394 173.36 224.719 158.574 86.4035 26.8375 38.2227 69.7736 235.849
608000 74.7731 62.7268 87.9193 46.0284 203.87 336.292 231.372 89.1212 174.644 840.862 220.592 137.349 45.9471 191.169 387.54 49.2707 235.95 351.31 1389.01 251.168 107.634 73.5346 264.901 151.815 158.002 58.1354 133.69 101.962 565.892 27.8993 686.935 815.282 119.441 172.647 225.925 158.322 86.6142 27.0852 38.4732 69.8519 236.274
610000 75.0465 62.0719 86.4231 45.6034 204.311 337.815 231.326 89.5698 174.272 842.717 220.199 137.416 46.4955 192.057 383.005 49.065 237.393 352.86 1393.52 252.753 108.073 73.9836 265.759 151.945 157.192 57.1782 133.514 102.569 566.783 28.1448 690.785 818.211 118.168 171.371 227.264 158.077 86.3384 27.525 38.6892 70.1216 236.64
612000 75.6324 61.7259 84.988 45.7838 205.937 339.834 231.85 89.8438 173.622 845.804 219.46 137.599 47.1071 192.996 377.907 49.686 238.885 354.415 1398.41 254.421 108.261 74.3415 266.691 152.439 156.961 55.8842 133.559 102.823 566.81 28.5381 694.814 821.062 116.721 170.573 228.66 157.53 85.6708 27.7946 38.7962 70.6129 237.111
614000 76.2801 61.5084 83.1175 45.6351 206.883 341.751 231.927 90.1447 173.069 848.308 218.507 137.498 47.39 194.542 374.338 49.9286 240.228 355.589 1402.03 255.37 108.228 74.3299 267.505 153.341 156.589 54.8231 133.684 103.38 566.363 28.7629 698.699 822.874 114.574 169.191 229.588 156.637 84.6672 27.6637 38.9683 71.5986 237.388
616000 76.8379 60.7953 81.1804 45.3746 207.759 343.887 231.894 90.2087 173.151 850.872 217.487 137.049 47.9831 195.702 370.825 50.2368 240.414 356.691 1404.2 256.341 107.987 74.236 267.782 154.715 155.423 53.5318 133.523 103.357 566.75 28.8712 702.003 824.75 113.037 167.288 230.997 155.766 84.4193 27.9063 39.2427 72.487 237.574
618000 77.0137 60.5162 80.2074 45.1351 208.381 345.944 232.08 90.8046 173.236 853.528 217.163 136.718 48.2003 197.12 367.897 50.2287 241.202 357.724 1407.77 257.345 107.825 74.5202 268.687 156.064 154.744 51.9586 133.345 103.45 567.23 28.7867 705.185 826.226 111.206 165.802 232.452 155.19 84.2642 27.799 39.5713 73.0502 237.889
620000 77.6043 60.6798 78.5268 45.3822 208.841 348.157 232.158 91.5234 173.885 855.692 216.532 135.974 48.5508 198.681 365.897 50.3721 242.11 358.638 1411.44 257.812 107.371 74.5411 269.473 156.604 154.692 50.9214 133.221 103.549 567.729 28.6708 709.041 827.653 109.298 164.347 233.26 154.643 83.8217 27.8829 40.5886 74.1583 238.248
622000 77.8323 60.8079 76.769 45.3068 209.136 351.021 232.137 91.8319 174.151 856.963 216.59 135.415 48.8822 200.509 363.367 50.3027 243.141 359.153 1416.1 258.536 107.519 74.6504 269.692 157.812 154.679 49.7266 133.891 103.15 567.584 28.5651 713.062 829.288 107.45 162.541 234.439 153.653 83.495 28.0616 41.1072 75.132 238.586
624000 77.7192 60.9745 75.195 45.4755 209.894 354.047 232.611 92.6596 174.133 858.185 216.599 134.945 49.1308 202.076 361.45 49.8211 244.112 359.063 1420.71 259.871 107.262 74.3854 269.252 158.222 154.492 48.6821 134.61 103.685 568.255 27.9722 717.728 831.168 105.929 160.549 236.059 152.252 82.876 28.1617 41.4456 75.9753 238.941
626000 77.8198 60.6539 73.4565 45.7916 210.645 356.623 233.149 93.5386 173.811 859.741 215.682 134.843 49.2365 203.658 359.751 49.5395 245.408 359.556 1424.17 260.191 106.968 73.8156 268.877 158.648 154.484 47.9156 135.183 104.429 567.665 27.991 722.264 832.523 104.48 158.88 237.157 150.677 82.3807 28.3715 41.5862 76.5069 239.202
628000 78.1852 60.193 72.2656 45.3622 211.367 359.337 233.28 94.1163 173.97 861.458 214.508 135.213 49.545 204.936 358.179 49.1061 245.431 359.69 1427.25 260.361 106.871 73.3919 268.801 159.369 154.914 46.7473 135.869 104.616 567.625 28.0215 727.338 833.462 103.398 157.183 238.549 149.356 81.942 28.6299 41.7239 77.4151 239.474
630000 78.4381 59.7396 71.4544 45.3418 212.348 361.765 233.325 94.5924 173.816 862.616 213.083 135.279 49.3886 207.073 355.703 49.1143 244.977 358.48 1431.26 261.293 107.033 73.4638 268.417 160.212 155.423 46.1101 136.502 105.014 567.361 28.0944 731.282 834.883 101.812 155.761 240.318 147.718 81.2805 28.3277 41.5007 77.4715 239.677
632000 78.8696 58.9581 70.5563 45.255 213.114 364.823 234.475 94.8649 173.756 863.116 212.224 134.109 49.7025 208.994 353.323 48.5679 244.747 356.626 1435.82 262.733 106.933 73.593 268.589 160.661 156.076 45.4855 136.446 105.567 567.999 28.0105 736.19 836.426 100.366 154.156 241.574 146.295 80.5318 28.1801 41.1617 76.9354 239.895
634000 79.2889 58.3602 69.472 45.5447 213.527 368.365 235.503 95.0735 174.804 863.606 210.955 133.814 49.7618 210.728 351.056 48.2997 244.793 354.817 1440.51 264.09 107.409 73.3653 268.712 161.991 156.577 45.3515 135.812 106.333 568.953 27.5977 741.668 838.342 98.6044 152.695 243.274 146.479 79.9968 28.2781 40.9469 76.4075 240.279
636000 80.0613 56.8584 68.43 45.6079 214.232 371.504 236.137 95.5689 175.294 864.728 209.157 132.97 49.6594 212.377 347.104 48.3667 245.016 353.593 1445.1 265.818 107.831 74.0645 268.864 163.171 157.907 45.2144 135.432 106.705 569.518 26.9798 746.7 839.804 96.8926 150.849 244.562 146.373 80.0334 27.8273 41.2939 76.5593 240.604
638000 80.5849 55.8471 67.7557 45.856 214.852 374.736 237.086 96.6539 175.597 864.743 207.611 132.887 49.5848 214.388 342.42 48.4996 243.967 352.082 1449.67 268.27 108.01 74.481 267.7 164.419 159.01 45.1567 135.446 107.356 570.109 26.3824 751.569 841.313 95.4692 149.122 246.115 145.876 79.6344 27.4906 40.8101 76.0491 240.865
640000 81.2302 55.1537 67.2958 46.0768 216.036 378.224 237.943 97.5742 176.344 864.928 206.047 132.554 49.1416 216.573 337.962 48.6708 243.551 349.473 1454.97 270.441 107.998 74.2328 266.252 165.569 159.649 44.7739 134.768 108.238 569.749 26.104 756.491 842.047 94.1417 146.945 247.312 144.712 80.0512 27.1352 40.5048 75.9444 241.07
642000 81.6211 54.5435 66.5198 46.1105 217.519 381.835 238.788 98.4348 177.039 865.981 204.968 132.17 48.749 218.415 333.416 48.5427 242.429 347.696 1460.5 272.426 107.771 74.2615 265.196 166.36 160.958 44.236 134.892 108.554 569.573 25.2816 761.959 844.04 93.0484 144.721 247.904 143.188 80.3199 27.1544 40.3241 76.037 241.337
644000 81.69 53.8054 65.8525 46.1673 218.335 384.722 239.877 100.017 177.356 868.34 203.602 131.942 48.8916 220.439 328.472 48.8542 242.53 346.108 1465.48 274.852 107.514 74.4887 264.634 166.906 162.652 44.3594 134.665 109.3 570.145 24.8329 767.638 846.396 91.1871 142.21 248.694 140.988 80.1053 27.1075 40.0678 76.1467 241.684
646000 81.912 53.2624 65.3375 46.1063 219.38 387.721 241.493 101.013 177.79 869.48 201.614 131.179 48.9056 222.437 323.304 48.2339 243.475 343.307 1469.25 277.375 107.349 74.8347 263.457 168.017 164.788 44.419 134.796 109.91 571.27 23.8358 774.36 849.447 89.8954 139.825 249.757 139.217 80.1799 27.3532 39.8659 76.2673 242.036
648000 82.3024 52.4101 64.7228 46.1684 219.665 390.988 243.055 101.487 178.162 871.082 198.732 131.048 48.1157 224.776 319.523 48.1269 244.09 340.801 1473.33 279.185 107.269 75.433 263.452 168.739 166.023 43.8473 135.423 110.675 572.458 23.1481 782.017 851.477 88.4978 137.582 251.236 137.853 79.9339 27.4389 39.4014 76.3925 242.402
650000 83.2427 51.6344 64.2294 46.0887 220.561 393.098 244.92 101.921 178.771 872.663 195.531 130.251 47.8132 226.931 315.63 47.4628 244.555 338.092 1476.69 280.488 106.881 75.6941 263.994 169.487 167.333 43.3321 135.628 111.25 575.059 22.4816 788.877 852.983 87.1907 136.291 252.02 137.295 79.9718 27.4575 39.0915 76.1555 242.726
652000 83.6049 51.0622 63.6354 45.7796 220.807 395.271 246.098 102.063 180.019 875.355 192.973 129.81 48.1241 228.634 311.585 47.119 244.971 335.575 1479.44 282.429 107.038 76.2497 264.619 170.012 168.424 42.2145 135.602 112.111 578.399 21.9308 795.663 855.181 85.7504 134.47 252.928 136.174 80.3831 27.6962 38.9497 76.0696 243.105
654000 84.0195 50.4973 63.2988 45.5849 221.406 396.925 246.934 101.73 180.89 878.65 190.845 129.571 48.2261 230.724 307.384 47.371 245.599 333.361 1482.64 283.103 106.416 76.7704 264.796 170.483 169.948 40.6047 135.781 113.256 580.845 21.4328 801.41 856.168 84.7442 132.562 254.379 135.689 79.8048 27.2253 38.6234 76.065 243.394
656000 84.3768 50.007 63.058 44.892 221.441 399.262 248.013 101.351 182.518 884.297 188.881 129.685 48.1856 232.674 304.624 47.8267 246.121 329.869 1485.96 283.061 106.112 77.3013 264.623 171.401 170.929 39.3192 136.022 114.223 584.065 20.8089 807.224 857.825 83.0917 130.688 255.025 135.341 79.4147 26.5525 38.7712 76.5586 243.785
658000 84.5523 49.6751 63.573 43.961 222.516 401.368 249.372 101.29 183.654 888.676 187.264 129.543 48.5454 234.344 302.591 48.4162 246.469 328.108 1489.56 283.329 106.34 78.327 264.691 172.499 172.065 38.3028 136.266 114.835 587.964 20.1955 812.326 860.197 81.7628 129.077 256.171 134.807 78.3489 27.1065 39.0829 76.5409 244.343
660000 84.8858 49.1592 63.6272 43.3976 223.483 403.581 250.776 101.029 184.363 894.84 185.716 128.689 48.8119 235.629 300.341 48.1831 247.326 325.786 1491.73 284.68 106.5 78.5723 265.076 173.784 173.918 36.8763 136.732 115.666 591.947 20.0761 817.921 861.634 80.9086 127.338 257.607 134.065 76.6032 27.5552 39.0379 76.7126 244.864
662000 85.324 48.6311 63.2267 42.9141 224.626 405.933 252.139 100.569 184.922 899.166 182.453 128.418 49.0521 236.995 298.479 48.1438 248.216 324.402 1496.05 285.583 106.359 78.8898 265.991 174.999 175.983 36.4522 136.695 116.53 595.643 19.4374 824.809 861.809 79.7644 125.286 258.685 132.727 75.3559 27.9459 39.4085 77.0581 245.377
664000 85.5136 48.5754 63.0687 42.8595 225.187 409.012 253.498 101.221 185.633 904.923 179.477 127.882 49.7652 238.321 297.046 47.605 249.524 323.858 1501.13 286.85 106.12 79.187 267.364 176.476 178.179 35.4264 136.387 117.384 599.16 18.9843 832.101 863.6 78.3635 123.064 260.383 131.247 74.9547 28.3198 39.6333 77.3997 246.117
666000 86.0386 48.7547 62.702 42.5065 225.272 412.481 254.771 101.07 185.926 910.314 177.994 127.422 50.2837 239.824 296.491 47.0824 250.911 323.02 1506.7 287.526 106.204 79.6738 268.363 176.914 180.58 35.5964 136.898 118.331 603.181 18.8149 839.397 864.354 76.8833 121.304 261.461 130.055 74.0991 28.7658 40.2617 77.202 246.886
668000 86.1954 48.951 62.2262 42.2368 225.329 416.208 256.314 100.893 186.264 914.597 177.028 126.772 50.8784 240.887 294.839 46.8448 251.584 322.149 1511.8 288.947 106.379 80.5183 269.352 179.39 183.399 35.5336 136.936 120.215 606.291 18.7406 847.436 865.434 75.6923 119.83 263.759 129.121 73.6933 28.9571 40.9277 77.1673 247.743
670000 86.5229 48.5123 61.9733 41.6704 226.149 419.941 257.481 100.081 186.746 920.441 176.092 127.597 51.1422 241.431 292.989 46.6237 252.453 321.182 1518.49 290.035 106.257 81.0027 270.248 180.917 186.141 35.6131 137.667 120.534 608.875 18.6411 856.104 866.549 74.7419 118.367 265.394 127.584 72.9639 29.5314 41.4388 77.2438 248.584
672000 86.9964 48.1121 62.0143 41.0004 227.434 423.521 258.183 99.511 187.563 926.57 175.359 127.529 51.1658 242.3 291.984 46.727 252.766 320.544 1523.12 291.142 106.341 81.5212 270.37 182.701 189.03 35.0801 137.906 121.496 611.562 18.5645 863.98 866.912 74.1256 116.454 266.93 126.236 72.7056 29.5855 41.6885 77.3794 249.353
674000 87.53 47.4232 61.8693 40.7177 228.02 426.781 259.691 99.2794 187.958 933.007 174.559 127.644 51.0279 243.113 290.732 46.6227 252.984 319.633 1528.22 292.114 106.902 81.1909 270.493 184.5 191.437 35.426 137.519 121.952 615.237 18.539 871.737 867.808 72.8726 115.135 268.678 124.472 72.4781 29.8946 41.952 77.4646 250.115
676000 88.0447 47.3501 61.3269 40.2319 228.916 429.669 260.819 99.2195 188.192 938.295 174.147 127.614 51.3031 243.9 289.722 46.9614 253.688 318.321 1533.73 293.715 107.157 81.0381 271.198 186.685 193.734 35.1279 136.998 122.533 619.567 18.461 880.612 867.657 72.4677 113.74 270.018 123.372 72.059 30.7695 42.2996 78.3918 250.976
678000 88.4214 47.0703 60.8957 39.2859 229.023 432.441 261.527 98.9031 187.687 942.778 172.95 127.455 50.9609 244.756 289.337 47.3694 254.904 317.441 1540.37 294.579 107.286 80.8893 271.842 188.836 196.107 35.2231 135.762 122.953 623.628 18.0214 890.713 867.049 71.7533 112.505 270.892 121.755 72.0918 31.0596 42.1689 78.3656 251.677
680000 89.2145 46.3512 60.7397 37.9274 229.288 435.811 262.479 99.3242 187.424 947.646 171.003 127.75 50.4728 245.536 288.024 47.6411 255.909 316.085 1545.25 294.857 107.175 81.0296 272.881 190.78 198.453 34.9811 134.778 123.282 626.66 17.7056 900.028 865.229 71.116 111.277 271.412 119.74 71.8838 31.3877 42.2957 78.8105 252.241
682000 89.5359 46.6398 60.7522 37.2631 230.105 439.784 263.268 98.6489 186.786 953.097 169.323 128.026 50.4859 246.357 286.927 47.4181 256.45 314.982 1549.97 295.748 107.355 80.6266 274.514 191.692 200.326 34.7023 134.299 123.102 629.498 17.4004 908.838 863.45 70.3086 109.787 272.307 118.465 72.2756 31.7152 41.9074 79.421 252.839
684000 89.8376 46.707 60.8542 36.5426 230.874 443.276 264.37 98.843 186.881 958.704 168.318 128.315 50.1624 247.088 285.736 46.9276 257.453 313.565 1553.41 297.41 107.924 80.9108 276.028 192.542 201.999 33.6624 134.046 123.644 633.134 16.8688 917.676 861.382 69.8201 107.128 273.451 117.703 72.2791 31.7211 41.6287 79.6652 253.462
686000 90.3711 46.9321 61.1212 35.9817 231.519 447.437 265.339 99.9819 186.943 963.916 167.485 128.839 50.4212 247.696 284.555 46.9068 258.308 312.211 1556.17 297.994 108.528 80.5562 277.604 193.135 203.845 33.8714 134.029 123.609 637.984 16.1456 925.567 859.601 69.5196 104.439 275.105 116.308 72.6403 31.7217 41.679 79.5298 254.139
688000 90.7539 47.0107 61.611 35.3452 233.021 451.825 266.643 100.513 186.904 968.867 166.434 129.379 51.1174 248.01 284.407 47.1358 259.847 310.319 1557.76 298.835 108.281 80.0997 279.409 194.04 205.127 33.5392 133.964 123.829 643.024 15.8768 935.369 857.808 68.5731 101.966 276.323 115.907 72.5844 31.1354 41.0074 79.4398 254.826
690000 91.0328 46.7217 62.167 34.566 233.37 456.001 267.405 100.95 185.808 974.54 165.774 128.99 52.1649 248.56 284.791 47.3515 261.406 308.786 1558.8 299.621 108.972 79.5582 280.644 194.843 206.958 33.1541 133.226 124.146 647.428 16.0075 945.95 854.027 67.7806 99.27 277.093 115.629 73.381 30.9816 40.8907 79.5085 255.456
692000 91.2563 46.4382 62.7625 33.6393 233.586 460.172 268.864 101.67 185.061 978.372 164.979 127.939 52.2252 249.138 284.799 47.5888 261.753 306.928 1562.06 300.931 109.544 78.9974 281.618 197.272 208.19 32.9107 132.839 124.548 651.983 15.8917 956.383 850.506 67.4336 96.7602 277.73 116.172 73.0194 30.7223 40.7222 79.4958 256.072
694000 91.7378 46.4082 63.0698 32.51 233.617 463.547 269.957 102.064 184.735 983.717 164.042 127.175 53.2744 250.101 283.971 48.0263 262.682 305.29 1564.09 301.688 109.698 78.7438 282.837 199.351 210.122 32.1907 132.815 124.135 655.89 16.127 966.527 847.125 66.4499 94.9962 278.586 116.303 73.1815 30.5977 40.7818 79.8559 256.7
696000 92.4455 46.952 64.0324 31.4367 234.249 467.255 271.649 102.001 184.064 988.225 162.596 127.464 54.1352 250.255 283.36 47.938 264.028 303.051 1569.42 304.186 110.602 78.0429 282.536 201.658 212.174 31.4096 132.846 123.965 660.748 16.4291 977.471 842.385 65.6058 93.4609 279.793 116.12 73.7444 30.8737 41.1832 80.3956 257.505
698000 92.9106 46.826 65.1309 30.3441 234.581 470.725 273.079 102.818 183.109 993.276 161.272 127.134 55.1547 249.997 283.407 48.5281 264.784 300.973 1575.03 306.535 111.569 77.0836 282.255 204.066 214.294 30.8136 133.305 124.26 666.3 16.6294 988.033 836.151 64.6789 91.5535 280.626 116.535 74.4721 30.8357 41.3377 81.4259 258.296
700000 93.311 46.9196 66.3582 29.2559 235.255 474.453 274.45 103.818 182.876 997.844 159.938 126.208 56.0321 250.051 283.292 48.4301 266.642 299.628 1580.12 308.995 112.62 75.7665 281.027 206.937 217.145 29.9756 133.823 124.231 671.414 17.2268 998.04 831.531 65.0055 90.191 281.263 117.714 75.3969 30.812 41.4082 81.9926 259.185
702000 94.0143 47.335 67.9557 28.4643 236.608 478.106 275.605 104.593 182.269 1003.67 158.497 125.675 56.87 249.161 282.754 48.1166 268.12 298.054 1585.23 310.499 113.146 74.9631 279.003 209.195 218.718 29.9269 134.199 124.98 676.23 17.2791 1006.96 826.101 64.6246 88.8035 282.571 119.278 76.1642 30.7224 41.7592 81.9777 259.955
704000 94.1112 47.9764 70.4335 27.9954 237.81 480.596 277.159 105.537 181.605 1009.28 156.072 125.575 57.2657 248.278 281.859 47.4586 269.697 295.67 1592.18 313.252 113.371 74.2076 277.719 210.96 220.437 30.492 134.129 125.606 681.207 17.6349 1016.22 821.702 64.1181 88.0336 283.211 121.106 76.3907 29.8891 42.0202 81.1844 260.736
706000 94.1818 48.423 71.9276 27.6379 239.182 483.546 277.947 106.285 181.539 1015.01 153.482 126.258 57.4737 247.409 281.161 47.6071 269.957 293.701 1598.27 314.732 113.726 73.8975 275.729 212.232 222.094 31.0063 134.471 126.489 684.943 17.635 1025.89 816 63.6847 86.7912 284.004 122.612 77.099 29.7694 42.1437 81.4042 261.434
708000 94.2661 48.2759 73.0337 27.4647 239.95 486.721 278.252 107.138 181.269 1019.88 152.242 126.564 57.7696 246.676 280.809 47.4944 271.18 292.13 1605.85 316.928 114.107 73.6077 272.486 213.881 223.257 31.4601 134.611 127.217 689.285 17.5496 1035.92 811.533 63.6886 85.4925 284.967 123.508 78.0096 29.4383 42.5238 81.2627 262.193
710000 94.7129 48.2838 74.3265 26.9666 240.873 489.431 279.199 108.422 181.807 1024.8 149.952 125.971 58.1212 245.738 280.869 47.5318 271.367 291.263 1612.76 318.232 114.613 73.5967 269.153 214.583 224.643 32.2088 134.702 127.472 693.279 18.0963 1046.76 806.988 63.5084 84.8976 286.235 124.383 79.0919 29.0131 42.9703 81.1997 262.95
712000 95.2455 48.1998 76.0446 26.9044 241.494 491.716 280.597 109.591 182.822 1029.74 147.665 126.207 58.4708 245.387 280.636 47.2064 271.692 289.742 1619.96 320.374 114.537 74.1602 265.083 214.909 226.057 32.9795 134.471 127.535 698.172 18.6693 1057.49 801.916 62.2501 84.3177 287.695 124.692 80.3191 28.8983 43.4457 80.5778 263.697
714000 95.7266 48.3498 77.3174 27.37 242.136 493.487 281.331 109.649 183.289 1034.77 146.603 126.389 59.1871 244.383 280.493 47.1756 271.68 287.189 1627.2 322.316 115.034 74.369 261.373 215.276 227.033 33.5774 134.242 127.432 702.648 18.981 1068.56 798.987 61.1153 83.3255 288.328 125.725 81.0765 28.6323 43.6588 80.6265 264.401
716000 96.7439 48.1766 79.0165 28.0874 242.469 495.36 281.747 109.449 183.161 1040.08 146.052 125.98 59.4047 243.085 279.21 47.3212 272.263 285.218 1633.6 323.841 115.179 74.34 257.123 215.046 228.155 34.2231 134.056 127.467 706.895 19.2008 1079.69 795.792 60.0322 82.6624 289.681 126.055 82.1606 28.3002 44.0222 80.1685 265.013
718000 97.6256 47.8273 80.36 27.9197 243.204 497.402 282.467 108.939 183.775 1045.46 144.774 126.431 59.1779 241.737 277.602 47.5404 273.201 284.004 1639.29 324.395 115.754 74.2548 253.041 215.121 229.496 35.1964 135.193 127.102 711.367 19.4512 1092.1 794.172 58.4218 82.3352 291.023 126.781 82.3701 28.2582 44.8656 79.8098 265.731
720000 98.1942 47.7828 81.6516 27.6948 243.745 499.263 282.85 108.577 183.327 1051.9 143.977 127.53 58.8951 239.952 275.686 47.186 274.449 283.246 1641.85 325.51 116.371 74.2062 250.034 214.637 230.637 35.5262 136.886 127.542 715.382 19.5388 1103.5 793.909 57.8582 82.2691 292.099 127.563 83.3955 27.8955 45.8531 78.9949 266.434
722000 99.1338 47.3061 83.4988 27.491 243.776 501.035 283.323 107.537 182.722 1058.07 143.102 128.817 58.7443 238.173 274.819 46.926 274.364 283.651 1645.3 326.039 117.214 74.1524 247.184 213.174 231.778 35.3235 138.327 128.231 719.186 19.6141 1114.91 795.617 57.0335 81.5438 293.254 128.977 83.7931 27.5127 46.676 78.3516 267.142
724000 99.629 47.1218 85.122 27.1497 243.922 502.906 284.298 106.653 182.968 1062.25 142.575 128.859 59.4712 236.14 273.97 46.4269 273.619 283.079 1649.32 327.539 117.517 73.7392 245.015 211.924 232.582 34.911 139.502 128.16 723.578 19.3936 1127.41 797.583 56.7938 81.0237 294.093 129.762 83.702 27.9277 46.9987 77.6597 267.807
726000 100.481 46.6487 87.0195 27.0284 244.241 505.397 285.705 105.63 183.367 1067.65 141.895 128.639 59.5675 234.491 273.035 46.406 272.929 282.983 1649.68 328.736 118.016 72.9577 243.212 210.389 233.502 34.4911 140.463 128.109 727.152 19.4999 1139.54 799.564 56.3426 81.0401 295.528 130.395 83.4528 27.9766 46.8414 77.2707 268.432
728000 101.089 45.7691 88.8578 27.1444 245.54 507.469 287.648 104.605 183.715 1072.23 141.704 129.295 59.8048 232.911 273.478 46.0802 271.378 282.746 1650.76 329.652 118.449 72.2994 241.05 209.192 234.684 34.7977 140.858 127.614 730.509 19.3038 1151.5 802.196 56.2453 80.8779 296.045 131.192 83.076 28.499 47.2036 77.5228 269.125
730000 101.576 45.4203 90.5004 27.3736 247.15 509.511 288.859 103.268 185.329 1077.18 141.612 129.538 60.3864 231.571 273.803 45.8673 270.791 282.349 1651.35 330.431 118.692 71.2896 238.058 208.883 235.633 35.4952 142.033 127.113 734.292 19.1592 1163.17 805.14 56.6698 80.2956 296.517 132.081 82.2207 28.6569 47.0131 76.9344 269.83
732000 102.249 45.202 92.3378 27.4777 247.582 512.206 289.548 101.853 186.725 1081.34 141.496 130.162 60.398 231.159 272.745 46.4039 270.99 282.245 1650.26 330.768 118.559 70.1513 234.954 208.589 236.796 35.7755 142.748 127.509 737.616 19.31 1175.61 808.801 56.5284 79.6477 296.805 132.799 81.7009 28.5273 47.024 76.2584 270.471
734000 102.624 44.9928 93.9667 27.562 248.667 514.116 290.983 100.234 187.247 1085.8 141.549 131.703 61.247 230.127 271.755 46.6132 270.556 281.785 1652.52 331.379 118.484 68.8296 232.499 208.058 238.629 35.4843 143.33 127.308 740.315 19.091 1187.7 812.619 56.4119 78.9428 297.728 133.946 81.2454 27.9522 47.132 76.3861 271.188
736000 102.575 44.5006 95.4393 27.6106 249.778 516.8 293.169 99.0332 188.545 1089.54 140.883 133.57 61.5909 229.154 269.986 45.9252 271.328 282.508 1656.26 331.446 118.495 68.0953 229.596 208.023 239.792 35.8439 143.382 128.032 743.087 19.0496 1199.63 817.901 56.0646 78.3176 298.743 134.883 80.1223 27.4156 47.4223 76.9402 272.012
738000 102.95 44.1467 97.4364 27.4522 251.158 518.611 294.827 97.3178 189.777 1092.96 140.314 134.695 62.0714 227.99 268.273 45.9269 271.444 284.438 1657.88 332.227 118.832 67.3504 226.38 207.726 240.397 35.984 142.952 127.859 746.039 18.7705 1211.58 823.08 56.2595 78.0286 299.66 135.449 79.4212 27.0269 47.9167 78.0359 272.766
740000 103.424 44.4981 99.6931 27.8462 251.894 520.72 296.884 96.1339 190.174 1095.75 140.355 135.867 62.615 226.877 266.969 45.8685 272.14 286.386 1661.16 332.723 118.359 66.5923 222.844 206.845 241.841 36.1471 143.304 128.017 749.637 18.8931 1222.96 827.84 55.9314 78.0905 300.131 135.793 78.6062 26.5282 48.3794 78.8528 273.589
742000 103.843 44.4889 101.981 28.2509 252.984 523.519 298.032 95.2349 191.331 1100.14 139.474 136.4 62.8678 225.634 265.849 45.6245 273.487 288.683 1665.24 332.81 117.954 66.0745 219.737 206.052 242.295 35.8637 143.789 127.753 753.332 19.498 1234.96 831.523 56.2109 77.5062 300.649 136.367 77.9956 25.8175 48.4674 79.4406 274.429
744000 104.228 44.8773 104.473 28.8489 253.872 526.629 299.182 94.6754 191.878 1103.42 137.747 136.692 62.8654 224.452 265.248 45.8121 275.049 291.388 1668.86 333.376 117.881 64.834 216.571 205.466 242.474 36.049 144.286 127.371 756.629 19.8917 1247.55 834.731 56.1226 76.4951 301.345 137.156 78.3359 25.6745 48.6785 81.1642 275.307
746000 104.432 44.4375 107.303 29.3454 254.261 529.695 300.01 93.2776 192.192 1108.45 136.709 137.659 63.248 223.924 263.788 45.3412 276.606 293.555 1668.82 333.813 117.631 63.8385 214.202 204.376 242.54 36.3814 144.872 127.673 760.057 20.1818 1259.63 838.174 56.3341 75.2476 302.028 137.758 78.3926 25.6635 49.0722 82.6409 276.089
748000 104.426 43.4897 110.071 29.6453 255.459 531.793 300.643 92.0634 191.846 1113.43 136.184 139.317 63.5174 224.028 261.074 45.8886 278.34 296.728 1667.65 333.41 117.336 63.3901 209.96 203.344 242.833 37.3234 144.899 127.905 762.854 21.0993 1272.78 839.656 55.5135 73.6461 302.999 138.56 78.9088 25.6557 49.5603 84.0821 276.783
750000 104.267 43.4153 112.619 29.6932 255.579 533.02 301.286 90.2083 192.817 1117.93 135.68 140.159 63.8162 223.475 258.586 45.8388 279.544 299.21 1666.56 332.885 117.286 62.8376 205.885 202.188 243.282 38.6471 144.732 127.846 765.784 21.5254 1285.1 841.021 54.8486 72.7121 303.757 139.417 78.5818 25.5068 49.9133 85.3605 277.32
752000 104.439 43.492 114.939 29.9111 256.615 534.978 301.982 89.6047 194.213 1121.94 134.472 140.617 64.2925 223.017 256.624 45.8642 280.514 301.549 1665.61 333.474 117.912 62.2287 202.151 201.68 242.714 40.3469 145.375 127.374 767.864 21.9207 1297.85 842.17 53.9093 71.7272 304.676 140.023 78.4947 25.1799 49.9106 87.0104 277.967
754000 104.406 43.4526 117.298 30.5385 258.161 537.477 303.443 87.9243 194.339 1126.25 132.818 141.468 65.7342 222.736 255.337 46.2628 279.729 303.537 1664.18 334.244 118.106 61.7756 198.437 201.118 241.674 40.7333 146.19 127.04 771.471 21.9851 1310.57 843.02 53.5646 71.1456 305.635 140.421 78.725 25.5943 50.2521 88.705 278.637
756000 104.906 43.0764 119.814 30.9036 259.312 539.675 304.589 86.8388 195.338 1128.22 131.543 141.913 66.043 222.742 253.856 47.0514 279.641 303.885 1663.65 334.393 118.856 61.0638 196.051 199.876 241.114 41.493 147.228 127.621 775.6 22.5575 1322.96 842.727 52.8119 69.3509 305.457 140.731 78.8528 24.958 51.0319 90.0836 279.195
758000 105.305 43.417 122.853 30.5073 260.18 541.386 306.097 85.239 195.274 1130.98 130.574 142.287 65.7667 222.781 252.282 47.4279 279.525 304.529 1661.19 334.316 118.836 60.9444 193.408 199.105 241.165 41.53 147.836 127.898 779.48 22.6941 1335.94 843.259 52.4316 67.7101 306.663 140.929 79.1388 24.6429 52.0581 91.5464 279.728
760000 105.099 43.2564 126.134 30.1403 260.665 542.998 308.216 84.2183 195.389 1130.13 130.734 142.136 66.5365 222.529 251.453 47.3934 279.346 303.58 1658.1 333.399 118.898 60.1148 190.689 198.789 241.232 41.8468 148.257 128.434 782.924 22.8698 1348.13 843.8 50.5391 66.3836 307.889 141.612 78.9621 24.6496 51.6814 93.1454 280.057
762000 105.524 43.1868 129.151 29.3564 260.978 544.221 310.118 83.0446 195.486 1129.28 129.901 142.787 66.3383 222.64 250.6 47.9389 279.327 303.284 1656.31 332.421 118.943 60.1748 188.528 197.802 241.302 41.5897 148.142 128.882 785.249 23.0716 1361.1 846.953 49.2417 65.1191 309.631 142.172 79.0596 24.1959 51.9728 94.7765 280.495
764000 105.776 43.193 132.987 28.8768 261.697 547.218 310.84 82.5385 194.715 1129.94 129.75 143.361 66.9702 222.301 249.431 48.3841 279.143 302.166 1655.48 331.298 118.731 59.6312 186.25 197.569 241.536 41.5747 148.633 128.884 787.359 23.7513 1373.6 848.587 47.6099 63.8305 311.188 142.206 79.0498 23.0568 51.733 96.2354 280.927
766000 105.981 43.3006 136.166 28.6002 262.721 549.227 311.783 82.4339 194.259 1132.26 129.797 143.186 67.2707 221.507 249.23 48.6173 278.204 301.124 1654.67 330.525 119.749 59.1503 183.424 196.817 241.225 40.8908 148.928 128.711 791.283 24.0745 1385.65 848.234 46.0806 62.4443 312.205 142.152 78.965 22.9982 52.022 98.0559 281.348
768000 106.358 43.6908 139.503 28.6424 264.201 550.757 312.431 83.1469 191.666 1135.6 130.215 143.562 68.0316 221.188 248.53 48.8084 278.287 301.162 1653.66 329.436 120.014 59.0425 181.011 196.692 241.87 41.152 149.433 127.633 794.513 23.7505 1398.23 847.788 44.3832 62.3417 313.298 141.124 78.9633 23.2289 53.0026 100.019 281.909
770000 106.451 43.9593 142.772 28.7464 265.538 551.638 314.041 83.3346 189.442 1137.48 130.913 143.337 68.0677 221.819 247.279 48.5583 278.244 301.44 1652.4 328.313 120.638 58.592 178.756 196.289 242.946 41.1583 150.504 127.681 798.551 23.8577 1412.09 847.795 43.2315 61.5487 314.181 140.291 79.093 22.8688 54.0034 101.781 282.491
772000 106.449 44.4094 145.885 28.0056 266.914 551.36 314.25 83.895 186.406 1138.4 131.509 142.333 68.6782 222.867 245.252 48.4048 277.643 301.413 1649.55 326.503 121.777 57.8616 176.901 196.99 243.348 41.5177 151.515 127.11 801.124 24.1231 1426.1 845.993 42.1022 60.6934 313.946 139.706 78.2154 22.4096 54.8555 103.856 282.757
774000 106.626 44.9798 148.536 27.1145 267.508 552.107 315.044 83.7856 183.399 1138.62 132.849 141.749 69.833 223.862 243.373 48.3664 275.939 301.707 1646.17 325.342 121.736 57.3677 175.718 196.614 243.348 42.3738 151.566 126.987 804.1 24.3552 1438.71 845.939 41.0506 59.4577 313.07 138.842 78.7559 22.1027 55.9822 107.599 283.065
776000 106.774 45.1732 151.215 26.3872 268.236 552.789 315.637 84.147 181.362 1140.17 133.453 140.222 70.6958 224.412 243.194 48.3954 274.748 301.037 1642.42 323.229 122.096 57.1646 176.261 197.036 243.527 43.707 151.579 127.248 807.309 24.5382 1450.81 846.894 39.8453 57.5042 312.623 137.811 78.443 21.9703 56.4716 110.514 283.426
778000 107.063 44.8851 154.702 25.4272 268.721 554.419 317.046 84.0516 180.376 1140.65 134.392 139.581 71.6282 222.939 243.184 48.1718 274.188 300.607 1638.15 321.793 122.608 56.2674 176.444 197.197 243.672 43.3978 151.003 127.676 810.741 24.7296 1462.47 847.845 39.0597 56.4174 312.316 135.272 77.5009 21.6442 57.4276 113.561 283.731
780000 106.632 44.5637 157.874 24.8727 269.623 555.825 318.093 83.7212 180.264 1141.52 134.819 138.671 72.6757 222.937 243.895 48.5738 274.097 301.81 1631.06 321.68 123.034 55.542 176.842 197.094 244.556 44.5372 151.302 128.29 814.321 24.3468 1474.31 848.852 38.4007 55.4372 313.314 132.829 76.9737 21.0353 58.1906 116.634 284.226
782000 107.01 44.453 160.815 24.279 269.43 556.596 318.886 83.4417 180.095 1140.96 135.627 137.912 73.9903 222.885 244.754 48.2479 273.436 302.508 1624.04 321.911 124.049 54.4743 177.791 197.494 244.908 45.969 151.163 128.541 817.763 24.804 1486.89 850.689 37.8035 55.9405 314.267 130.78 76.975 21.5931 58.6958 119.442 284.783
784000 107.202 44.6728 163.172 23.6269 270.336 557.291 320.419 83.3463 179.993 1140.79 136.067 137.235 75.1453 222.977 245.168 48.4407 273.275 304.507 1618.62 322.83 124.478 53.4607 179.609 198.15 246.228 47.4236 151.605 128.55 820.609 24.994 1499.32 850.578 37.3675 55.6765 314.643 129.375 77.3954 21.4288 57.9212 122.101 285.401
786000 107.21 44.3927 165.514 22.8761 271.484 559.622 322.231 83.6165 179.5 1140.65 136.207 136.21 76.1222 222.934 244.726 48.3547 273.678 305.224 1613.41 324.309 124.584 52.6575 180.984 198.746 247.151 48.5119 151.493 128.593 824.489 25.7437 1511.6 850.848 37.1064 54.4679 315.491 127.733 77.8803 21.1079 57.6054 125.142 286.005
788000 107.029 43.9693 168.343 22.1506 272.608 560.807 324.396 84.1918 179.319 1141.98 135.998 134.776 76.2481 223.75 242.282 48.4771 274.714 305.769 1607.9 324.983 125.432 51.6082 181.459 199.624 248.175 49.7533 151.549 128.258 827.77 25.9878 1524.64 850.15 37.119 53.8374 316.606 125.524 77.5838 20.6595 57.2975 127.072 286.495
790000 106.526 43.3575 171.072 21.0273 275.25 562.517 326.462 84.6597 179.033 1145.13 135.341 135.056 76.4881 223.744 239.425 48.4554 275.413 304.583 1603.61 326.04 125.039 51.1231 181.812 200.29 248.588 50.7843 150.627 127.468 831.591 26.557 1537.32 850.225 36.6263 52.8904 317.509 123.372 78.4247 20.2924 56.654 128.807 286.98
792000 106.419 42.8468 173.377 19.812 276.453 562.551 327.181 85.5912 178.802 1148.95 134.917 134.628 76.4682 224.862 236.763 48.3734 275.259 304.039 1598.63 326.277 125.74 50.9325 180.988 201.627 249.819 51.942 150.275 126.52 831.781 27.4799 1550.79 852.533 35.9637 51.808 318.595 120.691 79.1238 20.0644 56.6418 131.446 287.424
794000 106.168 42.4884 176.313 19.6211 278.269 562.188 328.433 86.3383 178.248 1150.93 135.011 134.541 76.8832 225.464 233.506 48.5614 274.662 303.533 1593.02 326.275 126.5 50.37 181.271 202.959 250.79 53.0457 149.802 125.785 832.565 28.5839 1563.46 855.138 34.7375 51.3015 319.022 117.87 79.3873 19.8268 55.8878 133.809 287.814
796000 106.363 41.8784 178.149 19.0459 279.55 560.555 329.071 88.1253 177.183 1152.61 135.536 134.52 77.1585 226.7 229.921 48.5945 272.551 302.259 1592.35 327.441 126.505 49.7262 181.999 203.804 251.15 53.0932 149.814 125.312 831.724 29.203 1576.69 857.419 34.2883 51.2495 320.518 114.164 79.849 19.664 55.6655 135.328 288.168
798000 106.027 41.3452 179.895 18.263 280.495 559.216 330.056 89.8678 175.604 1154.06 136.369 133.613 76.7922 227.316 227.573 48.8851 269.574 301.15 1589.12 327.445 128.133 49.4187 181.957 204.975 252.492 53.4206 149.467 124.831 832.039 29.8251 1590.31 860.762 34.2165 51.5636 321.41 110.628 80.4721 19.6791 55.4157 136.17 288.497
800000 105.979 41.0664 181.877 17.9778 281.784 558.499 330.951 90.1106 174.908 1153.89 136.89 133.211 76.4812 227.546 226.186 49.4765 268.748 301.556 1583.69 327.233 128.961 48.5786 181.974 206.219 253.148 53.605 149.053 124.43 832.982 30.6086 1602.84 865.935 34.3673 52.0303 322.979 106.963 80.6623 19.5151 54.969 137.552 288.886
802000 105.69 41.1434 183.252 16.9463 282.97 557.275 331.459 91.7389 174.052 1154.35 137.314 133.451 76.298 227.483 224.65 49.9176 267.554 302.032 1577.8 327.519 129.984 48.4344 182.71 207.786 254.332 53.129 147.736 124.896 833.693 30.3847 1615.8 869.558 33.8639 52.5676 324.267 103.264 81.2795 19.0955 54.2691 138.561 289.213
804000 105.065 41.313 184.798 16.5507 284.128 557.556 332.091 93.0143 174.337 1154.09 138.131 133.729 75.8396 227.492 222.187 50.2687 267.381 302.186 1572.37 327.081 131.066 48.4958 183.613 209.562 255.11 53.3797 146.788 126.397 834.59 30.2765 1627.05 870.759 33.6643 52.3203 324.147 100.052 82.2574 18.863 53.7063 139.941 289.541
806000 104.412 41.1344 186.926 15.7315 285.1 556.923 332.592 94.43 174.086 1154.68 138.68 134.313 75.0146 227.779 220.186 50.4297 268.54 302.88 1567.14 326.403 131.276 48.1073 182.853 211.719 256.445 53.2172 144.031 127.05 833.374 29.9864 1637.47 873.889 33.7859 52.8791 323.912 96.4848 82.9608 18.252 53.8768 141.146 289.752
808000 104.028 40.9446 188.703 14.7887 285.576 557.18 332.831 95.7907 174.329 1152.72 138.782 135.11 75.6739 227.588 219.736 50.2712 268.994 303.442 1563.19 326.549 131.01 48.3474 182.95 213.415 257.889 54.4725 142.619 127.426 831.62 30.3406 1648.5 877.265 33.443 53.5763 323.913 93.6265 84.3832 18.1704 54.2984 142.598 290.152
810000 103.659 40.0134 190.392 14.4046 286.443 557.559 333.102 96.8601 174.326 1150.67 138.477 135.913 75.8866 226.449 219.666 49.8643 269.42 303.935 1558.23 325.133 131.349 47.9276 183.006 215.399 259.447 55.743 140.207 129.11 831.206 30.3353 1659.1 880.965 33.5452 54.4478 325.434 91.3007 84.9831 18.9113 54.2188 143.292 290.508
812000 103.772 39.162 191.487 13.3121 287.869 557.664 334.159 98.1932 175.122 1148.55 139.111 135.264 75.4655 225.902 219.017 49.673 269.227 305.234 1553.53 323.534 131.627 48.0277 183.11 216.753 260.033 57.6417 138.99 130.147 829.766 30.2933 1668.87 883.699 33.8573 54.9185 326.986 89.148 86.3283 18.3912 54.6701 143.829 290.808
814000 103.327 38.7382 192.636 12.8702 289.035 557.436 334.932 100.259 176.067 1147.91 139.877 135.697 75.7207 224.893 218.681 49.5175 268.869 307.408 1548.72 321.627 132.533 47.9282 182.913 217.901 259.84 58.7046 137.889 131.477 830.324 30.0556 1678.23 888.101 34.0348 55.2474 326.81 87.457 86.8409 18.2456 55.6471 144.132 291.213
816000 102.831 38.1263 194.544 13.2569 290.398 556.578 336.41 102.689 177.273 1144.49 141.528 137.221 75.2481 224.664 218.18 49.3702 268.124 310.661 1543.25 320.311 133.689 48.1307 182.443 217.908 259.622 60.9005 137.263 132.585 828.814 30.1951 1688.02 892.098 33.8096 55.4329 325.515 85.5713 87.3809 18.2858 55.7908 143.05 291.542
818000 102.587 37.6016 196.215 13.6949 291.759 555.306 337.081 105.064 177.816 1141.67 142.547 138.45 75.1355 223.887 218.212 49.5391 267.594 314.753 1537.19 319.268 134.487 48.377 182.291 217.496 259.315 61.7941 136.213 133.44 828.743 30.76 1697.77 897.112 33.521 55.6472 324.593 83.8564 87.8231 18.508 57.2962 142.771 291.93
820000 102.19 37.0196 197.992 13.6526 293.422 553.606 337.106 106.677 177.677 1137.94 144.335 138.983 75.2091 222.892 217.667 49.3664 267.664 318.294 1531.85 319.662 134.867 48.4403 182.802 217.626 259.46 62.3265 135.255 133.353 827.174 30.3704 1708.32 902.962 33.9733 55.7186 323.389 81.9652 87.8148 17.9476 58.2113 142.28 292.187
822000 101.599 36.8251 199.062 14.218 294.843 551.403 337.478 107.995 177.075 1135.02 146.076 138.601 75.2806 223.08 217.14 49.2753 267.866 322.159 1526.51 319.087 134.925 48.0697 183.409 218.559 259.355 63.2389 134.718 133.449 824.868 30.1429 1718.92 909.304 34.6899 56.4916 322.878 81.321 87.9866 17.4391 58.5228 141.598 292.512
824000 101.006 36.4655 199.98 14.5718 295.587 549.147 338.581 108.785 176.63 1132.06 148.177 139.037 75.7327 222.447 217.117 48.713 268.213 326.176 1522.79 318.845 135.201 47.9228 184.082 220.071 259.697 63.3767 133.589 134.007 824.3 30.225 1728.06 915.864 34.361 57.0403 323.185 80.6291 88.398 17.1783 58.3036 140.045 292.89
826000 100.623 36.715 201.35 15.0146 296.309 547.311 340.677 109.595 177.111 1128.46 149.292 139.736 76.5258 222.368 216.659 48.0151 268.085 329.787 1518.11 319.698 136.56 47.4887 185.378 222.037 260.097 62.7544 132.392 133.644 822.475 30.1084 1737.13 921.93 33.6865 56.9324 322.127 79.4823 88.639 17.6412 58.222 138.647 293.22
828000 100.152 37.0451 201.863 14.8591 297.071 545.468 343.558 110.878 178.525 1126.57 149.809 140.316 77.0324 221.97 214.974 46.8159 268.89 332.859 1514.22 321.778 137.209 46.9967 186.306 223.578 260.336 62.6698 131.286 133.452 820.988 30.0963 1748.1 929.907 33.656 57.5002 321.442 78.1424 88.6987 18.0703 58.3671 138.429 293.747
830000 99.728 37.332 202.305 15.2973 296.743 543.825 345.8 110.895 179.112 1125.01 150.367 140.863 77.4406 221.396 214.565 45.9621 270.453 336.401 1511.87 322.39 137.505 46.7285 186.704 225.33 258.999 63.461 131.068 132.665 818.97 30.1629 1759.54 938.524 33.4883 57.6406 320.841 77.5594 89.3273 16.8412 58.9021 138.399 294.26
832000 99.6273 37.5821 202.843 15.4518 296.912 543.302 347.093 111.06 179.899 1123.77 150.555 141.402 77.811 220.826 215.739 45.2543 271.724 337.976 1510.75 323.097 138.73 46.4435 187.181 226.794 258.25 64.3138 130.483 132.899 815.357 30.9261 1771.76 947.591 33.195 58.8067 320.85 76.3924 90.8325 16.4436 59.5453 138.773 294.956
834000 99.5872 37.5536 203.667 15.6557 297.868 544.207 348.239 112.273 181.395 1123.54 149.98 141.229 79.0399 219.557 214.859 45.179 272.462 339.481 1511.2 324.477 139.305 45.9898 188.024 227.777 258.3 65.1111 129.926 132.449 813.718 31.7187 1783.64 956.933 33.0283 59.2025 320.293 74.9562 91.4002 15.7313 59.9744 138.04 295.674
836000 99.895 37.3881 205.094 15.863 298.438 543.344 350.108 112.747 181.328 1122.58 148.494 140.861 80.3816 218.426 214.789 44.5991 273.238 339.719 1511.48 325.842 139.46 45.7208 189.367 228.699 258.324 66.5252 129.152 131.906 813.376 32.2688 1795.5 965.808 33.1665 58.5985 318.132 72.6885 91.3153 15.4036 59.9372 137.445 296.185
838000 100.457 37.0566 206.832 16.2982 298.742 541.698 351.629 114.287 182.033 1121.57 147.348 140.454 81.1642 217.978 214.277 44.446 273.473 340.478 1509.39 325.786 139.97 45.3811 189.908 229.05 257.714 66.4556 128.265 131.44 811.635 32.7217 1807.57 974.759 34.2817 57.8715 316.529 70.9762 90.8576 15.1431 59.7826 136.16 296.547
840000 100.451 36.6645 208.129 16.1183 299.66 540.707 352.723 115.179 183.057 1119.67 146.706 140.435 82.5959 218.083 214.196 44.5931 274.349 340.355 1510.11 326.68 141.558 45.1292 189.387 228.637 256.632 67.2487 126.538 131.045 811.372 33.1676 1820.77 984.902 35.2051 57.3376 314.728 69.4802 91.2448 15.3048 60.057 134.614 297.12
842000 100.074 36.5307 209.277 16.093 301.759 540.528 354.88 115.572 184.298 1116.35 144.757 140.638 83.711 218.494 214.345 45.1676 276.319 341.258 1512.33 326.565 142.593 44.9404 188.469 228.83 256.296 68.355 124.551 130.418 808.692 33.214 1833.32 995.41 36.0254 56.4847 314.231 67.2162 90.9166 15.3998 60.4348 133.805 297.714
844000 99.7271 36.1681 210.024 16.672 302.977 541.895 355.797 115.236 184.483 1112.32 143.905 140.815 85.4799 218.414 213.148 44.9168 277.922 341.512 1513.55 327.615 143.539 44.3216 187.894 229.045 256.308 68.3517 121.681 130.313 806.313 33.241 1844.41 1006.99 36.5139 55.9258 312.084 65.6848 90.6396 15.1948 59.8978 132.806 298.093
846000 99.9797 36.2542 210.581 16.676 304.194 542.668 357.168 115.085 185.549 1111.32 142.566 141.789 86.8584 219.142 214.234 44.3945 279.883 341.629 1516.87 329.355 144.19 44.1077 188.17 228.758 256.328 68.6687 118.744 130.113 803.776 34.4931 1854.27 1017.7 36.4519 55.8444 310.438 64.5635 90.1678 14.6369 60.0308 132.049 298.742
848000 99.6907 36.4662 211.723 16.9816 304.712 541.622 359.674 114.367 187.485 1113.73 141.394 142.19 88.0366 219.195 215.787 43.975 281.615 342.294 1523.27 331.831 145.097 44.2458 187.304 229.001 257.583 68.4222 116.192 129.483 801.641 35.6611 1861.9 1028.15 37.3271 55.5556 308.134 63.4216 90.1447 13.9243 60.5581 131.242 299.526
850000 99.4218 36.9165 212.4 17.1751 306.524 541.048 362.656 114.286 188.816 1114.84 139.274 142.521 88.1813 218.992 217.091 43.6824 283.232 343.269 1527.98 333.835 145.76 44.8564 184.615 228.925 257.476 68.0129 114.828 129.186 798.573 36.3089 1871.47 1038.44 38.1061 54.3387 305.16 62.3902 90.432 13.853 60.7294 131.14 300.168
852000 99.338 37.2785 212.012 16.8249 307.491 540.757 365.59 113.359 190.39 1115.83 138.347 142.72 89.1235 219.33 217.889 43.0311 285.247 345.665 1535.87 335.416 146.228 44.4487 183.968 228.009 259.458 69.0089 113.866 129.803 796.814 37.199 1882.57 1048.13 38.4408 53.7735 304.393 61.9016 91.514 14.0181 61.4566 131.019 301.188
854000 98.5228 37.2958 212.473 17.0946 308.112 539.233 368.446 112.983 193.52 1117.22 136.713 142.693 89.8808 218.426 219.15 42.2685 287.709 347.401 1544.37 336.841 145.993 44.4978 182.405 228.108 260.33 70.5662 112.111 129.798 793.361 38.48 1893.64 1059.49 39.2938 53.0778 304.19 60.9532 92.2719 14.0029 61.9769 131.544 302.161
856000 97.1305 38.3138 212.372 17.6782 309.559 538.583 371.31 113.538 196.008 1119.28 131.66 143.297 90.4902 217.822 219.652 42.7255 290.609 347.738 1551.28 340.986 145.405 43.6546 180.374 228.656 261.122 70.9928 110.231 129.96 789.417 39.1243 1903.64 1071.16 38.4236 52.8099 303.997 60.7083 93.1387 13.6569 61.9013 133.023 303.036
858000 96.5725 39.403 212.634 18.2233 310.203 536.742 374.849 114.919 198.861 1119.04 127.043 143.345 91.0411 217.611 220.158 43.3022 292.698 350.316 1559.02 344.398 145.337 42.8581 178.602 229.453 263.138 72.025 108.878 129.486 788.18 39.8333 1912.9 1080.66 39.7594 52.5147 302.837 60.3421 92.5874 13.8349 62.0601 133.317 303.975
860000 96.0644 39.7447 212.94 18.0895 311.86 533.795 377.956 116.84 200.595 1120.71 124.356 143.392 91.7867 217.899 219.29 44.266 292.971 352.23 1567.64 347.518 144.645 41.744 176.036 229.845 265.68 73.3665 106.928 129.047 788.182 40.5844 1923.71 1090.91 40.8123 52.7667 301.024 59.6829 92.8 13.1035 61.4483 134.802 304.927
862000 95.5772 40.3268 212.771 18.0078 312.427 531.298 380.506 118.034 201.513 1119.89 123.086 142.693 92.6504 218.964 219.584 44.2521 291.9 355.326 1576.71 349.35 144.5 40.5923 173.62 230.05 267.584 74.4999 105.463 129.222 787.307 40.9182 1935.47 1100.88 41.0589 52.4893 299.989 59.7883 92.8489 11.9734 61.5177 136.73 305.784
864000 95.3757 40.7922 212.565 17.8242 313.183 530.412 383.313 119.162 202.455 1116.86 119.69 143.436 92.84 220.645 220.794 44.1049 290.865 356.632 1585.83 351.432 143.881 39.3562 171.008 230.637 269.091 75.0632 103.782 127.013 785.135 41.1109 1949.39 1108.19 41.95 53.3403 298.97 60.6878 93.3686 11.3413 61.195 139.188 306.548
866000 95.0649 41.106 212.071 17.5157 314.106 530.003 385.755 120.735 203.92 1113.66 115.837 143.757 94.6269 221.271 221.738 44.1552 292.298 356.59 1596.01 353.612 144.148 38.9971 169.455 231.333 271.109 75.0093 102.157 125.625 782.025 40.9835 1964.63 1115.57 43.3523 54.2301 296.301 60.6364 94.0178 10.78 61.3888 142.603 307.455
868000 95.0399 41.8087 210.679 17.7553 315.187 528.61 387.093 121.082 204.192 1110.25 113.06 143.769 96.0633 221.594 223.302 44.1383 293.11 356.393 1608.77 356.989 144.549 38.5479 167.59 232.087 273.08 75.2281 100.37 123.883 780.221 40.4105 1979.21 1122.15 45.0015 55.9649 293.726 62.423 96.0779 10.4619 61.2646 145.067 308.405
870000 94.9565 42.551 207.244 16.6729 314.858 527.956 389.964 122.933 205.117 1104.55 109.703 144.527 97.1003 221.93 224.717 44.2562 295.224 356.132 1623.54 359.564 144.266 37.8428 165.459 231.828 274.388 76.0603 99.7491 122.723 777.761 40.084 1994.72 1127.98 46.9713 57.6686 291.671 62.8582 97.7231 10.3936 62.0334 146.805 309.312
872000 94.7726 42.9892 202.929 16.3467 314.877 526.476 393.583 124.641 207.699 1099.1 106.852 145.132 98.8222 223.073 226.885 44.614 296.858 355.993 1637.51 361.453 144.491 38.059 163.321 231.529 275.357 77.0627 98.5033 121.592 777.962 39.2497 2008.08 1135.38 48.8361 60.1115 291.129 64.1275 99.025 10.1822 62.484 148.734 310.396
874000 93.8873 43.3112 199.415 16.2437 314.668 522.546 395.035 126.34 209.008 1095.05 104.2 145.714 100.246 224.838 228.556 44.9213 297.512 354.663 1647.47 362.982 144.565 37.6157 161.233 232.847 276.758 78.2715 97.1989 121.231 775.688 38.1204 2020.81 1142 50.121 60.6481 289.543 64.2369 99.6114 11.549 62.5017 151.811 311.074
876000 94.473 43.2848 196.376 15.6588 314.127 518.658 396.82 128.729 209.574 1089.83 103.92 145.752 101.753 225.976 230.464 45.5504 298.717 351.628 1660.54 364.252 143.23 37.1138 159.926 233.243 278.429 78.4447 95.5193 120.904 773.651 37.2015 2033.69 1149.76 51.0181 61.0685 288.444 65.2134 100.112 11.5626 62.2658 153.677 311.764
878000 94.3231 42.9662 192.918 15.7832 313.216 516.47 398.581 130.736 209.767 1085.73 103.35 146.069 102.247 226.963 233.774 46.961 300.303 349.665 1674.32 366.983 142.094 36.7737 157.712 233.056 280.246 78.6379 93.9048 119.706 768.771 36.6315 2047.05 1159.41 50.8214 60.8702 285.789 65.4451 100.862 11.0954 62.1729 156.117 312.457
880000 94.131 42.2849 190.202 15.4367 311.311 515.78 402.045 132.978 209.706 1080.25 102.319 147.696 102.425 228.885 237.137 48.1905 301.744 348.306 1687.26 370.906 141.582 36.9911 155.893 231.826 281.932 79.117 91.946 118.363 767.617 35.4758 2060.41 1166.59 51.682 60.2881 283.649 65.552 100.606 11.2644 61.8365 156.773 313.21
882000 94.5362 42.0147 185.282 15.0145 309.746 515.228 403.528 135.463 209.913 1074.09 100.307 149.119 103.544 231.474 241.244 48.2571 302.79 347.924 1700.94 373.004 141.165 36.2464 154.17 231.688 284.179 80.3584 91.025 118.303 768.286 34.4299 2072.7 1172.75 52.3015 60.1524 281.575 65.3224 101.049 11.3706 63.1191 156.66 314.007
884000 95.2772 42.1835 181.662 14.719 308.695 513.641 404.065 137.863 210.771 1071.4 98.814 150.183 104.99 233.642 244.229 48.3369 302.809 347.412 1713.16 375.669 139.142 35.9387 152.357 231.655 286.296 80.7743 89.8035 117.636 768.52 34.0473 2088.14 1177.14 53.3593 59.5139 280.622 66.6982 102.211 12.5694 63.5673 157.945 314.936
886000 95.3914 42.179 178.224 14.4241 306.743 512.545 404.854 139.747 210.899 1068.62 97.4666 150.693 106.561 235.765 247.471 47.7578 302.435 349.286 1727.75 378.409 138.409 35.6008 151.858 230.543 288.979 80.4674 88.0526 116.925 768.183 33.3022 2103.15 1182.38 54.2395 57.9423 279.608 67.1426 102.499 13.2732 63.9817 159.185 315.823
888000 95.4742 42.5412 175.44 14.1357 304.945 513.031 406.212 140.37 211.001 1067.09 96.4418 151.183 109.194 238.275 250.145 48.2489 301.419 349.335 1742.56 381.485 138.056 36.0469 151.573 229.908 291.741 80.7433 86.8444 116.203 768.467 32.6755 2113.95 1186.61 55.2362 58.0444 276.752 68.6044 103.077 14.4597 64.4621 160.616 316.815
890000 95.2427 42.8792 173.577 13.3867 304.803 513.26 405.11 142.667 210.83 1063.99 97.1593 153.472 110.873 241.999 250.766 47.7609 301.231 349.27 1757.6 382.262 137.396 35.9228 151.582 228.944 293.876 81.0292 85.1296 116.037 768.101 31.971 2126.47 1192.14 56.5796 57.4137 272.615 70.5009 103.942 14.9712 65.3557 160.805 317.723
892000 94.524 42.7529 170.793 13.5579 303.501 512.123 405.837 145.005 210.136 1062.49 98.1827 155.545 111.983 247.079 251.725 46.4649 301.175 352.559 1771.87 382.929 136.483 36.2601 152.015 227.818 295.384 82.2914 83.4746 115.147 768.464 31.8423 2139.64 1197.96 57.9129 57.0956 268.556 72.2289 104.213 15.3036 65.3347 160.615 318.707
894000 94.4741 42.9979 168.226 13.342 301.125 511.805 405.367 146.279 209.509 1059.61 98.6679 156.991 112.857 249.357 252.629 47.2095 300.142 353.237 1783.44 384.864 135.402 35.9412 153.418 227.258 297.144 82.9762 82.1172 113.908 770.315 32.008 2153.22 1206.92 57.538 57.0248 264.117 74.218 105.488 15.3813 65.9545 161.831 319.608
896000 94.2576 42.7804 166.499 13.1155 298.67 510.687 404.835 148.362 208.398 1059.28 99.6979 158.128 114.235 253.232 253.119 48.2524 300.713 353.817 1795.88 385.998 133.378 35.6773 155.513 225.668 298.964 83.5424 81.6481 114.232 768.797 32.0937 2163.74 1214.26 57.3674 57.9007 259.867 77.3984 105.58 15.8369 65.5492 163.155 320.503
898000 94.026 42.5509 164.863 13.105 298.321 511.461 402.976 149.09 208.179 1057.36 99.7473 158.696 116.556 257.813 253.31 48.4423 300.813 355.031 1804.49 386.965 131.168 35.74 158.909 225.777 300.354 82.5141 80.3039 114.007 770.447 32.8224 2175.46 1221.78 56.8046 59.5679 254.748 80.4648 105.407 14.692 64.8238 163.875 321.336
900000 93.7267 42.9063 164.123 12.5494 298.466 513.222 402.941 150.283 208.926 1054.86 100.149 159.937 118.065 261.875 254.62 48.579 299.725 357.905 1809.51 388.432 130.219 36.9922 162.242 226.605 301.469 81.9582 79.1923 114.654 771.879 33.6089 2190.72 1227.21 57.1652 60.0212 249.816 82.2572 105.456 14.6017 63.4914 164.738 322.377
902000 93.2338 43.5938 164.136 13.2531 296.662 512.835 400.551 151.873 209.737 1052.04 99.8695 160.308 121.305 266.448 254.866 48.4333 299.905 359.507 1821.83 390.103 129.084 37.216 165.626 229.344 303.973 82.4778 78.7141 114.363 771.729 33.3415 2208.02 1230.12 57.5689 62.0347 245.808 84.5856 105.523 14.4241 63.2058 165.527 323.579
904000 90.9904 45.101 164.332 12.7687 295.693 511.179 401.468 152.184 212.154 1047.41 100.01 160.415 123.695 272.768 257.151 48.3072 298.01 362.222 1832.7 392.554 127.055 37.7906 169.315 231.583 307.247 82.3994 78.7808 114.59 775.383 32.246 2222 1233.89 57.9763 62.365 242.735 85.5743 106.507 14.8591 61.9116 166.296 324.791
906000 89.7414 46.8561 165.23 12.7313 296.064 509.02 402.432 153.679 214.551 1044.25 101.241 161.4 124.368 279.621 258.833 47.996 294.315 363.955 1843.67 394.332 125.153 39.2904 171.393 232.243 311.01 82.5138 78.7133 115.215 778.87 32.765 2230.33 1236.74 57.7056 62.6313 240.367 87.4625 107.287 15.0749 61.6932 167.284 325.951
908000 88.4822 47.6901 166.419 13.3365 295.708 506.778 400.979 155.967 218.048 1039.92 103.782 162.811 125.413 284.446 259.417 47.2588 290.048 363.282 1856.22 396.479 122.815 40.4561 173.583 232.091 313.894 82.0965 78.361 113.663 781.365 33.1585 2238.86 1240.96 57.5528 62.2275 238.583 87.8239 107.129 15.2046 60.2154 168.041 326.764
910000 87.1415 48.4549 167.144 13.8873 293.42 504.566 398.391 155.083 220.215 1034.72 105.574 164.772 126.259 288.717 260.456 46.4726 286.279 361.522 1870.24 399.876 121.25 41.441 177.596 232.434 316.399 81.5688 77.7635 113.931 782.006 32.9088 2252.76 1247.98 58.2138 62.4729 235.74 87.5561 108.089 15.3149 60.0228 167.149 327.645
912000 85.7035 49.0168 166.244 14.2556 290.125 501.61 397.935 156.434 220.281 1028.14 107.029 166.699 126.532 292.336 261.083 46.8227 284.225 359.065 1886.04 402.06 121.332 42.7139 180.93 235.087 319.37 81.2041 76.9614 113.401 783.765 32.7373 2268.4 1253.52 59.0508 61.7331 234.992 87.951 108.773 14.1638 58.8553 167.167 328.594
914000 84.3696 50.3025 165.509 14.193 287.043 497.681 397.076 159.02 222.055 1018.38 108.294 167.127 127.159 296.753 260.746 46.6759 281.525 356.811 1898.04 402.598 120.621 44.7138 184.858 235.993 321.974 82.4299 74.4891 110.987 784.82 33.2618 2282.04 1261.18 60.5405 60.8739 235.357 89.2975 109.132 12.2048 57.7151 168.315 329.304
916000 83.0881 50.6821 165.968 14.5489 285.504 493.143 397.348 159.934 222.28 1008.9 110.868 166.457 129.903 301.941 260.562 47.22 279.516 357.035 1904.77 405.432 119.768 45.7657 190.083 238.116 324.294 81.5816 72.8473 109.739 787.713 32.9077 2298.75 1263.29 62.8191 60.0398 236.395 89.1317 109.766 11.2937 57.2908 168.794 330.137
918000 83.3893 51.4745 166.752 14.8204 283.63 490.78 396.149 160.84 222.033 998.081 112.878 165.907 131.678 307.304 259.855 48.1014 276.453 357.543 1913.04 407.478 119.26 47.6085 195.129 240.49 328.837 81.6839 71.4335 108.977 792.862 32.8442 2312.83 1270.27 64.5115 60.4985 235.753 89.2568 110.818 11.7527 56.99 167.867 331.197
920000 82.0552 51.7503 167.043 15.0479 282.418 488.337 395.105 162.457 218.832 987.629 114.9 164.785 132.686 311.436 258.625 49.5276 274.27 356.753 1917.18 409.536 119.739 47.9061 202.331 241.065 333.993 80.651 70.8949 107.286 799.428 32.3259 2323.65 1276.14 67.4507 60.4683 235.326 89.1726 111.602 10.6106 57.4529 167.862 331.893
922000 81.2188 53.4017 167.753 15.6875 281.721 486.641 393.365 164.877 217.402 978.392 115.967 163.343 133.969 316.47 256.4 49.4747 273.093 356.631 1921.9 411.847 120.068 48.4988 208.927 239.958 337.568 81.1397 69.4145 107.013 806.618 31.4035 2333.69 1279.87 70.2701 60.8205 237.551 88.2656 111.748 11.0855 58.5913 168.472 332.763
924000 81.1102 54.5834 169.812 15.9739 280.519 484.626 389.925 166.749 217.706 967.031 117.506 162.064 134.906 321.288 256.338 49.1566 270.613 356.573 1926.9 413.621 119.921 48.5963 215.293 239.759 340.874 80.6477 69.0388 106.819 815.463 30.6118 2343.08 1285.69 73.8801 59.4538 239.105 88.8845 111.468 10.8421 59.0911 167.43 333.574
926000 81.1962 55.4642 170.346 16.5383 277.883 481.347 386.527 168.042 215.551 954.975 118.109 162.8 137.18 325.77 256.446 49.0467 270.028 358.574 1926.83 414.513 118.084 50.1178 221.856 241.673 344.979 81.0833 67.8565 108.021 824.939 30.274 2350.27 1293.65 76.5116 59.7142 241.17 89.5084 110.936 10.4929 59.5433 166.797 334.366
928000 81.0084 56.5166 171.876 16.9301 273.869 478.039 383.575 170.908 213.751 939.948 119.658 159.393 139.404 330.153 257.098 48.4407 269.284 359.789 1923.12 416.588 116.627 52.6249 229.166 245.681 348.389 80.5699 68.1445 109.282 835.608 29.6024 2353.82 1303.07 77.8683 61.2233 243.01 89.1253 110.6 10.6664 61.2389 166.302 335.049
930000 80.3118 56.8 173.961 18.0263 267.377 471.561 378.36 173.232 212.189 926.205 123.891 158.311 144.855 333.815 258.036 48.11 269.844 362.494 1925.94 417.577 115.263 54.5542 236.646 246.641 353.503 80.704 68.0349 111.65 844.716 30.326 2353.26 1313.38 80.5413 62.0046 243.874 90.783 109.846 10.0147 61.6773 167.542 335.896
932000 80.7377 57.7248 175.337 19.0418 259.84 465.148 374.243 176.069 210.252 913.33 126.585 158.233 148.397 338.761 259.25 47.1643 271.746 366.648 1930.7 419.26 115.621 56.5439 243.588 247.077 357.471 80.5141 67.1058 111.197 853.103 30.0322 2358.24 1324.39 82.7361 61.8801 245.341 92.5921 108.844 10.6108 62.6672 168.779 336.92
934000 80.5878 57.8899 177.381 19.8012 254.408 459.031 369.882 178.568 208.028 900.077 128.645 156.5 153.117 342.424 260.963 48.4506 269.786 369.607 1931.75 419.875 115.445 58.2771 250.781 250.577 362.456 80.1402 66.4341 110.737 860.436 30.6937 2366.15 1336.02 85.7442 63.5127 246.385 95.6126 108.356 11.1325 64.4676 168.517 337.966
936000 80.1778 58.1263 179.056 20.5211 250.465 453.947 367.723 181.385 206.969 892.57 130.928 155.923 156.625 345.4 263.776 49.6516 272.244 373.05 1930.8 420.001 113.803 60.8999 256.171 253.497 369.152 79.2475 65.4775 110.633 868.384 32.0467 2374.24 1349.68 87.0174 65.7874 247.201 98.587 108.075 11.6434 64.5228 168.074 339.337
938000 79.4863 58.5254 179.257 20.5992 245.194 448.672 364.321 185.316 208.458 879.696 132.651 156.314 160.179 349.558 264.268 50.1242 272.541 375.371 1934.18 419.281 112.671 62.3036 260.287 256.837 373.695 79.2729 63.7627 111.032 879.52 32.7969 2379.14 1368.77 87.3385 66.2766 246.768 100.714 108.701 12.5432 65.2168 166.787 340.461
940000 79.2975 57.7457 179.588 21.0956 239.747 441.723 363.582 189.316 206.774 868.662 134.597 152.279 161.452 355.863 264.973 51.4233 272.071 375.411 1942.36 418.791 110.555 63.2681 264.339 261.331 380.106 80.6492 63.0658 112.666 890.366 32.6941 2385.13 1386.93 86.8138 66.9215 247.931 102.774 108.237 12.916 67.0074 167.076 341.688
942000 78.4066 58.2753 178.092 21.6624 236.333 436.977 362.854 192.594 206.319 862.782 137.334 151.003 162.558 360.703 265.273 51.5546 273.26 373.748 1945.62 418.897 111.111 63.8038 269.258 263.265 387.264 82.3607 63.118 112.918 898.865 31.8002 2381.34 1406.13 86.5549 66.6061 249.385 104.491 109.186 14.2534 67.8623 167.955 342.794
944000 77.7165 56.6761 177.324 22.0519 233.066 431.35 361.521 196.208 204.809 861.334 141.369 150.308 164.267 363.263 267.009 51.7719 276.9 370.958 1954.84 421.519 111.3 63.9964 274.81 265.798 393.917 82.4832 62.3922 114.241 907.508 30.8852 2379.2 1425.11 88.1698 65.7052 248.897 103.182 108.457 14.8575 69.8905 168.354 344.085
946000 77.4918 56.0549 177.83 22.9332 230.173 426.326 361.226 200.336 204.214 858.979 143.723 150.092 165.253 366.597 267.156 51.1487 281.874 363.552 1964.15 423.48 111.081 65.9306 281.207 267.245 399.599 82.8029 62.4737 114.857 917.504 30.2339 2376.5 1442.54 87.336 64.1478 250.765 102.191 108.777 13.7829 70.8037 168.667 345.276
948000 77.6986 55.0702 179.191 22.688 225.722 421.97 356.759 202.848 204.807 855.727 146.9 152.929 164.973 370.19 268.603 51.0589 286.976 359.351 1967.17 427.969 110.129 65.9904 287.404 269.932 406.941 81.9921 63.175 114.745 928 29.7919 2377.27 1460.73 84.0798 61.592 250.431 100.086 108.991 13.8809 72.2171 169.714 346.392
950000 77.9651 53.7134 179.414 21.3018 221.767 415.715 349.86 206.096 206.66 854.782 149.508 154.126 167.646 370.844 271.332 51.7096 289.797 354.405 1966.33 430.795 108.691 66.1882 290.846 273.225 413.591 81.4516 64.2107 115.519 938.947 28.1872 2379.83 1481.97 82.6229 59.7531 251.019 99.3421 109.175 14.7791 71.9629 173.175 347.456
952000 79.091 54.0673 179.689 21.2175 216.524 412.346 343.26 207.728 208.328 851.352 151.512 156.648 168.415 371.284 272.826 53.0407 293.299 354.148 1961.61 432.929 107.811 65.7268 294.485 277.335 420.162 80.2116 64.4784 117.472 945.972 27.2707 2388.45 1506.08 82.6291 59.8612 252.281 99.1563 110.421 13.8724 72.3715 175.971 348.783
954000 78.4439 53.5071 178.531 20.7854 211.136 404.029 337.488 209.866 208.836 851.661 153.523 154.871 168.858 373.955 274.452 54.5157 295.71 353.629 1943.86 436.039 106.072 63.7376 296.609 281.053 426.731 78.9419 64.8499 119.465 955.294 27.6378 2399.99 1530.69 82.3555 59.254 250.88 98.2446 110.702 13.5821 72.8255 177.855 349.512
956000 78.4797 53.7308 178.45 21.2546 205.309 397.556 332.721 213.257 210.889 842.732 156.719 156.308 169.216 374.679 276.78 55.3111 299.083 353.344 1926.31 439.887 104.8 63.2211 298.607 284.684 433.423 76.4248 65.2269 121.236 955.124 25.6825 2411.02 1556.3 79.4381 57.8893 249.869 97.4738 112.188 12.4502 72.7859 179.816 349.992
958000 78.9516 53.873 178.932 20.4287 200.269 390.086 324.968 217.536 213.208 836.282 157.836 157.247 169.814 373.082 281.3 55.502 300.347 350.618 1904.49 443.084 104.747 63.0263 301.708 287.301 437.858 74.6327 65.6531 122.126 959.147 22.5463 2419.41 1583.48 74.6465 55.3227 251.155 96.8701 112.392 14.0326 73.6436 182.167 350.243
960000 79.1123 54.6866 177.711 18.8624 197.912 384.81 317.549 217.884 217.776 830.918 159.028 157.144 168.037 371.24 284.493 55.6239 300.917 347.658 1887.11 445.471 104.118 62.9014 305.972 289.565 440.999 73.1464 64.3932 122.196 954.641 19.7618 2425.03 1615.61 73.206 53.9934 252.531 97.7707 111.885 14.6417 75.6436 183.428 350.384
962000 79.8627 54.8182 177.193 15.8069 194.589 383.61 310.509 218.921 223.333 826.378 159.696 157.901 166.65 369.869 287.742 56.0385 302.943 349.56 1864.54 445.763 103.782 63.5511 312.559 290.221 443.496 72.0557 64.7387 124.621 952.338 17.3503 2433.1 1642.59 71.4569 51.6494 252.274 96.2306 111.338 14.7641 77.2042 184.137 350.63
964000 80.3217 55.553 179.334 14.2539 192.275 383.869 305.732 220.227 227.486 820.301 160.602 159.143 166.589 373.556 288.108 57.0089 301.76 352.848 1839.92 445.601 103.55 63.6974 319.508 291.933 447.669 71.2852 66.3167 126.937 945.235 15.3847 2449.95 1673.77 71.3152 47.8035 251.874 92.9796 110.82 13.2605 78.0336 185.567 351.284
966000 80.4398 54.4296 182.362 13.6729 188.996 386.133 300.799 220.489 232.574 809.402 161.106 159.728 165.911 375.558 290.14 57.1311 303.966 356.619 1817.93 446.39 101.396 62.5063 324.178 295.007 450.591 70.3367 66.6039 127.951 942.857 12.9969 2463.58 1703.08 71.2174 43.6041 251.455 89.6768 111.276 13.6503 78.4854 184.727 351.724
968000 79.6912 53.3303 184.566 12.9884 187.623 386.104 292.751 221.645 235.795 802.152 161.412 160.49 166.319 374.581 293.639 56.8524 305.964 360.201 1798.59 446.16 101 62.2758 329.476 295.18 452.453 68.1065 65.6045 128.481 943.581 13.7253 2477.8 1729.34 72.7819 43.239 251.38 86.9408 111.807 14.2626 79.5657 182.241 352.252
970000 80.0246 52.1905 187.42 12.397 187.356 381.898 283.286 222.348 242.338 799.62 161.819 161.055 167.428 374.96 293.477 57.6586 306.99 360.742 1785.55 445.805 100.304 62.3255 334.298 298.701 457.381 67.2791 63.1618 128.021 941.581 14.687 2490.95 1751.24 73.395 42.1255 251.32 85.4147 113.87 13.4483 79.5172 182.337 352.893
972000 78.7269 51.8289 187.741 12.0757 185.81 377.73 273.608 221.8 249.72 801.082 163.343 160.913 165.079 374.41 291.4 59.3759 310.506 361.745 1770.09 448.073 98.2462 64.3232 334.697 299.021 458.244 68.7382 60.9186 128.604 933.39 15.5689 2495.44 1778.64 73.7289 41.0173 252.517 84.7127 116.673 12.1116 80.4918 179.842 353.05
974000 77.911 51.4706 193.01 12.0617 185.338 373.838 268.376 223.052 257.567 800.008 167.943 162.262 163.079 373.006 288.06 61.3031 311.824 362.273 1747.18 446.669 96.6902 66.7837 332.714 297.208 459.934 70.0807 62.239 128.732 931.303 16.23 2500.64 1802.35 74.1535 39.8155 251.797 83.3621 119.123 13.2351 79.5235 172.286 353.111
976000 78.4765 50.9283 196.681 11.819 180.211 370.142 260.79 225.229 265.222 802.655 171.959 163.241 161.14 368.344 285.993 61.9989 305.821 362.103 1730.22 442.391 92.3401 68.2286 333.166 297.734 461.931 69.9382 63.0151 126.407 921.217 17.8677 2510.01 1823.67 78.6352 42.8324 254.461 81.3193 121.004 13.3445 79.615 166.306 352.96
978000 77.6263 50.1743 198.287 12.4909 177.33 356.312 255.514 227.212 272.045 797.353 172.994 165.305 161.017 364.148 281.643 64.309 298.421 364.785 1711.45 438.992 91.5582 69.3744 335.332 299.564 459.259 70.7799 63.924 126.509 918.697 18.2438 2508.36 1844.51 83.1476 42.9331 253.668 80.7751 122.539 12.9866 81.0082 163.029 352.34
980000 73.8063 49.9172 202.03 12.7762 174.928 345.539 250.538 225.435 281.068 789.871 169.071 165.854 159.616 358.927 284.112 64.4287 296.708 361.474 1686.26 438.963 90.0289 70.1676 337.798 302.099 461.487 68.7587 66.5184 126.506 919.834 18.7571 2506.14 1865.39 89.8479 42.8932 251.239 81.6369 123.73 12.4824 81.0088 157.961 351.64
982000 71.7613 48.6522 203.416 13.1004 172.159 336.009 244.893 225.724 285.913 781.615 166.9 164.399 160.171 352.13 290.351 64.6803 297.57 359.835 1651.66 438.044 86.1105 72.412 337.677 301.216 464.119 68.6013 69.14 128.622 916.828 21.1887 2509.86 1887.01 97.078 43.6344 244.803 79.8444 126.069 12.0272 83.7705 154.982 350.849
984000 71.0796 48.125 208.253 14.1175 171.386 326.155 239.006 225.995 290.985 780.727 165.86 164.942 158.183 337.562 298.566 63.2697 299.146 364.504 1611.12 437.104 84.9826 72.9582 336.445 297.408 461.463 68.3177 69.8883 130.98 912.113 22.7495 2517.06 1911.62 103.267 44.2961 240.375 76.1002 128.795 12.3689 84.3282 154.899 350.162
986000 69.6923 47.1328 213.197 14.9428 165.307 323.599 234.538 226.569 295.957 778.193 165.207 167.942 156.319 316.241 310.717 63.2597 301.174 366.871 1555.37 434.112 81.5262 72.8566 333.912 292.458 460.835 66.254 70.2084 129.822 920.78 24.6294 2525.97 1926.37 111.874 46.4611 237.949 75.6989 129.491 12.7754 84.6156 153.045 349.097
988000 68.1503 46.8843 216.811 16.3065 163.549 320.92 227.49 225.83 297.783 781.401 165.198 167.835 153.318 302.2 324.147 62.582 301.349 371.146 1505.21 431.686 79.3583 73.4601 332.111 284.893 460.883 63.5645 71.4737 129.374 922.234 26.4875 2520.93 1938.58 120.047 46.4173 237.969 75.2877 129.462 13.2885 84.0626 153.174 347.821
990000 67.5785 48.7864 221.419 18.5711 162.076 323.322 219.107 226.407 297.82 783.331 167.707 170.99 154.25 295.396 338.657 60.7169 304.841 369.722 1458.63 429.261 74.4542 72.8192 328.364 282.882 459.848 57.2656 76.206 128.033 930.072 27.5891 2518.25 1952.75 125.991 44.8938 238.827 72.4774 129.021 14.7687 82.8734 153.792 347.244
992000 66.8195 49.6959 223.561 19.6144 159.235 323.761 205.177 231.093 297.581 791.092 166.203 172.024 155.851 288.048 352.271 60.6284 312.552 360.657 1427.32 428.739 68.2077 74.9136 325.505 279.838 464.598 53.6771 80.8816 125.837 925.708 26.7625 2502 1965.65 132.481 44.2753 236.565 68.4454 128.506 15.2662 83.1841 149.699 346.098
994000 65.3049 53.277 226.368 19.8617 156.104 323.007 193.059 236.762 301.442 788.482 159.29 177.93 158.031 283.401 363.33 61.8319 325.075 357.812 1408.38 425.924 63.9527 74.8454 324.697 276.898 466.585 50.3192 85.6933 124.496 914.788 25.674 2492.65 1970.75 138.393 44.0123 234.634 64.1553 130.427 14.0342 84.2826 147.181 345.329
996000 64.0935 56.9925 226.825 20.2481 160.626 314.614 186.357 240.315 302.393 792.728 155.943 185.296 162.791 277.897 378.8 62.8331 337.587 352.235 1397.51 429.358 59.9817 76.9137 324.35 277.721 469.198 47.801 91.1296 126.588 902.39 24.1015 2489.81 1968.54 147.774 42.8471 233.124 63.5315 129.852 13.9446 88.6 146.569 345.755
998000 63.9853 60.0217 227.636 21.5484 161.051 308.071 177.333 246.221 304.738 794.962 156.581 190.056 168.757 269.275 394.317 62.6952 335.603 354.835 1390.13 427.152 57.4703 75.0945 327.118 273.24 463.781 45.2044 97.8976 124.421 890.059 20.9877 2485.02 1966.8 153.546 40.3869 230 62.6645 128.839 11.7798 92.4005 148.631 345.257
1e+06 62.3027 60.8678 228.053 22.34 162.149 306.31 168.479 251.628 310.593 808.157 153.213 194.72 174.592 257.261 412.831 60.7873 329.837 353.114 1384.36 425.427 52.6936 75.3549 325.13 266.798 458.804 42.7242 105.124 117.988 870.378 21.7128 2481.01 1965.26 159.08 37.9471 232.292 60.636 129.057 9.92783 98.5943 148.502 344.651
1.002e+06 61.2222 62.4349 221.208 23.5443 154.478 306.16 165.457 253.881 309.575 821.241 149.456 202.802 181.705 242.307 427.638 60.5853 324.125 349.584 1390.37 419.112 46.4504 74.9214 322.351 261.75 452.527 43.9401 112.298 116.745 860.56 23.2158 2439.42 1975.32 164.951 40.6028 232.257 58.4241 126.981 10.4591 103.778 144.263 343.453
1.004e+06 56.4425 65.6005 220.288 25.345 153.514 303.189 157.55 245.893 310.78 829.404 153.513 209.903 185.28 241.148 447.959 60.2214 318.18 345.042 1410.28 412.521 45.1771 75.022 314.742 262.268 452.262 46.9367 116.875 117.098 859.995 24.2556 2391.33 1989.53 171.38 43.8872 224.422 51.103 127.691 12.0401 105.869 141.506 343.136
1.006e+06 51.7792 71.5252 219.034 26.4685 154.6 303.991 158.061 233.746 310.546 848.238 156.755 212.922 181.4 243.193 462.41 60.0478 313.344 330.209 1422.94 405.843 41.9037 76.8081 306.392 260.742 440.089 48.4185 120.49 119.505 863.68 27.0396 2333.12 1999.29 180.532 44.537 225.033 46.5763 129.398 15.2532 112.808 137.429 342.402
1.008e+06 48.5628 77.5691 218.073 28.2738 156.372 303.987 160.348 235.042 300.863 848.106 159.306 217.508 180.993 249.149 466.493 57.6028 312.535 321.214 1453.88 403.205 44.1636 75.6856 302.014 261.539 429.439 52.9641 129.313 124.872 858.724 27.2053 2269.53 2013.03 176.429 48.9321 223.205 41.0874 125.371 19.5377 114.387 133.235 341.744
1.01e+06 45.0438 84.5314 219.882 29.6417 150.948 299.867 159.47 236.132 301.433 851.422 157.326 222.364 179.834 251.904 458.832 56.8464 315.232 314.159 1492.6 403.041 48.2982 80.5743 300.437 263.443 410.024 57.6469 135.241 125.315 863.786 27.817 2227.49 2003 174.161 52.9791 219.964 33.8198 129.54 19.2134 119.064 130.616 341.324
1.012e+06 40.6659 84.3875 228.066 30.5095 149.982 304.517 157.178 233.632 296.446 868.827 156.846 216.827 169.761 254.776 464.405 58.5692 311.089 298.441 1502.77 391.391 51.0231 81.8932 305.151 261.075 391.316 61.5094 141.784 124.734 851.541 27.7675 2152.19 1986.02 165.595 56.5115 203.583 26.1222 117.242 21.7378 120.741 129.329 337.399
1.014e+06 34.2222 85.8252 237.991 31.4619 151.644 301.6 157.675 243.063 293.078 857.913 153.119 204.988 154.939 260.756 483.641 64.2354 317.308 285.259 1490.21 384.484 49.0044 83.3257 309.433 264.78 378.442 61.7791 142.669 118.327 852.41 27.1999 2088.36 1976.96 164.709 59.9913 194.841 23.2174 112.706 17.5625 113.126 122.088 333.859
1.016e+06 31.2958 87.0523 241.514 32.2247 146.625 309.13 141.275 255.533 283.297 868.003 152.362 210.152 145.257 271.357 498.191 68.9608 318.473 280.161 1443.7 371.002 46.3821 84.2895 312.567 255.214 358.039 58.8258 139.803 114.12 842.268 27.1843 2045.36 1963.97 166.407 69.7831 186.465 24.2412 101.174 18.1597 109.662 125.326 330.12
1.018e+06 28.1842 90.3586 257.899 30.1686 154.658 332.007 142.669 265.491 272.086 919.728 166.351 216.81 147.351 275.435 501.66 71.4449 344.551 281.535 1363.03 376.678 49.4819 87.3026 308.729 253.339 352.195 48.2328 138.023 117.967 848.422 21.1551 2046.01 1971.91 166.682 80.3308 195.901 16.3955 95.0001 19.3877 115.006 126.794 332.409
1.02e+06 23.4188 94.1762 272.329 32.2193 160.665 342.155 141.94 277.042 260.064 952.732 169.465 220.495 140.05 284.334 476.414 71.7893 372.236 278.886 1354.57 370.52 53.3298 89.4907 308.488 269.131 346.215 40.5546 143.349 126.169 873.168 18.7802 2059.34 1967.87 170.397 96.5288 214.343 11.5682 89.9773 13.4701 131.074 129.827 336.214
1.022e+06 12.8485 89.5856 281.357 36.8869 159.922 359.563 138.62 266.509 237.645 942.282 194.283 238.142 122.858 267.926 481.034 79.7758 407.281 277.476 1352.21 377.732 58.3257 97.6096 291.052 252.145 325.187 28.6307 158.579 128.92 894.378 10.0548 2122.2 1964.38 175.768 115.833 228.782 14.8677 94.183 8.97056 124.374 113.776 338.299
1.024e+06 12.9939 65.0811 291.959 34.692 183.228 370.952 160.23 282.389 244.824 960.679 203.179 251.418 116.354 274.031 497.479 84.6196 466.296 258.256 1320.5 372.026 62.8671 83.9077 270.472 238.172 314.946 25.5737 163.943 130.287 876.716 11.3208 2146.34 1978.73 174.245 115.583 232.797 16.881 72.9751 7.0873 128.115 119.747 340.547
1.026e+06 4.83874 56.6908 308.294 24.536 188.867 427.836 144.622 273.4 255.645 1066.55 200.343 285.587 124.187 271.537 468.645 81.2711 476.503 325.797 1168.25 411.93 49.6769 105.717 228.106 264.964 310.669 26.0081 124.379 110.302 879.978 7.39385 2021.26 1987.75 235.908 94.2268 237.151 14.4377 87.8469 6.45987 117.737 109.391 339.617
