# Supplementary material for: Topological digestion drives time-varying rheology of entangled DNA fluids
Source: Nat Commun. 2022 Jul 28;13:4389. doi: 10.1038/s41467-022-31828-w (PMC9334285; doi:10.1038/s41467-022-31828-w)
Supplement: Supplementary file 3 — Source Data [file 41467_2022_31828_MOESM3_ESM.zip › SOURCE_DATA/DATA_FIG2/panel_b_MSD_entangled/g3_SCMdigest.N40M800SS0.06.dat.50pc]

#t[t_LJ]	g3
0 0 0 0 0 0 0 0 0 0 0 0 0 0 0 0 0 0 0 0 0 0 0 0 0 0 0 0 0 0 0 0 0 0 0 0 0 0 0 0 0 0
2000 3.43896 3.21165 3.25766 3.19846 3.10372 2.86307 2.87389 2.79017 3.19256 3.20461 2.96212 2.89324 2.82805 3.07231 3.09034 3.06717 3.1287 2.83331 3.07915 3.59174 3.58018 3.17181 3.66955 4.1654 3.7931 3.68554 3.4727 4.49503 3.85712 3.24047 4.38342 4.09355 3.87638 3.74617 3.36392 3.57215 3.92454 3.65124 3.90349 3.63103 3.42394
4000 5.54896 5.04137 4.89431 4.651 4.79831 4.47124 4.15913 3.92976 5.02005 5.20606 4.37483 4.32784 4.30925 4.88597 4.39291 4.62842 4.90992 4.21819 4.53644 5.88329 5.61301 4.65976 5.5747 6.71703 5.75133 5.60959 5.41584 7.11118 5.83509 4.97451 7.33118 6.32133 6.46104 5.94598 5.19664 5.37732 6.12944 5.96248 5.63317 5.35003 5.27895
6000 7.13249 6.48486 6.52484 5.82002 5.81481 5.83381 5.19161 4.86942 6.41262 6.70357 5.34362 5.38923 5.60232 6.05481 5.44623 6.05587 6.11229 5.32947 5.69614 7.88729 7.19588 5.94065 6.93949 9.08493 7.55456 7.11043 7.1368 9.47914 7.81805 6.25317 9.9289 8.44628 8.81792 7.99181 6.61157 6.80577 7.93298 7.5465 6.7477 6.2978 6.78364
8000 8.50566 7.68168 7.89456 6.55403 6.76592 7.3302 5.78785 5.75138 7.89116 7.66978 6.21441 6.47711 6.84291 7.12905 6.34918 7.06816 7.31709 6.07038 6.86619 9.95087 8.24526 6.83095 8.10619 11.3028 8.74911 8.94357 8.18662 11.4666 9.27729 7.38225 12.411 10.534 11.0492 9.81641 7.80574 7.70714 9.6702 9.04677 8.15763 7.1313 8.09844
10000 9.75736 8.55173 8.82305 7.39684 7.84875 8.65651 6.90475 6.6544 9.38219 9.02156 7.04325 7.17539 7.81794 7.46858 7.29586 7.92038 8.60226 6.66164 7.85469 12.0955 9.29765 7.29359 9.08871 13.7698 9.37904 10.5512 9.06922 13.4478 11.0109 8.39812 14.7428 12.4172 13.5968 11.1349 8.97198 8.78477 11.3229 9.93574 9.23382 8.08252 9.31155
12000 11.1964 9.38141 9.90342 7.89979 8.72973 9.75744 7.63747 7.42034 10.7493 10.1587 7.96435 8.22021 8.71872 7.95972 7.98937 9.0728 9.53292 7.2119 8.71804 13.7166 10.1374 8.26055 10.1882 16.1329 10.3234 11.8194 9.75498 15.4965 12.522 8.62274 16.8353 14.309 15.8847 12.4216 10.2172 9.5982 12.3285 10.4101 10.0467 8.09613 10.3836
14000 12.5559 10.0509 10.8872 8.43253 9.51002 10.7973 8.30155 8.18888 12.0516 10.8986 8.7583 9.04627 9.8278 8.52148 8.88365 9.91563 10.7513 7.82824 9.63196 15.0785 11.0637 9.13736 11.3406 17.995 10.7257 12.8375 10.6682 16.7878 14.1835 9.04359 19.3415 16.0555 18.128 13.4587 11.2417 10.1901 13.3861 11.2314 10.7546 8.65094 11.4035
16000 13.7321 10.9158 11.9737 8.97442 10.011 11.3275 8.86351 8.77691 13.0747 11.7307 9.75296 9.81394 11.0122 9.24412 10.0094 10.8525 12.13 8.22517 10.2626 16.4582 12.0422 9.84969 12.3453 19.4738 11.2768 13.7323 11.4446 18.2897 15.6461 9.25858 21.6493 17.2962 20.2782 14.9078 12.1334 10.7906 14.5763 11.783 11.1824 9.08969 12.3547
18000 14.5948 11.8484 12.8217 9.45804 10.6064 11.5638 9.38066 9.4054 14.4109 13.0103 10.3859 10.9046 12.2094 9.73127 10.7876 11.5828 13.5756 8.7276 10.812 17.8544 12.6677 10.4786 12.8715 20.577 12.2117 14.2571 12.3259 19.5819 17.1262 9.35857 23.4628 18.9954 22.2014 15.9935 12.8788 11.3082 15.7951 12.3401 11.5787 9.61703 13.2325
20000 16.0515 12.5859 13.7603 9.67393 11.0825 12.0179 9.94979 10.1897 15.521 13.8687 11.1021 11.661 13.2094 10.2014 11.6694 12.5474 14.8652 9.10845 11.2697 19.3773 13.4755 11.1026 13.4496 22.3006 12.54 14.9382 13.1114 20.843 18.7971 9.85709 24.7527 20.5986 24.3924 17.1239 13.9163 11.9644 16.5482 12.9895 12.1951 10.1062 14.1179
22000 17.2452 13.0785 14.5379 9.93194 11.5547 12.2381 10.4133 11.0258 16.6178 14.839 11.9013 12.5604 13.9443 10.9193 12.0852 13.3808 15.8777 9.39768 11.6808 20.9576 14.2498 11.6117 13.9429 23.299 13.085 15.4434 14.258 21.7772 20.1033 10.4223 26.4866 22.2165 26.5766 18.4778 15.0976 11.9835 17.303 13.2021 12.4054 10.624 14.9188
24000 18.47 13.6423 15.1983 10.409 12.2012 12.3895 10.7257 11.7083 17.7386 16.0229 12.5334 13.0544 14.9489 11.4765 12.8228 13.9078 16.8497 9.87389 12.0692 22.124 15.1938 12.2799 14.6745 23.9653 13.8974 15.8781 15.3788 23.0452 20.9872 11.0673 27.6795 23.5435 28.8959 19.5584 16.3222 12.4222 18.1212 13.6185 13.0627 11.0918 15.7213
26000 19.6818 14.1094 16.1661 10.6187 12.8643 12.7212 11.1716 12.1414 18.6444 17.082 13.1917 13.5303 15.5835 12.2122 13.4426 14.423 17.8831 10.3528 12.7196 23.3999 16.1116 12.6975 15.6131 24.944 14.6472 16.536 16.387 23.911 22.2632 11.4219 29.283 24.7756 30.6449 20.4531 17.5083 12.4391 18.8009 14.0027 13.4776 11.5965 16.4863
28000 20.5632 14.7651 17.1772 10.9601 13.6547 13.1917 11.9105 12.5559 19.9421 18.2411 13.4404 14.3007 16.5697 12.9094 13.8878 14.7279 19.0744 10.5846 13.2154 24.5005 16.8475 12.9416 16.2003 25.4547 15.4289 16.8706 17.3919 24.7504 23.5268 11.9913 31.7007 25.9196 32.6134 21.3155 18.6456 12.7072 19.4344 13.8788 13.9926 12.1129 17.2474
30000 21.5933 14.9921 18.0731 11.2261 14.3557 13.8957 12.1128 12.8812 21.1938 18.9937 13.6762 15.2203 17.4722 13.3251 14.0685 15.1416 19.8952 10.9611 13.8742 25.5277 17.5402 13.1833 17.0763 25.8418 16.1584 17.1625 18.4307 25.6311 24.8928 12.9149 33.25 26.908 34.6397 21.9 19.9682 12.9785 19.8319 13.7132 14.1875 12.6649 17.9338
32000 22.5228 15.3624 19.053 11.7809 15.2032 14.4527 12.4715 13.0615 22.4528 20.3264 14.0497 15.9151 18.4898 13.8797 14.5795 15.6933 20.854 11.417 14.4444 26.2405 17.9427 13.3938 17.5116 26.3861 17.1277 17.8149 20.034 26.2597 26.3092 13.6892 34.988 27.14 36.5184 22.6039 21.3712 13.4535 20.3217 13.789 14.4948 13.0761 18.6619
34000 23.5501 15.9621 20.0227 12.0632 15.9738 15.0518 12.7976 13.3439 23.8252 21.5102 14.392 16.534 19.4518 14.4174 14.9399 16.2473 21.8682 11.3741 15.3659 26.7498 18.2369 13.6039 18.2695 27.0008 17.2199 18.186 21.3218 27.1112 27.626 13.8554 36.6403 28.0138 38.0365 23.4695 22.3324 13.8677 20.7768 13.6838 14.8277 13.3219 19.3211
36000 24.8312 16.961 20.9013 12.3791 16.3737 15.9605 13.2272 13.5094 25.0792 22.0586 14.8409 17.0296 20.2847 14.787 15.4711 16.7799 22.9371 11.4683 16.2222 26.7841 18.5874 13.6409 18.7644 26.9483 17.4808 18.5441 22.2082 27.3167 28.871 14.3386 38.0499 28.5351 39.8414 24.2909 23.0995 14.3278 20.9709 13.5493 14.9233 13.3178 19.8873
38000 26.3575 18.1471 21.5602 12.9784 16.9021 16.7573 13.3258 13.6421 26.4724 22.6612 15.3315 17.648 20.8852 14.974 16.2073 17.0858 23.9842 11.7133 17.0795 26.582 19.3514 13.7586 19.2578 27.1924 17.8725 18.7474 23.191 27.9117 30.242 14.736 39.8307 28.9539 41.0067 24.9185 24.149 14.8297 21.3419 13.1965 15.1153 13.7588 20.4914
40000 27.1982 19.2595 21.8472 13.5239 17.8517 17.5637 13.4209 13.9888 28.0044 23.6859 15.8672 18.1963 21.9625 15.7456 16.7522 17.1255 25.0131 12.2187 17.5973 26.8577 19.5784 13.8659 20.0627 27.7656 18.0528 19.2271 23.6509 28.8965 31.7749 15.0146 41.5175 29.4943 42.5267 25.7764 25.2918 15.1646 21.7624 12.8395 15.6629 14.1701 21.1444
42000 28.1271 20.1056 22.4995 13.9968 18.1874 18.0669 13.5644 14.6549 29.2946 24.775 15.9075 18.7519 22.7614 16.4066 17.5377 17.2961 25.9039 12.9692 18.4253 27.127 20.0369 14.2671 20.5197 28.0931 18.168 19.5343 24.2898 29.4843 33.0367 15.3933 43.2945 30.0945 44.0303 26.7431 25.8244 15.5088 22.0024 12.5065 16.3368 14.4318 21.7489
44000 29.29 21.0775 22.8048 14.6478 18.3846 18.6282 13.9337 15.1418 30.4643 25.6254 16.3907 19.1836 23.7958 16.8304 18.0989 17.76 27.0327 13.5252 19.0044 26.8604 20.3098 14.6783 21.2039 28.9369 18.1178 19.8322 24.7985 30.0796 34.3262 16.187 45.0356 30.7237 45.2822 27.4543 26.6835 15.5609 22.677 12.7846 16.4085 14.6558 22.3554
46000 30.2633 21.9576 23.5839 15.1584 18.7941 19.1295 14.0286 15.0253 31.5267 26.4316 16.7694 19.7971 24.5335 17.2347 18.4902 18.4374 28.0669 14.0195 19.5975 26.5566 20.5138 15.0093 22.1811 29.6545 18.3363 20.6312 25.2674 31.0688 35.7347 16.7355 46.7293 31.4788 46.4755 27.6817 27.3364 15.3788 23.1542 13.0648 16.3841 15.0052 22.9306
48000 31.238 22.9437 24.3295 15.2098 19.4822 19.6545 14.5955 15.1402 32.9 27.4559 16.9196 20.2214 25.0065 17.5828 19.0795 19.1588 29.1082 14.4216 20.3471 26.2409 20.5862 15.7017 22.8332 30.3029 18.7492 21.627 25.5559 32.4251 36.8274 17.5766 48.3169 32.0592 47.61 28.0411 28.01 15.5855 22.9782 13.7443 16.5009 15.093 23.529
50000 31.9628 23.6061 24.7231 15.3537 19.9534 20.1064 15.1223 15.4439 34.113 28.3937 17.3525 20.9098 25.5985 17.9625 19.8269 19.7015 30.1496 15.0824 20.5347 26.1319 20.4585 16.329 23.2363 30.8166 19.1469 22.1188 25.95 33.7784 38.2475 18.0921 49.82 32.2648 49.1649 28.7723 27.9596 15.4991 23.3759 14.0888 16.6868 15.2489 24.0771
52000 32.7985 24.565 25.0583 15.601 20.2053 20.599 15.6803 15.5237 35.2186 29.0066 17.4896 21.5321 26.0833 18.4391 20.2635 20.2602 31.1447 15.6747 21.1145 25.9003 20.3937 17.1093 24.1958 31.7951 19.9246 22.2841 26.786 35.0733 38.7881 18.4188 51.7863 31.8365 50.4448 29.4589 27.9511 16.0031 24.0774 13.8871 16.7457 15.5879 24.6176
54000 33.7366 25.5732 25.5744 15.9382 20.5386 21.3615 16.0556 15.7152 36.0841 29.5467 17.4459 21.8129 26.8455 19.2279 20.8509 20.6482 31.7955 16.0327 21.8041 25.5293 20.3196 17.7805 24.9849 32.293 20.7231 22.5696 27.2708 36.685 39.1965 17.997 54.1933 32.0451 51.6578 29.6681 28.5193 16.3865 24.7564 13.8784 16.9817 15.8795 25.1476
56000 34.7439 26.1892 26.0259 15.9768 21.1174 21.945 16.3456 15.986 37.0581 30.1727 17.6715 22.6879 27.8813 19.9866 21.3035 20.9611 32.5486 16.13 22.5582 25.7432 20.4217 18.2514 25.5238 32.886 21.6339 22.6346 27.607 38.2179 39.6347 18.6877 55.9835 31.7492 52.9694 30.1872 28.7424 16.7964 25.1988 14.371 16.9238 16.0573 25.6877
58000 35.4813 26.9419 26.3476 16.0364 21.4078 22.8341 16.6029 16.381 38.2306 30.7845 17.9798 23.4455 28.7774 20.5375 21.8876 21.2216 33.612 16.1948 23.2815 26.2735 20.4124 18.8562 26.0222 33.2672 22.1005 22.9979 27.7183 39.9812 40.8446 19.3562 57.6786 31.7118 54.0325 30.3437 28.9939 17.0329 25.6136 14.8758 17.1563 16.202 26.2364
60000 36.4469 27.1206 26.9646 16.2271 21.8328 23.3366 17.1934 16.8511 39.5895 31.2645 18.3479 24.1058 29.8308 20.9484 22.3512 21.5611 34.4237 16.4854 23.5322 27.2012 20.5651 19.4239 26.7266 34.0366 22.9661 23.2867 27.8233 41.7104 41.2833 19.5607 59.8005 31.6778 54.7531 30.647 29.2431 17.5186 25.9278 15.8425 17.4234 16.4483 26.807
62000 37.4361 27.4265 27.435 16.2356 22.3566 23.6407 17.609 17.2655 41.106 31.7843 18.5613 24.8675 30.6296 21.2626 22.9997 22.0234 35.1532 16.5129 23.9416 28.2247 20.5444 20.3142 27.5234 34.1901 23.5263 23.4647 27.7894 43.0876 41.518 19.7299 61.5863 31.6532 55.562 30.8184 29.5709 17.8444 26.0314 16.1052 17.5308 16.4605 27.2831
64000 38.4308 27.9891 28.3782 16.2355 22.7534 23.8872 17.9172 17.406 42.2818 32.2378 18.7969 25.6845 31.8533 21.7691 23.5432 22.7682 35.6211 16.5412 24.5509 29.3403 20.8928 20.9396 27.9782 34.3717 23.9031 24.0848 27.8124 43.8046 41.9196 20.1516 63.1977 31.9 56.2342 31.0935 29.5133 18.7397 26.2319 16.4637 17.4647 16.4615 27.7786
66000 39.4935 28.4692 29.1124 16.3298 22.9788 24.0892 18.3255 17.9949 43.305 32.3251 18.8846 26.2122 32.8623 22.0876 24.1376 22.9735 36.3882 16.5488 25.4877 30.3934 21.1902 21.5273 28.5183 34.3685 24.5776 24.1803 28.0098 44.4939 42.5995 20.7139 64.2949 32.2836 57.1015 31.2037 29.6564 19.2427 26.574 17.1051 17.7579 16.8827 28.267
68000 40.6472 28.498 29.6512 16.5199 23.0262 24.3661 18.8584 18.2602 44.273 32.5179 19.1212 26.9747 33.7079 22.5777 24.8057 23.2092 36.825 16.6776 26.1368 31.5343 21.4208 22.1488 29.3667 34.582 24.8822 24.6551 28.0819 45.5069 42.7462 20.667 65.6385 32.6052 58.3529 31.0882 29.9948 19.9754 26.8371 17.0717 17.4592 17.5574 28.7207
70000 41.5383 28.7012 30.2351 16.4489 23.0501 24.9498 18.838 18.3457 45.456 32.9125 19.3473 27.4713 35.019 22.8442 25.1055 22.999 37.5241 17.1337 27.0144 32.4065 22.1236 22.6922 29.7839 35.4019 25.1763 24.8709 28.2386 46.5358 43.1579 20.7936 66.6945 33.3093 59.8767 31.3675 30.2038 20.5625 26.857 17.0851 17.2586 18.0777 29.1852
72000 42.1947 29.0068 31.0802 16.3677 23.184 25.1905 18.7058 18.6577 46.2934 33.5849 19.705 28.1374 36.2956 22.6807 25.7467 22.9084 38.0501 17.1927 27.602 33.173 22.255 23.222 30.3777 35.8733 25.2032 25.2344 27.7594 47.771 43.4932 20.7964 67.5397 34.4885 60.8967 31.2223 30.2966 21.0571 27.027 17.2 17.4068 18.4632 29.5835
74000 42.9572 29.5473 31.9847 16.3557 23.1964 25.4713 18.6313 18.8699 47.4055 33.8593 20.3836 29.2536 36.9939 22.7062 26.3757 23.2031 38.4722 17.2559 28.4352 33.6656 22.8241 23.6364 31.14 36.5799 25.374 25.5127 27.6419 48.7866 43.6084 21.0677 68.7293 35.0045 61.86 31.1629 30.4347 21.3741 26.7835 17.1791 17.7729 18.9323 30.0107
76000 43.7335 30.1894 32.3327 16.7302 23.3541 25.8447 18.9374 18.8358 48.1558 34.322 20.8644 30.2131 37.827 22.7629 26.9505 23.3674 38.6928 17.5598 28.9994 34.5111 23.4046 24.232 31.6249 38.1036 25.9751 25.3598 27.6103 50.3061 43.5758 21.4568 69.9462 35.6461 63.0333 30.9884 30.5983 21.5292 26.8412 17.0348 17.7831 19.0315 30.4566
78000 45.0859 30.6514 33.1913 16.9034 23.8181 26.3027 18.8753 19.3838 48.9652 34.7969 21.2705 30.8464 38.5387 23.2317 27.1381 23.6089 39.0856 18.0662 29.7843 35.0566 23.9393 24.9016 32.2663 39.1789 26.3146 25.3039 27.4803 51.6146 43.6297 22.3094 70.7712 36.2844 64.8343 31.1843 30.6884 22.081 27.034 17.129 17.8849 19.365 30.9699
80000 46.0643 31.1117 33.7926 16.9105 23.8639 26.5658 18.9918 19.7718 49.7979 35.4968 21.4465 31.3978 39.1295 23.7721 27.7133 23.8219 39.5264 18.427 30.6625 36.2751 24.5168 25.5796 32.9258 39.8398 26.7651 24.8153 27.3079 53.1867 43.9182 22.5923 71.9033 37.1907 66.156 31.3572 30.6011 22.3113 26.9737 17.2629 17.7611 19.856 31.434
82000 47.0232 31.623 34.2987 17.3025 23.7123 26.8009 19.2409 20.0575 50.6488 35.7267 21.8465 31.7525 40.0369 23.7392 27.8851 24.1566 39.963 18.718 31.4458 36.9654 25.0298 25.9968 33.269 40.6359 27.467 24.5329 27.164 54.5207 44.2375 22.8053 71.9504 37.6161 67.7253 31.5956 30.6141 22.4539 26.9427 17.1787 17.7788 19.9496 31.8102
84000 47.9045 31.7793 34.6927 17.688 23.9552 27.0025 19.1938 20.377 51.5228 35.7098 22.0974 32.618 40.7691 23.7495 28.2253 24.5615 40.1354 18.8581 31.9343 38.0854 25.7438 26.4376 34.4231 41.7406 27.8317 24.5414 27.0539 55.5075 44.6781 23.2435 72.029 38.2914 69.5729 31.5693 30.3798 22.5716 27.1252 17.5425 17.7434 20.2684 32.2289
86000 48.9094 31.8113 35.0224 18.1332 24.0974 27.0996 19.2767 20.4125 52.3988 35.7472 22.5049 33.0809 41.641 23.6895 28.6016 25.0144 40.4973 19.1609 33.0681 39.3159 26.6356 26.6792 35.5677 42.7663 27.8186 24.4923 27.4295 56.9284 44.8243 23.5263 71.9636 38.7581 71.2122 31.7276 29.973 22.9362 27.4323 17.8518 17.8183 20.5656 32.6597
88000 49.675 32.0033 35.6644 18.2768 23.8445 27.5816 19.4993 20.8261 53.4451 36.1064 23.036 33.8032 42.413 23.6745 29.1024 25.7096 40.7874 19.575 33.8733 40.064 27.5164 27.12 36.3232 43.9169 27.6692 24.6117 27.4238 58.4466 44.9873 23.7269 72.2281 38.8533 72.7853 31.8994 29.5955 23.348 27.7562 18.5895 17.7012 20.7386 33.1049
90000 50.1214 31.9478 36.2114 18.753 23.8827 28.0443 19.9719 21.1809 54.2419 36.1534 23.1746 34.4626 42.9628 23.8278 29.6077 26.4716 40.9268 19.8649 34.509 40.8092 27.8246 27.3297 37.0884 45.0028 27.6629 24.9798 27.3289 59.5579 45.2404 23.7706 72.3226 38.9304 74.3826 32.2987 29.4051 23.5017 27.9256 19.0161 17.8958 20.6809 33.4818
92000 50.9092 31.865 36.9573 18.7954 23.8985 28.3327 20.3515 21.1961 55.0531 35.8354 23.4775 35.0634 43.7726 23.7088 30.3427 27.5199 41.6054 20.2199 35.2578 41.2078 27.9937 27.5926 37.7494 46.0959 27.7514 25.1984 26.8734 60.7734 45.3519 23.9402 71.7589 39.2539 76.2592 32.4027 29.1883 24.1223 28.6796 19.2766 18.0292 20.8591 33.863
94000 51.8615 31.8057 37.3051 19.1099 24.0145 28.4704 20.8456 21.33 55.3977 35.84 23.6919 35.737 44.2534 23.733 30.5336 28.3744 41.9905 20.3272 36.1748 42.0649 28.4485 28.2675 38.2049 47.5418 28.07 25.3097 26.7991 61.6452 46.1767 23.9906 71.325 39.4153 78.2991 32.4548 28.9724 24.4136 29.2571 19.4436 18.2561 21.2444 34.2599
96000 52.9484 32.0884 37.5486 19.278 24.3284 28.5722 21.0569 21.4614 55.9584 36 24.0124 35.9619 44.9659 23.8929 31.6387 28.8784 42.3196 20.5238 36.6071 42.7019 28.8726 28.8512 38.5404 48.7795 28.2283 25.1156 26.6699 63.1287 47.0477 23.9861 71.4013 39.2257 80.4338 32.6813 29.1725 24.8578 29.6243 19.3115 18.647 21.658 34.6744
98000 53.7099 31.9412 37.6175 19.6317 24.6068 28.7826 21.4529 21.6105 56.4409 35.6951 24.2811 36.3539 46.0621 23.8219 32.4001 29.605 42.4748 20.5494 37.8047 43.5823 29.8707 29.4548 39.2186 49.5743 28.101 25.5522 26.6112 64.1804 48.1014 23.8935 71.1924 38.8888 82.8248 32.8782 29.2991 25.4706 29.873 19.4104 18.169 22.117 35.0776
100000 53.8416 31.8599 37.9208 19.7495 25.0928 28.864 22.0542 21.6204 56.8316 35.3313 24.4846 36.8419 46.9106 23.7716 33.1239 29.5489 42.6194 20.8215 38.6066 44.1961 30.9878 29.9525 39.8932 50.4972 28.2018 25.788 26.3243 65.1527 49.2597 24.1017 71.1392 39.1689 84.7998 33.3145 29.304 25.4402 30.1395 19.9489 18.1963 22.2856 35.4497
102000 54.1778 31.3564 38.0543 19.6534 25.5928 28.9396 22.7736 21.6238 56.8578 35.2324 24.4742 37.4861 47.9015 23.6253 33.9348 30.0741 42.8139 20.8674 39.628 44.7474 31.9146 30.2831 40.6438 51.3769 28.5881 26.2007 26.3672 66.0442 50.4646 24.2792 71.2656 39.3029 86.5177 33.6632 29.3206 25.9836 30.395 20.6501 17.9992 22.7017 35.8444
104000 55.0695 30.9446 38.4675 19.8164 25.7286 28.9743 23.1473 21.7079 57.2236 35.3692 24.8025 37.9229 48.3895 23.4747 34.584 30.4624 43.2534 20.9016 40.2915 45.0541 32.5511 30.7408 41.639 51.6772 29.1089 26.7454 26.4153 66.7478 51.4007 24.4929 71.5112 39.1912 88.3067 33.8656 29.5683 26.2982 30.9732 20.9767 17.93 22.8655 36.2148
106000 55.719 30.6279 38.8896 20.0239 25.9079 29.1057 23.903 21.6284 57.983 35.171 24.8278 38.2579 48.9374 23.7483 34.7656 31.105 43.6515 21.1909 41.1301 45.2793 33.245 31.1354 42.3966 51.8269 29.2329 26.862 26.7734 67.7926 52.9883 24.9052 71.6603 38.8205 90.0369 33.9323 29.9177 26.4913 31.2812 21.1809 18.1929 23.1062 36.5908
108000 56.6224 30.5505 39.4842 20.1874 25.9112 29.4282 24.4478 21.7755 58.4086 34.8277 24.7979 38.8147 49.284 23.8797 35.0554 31.6582 44.317 21.5357 42.1668 45.9193 33.9013 31.6919 43.1847 51.8549 29.3863 26.9448 26.4322 68.6504 54.0846 25.1349 71.2812 38.746 91.9734 33.7394 30.5244 26.9933 32.5523 21.1573 18.0995 23.2077 36.9653
110000 57.5186 30.1301 40.2523 20.612 25.9827 29.9231 25.0935 21.8 58.9528 34.6386 25.1289 39.2739 49.8357 24.1932 35.4425 32.0186 44.4936 22.1591 42.8497 45.9297 34.4878 32.1833 43.6802 51.5599 29.5326 27.0954 26.158 69.2672 55.4312 25.3229 71.5671 38.6804 93.9214 34.0015 30.6445 27.1654 33.1646 20.9394 18.2289 23.3036 37.3141
112000 58.5801 29.9695 40.6966 20.7539 26.0627 30.3341 25.2976 21.5944 59.6513 34.1736 25.3199 39.6994 50.4195 23.9672 35.5032 32.3866 44.8945 22.4319 43.6489 45.9988 34.6385 32.6321 44.6648 51.8616 29.5932 27.134 25.7233 70.2469 56.6739 25.7389 71.9511 38.8836 95.748 33.7044 30.9011 27.0662 33.6113 20.8812 18.6274 23.5045 37.6292
114000 59.791 29.5669 41.4095 20.7772 25.7736 30.6392 25.9963 21.671 60.0315 33.546 25.3627 40.244 51.204 23.8751 35.7881 32.4709 45.1565 22.6934 44.1452 46.2728 35.047 32.7736 45.3149 51.9656 29.3967 27.0134 25.415 70.86 58.2511 25.9625 72.1621 38.5887 97.3844 33.4363 31.6898 27.6157 34.6283 20.5945 18.8419 23.833 37.9297
116000 61.2936 29.4104 41.8053 21.0536 25.6248 31.2747 26.6536 21.8913 60.2532 33.7621 25.4336 40.7177 51.5746 23.8009 36.0211 32.7312 45.132 23.1928 44.4447 46.4148 35.2759 33.2809 46.1811 52.2612 29.7089 27.5936 25.4804 71.1697 59.4031 26.0377 72.7861 38.2073 99.4808 33.6163 32.2184 27.7264 35.1429 20.1654 18.807 23.9567 38.2746
118000 62.7386 29.023 42.7574 21.036 25.5265 31.6652 27.0924 22.1171 60.4811 33.9295 25.6998 41.2544 52.2057 23.6723 35.9112 32.7462 45.4445 23.7237 45.0229 46.6512 35.72 33.836 46.8185 52.5324 29.765 27.8371 25.504 72.0283 60.3893 25.9749 73.0671 37.7317 101.546 33.6395 32.3958 28.0274 35.3716 20.0929 18.9524 24.3707 38.6075
120000 64.2424 28.6951 43.1234 21.3908 25.5331 32.3272 27.073 21.9467 60.5039 33.9821 25.8444 41.8095 52.3957 23.6291 36.2144 33.1527 45.9274 24.1139 45.5086 46.2946 36.0309 34.4364 47.4595 52.3652 30.0669 27.9367 25.681 72.5874 61.683 26.3958 73.7172 37.9789 103.406 34.4436 32.6408 28.2803 36.0943 19.5479 18.9737 24.6844 38.9529
122000 65.5667 28.2052 43.698 21.2987 25.8011 33.1468 27.3685 21.9433 60.3957 33.6831 25.8235 42.3442 52.7209 23.5944 36.5214 33.4686 46.5669 24.4125 46.0678 46.0364 36.5525 34.5684 48.4163 52.8466 30.1325 28.0299 26.0194 73.1254 62.815 26.4034 74.233 38.0642 105.661 34.9733 32.9854 28.5708 36.588 18.8072 18.8395 24.9685 39.2816
124000 66.9755 27.9543 44.0635 21.4798 26.1472 33.7239 28.2548 22.0373 60.4716 33.5443 25.8667 42.7488 52.8714 23.2635 36.6213 33.9119 47.355 25.0629 46.5852 46.4623 37.1935 34.9547 49.4051 53.0901 30.2697 27.7199 26.1242 73.635 63.4878 26.2569 74.8974 38.5473 107.53 35.1938 33.5374 28.8443 36.9748 18.5948 19.0282 25.6574 39.6586
126000 69.2265 27.9397 44.3619 21.4582 26.3153 34.3535 28.4317 21.999 60.363 33.7252 25.7967 43.1506 52.85 23.2761 36.8309 34.0926 48.0168 25.7166 47.2039 46.5894 37.6892 35.4326 50.5663 53.2372 30.3439 27.6567 26.1222 75.0848 63.9005 26.3271 75.8339 38.8405 109.453 35.2223 34.3022 29.2051 37.2359 18.1469 19.2599 26.122 40.042
128000 71.5581 27.7199 44.5977 21.6134 26.628 34.5514 28.8262 22.2745 60.4546 33.6946 25.986 43.9516 52.9052 23.6732 36.8718 34.4516 48.605 26.0904 47.8358 46.7889 38.1081 35.9356 51.7395 53.4595 30.1185 27.6839 25.9891 76.3502 64.5748 26.802 76.8274 39.5488 112.005 35.5765 34.4073 29.685 37.3634 18.1744 19.5404 26.3637 40.4833
130000 72.99 27.6655 45.1027 21.683 27.1308 34.9743 28.7378 22.4604 60.5347 33.6001 26.2048 44.3355 52.6815 24.292 36.887 34.9044 49.2707 26.7677 48.2995 47.4293 38.5926 35.6462 52.6775 53.5686 30.1917 27.8511 25.9096 77.2701 65.1273 27.1519 77.1892 40.0056 114.473 35.7002 34.4638 29.8662 37.7873 18.458 19.9874 26.524 40.8598
132000 74.3902 27.8551 45.9178 21.7448 27.4967 35.0517 29.2312 22.5752 60.8323 33.5678 26.3098 44.5002 52.5409 24.5718 37.2511 35.1608 50.0337 27.156 48.4783 47.5115 39.3025 35.7187 53.4663 53.9827 30.1614 27.7245 26.563 77.8305 65.7135 27.6544 78.1266 41.1324 116.83 35.8067 34.6899 29.9545 37.9962 18.9064 20.1731 27.1659 41.2769
134000 76.0864 27.797 46.7006 21.619 27.6273 35.4275 29.3031 22.4329 61.1184 33.2767 26.4718 44.9544 52.589 24.9007 37.3161 35.7592 51.253 27.7267 48.9793 48.6426 40.0563 35.8233 54.4257 54.2132 30.1488 27.9958 27.1113 78.7044 65.9676 28.1891 78.6622 42.3066 118.935 35.5144 34.8019 29.742 38.0858 19.3555 20.7875 27.6136 41.7105
136000 78.2307 27.8927 47.5103 21.4502 27.6513 35.5772 29.5782 22.3295 61.1979 32.672 26.5751 45.1458 52.3725 24.7806 37.3183 36.2408 52.3218 28.1495 49.0476 49.8962 41.0973 35.6784 55.4655 54.5084 30.1625 28.1585 27.725 79.3217 66.1543 28.0916 79.5712 42.9988 121.449 35.6646 34.9943 29.4714 38.3191 19.6929 20.8804 28.235 42.0894
138000 79.711 28.1304 47.8439 21.3901 28.0133 35.9926 29.8662 22.0711 61.3269 32.2227 26.8014 45.4062 51.9532 24.7148 37.4276 36.7872 53.5454 28.1854 49.7999 51.3626 42.0158 35.4995 55.989 54.8391 30.4312 28.293 28.3165 79.6724 66.8275 27.8514 80.1481 43.4432 123.623 35.8245 34.9793 28.9786 38.454 19.7936 21.0494 28.8485 42.4357
140000 81.1835 28.3117 48.5021 21.4497 27.9615 36.5536 30.3502 21.7231 61.3889 32.1336 27.0849 45.5489 52.1556 24.6034 37.4569 37.3818 54.8634 28.44 50.0942 52.682 42.515 35.7286 56.8407 54.9096 30.4206 28.5932 28.5959 80.1196 67.642 28.1601 81.0885 44.1823 125.549 36.412 35.1871 28.4258 38.7982 20.0181 21.1778 29.6612 42.8474
142000 82.4372 28.6378 48.9502 21.8162 27.7592 37.0428 30.5648 21.8235 61.7683 32.0465 27.3435 45.6922 51.7857 24.4271 37.5352 37.7728 56.0063 28.7819 50.3682 54.3272 43.5087 35.49 58.1169 55.2681 30.1765 28.8947 29.1504 80.35 68.6207 28.1155 81.5461 44.2946 127.285 36.7136 35.5742 28.1175 38.7262 20.4463 21.6661 29.6678 43.2154
144000 84.1804 28.3871 49.7299 21.6916 27.7937 38.3073 30.763 21.7546 62.1325 31.7806 27.8375 45.8541 51.8248 24.2544 37.7296 38.1462 57.4538 29.0301 50.5542 55.5723 44.432 35.5454 59.2504 55.5992 29.787 29.0964 28.944 80.7771 69.4587 27.8417 81.8827 44.9894 129.15 36.684 36.309 27.5765 39.1967 20.9771 22.0728 30.2265 43.6144
146000 85.931 28.4693 50.4314 21.6958 27.8432 39.1226 31.0824 21.458 62.2332 31.9554 28.2917 46.5724 52.21 24.4911 37.8249 38.4887 58.5301 29.6626 50.3979 56.8525 45.4604 35.3681 60.0679 55.6072 29.5141 29.1437 28.9751 81.0157 70.2117 27.9399 82.1717 45.3556 131.028 36.7686 36.8556 27.4059 39.1085 21.5078 22.8246 30.6552 44.0132
148000 87.2322 28.8759 50.8523 21.533 27.761 39.7334 31.5791 21.5284 62.2858 32.0608 28.7212 46.9181 52.8033 24.647 37.6313 38.774 59.6148 30.0759 50.5255 58.2773 46.3781 35.2462 61.0132 55.7448 29.7402 29.0304 28.6873 81.1447 71.0591 28.3619 82.4588 46.0835 132.327 36.651 37.4935 27.2598 38.6318 21.3556 23.0585 30.9781 44.3533
150000 88.1328 29.138 51.3441 21.168 27.8862 40.6388 31.664 21.0977 62.6392 32.1305 29.1447 47.4864 53.0963 24.7898 37.5724 39.0363 60.7062 30.1925 50.2991 59.4532 46.8786 35.2589 62.0163 56.4781 30.046 28.7569 28.82 81.0721 71.5926 28.9555 82.6181 46.1157 133.861 36.8392 37.7332 27.3913 38.7325 21.0806 22.9303 31.4734 44.6567
152000 89.2402 29.3178 51.7144 20.9488 27.7028 41.5974 31.9357 20.7817 62.5922 32.0755 29.4942 48.2532 53.0417 24.9137 37.5879 39.1364 61.8198 30.2525 50.1759 60.8255 47.3876 34.9375 62.9226 56.778 30.7935 28.6145 29.1103 80.4288 72.0128 29.1813 83.588 46.3716 135.006 37.2518 38.2252 27.7369 38.8503 20.8036 22.9458 32.158 44.9628
154000 90.8461 29.2939 52.2436 20.9371 28.5183 42.1631 32.2411 20.807 62.8908 32.5116 29.5936 48.7281 53.1641 25.0468 37.6136 39.224 62.9773 30.8167 50.2193 62.4181 47.6994 34.9105 63.9356 56.8726 31.4106 28.4161 29.6129 80.1614 72.1132 29.3495 84.5417 46.177 135.883 37.4157 38.6447 28.1587 39.2961 20.5571 22.7692 32.5627 45.3185
156000 91.9225 29.4727 52.7414 21.0198 28.8818 43.1625 32.4373 20.581 62.8447 32.6568 30.0922 49.3206 53.3494 24.7663 37.7732 39.1602 64.2341 31.3824 49.9716 64.0432 48.4049 34.5731 64.6837 56.8353 32.0423 28.3994 29.7584 79.4991 72.3867 29.396 85.1198 46.3154 137.342 37.9039 38.9083 28.5322 39.5286 20.331 22.731 32.6264 45.6283
158000 93.0128 29.5404 53.1222 20.9349 29.4023 43.7855 32.4142 20.2276 62.9822 32.5018 30.4684 49.6829 53.1625 24.6053 37.8186 39.2948 65.589 31.8528 50.044 65.6102 48.9221 34.5554 65.5915 57.0849 32.0196 28.1752 29.923 79.5741 72.4514 29.3222 85.289 46.7252 139.115 38.1946 39.3553 29.405 39.1684 20.2738 22.1725 33.2007 45.9143
160000 94.1283 29.6949 53.097 20.9746 30.239 44.2057 32.4452 20.0423 63.0697 32.6865 30.7815 50.0847 53.4315 24.553 38.1354 39.4519 66.8274 32.2679 49.8984 66.5647 49.5267 34.3128 66.3795 57.7914 31.9483 28.0934 30.0026 79.5129 72.4343 29.0073 85.6221 47.3294 141.347 38.4378 40.0174 30.0252 38.8106 20.5276 21.9041 34.2551 46.2466
162000 95.5701 29.798 53.4626 21.5903 30.8459 44.7381 32.9822 19.4188 63.0698 33.3441 30.7688 50.759 53.2503 24.3752 38.3075 39.6395 68.3259 32.5496 49.8403 67.5909 49.949 34.0762 67.6115 57.8886 31.6611 27.7671 30.2946 80.0389 72.4346 28.9792 85.729 47.407 143.512 38.25 40.633 30.2534 38.3804 20.5453 21.6092 35.0207 46.5567
164000 96.7494 30.3133 53.5692 21.9553 31.0626 45.5751 33.2285 19.2086 62.9516 33.79 30.8443 50.8475 53.2803 24.281 38.7 40.0199 69.744 33.0444 49.7343 68.6845 50.0064 33.7494 68.7349 58.2145 31.5395 27.7494 30.2256 80.7278 72.4036 28.3687 86.0487 47.9661 145.774 37.8429 41.1464 30.5952 38.1414 20.398 21.8206 35.8255 46.8716
166000 97.9973 30.695 54.0151 22.2477 31.7535 46.2242 33.4422 18.7576 63.0741 33.8261 30.8327 51.3032 53.3654 24.4094 39.0254 40.4284 71.4576 33.4415 49.7257 69.326 50.5938 33.3439 70.0965 59.2203 31.5219 27.7949 30.3005 81.4857 72.6156 28.3704 86.9224 48.5722 148.046 37.5814 41.7362 30.5644 37.8068 20.3574 21.6629 36.7163 47.2665
168000 99.0257 31.2883 54.2458 22.4826 32.2451 46.8816 33.6397 18.3475 63.4944 34.1318 30.9618 51.8108 53.5935 24.5162 39.3579 40.9329 73.1735 33.7084 49.7212 69.9471 51.1441 33.2058 71.1697 60.5316 32.0683 27.9585 30.6 82.2356 72.0411 28.622 87.749 49.3907 150.849 37.1202 42.7146 30.8301 37.5814 20.2248 21.315 37.1171 47.6994
170000 100.582 31.9958 54.6976 22.7353 32.045 47.3306 33.9951 18.0469 64.3887 34.7982 31.2917 52.3737 53.8531 24.5817 39.4473 40.8629 74.544 33.9091 49.8853 70.3683 52.2697 33.0436 72.1281 61.5486 32.3359 28.3113 30.5872 83.0361 71.6402 28.8484 88.5801 50.4346 153.491 37.0046 43.7852 31.1169 37.5129 20.0654 21.3444 37.5933 48.1602
172000 101.698 32.9448 55.5012 23.2289 32.1028 47.8984 34.5258 17.6773 64.6663 35.5542 31.49 52.814 53.9622 24.7757 39.6266 40.9534 75.8974 34.0575 49.8428 71.245 53.0336 33.0016 72.9109 62.7432 32.7667 29.1151 30.6294 84.0645 71.1655 28.5523 89.4112 50.5585 155.993 37.2507 44.8896 31.4059 37.5796 19.7518 21.5539 38.1202 48.624
174000 102.193 33.7697 55.9133 23.2409 32.2348 48.5086 34.8055 17.2784 65.0327 36.1275 31.5015 53.4789 53.8485 24.8037 39.8912 41.1978 76.9461 34.0234 50.0602 71.6657 53.5658 32.5632 73.3996 64.027 32.8208 29.8757 30.421 84.585 70.852 29.0016 90.3475 50.4089 158.908 37.4056 45.8068 32.0076 37.6351 19.5276 21.4134 38.2303 48.9831
176000 102.734 34.6184 56.403 23.3491 32.3574 49.0059 34.719 17.1833 65.3753 36.7416 31.685 54.158 54.1366 24.7621 40.1278 41.3713 77.9063 33.7811 49.8057 71.9822 54.1006 32.2134 73.5724 64.8997 32.9681 30.7171 30.2617 84.6058 70.9994 29.136 90.9415 50.659 161.937 37.7056 46.4813 32.3255 37.4241 19.3499 21.4462 38.7276 49.3169
178000 102.937 35.0678 56.4393 23.122 32.3106 49.7765 34.8804 16.7771 65.5999 37.5072 31.9747 54.6748 54.2125 24.5654 40.0671 41.1942 78.987 33.7654 49.4706 72.448 55.0834 31.9817 73.7529 65.9488 32.9439 31.6323 30.5873 85.1088 71.5626 28.6943 92.1801 50.4633 164.598 37.7752 47.5444 33.0843 37.7442 19.343 21.9103 39.391 49.6777
180000 103.406 35.7431 57.0096 22.9845 32.5545 50.1255 35.3191 16.9759 65.8736 37.9763 32.0159 55.5338 54.1902 24.4795 40.2534 40.8858 79.6772 33.7587 49.4071 72.8762 56.0814 31.8272 73.4756 66.9761 33.2006 32.3379 31.0003 85.3363 71.8462 28.2118 92.7121 50.1886 167.106 38.406 48.5691 33.096 37.8107 19.5893 22.0428 39.6535 50.0129
182000 103.511 36.4402 57.7369 23.2125 32.9194 50.8698 35.8154 17.1052 66.4916 38.3499 32.2733 56.3873 54.4393 24.5285 40.3964 40.8054 80.8267 34.1335 48.8578 73.3577 57.0048 31.572 73.9839 67.8676 33.2715 33.0628 31.5268 85.8474 72.0461 28.0131 92.795 49.8081 169.32 38.9398 49.7118 33.052 38.2187 19.8833 22.184 40.0623 50.4157
184000 103.529 36.8568 57.7201 23.3566 33.3107 51.6166 35.8032 17.2365 67.0196 38.3589 32.431 57.0045 54.2887 24.7829 40.1182 40.6479 81.6927 34.5462 48.7523 74.0244 57.5348 31.4847 74.0143 68.832 33.085 33.0267 31.7411 85.8 72.2132 27.6457 93.1051 49.5385 171.489 39.3176 50.7443 33.0307 37.7701 20.8106 22.578 40.7337 50.6898
186000 103.705 37.3292 58.0864 23.4617 33.7164 52.3425 35.843 17.3848 67.7437 38.8431 32.555 57.657 54.5731 24.9555 40.1852 40.5732 82.3811 34.8088 48.6718 74.8308 58.2315 31.5023 75.0166 69.6619 32.3018 33.4754 31.9511 85.704 72.0361 27.2151 92.7758 49.2707 173.022 39.8157 51.5099 33.2128 37.5872 21.8566 22.7292 40.9685 50.9873
188000 104.094 37.5823 58.3717 23.7323 34.0525 53.195 36.2606 17.4961 68.3916 39.5238 32.7253 58.4132 54.6563 25.0682 40.3783 40.3127 83.1509 34.9708 48.5049 75.2904 59.0864 31.2967 75.7017 69.7357 31.8514 33.6487 31.789 85.3545 72.1887 27.2561 92.9501 49.0121 174.396 40.2416 52.2762 33.5553 37.4439 22.5278 22.7673 41.6357 51.2721
190000 104.053 37.773 58.6503 23.943 34.3917 54.0287 36.6568 17.4701 69.0896 40.2266 32.6436 59.0295 54.2197 24.8072 40.1754 39.9813 83.8108 35.1455 48.6613 76.5129 59.7861 31.449 76.1429 70.6179 31.7565 33.5301 32.0922 85.2441 72.0884 27.0612 93.4332 49.197 175.45 40.8171 53.1235 33.9263 37.5803 23.0953 22.802 41.6484 51.5528
192000 103.322 38.1124 58.3511 24.27 34.619 54.7967 36.8039 17.6212 69.7542 40.7816 32.7949 59.9659 54.015 24.8072 40.4148 40.0111 83.9216 35.2605 48.6396 77.6943 60.2822 31.0439 76.576 71.0949 32.4303 33.5279 32.2183 85.3016 71.6924 26.7006 93.8837 49.3367 176.465 41.0764 53.8315 33.6459 37.9353 22.961 22.6617 41.2701 51.7473
194000 103.342 38.2364 58.4894 24.5324 34.9222 55.7926 36.9815 17.9305 70.6991 41.3844 33.2111 60.8484 53.5152 24.6341 40.1364 39.8813 84.3842 35.5943 48.7985 78.8988 60.9479 30.6907 77.0922 71.3001 33.3668 33.4548 32.2207 84.9419 71.7277 26.5027 94.2524 49.007 177.869 41.714 54.1617 33.0543 38.4509 22.3786 22.8618 41.3487 51.9889
196000 102.992 38.874 58.6275 24.8373 34.9814 56.6084 37.4433 17.7937 71.4077 41.6572 32.9537 61.2672 53.0125 24.4731 40.303 39.8727 84.7156 35.9902 48.5965 80.5201 61.8321 30.5043 77.138 71.8933 34.2713 33.5209 32.5117 85.0204 71.4413 26.1867 94.1999 49.4284 178.965 42.1777 55.1194 32.4601 38.3602 22.3012 22.6973 41.7596 52.2179
198000 103.384 39.4251 58.8299 25.2711 35.0698 57.1629 38.0408 18.0771 71.9274 42.0016 33.0192 61.6258 52.7738 24.3737 40.4248 39.6646 84.3033 36.0477 48.3449 81.7904 63.1573 30.2745 77.8788 71.939 34.7637 33.6414 33.0675 84.8185 71.4256 25.5069 94.6784 49.5167 179.711 42.5628 56.1598 32.2061 38.4728 22.0887 22.773 42.0397 52.456
200000 103.531 39.8787 58.7886 25.2226 35.1792 57.7836 38.6872 18.3999 72.7173 42.4716 33.2613 62.2679 52.6111 24.2889 40.3737 39.4553 84.2559 36.2422 47.8309 82.7531 64.0353 30.3324 78.2477 72.2233 34.7265 33.9082 33.5822 84.6521 71.4078 25.1803 95.1177 49.7548 180.623 43.0801 57.1336 31.9117 38.4684 22.1205 22.8614 42.3914 52.694
202000 103.768 40.7303 58.9686 25.5822 35.0831 58.4101 39.0479 18.7202 73.2433 42.6133 33.4524 62.8745 53.0288 24.1584 40.5027 39.6236 84.2226 36.5167 47.5634 83.4547 64.6512 29.9023 77.9618 73.0205 35.3235 34.0538 34.2434 84.5029 71.5541 24.9163 95.335 50.3021 181.141 43.27 58.2804 31.8215 38.2545 22.2226 22.7542 42.5926 52.9417
204000 103.696 41.0374 59.35 25.7701 35.4224 58.7556 39.8205 18.5052 73.3611 42.4807 33.5451 63.5486 52.593 24.2651 40.5964 39.7741 84.035 36.8674 46.9965 84.2812 65.5312 29.4255 78.1213 74.5201 35.6564 34.0061 35.2894 85.1172 71.4999 24.9041 96.0133 50.4262 181.012 43.6692 59.6403 32.5364 38.4229 21.9968 22.8004 42.666 53.1989
206000 103.222 41.4741 59.4955 25.963 35.4323 59.1689 40.4127 18.9501 73.6962 42.7111 33.7026 64.1102 52.1802 24.1926 40.5604 40.1696 83.3713 37.1205 46.6411 85.4285 66.2484 28.8939 78.4436 76.073 36.4054 34.3321 35.806 85.3919 71.3158 24.3887 95.652 50.6773 180.741 43.8884 60.7624 32.2768 38.5874 21.7831 22.8133 42.4769 53.374
208000 103.074 41.817 59.6848 26.0751 35.4293 59.4282 40.945 18.9161 74.1567 43.2283 33.7105 64.7331 52.094 24.1074 40.5325 40.5156 83.2467 37.5949 46.321 86.9675 66.461 28.5184 78.5637 78.1122 36.7406 34.729 36.1617 85.5681 71.7229 24.2194 95.4714 50.5115 180.765 44.0065 61.5015 32.56 39.0919 21.5064 22.7627 42.6759 53.6057
210000 102.703 42.5931 59.565 26.1652 36.099 59.6147 41.6961 19.1481 74.6406 43.9909 33.8875 65.4205 52.1206 24.0043 40.882 40.5724 83.4432 37.883 45.9009 88.2481 67.2249 28.5822 78.7674 79.7749 37.2088 35.1018 36.1473 85.8227 72.3813 23.9965 95.3764 50.9227 180.803 44.1068 62.4929 32.4173 39.5528 21.3892 22.8495 42.5659 53.9016
212000 101.849 42.7915 59.613 26.1122 36.5004 60.0104 42.1677 19.0506 75.5408 44.5785 34.2046 65.8377 51.9256 23.8803 40.5539 40.9425 83.2725 38.0015 45.4655 89.8167 68.0006 28.479 79.1263 81.1469 37.7734 35.3977 36.1643 86.6478 72.9294 24.062 95.1386 51.0205 181.134 45.0149 63.4604 32.0216 39.7112 21.4298 22.7063 42.9005 54.1595
214000 100.717 43.0386 59.6648 26.045 36.902 60.1752 42.7632 18.5328 76.6715 45.0367 34.7023 66.1307 52.3306 23.566 40.8827 40.9501 82.1512 37.8701 45.002 91.7819 68.1618 28.5677 79.6178 82.9526 38.3172 35.5634 36.7006 86.834 73.3754 23.7602 95.1009 50.7494 180.997 46.0521 64.139 32.0084 39.8814 21.2968 22.5063 43.1443 54.366
216000 100.434 43.2816 60.0351 25.926 36.8763 60.7259 43.0463 17.9846 77.5818 45.9376 35.1252 66.643 52.441 23.2939 40.9861 41.5207 81.4502 37.5767 44.2823 93.433 68.4931 27.9839 79.3486 84.4582 39.2426 36.2909 37.3478 86.9634 73.6704 24.0473 95.1501 50.9441 181.071 46.8937 64.2794 32.2094 40.0415 20.9092 22.3822 43.9382 54.6062
218000 100.235 43.6266 60.0258 25.8797 37.0943 61.3739 43.3683 17.6782 78.6336 46.5928 35.4999 67.3465 52.3512 23.0325 41.2146 41.7685 81.2362 37.8218 43.9921 95.2708 69.086 27.4543 79.5651 86.2731 40.0111 36.7162 37.8993 86.8212 74.1556 23.6663 95.2234 50.3644 181.602 48.1097 64.9405 32.2126 40.3041 20.6569 22.1477 44.4304 54.892
220000 99.8791 43.6797 59.9784 25.5804 37.2518 62.2323 43.8533 17.2779 79.3364 47.1294 35.7872 68.2999 52.2467 23.3694 41.3915 42.2598 80.7293 38.2541 43.4725 96.7831 69.4698 26.7341 79.3056 87.7518 40.6201 37.0751 38.9134 86.6534 74.6101 23.543 95.8312 49.8124 182.534 49.2037 65.8389 32.5432 41.1893 20.0372 22.3966 44.5718 55.1857
222000 99.8644 43.9544 60.2699 25.1062 37.1348 62.8083 44.245 16.9221 79.7349 47.4714 35.8737 69.0118 52.4086 23.6228 41.4149 42.8088 80.4936 39.0996 42.8753 98.8674 69.5456 26.5295 79.0976 89.6861 41.7961 37.1252 39.5411 85.9667 75.3181 23.2258 95.9713 49.7136 183.714 49.9741 66.6053 32.8932 41.3232 19.6703 22.5424 44.8746 55.4775
224000 99.5235 44.153 60.5196 25.1815 37.0094 63.668 44.5646 16.5214 80.5544 47.9879 36.0932 69.3801 52.8411 23.5249 41.676 43.4073 80.1197 39.3886 42.2877 100.484 70.0074 26.1063 79.3112 91.201 42.3234 36.894 40.3655 85.7726 75.5983 23.4057 96.8689 48.6015 185.428 50.2351 67.1695 32.9843 41.1972 20.0646 22.4856 45.4081 55.7578
226000 98.9963 44.3519 60.9934 24.9616 37.1823 64.1316 44.8316 16.0387 81.3968 47.7225 36.1637 69.3666 52.9594 23.4683 42.0788 43.7572 79.6134 39.5174 41.3616 101.637 70.3939 25.8945 79.0372 92.8917 43.0348 37.1708 41.0812 85.1912 76.4568 23.0443 97.7974 47.7067 187.25 51.1907 68.1927 33.3819 40.8893 20.15 22.089 45.8958 55.9818
228000 99.098 44.3748 61.5422 24.7199 37.4265 64.5483 45.0585 15.8635 81.7512 48.1551 36.388 70.213 53.0771 23.5352 42.3717 43.7955 79.3522 39.6948 40.1659 102.489 70.9178 25.9324 78.6461 94.6868 43.139 37.5444 41.1153 83.7839 77.1438 23.1823 98.4831 46.8755 189.068 52.5584 68.9728 33.2881 40.2973 20.202 21.9683 46.6961 56.203
230000 99.732 44.4214 62.598 24.2524 37.3611 65.1645 45.2881 15.6981 81.8833 48.2171 36.4428 70.7005 52.7627 23.6177 42.7749 43.8956 79.4491 40.1796 39.5651 103.526 71.4088 26.1102 78.47 95.8105 43.248 37.237 41.4435 83.1235 77.7675 23.3078 99.0028 46.0351 191.033 53.6716 69.96 33.2031 39.6821 20.7698 21.8817 47.7409 56.4609
232000 99.6175 44.7178 63.6566 24.038 37.0928 66.0947 45.4415 15.4261 82.0592 48.6194 36.2641 71.3128 52.1935 23.8174 43.1682 43.8981 79.2907 40.757 38.9113 104.27 72.0599 25.9202 78.6225 97.273 43.1081 37.6215 41.9371 82.7371 78.773 23.2632 98.7996 45.0816 193.024 54.4034 70.6868 33.3022 38.767 20.7127 22.0787 48.4189 56.6809
234000 99.4608 44.9089 64.8851 24.337 36.8714 66.8216 45.5173 15.4028 82.212 48.5208 35.8282 72.3859 52.0445 23.9521 43.4662 44.1162 79.5433 40.9392 38.4388 105.409 72.8386 25.8233 78.6919 98.8235 43.3169 37.4426 42.7601 82.4722 79.7757 22.8979 98.5236 44.3891 194.949 55.2548 71.2132 33.3561 38.2015 20.7608 22.4289 48.558 56.9385
236000 99.9688 45.1774 65.3655 24.7071 36.5866 67.4251 45.7916 15.5814 82.2772 48.2568 35.6922 73.1625 52.1232 24.0613 43.172 44.2809 79.7225 41.6277 37.7684 106.242 73.4678 25.7078 79.1151 100.518 43.0105 37.1444 43.0809 82.3893 80.6232 22.3701 98.2972 43.557 196.889 55.9609 71.7405 33.4497 37.6496 20.5138 22.5347 49.2113 57.1555
238000 99.9264 45.4457 66.2556 24.8719 36.5101 68.3385 45.8067 16.0369 82.599 47.9859 35.1569 74.2343 52.6443 24.4211 43.5031 44.4685 79.7947 41.9863 37.4314 107.377 74.1836 26.0559 78.9523 101.064 43.2036 36.3324 42.6096 82.1806 81.009 22.1057 97.7037 42.4444 198.067 56.8514 71.9488 33.4243 37.3908 20.1918 22.447 49.6041 57.3141
240000 99.9258 45.4798 67.1464 24.9436 36.2727 69.1587 45.8692 16.4633 83.1246 47.8536 35.2133 75.0066 53.3356 24.6239 43.9147 44.8573 79.7586 42.6044 36.8506 108.667 74.9564 26.6576 78.5406 101.813 43.3994 35.9811 42.6154 81.8868 81.9335 21.8377 97.0361 41.6839 199.489 57.5147 72.6478 33.7058 37.1217 20.1217 22.794 50.2154 57.5756
242000 99.842 45.5671 67.9594 25.1827 36.5252 69.8121 45.7957 16.6011 83.4897 47.1272 35.4523 75.887 53.5769 24.4384 44.0523 45.7062 80.4927 42.8131 36.09 109.417 75.3581 26.7435 78.3093 102.647 44.0557 35.622 42.69 81.5048 82.5103 21.7759 96.2694 40.7596 200.977 57.7893 73.0557 33.728 37.7039 20.5312 22.8307 50.5904 57.782
244000 99.9712 45.8282 69.0953 25.3298 36.7165 70.7248 46.1344 16.8105 83.9281 46.2869 35.387 76.7224 53.9183 24.2229 44.0235 46.4163 81.3525 43.2468 35.5438 110.188 75.6938 27.044 78.3117 103.905 44.4731 35.0872 42.5815 81.9647 83.3497 22.0181 95.9913 39.9647 201.444 58.3588 73.4811 33.5829 37.7756 20.4646 22.8224 51.1164 58.032
246000 100.188 46.0102 70.0326 25.7168 36.5954 71.3369 46.5014 17.0515 84.6345 46.0525 35.4359 77.6408 54.1635 24.1366 44.1842 47.0733 82.1898 43.729 34.9535 110.594 76.0393 27.2963 78.7714 104.81 44.7016 34.4557 42.3759 82.1582 84.1144 22.0979 95.7855 39.1386 202.335 58.3899 73.94 33.333 37.9741 20.1682 22.8534 51.3583 58.2579
248000 100.656 46.2476 71.1859 25.7011 36.7885 71.7189 46.6927 16.7635 85.0761 46.0237 35.5144 78.7695 54.2058 23.9419 43.9811 47.9332 82.7894 44.1755 34.4449 110.768 76.3978 27.396 78.8171 105.46 44.4304 33.9065 41.9033 82.5147 85.0823 22.2084 94.9274 38.3337 203.782 58.6411 74.631 33.7089 37.9222 19.5466 22.963 51.5586 58.4377
250000 101.154 46.3602 72.0415 25.8277 37.01 72.5927 46.7946 16.805 85.3531 46.2197 35.7121 79.8389 54.3566 23.7374 44.2325 48.4136 83.5768 44.4805 33.8775 111.371 77.157 27.8654 78.1268 106.081 44.4527 33.4962 41.7386 82.9547 86.3258 22.8103 95.2004 37.4928 205.505 58.6515 75.0197 33.8945 38.2346 18.3823 22.9258 52.1551 58.7057
252000 101.388 46.764 73.1287 26.2125 37.3988 73.3852 47.044 16.6321 85.6546 46.072 35.6935 81.067 54.7342 23.6452 44.3228 49.1768 84.4392 44.6084 33.4443 111.682 77.8751 27.9315 77.5816 107.479 44.1883 33.3098 41.528 83.1437 87.4293 22.8782 95.0565 36.99 207.091 58.408 75.1343 33.9148 38.6394 18.2484 22.751 52.1399 58.9553
254000 101.201 46.7161 73.5 26.5729 38.0375 73.9052 47.3319 16.4473 85.8482 46.0231 35.6887 82.0624 55.3865 23.4791 44.692 49.8306 85.3131 44.67 33.2382 112.368 78.7998 28.3165 77.1904 108.569 44.2897 33.173 41.0536 83.5688 88.6799 22.6182 94.9996 36.3648 208.357 58.6603 75.4309 33.9599 38.9434 17.893 22.5595 52.3394 59.202
256000 100.8 46.4815 74.5814 26.6756 38.374 74.73 47.1137 16.6692 85.4976 45.5572 35.6932 82.6404 55.6577 23.0555 45.1441 50.5206 86.4125 45.1589 32.475 113.269 79.2711 28.3911 77.2095 108.94 43.9981 33.4225 40.4752 83.6136 89.8779 22.4635 94.852 35.684 210.013 58.5024 76.329 33.9272 39.9313 17.7301 22.4637 52.5985 59.405
258000 101.132 46.1085 76.0212 26.6716 38.6475 75.5508 46.8724 17.0324 86.1103 45.1625 35.8897 83.9327 55.2213 23.1856 45.5191 50.8733 87.4212 45.5348 32.3109 113.964 79.6512 28.635 77.3451 110.365 43.9818 33.5212 39.4076 83.9619 91.1475 22.5318 94.7584 35.1575 210.841 59.0687 76.7749 34.0309 40.4781 17.7215 22.6071 52.7791 59.6982
260000 101.255 45.5834 76.8845 26.9382 38.6541 76.3951 46.6842 16.9968 86.2969 44.7215 36.2881 84.9597 55.2148 23.4085 45.8773 51.8284 88.1926 45.4752 31.7023 114.618 80.0245 28.9825 77.6318 111.874 43.7903 33.9041 38.5106 83.9533 91.8096 22.5994 94.3969 34.475 211.264 59.0855 77.0026 34.5328 41.0814 17.6688 22.4673 52.5036 59.8883
262000 101.301 45.4212 77.5071 27.0433 38.4499 77.423 46.7317 17.2368 86.5148 44.7683 36.9761 85.9646 54.8555 23.2851 46.0357 52.5833 89.3874 45.5939 31.3138 115.418 80.9847 29.5411 78.3897 112.831 43.7002 34.3834 38.1612 83.9274 92.1839 22.0066 93.9304 34.1424 211.033 59.1265 77.4407 34.7779 41.5583 17.6967 22.6074 52.9118 60.1286
264000 101.023 45.2647 78.2101 27.0468 38.5677 78.3774 46.5705 17.0739 86.6464 44.9391 37.263 87.0082 54.6835 23.1977 46.0407 53.0969 90.31 45.624 31.3378 115.587 82.1709 29.8572 79.2066 114.675 43.7531 34.7155 37.8025 83.4942 92.5608 21.3342 93.3367 33.7457 211.025 59.2486 77.9181 35.1096 42.1513 18.1637 22.4925 53.0951 60.3431
266000 101.401 45.5287 78.9394 27.225 38.1396 78.9295 46.5027 16.9852 87.2253 45.3309 37.2201 87.8529 54.9088 23.0836 46.6486 53.9272 91.5098 45.527 30.7155 115.635 83.3168 30.1884 80.1099 116.18 44.1337 35.1017 37.162 83.2929 93.2814 21.0242 92.8855 33.6736 210.853 59.2689 78.2458 35.2949 42.7993 18.5557 22.6843 53.5818 60.6217
268000 101.644 45.2343 79.8004 27.5439 37.9383 79.83 46.2422 16.739 87.9968 45.2593 37.4064 88.633 54.7227 22.9129 46.3367 54.9881 93.3455 45.9219 30.185 116.049 83.9609 30.1077 81.3819 117.325 44.47 35.2088 36.3789 84.2109 93.3606 20.5219 91.388 33.352 210.261 59.7501 79.0654 35.513 43.3583 18.8539 22.6652 53.5983 60.8366
270000 102.432 45.0252 80.6789 27.9557 37.8248 80.6453 46.2389 16.8887 88.4175 45.6546 37.5981 89.1161 54.3655 22.8538 46.7568 55.6673 94.7685 46.199 30.1357 116.507 84.2938 30.6344 81.886 118.639 44.2977 35.2234 35.5706 85.4604 94.1678 20.4717 90.0054 33.177 209.014 59.5121 79.7307 35.6689 44.0969 18.7949 23.0234 53.8773 61.0819
272000 102.853 44.8964 81.3957 28.1584 38.1326 80.9797 45.6424 16.6647 89.5089 45.9817 37.8001 89.7574 54.4196 22.6592 46.6164 56.3439 96.4926 45.9445 29.9262 116.595 85.1524 30.6799 81.6815 120.644 44.2572 35.2413 34.7242 86.316 94.6788 20.5228 88.1065 32.9813 208.422 59.3992 80.3416 35.8018 45.143 18.7964 22.5472 53.7635 61.2492
274000 103.014 45.3266 82.1918 28.5773 38.3291 81.6002 45.3356 16.7035 90.4868 46.3319 38.2228 90.6232 54.1802 22.6056 46.354 56.815 97.9172 45.65 30.1829 117.196 85.9707 30.6214 81.3156 121.984 44.2212 35.3644 34.3206 86.6497 95.9779 20.5665 86.6216 33.8294 208.431 59.5868 81.1372 35.8197 45.819 18.3941 21.8245 53.3589 61.4865
276000 103.552 45.2265 82.8293 29.267 38.1928 82.1901 44.9141 17.1114 91.6576 46.8502 38.3734 91.1889 54.3959 22.5497 46.0591 57.7695 99.1514 45.2371 29.8355 118.019 86.3805 31.1317 81.0684 123.821 43.7331 34.8364 33.8134 86.5531 96.9895 20.2684 85.8443 34.1919 208.683 59.9694 82.2123 35.4852 46.3175 18.3965 21.6969 52.8439 61.7152
278000 104.238 45.2195 83.6551 30.0138 38.0196 82.7832 44.6103 17.4364 92.5676 47.0196 38.4319 91.4752 54.9657 22.3754 46.0557 58.7651 100.56 45.2818 29.368 119.619 86.8001 31.3574 80.0742 125.021 43.7862 34.6113 33.5667 86.471 97.5479 20.5366 85.1419 34.9014 208.889 59.9447 83.2056 35.8328 46.7085 17.9065 21.6273 52.877 61.9817
280000 104.532 45.0407 84.2379 30.4259 38.0862 83.2596 43.8463 17.3529 93.5121 47.1415 38.6132 91.7221 55.2477 22.1264 46.2406 59.1227 102.337 45.2587 29.2698 121.099 86.754 31.9722 79.3069 126.16 44.0255 33.9172 33.2375 86.7953 98.3787 20.2886 83.9578 35.417 209.455 60.0305 84.248 35.8573 47.0101 17.2114 21.2565 52.7908 62.1636
282000 104.482 44.4284 84.8157 30.6216 38.086 83.4509 43.4553 17.4471 93.8328 46.4551 38.8699 92.3589 55.5524 21.7482 46.0874 60.1747 103.433 44.9971 28.7244 122.319 86.6439 32.3079 78.6634 127.849 44.308 33.6654 33.1207 87.0254 99.1978 19.9802 82.6571 35.0632 210.378 60.2134 85.6078 35.6135 46.7323 17.0493 21.1895 52.6149 62.2805
284000 104.706 43.8586 85.843 30.4216 37.8525 83.9081 43.1812 17.2305 94.309 46.6991 39.0994 92.6588 55.7758 21.2961 45.6197 61.0167 104.423 44.8955 28.3557 123.061 86.2461 33.0261 77.941 129.295 44.599 33.3737 32.365 86.9142 99.8544 19.6477 81.2615 35.2031 211.437 59.8819 86.7745 35.6624 46.6412 16.6528 20.8594 52.3409 62.3547
286000 105.197 43.8253 86.7625 30.546 37.795 84.6283 43.1946 17.1434 94.9512 46.9595 39.256 92.8123 56.4337 21.2155 45.5442 61.6602 105.216 44.9268 28.1017 123.713 86.2978 33.9047 76.7833 130.053 44.4282 32.9903 31.9497 87.5375 100.883 19.6447 80.6138 35.7933 212.292 59.2782 88.4959 35.3367 46.3707 16.7794 20.9008 52.2637 62.562
288000 105.306 43.9098 87.5518 30.5013 37.5688 85.7232 43.0697 16.9601 95.2754 47.5997 38.9946 93.1615 56.783 20.9158 45.3046 62.1682 106.21 44.8596 27.8572 124.305 85.8974 34.6117 75.5111 131.047 44.397 33.3657 31.0827 88.1599 101.449 19.2606 79.9136 36.1794 213.703 59.0172 89.2825 35.5448 46.4187 16.9117 20.9339 52.7609 62.7368
290000 105.368 43.4764 88.473 30.5629 36.6979 86.3077 42.5964 17.0635 95.1163 48.2254 38.8181 93.9596 57.3042 20.4501 44.9236 62.8389 106.615 44.4651 27.8382 124.493 86.2125 34.8826 74.5428 132.608 44.0872 34.0494 30.7423 88.9641 101.986 18.7408 79.6199 36.027 215.238 58.6731 90.6606 35.6858 46.0106 16.1471 20.5714 52.523 62.8391
292000 105.463 43.0462 89.2995 30.4511 35.797 87.5551 42.7213 17.3138 95.2406 49.047 38.7179 94.558 57.8943 20.3269 44.9698 64.0182 106.571 44.4067 27.9669 125.058 86.1021 35.4465 74.0193 133.969 43.7998 34.4776 30.4042 89.5759 102.221 18.6112 78.9721 36.3777 216.581 58.6823 92.0768 36.0299 46.3807 15.3274 20.5587 52.7023 63.0685
294000 105.73 42.6446 89.8837 30.3166 35.3272 88.2795 42.8318 17.4249 95.3286 49.5927 39.0018 95.4443 58.5502 20.3215 45.187 65.2786 107.431 44.1238 28.0244 125.38 86.1539 36.0253 73.4555 135.474 44.3397 34.676 29.912 89.9981 101.861 18.6744 77.881 36.61 218.125 58.8663 93.2754 35.9523 46.775 15.1946 20.6451 53.2435 63.331
296000 105.822 42.2442 90.3368 30.1593 34.6487 89.0825 42.9799 17.4445 95.8414 49.9972 39.5421 96.1099 59.3132 19.8119 44.8306 66.3874 107.912 43.5782 27.7561 126.328 86.0763 36.8781 73.1813 137.393 44.6152 35.0741 29.4542 90.3734 101.748 18.3265 77.0859 36.813 218.929 58.9791 94.2796 35.8724 46.8415 14.9442 21.0324 53.3553 63.5345
298000 105.373 41.7872 91.0705 30.167 34.2893 89.8705 42.6165 17.3416 96.518 50.4523 39.6882 96.7702 60.2179 19.2897 44.1424 67.3014 108.311 43.0313 27.3967 126.48 86.5176 37.2864 72.7947 139.291 44.6657 35.2203 29.3783 90.5514 102.204 17.9109 76.0912 36.575 219.803 58.9338 95.6143 36.2123 46.7749 14.3199 20.9481 53.5361 63.6686
300000 105.732 41.9929 91.9168 30.1379 34.2398 90.0819 42.5673 17.3362 97.0187 51.1618 39.937 97.5525 60.6863 18.942 44.2701 68.2954 108.311 42.4783 26.9506 126.828 86.8369 37.5126 72.7713 141.966 44.7878 34.7873 29.1661 91.4293 102.983 17.5683 75.6588 36.3553 220.161 58.4663 96.9483 36.8243 47.2521 14.1707 21.1929 53.8543 63.9282
302000 105.89 42.3084 92.6363 30.3958 34.5951 90.6913 42.5911 17.1655 97.4271 51.7195 40.3842 98.0173 61.3186 18.3776 44.1732 69.2074 108.689 41.775 26.6323 127.063 87.0101 38.291 72.3833 144.639 44.8138 34.8125 29.0607 92.3273 103.895 16.8979 75.7273 35.8629 221.05 57.9609 98.0633 37.4023 47.588 13.9634 21.2893 53.4471 64.1885
304000 105.537 42.2441 93.3837 30.5599 34.6124 91.4573 42.4311 17.1137 97.6409 51.853 40.6816 98.6603 61.9723 18.183 44.1539 70.1164 108.687 41.6486 26.1415 127.55 86.7657 39.3546 72.523 146.255 45.3901 34.6805 29.1074 92.5839 104.452 16.5015 74.5748 35.2788 221.63 58.0209 99.4986 37.8287 47.8987 13.4909 22.0018 53.633 64.4024
306000 105.392 42.5386 94.2016 30.8342 34.3823 92.6968 41.9227 16.9742 97.9515 52.1722 40.9233 99.8215 62.7774 17.8597 43.7976 70.7528 109.33 41.7278 25.631 127.864 86.5958 39.9781 73.0642 148.572 45.8551 34.3355 29.1639 93.5001 105.179 16.4061 73.4201 35.2054 221.742 58.3122 101.494 38.3894 48.9934 13.4003 22.6654 53.9388 64.7441
308000 105.24 42.8958 94.8336 30.7392 33.8563 93.1515 41.746 17.0147 98.0768 52.5898 41.5348 100.816 63.636 17.4459 43.9074 71.7398 110.124 41.8207 25.7538 128.409 87.1745 40.2477 73.2029 150.44 46.551 34.2758 29.0366 93.933 105.724 15.7774 72.4044 34.6398 222.052 58.297 102.944 38.7067 49.7465 13.6654 23.4067 53.7953 65.0338
310000 105.648 42.9372 95.6995 30.9023 33.8355 93.9087 41.7725 17.4492 98.7706 52.8192 41.8494 101.614 64.1415 17.306 43.9439 72.2553 110.564 41.7748 25.5265 129.018 87.4362 40.3074 73.2982 151.824 46.4007 33.949 28.8432 93.8292 106.307 15.6606 71.4062 34.7714 222.394 58.5735 104.636 39.656 50.4335 14.5977 23.3458 53.6422 65.3262
312000 106.58 43.0289 96.0335 31.1954 33.9007 94.575 41.371 17.5187 99.5384 53.2444 42.4898 102.478 64.7153 17.9263 44.0166 72.7875 111.496 41.5299 25.2225 129.033 88.1538 40.0753 73.7199 153.03 46.2124 33.7734 28.7739 93.6562 106.963 15.849 71.2092 34.7591 222.745 59.1863 106.271 39.6273 50.7488 15.2525 23.4443 53.2821 65.6353
314000 106.271 42.537 96.5221 31.1309 34.0438 95.2625 40.9338 17.7307 100.186 53.2544 43.2633 103.242 65.3288 18.0211 44.0623 73.4924 112.507 41.6129 24.9849 128.711 88.2213 40.3368 73.6721 154.41 46.6089 33.9329 28.9026 94.2717 108.082 16.1192 70.4621 34.9953 222.881 60.144 107.533 40.0375 50.9039 15.9218 24.4798 53.1387 65.9538
316000 106.425 42.9782 97.5902 31.943 33.7228 95.7986 40.4824 17.724 100.641 53.2858 43.9924 104.022 65.9033 18.3829 44.5244 74.2003 113.467 41.7173 24.974 128.781 87.9081 40.6464 73.7562 155.851 46.5595 34.117 29.6753 95.0541 108.968 16.4471 70.5641 35.1829 223.486 60.9696 109.411 40.279 50.8042 16.7044 24.8263 53.0681 66.3708
318000 106.491 43.0463 98.4897 32.1249 33.7754 96.3784 40.307 17.7606 101.001 53.0627 44.5009 104.719 66.368 18.0435 45.2127 74.5204 114.079 41.5061 25.4034 128.395 88.0777 40.3531 73.8897 157.455 46.9316 33.3549 30.3574 95.6162 109.961 16.4096 70.8111 34.9569 224.345 62.1609 110.835 40.4775 50.055 17.2391 24.944 53.0119 66.6607
320000 106.932 43.3187 99.5923 32.1269 33.8469 97.5151 39.9091 17.4695 101.27 53.0391 45.3411 105.426 66.6924 17.3285 45.1015 74.8938 114.61 41.2688 25.8189 127.555 88.0571 40.2957 73.7355 158.849 46.4369 33.1201 31.0213 96.216 110.463 16.6976 70.3333 34.8345 225.113 63.5458 112.393 40.4616 49.9098 17.2656 24.9208 52.4887 66.8804
322000 107.226 43.6126 100.208 31.9302 34.1168 97.9378 39.6579 17.4329 101.504 53.3108 45.8483 105.608 67.8071 17.2431 45.0072 75.2161 115.253 41.3244 26.0056 127.344 88.2726 40.7009 73.9232 159.417 46.2111 33.0916 31.8041 97.5014 110.954 16.7859 70.0771 34.7875 225.244 64.3809 113.821 40.5649 49.8588 17.3621 25.2154 52.1894 67.1439
324000 108.371 44.0706 101.096 32.3557 34.3234 98.8687 39.1793 17.1581 101.363 53.3649 46.6624 106.091 68.2008 17.1007 45.2397 75.5965 115.058 41.1801 26.2759 126.971 88.3923 41.0853 74.1107 160.704 46.3398 32.338 32.4735 99.1649 111.429 16.5886 69.9056 34.08 224.965 65.1633 115.235 40.2501 49.7402 17.8554 25.2512 51.6785 67.3819
326000 108.713 44.1576 101.135 32.9865 34.4718 100.382 39.0833 16.9405 101.762 52.89 47.7894 106.802 68.4891 17.1272 45.3156 76.2666 114.452 41.3745 26.397 126.618 89.013 41.7369 74.2254 161.577 46.5042 32.2336 33.1951 100.039 111.821 16.6317 69.8774 33.5319 225.055 66.0931 116.617 39.9437 50.1597 18.1501 25.9186 51.1919 67.6666
328000 108.786 43.6009 101.531 33.544 34.5362 101.489 38.5996 16.8709 102.425 52.309 48.5997 107.39 69.0598 16.8532 45.6553 76.5918 114.128 41.119 26.7317 126.569 89.6683 42.583 74.5579 161.634 47.1587 31.9984 33.86 101.023 112.549 16.6288 70.387 32.6102 225.027 67.3678 118.042 39.9824 50.4505 18.1647 26.1258 51.3363 67.9386
330000 109.332 43.4205 101.981 33.6946 34.6408 102.548 37.8452 16.6848 102.765 52.5586 49.6943 108.186 69.6059 16.6783 45.7908 77.2124 114.195 41.0004 26.7932 126.759 90.5502 42.9467 74.8733 161.611 47.7929 31.726 34.6682 102.038 113.543 16.5422 71.2863 31.8554 225.054 69.11 119.157 40.2128 50.5122 18.2384 26.6051 51.1554 68.2716
332000 109.39 43.1947 102.685 34.1387 35.1768 102.958 37.6114 16.4748 102.575 52.6443 50.9107 108.272 70.1035 16.7852 46.0559 77.774 114.088 40.3917 26.754 126.862 91.6111 43.5817 75.4055 162.524 47.8948 31.5313 35.6704 102.433 113.758 16.59 71.9071 31.6252 225.369 70.4355 120.145 40.6328 50.509 17.9815 27.1155 51.3307 68.5724
334000 109.743 43.0944 103.332 34.5168 35.349 103.529 37.6708 16.1348 103.215 53.0976 51.8175 109.059 71.1061 16.4953 46.1969 78.288 113.341 40.398 27.0152 127.667 92.0348 43.9772 75.6262 163.534 47.3685 31.5971 36.7233 103.011 114.267 17.2168 73.0902 31.159 225.6 71.4331 121.176 41.0262 50.5083 17.6086 27.1828 51.3963 68.915
336000 110.009 43.3186 103.921 34.3494 35.4819 104.595 37.5301 15.5797 103.597 52.6088 52.3394 109.986 71.5501 16.5467 46.25 79.0361 113.09 40.0731 27.593 128.426 92.176 44.9881 75.8102 164.582 46.9831 31.6536 37.4639 103.029 115.133 17.4335 73.7051 30.824 226.259 71.8055 122.217 41.3281 50.6697 16.8838 27.6534 51.3046 69.1946
338000 110.283 43.6969 104.601 34.4026 35.6628 105.154 37.1305 15.3275 103.67 52.6713 52.7125 110.774 72.1574 16.3898 46.4284 79.8535 112.56 39.9093 28.3727 128.89 91.7073 45.6424 75.9342 166.52 47.2975 31.2001 37.8628 104.307 115.695 17.998 74.4706 30.5078 226.564 72.1784 123.156 41.0946 50.8032 16.4161 27.9871 51.3226 69.4828
340000 110.549 43.8374 105.25 34.7424 36.0498 105.693 37.2231 15.0193 103.906 52.1257 53.6549 111.332 72.9422 16.3138 47.1539 80.64 112.129 39.5604 28.7623 129.591 91.5661 45.8192 76.7531 168.133 47.8417 31.4244 38.6276 105.639 116.544 18.7887 74.6398 30.3253 226.943 72.4424 123.476 41.4292 51.1273 16.3008 28.3611 51.4865 69.8536
342000 110.595 43.8573 105.94 35.0598 36.0844 106.152 37.1548 15.2992 104.092 52.1337 54.6317 111.595 72.9556 16.6796 47.5154 81.1024 111.276 40.0767 29.6434 129.519 91.1895 46.6177 77.2726 169.963 48.9066 31.7612 38.8518 107.25 117.785 19.3517 75.4706 29.9696 227.628 72.8795 124.625 41.2506 51.3275 15.7894 28.5396 51.6479 70.236
344000 110.291 43.294 106.804 35.3356 36.7036 106.644 36.8886 15.4691 104.701 51.3286 55.153 112.336 73.4142 16.3177 47.7357 81.5837 110.221 40.3709 30.3304 129.825 90.9584 47.0415 77.2704 172.312 49.8671 31.8841 39.0964 108.559 118.707 19.2624 75.8102 30.0199 227.228 73.4175 125.663 40.5716 51.6782 15.7506 28.9748 51.7576 70.5144
346000 110.06 42.6215 107.945 35.5332 38.004 107.083 36.6599 15.7641 105.451 50.858 55.5389 112.956 73.6098 16.4532 48.1348 82.2893 108.781 40.7519 30.6818 130.264 90.7207 47.5602 77.4661 174.173 50.5928 31.8873 39.4138 110.492 120.011 20.1282 75.6187 30.1555 226.648 73.8477 126.772 39.8575 52.0916 15.5176 29.0032 52.4319 70.8457
348000 110.182 42.3201 108.672 35.5118 38.6101 107.803 36.5198 16.0983 105.41 50.36 55.8142 113.751 73.9977 16.4831 48.5431 82.8551 108.094 40.9071 31.1343 130.347 90.2809 47.9929 77.3578 175.384 50.9464 32.2295 39.7732 112.128 120.957 20.5349 75.4733 30.2869 225.265 73.9168 127.428 39.4793 52.7155 14.8125 28.9651 52.1024 71.0361
350000 110.313 41.7166 109.506 35.9318 38.8047 108.264 36.7182 16.7148 105.231 49.5436 56.7436 114.428 74.2119 16.5409 49.0622 83.2126 107.734 40.7534 31.9246 130.237 89.6584 47.5921 78.1381 177.857 51.479 32.3924 40.9071 112.477 121.198 20.8697 75.8501 29.6049 224.167 74.3894 127.86 39.3558 52.9729 14.4312 29.3249 51.652 71.2442
352000 110.942 41.3673 109.777 36.381 38.967 108.931 36.1511 16.9514 104.915 48.2864 57.0974 115.076 74.6929 17.0404 49.5414 83.3015 107.306 40.6833 32.4672 129.496 88.9703 47.9704 78.8983 179.884 52.5354 33.5344 42.3876 112.598 121.525 21.2676 76.277 30.0794 223.601 74.6995 128.404 39.3382 53.5267 14.2527 29.8663 51.8397 71.5207
354000 111.04 40.7541 110.746 36.9113 39.3207 109.387 35.5625 17.124 104.422 47.03 57.6055 116.376 75.2337 16.7891 50.2913 83.7513 106.555 41.1172 33.1323 128.743 88.7381 47.9961 78.3934 181.502 52.7301 34.1 43.529 113.188 122.886 21.6468 76.8604 30.806 223.103 74.8946 128.439 39.4568 54.3918 14.437 29.6505 52.2059 71.7712
356000 110.031 40.8913 111.41 37.4511 39.7075 109.939 35.0055 17.3354 103.907 45.9744 58.1038 117.498 75.5767 16.6073 50.6306 84.5991 106.493 40.8959 33.8575 128.187 89.1361 48.2104 77.9752 183.7 52.6854 35.3941 44.2763 113.845 124.013 21.8452 77.2411 30.989 222.951 75.4794 129.396 39.4746 55.5711 14.4235 29.6447 52.5128 72.0716
358000 108.799 40.7316 112.168 37.772 39.9029 110.315 34.7137 17.5764 103.155 45.0337 58.5213 118.527 75.6725 16.3759 50.9584 85.1521 106.351 41.1607 34.5281 127.948 89.2447 48.454 78.4867 186.126 53.0118 36.5928 44.2668 114.512 125.369 22.2228 77.9129 31.2242 223.176 75.6106 130.237 39.4871 56.7445 14.5066 29.5663 53.1922 72.3827
360000 108.671 40.0237 113.672 38.0424 40.0245 110.453 34.861 18.2442 102.462 44.1785 58.9001 119.814 75.879 16.1762 51.3506 85.7458 106.369 41.4616 35.3097 128.563 89.2418 48.615 78.973 187.853 53.3906 37.8881 44.293 115.481 125.941 22.3138 78.733 30.9706 222.962 75.9023 130.92 39.7095 57.2586 14.7725 29.6429 54.1739 72.7309
362000 108.161 39.5881 114.581 38.5622 40.1878 110.849 34.7538 18.6836 101.659 43.1358 58.8911 121.05 76.0559 16.309 51.4443 86.4564 106.026 41.6865 36.1256 129.097 89.8349 48.808 79.6386 189.972 53.5397 38.4963 44.47 116.702 126.745 22.5669 78.9387 30.9813 222.112 76.0571 131.567 39.6758 58.3967 15.3519 30.4311 54.8573 73.0611
364000 107.049 39.3728 115.707 38.762 40.8417 111.585 34.5437 18.8568 100.349 42.093 59.2352 122.466 75.9349 16.9776 52.2551 86.912 105.702 41.5627 37.1991 128.816 90.3003 48.7285 79.826 192.305 53.2531 38.5902 44.3915 117.512 127.57 23.0408 80.1046 30.9365 220.88 75.6428 131.585 39.6009 59.0075 16.2341 30.5807 55.1336 73.2861
366000 106.71 39.2854 116.694 38.5372 41.5032 112.497 34.8792 19.1089 99.1433 40.8533 59.5214 123.773 76.4352 17.3506 52.7829 87.9439 105.245 41.4451 37.2933 128.582 90.3684 48.6859 79.2152 194.592 53.247 39.0034 44.122 118.513 128.438 23.6911 81.1291 30.5195 220.667 75.0673 131.927 39.6159 58.8994 16.5217 30.5133 54.9805 73.4825
368000 105.954 39.0714 117.938 38.5451 42.5193 113.399 34.7729 19.2805 97.6086 39.7807 60.0589 124.934 76.7846 17.3649 52.92 88.2226 104.492 41.1672 38.0109 128.363 89.6934 48.2606 79.4609 197.43 53.8372 39.1042 43.9724 119.713 129.259 24.1982 81.7713 30.0014 221.229 74.8042 133.027 39.588 58.7061 16.8573 30.1377 54.9746 73.6803
370000 105.461 39.0402 118.956 38.2954 43.1112 114.594 34.1584 19.2108 96.1696 38.3944 60.4316 126.138 77.267 17.4929 53.2442 88.7117 104.11 40.4613 38.7188 127.925 89.5396 48.502 80.0933 199.139 53.3353 39.859 43.7621 120.326 130.228 24.7193 82.1591 29.7956 221.207 74.7988 133.466 39.8927 57.8718 16.7726 30.324 55.4119 73.8274
372000 105.233 39.1884 120.255 38.3565 43.5973 115.859 33.4183 19.3448 95.0455 37.1001 60.651 127.559 77.8396 17.4111 54.1951 89.5194 103.96 40.3901 39.2214 127.718 89.9825 48.9764 80.1861 201.266 53.1447 40.1638 43.8048 120.658 130.937 25.1047 82.7631 29.9452 220.374 74.6147 133.847 39.983 56.7312 16.5649 30.045 55.9304 74.0221
374000 104.157 39.001 121.352 38.9274 44.3525 117.519 33.4191 19.1789 93.848 35.7849 60.9974 128.504 77.7789 17.1157 54.9859 89.9741 104.2 40.0058 39.8659 127.311 90.4471 49.4724 80.3991 203.365 52.3766 40.7482 43.2883 120.189 131.503 25.4896 82.8365 30.5511 220.528 73.905 134.397 40.1552 55.9884 16.2257 30.0407 56.5836 74.1692
376000 103.547 38.4378 122.241 39.3662 44.9741 118.352 33.1844 19.2831 93.0911 35.0048 61.0469 129.751 78.1728 16.9012 55.8231 90.9547 104.08 39.8662 39.8486 127.053 90.9953 49.7554 79.5191 205.368 52.3185 41.7644 42.6906 119.996 131.473 26.1023 83.1171 30.874 220.062 73.2714 134.91 40.0929 56.0007 16.1914 29.7497 57.3569 74.3147
378000 102.909 37.88 123.287 39.1786 45.5736 119.269 32.7943 19.7315 91.9227 34.5165 61.0788 131.216 78.3515 17.1345 56.6578 91.4432 104.143 39.6213 39.996 126.718 90.9494 49.4648 79.418 207.576 52.3422 42.5759 41.7555 120.403 131.643 26.0595 83.4158 30.6335 220.928 72.3077 135.539 40.1624 55.6184 16.2897 29.7694 58.1289 74.46
380000 102.6 37.2628 123.331 39.2939 46.3581 120.443 32.2296 20.0843 90.1772 33.5537 60.8769 132.718 78.9643 17.0392 57.4256 92.1362 104.25 39.6743 40.7372 126.003 91.2348 49.6315 79.2877 209.257 52.8595 43.7881 41.8289 119.794 132.068 26.7205 83.6809 30.7602 221.315 71.0413 137.205 40.127 55.1274 16.2931 29.6972 58.88 74.6439
382000 102.355 35.8671 123.225 39.4972 47.3723 121.268 32.1828 20.2999 88.5383 32.6511 60.6849 134.603 79.9115 16.7814 58.3023 92.3668 105.073 40.0598 41.1837 124.894 91.5817 49.5959 79.9427 212.199 53.537 44.6605 41.8357 119.563 132.909 26.7148 84.2 30.5158 221.615 69.878 137.765 39.3024 53.5467 16.1048 29.3698 59.819 74.7943
384000 102.814 35.0062 123.964 40.0258 47.9355 121.688 32.3935 20.3763 86.5973 31.4067 60.7935 135.94 80.9388 16.3594 59.0501 91.9063 106.257 40.199 41.5069 124.377 92.1192 49.8323 80.5954 214.356 54.1586 45.1343 41.5578 119.63 134.076 26.7685 85.3015 31.4994 222.433 68.3053 138.029 39.8301 52.4153 16.1311 29.3354 60.1216 75.0291
386000 103.687 34.2237 124.527 40.5772 48.4401 122.254 32.3871 20.376 84.8458 30.6078 60.8912 137.344 81.9925 15.9004 59.8814 92.1181 107.284 40.1552 42.0337 123.997 92.5155 49.484 80.9214 217.536 55.0451 46.0624 41.0747 119.672 134.82 26.7772 86.1307 31.6284 223.502 66.7849 138.915 40.1015 51.3006 16.1131 29.7137 60.4876 75.3027
388000 104.253 33.7708 124.714 41.3771 49.2583 123.105 32.5879 20.3661 82.9688 30.3605 60.9067 138.573 83.032 15.8286 60.9998 91.9829 108.626 39.6364 42.7234 123.042 92.4783 49.4357 81.8739 220.074 55.9004 46.5273 40.3853 118.875 135.487 27.5247 86.6002 31.7111 224.058 65.9693 139.436 40.2129 50.0131 16.4171 30.0127 61.2905 75.5599
390000 104.917 33.3417 125.184 41.8301 49.6375 123.413 33.0299 20.1898 81.8549 29.4944 60.4409 139.339 84.0432 16.0274 61.9942 92.1159 110.062 39.2087 43.0088 122.449 92.9255 49.2752 83.1384 223.116 55.9835 47.3477 39.6698 118.642 136.291 27.5212 86.5108 32.2477 225.081 65.4122 140.225 39.9287 49.5366 16.7665 30.2945 61.4328 75.8232
392000 105.993 33.2912 124.832 43.1419 50.4087 124.302 33.1822 20.1026 80.6024 28.5754 60.5641 140.402 85.137 15.924 62.4817 91.5588 111.512 38.5893 43.6255 122.347 93.0234 49.201 84.4199 225.77 56.0925 47.8829 39.6013 119.12 137.042 27.9818 86.2176 32.9109 225.502 65.5179 141.128 40.0784 49.0725 17.6194 30.706 62.0591 76.188
394000 106.957 33.4783 124.773 43.8602 51.0294 124.622 33.0032 19.5968 79.6304 27.6086 60.3714 141.327 85.9492 15.7951 63.2988 91.6842 113.064 38.4013 44.3134 122.167 93.2585 49.2176 85.9646 227.778 56.9041 48.2918 39.573 120.011 137.335 28.4144 85.7536 33.6778 224.697 64.9737 142.463 39.8367 48.4514 18.2007 30.8091 62.0382 76.4645
396000 107.911 33.4608 124.415 44.5348 51.1359 124.699 33.4482 19.7078 78.0034 26.663 60.5807 142.065 86.5233 15.3334 63.8201 91.7193 114.61 37.8136 45.0585 120.972 93.3557 48.7897 87.5414 228.57 57.8931 48.2163 39.5709 119.799 137.298 29.3319 85.4545 34.7683 223.756 64.9521 143.713 39.1755 48.4983 18.7295 31.2153 62.0452 76.6287
398000 108.556 33.674 124.061 44.8087 51.3282 124.82 33.2032 19.7309 76.8751 25.7529 60.6177 143.201 87.0073 15.2785 64.6642 91.3526 116.427 37.166 44.9144 119.912 93.266 48.5182 88.3791 229.999 58.3154 48.3021 39.5469 119.668 137.144 30.0384 84.4033 35.1658 222.511 64.4088 144.946 38.0831 47.9674 18.29 31.8503 62.2024 76.6589
400000 108.913 33.0921 123.448 45.6872 52.1603 124.999 33.2431 19.5107 75.8423 25.2673 60.498 144.16 87.2741 15.2211 65.9852 91.7809 117.326 36.2407 45.3598 119.66 92.9296 48.4529 89.5632 231.54 58.8125 48.6272 39.4429 120.555 137.652 30.4052 84.1085 35.667 220.732 64.1174 144.862 37.6027 47.0689 18.6063 32.1856 62.3045 76.7726
402000 109.799 33.0813 122.699 45.8098 53.079 125.154 32.5538 19.0784 74.7276 24.9421 60.4762 145.204 87.7132 15.6621 66.8674 92.3003 118.245 35.9652 45.1441 119.215 92.5749 48.4735 90.953 231.89 59.3198 49.0158 38.8897 120.87 137.952 30.678 83.2811 34.9438 217.535 64.7517 144.294 37.3849 46.5469 18.6373 32.2513 61.5034 76.7366
404000 110.495 32.8407 121.763 46.9441 53.3905 125.717 32.5483 18.8884 73.7151 25.0807 60.9903 146.262 87.851 16.0204 67.7003 92.7028 119.659 35.1434 45.537 118.373 92.8124 48.4345 91.7959 232.872 59.798 48.8834 37.2439 121.125 138.764 30.7145 82.193 35.0626 215.345 64.7827 144.617 37.1247 46.8122 19.0691 32.2891 61.6408 76.8251
406000 110.922 32.4277 120.709 46.9545 53.5842 125.997 32.5574 18.5315 73.1254 25.0921 61.4671 147.271 88.3793 15.8062 68.3986 92.7597 121.046 34.9091 45.2212 117.895 93.2413 48.7587 92.6936 234.381 60.3819 48.8982 35.9144 120.73 138.966 30.6107 81.7463 35.165 213.832 65.3324 144.787 37.0364 47.1248 20.126 32.2719 61.3896 76.911
408000 111.341 32.0675 119.748 47.0581 54.3343 126.119 32.6174 18.4365 72.3037 25.0699 61.3022 148.543 88.6566 15.8854 69.0607 92.619 122.45 34.7711 44.601 118.543 93.6758 48.3249 93.8203 235.674 60.5826 48.4814 34.8786 119.883 139.841 30.5114 81.194 35.8104 212.221 66.0597 145.056 36.2741 47.444 21.268 32.4674 61.1115 77.0027
410000 112.128 31.7867 119.012 46.8296 55.0953 126.677 31.9553 18.2773 71.7036 24.4911 61.9924 149.37 88.7589 15.8685 69.862 92.5589 123.804 34.8641 44.5514 119.073 93.72 47.9111 94.5137 237.321 60.5127 48.0432 34.2616 119.932 140.402 30.3969 80.7437 36.8181 209.35 66.0603 145.774 36.0889 48.0364 21.5406 33.1877 61.732 77.1251
412000 113.34 30.6047 118.317 47.0603 55.2085 127.651 31.4276 17.6501 71.0508 24.4688 62.1786 150.26 88.4046 15.6937 70.81 92.7711 124.749 34.5415 44.845 119.685 93.8282 47.2452 94.9667 239.439 61.0207 48.1563 34.2003 119.729 140.648 30.3097 80.4783 37.8658 207.442 65.4609 145.789 35.488 49.6095 21.5275 32.9796 61.7327 77.2158
414000 114.55 29.8986 117.982 47.5942 55.6845 128.225 31.3742 17.5028 70.0416 24.7525 62.4895 151.667 88.1338 15.641 71.6436 92.3596 125.993 34.1121 44.8791 120.61 94.0019 46.8053 96.3856 241.45 61.2648 48.1617 33.8595 119.293 140.689 30.6939 79.1045 38.6166 205.684 64.7054 146.1 34.8839 50.0007 21.7759 33.0209 61.4766 77.3277
416000 115.407 29.178 117.807 47.7023 56.1696 129.609 30.4326 16.8938 68.9218 25.0869 62.8596 153.06 87.6491 15.5433 71.9436 91.9964 127.493 34.2 44.7206 121.413 94.3301 46.7883 97.6721 243.974 61.2792 48.4739 33.3743 119.033 141.469 30.9024 78.5451 39.7737 204.082 64.3594 146.447 35.0288 49.7843 20.9776 33.3879 60.8978 77.4666
418000 117.047 28.2985 117.616 48.0157 56.4819 130.543 29.5756 16.5427 67.4039 25.0213 62.3391 154.137 88.1131 15.3828 72.862 91.9696 128.677 33.7362 44.4358 122.265 94.8955 46.7965 99.0227 246.151 60.9703 49.0398 32.7628 118.371 141.753 30.9371 77.4968 40.6178 202.389 63.9338 146.602 35.1496 49.6922 20.6167 33.126 60.8413 77.5407
420000 118.117 27.4022 117.294 48.0995 56.5712 131.376 29.1507 16.2792 66.1387 25.1214 62.0559 155.476 88.7197 15.1193 73.7118 92.2175 129.784 34.1309 44.5394 122.837 95.8761 46.4306 100.844 248.311 60.7377 49.8102 32.1659 116.656 141.425 30.9853 76.8578 41.518 199.609 63.2671 146.846 34.7033 49.0834 20.1105 33.6924 61.0793 77.6037
422000 119.47 26.3298 117.026 47.8758 57.2592 131.805 28.9804 16.3493 64.6493 25.5476 61.9991 156.681 88.6165 14.7488 74.4111 92.3801 130.371 34.4253 44.4627 123.183 96.7571 46.3175 102.53 251.318 60.9438 50.7803 31.9692 114.927 141.398 30.8853 76.0005 41.6676 197.057 62.5547 147.194 34.5789 48.5907 19.8981 33.4427 61.6579 77.676
424000 120.668 25.6657 116.097 48.3525 57.3637 132.398 28.7753 16.251 63.9992 26.1179 61.8804 158.521 88.4308 14.8841 75.4909 92.1938 131.573 34.5767 44.7147 122.937 97.8445 45.3179 104.126 254.858 60.6806 51.6685 31.1516 113.652 141.405 30.8308 75.1069 41.4539 193.949 61.8926 147.362 34.5441 47.5023 19.6225 33.396 62.1972 77.7363
426000 122.75 25.1471 115.265 49.16 58.2553 132.551 28.4333 16.2902 62.9453 26.1913 61.6758 160.26 88.0825 14.5295 76.2398 92.4648 133.106 34.4752 45.3174 123.357 99.6047 44.8964 104.793 258.107 60.1664 52.2255 30.7057 112.287 142.219 30.6819 74.8973 41.4385 189.84 61.6982 146.918 34.2726 47.1518 19.6065 33.6197 62.2427 77.8468
428000 124.149 24.9047 114.913 49.4842 58.5021 133.253 28.2207 16.0527 62.0948 25.6008 61.8772 161.52 88.0232 13.9996 77.1185 92.2082 134.244 34.1803 45.4341 124.398 100.934 44.2695 106.527 260.967 60.0006 52.8086 30.353 111.193 142.853 30.7974 73.9859 42.1367 185.161 61.7555 146.994 35.0428 46.7732 18.5866 33.3788 62.5045 77.93
430000 125.017 25.0343 114.322 49.9142 58.3075 134.347 28.5047 15.9394 61.2589 25.6957 61.9411 162.607 88.3824 13.7977 77.7658 92.5876 135.767 34.1511 45.1884 124.98 102.54 43.4726 107.769 264.393 60.2373 52.7301 30.3451 109.79 142.133 31.0076 73.1651 43.2665 181.23 61.715 147.515 34.7311 46.5971 18.3378 33.3293 62.1648 78.0495
432000 124.898 25.7363 113.395 50.551 57.9447 135.372 28.607 15.994 60.7179 26.1371 61.5953 163.923 88.8854 13.7205 78.5297 92.6731 136.128 33.8792 45.0326 126.31 103.866 43.2398 109.302 267.722 60.4776 52.3851 30.0656 108.405 141.981 30.7923 71.5985 44.3726 178.002 62.2263 147.717 34.6585 46.6679 18.3903 34.076 61.6075 78.1895
434000 125.927 26.7274 112.599 51 57.9155 136.426 28.8853 15.9371 59.8239 26.3896 61.4532 165.357 89.8196 13.4488 79.5061 92.8455 136.005 33.3419 45.0281 126.699 105.138 43.1606 110.433 270.668 60.1494 52.5103 30.005 106.312 141.803 30.7149 69.5692 45.2674 175.347 62.1191 147.928 34.4316 46.6867 19.3272 34.2761 61.5075 78.3123
436000 127.694 27.2789 112.688 51.3415 57.4557 137.627 29.0566 16.1223 59.3891 27.4981 61.0308 166.987 90.1448 13.6064 80.9078 93.1607 136.572 33.3079 45.1527 127.83 105.818 42.7679 110.458 273.054 60.3449 52.6253 30.0209 104.066 141.73 30.1743 69.0746 45.8594 171.941 62.7464 148.243 34.5981 46.8565 20.3401 35.0765 62.3997 78.5761
438000 128.775 27.4821 111.63 51.3501 56.5527 139.057 29.6195 15.6677 58.2206 27.6527 60.7794 168.187 91.2538 13.0425 82.0462 93.2528 137.902 33.4594 45.0276 128.796 106.824 42.4567 111.31 274.743 60.0575 52.3156 30.3743 101.499 141.876 30.2892 68.0735 45.8579 168.923 63.3706 148.521 34.83 46.8812 21.1273 36.3408 62.667 78.7023
440000 129.819 27.7253 111.334 51.5839 56.0731 140.471 30.1778 15.9053 56.992 27.3658 61.0813 170.069 91.6732 12.6208 83.387 93.3356 138.11 33.4307 45.6712 129.272 108.011 41.5052 112.79 277.294 59.7272 52.3731 30.2383 99.1018 142.647 30.4262 67.1099 45.619 166.741 63.7247 148.937 35.2966 46.6825 22.3324 37.5308 63.0961 78.9321
442000 131.681 27.8928 110.754 51.9786 55.1601 141.234 30.5673 15.8401 55.749 28.0832 61.4093 171.225 92.1312 12.2166 84.7395 93.6108 138.448 33.5039 46.7222 128.482 108.983 40.7207 114.675 279.522 59.8226 52.6194 30.7503 97.4453 142.402 30.6497 66.3776 46.3015 165.765 63.5816 149.072 35.7705 46.7526 23.8372 37.9136 64.1304 79.213
444000 132.833 27.8734 110.359 51.4476 53.944 142.429 31.1337 15.8736 54.7868 28.672 61.2558 172.089 92.3819 12.2738 86.2917 93.8017 138.47 33.5579 47.5848 127.359 109.954 40.6424 116.587 281.212 59.8679 52.7362 30.7054 94.161 141.879 30.588 64.9114 46.49 164.449 63.1576 149.74 35.6858 47.9822 24.7304 38.034 64.5528 79.3121
446000 134.291 28.221 109.611 50.8961 54.1471 143.391 31.9063 15.5563 53.7307 29.1483 60.9326 173.246 92.6163 12.274 87.4083 93.8795 138.239 33.6329 48.3477 125.76 110.86 40.2803 118.557 282.65 60.0337 53.8919 30.8821 92.5298 141.388 30.4551 63.7094 46.1097 163.913 62.9361 150.528 35.8255 48.0915 25.6448 38.1623 65.1435 79.4707
448000 135.455 28.5027 108.828 50.3716 53.0457 143.806 32.8966 15.2963 53.4182 29.8636 61.0006 174.981 92.891 12.0134 88.4124 94.0965 137.928 34.0705 49.2578 124.774 112.206 40.3158 120.007 284.865 60.4164 54.4683 30.7013 91.1326 140.806 29.896 62.8362 46.3319 162.925 62.5625 152.127 35.8626 48.2481 26.0779 38.7807 66.1199 79.6899
450000 136.065 28.5514 107.64 50.0625 52.8052 144.05 33.0657 14.9389 52.5894 30.8356 60.7735 176.436 93.3716 11.8056 89.4759 94.7574 138.615 34.1055 50.1095 124.298 113.35 40.1754 121.531 287.046 60.8393 54.5528 30.6346 88.7474 140.192 29.9255 62.8652 46.5664 162.539 62.9247 153.327 36.9931 48.4223 26.4888 38.271 66.9885 79.9183
452000 136.366 28.7718 106.016 49.3715 52.4884 144.231 33.3561 14.4826 51.5827 31.8409 60.9596 177.992 94.0637 11.4509 90.0906 95.9184 138.526 34.1421 51.1021 122.935 114.663 39.5246 123.835 288.839 60.3052 55.2511 31.2109 86.4488 139.389 30.248 62.8144 47.2818 162.401 62.9413 154.07 37.5064 48.7639 27.2344 37.3913 67.6115 80.0855
454000 136.647 28.8807 105.376 49.1081 52.3819 144.19 33.3699 14.6959 51.4097 33.2954 61.369 179.133 94.5421 11.1975 91.4072 96.7884 138.713 34.194 51.5893 121.69 115.586 38.7522 125.695 290.162 60.5407 56.1316 31.0292 84.4933 137.872 30.1728 62.9112 47.813 162.156 63.6256 154.738 37.5899 48.6987 27.5771 37.7958 67.3593 80.267
456000 136.257 28.7817 104.646 49.4521 52.9926 143.917 33.2637 14.7179 51.1736 34.5912 61.8435 179.596 94.9968 11.0184 92.1532 97.6225 137.492 34.62 52.2712 121.088 116.639 37.3734 127.511 291.706 60.2378 57.159 31.021 83.7514 136.307 30.1696 62.0907 47.5687 160.223 64.4108 155.317 37.501 48.4947 27.3594 37.7958 67.9713 80.3275
458000 136.188 29.1936 103.662 49.4524 52.8359 144.139 32.7648 14.6459 50.8233 36.0153 62.4269 179.376 95.28 10.9638 93.6253 97.9648 136.565 35.0626 52.9911 120.472 117.581 36.8345 128.873 293.53 61.0867 58.7846 30.8044 82.2113 134.059 30.0742 61.1351 47.3728 158.609 64.3876 156.222 36.9337 49.1822 27.674 37.8451 68.7536 80.41
460000 135.7 29.5579 103.366 50.0878 52.7376 143.995 32.5949 14.9747 51.013 37.3477 62.8504 180.192 96.2119 10.9072 95.1327 98.5337 135.997 35.6639 53.2164 120.132 118.167 36.4712 130.275 296.093 60.685 60.3075 30.0118 80.9852 131.285 30.1486 60.8952 47.9263 156.583 65.007 157.407 37.1658 50.0264 27.6336 38.1611 68.3763 80.5955
462000 134.934 29.5212 103.054 50.4435 52.9024 143.929 32.994 15.3234 51.7556 38.6285 63.6128 180.799 96.816 10.6427 96.552 99.7075 135.494 36.1449 53.366 119.411 119.093 36.1977 132.614 297.693 60.2037 61.8651 29.7677 79.9721 127.843 29.7289 60.6412 48.2385 154.874 65.4322 159.074 36.5636 49.8107 28.0974 38.9194 68.9054 80.7891
464000 134.376 29.8727 102.536 50.6251 53.5261 144.1 33.1365 15.9622 52.0241 39.7855 63.9431 182.688 97.226 10.7526 97.9804 100.261 134.696 36.5133 54.0087 120.226 119.489 36.1256 134.605 299.661 59.0351 63.4332 29.7698 79.8302 125.346 29.3206 59.7724 47.9715 152.531 66.2987 160.502 36.6995 49.7804 28.1768 39.0169 69.8081 81.0354
466000 133.799 30.4001 102.133 50.3278 53.8108 144.393 33.3563 16.6163 52.8847 40.5487 63.9667 184.657 97.5375 10.6236 99.3926 100.99 133.314 36.9871 53.9616 121.193 119.561 35.7651 136.438 300.042 57.7575 65.0288 30.1757 79.9258 122.156 28.8035 59.072 48.1692 150.749 67.239 161.47 36.3863 50.1179 27.7729 39.6748 68.7634 81.149
468000 133.603 30.856 101.587 50.8698 53.2858 144.773 33.476 16.7841 53.8284 41.0102 64.3271 186.402 97.9519 11.1399 100.688 101.112 131.28 37.1914 54.3367 122.022 119.4 35.6473 139.415 299.235 56.5584 66.0908 29.0092 79.6369 118.42 28.4705 57.859 47.9719 148.794 68.1597 163.032 35.6067 50.1872 27.8759 39.8843 68.7136 81.1623
470000 133.658 31.7613 102.066 51.2091 52.837 145.329 33.5315 16.621 54.3944 40.7379 64.5487 188.301 98.5126 10.702 101.743 101.416 128.772 37.3548 54.6482 122.902 118.856 35.8669 142.504 298.724 56.0166 67.5556 27.729 78.3687 114.86 28.4426 56.6971 48.6047 147.707 69.3373 164.268 34.9496 49.3222 27.9469 39.8226 69.3394 81.1991
472000 132.89 32.1819 102.17 50.9253 52.7891 145.887 33.7833 17.2611 55.0706 41.3815 65.3865 190.166 99.7307 10.4606 103.082 101.869 127.202 37.2017 54.9461 123.556 117.807 36.3621 145.9 298.065 56.0798 69.2759 27.1788 76.9937 112.973 28.141 56.0783 49.7461 147.615 69.7315 165.569 34.9451 48.5282 27.5311 40.2994 69.9631 81.4181
474000 131.865 31.7633 103.462 50.9862 52.7484 146.481 33.4673 17.5231 55.717 42.4086 65.4238 191.787 100.122 10.9813 104.331 101.709 125.434 36.9499 54.7665 124.086 117.139 35.8764 148.813 297.477 55.9794 70.7067 26.7435 75.1424 109.818 27.3694 56.4312 50.2288 147.233 71.598 166.536 35.6681 48.6986 27.5468 41.1503 70.6118 81.5695
476000 130.38 31.8085 103.957 50.7788 53.1826 146.206 33.2071 17.6285 56.7865 42.6737 65.8597 193.646 101.075 11.1097 105.365 101.827 123.753 36.6335 54.8725 124.588 117.147 35.5252 151.092 297.638 54.821 72.704 26.5378 74.091 107.918 26.9535 57.2733 50.336 146.828 72.8688 166.959 35.69 47.951 27.6933 41.1894 71.0507 81.6901
478000 129.1 33.005 104.361 50.3621 53.2432 146.886 33.0073 17.9973 57.9036 42.6669 66.1242 195.684 102.02 10.9183 106.392 101.812 123.583 36.4904 55.49 124.816 116.031 34.7772 153.206 297.94 54.2104 74.6744 25.9364 74.4623 106.573 26.8523 58.1625 50.4662 145.949 73.46 167.821 36.0251 47.9217 27.221 41.4073 71.3409 81.9075
480000 127.191 33.4662 104.21 50.1627 53.6382 147.683 33.3818 18.5149 58.7014 43.8084 66.1317 198.061 102.9 10.8249 107.75 102.284 122.677 36.1156 56.5579 124.431 115.064 34.1114 155.848 298.305 52.727 76.9141 25.8537 73.2264 105.592 26.257 59.3435 50.3712 146.591 73.5522 169.865 35.8896 47.9821 27.4447 41.3826 71.7363 82.1637
482000 125.137 34.1441 104.151 49.8634 54.6532 148.354 33.3986 18.9876 59.8988 45.2927 66.9939 199.342 103.572 10.5252 108.811 102.146 122.128 35.7933 56.8243 123.872 114.962 33.5128 157.309 299.006 51.9584 79.1179 25.9759 72.4856 104.348 26.0188 60.388 51.2494 147.151 73.9353 171.297 36.3537 48.3294 27.8536 40.9296 71.5954 82.4416
484000 124.061 34.8805 105.089 50.5964 55.1436 148.678 33.6724 19.65 61.6311 46.2692 66.9438 201.436 104.776 10.4751 109.289 102.47 120.978 35.7381 57.4649 124.554 114.361 33.3 158.704 299.09 52.157 80.6372 26.1222 71.1842 102.838 26.0131 61.8211 51.4241 147.394 74.3669 172.556 36.8759 46.9683 27.9909 40.8647 72.525 82.7748
486000 122.463 35.6401 106.821 51.5774 55.4337 148.857 34.423 20.2749 62.7024 46.102 66.6616 203.52 105.663 10.1538 109.269 102.683 120.34 35.3255 58.5932 124.801 114.754 32.8894 160.809 299.902 52.4494 82.2535 25.4747 69.8673 101.488 25.5517 63.5065 51.5197 147.62 74.9268 174.22 37.845 45.9367 28.838 40.7184 73.2324 83.1277
488000 119.712 36.0323 107.753 52.2122 55.6122 148.936 35.6373 20.6847 64.1959 45.292 66.3424 205.565 106.557 9.84344 109.352 102.448 121.399 35.3618 59.4169 124.946 115.345 32.8857 162.378 300.363 52.8476 83.6618 24.5784 68.5419 99.1899 25.3688 65.4275 51.7891 148.317 74.9786 175.88 37.9219 45.0335 29.9123 41.688 74.285 83.4423
490000 118.056 35.981 107.444 52.8931 56.28 149.387 35.5031 21.3088 64.8957 44.3829 65.6313 207.142 107.734 9.19201 108.846 102.437 122.001 34.452 59.6635 125.403 115.999 33.1076 165.053 301.322 52.014 84.4752 23.9223 66.7301 97.5041 24.9743 66.2266 51.6429 147.853 75.0015 176.63 38.2284 44.2035 30.6615 41.3592 75.4375 83.5245
492000 116.951 35.9348 107.073 54.2821 56.4535 149.701 35.8573 21.6599 64.4984 43.8577 64.9953 208.231 108.856 9.32981 108.856 103.008 123.199 33.6968 60.4509 125.688 116.36 32.8293 168.112 301.816 52.6506 85.3348 24.2994 66.3407 96.3522 24.8687 66.6052 50.0914 148.79 74.0754 177.44 37.8837 44.1901 31.9612 41.6465 76.678 83.7726
494000 115.444 35.9721 107.193 55.2331 56.8278 149.451 36.1862 22.0176 63.2648 44.1815 64.5003 209.488 110.195 9.82268 109.775 103.37 125.616 33.1674 60.7309 125.662 117.453 33.1831 169.979 303.021 54.149 85.9922 24.0538 65.6744 96.5133 24.1271 67.3974 49.6248 149.362 73.3343 177.36 37.6869 44.2963 33.3312 41.7748 77.2669 84.0919
496000 113.919 36.0946 107.345 55.9415 56.8571 149.857 36.3209 22.1638 62.8358 44.5168 64.2428 210.172 111.497 10.2183 109.961 103.925 127.029 32.5787 60.8997 126.215 118.024 33.5712 172.224 304.86 55.3605 86.6784 24.1448 63.7372 95.1607 24.0693 67.9688 49.0642 149.929 72.5346 176.887 38.5175 44.8579 34.5141 41.8682 78.0167 84.3645
498000 112.773 35.901 107.697 56.3932 57.9257 150.067 36.2198 22.1824 62.3517 45.2842 63.7914 211.645 112.577 10.6548 110.173 104.56 128.229 31.8478 61.1315 125.937 119.258 34.0618 173.758 307.361 55.8438 87.1561 23.8926 62.8314 93.9856 23.9025 69.8651 49.6909 150.699 71.8535 177.244 38.8912 45.2739 34.8777 41.7678 78.4782 84.7009
500000 112.027 35.8145 107.82 56.9354 58.7962 149.781 35.2453 22.3625 62.2096 45.3768 63.5355 213.059 113.768 10.7228 110.286 104.49 129.54 31.1555 62.0655 125.45 120.641 33.366 175.14 309.393 56.3708 87.7103 23.3784 63.0356 92.2792 23.9336 71.7185 50.2802 150.976 71.6054 178.364 39.2133 44.7444 34.5297 41.4071 79.1845 84.9428
502000 112.096 36.3423 108.201 56.6584 60.2396 149.328 34.4986 21.8522 62.7686 44.632 63.4447 215.023 114.486 10.6383 110.829 104.286 131.425 30.6831 62.5682 124.731 121.636 32.7775 176.996 311.225 56.7877 88.7494 23.7365 64.0849 90.7855 23.8894 74.3152 51.074 149.926 71.7303 179.557 40.3055 44.8121 34.065 41.4582 79.6251 85.3067
504000 112.016 36.5277 107.85 56.5569 61.4716 149.518 34.2679 21.3752 62.178 44.1696 62.9365 216.868 115.244 10.5264 111.404 103.758 132.921 30.4708 63.3368 124.566 123.234 32.94 179.638 311.862 57.4597 90.7232 23.418 65.2598 88.9081 24.1359 76.0995 51.7789 148.971 71.2598 180.199 40.1016 45.5882 33.6751 41.2757 80.6943 85.6296
506000 110.709 36.0216 107.199 56.9052 62.2394 149.849 33.3984 21.4611 60.963 43.2456 62.696 218.952 115.718 10.7892 111.543 103.122 134.748 29.8918 63.9533 123.765 124.474 33.6336 180.701 313.414 57.3311 91.6386 23.6309 65.3827 86.8629 24.0031 77.3412 52.7197 147.871 70.5916 180.756 39.5777 45.9427 32.5439 40.9172 81.4904 85.6998
508000 110.166 35.8243 106.958 57.2274 63.0045 149.272 32.6353 21.0209 59.9002 42.7377 61.7935 220.651 116.204 11.6779 111.779 102.058 136.707 29.6506 63.8269 122.848 126.29 34.1166 182.009 315.409 58.3742 92.413 23.0821 66.025 85.3028 23.1427 79.12 52.5079 146.688 69.335 180.768 39.0877 47.4713 31.2046 41.6031 82.4021 85.8074
510000 109.9 35.0673 106.563 56.9367 63.8222 148.996 32.5 20.7765 59.766 42.736 61.4063 220.936 116.532 12.3254 111.486 100.741 138.142 29.2598 64.079 122.24 128.257 34.374 183.823 317.934 58.691 93.381 23.3207 67.1866 84.4263 22.2065 80.4512 53.7065 145.868 68.4876 180.523 39.1126 48.136 31.2854 41.5521 83.3939 86.0082
512000 109.777 35.1066 105.719 57.2215 64.2909 148.679 32.6672 20.876 58.7521 41.5296 61.8547 220.556 117.34 12.4838 111.495 100.5 138.907 29.4916 63.4118 122.956 129.447 34.7627 186.54 318.829 59.0627 94.8901 23.8007 67.5335 83.7639 21.6755 81.3863 54.5101 144.677 66.7456 179.257 38.8086 48.5815 31.0109 41.7647 84.5723 86.1309
514000 108.895 35.435 105.51 57.3646 64.8536 148.798 31.7019 21.0931 58.2834 41.1651 61.8841 221.228 118.378 12.1451 111.97 100.34 141.326 29.3668 63.3433 124.107 130.346 35.0522 187.885 320.978 60.3118 95.8917 24.5982 68.6127 83.0604 20.9954 82.3043 55.4418 144.192 66.1869 179.335 38.1016 49.2877 30.5482 41.1925 86.3575 86.4466
516000 108.098 35.616 105.283 56.9273 65.8931 149.246 31.0845 20.5205 57.8535 41.461 61.5549 221.369 120.029 11.824 112.417 99.7615 143.01 29.1155 63.4994 124.627 132.159 35.1812 188.952 321.919 61.1064 97.5218 24.8862 70.3291 82.5605 20.07 82.324 54.867 142.95 64.5253 179.319 37.4469 49.2686 30.938 40.0509 86.6754 86.556
518000 108.506 35.2285 105.136 56.7538 67.7382 149.358 31.4371 21.042 57.6691 42.1638 60.8017 221.605 121.896 12.8688 113.458 99.3838 144.456 28.3647 63.8108 125.342 133.04 34.8372 190.957 322.237 61.7913 99.7383 24.3999 71.3024 82.3001 20.2516 84.0052 53.9738 141.887 62.9749 179.092 36.7252 48.9656 30.874 39.7964 87.1658 86.8334
520000 109.31 35.7631 104.29 57.0044 69.3981 150.045 31.2667 21.0742 56.9455 41.5703 60.4878 220.9 123.525 13.3752 113.534 99.0853 146.062 27.8288 63.9196 126.344 133.736 34.3831 194.757 323.752 61.6348 102.147 24.2038 72.6663 82.2416 20.6266 85.9211 53.4242 140.232 61.3284 178.54 36.05 48.1279 30.2861 39.2175 87.7518 87.0689
522000 109.462 34.9408 102.822 56.8398 71.3224 151.427 30.9675 20.775 55.4505 40.6442 60.1633 219.644 125.382 13.9249 113.507 99.6821 147.455 28.2419 63.8175 126.566 135.307 34.856 198.345 325.182 61.8865 103.862 24.6801 73.7578 81.5608 20.7216 87.2387 53.587 139.137 59.493 177.555 36.5376 47.4881 30.1816 37.9695 87.8502 87.2558
524000 108.801 34.3199 102.206 56.5009 72.577 151.998 30.0581 20.3943 54.5362 40.5283 60.3826 219.012 127.028 14.2186 113.924 99.7754 148.524 28.7239 63.6122 126.303 136.082 34.4551 202.107 327.835 61.8696 105.761 25.136 75.8201 81.5115 21.0546 89.4985 54.1234 137.58 59.35 176.729 36.7385 48.366 29.7077 38.0872 88.1816 87.5855
526000 109.375 33.7052 101.84 57.1903 73.2841 151.854 30.8736 20.5146 53.3509 39.9557 60.6976 218.966 128.566 14.4181 114.181 99.6489 150.951 28.6665 62.731 125.581 137.114 34.1367 205.803 331.664 61.8877 108.283 24.7456 77.0766 82.0315 21.3113 91.9017 54.8643 137.327 57.934 175.57 36.6067 48.9084 29.7126 37.7782 88.8582 87.9966
528000 110.663 32.9104 100.786 57.0352 74.2867 151.928 31.2404 20.1962 52.0921 39.497 60.4133 217.608 130.826 14.0534 114.219 99.6405 153.295 29.3579 62.0615 125.42 137.304 34.302 210.476 333.718 61.8683 109.337 25.4197 78.1301 83.2351 21.3256 93.7303 55.4998 136.166 56.7783 175.353 38.157 49.8608 29.9932 37.2001 89.6684 88.3763
530000 112.275 32.5198 100.506 56.8243 75.6663 151.029 32.5912 19.9492 50.248 39.1524 61.2502 216.334 133.181 14.2925 114.541 99.9411 156.059 29.9583 61.4786 124.103 138.003 35.3378 213.401 336.247 63.6616 109.602 25.8205 79.9053 83.9919 20.9137 95.3774 56.0699 135.153 56.2193 174.021 38.6488 50.6007 29.7829 36.9224 89.7361 88.7829
532000 113.657 31.5191 100.641 56.4806 76.2037 150.265 32.6308 19.6742 48.8204 37.5899 61.7979 215.562 135.479 14.766 115.128 100.583 158.668 29.8557 61.0167 122.613 136.186 35.754 217.067 339.495 65.0199 110.803 26.5675 81.3786 84.9039 20.5901 98.149 54.9236 134.697 56.1469 173.304 38.8706 51.4932 30.2859 36.8884 90.8228 89.1575
534000 114.17 30.9047 99.8563 56.4096 76.7892 148.726 33.8379 18.9206 48.2991 36.8132 62.4048 215.474 138.208 14.7548 114.529 100.487 161.51 29.8415 60.2123 121.641 135.815 35.569 221.99 343.343 65.4551 110.128 26.9082 84.0678 86.0879 20.6813 100.265 54.5416 134.877 56.0152 171.747 39.6514 52.5074 31.5649 36.2863 91.4292 89.568
536000 115.984 30.3163 100.102 55.3346 77.8668 146.977 34.9043 18.4595 47.5865 36.7595 62.0538 216.484 140.635 14.6985 113.629 101.09 164.18 29.4585 60.3846 120.068 134.465 35.4628 225.141 345.44 66.6114 109.074 26.3141 85.0873 87.4539 20.4444 102.067 54.3858 135.323 55.9619 171.599 40.8476 53.39 32.2534 35.647 91.4635 89.8851
538000 117.346 30.2284 100.65 54.2734 79.409 145.186 35.8834 17.6984 47.5171 36.9925 62.3288 216.698 142.346 14.4389 113.793 101.207 166.407 29.2314 60.7386 117.617 133.166 34.942 227.642 347.73 67.3421 107.843 26.3582 85.9082 88.1183 20.4645 103.904 55.4919 135.604 55.9925 171.494 41.6068 55.0961 32.4536 35.1701 92.2093 90.2131
540000 118.876 29.3003 101.723 53.1473 80.5565 144.295 36.4278 17.2895 47.9257 35.9336 63.5741 217.041 143.985 14.2371 114.456 101.687 168.933 28.3716 61.652 115.356 132.442 35.4981 231.11 349.673 68.4216 106.85 26.7556 85.9174 88.7729 20.8317 104.449 56.4305 135.427 56.5578 170.617 41.9709 57.5246 32.3411 34.709 92.4043 90.5868
542000 120.4 28.0609 101.038 53.3863 80.7861 143.283 37.8437 16.8939 47.6458 33.9808 64.4005 216.993 146.346 14.7014 114.041 102.573 171.92 26.6847 62.2443 114.25 132.528 35.4319 235.946 349.921 69.4993 104.888 26.8209 86.3813 89.4042 20.402 105.022 57.3867 134.147 56.5564 169.447 42.3449 59.0881 31.4062 34.836 93.201 90.8032
544000 123.214 26.9429 101.859 53.6366 81.772 142.18 38.7008 16.2297 47.1401 33.4134 64.7564 217.625 148.529 15.0065 113.729 103.623 174.958 25.7768 63.5335 112.419 131.867 35.9248 240.451 352.785 71.1002 102.213 26.8588 87.1518 90.1981 20.5056 106.153 56.6172 133.57 57.0795 168.08 41.8484 60.2448 30.9094 34.732 93.6804 91.1753
546000 125.339 26.0507 102.376 52.9816 82.8823 142.19 39.3672 16.943 47.1818 33.7206 65.1842 219.618 152.035 14.0116 113.566 104.612 178.057 25.1835 64.7517 110.97 131.177 35.8283 244.933 354.714 73.1465 101.476 27.2808 88.7351 90.2542 21.4264 106.723 57.5462 131.372 57.0262 167.048 40.6981 60.7734 30.2824 34.4369 95.3717 91.6818
548000 127.057 25.0023 103.314 52.7822 83.2937 142.764 39.7891 17.3275 47.2698 34.5771 65.0265 221.635 155.642 13.9552 113.585 103.621 181.167 25.3086 65.4446 109.384 131.818 35.4451 248.269 356.371 73.7419 100.482 27.5936 91.5441 90.5259 21.4725 106.572 57.7635 130.916 56.5785 167.378 39.5262 62.2468 30.1498 34.0101 97.2655 92.1904
550000 129.288 24.7231 103.569 53.0166 84.3034 142.839 40.1731 17.2777 47.5261 34.3506 65.4946 223.863 158.701 13.4981 112.849 102.697 183.305 25.7407 65.7987 107.033 132.86 35.2261 251.202 358.1 74.6105 99.2641 28.138 95.1066 90.4353 20.5144 107.399 58.2661 128.492 56.2677 168.041 38.7831 62.5247 30.4546 33.7022 98.8551 92.6072
552000 130.11 24.4203 103.553 52.978 85.4997 142.206 40.4773 17.2471 47.632 33.5067 65.323 226.869 162.181 13.2623 113.183 102.685 184.113 25.6127 66.2381 104.984 133.176 35.4261 255.325 362.037 75.7609 97.9125 28.6883 97.558 90.3999 21.41 108.152 58.5184 125.821 56.2727 168.637 39.4182 62.5728 30.0601 33.5118 100.998 93.0934
554000 131.396 24.1488 104.693 52.9296 86.1426 141.308 40.6024 17.1736 47.6982 33.3154 64.8982 229.7 164.114 13.1475 113.564 103.671 185.656 24.8783 66.6522 104.498 132.441 35.7276 259.719 363.953 75.8021 96.9661 29.0598 98.787 91.1412 21.072 108.41 59.2844 122.124 56.6165 168.804 39.7367 63.7344 28.5128 33.4057 102.993 93.4619
556000 132.518 23.511 104.92 52.802 87.0817 140.51 40.7392 16.6173 48.7706 33.5094 64.0092 232.267 166.479 13.3604 114.561 104.448 187.559 24.2369 67.4936 102.549 131.486 35.7639 266.389 366.331 75.7243 96.8089 29.4759 102.107 90.063 20.8668 108.12 59.8208 120.602 57.5171 169.627 39.5047 65.3324 27.8955 33.3806 103.91 93.9667
558000 133.246 23.0172 104.647 52.1304 87.6899 139.556 40.9123 16.3844 48.9745 33.7626 64.294 233.098 169.752 13.1646 115.388 106.348 189.347 23.1393 67.616 101.612 131.255 35.6389 271.547 368.03 75.6678 95.2559 29.7871 104.144 88.2936 21.4532 107.507 60.7349 119.452 57.1653 170.386 39.2788 65.931 28.0266 33.0201 105.12 94.2943
560000 135.924 22.7339 105.839 51.5094 87.9417 138.509 41.1114 16.896 48.826 34.2582 63.9769 234.697 172.991 13.9186 115.455 107.517 189.969 23.4493 67.8967 100.031 131.326 35.1826 277.485 370.892 76.0923 95.0893 30.3438 106.654 86.3806 22.2582 106.209 61.1637 117.568 57.5925 172.223 39.5512 66.2967 27.4115 32.4284 106.881 94.8119
562000 136.658 22.0889 107.139 51.8029 88.2449 136.661 40.5757 16.9162 48.8194 34.8236 62.6549 237.755 176.376 14.301 116.352 108.173 189.83 23.2088 67.4618 98.7092 131.694 35.4121 282.639 376.29 75.5166 94.6875 31.0457 109.789 86.422 22.1693 104.144 61.6922 115.6 57.3859 173.292 38.9082 66.5272 27.5599 32.0189 107.973 95.2329
564000 137.547 22.2757 109.53 52.9031 88.9669 135.133 41.3009 17.0034 49.3334 35.1037 61.2214 239.74 179.634 13.8683 116.654 108.272 190.032 22.9458 68.505 99.1272 130.877 35.6567 286.43 383.107 75.9769 94.1491 31.9252 112.622 86.4856 22.5126 100.172 62.1591 113.646 56.4955 173.71 38.0653 66.747 28.3174 32.925 109.799 95.7719
566000 138.604 22.244 109.613 53.0907 89.1898 134.37 41.444 17.3705 49.8126 35.1084 58.6563 240.402 182.255 13.4884 117.615 108.474 189.364 22.7835 67.8485 99.4566 129.757 35.5866 290.307 388.749 76.767 93.9475 32.4621 115.312 85.3574 22.9126 94.7517 62.893 111.338 56.7235 174.557 36.754 67.931 29.6278 32.3284 111.246 96.0125
568000 139.979 20.9863 111.342 52.4455 89.9062 133.378 41.5516 16.8471 49.5313 35.0073 57.1404 240.693 185.082 13.7778 117.162 109.305 188.701 22.7106 68.6974 101.752 127.762 35.8638 294.441 394.585 76.8989 94.9929 32.0738 119.138 83.8904 22.6188 91.0144 62.264 109.072 57.4884 174.806 35.3078 69.1704 30.9986 33.0987 113.531 96.3753
570000 141.087 19.6964 112.416 52.3497 91.045 132.555 41.6349 16.6558 49.1174 35.0872 55.0725 242.38 187.437 14.7323 117.149 110.166 188.003 23.3624 69.3852 103.31 126.156 35.8653 300.523 400.491 77.8989 95.4581 32.2302 124.513 83.4922 22.1412 88.3166 62.8508 106.513 58.7184 176.154 33.7575 71.0369 31.6116 33.2632 115.798 96.9858
572000 142.903 18.8345 112.185 53.2719 92.886 131.074 42.1602 16.3815 48.5611 35.8246 53.3328 243.876 190.154 14.9373 117.372 109.373 189.407 23.8922 69.1667 104.625 126.231 36.3511 305.026 402.35 78.0567 94.8634 33.3077 129.34 85.7947 22.342 85.6145 63.4601 104.497 58.2965 176.658 33.3423 73.9776 31.8931 33.4926 117.423 97.5634
574000 143.838 17.2958 112.335 53.4907 93.9203 129.766 42.6237 16.2196 46.8425 37.0711 52.631 241.994 193.013 14.6508 117.331 109.138 190.504 24.3248 69.0513 106.261 126.088 36.8386 307.859 406.851 77.2462 94.5586 33.5738 132.32 88.0018 22.7654 83.4719 64.8835 104.474 57.3512 177.761 32.7278 75.843 33.2702 33.0144 118.679 97.997
576000 145.817 16.0281 112.934 53.5796 94.8109 129.31 43.4551 16.5525 44.988 38.3836 51.5189 241.18 195.242 15.0675 117.984 107.49 191.24 23.8335 70.5545 106.077 126.404 37.4234 311.504 410.854 77.4101 93.1958 33.3723 134.815 91.38 22.9551 79.8058 65.2573 103.876 56.0114 177.585 33.0143 76.9458 33.792 32.741 119.415 98.3451
578000 146.933 14.1196 113.379 53.835 95.3167 129.226 43.6644 16.4294 43.1186 38.4515 49.3964 238.925 198.466 14.829 118.514 106.782 193.572 23.7477 71.9118 106.163 127.071 38.336 315.948 414.714 77.3319 92.8514 34.6272 136.829 93.7223 23.3894 75.9486 65.9669 104.133 54.8907 176.932 33.3485 76.6952 32.7066 32.2941 120.47 98.6246
580000 147.06 13.9493 112.906 53.3201 95.9985 128.648 43.4655 16.7883 41.2035 39.3367 47.719 237.727 202.071 15.6489 118.264 106.547 196.466 22.8019 73.0155 104.387 127.528 39.1676 319.014 418.58 77.872 91.7547 35.6169 139.197 96.6457 23.988 71.5456 68.5419 103.838 53.5482 177.138 33.9158 77.2944 32.3312 34.303 121.408 99.0138
582000 145.719 13.616 112.981 54.9727 96.2212 127.605 44.3197 17.3095 39.6113 41.0716 46.4675 235.892 205.081 15.8656 118.342 106.313 198.143 22.36 73.6348 102.46 128.653 39.7034 320.803 422.402 79.0251 91.3853 36.3188 140.263 100.017 25.818 69.0242 69.3575 104.637 54.1596 177.063 34.08 77.9026 31.4805 33.7966 121.793 99.3917
584000 144.821 12.7084 113.372 57.5878 97.1469 126.091 45.1432 17.5767 38.3173 42.1632 45.4866 236.786 208.132 15.6563 119.732 105.936 200.246 22.2818 75.6722 98.5019 130.095 40.3539 323.986 424.698 79.7237 91.4831 35.9014 142.418 102.487 26.9262 66.6344 69.1987 104.277 52.6316 177.816 35.8184 77.7501 31.2863 31.78 124.101 99.8181
586000 142.939 11.8946 112.68 59.0746 96.953 124.898 44.9136 17.6048 36.7603 42.9117 43.6569 237.615 211.777 15.809 120.666 105.531 202.845 22.1211 76.7895 94.2785 131.148 40.7543 326.236 427.333 81.0749 90.5108 35.5594 144.992 105.038 28.8359 62.7586 68.272 104.534 51.9808 177.624 38.6431 78.388 30.4178 31.1173 127.021 100.099
588000 140.511 12.6331 112.524 60.1046 97.0212 122.894 44.1799 17.4356 34.7523 44.1957 43.1333 237.969 215.359 14.5397 121.059 104.637 203.074 22.8123 78.2883 91.8038 132.375 41.1034 329.174 432.064 81.3718 89.6777 35.9096 147.484 108.383 29.8748 57.8241 66.8947 104.176 50.9692 177.126 39.9134 78.9484 30.2293 32.1548 127.595 100.304
590000 138.221 12.2632 114.099 60.3339 97.5223 119.689 44.4476 16.8191 33.3352 46.2473 41.1855 238.994 220.38 13.7369 121.343 103.203 203.269 23.3623 79.012 87.3178 134.605 41.564 332.625 433.636 82.4016 88.9147 37.4819 148.731 112.056 30.2987 50.7025 65.3621 103.674 49.1207 176.844 40.868 80.4349 31.2382 32.2164 128.077 100.391
592000 137.653 12.3646 114.735 61.3614 99.2376 118.074 44.1021 16.3773 31.5302 48.7012 39.2125 240.251 225.069 14.3964 123.391 102.445 202.695 23.1521 78.616 82.3123 135.406 41.6836 335.417 437.109 81.8519 88.3054 38.494 150.926 113.999 30.398 46.839 64.779 101.051 47.3809 177.209 40.6868 81.1459 30.8618 31.2252 129.528 100.499
594000 136.301 13.4469 114.319 60.9347 99.7271 117.293 43.9372 16.5033 29.3087 51.6491 37.4901 241.088 229.264 14.0655 124.823 101.581 202.189 23.0238 77.3438 76.3135 134.834 42.6901 340.915 441.862 81.8632 87.0633 39.5485 154.106 114.565 29.9537 43.8056 64.3823 98.0005 45.677 176.845 41.6729 82.4899 30.0064 31.457 128.946 100.532
596000 133.127 14.3021 114.671 61.0436 101.094 116.404 44.248 16.4191 27.0419 54.3895 36.0368 242.029 234.16 13.0105 125.7 100.3 202.764 22.9423 78.4839 71.602 134.52 44.349 343.249 440.97 81.8771 86.3552 40.3199 156.201 117.162 28.6624 41.7641 64.4137 94.5944 43.8939 176.889 42.6985 84.2673 28.8282 31.818 129.038 100.541
598000 130.596 14.4514 115.541 60.3306 104.194 116.477 43.6339 15.6603 25.3481 57.6794 35.7142 242.843 238.177 12.7067 129.204 98.6595 200.424 22.7757 80.2451 65.1623 135.439 45.8624 346.48 443.117 81.3994 85.3435 38.5732 157.299 119.57 28.7649 39.4524 65.7966 90.6718 42.792 177.529 45.1571 85.6743 27.4903 31.5367 129.982 100.694
600000 128.159 14.8647 117.144 62.3016 104.134 117.038 44.2015 16.0799 23.964 60.538 34.5755 243.375 241.933 13.1052 131.374 99.4748 196.156 23.4898 82.4378 58.0745 134.735 47.8871 351.778 441.915 83.9158 84.9997 38.8989 155.632 122.585 28.683 37.5509 64.5403 88.8706 43.1754 178.745 46.9535 85.9679 27.3001 32.0942 132.543 101.03
602000 125.63 15.4114 119.274 64.4688 105.505 116.918 43.4047 15.6433 23.0367 63.8486 34.0073 244.771 246.827 13.4363 133.398 99.0425 192.416 24.1385 84.0952 54.2123 136.085 49.83 357.873 443.92 83.8161 84.226 40.396 154.932 125.674 27.0512 36.0779 64.2278 85.0706 43.0722 180.202 48.1434 88.053 25.7965 32.5703 133.169 101.492
604000 123.095 15.4727 119.412 64.698 106.712 114.644 42.8117 15.73 22.2834 65.4808 33.7601 247.262 253.195 13.3253 133.789 99.1067 189.466 24.0017 87.0374 51.4634 136.665 52.0307 363.544 445.717 83.9362 81.0528 41.1849 156.089 128.194 26.3403 34.7268 64.9914 82.0909 42.6747 180.94 50.1328 89.2108 24.8476 33.2887 134.34 101.869
606000 119.268 15.885 119.342 64.2119 108.453 112.037 42.3793 15.8297 21.5589 67.6635 33.3789 249.898 258.369 12.9145 133.718 97.8091 185.582 23.7808 89.3859 48.9113 137.439 53.9534 364.635 450.355 84.1846 76.8168 41.8366 157.587 131.884 26.3126 33.8848 65.8319 79.2148 41.3431 180.569 50.3949 89.0488 24.5318 34.0037 134.781 101.975
608000 117.585 17.6842 120.688 65.0483 110.081 109.738 43.4934 15.1555 20.5664 70.0139 33.3739 252.12 262.946 12.1937 133.752 95.9371 182.064 24.6248 90.7392 46.7389 139.667 56.9054 363.082 452.884 84.247 74.7061 41.4568 157.88 135.134 26.052 34.4653 68.6333 76.8158 41.2098 178.727 51.2488 90.3263 24.1549 35.1937 136.489 102.346
610000 115.975 18.8857 120.285 64.9449 111.284 109.159 43.9816 14.1364 20.3545 73.2153 32.9502 255.517 265.565 11.6274 135.271 94.8816 179.743 24.9518 92.7096 47.1214 137.661 59.7764 362.548 451.873 85.4468 73.0168 43.1391 157.65 140.048 26.914 33.2437 67.8317 72.4807 41.8208 177.902 50.1452 92.1914 23.9597 35.0521 137.194 102.561
612000 114.664 18.7634 121.274 64.0256 112.171 109.347 43.2409 14.8321 20.0142 76.4625 32.8841 258.691 268.781 12.1977 137.561 96.6558 179.111 26.0101 93.9774 48.6876 135.044 63.1214 366.504 451.149 84.9953 71.3725 45.5537 156.895 145.278 27.8541 32.3582 66.8589 67.7228 41.5408 177.722 50.1323 92.8502 24.922 35.3549 137.573 103.104
614000 114.003 19.0848 124.147 65.0676 112.921 110.21 43.4285 15.572 19.349 81.9336 32.4545 262.973 274.087 13.3012 140.552 96.1489 178.063 25.4905 95.7991 51.0161 132.592 66.2844 367.47 444.585 83.3498 70.8796 47.4701 155.659 151.818 28.5474 30.089 67.3564 64.4293 43.1128 176.87 50.8204 93.3928 25.932 35.1515 137.926 103.733
616000 110.688 19.9677 124.104 64.8364 113.874 109.465 44.2508 14.9894 19.0123 86.9137 31.4704 267.441 278.282 13.9068 141.212 96.6664 178.42 24.9689 98.4001 53.8945 129.704 69.9168 368.879 440.944 82.6497 68.48 48.7778 152.222 158.977 28.3926 27.235 68.8848 62.3767 44.7476 173.995 49.7215 95.2384 26.9595 36.3396 137.598 104.12
618000 109.269 20.915 122.289 65.3351 115.324 108.288 43.6499 15.1933 18.906 91.4522 31.4086 268.78 281.472 15.702 142.661 96.642 178.074 24.7036 100.681 56.4222 127.542 72.9813 366.235 433.229 82.6958 66.6008 49.0504 150.988 164.617 28.1061 26.1111 70.031 59.0384 47.4982 171.273 48.3364 99.0365 29.2589 37.8663 136.412 104.352
620000 110.066 20.193 121.556 66.1177 116.164 110.304 43.1728 14.8582 20.126 94.928 31.3113 269.589 282.98 16.4343 143.265 96.1435 177.667 24.9539 103.345 60.9896 125.326 77.6428 362.073 426.074 85.1645 65.7998 48.6926 145.22 170.78 28.0261 23.5425 69.3667 58.9165 49.5536 167.341 43.0669 102.395 30.7586 38.0773 136.433 104.46
622000 109.77 21.5758 122.511 68.4157 116.196 108.764 43.1813 14.4507 20.7379 101.755 31.6618 266.792 286.409 16.4658 142.658 95.4795 179.845 26.5192 106.326 65.4002 122.888 81.0058 364.015 419.522 87.0843 64.1052 50.1449 137.901 176.784 28.4822 21.4845 67.1927 61.2318 51.3117 162.486 44.5131 103.279 32.9351 36.2184 134.957 104.811
624000 109.888 22.9166 122.108 71.4644 117.048 106.327 43.2107 14.2226 20.7079 105.124 31.5747 266.811 289.983 17.7807 142.858 94.9284 182.382 28.0155 111.066 70.0337 123.177 83.3 366.605 413.759 88.4332 63.0097 50.4346 135.464 183.991 28.0011 19.5188 66.1688 63.6846 54.75 158.771 46.5758 104.989 34.6828 36.1369 132.894 105.57
626000 109.046 24.0001 122.445 73.3798 118.224 105.453 43.784 13.184 21.6656 105.792 30.2175 267.519 292.561 18.6074 141.731 93.8798 185.51 28.0217 114.81 76.3116 123.512 86.6156 366.307 410.257 87.8927 60.8962 51.3638 131.96 193.324 27.4211 18.8556 62.2413 66.2166 55.9865 156.317 51.2477 106.805 36.2269 37.1843 129.5 106.157
628000 106.638 24.8802 121.738 74.3906 117.272 105.162 43.8253 12.6339 23.1064 107.095 28.4134 270.226 293.467 17.3434 141.951 92.7981 186.819 28.0835 118.802 81.111 122.441 89.9817 366.319 406.919 88.0537 59.0975 49.3054 129.048 204.122 24.7221 19.9403 60.7563 68.4436 60.4545 153.96 54.4274 108.516 35.7081 34.6563 127.196 106.496
630000 106.867 25.7065 120.083 72.9676 117.272 103.658 43.9207 12.8725 25.0996 109.705 27.5239 269.778 294.922 18.5586 141.109 91.6439 189.271 27.436 123.394 84.8661 124.04 92.3505 370.061 402.749 90.0474 57.9332 48.8637 125.013 213.694 21.9344 19.1924 58.7194 69.5813 63.4545 151.505 57.7666 110.7 35.7367 34.2729 125.433 106.993
632000 105.356 27.8332 117.988 72.0424 116.392 102.963 43.6296 12.9946 26.0427 113.992 27.0946 268.799 295.215 19.4012 137.263 90.3684 189.873 27.314 128.685 88.4643 124.355 93.5813 371.541 401.574 91.5846 59.2513 50.6728 125.824 224.027 19.8787 20.1648 56.6839 70.6427 68.5005 149.326 58.0192 110.832 34.0067 31.6756 124.6 107.461
634000 105.688 28.5808 116.016 70.9912 114.862 101.897 42.8597 13.0913 27.3288 119.514 24.9584 267.537 294.654 19.0075 135.094 88.427 194.117 26.5874 132.996 90.7517 123.104 94.0977 372.847 404.465 90.6362 60.3156 51.2025 125.137 234.883 18.3341 21.4694 56.1429 74.6356 70.2202 145.2 61.1628 107.746 31.3486 29.2819 124.951 107.803
636000 105.543 30.9063 115.487 71.4983 109.651 101.008 42.6735 12.1607 30.018 120.588 23.1373 268.998 290.062 21.2875 132.747 86.6887 198.548 28.6627 137.302 95.4022 119.287 95.4626 376.689 409.798 92.826 60.4293 53.1629 124.67 244.02 17.4384 23.6391 54.9047 75.086 71.8461 141.455 65.6315 104.149 27.1541 31.0105 125.279 108.408
638000 103.858 33.407 115.339 72.9232 109.198 101.19 41.2214 10.4991 32.8267 124.055 22.3019 270.086 288.426 21.7397 126.478 84.3208 201.521 31.2102 140.882 96.7845 117.609 96.3949 381.007 419.012 95.3296 61.705 56.2524 120.386 251.175 17.0326 26.9791 52.9661 74.8859 74.252 140.581 69.2157 103.928 27.2902 31.6367 128.625 109.363
640000 102.543 32.6831 113.052 75.3006 107.731 102.972 41.7127 10.257 34.4333 126.992 21.6214 271.291 285.745 20.9713 120.275 83.8825 202.756 33.6429 146.547 99.9234 116.455 98.3995 383.918 422.15 94.3208 63.8487 57.6309 117.358 258.586 18.3586 29.8986 53.1241 76.8495 77.6539 138.653 73.9669 99.7409 26.4106 29.4089 131.351 110.06
642000 103.5 31.2803 110.296 77.3642 104.676 104.169 43.0813 9.50118 38.2703 126.316 19.567 274.106 283.946 20.9036 109.989 81.02 205.472 35.7589 152.238 101.613 118.146 98.5597 391.152 423.306 91.778 61.9405 58.8621 115.002 261.017 20.0695 32.6758 52.8223 78.7667 82.5007 136.276 75.3693 102.427 25.3859 32.6808 129.519 110.533
644000 102.948 29.6593 104.539 78.5017 102.699 104.768 43.0996 11.0627 41.7404 123.285 17.9128 275.325 287.91 21.1024 101.556 80.5526 202.709 36.1633 153.216 105.158 116.786 99.0307 401.821 433.707 92.5812 60.4937 61.2462 109.607 254.894 20.3248 36.6406 54.456 79.6542 88.2499 131.629 78.9818 113.659 26.4834 36.4829 133.819 111.361
646000 99.8761 29.4056 98.0715 79.6007 101.571 107.395 43.7478 9.69785 44.9047 123.745 16.342 267.17 290.328 21.7888 95.3713 80.679 201.654 35.4897 156.17 108.966 114.906 98.2081 407.706 449.712 94.9498 58.2628 64.4911 97.6589 241.256 21.9964 37.8152 53.2118 78.4996 92.2863 129.138 81.4807 123.791 27.2652 36.595 135.218 111.411
648000 101.373 29.1559 92.1807 83.3752 100.398 109.292 45.1679 8.61853 46.7623 122.983 14.7006 268.48 288.045 20.6838 90.2096 80.5251 201.583 36.8053 153.974 112.445 112.286 98.7799 421.244 465.003 93.2864 58.2282 65.7527 85.7775 222.082 21.292 39.4579 55.9075 79.9124 96.5802 124.406 88.0486 131.589 27.9234 38.9193 133.49 111.668
650000 102.356 28.7735 90.7831 83.697 100.708 110.955 49.1745 9.53949 48.0173 126.051 12.1301 275.848 287.499 21.1723 84.9562 78.533 201.579 37.2405 149.687 119.597 112.402 98.1144 439.621 489.578 88.5976 57.4117 66.1215 80.8858 213.026 20.5849 41.8376 57.2298 83.0094 98.8987 117.176 89.1015 139.762 26.6633 41.9333 131.941 112.805
652000 107.79 31.826 93.8778 80.0773 103.592 113.331 50.3298 11.2692 49.0995 126.538 12.4146 283.584 281.55 20.0643 81.6721 77.8747 201.744 33.6407 151.169 119.855 111.573 90.6083 468.762 514.998 84.5867 53.6275 66.9144 74.7827 212.276 22.2045 39.6826 59.3019 84.367 100.973 104.774 95.121 150.861 26.6811 44.9125 129.976 114.207
654000 111.731 31.9559 94.6912 79.5245 107.22 114.666 53.769 9.33411 47.6154 126.521 12.281 283.956 274.953 18.8526 77.4928 78.9682 188.854 33.9695 148.91 115.342 113.462 84.251 514.599 546.233 79.7663 52.5904 67.5867 71.8123 207.643 23.5299 34.3584 61.2034 79.7613 98.9417 94.4258 99.576 159.1 26.039 48.9174 124.042 114.961
656000 119.929 29.7597 92.1076 79.1127 104.828 107.68 54.7366 7.37857 46.9812 124.556 10.5172 283.968 269.832 19.7394 75.6294 79.6755 184.066 35.0391 149.828 108.47 117.907 73.4114 554.146 563.027 77.1607 46.4868 67.2159 71.3105 203.664 24.8196 29.1308 59.8265 78.7509 94.9627 82.9312 100.331 164.924 24.7692 54.1418 122.613 114.884
658000 126.365 28.9065 85.9207 77.7472 108.418 107.113 54.9313 5.35886 46.8922 124.801 8.06118 279.487 264.653 22.6948 72.7077 79.0009 180.881 36.7882 147.6 101.661 122.1 65.9146 575.463 560.265 76.1762 46.344 63.337 78.3701 207.279 22.2229 29.5181 51.1455 80.816 94.0795 77.8687 106.911 174.465 26.6017 53.3968 116.689 114.724
660000 132.508 30.3694 83.6669 67.533 113.13 104.905 50.8265 5.97522 46.8337 140.478 6.73794 276.993 261.946 25.6003 73.7429 75.1521 183.505 39.1026 156.84 90.2373 128.188 58.6071 614.967 571.57 81.4792 39.2381 57.9493 79.479 204.814 25.3823 26.7597 46.4946 67.4242 93.5944 83.2858 117.69 172.328 26.1772 60.6889 114.148 115.909
662000 139.811 33.8335 78.6033 61.7575 116.346 100.915 45.5011 7.15754 43.5061 155.43 4.48262 271.195 269.018 25.8589 75.1545 74.7801 176.788 45.7081 154.381 77.5672 125.962 49.7089 637.612 604.205 91.6503 29.8832 53.0086 74.315 209.623 29.1688 23.8379 51.4376 56.6435 90.4109 88.5877 146.876 178.848 22.4507 60.7565 107.005 117.245
664000 136.088 27.8714 76.1333 70.7582 121.299 98.9951 32.6717 10.2292 45.3425 178.912 3.42444 292.756 278.777 28.0035 67.4086 70.1272 180.469 55.563 152.37 79.8093 118.35 46.9073 651.407 657.566 100.72 27.9543 56.6461 77.4547 208.776 31.4842 25.1959 56.137 55.5183 91.2649 89.8234 171.297 179.085 29.7963 50.7349 102.907 120.901
666000 138.527 28.9246 81.1729 82.9254 125.712 114.69 27.7444 10.7614 43.1467 205.044 4.12619 303.002 273.566 29.5328 66.4247 80.0418 174.944 55.6421 158.759 75.3616 104.533 37.5853 670.857 702.724 112.349 24.087 60.3984 76.8988 193.426 31.9654 28.0693 67.0518 55.0233 84.848 86.2033 164.285 194.39 26.2015 52.5128 98.0001 123.786
668000 141.238 38.1904 94.8112 75.4742 133.493 109.33 25.7355 10.9969 47.6148 214.602 4.64886 258.941 296.397 40.445 62.659 72.9038 183.065 44.3776 160.369 63.6317 76.5635 20.2486 681.69 759.598 126.275 27.4042 65.135 77.3738 137.334 33.0682 24.1965 78.657 58.8904 81.066 88.2257 144.79 180.957 19.4418 53.3931 113.869 123.178
