# Supplementary material for: Topological digestion drives time-varying rheology of entangled DNA fluids
Source: Nat Commun. 2022 Jul 28;13:4389. doi: 10.1038/s41467-022-31828-w (PMC9334285; doi:10.1038/s41467-022-31828-w)
Supplement: Supplementary file 3 — Source Data [file 41467_2022_31828_MOESM3_ESM.zip › SOURCE_DATA/DATA_FIG2/panel_c_MSD_semidilute/g3_SCMdigest.N40M800SS0.06.dat.90pc]

#t[t_LJ]	g3
0 0 0 0 0 0 0 0 0 0 0 0 0 0 0 0 0 0 0 0 0 0 0 0 0 0 0 0 0 0 0 0 0 0 0 0 0 0 0 0 0 0
2000 11.8599 11.8883 11.6434 12.3419 11.6973 10.6435 11.3054 11.3472 11.5602 11.4846 11.5505 11.5715 11.1956 11.7781 11.0214 11.0138 11.3509 11.0689 11.9484 11.435 12.0399 11.5457 10.8386 11.0072 10.171 11.0064 11.9174 11.5123 11.8048 11.0517 10.9818 11.296 11.6716 11.5461 11.575 11.2249 12.2423 12.4253 12.2898 11.976 11.4957
4000 20.4185 21.7309 21.5372 22.7192 21.5557 19.5924 20.1454 20.71 20.899 20.5067 21.4162 21.5367 20.6726 21.8484 20.0447 20.8669 21.2312 20.1017 22.1448 20.7587 21.9194 21.4489 19.2468 19.7468 18.4349 19.8592 21.0046 20.7707 20.0762 21.0662 20.3322 20.3873 21.0549 20.6624 21.6146 19.6668 22.7147 22.2524 22.9288 23.0787 20.9676
6000 28.8841 30.8089 30.3719 32.1346 30.3652 28.0015 27.9963 29.1325 29.7873 27.3773 29.9441 30.6469 29.0387 31.2804 27.9777 30.3641 30.6098 28.5682 31.4997 28.8238 30.9732 30.8635 27.1451 27.5152 25.6388 27.9131 29.3597 29.7221 27.1453 30.8309 28.5615 28.9836 30.3291 29.6067 30.2961 27.893 33.4902 31.582 32.4164 33.7475 29.6906
8000 36.752 39.7413 38.2053 41.5421 39.2043 36.0454 34.8008 37.1932 37.5852 33.9938 38.7846 39.3897 36.8189 40.5619 35.7231 39.3994 39.1028 36.6504 39.318 36.6751 39.9974 40.7771 34.3842 34.2055 32.4131 35.5382 37.3749 37.4516 33.9666 39.8578 36.3277 36.6044 38.7441 37.8255 38.2147 35.3051 43.3685 40.3109 41.4974 43.8379 37.8872
10000 45.0254 48.4197 45.1281 50.3193 48.1876 44.2376 41.6441 44.558 44.439 40.2275 46.6349 46.812 44.4176 49.2538 42.8009 46.5575 46.9382 43.9022 46.048 43.8252 48.4575 49.9256 41.4924 40.1032 38.725 42.5566 44.8679 44.7439 40.4365 48.0995 43.642 44.1266 47.2519 46.6588 45.762 41.871 53.2768 48.4966 50.1892 53.6367 45.5924
12000 52.3373 56.8251 51.7891 57.8632 56.8196 52.232 48.1015 52.0379 50.3678 46.6888 53.874 54.2478 52.4157 58.584 50.2014 53.8215 54.378 51.1025 52.6357 49.9562 57.5746 58.6671 47.8893 45.9973 45.1479 49.4428 51.8559 52.3683 46.5878 55.2148 50.5413 52.0252 55.6981 55.1133 53.1681 48.4402 61.8936 57.0331 58.5746 62.7896 53.0576
14000 59.7031 65.0818 57.8373 65.2673 65.1723 59.9719 54.8961 59.1351 57.0173 53.0659 61.1863 61.4817 59.5814 67.6834 57.4889 60.0614 60.972 57.4886 59.155 55.973 65.4673 67.5754 53.9338 51.8535 51.1516 55.3353 58.7896 59.7562 52.5471 62.3244 56.6067 59.1798 64.4668 63.4298 60.8975 54.7928 70.3143 65.1409 66.2445 71.6913 60.243
16000 67.1659 72.9941 64.0412 72.3698 73.4516 67.5315 60.4615 66.7141 63.6182 59.2322 67.9609 68.4856 66.0906 76.3335 64.6941 66.4 67.2252 63.4211 65.4294 62.3133 73.2559 76.9019 60.3268 58.3018 57.3191 60.9591 64.2721 66.9077 58.4637 69.4769 63.0757 65.3186 72.4057 70.9776 68.8229 61.0866 78.8674 72.527 73.8297 80.4834 67.2378
18000 74.7689 80.8093 70.6354 79.5514 81.3352 74.5877 66.1235 74.0166 70.9077 65.4562 73.9977 75.503 72.6074 85.7619 71.8288 72.4581 73.1265 68.7368 72.0219 68.2288 81.4621 85.8173 66.1412 64.8141 62.7268 66.0429 69.9436 73.2458 64.9743 76.396 68.8886 70.8506 80.3095 77.7621 75.5417 67.537 87.187 79.8306 81.4167 88.7269 74.0519
20000 81.9234 89.1961 76.9854 86.5131 89.1634 81.8853 70.5327 80.6619 77.5735 70.8249 80.0595 81.7576 78.9191 94.8671 79.2026 78.6372 78.3046 73.6702 78.8533 74.7314 89.3897 95.1635 71.7648 71.0113 67.41 70.7885 75.3541 79.0468 72.0713 83.2075 74.5094 76.8938 87.7321 84.1407 82.0671 73.9669 95.3315 86.7179 88.1692 96.2037 80.6301
22000 89.2895 97.0149 82.8563 92.9014 96.5711 89.4112 74.6642 87.5512 84.3742 76.8221 86.0225 88.8995 84.3973 104.411 86.2971 83.867 84.0996 78.8737 84.5156 81.4191 97.0589 103.61 77.0006 76.6904 71.6595 75.5323 80.2592 85.4284 78.7785 90.0854 79.776 82.8995 94.7353 90.4984 88.0339 81.0467 103.445 93.2147 94.867 103.166 87.0511
24000 96.4461 104.332 88.2576 99.2084 103.478 96.1236 79.1228 94.1524 90.6358 82.8555 91.4044 95.329 89.6806 113.763 92.5173 89.035 90.0935 84.1116 90.327 87.7904 103.732 111.747 81.8417 82.224 75.5818 80.1165 85.5438 91.4835 85.2646 97.3119 84.8152 88.9979 101.619 96.4442 93.995 87.8437 111.86 100.154 101.286 109.692 93.2554
26000 102.902 112.299 92.9337 105.723 110.035 102.931 84.6511 100.759 96.9089 89.2711 96.7949 101.165 94.1495 122.368 99.2376 94.5229 95.5163 89.4742 95.2284 94.5994 109.715 119.784 87.2063 87.4825 79.6722 84.144 91.2199 98.1355 91.6039 104.102 89.6411 94.5269 108.142 102.723 99.74 94.2074 120.014 107.246 107.534 116.406 99.3679
28000 109.011 120.244 97.3279 112.104 116.802 109.661 89.187 107.017 103.412 95.5608 102.051 106.926 98.8039 130.778 105.511 99.752 101.399 94.6736 99.1478 101.28 115.847 127.124 92.563 92.7029 83.807 88.0719 96.3996 104.035 98.0042 110.319 94.3251 100.59 114.269 107.987 105.596 100.483 128.308 114.532 113.864 122.398 105.297
30000 115.085 127.928 101.595 118.227 123.688 115.457 94.5486 112.8 110.113 100.96 107.393 112.514 103.616 139.52 111.068 104.925 107.709 99.1563 103.578 107.57 122.216 134.485 97.9031 97.7053 87.3168 91.6492 101.047 109.145 104.682 116.403 98.8134 106.326 121.153 112.957 111.432 107.15 136.695 121.808 120.752 128.739 111.146
32000 120.976 135.717 105.841 123.576 130.85 122.072 99.375 118.888 116.665 106.567 112.522 117.655 108.109 147.83 116.919 109.977 113.732 103.915 108.298 114.438 128.027 141.47 102.837 102.107 90.793 95.3609 105.527 114.445 111.173 122.983 103.035 111.945 127.071 118.744 117.125 113.015 144.101 129.125 126.639 134.403 116.846
34000 126.808 143.957 110.28 129.014 138.194 128.403 102.938 125.42 122.717 112.104 118.103 122.707 113.34 155.939 122.441 115.278 119.383 108.937 112.949 120.769 133.517 147.395 108.093 107.032 94.2616 99.1569 109.732 119.27 118.1 129.485 107.54 118.194 132.088 124.646 121.674 118.396 152.71 136.25 133.04 140.482 122.519
36000 132.423 152.224 113.839 135.017 145.693 134.228 105.965 131.76 127.855 117.324 123.801 126.567 118.423 163.303 128.556 120.589 125.085 113.873 117.992 126.885 140.01 152.788 112.867 111.722 98.0076 102.969 114.137 123.534 124.868 135.967 112.052 123.949 137.409 130.531 125.761 123.122 160.697 143.539 138.056 145.861 127.981
38000 137.572 160.351 117.095 139.87 153.022 139.775 109.09 137.433 134.343 122.162 129.172 130.657 123.938 170.46 134.404 125.78 130.193 118.772 123.334 132.439 145.826 158.132 117.774 117.198 102.442 106.201 118.831 128.594 130.865 141.332 117.048 130.063 143.771 136.253 130.137 128.213 168.329 151.02 143.147 150.42 133.386
40000 142.996 168.749 119.22 144.402 161.049 144.541 112.216 142.617 140.654 126.559 134.864 134.29 129.321 177.466 140.094 129.957 135.083 123.361 129.099 137.574 151.622 163.471 122.986 122.362 106.813 109.767 123.398 133.555 136.785 146.923 121.701 135.933 150.044 142.732 134.141 133.17 174.751 157.6 148.186 154.699 138.619
42000 148.109 176.727 121.963 149.42 169.491 149.644 115.39 147.877 147.417 130.95 140.186 137.041 134.582 184.102 145.743 134.303 139.27 127.427 135.285 143.094 157.399 167.811 129.095 126.946 110.794 113.548 128.19 138.184 143.146 152.594 126.177 141.197 156.482 149.178 137.22 138.005 181.749 164.337 153.387 159.369 143.821
44000 152.393 184.995 125.66 154.291 178.351 154.818 118.268 153.405 154.161 134.936 145.373 139.559 140.551 190.745 151.252 138.916 143.58 131.795 141.433 148.778 163.301 172.415 134.346 130.903 114.571 117.779 132.705 142.775 149.851 157.925 131.07 147.264 162.076 155.449 140.377 142.431 188.789 171.365 157.92 164.115 149.017
46000 156.284 193.421 129.352 159.331 186.58 159.096 120.887 158.895 159.993 139.555 151.463 142.487 146.284 197.465 156.287 143.717 148.122 136.714 147.422 153.536 168.963 176.994 139.252 135.324 118.522 122.52 137.737 147.306 156.243 163.089 134.798 153.043 167.597 162.187 143.16 146.262 196.585 178.363 162.246 169.377 154.161
48000 160.599 200.831 133.231 164.987 194.374 163.314 123.789 165.051 165.449 144.423 157.931 146.373 151.304 204.135 161.027 149.246 153.273 140.642 153.426 157.731 175.189 181.467 144.456 140.198 122.772 127.257 143.425 152.685 162.968 168.664 137.955 158.952 173.449 168.589 147.16 150.276 205.072 185.569 167.073 174.577 159.472
50000 165.076 208.402 136.127 170.928 202.805 166.773 127.335 170.751 170.786 148.917 163.313 149.732 156.082 210.308 166.787 154.547 158.49 144.616 159.336 162.057 181.367 185.734 148.918 144.869 126.545 132.119 149.336 157.683 169.235 174.505 141.185 163.632 179.849 174.916 151.13 155.011 213.566 193.428 171.843 179.338 164.684
52000 168.764 215.889 140.063 176.509 210.437 171.375 130.905 176.468 175.812 154.101 168.124 152.934 160.966 215.725 172.339 159.73 163.88 148.21 165.129 165.999 187.873 190.607 153.288 149.69 130.625 137.532 155.064 162.593 175.872 181.236 143.988 168.069 186.194 181.152 154.35 159.704 220.697 200.614 176.12 183.583 169.805
54000 172.89 222.929 143.054 182.015 217.662 175.291 135.257 182.384 180.138 158.55 172.461 155.695 165.952 221.529 178.021 164.185 168.657 151.669 170.938 169.405 193.294 195.287 157.492 154.872 134.457 142.787 159.959 166.698 181.706 187.511 147.078 173.047 191.879 186.947 157.881 164.354 227.054 207.377 180.566 188.205 174.678
56000 177.314 230.359 145.323 187.451 225.17 180.092 139.279 187.839 185.646 162.977 176.283 158.224 170.265 227.406 183.877 169.161 173.352 154.58 176.817 173.195 198.707 200.215 162.32 159.649 137.505 147.341 165.786 170.706 188.16 193.382 150.075 177.522 197.939 192.699 161.912 168.377 232.49 213.798 185.248 193.502 179.548
58000 181.613 237.204 147.837 193.211 232.821 184.402 143.206 193.433 190.203 167.803 180.121 161.259 174.77 232.465 189.898 174.621 176.804 157.104 181.96 176.739 204.447 205.427 167.126 164.746 140.735 151.713 170.701 174.489 194.866 198.905 153.591 181.209 204.34 198.206 165.627 172.868 238.005 220.275 190.109 198.269 184.328
60000 185.399 244.284 150.477 199.01 240.604 188.097 147.237 197.876 194.328 172.417 184.753 163.727 179.279 236.521 196.117 179.917 180.479 159.156 187.372 179.612 210.451 210.503 170.962 170.059 144.405 156.117 175.621 177.45 201.703 203.82 157.187 184.604 210.506 203.33 169.147 176.747 243.824 226.474 195.155 203.473 188.955
62000 189.991 251.256 153.24 204.131 248.413 191.954 151.536 201.64 198.848 176.172 189.02 166.793 184.548 240.779 202.259 185.941 184.803 161.454 192.506 181.501 216.298 215.402 174.644 175.61 147.721 160.657 180.216 180.643 208.255 208.454 160.86 187.972 216.742 208.928 172.086 180.684 249.777 232.672 199.159 208.517 193.552
64000 195.104 257.745 156.512 209.396 256.238 196.45 155.095 205.632 202.831 180.239 193.614 169.681 189.51 245.003 207.625 192.454 189.046 164.554 197.662 183.898 221.604 221.05 178.07 181.255 150.506 165.218 185.561 184.179 215.247 213.605 164.486 192.579 222.452 214.857 175.294 184.736 255.98 239.017 203.135 213.578 198.267
66000 200.436 263.227 159.803 214.693 263.054 201.207 158.219 208.868 206.602 184.46 197.433 173.139 194.216 248.824 213.835 198.947 192.632 166.85 202.116 186.35 226.681 226.027 182.483 186.852 153.908 169.118 189.487 187.183 222.277 218.001 168.16 196.833 228.6 220.06 178.792 188.76 262.072 245.348 207.072 218.38 202.775
68000 206.106 268.89 162.676 219.763 270.599 206.001 160.888 212.63 210.277 189.256 200.937 177.114 199.105 252.343 219.638 204.912 195.494 169.763 206.825 188.584 230.466 231.634 186.235 191.714 156.307 172.207 194.23 189.618 228.998 222.526 172.726 200.897 234.157 225.527 181.961 193.147 267.617 251.914 211.549 222.177 207.185
70000 212.36 275.302 165.709 223.4 278.463 210.607 163.573 215.858 214.625 194.088 203.106 180.096 204.442 256.138 225.295 211.261 198.944 172.34 211.923 190.449 234.429 236.403 189.179 196.617 157.93 175.998 199.402 192.314 234.424 227.493 177.57 205.434 239.727 232.117 185.509 197.723 273.877 259.054 215.84 225.976 211.625
72000 218.497 281.925 169.185 227.531 285.833 216.141 166.409 219.77 218.258 198.936 205.791 182.727 209.563 258.87 231.426 217.219 202.502 175.114 217.09 192.269 238.72 242.232 192.474 201.735 159.921 179.798 204.947 195.964 239.945 232.54 182.779 209.56 245.34 237.617 188.15 202.07 280.703 266.381 220.185 229.222 216.133
74000 224.703 289.415 172.471 232.54 292.764 221.542 169.274 223.766 222.153 203.16 208.793 184.934 214.464 261.709 237.414 223.259 205.768 177.961 221.137 194.495 242.476 247.564 195.695 207.364 162.196 183.198 210.567 199.505 246.27 237.909 187.961 213.671 250.618 243.887 190.663 207.505 287.55 272.511 224.171 232.601 220.64
76000 231.007 297.294 176.166 237.143 299.026 227.731 171.721 227.605 226.125 207.7 211.825 187.264 218.916 264.57 244.264 229.381 208.394 180.988 224.803 195.78 246.124 252.463 198.57 212.597 164.298 186.52 215.658 202.608 251.964 244.04 192.858 217.986 255.788 249.814 193.57 212.996 293.458 279.372 228.229 235.884 225.062
78000 237.917 304.33 179.953 240.958 304.805 233.852 173.968 231.457 229.773 212.313 214.736 189.964 223.412 267.719 250.624 235.841 210.786 183.13 229.004 196.744 250.42 257.764 201.655 218.383 166.152 189.82 220.26 205.316 258.535 249.336 197.242 221.237 262.035 255.815 197.211 218.012 299.335 285.376 231.576 239.7 229.412
80000 244.26 311.374 183.145 245.226 309.833 240.618 176.173 235.232 233.435 216.792 217.929 192.918 227.286 270.28 256.937 241.576 213.01 186.33 232.176 197.386 254.967 262.3 205.601 223.604 167.971 193.126 224.405 208.792 264.486 255.242 201.451 224.732 268.202 262.352 200.114 223.565 305.321 292.197 233.836 243.471 233.691
82000 251.458 318.241 185.437 249.784 315.285 247.684 178.41 239.857 236.721 220.921 221.618 196.284 231.751 272.581 263.515 246.679 215.431 188.977 236.077 197.737 258.785 266.689 209.435 229.339 170.733 196.447 228.533 213.03 270.077 260.78 205.623 227.759 274.367 268.844 203.035 228.145 310.896 298.797 236.734 247.276 237.994
84000 258.294 323.978 188.721 253.058 320.792 254.454 180.884 243.275 239.678 225.387 224.942 199.73 236.287 274.641 269.744 251.281 218.296 191.609 239.467 199.082 262.879 271.746 212.794 234.628 173.295 199.76 232.172 217.454 275.035 266.611 209.7 231.523 280.684 275.983 207.041 232.232 316.196 304.97 240.128 251.222 242.241
86000 265.07 329.904 191.354 255.926 326.653 261.322 183.205 247.086 241.789 230.119 228.071 202.272 241.225 275.955 276.069 256.173 220.77 195.003 243.326 199.979 267.025 276.461 216.62 240.286 175.98 203.439 235.752 221.397 279.651 273.112 214.009 235.632 285.916 282.73 210.474 236.513 321.374 313.125 244.292 254.801 246.496
88000 271.959 335.575 193.987 259.182 332.542 268.336 186.339 250.56 243.878 234.633 231.522 205.446 246.066 276.72 282.068 261.492 223.14 197.959 247.185 200.819 272.426 280.872 220.716 245.655 179.065 206.384 239.339 225.253 284.575 279.654 218.835 239.772 291.083 289.511 214.329 241.575 326.857 320.015 248.98 258.309 250.815
90000 278.827 340.829 196.386 262.258 338.491 275.33 189.481 254.364 245.512 240.117 233.989 209.103 249.584 277.825 287.887 266.886 226.141 200.804 251.655 202.808 277.063 285.796 224.081 250.631 181.617 209.148 242.399 228.764 288.63 286.708 223.991 244.586 296.836 295.715 218.196 247.486 332.087 327.133 253.387 261.951 255.112
92000 285.944 346.11 198.876 265.55 345.005 282.507 191.907 257.794 247.88 245.284 236.92 212.816 252.889 279.55 293.796 271.818 229.461 203.115 255.767 204.526 282.227 290.61 227.649 255.146 184.455 212.782 246.332 231.847 293.481 293.71 229.085 248.827 302.843 301.459 221.872 252.475 337.765 333.451 257.235 266.2 259.424
94000 293.168 350.513 201.922 267.966 350.807 289.42 194.299 261.37 249.592 250.264 239.884 217.148 256.153 281.491 298.989 276.312 232.221 205.592 259.495 206.312 287.4 294.205 231.171 260.191 186.894 216.244 250.363 235.381 297.9 300.561 233.951 252.572 308.748 306.409 225.232 257.919 344.224 339.645 260.633 270.447 263.575
96000 300.604 353.961 204.918 270.392 357.141 297.053 197.319 264.609 250.737 255.381 243.11 221.126 259.322 283.455 304.535 281.099 234.312 208.897 263.311 208.011 292.715 297.328 234.917 264.976 189.581 220.118 254.945 238.761 301.7 308.025 238.516 257.277 313.792 311.622 229.063 263.164 350.687 346.297 264.176 274.29 267.781
98000 308.034 357.554 207.723 272.831 362.431 305.485 200.564 267.664 252.225 260.149 246.194 224.918 262.857 286.33 308.774 285.571 237.556 211.249 267.731 209.905 298.061 300.224 238.269 269.24 192.025 224.918 259.1 241.935 306.066 315.166 242.712 261.695 319.369 315.904 231.945 268.288 357.141 353.213 268.349 278.012 271.934
100000 314.714 361.887 209.838 275.84 367.95 313.254 203.142 270.518 254.462 265.212 248.913 228.69 265.616 288.633 314.093 290.053 241.084 213.629 272.937 212.193 303.846 302.902 241.92 272.934 194.321 228.209 263.038 244.738 310.043 322.131 246.933 266.423 325.694 319.802 236.138 274.487 363.297 359.704 272.922 281.328 276.087
102000 320.09 365.596 211.934 278.712 373.331 321.464 205.442 273.951 257.065 270.664 252.535 231.568 268.392 291.937 319.004 295.275 245.026 215.987 277.736 214.32 310.444 305.061 245.951 276.556 197.685 231.922 267.796 246.974 313.763 328.804 250.846 271.55 332.401 323.316 240.238 280.223 369.535 366.106 277.747 283.904 280.271
104000 325.959 369.514 213.645 281.559 379.084 328.892 207.016 277.045 260.548 275.717 256.336 234.236 270.823 295.852 323.338 298.585 248.709 218.108 282.428 216.85 316.92 306.931 250.63 279.944 200.953 234.938 272.211 249.448 317.682 335.429 255.039 275.576 337.299 326.955 243.727 285.094 375.35 372.567 282.221 286.766 284.248
106000 332.539 373.121 214.619 284.422 384.953 336.408 209.183 280.37 263.518 281.048 260.043 237 273.159 299.254 327.71 302.939 252.367 220.932 287.1 219.181 323.363 308.891 254.683 282.706 203.809 237.53 276.706 253.065 321.946 342.264 258.968 280.712 342.092 330.524 247.142 289.179 382.481 378.619 285.684 290.076 288.258
108000 338.252 375.894 215.73 287.963 390.292 343.751 210.916 283.965 267.831 286.416 262.423 239.617 275.211 303.222 331.615 306.893 256.285 222.488 290.626 221.701 330.031 310.505 258.848 285.962 207.118 240.409 281.758 256.603 325.717 348.982 263.354 285.925 347.302 334.073 250.825 292.976 389.279 384.361 288.452 292.307 292.147
110000 343.802 378.354 216.51 291.713 396.475 351.08 212.755 286.904 271.851 291.969 266.018 242.081 278.015 307.49 335.597 311.26 260.303 224.801 293.822 224.055 336.833 311.833 262.451 288.731 211.21 242.574 286.703 259.805 329.6 354.925 267.862 291.546 352.869 338.291 255.073 297.102 395.416 390.281 292.205 293.975 296.103
112000 349.482 380.919 217.49 294.912 402.52 358.514 214.011 290.626 275.776 297.441 270.389 245.344 280.542 311.377 339.544 315.947 264.873 227.339 296.366 226.798 342.719 313.718 265.896 290.908 214.508 244.779 291.227 262.237 333.349 361.511 271.834 297.713 357.594 341.903 259.676 300.425 401.021 395.765 296.11 295.32 299.961
114000 354.951 383.681 218.393 299.083 408.548 366.578 215.185 293.986 280.746 302.553 275.175 248.726 282.573 315.662 343.453 319.909 267.861 230.266 298.676 230.26 348.379 314.884 270.182 293.206 217.172 247.621 295.843 263.732 336.991 367.348 275.457 303.569 362.194 345.137 264.527 304.596 406.022 402.398 300.365 297.253 303.829
116000 361.917 386.953 219.827 303.477 414.301 374.145 216.474 297.763 286.056 307.517 279.747 252.427 284.21 318.845 347.436 323.792 271.125 233.368 301.209 233.945 353.854 315.75 274.314 296.069 219.481 251.15 299.633 265.53 341.068 373.902 279.26 309.292 366.647 349.6 267.995 308.282 410.926 408.25 303.724 299.555 307.72
118000 368.747 390.354 221.79 308.402 420.019 381.92 218.215 301.25 291.237 313.005 283.614 256.396 285.712 322.776 351.406 327.637 274.973 237.171 304.071 237.506 359.438 317.588 279.359 299.166 221.98 254.86 304.668 267.847 344.951 380.459 283.164 315.6 370.031 353.9 270.993 311.627 416.112 413.826 306.1 302.03 311.747
120000 375.992 393.58 224.315 313.395 425.864 389.966 219.187 304.875 296.486 318.829 287.79 259.925 287.511 327.415 355.378 330.873 279.173 241.719 305.653 241.618 364.959 319.145 284.316 302.345 223.885 258.324 309.103 269.834 347.558 386.654 286.686 322.404 372.854 358.345 273.327 314.748 421.109 419.397 308.52 304.52 315.689
122000 383.24 396.915 226.43 317.389 431.955 398.964 218.842 308.324 301.257 324.346 292.522 262.51 289.375 331.881 359.24 334.698 284.29 246.406 307.871 245.58 369.17 321.051 289.68 305.061 225.784 261.943 313.602 271.458 350.288 392.394 290.905 329.47 375.292 362.056 276.031 317.822 425.826 424.356 310.719 307.296 319.556
124000 390.58 400.877 228.358 322.136 437.64 407.396 218.831 312.341 305.913 329.345 297.54 265.622 291.073 337.155 363.446 338.773 289.591 250.414 310.249 250.719 373.159 322.532 294.227 307.708 227.496 264.887 318.223 273.587 353.814 397.689 295.006 336.033 377.987 365.409 279.515 320.067 429.926 429.36 313.048 309.376 323.426
126000 397.23 404.92 229.532 326.016 443.382 416.162 219.273 315.967 310.626 333.948 303.906 268.99 293.13 342.599 368.248 341.814 295.156 254.725 312.378 255.683 377.995 324.567 299.326 309.736 228.762 267.876 323.484 275.636 357.861 402.501 298.921 342.218 381.108 369.272 282.769 322.926 433.96 433.785 315.23 310.848 327.312
128000 404.395 409.174 230.125 329.928 450.209 425.002 220.092 319.703 316.478 339.058 310.444 272.792 296.026 347.564 372.652 345.486 300.643 258.98 315.205 259.726 383.24 326.659 304.677 311.539 230.092 270.672 328.133 278.187 362.35 407.296 303.224 348.47 384.089 373.894 285.682 326.621 437.928 438.464 316.847 312.843 331.365
130000 411.588 413.254 230.962 333.452 455.887 434.181 220.99 323.256 321.446 343.936 316.735 276.229 298.811 353.213 377.653 348.899 306.229 262.368 318.062 264.656 388.08 328.617 308.986 313.55 231.025 272.761 333.404 280.546 366.35 412.564 307.739 354.698 387.246 377.605 288.062 330.198 441.255 443.302 318.724 314.545 335.277
132000 419.444 417.221 232.343 337.041 461.057 444.029 221.244 326.288 325.634 349.209 322.266 279.139 301.525 358.558 382.095 352.54 312.526 266.489 321.764 269.469 392.356 330.814 313.203 315.757 232.478 274.999 338.828 282.868 369.974 418.32 311.666 360.717 390.239 380.538 290.339 333.839 445.664 447.38 320.905 317.324 339.202
134000 427.585 421.011 234.71 340.511 465.356 454.138 222.024 329.6 329.423 355.043 327.275 281.626 304.033 363.496 386.69 356.027 318.627 270.371 326.123 274.183 396.751 333.334 317.406 317.937 234.476 277.102 344.289 285.527 374.019 423.312 314.699 366.307 393.583 383.515 292.898 337.417 450.597 451.324 323.354 319.886 343.14
136000 435.969 424.842 237.16 344.675 470.828 463.627 223.195 333.304 333.147 361.445 332.033 283.598 306.279 367.983 391.755 360.223 325.667 274.339 329.861 279.225 400.197 335.518 321.658 319.527 236.645 278.934 348.983 288.329 377.512 428.251 317.864 371.925 397.75 387.179 296.063 340.716 455.282 455.528 325.037 323.01 347.127
138000 444.581 428.99 239.921 348.983 475.507 473.871 224.42 337.102 336.63 367.203 336.841 285.956 308.515 371.71 396.329 365.226 332.514 278.054 334.775 284.589 403.428 337.484 325.796 320.858 238.993 280.7 354.525 290.961 381.608 434.152 321.316 376.727 401.911 391.129 299.453 344.72 459.88 460.72 327.652 325.054 351.22
140000 452.641 433.038 242.769 352.967 480.87 484.21 225.852 340.782 340.137 372.531 340.86 288.694 310.274 375.571 400.64 369.927 339.14 280.973 339.271 289.181 406.886 339.653 330.216 321.941 241.389 282.836 360.566 293.447 385.842 439.938 325.121 381.11 405.881 395.924 302.542 349.125 464.827 465.562 330.879 326.359 355.259
142000 460.275 436.428 244.57 356.342 487.02 494.257 227.647 344.225 343.498 377.746 344.771 291.919 312.575 378.939 404.342 374.867 345.823 284.48 343.309 293.228 410.922 341.818 334.629 322.961 243.385 284.941 366.448 296.472 390.109 444.866 329.445 384.615 409.468 400.84 305.281 352.229 468.972 470.314 334.333 328.488 359.17
144000 468.928 439.411 245.05 361.055 493.9 504.223 229.177 347.602 347.447 383.749 349.037 296.241 314.069 381.489 409.11 379.243 351.766 288.186 346.633 296.774 415.757 342.656 338.152 324.404 246.03 287.101 371.989 299.594 394.735 449.681 334.109 387.998 413.488 404.566 307.702 355.696 472.477 474.511 336.965 330 363.018
146000 478.062 442.644 246.686 365.791 500.499 514.991 230.624 351.369 352.363 388.82 353.817 299.927 314.675 383.826 413.715 383.121 357.755 292.113 349.656 301.356 421.27 344.652 342.471 326.381 248.568 289.2 377.014 301.912 399.252 454.713 338.098 391.686 416.985 407.232 310.401 359.805 476.722 478.885 339.737 331.922 366.968
148000 486.971 446.114 248.797 370.909 506.194 526.171 232.233 355.034 357.589 393.831 359.72 304.458 315.789 385.678 417.472 386.457 364.101 296.598 351.785 305.409 426.274 346.523 346.837 328.123 249.863 291.262 383.618 305.254 403.543 459.969 342.473 395.106 420.357 410.634 314.243 363.482 480.88 482.231 342.374 333.251 370.94
150000 496.682 449.141 250.961 376.203 511.583 537.353 234.892 358.656 362.852 399.559 365.133 308.725 316.798 387.787 422.206 390.565 369.873 301.003 354.286 309.122 431.764 348.014 351.086 329.933 250.931 292.915 389.867 308.875 406.969 465.202 346.622 398.963 423.394 413.768 318.012 366.586 484.325 485.973 345.021 334.658 374.906
152000 505.69 451.042 252.805 381.788 516.113 548.153 237.405 362.379 368.257 405.772 369.977 313.28 318.216 389.132 426.936 395.481 376.222 305.862 357.669 312.517 437.449 349.33 354.891 331.167 251.893 294.87 396.707 312.636 410.093 470.559 350.544 403.111 426.58 417.463 321.314 369.192 487.384 489.813 348.161 336.468 378.858
154000 513.937 452.951 254.395 387.642 520.823 559.159 240.727 365.969 373.265 411.061 374.724 318.188 319.451 389.745 431.298 400.533 382.58 310.429 361.531 316.555 442.953 350.398 359.233 332.449 252.468 296.891 403.995 316.628 413.81 476.261 354.019 407.229 429.2 420.173 325.171 371.479 490.24 493.677 350.576 339.214 382.776
156000 522.148 454.362 256.475 393.884 526.115 569.47 243.82 371.001 377.914 415.698 378.936 323.396 319.879 390.562 435.71 405.254 388.429 315.377 365.042 320.491 449.099 351.532 363.354 333.965 253.134 299.321 411.192 319.96 418.025 481.088 357.654 411.027 431.192 422.911 328.355 373.812 492.726 497.383 353.531 342.542 386.644
158000 530.547 455.379 258.765 400.056 531.376 579.951 246.744 375.487 382.335 420.432 384.357 329.376 321.025 391.583 440.625 409.18 393.857 320.416 368.289 324.837 454.094 352.618 366.922 335.405 253.043 301.419 417.45 322.608 421.229 485.406 361.944 415.226 433.367 426.073 331.504 376.367 495.663 500.307 356.799 345.658 390.443
160000 538.926 457.047 261.089 405.442 536.546 590.204 249.145 380.555 386.043 424.067 389.341 334.767 322.359 392.702 445.365 412.387 399.502 325.311 371.169 329.129 459.445 354.503 369.158 336.369 253.077 303.938 423.463 325.485 424.765 488.75 366.58 418.926 435.522 429.484 335.562 377.913 497.922 503.867 359.085 349.676 394.115
162000 547.604 458.81 264.36 410.514 541.785 600.377 250.81 385.725 389.704 427.545 393.69 340.229 323.706 393.071 449.877 415.201 404.308 329.872 374.947 332.835 464.917 355.696 371.921 337.185 253.738 306.713 429.14 328.602 427.818 493.296 370.758 422.433 437.633 432.444 339.782 379.852 500.883 507.705 361.541 353.123 397.754
164000 555.393 459.564 267.174 416.611 546.701 610.148 251.919 390.461 393.175 431.327 397.861 344.894 325.196 393.776 455.191 417.629 409.247 334.658 378.668 336.083 470.384 356.834 374.213 338.498 254.435 309.582 434.686 331.296 430.701 497.869 376.016 426.055 439.44 434.659 343.275 381.59 503.697 510.291 363.994 356.611 401.245
166000 563.43 460.713 270.054 421.254 551.774 620.152 254.177 395.286 397.694 434.699 401.428 349.578 326.013 394.548 460.703 419.808 413.5 339.083 383.3 339.579 475.623 358.049 376.419 340.005 254.638 313.389 439.541 335.016 433.697 502.147 380.89 429.263 440.774 436.367 346.424 383.82 506.538 513.152 367.191 360.503 404.755
168000 571.025 462.191 271.831 425.456 556.717 630.712 255.791 398.936 402.258 438.226 404.647 353.823 326.453 394.534 465.658 422.744 418.46 343.317 388.021 341.835 479.892 359.548 378.92 342.091 255.9 316.146 443.932 338.727 436.473 507.483 385.884 432.146 442.559 438.186 350.087 385.213 507.653 515.482 370.097 364.429 408.087
170000 578.583 462.69 273.657 429.484 561.101 640.94 257.669 403.289 406.795 441.25 408.17 357.531 327.166 395.264 469.974 426.158 423.939 347.066 393.001 345.304 483.79 360.434 381.088 344.093 257.194 319.422 449.069 342.558 438.667 513.438 390.846 434.716 444.999 440.59 353.648 385.895 508.92 518.833 372.796 367.706 411.443
172000 585.842 464.213 274.638 433.448 565.388 651.591 259.227 407.163 410.521 445.35 412.202 361.931 327.691 396.186 474.33 429.879 429.273 351.816 397.163 348.891 488.596 361.395 384.635 345.528 258.355 322.971 454.986 346.678 441.622 518.968 395.284 437.668 447.985 442.712 357.726 386.286 510.441 521.28 375.806 371.048 414.918
174000 593.355 465.733 275.813 437.377 569.816 661.78 261.153 411.781 414.503 449.668 416.43 366.635 327.744 396.797 478.76 433.206 434.32 355.743 401.007 352.599 493.288 361.558 388.001 346.014 259.683 326.283 460.941 350.488 444.711 524.205 399.788 441.023 451.263 444.965 361.912 387.379 512.267 524.071 378.741 375.398 418.405
176000 600.989 467.269 276.988 441.811 574.97 672.979 262.973 417.234 418.203 454 419.567 370.669 328.189 398.004 482.93 436.012 439.463 359.012 404.91 355.474 497.295 361.459 391.884 347.219 260.374 329.992 466.227 354.348 448.391 528.619 403.971 444.287 453.622 447.76 365.952 387.756 513.594 526.999 381.19 379.609 421.805
178000 608.859 468.975 279.422 445.081 579.606 683.629 265.17 422.106 421.117 458.558 422.201 373.876 329.038 399.761 487.09 439.133 444.204 361.608 408.697 358.676 500.925 360.943 396.055 349.59 260.522 332.892 471.301 358.33 451.073 533.24 408.482 448.529 456.968 450.558 369.32 388.42 514.93 530.029 383.455 383.755 425.153
180000 616.537 469.95 282.204 449.135 584.282 695.174 267.611 426.445 423.835 463.206 424.413 377.698 328.723 401.078 491.218 441.066 449.042 365.001 412.119 361.987 504.449 359.908 399.751 352.567 261.15 336.153 476.679 362.592 453.595 536.955 412.633 452.797 459.178 453.551 371.891 389.163 516.73 533.018 384.485 387.405 428.384
182000 623.772 470.76 284.262 452.839 589.226 706.248 270.145 431.624 427.199 467.351 426.939 380.998 327.745 403.228 495.204 442.137 454.154 367.889 416.064 364.71 508.027 359.708 404.043 354.96 262.634 338.946 482.476 366.729 456.348 541.481 416.976 456.96 461.724 456.563 375.474 390.539 518.466 536.443 384.428 390.947 431.659
184000 631.132 471.964 285.691 455.945 593.585 717.546 272.358 436.546 430.238 470.962 430.443 383.505 327.313 404.56 499.034 443.45 458.931 370.651 419.731 368.115 512.26 359.439 408.461 356.616 263.774 341.702 488.046 371.626 459.012 546.58 420.929 462.103 463.406 459.421 379.436 392.289 520.081 539.077 385.126 395.325 434.91
186000 638.805 473.079 287.714 459.425 598.001 728.682 275.016 441.004 433.968 474.489 433.7 386.157 327.041 405.816 502.84 445.195 464.125 374.693 423.706 371.633 516.658 359.553 412.791 357.253 264.881 344.078 493.541 375.652 462.185 551.514 425.443 466.359 465.73 462.896 383.702 393.763 521.315 542.242 386.048 400.084 438.269
188000 646.112 473.72 289.705 462.654 602.192 738.816 278.466 445.464 437.799 478.252 436.734 388.397 326.782 406.547 507.148 446.619 469.094 378.542 427.39 374.445 521.577 359.56 416.613 358.679 266.158 346.636 499.678 379.86 465.777 555.872 430.062 470.404 468.729 466.543 387.667 395.33 522.72 544.48 387.93 404.692 441.596
190000 653.306 474.425 292.206 466.529 605.394 749.025 282.15 450.399 440.99 481.813 440.121 391.125 326.586 407.978 511.433 448.627 473.416 382.32 431.165 376.881 525.85 359.88 420.841 360.317 268.447 349.946 505.469 384.189 469.16 559.963 434.863 474.54 472.678 469.22 391.498 397.14 524.664 546.047 389.886 408.858 444.984
192000 660.488 475.904 294.189 470.333 609.278 760.123 286.143 455.736 443.774 485.331 444.151 393.783 326.985 408.86 516.129 450.822 477.826 384.408 435.124 379.488 529.895 359.708 425.136 362.142 270.058 353.334 511.807 387.956 472.57 564.248 439.752 479.32 476.85 472.779 395.39 399.106 526.916 548.795 392.687 413.067 448.51
194000 667.614 478.283 296.802 474.23 613.309 771.101 289.685 461.392 446.471 488.744 448.304 396.792 327.515 409.851 520.748 452.742 482.197 386.833 438.134 382.782 533.738 360.425 428.883 364.697 272.462 356.382 518.48 392.191 476.212 568.945 444.885 484.187 480.85 476.149 399.239 401.771 529.364 551.122 396.535 417.583 452.191
196000 674.787 479.992 300.232 478.272 617.307 782.042 292.332 467.06 449.736 492.272 452.465 400.086 328.404 411.537 524.855 454.911 486.515 389.124 440.704 385.436 538.302 361.294 432.561 367.321 274.879 359.513 523.726 397.193 479.91 573.406 449.645 489.416 484.403 479.409 404.149 404.292 531.958 553.269 400.625 421.996 455.883
198000 681.742 482.042 303.113 482.295 621.203 792.798 296.219 472.356 452.286 496.174 455.013 403.592 329.148 414.006 529.738 456.53 490.744 391.016 443.003 388.803 543.218 362.915 436.421 369.3 276.754 362.808 528.876 402.563 483.789 578.215 454.067 495.536 488.302 483.025 408.441 406.562 534.761 555.792 404.175 425.967 459.583
200000 688.781 483.356 305.354 487.033 624.567 804.068 298.95 477.871 454.812 501.27 458.527 406.963 330.054 416.386 534.633 457.767 494.584 392.891 444.453 391.917 548.325 364.45 439.751 370.996 278.285 366.147 534.35 407.749 488.244 583.419 458.439 500.64 492.306 486.104 412.969 408.875 538.044 558.539 407.602 429.931 463.235
202000 695.606 485.804 307.616 491.527 627.151 815.407 301.269 482.462 457.987 506.145 462.326 410.538 331.072 418.865 539.176 459.529 498.82 394.312 446.238 395.331 553.561 365.95 443.46 373.297 279.508 369.153 540.451 412.992 492.578 587.938 462.773 505.614 497.082 488.594 417.984 411.689 541.399 562.455 410.959 433.498 466.953
204000 702.127 488.188 310.362 495.734 630.044 826.378 304.012 486.87 461.378 510.174 465.901 414.717 331.364 420.938 544.022 461.005 503.029 396.093 448.571 398.746 559.052 368.261 447.244 375.138 280.866 371.704 546.539 418.259 496.643 591.898 466.356 511.111 501.732 491.506 423.303 413.671 544.25 566.513 413.553 436.959 470.605
206000 708.722 490.617 313.266 500.083 633.628 838.504 306.984 491.014 464.664 514.254 469.276 418.344 331.46 422.873 548.859 461.922 507.62 397.182 451.198 401.198 563.778 370.354 450.817 377.571 281.932 374.285 553.142 422.587 500.334 595.94 469.357 516.604 507.234 494.35 428.746 416.411 546.92 570.293 416.517 439.569 474.21
208000 715.557 494.447 316.014 504.731 636.765 850.87 309.267 495.32 467.744 518.88 473.288 421.779 331.743 426.349 553.39 462.5 511.975 397.771 454.387 403.782 567.385 372.445 454.774 380.201 283.676 376.954 560.59 427.208 503.595 599.676 471.784 521.586 511.742 497.256 432.951 418.487 549.931 574.225 418.797 442.322 477.804
210000 722.819 498.123 318.638 509.744 640.009 863.077 312.247 498.625 470.329 523.918 477.136 425.61 331.954 429.491 557.831 463.855 516.968 398.956 456.919 405.855 571.334 374.348 459.367 383.961 285.788 378.865 568.884 431.855 506.503 604.157 473.993 526.54 516.488 500.029 436.907 420.136 552.644 577.576 421.142 445.115 481.443
212000 730.911 501.783 321.367 514.598 643.777 874.274 314.547 502.734 473.773 528.624 480.238 429.275 331.92 432.426 563.015 465.119 521.554 399.977 459.19 409.319 575.42 376.225 464.03 388.618 287.635 381.04 576.792 435.797 509.019 608.76 477.12 530.601 520.719 502.452 441.078 422.466 555.732 580.092 423.47 447.686 485.079
214000 738.871 505.399 324.205 519.251 647.73 885.673 317.327 506.178 477.875 532.854 483.166 432.706 331.561 435.265 567.46 466.647 526.584 401.786 462.103 411.696 579.529 377.23 468.041 393.322 289.351 383.494 584.525 439.919 512.163 613.413 480.027 534.58 525.319 504.358 445.087 425.145 558.642 583.065 425.057 449.574 488.654
216000 746.528 508.988 327.096 524.266 651.728 897.52 320.1 509.335 481.453 536.967 485.636 435.785 331.284 439.103 571.609 467.716 531.416 403.583 464.722 414.526 582.885 379.256 471.97 397.966 291.175 386.44 592.644 445.064 515.253 618.044 482.85 538.039 530.095 506.63 448.524 427.737 561.819 586.907 426.987 451.649 492.282
218000 754.414 512.455 329.515 529.712 655.549 910.41 323.638 512.937 485.491 541.829 487.253 438.509 331.207 443.722 576.063 467.318 536.486 404.654 468.548 418.056 585.923 380.556 475.915 401.517 292.673 389.199 600.622 449.585 518.854 622.904 485.567 541.762 533.873 508.352 452.177 430.207 564.409 590.585 429.141 454.13 495.893
220000 762.054 515.634 331.397 534.995 659.544 922.382 326.881 516.431 489.113 547.033 489.583 441.364 330.96 449.492 580.354 467.624 541.157 405.832 472.209 421.853 588.512 381.639 479.544 405.781 294.571 391.871 608.341 454.41 522.817 627.292 488.104 546.026 536.998 510.375 456.016 432.422 566.966 593.664 431.968 456.576 499.495
222000 768.782 519.341 332.743 540.923 664.162 934.657 330.043 519.923 492.661 550.572 491.634 444.048 330.64 455.289 584.148 467.223 546.578 406.647 476.108 424.807 591.025 383.161 482.486 410.095 295.95 394.438 615.796 459.21 525.97 632.563 490.93 550.336 539.791 512.179 458.855 435.241 568.843 596.64 435.603 458.812 502.971
224000 775.835 523.037 334.6 546.264 669.254 947.031 333.17 523.341 496.373 554.649 494.194 446.339 330.248 461.765 588.586 467.489 552.029 407.367 480.054 428 593.535 384.669 485.152 414.063 298.644 397.21 623.387 464.188 529.409 638.776 493.757 555.232 542.237 514.902 461.46 437.89 570.808 599.499 439.077 461.267 506.62
226000 782.376 528.562 336.115 552.15 674.577 959.073 336.184 527.292 499.624 559.182 497.475 450.22 330.723 468.612 592.786 468.193 557.095 408.42 484.552 431.714 596.189 387.329 488.019 418.474 301.751 399.25 631.126 468.953 532.993 644.192 496.556 559.238 544.829 516.344 463.884 441.245 572.46 603.814 442.451 463.816 510.446
228000 789.093 534.387 337.515 557.66 679.794 971.39 339.699 531.195 502.44 563.258 501.291 453.538 332.075 475.319 597 469.236 562.816 409.061 489.103 435.219 599.262 389.699 490.897 422.399 303.993 401.449 638.024 473.723 536.085 649.599 499.693 562.558 547.232 518.668 465.838 444.571 574.707 608.131 445.641 466.853 514.253
230000 796.274 539.88 339.074 563.043 685.282 982.896 342.435 535.493 504.601 567.988 504.181 457.455 334.027 481.786 601.254 470.327 568.929 410.041 492.96 438.525 601.92 392.345 493.513 426.322 306.368 404.39 644.298 479.276 539.172 655.3 503.496 566.094 548.746 521.274 468.609 447.922 577.016 611.362 448.216 470.264 518.059
232000 803.107 545.139 340.923 567.95 690.217 994.534 345.734 540.025 506.194 572.542 506.488 462.052 336.034 488.345 604.761 472.025 575.439 411.711 496.676 442.18 605.162 395.22 496.438 430.31 308.597 408.466 649.723 484.598 543.013 660.96 506.492 569.42 550.602 523.985 470.785 450.288 579.865 615.103 450.94 473.658 521.892
234000 809.189 551.361 342.24 573.344 694.601 1006.28 349.368 544.169 508.114 577.737 509.433 466.645 338.339 494.314 607.926 473.387 581.038 413.094 499.519 445.75 608.444 398.29 498.908 433.142 311.166 413.125 655.003 489.351 546.004 667.07 509.092 573.562 551.559 525.919 472.828 453.917 581.952 619.41 453.35 477.221 525.629
236000 814.119 558.146 343.229 579.065 697.873 1017.46 352.265 548.089 509.659 582.913 512.223 471.341 340.593 499.844 611.834 474.112 586.03 414.658 502.887 450.312 612.102 402.013 501.707 436.044 312.907 417.695 660.389 494.707 548.522 673.247 511.429 577.542 552.305 528.574 474.733 457.075 583.929 623.105 455.633 480.839 529.279
238000 820.029 565.254 343.769 584.655 700.941 1029.13 355.276 551.732 511.679 587.743 515.343 476.066 342.876 505.319 615.524 474.584 591.212 416.505 506.037 454.833 616.469 405.797 504.292 439.241 313.934 422.828 666.469 500.002 551.074 679.585 513.578 581.017 553.845 529.687 476.928 460.266 585.432 627.337 456.921 483.843 532.926
240000 825.66 571.485 344.474 589.347 704.88 1040.77 358.52 555.68 513.764 593.239 518.384 480.803 344.752 510.145 619.549 474.491 596.215 418.143 508.6 459.191 620.258 408.855 507.004 443.09 315.29 428.166 673.474 505.117 553.72 685.396 516.224 584.742 556.388 531.15 478.758 463.342 587.458 631.926 458.943 487.687 536.627
242000 831.919 578.393 344.963 594.254 708.253 1051.75 362.048 558.782 516.358 598.374 521.426 485.327 348.07 514.863 622.623 474.881 601.835 420.13 510.915 464.215 624.501 412.89 508.858 446.423 317.033 432.982 680.472 509.632 555.925 691.767 519.169 589.43 558.852 532.955 479.477 466.024 589.225 636.543 462.408 491.479 540.386
244000 837.795 586.024 344.727 599.528 711.063 1063.13 365.59 562.002 518.76 603.716 524.141 490.249 351.825 519.154 626.648 474.342 607.132 422.723 513.145 468.977 628.933 416.317 510.795 450.093 319.464 437.24 688.217 515.014 558.241 697.961 522.871 593.548 561.634 533.941 481.666 469.194 591.803 640.484 465.444 494.947 544.212
246000 844.393 593.767 344.956 605.206 714.001 1075.53 369.384 565.993 521.918 608.607 527.92 495.547 354.709 524.445 630.441 474.928 612.299 425.931 515.106 473.42 633.096 420.044 514.25 454.255 321.693 441.802 695.891 520.178 561.338 704.16 526.412 597.059 564.05 535.561 484.406 471.19 594.087 644.637 468.852 499.138 548.265
248000 851.181 601.367 345.417 610.265 715.988 1088.43 372.238 569.354 525.125 613.732 531.083 499.778 357.349 529.535 634.046 474.883 616.362 428.029 516.95 477.52 636.959 423.886 517.44 457.366 323.886 445.54 703.664 524.881 565.459 709.477 528.957 599.487 566.862 536.774 486.413 472.753 595.936 648.435 471.816 504.19 551.97
250000 857.695 609.022 345.901 614.832 718.482 1101.11 375.176 572.216 528.133 618.908 534.444 504.044 359.41 533.887 637.711 475.165 620.466 430.762 519.763 480.981 641.363 427.809 520.189 460.432 326.193 449.251 711.801 529.149 568.496 714.222 531.819 603.812 569.911 538.139 488.156 474.94 598.303 652.522 474.851 507.949 555.685
252000 864.683 616.251 346.197 620.513 721.644 1112.94 378.2 574.824 531.223 623.915 538.103 508.244 361.771 538.585 641.122 475.058 624.29 434.842 523.341 484.051 646.352 432.018 522.462 464.297 328.262 453.513 719.858 533.119 571.934 719.158 535.008 607.315 572.163 538.762 490.187 477.304 600.602 656.632 477.869 510.414 559.425
254000 871.231 623.173 346.438 626.209 725.212 1125.06 380.784 577.337 534.166 628.066 540.711 512.967 364.779 541.763 644.733 474.499 628.211 437.869 526.85 487.617 652.234 436.242 524.111 466.791 330.831 457.503 728.363 537.084 574.975 724.365 538.471 611.635 574.7 539.296 492.322 479.794 603.027 661.463 480.335 512.633 563.096
256000 876.798 630.797 347.234 632.373 728.434 1137.28 384.177 579.771 537.056 632.394 543.502 517.304 367.379 544.596 648.861 474.204 632.957 441.259 530.575 490.957 657.981 440.451 526.234 469.701 332.695 461.706 736.208 540.523 576.785 729.944 541.477 616.178 577.491 539.42 494.671 481.468 605.057 666.984 483.667 514.988 566.788
258000 883.804 639.054 348.38 638.575 731.137 1149.34 388.135 582.345 539.945 635.372 546.422 521.465 369.739 547.314 652.923 474.727 637.883 445.134 534.439 494.372 663.725 444.579 528.314 472.08 334.558 465.149 744.232 544.425 578.677 734.982 544.579 619.689 580.573 540.328 497.812 483.477 607.018 672.913 487.044 517.928 570.565
260000 890.497 646.109 349.49 644.315 734.456 1161.94 391.8 585.053 542.644 638.976 549.998 525.831 372.759 548.972 656.891 476.394 642.897 448.763 537.383 498.189 669.385 448.557 530.46 474.707 337.082 468.964 752.373 548.024 580.545 740.338 548.099 623.446 584.037 541.373 501.703 485.216 609.873 679.462 491.231 521.172 574.485
262000 897.968 652.491 349.643 649.439 737.522 1174.84 395.398 587.909 545.37 642.538 553.386 528.422 375.754 551.504 660.572 477.198 647.143 452.62 540.424 501.295 674.991 451.646 532.062 478.496 339.411 473.211 759.898 552.569 582.246 745.598 551.675 626.918 588.433 541.846 505.202 488.311 612.491 686.212 495.066 524.198 578.298
264000 905.862 659.191 350.01 654.126 740.318 1187.53 399.378 590.488 547.789 646.462 557.476 531.372 378.454 553.942 664.537 477.47 652.001 456.425 542.948 504.429 679.253 454.698 533.449 481.839 341.648 477.249 766.191 556.808 584.619 750.272 554.961 630.165 592.815 542.347 508.477 490.79 614.855 693.557 498.261 526.953 581.985
266000 914.744 665.771 350.571 658.577 744.313 1199.91 403.537 593.811 549.986 650.776 562.186 534.368 380.73 555.277 667.841 478.632 656.52 459.529 545.794 507.805 683.735 457.521 534.648 484.214 344.273 480.962 771.337 560.958 586.148 755.394 557.773 634.209 597.131 544.566 512.393 493.566 617.635 700.649 501.556 530.076 585.735
268000 923.49 672.183 351.128 663.124 748.596 1212.71 407.735 597.036 552.598 655.729 565.413 537.33 383.501 557.794 671.432 479.738 661.476 462.539 548.905 511.151 687.952 460.483 535.896 487.471 346.778 485.007 777.286 563.86 587.361 760.44 560.561 636.989 601.546 546.003 516.716 495.767 620.648 707.957 504.704 533.564 589.515
270000 932.116 678.244 351.478 668.479 752.691 1225.57 411.609 600.611 555.809 659.792 569.011 541.295 386.218 560.562 675.083 482.393 666.238 465.841 552.071 514.302 692.427 463.19 536.673 491.534 349.862 488.53 783.752 567.164 588.838 765.476 563.726 639.536 605.277 547.271 521.025 499.03 622.827 715.145 507.459 537.452 593.39
272000 940.697 684.661 352.216 674.248 756.228 1237.36 415.073 603.395 558.742 663.779 573.38 545.6 389.037 564.235 678.913 485.16 672.218 468.535 555.634 518.074 697.431 465.739 538.041 496.098 352.093 491.437 791.4 569.789 589.921 771.705 566.711 642.577 609.103 547.523 525.977 502.498 624.981 721.652 509.831 542.207 597.348
274000 948.461 690.188 352.569 679.172 759.603 1248.68 418.281 606.19 561.107 668.443 577.386 549.94 390.911 567.371 682.904 487.444 677.275 471.6 558.16 522.409 702.634 468.708 540.051 499.861 354.3 493.548 799.171 571.747 590.546 777.592 569.284 645.256 612.349 549.278 529.995 505.732 627.205 728.802 512.233 546.704 601.077
276000 957.536 696.676 353.264 683.814 763.085 1260.53 421.216 609.425 562.253 672.842 580.934 554.179 393.321 570.395 687.129 489.905 682.597 475.488 560.787 526.453 707.168 471.262 540.989 502.596 356.918 495.129 806.875 574.726 591.906 783.3 571.981 647.6 615.738 551.318 535.272 508.389 630.491 735.98 515.731 551.034 604.906
278000 966.187 703.029 354.65 688.281 765.421 1272.12 423.831 612.316 562.996 677.224 584.98 558.217 396.164 573.589 692.312 492.198 687.743 479.156 562.897 530.355 713.013 474.638 541.807 505.369 358.88 497.207 814.061 577.967 592.979 788.519 574.825 650.669 619.39 553.034 540.352 509.982 633.215 742.963 519.446 555.05 608.676
280000 975.388 709.678 355.956 692.103 769.159 1283.76 426.761 615.427 563.256 681.323 589.504 562.162 398.63 576.459 697.617 493.781 692.922 482.79 564.329 533.495 719.172 477.218 543.082 508.846 361.027 498.801 820.947 581.41 594.127 793.058 577.056 654.772 622.262 553.637 545.425 511.6 636.027 749.693 523.94 558.821 612.386
282000 983.671 716.598 357.269 694.6 773.211 1294.89 429.523 617.429 563.721 685.337 594.768 566.096 401.387 579.224 702.32 495.637 698.811 485.986 565.983 537.156 724.581 479.86 545.146 512.697 363.649 501.372 827.298 585.203 594.208 797.17 580.161 658.244 625.605 553.773 549.906 513.558 640.078 755.807 528.632 562.541 616.078
284000 992.775 722.967 359.026 696.149 777.98 1306.13 432.312 620.443 563.305 690.892 600.09 570.649 404.768 582.016 706.889 497.519 703.849 488.843 567.275 541.246 729.924 482.668 547.625 516.326 366.659 503.075 834.261 588.843 594.407 801.204 582.037 662.407 627.602 554.419 555.221 515.36 644.919 761.203 533.082 565.061 619.786
286000 1001.38 729.054 361.057 698.85 782.704 1317.09 434.813 622.992 563.596 696.535 604.926 576.364 408.727 584.888 711.355 499.234 709.185 491.351 569.098 545.412 734.351 485.608 549.957 520.732 369.386 504.878 840.702 593.247 594.479 805.033 584.119 665.792 629.72 555.406 560.39 516.464 649.637 767.33 537.854 567.801 623.537
288000 1008.89 735.066 362.964 701.7 786.981 1327.81 437.37 625.745 563.687 701.338 609.906 581.979 412.385 588.639 715.929 501.42 714.009 494.451 569.987 548.827 739.718 489.301 552.534 525.743 372.018 505.677 847.186 596.614 594.513 808.788 586.784 670.243 632.212 556.324 565.279 516.681 653.957 773.211 542.95 570.685 627.238
290000 1015.87 740.877 364.281 704.97 791.816 1338.36 439.426 628.533 564.347 706.2 614.558 588.303 415.861 592.286 721.004 502.963 718.281 496.946 570.876 551.535 743.367 491.433 555.275 530.684 374.388 506.14 853.568 599.496 595.096 813.36 588.769 674.655 633.815 557.357 570.857 517.276 658.948 778.414 547.483 574.184 630.796
292000 1024.09 745.879 366.036 709.472 795.909 1349.24 442.519 631.601 564.951 711.199 619.614 595.755 419.119 596.114 726.723 504.937 722.261 498.641 572.322 555.088 747.785 494.125 557.668 535.479 376.316 506.349 860.058 602.448 594.31 817.883 591.163 678.884 634.964 558.467 576.47 517.638 663.959 784.349 551.453 576.683 634.448
294000 1032.91 751.49 368.121 713.598 799.654 1359.63 445.306 634.784 565.783 716.824 623.668 602.324 422.491 600.165 732.286 507.098 725.428 500.717 574.989 558.365 752.04 496.917 558.41 540.177 378.45 507.455 867.683 605.459 592.816 822.76 594.023 682.079 636.917 560.494 582.909 518.245 668.36 790.058 556.839 579.404 638.178
296000 1039.92 757.875 369.608 718.122 804.419 1370.07 447.901 636.912 565.774 722.199 628.376 608.999 425.953 604.868 737.864 509.637 728.386 503.027 577.175 562.422 756.873 499.463 559.033 545.174 381.342 508.718 874.94 608.211 591.941 827.818 596.939 684.822 639.705 563.094 588.724 518.055 672.746 795.677 562.388 581.858 641.925
298000 1046.63 762.869 371.264 723.091 808.181 1381.29 449.46 639.003 564.818 727.862 633.818 614.118 429.656 609.573 743.158 511.272 731.602 506.294 579.035 566.426 761.247 501.788 559.748 548.889 383.444 509.909 882.026 611.32 590.698 833.372 599.848 688.116 641.183 564.268 594.281 517.829 677.453 800.508 567.632 583.955 645.423
300000 1053.39 767.734 373.251 729.327 812.231 1393.51 450.615 641.523 563.797 733.41 638.77 619.042 432.734 614.436 748.942 513.259 734.649 508.574 580.146 570.491 765.566 504.769 559.802 553.401 385.449 511.235 889.028 614.482 589.19 839.055 602.941 690.668 643.254 565.561 600.241 517.568 680.884 805.181 572.309 586.564 648.924
302000 1059.75 772.147 374.831 734.871 816.767 1405.63 451.965 643.981 562.28 738.622 642.985 623.19 435.001 618.883 754.436 515.617 737.871 510.128 581.163 573.912 769.364 506.494 560.063 557.78 387.284 513.151 897.073 617.761 587.926 844.924 605.812 694.273 646.431 567.071 605.543 516.778 684.912 810.043 576.769 588.019 652.288
304000 1066.02 776.817 376.76 740.177 820.036 1417.13 453.265 646.07 559.227 744.197 646.664 628.063 438.059 622.853 759.408 517.853 741.552 511.875 583.282 577.633 774.633 508.467 560.174 562.142 389.423 514.867 904.45 621.734 586.642 851.698 607.997 698.292 649.816 567.4 611.063 516.323 688.096 814.868 580.597 589.619 655.631
306000 1073.66 782.202 378.75 745.829 823.658 1428.63 454.232 648.053 556.604 749.124 650.658 632.859 440.168 626.842 764.46 521.326 745.534 514.48 585.666 582.127 780.466 510.934 560.814 566.363 391.282 517.289 912.558 625.894 585.808 858.523 609.779 702.372 653.249 567.835 617.089 515.919 691.357 819.159 584.209 591.15 659.173
308000 1080.92 787.499 380.023 750.288 826.573 1440.27 455.045 649.904 555.275 753.971 654.97 637.571 442.461 630.935 770.274 524.77 749.379 516.323 587.544 586.584 786.164 513.295 561.667 571.272 392.475 520.167 920.004 630.523 584.914 865.449 611.871 706.565 656.417 568.748 623.685 515.071 694.221 823.694 588.078 593.196 662.701
310000 1087.26 792.684 381.36 753.7 829.552 1451.76 455.965 651.461 554.489 758.735 659.492 641.228 445.4 634.377 776.041 527.869 753.722 517.525 589.023 591.48 790.939 515.726 562.528 575.579 393.083 522.963 928.291 634.671 583.262 872.508 614.094 710.308 658.735 569.769 629.48 514.369 698.153 828.449 591.384 595.523 666.073
312000 1093.88 797.436 382.082 757.459 832.625 1463.93 457.269 653.789 554.14 764.431 664.137 645.219 448.592 638.282 780.87 531.654 757.814 518.237 591.031 596.404 795.86 518.491 563.435 579.309 394.454 526.483 935.641 638.144 581.69 879.074 616.035 714.259 660.864 570.171 634.934 513.595 702.491 830.61 594.905 597.507 669.431
314000 1101.23 801.925 382.579 760.932 835.958 1475.39 459.591 655.849 554.289 770.408 668.981 648.779 451.957 643.215 786.027 535.477 761.767 519.326 592.581 601.684 801.971 521.227 564.421 582.91 395.925 529.662 943.191 641.751 581.145 885.516 618.516 718.533 662.115 570.743 639.927 512.869 705.525 833.406 598.132 600.421 672.896
316000 1108.39 805.413 383.176 764.363 839.045 1487.42 462.295 657.877 554.148 774.823 673.494 653.682 455.465 648.854 791.359 539.609 765.484 520.401 594.867 606.225 807.167 523.82 564.981 586.852 397.897 533.045 952.113 646.477 580.875 891.987 621.786 721.775 662.974 570.748 645.055 511.859 708.154 836.004 600.993 603.656 676.365
318000 1116.96 808.221 384.004 767.922 842.708 1499.1 463.942 660.073 553.576 779.308 678.295 658.314 458.957 654.245 797.021 543.406 768.663 522.021 597.899 610.412 812.393 525.861 564.974 589.977 398.958 535.581 960.825 650.455 581.121 897.752 625.501 724.832 664.208 570.943 651.713 512.435 711.833 838.418 603.387 607.687 679.848
320000 1125.58 810.754 384.579 770.133 846.243 1510.55 465.534 661.187 552.444 783.343 683.03 662.431 462.594 660.763 802.053 547.993 771.109 523.348 600.385 613.803 818.41 527.209 564.452 593.487 400.562 537.453 969.464 653.766 581.309 903.756 628.973 727.275 665.173 571.747 657.572 512.656 715.635 839.767 605.572 611.952 683.101
322000 1135.19 812.769 384.66 773.372 849.416 1521.84 466.821 662.255 551.253 788.205 686.465 666.388 466.441 667.777 807.551 553.049 773.697 525.088 603.03 616.908 823.366 529.335 563.436 597.569 402.325 539.179 978.619 656.859 581.877 910.319 632.45 730.574 665.76 572.272 662.794 513.097 719.38 841.267 607.787 616.079 686.413
324000 1144.36 814.257 385.477 776.728 852.092 1532.14 469.423 662.309 550.307 793.514 689.89 669.103 469.598 674.555 813.069 557.503 775.254 526.795 606.228 619.508 828.501 531.382 562.632 602.721 403.964 541.961 987.517 660.353 582.016 916.793 635.816 735.166 665.804 574.161 667.616 512.951 722.602 843.846 610.646 621.38 689.748
326000 1153.48 815.215 385.629 780.268 853.253 1541.97 471.88 663.684 548.59 798.732 693.295 671.144 473.111 681.867 818.344 560.341 777.005 528.078 608.576 622.805 834.279 533.262 561.883 607.972 405.447 544.755 996.429 664.426 582.229 923.377 638.96 739.205 666.275 575.679 672.187 513.318 726.265 846.085 613.465 626.775 692.989
328000 1162.9 816.883 385.982 783.347 854.189 1551.86 473.864 665.091 547.158 804.568 696.698 672.73 476.873 689.081 824.209 563.064 779.303 529.202 611.84 625.497 839.875 533.84 561.146 612.354 407.632 546.963 1005.53 667.919 581.858 930.354 641.892 743.561 666.329 577.426 677.495 514.184 730.072 848.615 615.765 631.547 696.217
330000 1172.26 818.831 385.949 786.417 855.35 1561.29 476.399 665.908 545.708 810.209 700.683 674.126 479.163 695.756 829.395 565.324 782.209 530.924 614.732 628.907 845.378 534.531 561.358 616.798 409.118 549.518 1014.34 671.3 581.751 937.446 644.447 748.04 667.202 579.275 683.643 514.437 733.851 850.994 618.697 635.024 699.417
332000 1181.96 819.83 387.128 790.473 856.33 1570.69 479.305 666.923 543.965 814.872 704.544 676.305 481.14 702.07 834.197 567.953 785.327 530.802 617.328 633.009 851.236 535.677 561.194 622.066 411.059 551.722 1023.13 673.885 581.237 944.013 646.707 752.654 667.796 581.995 689.157 514.471 738.231 852.328 621.605 637.594 702.548
334000 1192.51 820.506 388.14 796.091 857.852 1581.52 481.568 667.992 542.827 819.554 707.762 678.507 483.907 709.02 839.722 570.709 787.25 530.523 619.238 636.674 857.107 536.734 560.548 625.81 413.589 553.099 1032.13 677.157 579.846 949.733 648.123 756.695 668.5 583.649 694.266 514.016 742.79 853.463 623.415 639.912 705.561
336000 1203.32 820.314 389.959 801.44 858.666 1592.55 484.604 669.288 542.362 824.339 712.106 680.578 487.415 716.593 844.862 573.274 790.02 530.452 621.062 639.809 862.646 538.017 560.851 629.737 415.032 553.86 1040.31 680.452 578.344 955.429 649.243 760.908 669.541 585.488 699.934 514.024 747.253 855.194 623.711 642.511 708.638
338000 1214.84 821.043 392.734 807.409 858.209 1603.56 487.877 670.03 540.633 829.071 715.716 683.324 490.953 723.257 849.734 575.695 793.314 529.253 623.773 643.706 867.211 540.263 561.382 633.775 415.347 554.641 1049.62 684.074 577.083 961.028 651.359 764.342 671.152 587.156 705.98 514.394 750.359 856.79 624.538 645.259 711.747
340000 1225.57 820.633 395.654 812.714 857.323 1614.29 491.087 670.232 539.939 833.68 719.349 686.357 493.888 729.514 854.591 577.743 796.687 528.046 626.324 647.432 871.292 541.692 560.712 638.236 416.2 556.164 1058.38 688.355 574.421 966.418 653.653 768.842 672.587 589.156 712.472 515.225 752.362 859.54 626.149 648.636 714.789
342000 1236.53 821.26 398.632 818.225 856.878 1625.36 494.877 670.566 538.873 838.35 722.696 689.648 496.946 735.323 859.512 580.596 800.251 526.632 628.695 650.807 875.996 541.667 559.876 643.819 417.298 557.428 1067.28 692.871 571.392 971.079 655.126 773.518 674.027 591.092 719.055 516.693 754.907 861.406 628.269 651.722 717.879
344000 1247.77 821.057 402.013 823.835 856.983 1636.44 498.055 671.521 538.594 843.517 726.987 692.244 500.103 741.939 864.321 582.517 803.672 524.693 630.714 653.678 880.419 541.951 558.762 649.345 418.085 558.664 1077.29 697.813 569.091 976.711 656.784 778.306 674.782 593.779 726.621 517.077 758.834 863.767 630.311 654.686 721.093
346000 1259.66 821.139 405.319 828.702 857.38 1647.66 500.634 672.02 538.735 849.02 730.789 695.162 503.183 748.236 869.067 584.787 807.283 523.427 633.282 656.599 884.91 542.807 556.824 653.675 419.151 560.047 1087.16 702.312 565.779 982.923 658.636 781.573 676.131 596.127 735.067 518.084 763.221 865.298 632.331 658.362 724.313
348000 1270.25 821.63 408.563 834.781 857.649 1657.88 502.971 672.125 539.548 855.179 734.472 698.493 506.706 755.081 873.284 586.899 810.537 521.538 635.25 660.264 889.512 544.052 555.193 656.925 419.71 561.237 1096.25 706.372 563.315 989.499 660.956 785.725 677.143 598.285 742.779 518.875 768.241 867.059 633.323 661.637 727.48
350000 1280.35 823.28 413.001 839.606 858.233 1668.56 505.964 671.767 540.29 861.629 738.989 702.024 509.624 761.223 877.114 588.999 813.657 520.609 637.116 662.865 893.83 545.031 553.352 660.572 420.2 563.616 1105.2 710.663 560.558 997.466 663.256 789.779 678.129 600.181 750.326 519.445 773.828 869.018 634.675 664.938 730.724
352000 1290.2 824.973 417.09 844.591 858.257 1678.27 508.898 670.986 540.198 868.301 744.065 706.157 512.111 767.298 880.878 589.864 817.027 519.506 639.158 664.924 898.381 546.218 551.884 664.916 420.827 565.497 1113.79 714.617 557.772 1005.66 665.233 793.352 679.288 601.742 758.188 518.528 778.956 870.652 635.657 668.733 733.816
354000 1300.92 826.298 421.099 849.104 859.389 1687.92 510.902 670.392 540.291 875.958 749.23 710.039 515.087 772.995 885.275 591.362 821.298 518.803 642.094 667.028 903.286 547.936 550.145 669.892 420.952 566.814 1121.71 718.074 553.924 1013.51 666.971 796.271 680.212 604.185 765.226 518.651 784.635 872.625 636.306 672.129 736.973
356000 1310.91 827.528 425.464 854.163 859.403 1697.65 512.166 669.531 540.457 882.684 753.581 712.533 517.8 778.697 889.911 593.11 824.837 518.784 645.466 669.379 907.564 549.322 548.329 674.608 421.063 567.536 1130.43 720.836 550.289 1020.91 668.183 799.73 680.668 607.924 772.383 518.662 790.45 873.925 637.788 676.001 740.016
358000 1321.25 829.202 429.37 859.499 859.692 1707.23 513.198 669.387 540.991 889.766 758.221 716.064 520.589 784.988 894.797 594.909 827.978 517.782 648.408 670.864 911.524 550.765 546.057 680.687 421.667 567.912 1138.45 722.92 545.951 1027.19 670.271 803.107 681.291 611.4 779.741 519.116 797.154 875.372 640.479 680.067 743.132
360000 1331.19 829.993 433.461 865.113 860.666 1716.04 513.955 669.258 541.823 897.115 761.86 719.312 523.169 791.094 900.232 596.887 831.955 515.726 650.087 673.211 915.316 552.474 543.725 685.581 422.132 568.638 1147.94 726.006 541.801 1033.44 671.989 807.027 681.388 616.101 787.657 519.923 803.974 876.026 642.256 684.081 746.241
362000 1340.81 830.714 437.39 870.045 861.919 1725.7 515.293 669.161 541.886 904.735 764.866 722.813 525.09 796.658 905.913 598.9 835.412 514.476 652.357 675.197 919.74 553.099 542.427 689.657 422.27 569.86 1156.75 728.712 537.798 1038.68 673.273 810.949 682.03 620.099 795.388 521 810.524 877.096 645.25 688.291 749.306
364000 1349.21 832.271 440.596 876.624 864.25 1735.11 516.218 669.148 542.556 911.552 768.101 726.042 527.378 802.689 911.401 601.098 839.245 513.147 654.888 676.812 924.698 553.545 540.97 694.358 422.166 571.427 1164.98 730.751 532.686 1043.64 674.624 813.774 682.408 624.014 802.67 521.307 816.344 878.672 648.184 691.745 752.282
366000 1358.93 833.815 444.05 882.22 866.734 1745.48 517.36 669.107 543.287 918.168 771.618 729.646 529.594 807.99 917.279 603.42 843.412 512.654 657.493 678.176 929.678 554.311 539.876 698.15 421.959 572.625 1173.78 731.974 527.684 1048.86 675.764 816.988 683.606 628.085 809.566 520.815 822.435 880.4 651.449 694.585 755.326
368000 1368.32 836.523 447.219 888.041 869.514 1754.73 518.211 669.498 544.674 924.805 774.83 733.735 531.456 813.506 923.513 606.626 847.804 511.758 659.56 680.664 932.903 554.611 539.038 702.12 421.551 573.725 1183.12 733.632 523.47 1053.47 677.017 821.249 684.244 632.146 815.492 521.032 828.28 882.017 653.546 697.565 758.38
370000 1377.62 839.249 449.575 893.156 871.57 1763.08 518.951 668.392 545.693 931.766 778.142 737.901 532.476 819.74 929.919 609.289 852.466 511.411 661.307 683.065 936.451 555.627 538.344 706.096 421.743 574.299 1191.98 735.255 519.122 1057.91 678.091 825.124 685.818 634.985 821.289 521.229 834.136 882.622 654.928 700.489 761.258
372000 1386.51 841.758 452.303 898.652 874.387 1771.51 518.966 668.653 546.567 938.149 782.142 742.05 533.747 825.234 936.573 612.521 857.196 510.961 663.013 686.065 939.701 557.559 536.742 710.857 422.02 574.323 1200.86 736.381 516.119 1061.93 679.569 829.667 686.453 638.379 827.25 521.198 839.68 884.091 656.384 704.313 764.261
374000 1395.24 844.408 455.413 904.796 877.466 1779.81 519.336 669.924 547.712 943.55 787.566 745.618 534.92 830.644 942.984 615.17 862.013 510.3 664.137 688.819 942.855 559.938 534.668 715.288 422.5 574.179 1210.09 737.929 512.791 1066.42 680.87 834.272 687.7 641.257 832.465 521.169 845.206 884.362 658.29 708.771 767.271
376000 1403.98 846.781 458.695 911.183 880.378 1788.74 519.474 670.851 548.38 949.074 793.483 749.956 536.229 836.318 948.534 618.88 866.554 509.196 665.139 690.254 946.894 562.667 532.665 719.542 422.966 572.944 1218.72 739.373 511.017 1071.82 682.464 839.653 689.085 644.645 838.525 520.672 850.72 885.383 659.934 713.435 770.38
378000 1412.35 849.213 460.626 917.445 882.952 1797.52 519.843 670.866 548.908 954.43 798.114 753.92 537.79 841.047 955.578 623.137 871.943 507.747 666.848 691.874 949.834 565.626 531.331 723.777 423.592 572.456 1227.9 741.756 509.083 1076.56 684.842 844.605 690.532 648.503 844.884 520.09 855.491 886.844 661.995 718.426 773.507
380000 1420.21 852.257 463.118 923.601 885.822 1807.18 520.94 670.171 548.58 960.1 802.422 758.017 539.025 846.01 962.002 627.01 876.536 506.821 668.342 693.959 951.929 568.348 529.506 727.769 423.707 570.894 1236.91 744.81 507.197 1081.31 687.259 848.959 691.4 652.733 850.942 518.582 861.17 888.058 663.861 722.833 776.507
382000 1428.32 854.707 464.895 930.756 889.4 1816.24 522.259 668.682 549.118 965.571 807.085 762.337 539.991 850.632 968.43 631.239 880.952 505.922 669.851 695.685 955.964 570.646 527.25 731.715 423.76 570.255 1246.02 747.841 505.556 1086.61 689.469 853.317 692.629 657.491 856.949 517.322 867.552 889.713 666.373 727.271 779.645
384000 1436.69 857.011 466.826 937.492 893.212 1825.51 523.37 667.83 550.283 970.617 812.298 766.408 541.691 855.074 974.501 634.47 884.914 505.649 670.622 697.767 959.362 573.138 524.306 736.257 424.829 570.017 1255.02 750.937 503.972 1091.71 690.834 857.735 693.355 661.828 863.146 516.65 873.988 891.22 667.398 731.851 782.745
386000 1445.17 858.315 469.717 945.186 897.793 1834.79 524.64 667.169 551.469 976.324 816.403 770.478 542.359 860.49 980.341 637.943 888.738 505.972 671.615 700.188 963.814 576.373 521.633 741.306 425.869 570.103 1264.42 754.035 502.5 1095.77 692.245 862.95 694.616 665.359 868.188 515.525 879.037 893.528 669.287 735.965 785.941
388000 1453.74 858.682 472.157 952.301 902.428 1842.33 526.572 666.825 552.171 981.714 821.505 774.224 543.062 865.604 986.03 640.444 892.146 506.444 672.1 703.532 966.86 579.688 518.525 746.322 426.846 570.217 1274.22 757.041 499.725 1098.82 694.168 868.292 695.737 668.802 873.163 515.635 885.073 896.607 672.042 739.968 789.044
390000 1462.1 858.616 475.259 959.416 906.849 1850.13 528.183 667.204 553.593 986.259 826.71 778.957 543.306 872.67 991.364 642.827 895.513 506.731 673.36 705.888 970.401 584.062 516.189 750.367 427.552 569.785 1284.63 759.464 496.704 1102.37 695.676 873.312 696.981 672.383 878.582 516.677 890.392 899.532 675.318 743.654 792.224
392000 1469.83 859.586 478.3 966.598 911.636 1858.12 530.698 667.42 554.635 991.718 831.889 783.457 543.565 880.397 996.771 645.661 898.496 505.748 674.371 708.133 974.324 587.825 513.789 753.962 428.079 569.723 1294.23 761.417 494.573 1105.39 697.077 877.945 698.505 676.685 884.396 517.428 894.588 903.073 678.444 746.618 795.377
394000 1476.59 861.407 481.927 973.937 917.313 1865.56 532.021 666.98 555.796 997.079 836.928 788.701 542.914 887.544 1001.81 647.473 901.239 504.662 675.591 710.945 978.101 591.112 510.568 757.164 427.468 569.437 1302.07 763.305 492.795 1108.81 698.224 883.524 700.005 680.232 889.655 518.784 898.587 905.982 681.826 750.649 798.368
396000 1483.7 862.453 485.648 980.719 922.404 1872.51 534.146 666.299 556.883 1002.29 841.544 793.397 541.958 894.861 1006.15 650.305 904.319 502.863 677.388 713.701 982.725 593.745 506.331 759.787 427.244 568.876 1310.64 767.271 490.886 1113.05 699.692 888.971 702.122 684.038 894.662 519.851 902.091 908.644 685.346 753.533 801.326
398000 1491.52 863.792 489.494 987.978 927.032 1880.11 536.424 666.169 557.278 1007.12 846.279 798.435 541.59 901.896 1010.75 653.083 907.751 501.104 678.89 716.823 988.085 596.943 502.326 763.516 426.279 566.96 1318.88 770.546 488.522 1118.62 701.43 893.674 702.652 688.499 899.442 521.291 905.149 911.08 688.129 758.377 804.348
400000 1499.32 864.684 492.922 995.591 932.27 1887.99 538.528 666.36 556.877 1012.59 850.012 802.845 542.223 908.651 1015.6 656.212 911.526 500.113 680.266 719.836 992.275 599.715 499.26 768.615 425.13 565.899 1327.01 773.494 486.609 1124.38 703.617 898.716 705.025 693.984 903.445 522.119 908.106 913.684 690.575 764.733 807.52
402000 1508.26 865.661 495.883 1003 937.529 1895.46 540.313 666.886 556.556 1018.01 853.605 807.507 542.896 915.575 1020.68 659.639 915.62 499.26 682.03 722.594 997.736 601.564 496.68 772.903 424.931 565.126 1334.4 775.468 485.656 1129 706.267 903.192 707.865 698.584 907.735 523.76 911.822 916.907 692.35 771.133 810.751
404000 1516.38 867.026 497.876 1011.36 942.855 1903.16 543.203 667.39 555.983 1023.01 857.39 811.166 544.075 921.834 1025.48 662.262 920.385 498.463 684.691 725.964 1002.76 603.296 494.053 776.948 424.308 563.81 1342.23 777.967 484.425 1133.53 709.004 907.143 710.535 703.456 912.11 525.67 914.362 919.535 692.974 776.885 813.873
406000 1524.95 868.484 499.592 1019.68 947.575 1910.42 546.386 668.023 555.688 1027.52 861.403 814.012 543.933 928.218 1029.88 664.56 924.711 497.892 687.412 728.546 1007.91 605.075 491.637 780.499 423.376 562.728 1350.52 779.839 481.931 1139.6 711.663 911.255 713.67 708.789 916.865 528.505 917.6 922.833 693.673 781.327 816.955
408000 1532.95 870.989 501.487 1027.39 953.288 1917.6 548.91 668.573 556.268 1032.04 864.989 817.038 544.546 934.83 1034.54 667.127 928.911 498.03 690.029 730.684 1012.2 607.31 489.536 784.332 422.208 561.631 1357.97 782.316 479.646 1145.33 714.385 915.606 716.254 713.695 921.738 530.474 918.778 926.14 694.666 786.249 820.017
410000 1542.26 874.171 503.843 1034.73 958.949 1924.88 551.435 669.091 556.608 1036.65 868.61 820.323 545.312 941.371 1038.61 669.643 932.27 498.652 691.094 732.688 1017.36 609.899 487.263 787.602 420.874 561.023 1367.13 784.841 477.635 1151.6 717.831 920.655 719.517 719.14 925.651 533.105 920.309 928.708 696.444 791.46 823.231
412000 1550.97 876.928 505.225 1041.99 963.907 1931.78 553.281 669.928 557.116 1042.11 872.409 822.354 546.108 946.885 1043.1 671.824 935.445 498.306 692.668 734.867 1021.29 612.349 485.465 790.299 419.843 561.307 1375.21 787.155 475.763 1157.83 722.14 926.212 722.76 725.021 929.071 535.302 922.432 931.766 699.216 796.241 826.347
414000 1560.13 878.287 507.098 1048.9 969.162 1938.67 555.736 670.967 558.262 1047.71 875.328 824.569 546.313 952.736 1048.16 673.792 937.837 498.518 694.207 736.867 1024.81 615.324 483.738 792.91 419.307 560.568 1383.7 789.428 472.824 1163.37 725.521 932.359 725.885 731.572 932.001 536.925 923.908 934.685 701.17 800.974 829.356
416000 1568.59 881.379 509.366 1055.03 972.535 1944.97 557.938 672.013 559.06 1053.22 878.849 826.165 546.533 959.18 1052.1 676.174 938.864 497.781 696.312 739.582 1028.43 618.26 482.543 795.986 418.777 559.631 1392.65 792.439 469.056 1168.6 728.986 937.851 728.159 736.704 935.17 538.281 925.205 937.267 703.878 805.382 832.223
418000 1578.08 885.24 511.779 1060.59 976.121 1950.77 559.618 673.549 559.271 1058.68 882.213 827.928 547.584 966.016 1056.5 678.813 940.138 497.083 698.334 743.147 1032.99 621.827 481.827 799.313 419.3 559.489 1401.86 795.691 465.455 1174.26 732.641 943.238 729.537 740.865 939.595 539.808 925.998 940.134 706.632 808.566 835.262
420000 1586.93 887.965 513.746 1066.82 979.282 1956.9 560.064 675.853 559.559 1064.05 885.385 830.267 547.371 972.273 1060.82 681.351 941.266 496.505 700.353 745.918 1037.18 624.413 480.418 802.848 419.275 559.891 1410.12 798.433 461.806 1179.57 735.651 947.603 730.66 745.254 943.767 540.993 927.322 942.216 710.168 811.44 838.043
422000 1595.88 891.9 514.766 1073.15 982.705 1961.88 560.297 678.483 559.776 1068.52 888.73 832.72 545.678 978.47 1064.92 684.104 943.264 495.528 702.246 748.919 1042.47 627.317 479.417 806.507 419.559 560.117 1419.26 801.678 458.549 1185.01 737.944 951.608 731.363 750.17 947.257 542.102 929.18 944.906 712.442 814.373 840.83
424000 1606.76 896.182 515.586 1079.18 987.086 1966.36 560.549 679.9 560.46 1073.08 891.862 835.475 544.198 984.759 1069.14 686.474 945.233 495.185 703.744 752.059 1047.18 630.195 478.104 809.578 420.398 559.808 1427.6 804.62 455.291 1190.64 740.979 955.26 732.252 754.681 949.706 543.808 929.864 947.934 715.296 818.192 843.617
426000 1617.74 900.748 517.058 1084.68 992.218 1971.7 560.569 680.597 560.723 1077.74 894.51 838.858 543.201 991.369 1073.68 688.412 947.548 494.944 705.404 754.617 1051.23 632.965 477.823 812.425 422.047 560.357 1436.23 807.512 453.073 1195.14 743.693 958.42 733.168 759.896 952.436 545.199 931.4 950.877 716.632 823.091 846.498
428000 1629.1 905.209 517.293 1090.59 996.076 1978.66 560.685 681.94 560.397 1082.53 898.525 843.17 542.628 997.33 1078.28 689.791 950.642 495.05 707.486 757.537 1054.33 635.439 476.773 816.055 423.608 560.025 1445.36 809.834 450.77 1200 746.83 963.166 735.551 763.627 955.713 546.883 932.774 954.837 718.517 827.786 849.52
430000 1639.27 911.063 518.299 1097.25 1000.94 1985.08 561.165 683.919 559.412 1086.57 902.959 847.145 541.624 1003.36 1082.81 690.977 954.01 495.752 709.367 759.232 1056.47 637.563 475.931 820.969 424.234 558.514 1454.62 812.787 447.138 1203.86 749.634 967.021 737.011 766.925 958.926 548.033 933.415 958.454 720.742 832.379 852.37
432000 1649.63 916.853 518.574 1103.46 1004.37 1991.09 561.396 686.264 559.408 1091.14 906.915 851.346 540.452 1009.74 1086.68 693.253 957.345 496.301 712.015 760.908 1059.14 640.395 475.207 825.999 424.966 556.918 1463.89 816.529 443.787 1208.64 752.569 971.04 739.143 771.39 961.647 549.089 932.539 962.038 721.969 836.171 855.255
434000 1661.23 922.509 520.342 1109.84 1007.92 1996.37 561.425 688.771 559.44 1096.92 910.517 854.965 538.931 1015.09 1090.97 695.145 960.644 496.503 715.411 762.464 1061.38 643.74 474.946 831.056 425.836 555.092 1472.95 819.672 440.683 1212.9 755.759 975.431 740.479 776.355 963.349 550.371 933.259 965.364 724.023 839.322 858.184
436000 1671.68 928.205 521.307 1115.45 1012.05 2000.98 560.886 691.977 559.482 1102.24 914.039 859.259 536.411 1022.04 1095.59 697.211 963.525 496.321 718.072 765.468 1063.4 646.771 473.964 835.682 426.289 553.708 1481.26 822.313 438.135 1217.32 758.818 980.8 742.434 780.474 964.681 551.477 932.675 968.494 727.391 841.881 861.004
438000 1680.73 933.083 522.426 1121.04 1016.38 2005.97 561.429 695.252 559.765 1108.07 916.39 863.259 533.966 1028.15 1100.18 699.271 966.079 496.598 720.996 768.049 1066.07 650.213 472.911 840.757 426.096 552.039 1489.86 825.292 435.435 1222.01 762.192 986.489 743.904 784.322 966.04 552.514 931.917 970.779 731.109 844.411 863.786
440000 1689.72 938.318 523.41 1126.98 1021.36 2010.08 562.204 697.608 559.268 1114.35 920.218 867.858 531.21 1033.65 1104 701.131 968.447 497.176 724.307 770.273 1068.04 653.737 470.921 844.78 426.25 550.289 1498.56 827.639 432.932 1227.72 765.36 991.595 745.595 788.714 967.689 553.161 930.659 972.629 735.323 847.439 866.515
442000 1698.05 944.477 524.68 1132.36 1025.65 2014.06 562.244 700.985 558.973 1120.61 923.892 871.417 530.135 1039.24 1107.82 704.731 970.552 497.728 728.628 772.998 1070.8 656.422 469.829 848.368 427.552 548.159 1506.02 830.212 430.842 1232.29 768.599 996.302 747.88 793.601 969.238 553.784 929.911 975.126 738.904 851.168 869.356
444000 1706.63 949.638 526.142 1138.88 1030.27 2019.7 561.754 703.437 558.629 1127.48 928.612 875.275 528.991 1046.19 1111.37 707.236 972.084 497.822 733.884 774.633 1074.75 658.761 469.566 852.088 426.843 546.016 1513.79 833.27 428.836 1237.22 772.625 1001.86 749.781 798.737 971.165 554.768 929.071 976.903 743.139 854.578 872.311
446000 1714.97 953.789 527.652 1145.94 1035.62 2025.23 561.264 706.201 559.516 1133.84 932.091 879.775 527.594 1052.64 1115.25 709.45 974.178 497.74 737.826 776.969 1078.03 660.585 468.819 856.097 426.518 544.676 1521.03 837.226 426.305 1241.83 775.723 1007.55 752.259 803.359 973.707 556.496 929.071 979.381 746.761 857.595 875.264
448000 1724.18 958.133 529.859 1151.43 1041.76 2029.38 561.979 709.071 559.952 1140.33 935.607 884.373 525.324 1058.87 1119.37 711.209 976.369 497.839 742.109 778.734 1081.59 661.343 467.712 860.36 426.872 541.534 1528.21 840.519 424.101 1246.28 778.252 1013.92 754.904 808.664 976.154 557.612 928.653 982.013 750.577 860.455 878.14
450000 1731.88 961.817 531.292 1158 1047.28 2034.22 563.583 711.468 560.455 1145.45 939.063 888.813 523.1 1065.49 1123.78 711.838 979.356 497.717 747.284 780.413 1085.43 661.675 466.871 864.216 427.907 539.992 1535.2 843.803 421.785 1251.19 780.489 1020.64 757.831 812.343 979.59 558.336 928.13 985.167 754.962 864.031 881.047
452000 1739.3 965.588 531.99 1164.92 1052.69 2038.51 565.785 714.707 560.081 1150.57 942.326 892.346 521.436 1072.42 1127.22 712.968 981.982 497.306 751.976 781.371 1090.42 662.371 466.388 867.86 429.279 539.343 1541.79 846.298 419.549 1255.6 782.589 1027.49 760.208 815.029 983.054 558.678 929.185 987.907 759.06 867.459 883.876
454000 1747 968.312 532.334 1171.57 1057.23 2043.71 567.676 718.547 559.452 1156.36 945.889 895.062 519.622 1078.92 1130.17 714.943 983.727 498.101 758.147 782.873 1095.04 662.318 465.734 870.955 430.926 538.663 1548.34 849.19 416.934 1259.93 784.986 1033.7 760.936 817.82 987.854 558.607 930.042 990.55 761.944 871.608 886.643
456000 1756.12 970.514 533.434 1178.47 1061.89 2047.85 568.735 723.356 559.227 1162.28 949.567 898.356 518.166 1085.63 1132.36 716.845 986.181 498.803 765.002 784.118 1099.75 662.717 465.707 874.14 432.616 539.553 1554.77 852.17 413.503 1263.47 786.247 1040.46 761.061 820.174 993.237 558.244 929.793 993.805 765.805 874.717 889.472
458000 1765.94 972.775 534.762 1185.33 1065.12 2052.38 570.037 728.151 557.993 1168.72 952.038 900.661 516.877 1092.5 1134.83 719.238 988.635 499.259 771.499 784.807 1104.88 662.372 465.854 876.786 433.71 539.748 1561.75 856.122 410.735 1267.15 786.899 1046.89 760.539 823.034 998.255 557.454 930.188 996.748 769.376 877.524 892.189
460000 1774.61 976.178 537.197 1192.32 1068.74 2055.41 571.829 733.589 557.593 1175.2 954.217 903.225 516.732 1099.17 1136.98 721.892 990.965 499.79 776.459 786.252 1108.94 662.897 466.032 879.872 435.349 540.057 1568.3 858.928 408.169 1270.58 788.589 1053.63 760.261 826.067 1002.85 556.883 930.145 999.391 774.144 880.344 894.995
462000 1784.43 980.166 538.97 1199.23 1071.72 2058.37 574.265 738.804 556.752 1181.31 957.191 905.898 516.157 1106.06 1138.91 724.866 993.862 500.02 783.008 787.76 1113.65 664.389 466.271 883.113 437.267 540.129 1576.21 862.088 405.653 1274.83 790.869 1060.82 760.198 829.013 1006.81 556.812 930.811 1002.74 777.346 882.1 897.972
464000 1794.07 984.051 540.327 1207.09 1075.14 2061.57 577.601 743.69 555.543 1187.78 961.572 909.267 514.89 1113.41 1141.15 727.557 996.322 501.4 788.925 789.449 1118.26 665.346 466.109 885.862 439.395 540.611 1584.15 865.984 402.682 1279.89 793.463 1067.51 760.03 831.155 1011.66 556.149 930.961 1006.59 779.834 883.343 900.995
466000 1803.38 987.431 542.275 1215.52 1078.24 2063.66 580.112 747.847 554.84 1193.62 965.64 911.533 513.587 1120.98 1142.43 729.806 999.133 502.806 795.995 790.727 1121.79 666.533 466.42 889.304 440.322 540.857 1591.28 868.492 399.65 1284.52 796.105 1074.13 760.12 832.887 1016.03 555.799 932.896 1011.17 783.504 884.256 903.891
468000 1812.75 991.976 544.496 1224.58 1080.74 2065.49 581.644 751.429 553.548 1199.35 969.524 913.669 512.435 1129.03 1143.49 732.743 1002.35 503.353 802.447 792.492 1125 668.593 466.701 891.951 440.919 542.271 1598.35 871.626 396.124 1289.61 799.046 1081.25 760.497 835.526 1020.55 555.803 934.857 1015.07 786.859 885.597 906.843
470000 1822.25 996.292 547.802 1233.76 1084.01 2068.07 583.578 754.715 552.289 1203.34 973.868 915.65 511.081 1137.29 1146.06 735.055 1005.25 504.298 808.987 793.958 1128.47 670.735 466.08 894.985 441.477 543.41 1604.29 874.149 391.242 1295.7 801.396 1087.68 760.082 838.773 1025.54 555.505 937.39 1018.71 790.915 886.969 909.777
472000 1832.79 1000.9 550.766 1242.74 1087.72 2070.02 585.818 758.614 552.233 1208.31 978.449 917.711 510.016 1145.55 1148.62 737.189 1008.18 505.5 815.843 794.107 1132.46 672.268 465.445 897.322 441.865 543.678 1609.62 877.104 386.378 1300.62 803.555 1094 759.935 841.835 1029.99 555.502 938.759 1022.72 795.664 889.353 912.729
474000 1843.2 1005.36 553.644 1250.53 1091.55 2072.37 587.573 762.602 552.826 1214 983.821 920.347 508.49 1153.96 1150.06 737.61 1011.51 507.116 822.635 794.5 1136.63 675.04 464.32 900.336 442.206 543.779 1615.12 880.412 381.992 1305.19 804.956 1099.76 760.083 844.717 1035.78 555.133 942.222 1026.23 799.965 892.553 915.753
476000 1853.23 1008.99 555.745 1259.42 1095.84 2074.6 589.49 766.662 552.593 1220.14 989.078 923.007 507.45 1161.8 1151.62 738.013 1014.5 509.058 829.946 795.291 1139.75 678.194 462.929 903.308 442.691 543.559 1621.34 884.087 377.848 1309.83 806.816 1105.85 761.026 847.268 1041.71 554.804 944.811 1029.38 804.589 894.89 918.779
478000 1864.16 1012.75 558.722 1267.92 1097.8 2077.12 591.715 769.546 552.49 1226.72 995.678 925.593 506.605 1169.38 1153.59 738.91 1017.54 510.419 838.5 796.682 1143.07 681.964 461.486 906.401 442.691 543.046 1627.42 887.317 372.337 1314.64 809.406 1111.91 761.285 849.65 1047.02 554.443 947.818 1032.39 808.958 896.939 921.801
480000 1875.43 1016.29 562.336 1276.5 1100.2 2080.41 592.938 772.741 552.486 1232.68 1002.61 929.239 505.832 1177.28 1154.88 739.421 1021.13 511.999 846.872 798.378 1144.93 687.449 460.566 909.904 442.676 542.98 1633 889.875 367.297 1319.53 811.769 1118.01 761.122 852.806 1052.54 553.353 951.11 1036.49 813.935 899.528 924.963
482000 1885.85 1019.6 564.753 1283.59 1102.85 2082.63 594.625 775.822 552.734 1238.53 1009.03 932.955 505.814 1185.37 1157.27 741.181 1024.46 513.699 854.186 799.895 1147.03 692.267 460.222 913.491 442.827 541.908 1638.86 892.827 362.736 1324.25 813.485 1125.94 761.213 855.503 1058.88 552.389 953.798 1040.36 818.173 902.133 928.079
484000 1895.26 1022.63 566.833 1292.06 1105.78 2084.73 596.154 779.475 553.559 1244.38 1014.51 937.212 506.032 1193.17 1159.36 742.706 1028.83 515.508 862.044 802.021 1148.92 696.748 459.793 916.463 443.135 541.928 1645.31 896.331 359.02 1329.58 815.584 1132.17 761.81 857.992 1064.5 551.647 955.911 1043.82 821.678 904.777 931.235
486000 1906.05 1025.76 568.762 1300.84 1109.53 2086.95 597.896 784.073 554.722 1249.07 1020.23 941.311 505.95 1201.82 1162.32 743.916 1032.89 517.205 870.414 804.212 1151.12 700.824 459.131 918.723 443.866 540.76 1651.47 899.856 354.276 1334.99 817.739 1138.44 761.274 860.466 1069.09 551.754 957.738 1047.47 825.637 907.934 934.412
488000 1916.03 1028.57 571.988 1308.42 1114.91 2088.53 599.609 787.945 555.737 1254.56 1026.13 945.029 505.616 1210.42 1166.05 744.766 1037.5 519.017 878.622 807.28 1153.95 705.519 457.845 920.881 444.88 539.321 1656.84 903.664 350.362 1340.7 819.609 1144.26 761.712 862.964 1074.39 553.087 960.026 1050.48 829.937 910.809 937.699
490000 1926.38 1032.15 575.36 1316.17 1120.06 2089.42 601.684 791.915 556.893 1259.14 1031.95 948.575 505.107 1218.74 1169.55 746.278 1042.68 520.669 886.495 810.899 1156.68 710.634 457.092 923.223 445.539 538.475 1662.57 906.31 346.461 1347.45 821.293 1150.02 761.584 864.68 1078.51 553.973 962.96 1054.81 833.769 914.013 941.004
492000 1936.8 1034.96 578.65 1323.69 1126.22 2091.46 603.245 794.84 556.885 1263.65 1038.62 952.316 504.128 1226.34 1173.04 747.502 1047.28 523.596 894.435 814.39 1159.47 716.321 456.814 926.357 446.162 537.523 1668.78 909.206 342.605 1352.81 822.722 1156.32 762.976 867.926 1081.8 554.35 965.774 1059.3 836.478 917.629 944.334
494000 1947.63 1038.41 581.348 1330.41 1131.77 2093.95 605.308 797.708 557.284 1268.31 1044.16 955.905 502.847 1234 1176.99 749.303 1051.42 525.783 902.831 817.819 1161.63 720.507 456.189 929.25 446.149 537.014 1674.2 912.241 339.535 1357.63 823.79 1163.75 764.422 869.57 1086.11 555.213 968.999 1063.19 839.246 920.94 947.569
496000 1957.56 1042.36 584.123 1336.75 1136.26 2095.67 607.151 799.784 557.754 1272.41 1049.84 959.155 501.02 1241.32 1181.34 751.634 1056.39 527.409 911.673 821.094 1164.72 725.054 455.258 931.351 447.052 536.406 1679.85 915.626 336.643 1362.79 825.394 1170.12 766.196 871.372 1089.85 555.697 970.88 1066.57 842.686 924.278 950.712
498000 1967.58 1045.57 585.721 1344.34 1141 2097.73 608.059 801.956 557.949 1276 1055.83 962.122 499.514 1248.23 1185.48 754.118 1061.69 529.36 920.856 823.964 1168.33 729.542 454.639 934.227 447.867 535.892 1685.55 920.19 334.867 1367.17 827.607 1176.76 767.001 872.314 1094.12 556.137 973.678 1069.48 845.899 928.584 953.923
500000 1976.97 1048.4 587.135 1351.18 1144.59 2100.26 609.393 805.436 558.534 1279.93 1060.63 966.015 497.064 1255.86 1189.96 756.065 1066.64 530.194 929.41 827.323 1171.43 734.407 453.447 937.388 448.996 534.974 1690.74 924.505 333.442 1372.39 830.405 1183.36 769.266 873.835 1097.86 556.63 976.203 1071.75 848.146 933.184 957.084
502000 1986.16 1051.34 589.367 1358.04 1149.01 2101.84 611.236 808.047 558.896 1284.33 1065.89 968.932 495.217 1263.86 1194.8 757.884 1070.71 531.43 938.171 830.746 1175.12 739.246 452.63 940.535 450.283 533.368 1696.06 928.946 333.689 1378.1 833.805 1190.09 771.168 875.345 1101.09 556.106 979.09 1073.03 849.606 938.297 960.288
504000 1995.14 1053.77 590.87 1364.48 1152.29 2103.78 612.745 811.093 558.951 1287.52 1071.3 972.064 494.564 1271.33 1199.13 760.551 1076 532.704 946.113 834.429 1178.9 743.059 452.027 943.531 451.068 531.646 1702.49 933.063 332.712 1383.75 837.191 1198.02 773.57 876.468 1104.44 556.638 981.457 1074.39 851.913 944.889 963.501
506000 2004.43 1056.27 591.478 1369.94 1155.24 2105.49 614.147 813.62 559.044 1291.19 1077.17 975.063 493.851 1278.1 1203.13 763.686 1079.73 533.52 954.256 837.94 1181.83 747.332 450.818 947.136 452.666 530.17 1709.9 935.894 331.712 1389.69 841.188 1205.18 774.876 878.079 1107.64 556.283 983.648 1075.64 854.681 950.687 966.559
508000 2013.26 1057.6 592.112 1376.36 1157.24 2107.23 614.768 817.608 559.091 1296.09 1083.72 979.779 492.793 1285.97 1205.98 765.342 1084.7 535.076 961.251 840.77 1183.92 751.41 449.572 951.389 453.882 528.725 1717.22 939.543 332.408 1395.85 844.483 1212.12 776.631 879.804 1110.21 555.821 985.668 1077.49 857.475 955.815 969.654
510000 2020.43 1059.46 592.107 1383.49 1158.68 2108.58 614.816 820.926 560.21 1300.22 1089.78 985.373 491.774 1294.17 1208.36 767.355 1089.34 537.141 967.558 845.121 1185.19 755.193 447.968 955.674 454.98 526.365 1724.68 942.509 333.181 1402.96 847.391 1219.46 778.192 881.436 1112.56 554.836 988.553 1079.84 860.153 960.475 972.663
512000 2026.22 1061.17 592.794 1389.2 1160.02 2111.5 615.153 824.796 561.764 1303.54 1095.99 991.485 490.543 1302.7 1211.39 769.393 1093.81 539.74 973.624 848.986 1186.99 759.121 448.127 960.377 455.897 524.252 1731.84 945.802 333.89 1410.03 849.663 1226.83 778.996 883.37 1115.09 554.158 989.674 1083.78 861.821 965.369 975.722
514000 2032.09 1063.82 593.279 1394.52 1161.78 2113.27 616.223 828.453 564.312 1305.92 1103.24 997.484 489.355 1311.42 1213.21 771.363 1097.89 542.005 979.838 853.039 1189.31 763.107 447.974 964.664 457.879 522.354 1739.12 948.993 334.689 1416.08 852.035 1234.51 778.245 886.001 1118.48 554.418 991.57 1087.26 864.682 969.315 978.83
516000 2038.1 1066.27 593.442 1400.63 1162.35 2114.08 616.405 832.493 565.442 1308.78 1108.85 1004.15 487.656 1320.04 1214.81 773.318 1101.81 544.611 987.983 857.089 1190.73 767.429 447.983 969.235 458.977 520.659 1746.13 952.444 335.549 1421.91 853.806 1241.71 778.629 889.606 1121.69 554.57 993.713 1091.18 868.645 972.452 981.884
518000 2044.92 1068.87 593.565 1405.35 1161.91 2114.34 616.749 837.266 566.458 1312.79 1115.18 1010.44 486.399 1328.7 1217.25 774.701 1105.82 547.271 995.767 861.025 1192.96 772.61 447.345 974.162 459.671 518.453 1752.33 956.869 336.329 1427.75 856.378 1249.67 779.055 892.789 1125.59 554.536 996.054 1093.64 873.227 975.151 984.984
520000 2052.18 1072.38 595.272 1411.11 1160.99 2115.1 617.685 841.04 567.79 1317.07 1122.26 1016.49 485.846 1337.62 1218.83 777.199 1109.66 549.419 1003.68 864.248 1194.84 777.194 446.508 979.177 460.65 516.416 1758.01 960.288 337.154 1434.59 858.598 1257.74 778.419 895.8 1129.26 554.891 998.038 1095.93 877.432 976.972 988.094
522000 2059.19 1075.53 596.47 1416.15 1159.95 2115.79 618.141 845.312 569.552 1321.21 1129.05 1022.53 484.314 1346.88 1220.71 779.894 1113.83 550.932 1012.19 867.306 1196.43 782.456 446.368 984.041 462.019 514.326 1762.26 962.621 338.41 1440.92 860.631 1264.95 777.672 899.156 1131.65 555.298 999.232 1097.03 880.386 977.909 990.967
524000 2066.91 1078.38 597.823 1421.16 1160.23 2117.17 618.912 848.48 570.704 1325.41 1136.24 1028.33 483.033 1354.87 1222.62 782.404 1117.3 553.631 1020.1 871.105 1198.88 787.78 446.438 988.662 463.538 512.537 1767.63 964.723 338.586 1447.34 862.495 1272.01 776.571 901.745 1134.33 555.422 1001.05 1099.1 884.675 979.46 993.945
526000 2074.45 1081.81 600.287 1427.13 1161.08 2116.75 618.342 852.576 572.945 1329.87 1142.48 1033.97 481.68 1362.7 1223.61 784.437 1121.17 555.745 1028.04 874.433 1200.3 793.059 447.026 993.102 465.078 510.228 1772.37 967.216 339.722 1453.88 864.284 1279.56 774.974 904.302 1137.62 556.024 1002.74 1100.52 888.74 981.681 996.898
528000 2082.12 1084.01 604.056 1432.21 1163.88 2114.43 618.561 855.92 575.695 1335.15 1148.2 1040.02 480.896 1370.33 1224.27 786.641 1125.71 557.718 1036.04 878.81 1201.89 798.256 447.639 997.935 466.725 508.255 1777.73 970.557 340.709 1458.95 865.466 1286.58 773.282 905.605 1141.63 557.324 1001.89 1102.42 891.664 984.436 999.841
530000 2090 1085.99 608.618 1436.51 1165.51 2111.45 618.72 860.148 577.941 1340.27 1155.08 1045.79 480.117 1377.91 1224.46 788.807 1130.62 558.231 1044.9 883.817 1203.41 803.228 447.596 1002.25 467.557 506.518 1783.73 972.941 342.192 1465.05 866.677 1294.46 772.681 907.221 1146.18 558.579 1001.49 1104.24 895.153 987.411 1002.84
532000 2097.5 1087.71 613.11 1440.77 1168.38 2107.59 619.866 863.601 579.031 1345.73 1162.18 1051.54 478.852 1386.56 1224.45 790.402 1135.51 560.155 1054.09 888.799 1205.77 808.121 446.855 1006.16 469.458 505.794 1789.26 974.184 342.259 1471.23 867.894 1303.52 772.266 909.09 1150.22 560.031 1000.61 1104.86 899.076 990.907 1005.83
534000 2104.72 1088.14 616.829 1443.8 1172.38 2104.64 620.974 867.561 581.097 1350.55 1167.61 1056.85 478.165 1394.53 1224.74 791.346 1140.02 562.295 1062.48 892.156 1209.18 814.034 446.83 1009.42 470.848 505.418 1794.21 975.799 343.303 1476.98 870.104 1311.69 772.443 911.823 1154.84 561.955 999.383 1104.4 902.593 994.284 1008.76
536000 2110.89 1087.08 620.251 1447.31 1174.85 2100.26 622.783 872.28 583.309 1355.24 1174.01 1062.94 479.218 1402.5 1225.56 792.147 1144.07 564.425 1070.04 895.48 1211.99 819.927 447.81 1011.48 471.618 506.102 1799.13 977.221 344.355 1482.89 872.441 1320.12 772.715 913.576 1159.84 563.841 997.864 1103.89 905.654 996.784 1011.6
538000 2118.11 1085.94 623.627 1451.03 1178.67 2096.79 624.417 876.313 585.953 1359.33 1179.99 1069.42 480.117 1411.46 1225.42 792.481 1148.43 566.712 1078.29 898.397 1214.73 826.043 449.218 1014.32 472.715 506.427 1803.83 979.997 345.819 1487.43 875.076 1327.44 774.533 914.941 1164.31 564.701 996.59 1102.68 909.783 999.785 1014.53
540000 2125.09 1085.1 626.146 1455.57 1182.13 2093.21 626.454 879.515 589.798 1362.17 1184.66 1075.41 480.816 1420.85 1226.08 793.139 1153.04 567.823 1086.96 900.824 1217.39 831.216 449.388 1017.17 473.644 506.829 1808.49 982.851 345.724 1492.12 877.362 1334.8 776.035 916.117 1168.78 566.18 995.045 1101.58 914.012 1001.96 1017.29
542000 2131.93 1085.19 629.089 1461.91 1185.48 2090.32 629.091 882.109 592.913 1365.89 1189.39 1081.47 481.551 1430.3 1226.69 793.358 1156.35 569.276 1095.06 903.867 1219.82 835.709 450.431 1020.1 475.187 506.634 1813.86 985.625 345.687 1497.27 879.382 1342.25 777.165 916.377 1173.75 566.841 993.076 1101.02 919.376 1004.26 1020.13
544000 2137.83 1086.11 632.068 1466.85 1189.16 2087.37 632.451 885.043 595.681 1368.89 1193.95 1087.37 481.788 1440.62 1226.26 794.461 1159.31 569.472 1101.7 905.858 1222.84 840.702 452.63 1023.41 477.46 506.606 1819.45 988.38 345.601 1503 881.818 1350.34 779.202 917.228 1178.09 568.174 991.682 1100.44 924.092 1006.87 1023.01
546000 2144.22 1085.76 635.505 1471.83 1190.99 2084.17 634.706 888.421 599.112 1372.22 1196.99 1092.74 483.44 1449.77 1225.8 796.022 1160.9 568.912 1108.52 908.016 1225.69 845.456 455.069 1026.54 479.607 508.051 1825.16 990.628 346.493 1507.48 883.52 1357.28 780.115 919.33 1182.06 569.521 989.654 1099.51 929.104 1009.94 1025.71
548000 2150.73 1085.38 638.318 1478.47 1195.42 2081.06 637.142 891.89 601.722 1375.08 1200.72 1097.53 485.319 1459.09 1225.06 796.949 1162.09 568.88 1115.18 910.808 1229.65 849.829 456.844 1030.36 481.712 508.464 1830.82 993.387 347.913 1511.79 885.524 1362.79 781.733 921.069 1185.66 570.381 987.32 1098.2 934.431 1013.35 1028.45
550000 2157.21 1085.07 641.151 1484.5 1200.64 2077.62 638.603 894.703 604.308 1376.07 1204.25 1102.44 487.03 1467.76 1224.41 798.427 1163.22 568.527 1121.13 913.406 1234.69 854.284 457.39 1034.77 483.648 508.958 1837.05 996.103 349.326 1516.42 887.648 1367.82 783.131 921.83 1189.34 571.652 985.218 1097.05 938.39 1016.98 1031.05
552000 2164.55 1083.86 642.996 1490.22 1205.64 2074.85 639.701 897.506 607.317 1376.85 1207.46 1107.05 488.556 1476.05 1223.06 800.232 1163.71 567.977 1127.21 914.949 1239.15 858.08 457.99 1037.92 485.268 509.375 1844.19 998.722 351.865 1521.26 889.191 1374.07 784.136 922.964 1193.08 573.034 983.335 1095.28 943.756 1021.62 1033.6
554000 2172.05 1082.49 644.705 1496.41 1211.95 2073.16 640.743 901.298 609.896 1380.35 1210.87 1112.15 490.436 1483.51 1221.91 802.095 1164.95 568.169 1135.01 916.183 1242.4 860.976 458.076 1040.86 487.012 509.679 1851.62 1000.9 353.462 1525.64 891.545 1379.98 785.275 924.884 1196.93 574.117 980.896 1093.72 949.479 1025.6 1036.28
556000 2178.28 1080.37 645.108 1502.9 1219.1 2070.6 642.068 905.481 612.576 1384 1214.51 1117.02 493.006 1491.96 1220.07 803.114 1166.3 568.21 1142.4 917.425 1246.25 863.55 457.759 1044.1 488.537 510.329 1857.2 1003.64 355.365 1530.27 893.405 1386.5 786.558 926.373 1200.35 576.021 978.019 1091.86 955.154 1029.23 1038.87
558000 2184.45 1078.98 646.029 1508.52 1225.62 2069.69 643.014 908.87 614.594 1388.09 1217.82 1122.23 493.498 1500.45 1218.46 804.312 1168.49 568.45 1149.83 917.67 1249.14 865.979 457.58 1047.18 490.327 509.723 1862.94 1005.58 357.329 1535.58 896.147 1392.71 787.244 927.803 1203.17 577.409 976.397 1090.15 959.421 1033.22 1041.35
560000 2190.7 1077.45 647.725 1513.55 1232.41 2068.21 643.581 913.522 616.773 1392 1220.94 1127.89 493.953 1508.84 1216.2 805.592 1170.97 569.173 1157.09 918.189 1252.34 867.998 458.876 1050.06 491.832 509.943 1867.67 1007.16 359.75 1540.59 899.588 1399.68 788.22 927.867 1205.98 579.664 975.248 1087.93 964.391 1037.28 1043.92
562000 2196.54 1075.38 649.77 1519.55 1239.67 2065.86 644.137 918.439 618.208 1396.73 1222.55 1133.4 494.653 1517.4 1214.26 807.932 1173.51 568.988 1163.1 919.627 1254.68 870.481 460.163 1053.23 492.42 510.337 1872.21 1009.52 362.053 1545.67 904.206 1407.04 789.465 927.759 1209.13 581.746 974.788 1085.72 970.809 1040.78 1046.55
564000 2201.12 1073.66 650.905 1524.49 1247.65 2063.2 645.331 923.107 619.531 1400.5 1226 1139.21 496.331 1525.85 1211.89 810.801 1177.37 569.174 1169.49 921.618 1255.86 873.507 460.353 1056.95 493.217 510.098 1877.43 1011.8 364.947 1550.9 907.65 1414.12 791.024 926.83 1212 583.397 974.62 1083.51 976.583 1044.07 1049.15
566000 2206.75 1071.17 652.048 1529.83 1255.24 2060.68 646.164 927.86 620.443 1405.43 1230.42 1144.95 498.073 1534.3 1209.49 814.652 1181.62 568.698 1175.98 923.37 1257.66 876.063 460.77 1060.16 493.407 509.897 1883.75 1015.23 369.155 1556.11 911.398 1420.77 793.297 925.867 1214.87 585.473 975.471 1081.45 981.34 1048.18 1051.94
568000 2212.27 1067.75 654.442 1535.6 1263.42 2056.44 646.461 932.242 620.658 1409.96 1234.82 1149.63 499.918 1542.22 1207.71 818.388 1185.62 568.526 1182.41 925.032 1261.16 880.197 461.259 1062.53 492.441 509.135 1888.49 1018.34 372.853 1560.65 915.889 1427.01 794.487 925.084 1217.51 586.808 975.786 1079.26 986.64 1051.08 1054.5
570000 2218.02 1065.02 657.016 1541.42 1271.73 2052.56 646.35 935.72 620.042 1413.37 1240.56 1153.81 501.35 1549.22 1205.46 821.542 1189.41 567.682 1189.03 925.682 1263.04 883.22 460.755 1065.32 490.439 508.947 1894.16 1020.87 376.19 1564.74 919.629 1432.89 795.307 923.554 1218.65 589.031 977.37 1076.38 993.714 1054.3 1056.84
572000 2224.67 1060.96 659.093 1546.82 1279.28 2050.53 646.401 938.092 619.819 1416.45 1246.08 1158.22 503.377 1556.44 1203.04 825.643 1192.69 567.589 1194.31 925.517 1264.57 887.025 461.014 1068.19 489.161 508.678 1900.31 1023.51 379.044 1570.19 923.072 1439.38 795.525 922.223 1219.01 590.489 977.831 1074.42 1000.62 1057.95 1059.18
574000 2231.21 1056.98 661.932 1551.6 1287.49 2048.4 646.113 941.197 621.292 1419.85 1252.35 1162.89 505.298 1563.56 1200.41 828.54 1195.24 567.141 1200.3 925.619 1265.55 890.814 462.036 1071.12 487.758 508.408 1906.71 1026.02 382.537 1577.37 925.696 1445.56 795.321 920.927 1220.74 592.727 977.958 1071.97 1005.93 1061.8 1061.61
576000 2237.92 1053.83 664.714 1556.79 1293.59 2045.98 645.557 945.531 623.078 1423.74 1258.75 1166.7 505.206 1570.13 1197.16 831.901 1198.73 566.13 1206.93 925.66 1267.28 896.43 462.488 1074.45 486.559 508.303 1912.04 1029.7 385.275 1584.22 929.062 1451.61 795.868 919.658 1221.16 594.562 977.301 1070.48 1011.47 1065 1064.02
578000 2244.79 1049.47 667.888 1562.19 1300.31 2043.83 645.869 949.439 625.08 1427.28 1264.2 1170.08 505.513 1575.79 1193.76 835.383 1202.28 565.195 1212.78 926.589 1267.32 901.967 463.489 1078.39 485.4 507.731 1917.7 1033.33 387.689 1591.48 931.689 1457.18 795.853 917.756 1221.99 597.032 977.003 1068.81 1017.7 1067.64 1066.37
580000 2251.11 1045.36 670.579 1567.45 1306.79 2040.9 646.169 953.12 626.895 1430.64 1268.88 1172.99 506.658 1581.84 1190.85 838.586 1206.02 563.987 1217.64 927.457 1265.67 906.652 465.038 1082.66 484.137 506.51 1921.6 1037.01 390.978 1599.55 933.329 1462.86 796.581 915.852 1223.21 599.074 977.672 1067.42 1024.2 1070.47 1068.61
582000 2258 1042.12 673.843 1573.15 1313.7 2037.53 646.656 955.963 627.558 1433.42 1272.96 1176.45 508.273 1587.89 1188.44 842.016 1208.67 562.972 1223.6 928.917 1264.77 911.331 466.705 1086.2 483.232 506.541 1925.76 1039.88 394.539 1606.46 935.491 1466.9 796.641 915.594 1224.19 601.826 977.539 1064.93 1031.95 1073.6 1070.91
584000 2265.25 1038.72 678.206 1578.83 1321.02 2033.69 646.839 958.819 628.815 1435.71 1277.05 1179.98 510.469 1594.05 1185.6 843.99 1211.24 562.239 1230.04 931.198 1264.13 915.491 468.417 1090.36 482.864 506.491 1930.08 1041.89 396.683 1612.69 937.398 1471.76 795.485 915.225 1225.44 604.835 978.275 1062.21 1041.49 1076.81 1073.24
586000 2272.48 1035.41 682.111 1583.48 1328.73 2029.16 647.146 962.334 629.658 1439.53 1280.59 1183.63 512.281 1599.9 1182.91 846.742 1213.65 562.445 1235.94 932.937 1262.03 918.428 470.017 1093.37 482.833 506.545 1933.7 1045.12 398.454 1618.8 940.538 1476.57 796.706 914.861 1226.84 608.986 977.98 1060.86 1051.11 1080.79 1075.64
588000 2280.57 1031.14 686.738 1587.63 1336.72 2024.78 647.162 966.741 630.882 1442.62 1284.53 1188.23 513.805 1605.96 1180.09 849.899 1217.1 562.464 1241.29 934.536 1259.74 921.989 471.24 1096.37 482.801 505.456 1938.19 1049.19 400.24 1625.31 943.385 1482.04 796.33 914.514 1229.23 613.094 977.471 1059.96 1060.07 1084.1 1078.09
590000 2288.82 1026.81 690.45 1591.65 1344.46 2019.89 646.986 970.823 632.256 1445.94 1288.46 1192.69 515.406 1612.76 1176.59 852.52 1220.54 563.73 1245.86 935.768 1258.78 926.242 471.826 1098.89 482.308 505.463 1943.4 1053.23 401.559 1631.84 946.113 1487.82 796.23 914.385 1230.54 616.873 978.189 1059.37 1067.86 1086.37 1080.49
592000 2297.27 1023.38 693.679 1595.97 1353.34 2015.7 646.876 975.095 634.683 1449.34 1293.06 1198.47 516.978 1620.02 1174.18 854.915 1223.43 564.662 1252.27 936.984 1257.13 930.231 472.903 1101.84 482.419 504.375 1949.1 1056.31 404.575 1638.6 948.603 1493.51 795.975 914.289 1232.73 620.37 977.753 1058.73 1076.49 1089.32 1083.14
594000 2305.68 1020.67 696.444 1601.92 1361.43 2011.12 647.42 979.269 636.143 1451.92 1298.44 1204.33 518.621 1626.52 1171.18 856.683 1225.29 564.842 1257 939.052 1256.63 934.376 473.846 1105.29 482.078 503.49 1953.28 1058.71 408.092 1644.81 950.567 1498.37 794.894 913.23 1234.57 625.093 977.993 1058.03 1082.91 1092.42 1085.57
596000 2313.67 1018.19 699.032 1607.97 1369.7 2007.31 648.011 984.122 638.445 1453.48 1304.41 1210.43 519.578 1632.01 1168.22 858.836 1227.3 565.34 1261.6 939.834 1255.23 938.08 475.229 1107.62 481.006 502.383 1958.18 1061.41 410.529 1650.11 952.691 1502.47 794.21 912.113 1235.84 629.854 978.558 1056.84 1089.69 1093.74 1087.83
598000 2321.92 1016.64 700.757 1613.54 1377.45 2002.87 647.877 988.43 639.104 1454.46 1310.99 1216.92 520.336 1638.22 1164.37 861.687 1229.61 565.773 1267.74 941.805 1253.69 941.576 477.901 1108.88 479.398 500.77 1964 1064.4 414.305 1655.69 955.186 1507.04 794.557 908.819 1236.54 635.115 978.819 1055.38 1096.89 1094.36 1090.09
600000 2330.81 1014.1 702.984 1619.75 1385.31 1998.3 649.381 993.613 639.97 1456.02 1317.04 1222.56 521.652 1643.95 1159.84 863.46 1231.51 565.886 1272.87 944.213 1252.95 944.963 480.818 1111.19 478.067 499.922 1969.37 1067.2 417.223 1662.92 958.375 1511.72 794.372 905.673 1238.17 640.25 979.697 1053.59 1102.79 1094.91 1092.43
602000 2339.22 1010.68 706.142 1626.55 1392.62 1994.4 650.984 997.557 641.401 1457.74 1321.49 1228.32 522.705 1650.37 1155.68 865.275 1233.76 566.168 1278.03 946.749 1251.86 947.24 483.221 1113.32 477.37 497.626 1975.43 1070.57 420.024 1670.39 961.013 1516.36 793.084 901.91 1239.85 645.88 980.868 1053.29 1107.83 1095.05 1094.7
604000 2349.02 1008.21 708.302 1632.41 1400.56 1990.58 652.79 1002.07 642.04 1459.42 1326.42 1234.32 524.5 1658.26 1151.51 868.754 1234.69 565.232 1283.36 949.642 1252.15 949.502 485.931 1116.13 476.338 496.232 1980.68 1072.78 421.805 1678.1 963.06 1521.08 791.82 898.904 1240.6 650.237 980.79 1052.2 1114.75 1095.7 1097.02
606000 2358.05 1005.04 710.211 1636.57 1408.4 1986.94 654.797 1006.75 642.311 1461.56 1331.86 1240.25 526.663 1666.23 1148.19 872.558 1236.52 564.704 1289.25 951.946 1251.9 952.63 489.562 1119.43 475.458 495.542 1985.79 1075.19 423.848 1685.1 965.081 1526.29 790.594 896.647 1242.54 655.335 980.907 1050.59 1122.73 1097.61 1099.54
608000 2366.42 1002.61 712.011 1640.12 1415.52 1983.76 656.225 1010.59 642.629 1462.82 1336.45 1245.21 528.112 1674.47 1145.23 877.667 1239.8 563.985 1295.23 954.293 1252.29 954.883 492.836 1122.53 474.257 493.553 1990.95 1077.59 425.779 1691.4 966.966 1530.78 790.672 894.699 1245.01 660.72 980.449 1049.63 1130.84 1098.32 1101.93
610000 2375.19 999.514 714.048 1644.62 1422.52 1980.29 658.046 1014.88 642.799 1465.34 1341.19 1250.77 529.7 1682.29 1143.33 882.913 1243.61 563.131 1300.18 956.901 1252.43 956.626 496.001 1125.6 473.944 492.219 1995.38 1079.47 427.573 1696.08 969.125 1536.15 789.437 892.986 1248.5 665.921 978.507 1048.37 1139.54 1098.78 1104.35
612000 2383.46 998.256 716.441 1649.8 1430.6 1977.98 659.625 1018.25 643.391 1467.85 1346.71 1256.21 531.599 1690.82 1141.46 887.96 1247.79 562.486 1305.57 959.217 1253.67 958.864 499.675 1129.14 473.883 490.648 1999.89 1081.24 428.995 1701.56 970.373 1541.26 788.817 892.874 1252.04 669.912 976.161 1048.49 1149.13 1100.83 1107.07
614000 2391.36 997.472 718.631 1653.8 1438.84 1974.63 660.388 1021.83 644.618 1470.46 1352.36 1261.44 533.337 1698.65 1139.3 894.004 1251.5 561.19 1311.35 962.2 1255.22 960.984 503.083 1131.65 473.927 490.088 2004.78 1082.98 429.578 1707.4 970.38 1547.87 787.747 892.311 1255.75 673.505 973.727 1049.21 1159.32 1101.16 1109.7
616000 2398.21 997.692 721.157 1657.84 1446.41 1971.8 662.19 1024.58 646.359 1474.48 1358.51 1265.65 534.65 1706.05 1138.22 899.725 1254.27 559.883 1317.04 964.625 1256.64 961.467 507.426 1134.38 473.494 489.809 2010.45 1085.15 430.125 1712.48 970.107 1553.56 786.614 892.721 1258.61 677.375 970.927 1049.89 1169.76 1102.19 1112.31
618000 2406.17 998.811 724.399 1663.31 1453.32 1968.33 663.724 1028.34 648.553 1478.03 1363.85 1270.51 535.523 1712.63 1137.05 906.326 1257.06 558.75 1322.26 967.674 1257.42 962.408 512.494 1137.14 473.164 489.247 2016.33 1087.69 430.293 1718.52 969.929 1559.41 785.774 893.415 1260.56 680.06 967.605 1050.5 1178.41 1104.13 1114.98
620000 2413.29 1000.76 729.005 1667.52 1458.04 1965.42 664.757 1032.15 651.847 1482.02 1368.71 1275.74 535.155 1719.98 1135.84 913.397 1259.52 557.427 1326.71 969.784 1257.29 963.651 516.123 1139.7 472.829 489.731 2022.36 1089.14 430.595 1725.39 970.78 1566.01 785.118 893.872 1263.98 682.838 964.948 1052.46 1186.74 1105.17 1117.64
622000 2420.33 1002.78 733.084 1671.31 1462.42 1962.92 666 1037.12 654.444 1485.94 1373.03 1281.64 535.539 1727.02 1135.5 920.034 1262.29 555.315 1332.07 972.332 1256.12 963.812 520.047 1142.64 473.138 489.748 2026.53 1091.73 430.777 1731.33 971.841 1572.55 785.451 893.384 1267.02 685.698 964.517 1055.02 1193.44 1106.54 1120.31
624000 2426.2 1004.03 736.743 1675.58 1468.22 1960.95 666.732 1042.37 657.199 1489.63 1377.6 1288.05 535.301 1734.33 1134.36 926.04 1264.5 553.678 1337.1 974.361 1254.95 964.381 523.947 1145.06 473.218 489.857 2031.82 1093.9 431.759 1736.09 974.106 1579.85 785.867 893.642 1269.76 688.313 964.717 1057.23 1200.85 1107.91 1123
626000 2432.68 1004.31 740.463 1678.52 1473.49 1957.86 668.095 1047.91 659.805 1493.48 1380.98 1293.93 534.579 1742.81 1132.77 931.625 1267.03 553.697 1342.86 974.538 1254.14 965.59 526.966 1147.12 472.989 489.691 2035.98 1095.29 433.748 1741.83 976.688 1586.05 786.617 894.639 1271.58 691.852 964.826 1059.78 1208.54 1108.74 1125.6
628000 2438.59 1004.63 742.891 1681.77 1479.96 1954.89 671.003 1053.56 663.094 1497.86 1385.69 1297.94 533.844 1749.92 1130.83 936.951 1270.26 554.038 1349.09 974.383 1253.33 966.39 529.858 1149.67 471.965 489.115 2040.24 1097.1 435.308 1747.53 977.991 1591.35 786.552 893.562 1273.35 694.488 964.678 1062.59 1216.45 1109.3 1128.05
630000 2444.96 1005.39 746.522 1683.27 1486.41 1952.89 673.489 1059.85 666.149 1503 1390.39 1302.56 534.088 1757.31 1128.35 942.7 1273.94 553.204 1355.63 974.266 1252.68 966.861 532.234 1152.72 471.038 489.493 2045.54 1099.2 436.35 1754.22 978.956 1597.59 786.692 894.147 1275.56 698.209 963.439 1064.81 1224.39 1110.72 1130.73
632000 2451.24 1007.02 750.669 1684.94 1493.2 1951.98 675.516 1067.17 669.973 1508.18 1395.71 1306.33 533.507 1765.74 1126.21 949.065 1277.2 553.41 1361.5 975.089 1252.59 967.01 534.866 1154.84 470.582 489.501 2050.7 1101.32 438.789 1760.72 980.122 1604.77 786.088 893.433 1277.41 700.805 961.414 1067.17 1231.68 1112.97 1133.51
634000 2457.57 1008.26 755.019 1686.52 1498.83 1952.13 677.516 1074.62 673.551 1512.78 1400.86 1310.42 533.828 1774.54 1123.07 954.53 1280.86 553.683 1366.57 975.169 1252.43 968.572 537.085 1156.17 469.727 488.864 2055.3 1103.47 440.888 1767.3 980.922 1612.15 786.166 894.081 1279.21 702.921 959.93 1068.87 1239.33 1115.14 1136.22
636000 2463.5 1010.4 760.044 1689.02 1504.2 1952.49 679.79 1081.93 677.444 1517.71 1405.82 1314.62 533.975 1782.05 1119.46 959.526 1284.52 552.344 1371.08 974.858 1252.64 970.694 539.977 1158.95 468.775 487.262 2060.28 1105.1 443.337 1772.54 982.288 1618.8 787.008 893.668 1281.6 704.531 958.914 1070.54 1247.69 1116.67 1138.9
638000 2468.5 1012.86 764.311 1692.4 1509.5 1952.01 680.724 1088.37 681.142 1522.05 1411.64 1319.51 534.141 1789.34 1116.65 964.256 1287.67 551.252 1375.8 976.477 1253.98 973.712 543.736 1163.64 467.443 486.553 2065.9 1107.46 445.38 1778.17 983.819 1624.82 787.114 893.565 1284.6 706.085 958.465 1072.5 1257.07 1118.61 1141.78
640000 2473.57 1015.03 769.096 1695.85 1514.56 1950.88 681.665 1094.93 684.837 1527.32 1416.15 1324.22 534.791 1797.3 1114.07 969.265 1290.9 549.398 1380.03 977.495 1254.18 977.473 547.992 1169.1 466.419 486.094 2070.06 1110.71 447.515 1783.62 984.926 1631.73 787.503 894.214 1287.4 707.564 958.987 1074.32 1266.44 1120.18 1144.7
642000 2477.93 1017.83 774.651 1699.85 1518.34 1949.13 682.204 1099.74 687.064 1532.73 1421.77 1328.19 535.131 1805.36 1111.82 973.407 1293.9 547.628 1384.77 978.459 1256.31 981.194 552.035 1174.42 465.614 486.616 2073.41 1114.99 450.816 1789.31 985.636 1638.79 787.903 894.148 1291.59 709.761 958.766 1076.68 1275.6 1122.57 1147.65
644000 2481.17 1020.71 780.233 1702.23 1522.07 1947.57 682.531 1104.21 689.982 1538.22 1428.61 1331.76 536.122 1813.5 1110.47 977.821 1297.45 545.142 1389.67 977.658 1258.94 984.133 556.496 1180.44 464.93 486.771 2078.29 1119.92 454.422 1795.24 987.028 1646.01 788.835 894.777 1294.94 711.664 957.399 1079.19 1284.06 1124.46 1150.63
646000 2484.53 1022.75 785.694 1705 1526.74 1944.51 682.313 1109.49 692.44 1544.1 1434.9 1336.59 535.78 1820.87 1109.66 982.831 1299.4 541.761 1394.82 977.891 1262.36 986.638 561.158 1185.94 464.591 486.938 2081.72 1124.35 457.54 1802.08 988.709 1653.37 789.046 895.662 1297.26 713.092 956.127 1082.2 1292.66 1126.84 1153.51
648000 2488.1 1024.46 791.586 1705.48 1529.69 1942.25 683.541 1115.15 695.616 1549.72 1441.33 1341.76 534.57 1828.92 1108.94 987.057 1301.89 539.772 1398.98 978.268 1265.04 989.343 564.867 1191.55 464.54 486.823 2084.91 1128.6 460.721 1809.78 990.458 1661.29 790.255 897.412 1299.78 715.014 954.666 1084.78 1299.26 1128.78 1156.37
650000 2492.3 1026.89 797.635 1706.45 1532.74 1939.94 684.878 1120.2 699.032 1557.06 1448.18 1346.17 535.512 1837.13 1107.1 992.11 1304.48 536.905 1402.94 979.416 1268.68 990.996 568.816 1197.28 464.553 487.76 2089.21 1132.92 465.08 1817.1 991.897 1669.75 791.131 899.348 1303.04 717.482 951.995 1088.27 1306.23 1129.76 1159.46
652000 2496.01 1027.93 803.807 1708.44 1535.03 1937.04 685.98 1124.32 703.683 1564.19 1454.38 1350.35 536.819 1845.26 1104.91 996.646 1306.5 533.08 1406.21 980.192 1271.44 992.36 572.281 1203.3 464.174 488.535 2094.82 1136.77 469.011 1824.91 993.254 1677.25 791.713 901.656 1306.67 720.545 950.027 1091.23 1313.85 1129.54 1162.35
654000 2498.49 1029.09 809.56 1711.69 1537.04 1934.53 686.79 1128 708.266 1571.14 1460.02 1353.87 536.893 1853.28 1102.33 1002.25 1309.83 529.786 1409.27 980.862 1274.51 993.607 575.608 1208.73 463.292 489.352 2100.71 1140.14 472.953 1832.6 994.856 1683.76 791.157 904.836 1310.33 723.666 947.485 1094.86 1320.71 1129.95 1165.15
656000 2501.67 1031.27 815.146 1713 1539.56 1930.85 688.679 1131.42 713.243 1578.6 1463.95 1358.72 537.762 1860.76 1099.93 1006.94 1313.58 526.162 1412.45 981.814 1277.34 995.393 579.424 1214.58 462.666 490.468 2107.34 1143.13 477.173 1839.77 995.848 1690.46 790.148 908.015 1313.77 726.992 944.214 1097.75 1326.91 1131.5 1167.96
658000 2504.64 1033.22 821.085 1715.62 1541.51 1927.69 690.709 1133.77 716.575 1586.16 1468.01 1363.4 539.601 1869.02 1098.03 1011.32 1316.92 524.408 1416.62 982.098 1278.79 996.725 583.217 1220.18 462.694 492.314 2112.46 1146.25 480.253 1845.58 997.233 1697.68 790.457 910.22 1316.97 731.111 940.806 1100.12 1332.19 1132.37 1170.7
660000 2506.77 1035.27 826.114 1718.67 1542.52 1925.91 693.053 1136 720.08 1594.06 1470.77 1368.46 541.238 1877.01 1095.98 1017.27 1318.92 522.633 1420.59 982.855 1279.87 997.171 586.336 1224.67 462.098 492.868 2118.58 1149.07 483.354 1852.15 999.528 1704.02 790.649 913.252 1320.31 735.076 938.607 1102.34 1338.22 1132.69 1173.38
662000 2510.57 1037.24 830.971 1721.58 1544.13 1923.47 694.486 1138.22 722.939 1602.39 1473.64 1374.05 542.791 1884.71 1094.87 1023.14 1320.04 521.249 1424.58 982.801 1281.16 998.379 589.829 1229.49 461.36 493.629 2123.61 1151.47 485.756 1857.53 1002.68 1709.43 790.074 915.283 1323.84 739.371 936.699 1105.47 1344.61 1133.61 1176.03
664000 2514.58 1038.84 835.903 1723.67 1545.64 1922.21 695.842 1141.07 726.698 1610.04 1475.59 1379.15 543.496 1892.86 1091.81 1029.15 1321.41 519.526 1428.61 982.652 1281.67 998.081 593.13 1234.39 461.155 493.335 2128.96 1154.6 489.003 1863.55 1006.61 1716.12 788.981 917.965 1326.4 743.552 935.545 1108.33 1351.15 1134.8 1178.65
666000 2517.67 1040.73 841.102 1726.29 1548.8 1921.33 697.678 1144.17 730.451 1618.24 1477.53 1385.29 544.116 1901.94 1090.02 1035.19 1322.34 518.441 1433.44 983.853 1281.88 997.036 596.119 1238.9 461.908 493.613 2134.7 1158.08 492.511 1869.32 1009.4 1723.33 788.553 919.935 1329.87 747.75 933.537 1111.74 1358.14 1136.64 1181.54
668000 2521.71 1042.51 846.583 1729.53 1551.88 1920.34 699.269 1146.67 733.548 1625.93 1480.14 1390.42 544.328 1911.09 1088 1040.34 1322.3 518.539 1438.94 985.226 1284.69 994.787 599.469 1241.99 462.936 493.346 2140.64 1162.07 494.685 1876.32 1011.05 1730.08 788.251 922.237 1333.06 751.063 930.718 1114.63 1365.36 1138.97 1184.34
670000 2525.27 1044.92 850.931 1732.05 1554.73 1919.51 701.254 1148.92 736.808 1634.21 1483.08 1395.97 543.775 1920.49 1086.43 1045.92 1322.75 518.319 1444.32 987.424 1285.71 991.265 602.33 1246.24 463.1 494.17 2146.48 1165.78 498.496 1882.79 1012.74 1735.54 787.53 925.534 1335.34 755.287 927.973 1118.31 1371.8 1142.51 1187.15
672000 2528.04 1046.13 856.402 1734.82 1558.36 1919.57 703.652 1150.91 739.525 1642.72 1486.2 1401.79 543.063 1930.43 1084.53 1050.38 1323.27 517.498 1449.37 988.781 1287.14 987.869 604.154 1250.11 462.783 494.523 2152.41 1169.52 502.238 1889.34 1015.31 1741.65 788.49 929.372 1337.55 759.392 924.531 1121.19 1376.9 1145.11 1189.88
674000 2531.08 1047.06 861.345 1737.36 1563.31 1920.64 706.079 1152.28 741.918 1651.38 1489.23 1407.2 542.916 1940.64 1081.64 1055.05 1323.66 516.354 1454.02 990.137 1287.65 985.461 606.059 1253.88 462.365 493.971 2157 1173.15 506.422 1894.46 1016.61 1746.09 789.631 931.701 1339.58 762.068 920.847 1124.09 1381.42 1147.37 1192.33
676000 2533.31 1047.36 867.101 1740.41 1567.81 1921.67 707.76 1152.91 743.849 1658.54 1493.51 1413.37 543.109 1949.93 1078.7 1060.53 1323.46 515.982 1457.8 992.189 1288.11 982.401 608.989 1258.74 462.298 492.311 2161.05 1176.6 510.149 1898.6 1018.46 1752.27 790.191 934.582 1341.96 766.09 916.569 1127.58 1385.2 1149.7 1194.78
678000 2535.18 1047.27 872.689 1744.41 1571.63 1923.07 709.752 1153.9 746.71 1666.07 1499.49 1419.98 543.876 1959.73 1075.99 1065.34 1324.73 515.009 1461.65 993.974 1288.37 979.023 611.184 1261.83 461.951 490.877 2163.52 1179.6 513.664 1901.91 1019.87 1757.64 790.603 938.408 1343.63 768.786 911.354 1131.8 1389.97 1151.94 1197.16
680000 2539.73 1046.15 878.114 1749.55 1575.63 1922.71 712.177 1155.59 748.938 1673.75 1504.85 1426.89 544.476 1970.57 1073.32 1070.99 1326.3 514.387 1465.4 995.981 1286.68 976.575 614.03 1264.82 461.896 489.262 2166.47 1182.64 518.35 1903.7 1021.45 1762.35 791.483 941.472 1344.6 771.751 907.089 1135.68 1395.38 1153.31 1199.61
682000 2545.12 1045.17 883.105 1755.49 1579.38 1922.91 714.48 1157.81 752.378 1680.77 1510.55 1433.64 545.064 1980.43 1069.14 1076.59 1328.51 514.188 1468.98 997.728 1286.05 972.601 616.427 1267.65 462.597 487.821 2171.42 1185.06 524.466 1905.37 1023.41 1766.52 791.711 946.034 1344.49 774.597 902.328 1138.9 1400.59 1153.98 1202.09
684000 2549.33 1045.27 886.988 1760.68 1581.11 1923.35 716.252 1160.36 756.167 1686.81 1516.05 1440.75 545.55 1990.21 1064.64 1081.54 1333.31 513.362 1473.11 999.551 1286.67 968.732 618.929 1271.37 462.851 486.538 2175.55 1187.44 529.739 1906.94 1025.72 1770.65 791.787 950.914 1345.7 777.1 899.12 1143.97 1404.89 1154.84 1204.6
686000 2553.92 1044.47 891.119 1764.39 1582.72 1923.86 718.509 1162.83 760.171 1693.71 1521.23 1447.92 546.357 1999.58 1060.96 1086.91 1337.15 513.27 1477.24 1001.34 1287.13 964.41 622.166 1275.63 463.145 485.109 2179.63 1190.8 535.032 1907.56 1029.05 1774.64 791.374 955.906 1346.44 779.96 896.063 1149.22 1409.55 1155.81 1207.16
688000 2559.39 1043.11 895.613 1768.97 1583.12 1923.68 720.631 1165.61 763.054 1699.89 1526.59 1453.86 546.661 2010.55 1057.1 1091.7 1340.33 512.801 1482.21 1002.81 1288.06 961.225 625.665 1280.24 462.822 484.415 2182.45 1193.33 540.99 1908.59 1032.38 1778.07 791.21 960.153 1347.66 782.034 893.003 1154.9 1414.34 1156.33 1209.64
690000 2563.87 1041.53 898.788 1774.43 1582.76 1924.87 722.711 1168.76 766.024 1706.98 1532.29 1458.65 547.939 2021.36 1053.98 1096.55 1342.99 512.102 1487.41 1003.75 1288.34 958.713 629.061 1285.44 463.651 483.294 2185.38 1198.04 546.722 1909.03 1034.98 1781.11 790.142 964.71 1348.11 783.216 888.931 1160.56 1420.1 1156 1212.08
692000 2566.76 1041.66 903.546 1778.95 1582.41 1926.88 723.85 1171.77 768.667 1714.44 1539.2 1462.8 549.155 2032.35 1051.55 1101.47 1344.07 511.322 1492.9 1004.23 1290.18 956.55 631.325 1290.99 464.697 482.5 2187.78 1201.14 551.947 1909.94 1038.19 1784.33 789.051 968.433 1347.72 784.673 886.25 1165.57 1427.08 1156.37 1214.57
694000 2569.51 1042.4 908.148 1783.75 1582.25 1930.63 724.531 1174.52 770.816 1720.86 1546.34 1466.58 550.563 2043.2 1047.79 1106.87 1345.33 512.475 1496.28 1005.87 1293.82 954.766 633.079 1295.4 465.946 481.006 2189.18 1203.73 557.349 1912.35 1040.91 1787.26 788.308 973.089 1346.65 785.883 883.826 1171.32 1432.72 1155.61 1217.02
696000 2572.33 1042.48 912.832 1789.08 1582.2 1934.64 724.883 1177.13 772.699 1727.81 1553.62 1469.7 551.255 2054.53 1045.73 1112.85 1346.65 512.289 1499.97 1006.73 1296.52 952.662 635.126 1299.03 466.335 480.329 2193.06 1205.93 563.404 1914.26 1044.28 1790.93 787.686 977.057 1345.97 786.78 880.617 1177.2 1437.56 1157.82 1219.55
698000 2575.35 1041.77 917.481 1794.26 1582.82 1937.81 726.028 1180.67 775.53 1735.61 1561.83 1473.8 551.528 2064.3 1044.35 1118.2 1347.43 512.402 1504.02 1006.42 1299.06 951.436 637.373 1304.32 466.291 478.782 2197.97 1207.74 569.655 1915.88 1046.15 1793.97 787.005 981.077 1345 788.269 878.295 1181.71 1442.78 1159.62 1222.1
700000 2577.77 1040.06 921.459 1797.98 1581.85 1939.87 726.105 1183.47 778.724 1741.64 1569.62 1479.35 552.567 2074.22 1043.73 1123.42 1347.5 513.479 1507.02 1006.49 1302.3 949.542 639.149 1309.68 466.801 478.271 2203.99 1209.65 574.987 1917.21 1048.54 1798.07 786.546 983.83 1343.3 788.815 876.919 1186.78 1447.46 1160.88 1224.48
702000 2579.48 1038.7 925.997 1799.81 1581.36 1942.45 725.359 1186.3 781.629 1748.42 1577.75 1485.1 552.985 2083.66 1041.63 1129.73 1347.03 514.24 1509.9 1006.54 1306.58 948.226 640.774 1314.31 467.631 477.584 2209.74 1211.94 580.945 1919.06 1051.65 1801.41 785.783 987.465 1340.15 789.483 875.423 1191.98 1450.76 1162.87 1226.8
704000 2580.1 1037.97 930.892 1802.31 1581.41 1946.29 725.358 1189.19 784.61 1755.91 1585.37 1491.51 553.437 2092.52 1038.61 1134.85 1348.1 515.957 1511.68 1007.36 1309.16 948.269 641.739 1318.16 468.44 476.009 2215.34 1214.11 587.011 1920.24 1054.7 1803.85 785.67 991.609 1337.98 788.709 874.679 1197.42 1454.84 1163.24 1229.12
706000 2579.71 1037.76 935.085 1803.6 1581.17 1949.6 725.828 1191.45 787.339 1762.86 1591.76 1498.26 553.222 2100.89 1034.08 1139.17 1349.52 517.526 1514.71 1007.61 1310.96 948.165 641.888 1322.61 469.587 474.899 2222.48 1215.29 593.121 1920.7 1058.52 1806.66 785.307 996.616 1335.83 787.201 874.196 1202.94 1459.53 1163.7 1231.28
708000 2579.35 1037.03 940.768 1805.01 1580.54 1952.95 727.218 1193.21 790.658 1769.91 1597.79 1504.26 553.018 2110.86 1030 1143.65 1351.33 518.9 1517.87 1007.3 1312.28 948.187 641.826 1326.89 470.826 473.486 2228.17 1214.99 598.685 1920.75 1061.53 1809.42 784.352 1000.69 1333.62 785.702 874.523 1207.89 1464.55 1164.58 1233.36
710000 2579.36 1036.26 945.908 1807.63 1579.42 1956.5 727.901 1195.91 793.167 1776.83 1603.19 1509.87 553.292 2120.13 1026.45 1147.3 1353.98 519.781 1520.68 1008.27 1314.14 946.555 642.123 1331.54 471.405 472.876 2233.46 1216.74 605.234 1921.59 1064.22 1812.38 783.243 1003.4 1332.01 784.327 874.854 1212.14 1470.55 1165.48 1235.5
712000 2578.06 1035.79 949.52 1810.01 1580.1 1959.93 728.836 1197.2 795.876 1783.68 1607.76 1515.98 554.227 2129.4 1022.86 1152.24 1355.59 520.624 1522.54 1009.76 1315.66 945.384 643.572 1336.57 471.995 471.922 2235.84 1218.19 610.764 1922.84 1066.6 1815.42 782.409 1004.84 1332.16 783.207 875.18 1217.14 1477.26 1166.58 1237.59
714000 2577.82 1035.89 953.013 1814.15 1580.58 1963.02 729.422 1198.7 798.801 1790.49 1611.91 1521.14 554.88 2137.95 1020.37 1158.17 1357.04 520.954 1524.07 1010.8 1316.32 942.808 643.688 1340.61 473.667 472.499 2239.03 1218.36 616.828 1925.6 1068.76 1818.98 780.267 1008.16 1331.4 782.824 874.115 1222.71 1485.06 1168.05 1239.72
716000 2577.3 1036.61 956.616 1817.94 1579.7 1967.18 730.626 1199.47 802.633 1796.65 1615.94 1526.43 554.94 2146.66 1017.21 1163.4 1360.01 521.345 1525.23 1010.57 1317.91 939.865 643.642 1344.84 475.118 472.418 2242.8 1218.31 622.605 1929.38 1069.94 1821.56 777.116 1011.52 1330.96 781.542 873.468 1227.7 1492.41 1167.72 1241.68
718000 2578 1037.68 960.695 1822.28 1581.05 1970.77 732.247 1199.52 805.858 1802.91 1620.3 1531.48 556.08 2153.88 1015.23 1168.28 1362.25 522.047 1527.42 1011.09 1319.27 936.581 644.032 1347.72 476.914 472.524 2246.85 1218.46 628.999 1932.35 1071.73 1824.18 773.84 1014.72 1331.47 779.774 872.333 1232.14 1499.4 1167.81 1243.75
720000 2579.27 1039.09 964.95 1826.17 1582.08 1973.55 733.731 1200.77 810.384 1809.89 1625.44 1537.53 557.52 2160.76 1013.12 1171.9 1363.75 523.991 1529.08 1011.62 1321.09 936.627 644.135 1351.24 478.98 472.124 2250.25 1219.57 635.614 1935.41 1073.94 1827.3 772.383 1017.72 1330.37 779.307 870.97 1237.45 1505.58 1168.62 1246.08
722000 2581.28 1039.82 969.764 1829.62 1581.74 1975.33 734.225 1201.14 815.858 1817.34 1631.32 1544.06 559.254 2168.01 1010.54 1175.33 1364.47 524.683 1530.9 1012.06 1322.64 936.448 643.425 1355.68 481.061 471.045 2253.74 1221.97 642.376 1938.51 1076.08 1831.5 770.236 1022.64 1329.43 777.18 868.948 1241.77 1512.25 1169.84 1248.34
724000 2582.93 1040.79 974.697 1833.08 1582.05 1977.9 734.769 1199.97 821.491 1824.96 1637.71 1550.47 560.376 2176.47 1007.06 1178.62 1365.51 524.882 1532.18 1013.55 1323.84 935.874 643.98 1359.44 482.016 470.26 2256 1224.91 648.634 1942.49 1079.31 1835.14 768.172 1026.36 1328.03 775.907 867.468 1246.32 1518.7 1172.34 1250.62
726000 2584.49 1041.2 978.14 1834.75 1581.06 1979.3 736.933 1199.27 826.37 1831.44 1645.37 1557.62 560.898 2185.96 1004.65 1181.75 1366.74 525.123 1534.24 1013.82 1326.04 935.708 645.192 1364.25 483.06 469.142 2258.2 1227.7 654.89 1946.26 1081.55 1837.05 766.465 1030.13 1326.44 776.543 866.448 1250.87 1524.26 1174.49 1252.85
728000 2585.53 1040.94 981.822 1836.04 1581.01 1980.75 738.287 1198.8 831.743 1837.91 1652.22 1564.93 560.916 2195.31 1001 1184.14 1367.14 525.547 1536.08 1013.63 1328.79 934.209 646.661 1369.1 484.052 468.146 2260.27 1229.82 661.081 1949.48 1085.06 1838.82 765.304 1033.66 1325.25 776.977 865.765 1255.98 1529.82 1175.38 1254.93
730000 2588.24 1040.63 985.283 1837.94 1582.65 1980.04 738.722 1199.33 837.76 1845.34 1658.16 1572.26 561.597 2204.24 996.872 1186.34 1367.53 525.949 1536.34 1013.59 1331.43 933.276 648.584 1374.04 484.878 466.633 2262.03 1232.56 666.194 1952.48 1087.04 1840.62 764.009 1038.09 1324.97 776.867 865.532 1260.65 1535.19 1175.41 1256.98
732000 2590.14 1038.34 989.779 1839.06 1583.62 1980.24 739.609 1200.97 843.321 1852.62 1664.47 1580.4 561.364 2214.01 992.456 1187.24 1368.36 526.606 1536.65 1014.46 1335.04 930.354 649.742 1378.72 486.395 465.728 2264.96 1235.46 672.299 1956.66 1088.32 1843.22 762.573 1043.94 1327.38 777.293 864.894 1264.36 1541.3 1175.59 1259.2
734000 2592.93 1038.4 994.685 1840.5 1585.23 1979.12 740.607 1202.38 850.057 1858.76 1670.74 1588.73 560.661 2223.5 987.735 1188.81 1369.17 525.898 1538.39 1016.28 1338.47 926.703 651.167 1383.53 487.455 465.925 2267.17 1238.23 676.852 1961.07 1089.73 1846.4 760.728 1049.74 1331.48 777.502 863.583 1268.2 1548.8 1176.19 1261.54
736000 2595.55 1038.24 998.794 1843.01 1586.07 1978.43 741.655 1203.75 857.826 1865.92 1678.51 1597.87 559.958 2233.37 983.631 1192.16 1371.48 525.206 1540.17 1017.14 1341.58 923.92 651.693 1388.74 488.771 465.017 2269.17 1241.98 681.787 1966.94 1090.44 1848.05 760.389 1055.73 1333.27 777.076 861.905 1271.16 1557.53 1177.74 1264.04
738000 2599.12 1037.28 1002.64 1844.8 1587.7 1977.16 741.632 1203.14 865.381 1873.54 1687.18 1606.21 559.717 2242.1 981.146 1196 1374.23 523.832 1541.12 1017.15 1344.01 921.202 652.385 1392.53 490.622 463.393 2270.84 1244.35 687.017 1972.45 1091.58 1851.19 759.835 1061.21 1334.69 778.316 859.785 1274.3 1566.64 1178.92 1266.41
740000 2601.25 1036.46 1004.36 1847.32 1589.18 1976.92 741.777 1201.41 872.613 1882.34 1695.29 1613.96 559.665 2250.39 978.204 1200.24 1376.44 521.196 1540.49 1017.26 1345.48 917.191 652.62 1396.5 492.419 462.077 2272.92 1247.56 692.986 1978.57 1092.12 1853.7 759.021 1065.48 1336.72 778.887 858.306 1275.15 1573.73 1179.08 1268.43
742000 2603.88 1036.53 1006.35 1850.95 1590.93 1976.84 743.048 1199.05 878.867 1890.3 1704.08 1621.56 558.987 2259.2 975.111 1203.11 1378.94 520.384 1541.47 1016.65 1347.43 914.168 653.656 1400.61 494.023 461.097 2276.68 1250.81 699.18 1984 1091.77 1856.14 758.437 1070.39 1339.13 780.125 855.913 1276.6 1580.58 1180.17 1270.68
744000 2606.21 1035.19 1008.81 1854.99 1592.79 1977.21 743.581 1197.83 886.515 1898.13 1711.46 1628.82 557.73 2268.97 972.511 1206.29 1380.43 518.756 1543.6 1016.3 1349.96 910.726 654.516 1404.88 495.673 460.188 2280.04 1252.9 706.289 1989.83 1092.07 1858.53 757.989 1074.58 1340.69 781.571 853.105 1279.48 1588.28 1181.09 1272.96
746000 2607.62 1034.69 1011.37 1858.81 1594.27 1977.51 743.234 1196.47 894.675 1905.56 1719.7 1635.66 555.333 2278.26 969.488 1210.09 1381.46 516.825 1545.92 1015.44 1352.18 907.719 655.775 1409.31 496.978 459.574 2281.72 1254.5 713.903 1995.39 1092.71 1861.43 758.202 1078.22 1341.97 784.547 850.333 1282.39 1596.13 1182.54 1275.2
748000 2609.56 1033.71 1014.32 1863.8 1595.21 1978.56 741.909 1194.58 902.244 1913.85 1727 1642.41 552.936 2288.58 967.777 1212.69 1382.37 513.84 1547.82 1014.19 1355.59 904.504 657.637 1412.81 497.703 458.787 2283.65 1256.13 720.83 2000.88 1093.26 1864.54 759.593 1081.51 1343.94 787.653 847.356 1286.06 1604.07 1184.62 1277.46
750000 2609.25 1033.58 1018.37 1869.12 1597.78 1979.02 741.882 1192.55 910.557 1921.24 1733.46 1649.32 549.685 2297.74 965.706 1216.04 1382.98 511.599 1549.03 1012.41 1358.47 901.422 660.102 1417.53 497.925 458.627 2285.47 1257.17 727.516 2005.63 1093.08 1867.96 759.789 1084.66 1344.54 790.76 843.319 1290.05 1612.79 1187.21 1279.63
752000 2608.15 1032.05 1022.68 1873.1 1600.98 1980.25 742.715 1190.92 917.741 1928.57 1739.44 1656.77 548.791 2306.32 962.543 1218.98 1383.58 508.618 1550.26 1011.77 1360.84 898.195 663.338 1421.97 499.733 457.701 2287.95 1258.37 733.798 2010.44 1092.03 1870.39 759.436 1089.14 1345.93 793.548 839.611 1294.08 1621.7 1190.51 1281.82
754000 2606.68 1030.17 1025.72 1877.22 1603.17 1981.15 742.504 1188.21 925.078 1935.85 1744.48 1662.69 547.31 2315.91 960.726 1222.11 1384.67 505.213 1552.87 1011.59 1364.14 894.936 666.391 1426.45 501.016 457.297 2292.08 1260.3 738.936 2016.35 1091.08 1873.97 758.682 1094.34 1346.66 797.083 834.798 1298.88 1630.6 1194.04 1284.03
756000 2607.43 1029.1 1027.94 1880.14 1604.77 1981.95 741.856 1186.26 931.998 1943.6 1749.75 1668.52 545.687 2324.95 959.389 1224.82 1386.41 501.263 1556.06 1010.35 1368.16 891.773 668.993 1431.59 502.508 456.428 2297.13 1262.61 743.86 2022.21 1089.75 1876.87 758.917 1099.01 1347.44 799.722 830.114 1304.64 1639.81 1198.69 1286.31
758000 2607.11 1028.2 1029.32 1881.92 1607.78 1982.7 740.609 1185.42 939.96 1951.17 1755.68 1674.85 544.238 2333.23 958.304 1227.33 1387.81 497.945 1559.18 1008.9 1370.67 889.236 672.084 1437.56 503.295 455.097 2300.63 1265.53 748.066 2027.27 1089.38 1880.31 759.034 1102.98 1349.03 802.786 825.963 1309.07 1649.99 1202.35 1288.55
760000 2607 1027.66 1031.34 1885.39 1609.47 1985.38 740.446 1184.79 946.763 1959.85 1760.35 1679 542.54 2342.53 956.429 1229.8 1390.26 494.642 1561.64 1009.27 1374.23 886.591 675.281 1443.67 503.56 454.346 2304.04 1269.01 752.793 2031.21 1089.54 1881.34 759.071 1108.15 1350.32 805.644 822.045 1313.26 1659.46 1207.26 1290.88
762000 2607.64 1026.82 1033.66 1888.53 1612.54 1985.9 740.691 1184.27 953.769 1968.22 1765.57 1684.37 541.087 2352.8 955.784 1232.18 1392.4 491.154 1562.97 1008.38 1377.11 883.941 678.567 1448.52 503.324 453.296 2305.89 1271.61 757.379 2034.34 1088.79 1881.91 759.183 1113.37 1352.18 809.132 817.631 1318.63 1670.16 1210.24 1293.1
764000 2607.64 1026.04 1037.97 1892.11 1616.31 1985.98 740.746 1183.72 960.381 1975.19 1769.93 1689.9 539.33 2363.22 955.044 1234.56 1395.04 488.555 1566.07 1007.99 1379.47 882.88 680.945 1451.96 504.007 451.925 2305.92 1274.08 763.085 2037.02 1086.73 1883.23 760.07 1119.16 1353.39 813.525 812.959 1323.56 1681.39 1214.32 1295.38
766000 2606.44 1026.81 1041.9 1897.09 1621.82 1987.03 740.63 1183.21 966.639 1982.9 1774.77 1696.95 536.906 2371.68 954.82 1235.22 1397.43 485.465 1567.72 1007.07 1382.36 880.756 683.428 1455.95 504.244 450.125 2307.66 1276.52 768.16 2040.26 1083.2 1885.13 761.278 1123.7 1353.89 817.919 809.16 1326.48 1691.69 1218.34 1297.57
768000 2604.42 1027.33 1045.42 1900.94 1626.72 1988.27 740.527 1182.83 972.349 1989.93 1780.21 1703.4 534.672 2380.56 954.537 1234.44 1400.12 483.09 1569.74 1005.99 1385.02 879.122 685.534 1461.82 504.209 447.198 2309.37 1278.94 773.299 2044.12 1078.35 1888.03 762.926 1128.07 1354.07 822.303 805.837 1328.9 1702.55 1222.22 1299.68
770000 2600.57 1027.75 1048.07 1904.72 1631.71 1989.42 740.164 1182.98 978.57 1997.3 1784.63 1708.82 531.855 2389.83 953.548 1233.89 1402.27 479.661 1571.32 1005.56 1389.37 879.17 687.692 1467.37 504.352 444.359 2310.74 1280.84 778.483 2048.34 1073.01 1889.28 764.008 1132.01 1354.25 825.938 801.257 1332.27 1714.01 1224.74 1301.6
772000 2594.21 1028.58 1050.1 1906.76 1636.32 1989.01 740.133 1185.26 984.805 2005.29 1790.57 1714.42 528.827 2399.36 953.443 1233.19 1403.35 476.103 1572.81 1005.53 1393.53 879.337 688.988 1470.88 504.478 442.108 2312.7 1284.02 783.482 2052.64 1069.26 1889.39 764.717 1134.54 1352.88 829.941 795.691 1335.85 1726.37 1227.16 1303.4
774000 2589.56 1028.26 1051.37 1909.5 1640.84 1988.87 740.815 1186.6 991.427 2012.62 1796.62 1719.92 526.776 2408.36 952.73 1231.08 1405.69 472.712 1572.58 1005.86 1397.75 879.337 690.534 1474.82 505.292 439.737 2314.86 1287.59 788.784 2057.72 1065.75 1891.79 765.836 1136.13 1350.74 833.455 790.225 1340.05 1739.27 1228.99 1305.27
776000 2586.84 1026.73 1053.78 1912.04 1649.14 1988.4 741.213 1187.65 998.716 2018.77 1803.85 1725.53 523.553 2418.11 951.131 1229.24 1408.37 468.893 1572.74 1005.45 1402.17 879.932 692.775 1478.93 506.345 438.075 2317.95 1291.26 793.951 2062.37 1061.74 1894.42 768.633 1137.7 1349.22 836.992 785.467 1343.78 1751.91 1230.09 1307.35
778000 2584.84 1026.03 1056.98 1914.36 1657.26 1988.8 741.09 1188.48 1004.67 2024.62 1811.05 1731 520.865 2428.03 950.018 1226.77 1409.7 466.468 1572.94 1004.96 1406.63 880.964 694.09 1482.45 507.048 436.174 2319.44 1293.86 799.135 2067.21 1057.97 1897.44 770.08 1137.47 1347.57 839.93 780.17 1347.1 1764.1 1230.43 1309.2
780000 2581.63 1024.99 1059.46 1915.3 1666.49 1989.39 740.767 1189.41 1011.24 2030.74 1818.55 1736.1 517.405 2438.91 947.948 1224.93 1409.86 464.03 1573.78 1002.13 1411.56 881.276 696.967 1486.45 508.184 433.718 2319.36 1296.12 803.907 2071.87 1053.77 1900.05 771.015 1138.95 1347.54 842.198 774.83 1350.87 1776.15 1230.16 1310.95
782000 2580.21 1024.68 1061.91 1915.63 1675.33 1988.68 741.63 1191.98 1016.66 2037.37 1826.42 1742.4 513.492 2450.88 944.854 1223.13 1408.19 462.493 1575.46 1000.83 1415.43 882.47 699.181 1491.06 509.317 430.757 2322.18 1299.42 806.869 2077.39 1050.01 1901.99 771.865 1139.26 1348.01 845.237 769.627 1353.23 1785.41 1229.6 1312.76
784000 2576.21 1024.35 1063.44 1916.98 1682.58 1989.06 742.073 1194.21 1021.19 2044.54 1832.88 1748.71 509.896 2463.7 940.859 1221.04 1408.12 461.875 1576.49 999.594 1419.89 882.086 700.292 1494.67 510.459 428.218 2322.76 1301.52 810.143 2082.24 1046.94 1905.18 773.669 1140.36 1348.57 849.418 765.721 1357.06 1793.8 1228.56 1314.48
786000 2571.67 1023.66 1064.19 1920.37 1690.25 1989.69 743.119 1196.99 1026.43 2052.6 1840.18 1756.56 506.01 2475.67 937.823 1220.5 1407.35 461.648 1577.17 998.438 1425.29 881.103 701.051 1498.67 511.693 425.375 2322.84 1303.91 813.737 2087.77 1045.13 1906.87 774.542 1141.67 1349.52 853.131 762.373 1361.51 1802.18 1227.76 1316.41
788000 2567.57 1024.4 1065.55 1923.49 1696.45 1988.92 744.038 1198.51 1031.23 2059.88 1846.69 1764.59 501.375 2489.44 934.823 1220.18 1407.48 462.22 1579.26 996.7 1431.29 880.014 702.85 1503.11 512.556 422.201 2323.39 1307.01 816.838 2093.98 1042.04 1908.55 774.186 1142.33 1350.65 857.576 759.11 1364.98 1810.62 1227.73 1318.35
790000 2565.1 1024.78 1066.78 1926.16 1701.49 1988.57 744.716 1200.88 1037.65 2067.76 1854.68 1772.58 498.323 2501.26 932.674 1219.58 1407.23 462.397 1581.53 996.207 1438.48 878.873 703.737 1506.31 514.003 418.664 2323.62 1309.17 820.305 2098.85 1039.52 1909.68 773.9 1143.49 1351.94 862.295 755.056 1368.06 1820.73 1228.25 1320.38
792000 2561.63 1024.69 1068.79 1929.15 1706.05 1986.85 745.64 1202.92 1042.08 2076.06 1862.9 1780.8 494.764 2513.5 930.363 1218.7 1406.12 461.747 1583.48 996.693 1446.8 878.216 704.95 1508.73 514.579 415.32 2322.68 1312.79 824.376 2104.32 1036.26 1911.79 775.13 1144.84 1352.95 867.483 752.319 1371.04 1831.22 1227.97 1322.42
794000 2558.82 1024.82 1070.65 1932.69 1712.09 1986.03 745.982 1205.55 1046.61 2083.57 1870.7 1790.42 492.048 2524.02 927.712 1216.47 1405.52 461.696 1586.1 997.317 1456.85 876.546 706.087 1509.31 515.618 412.464 2323.59 1315.85 829.37 2111.02 1033.28 1914.14 776.409 1146.35 1353.15 871.393 749.385 1373.98 1842.19 1228.4 1324.6
796000 2558.43 1025.53 1073.14 1935.28 1717.33 1984.49 746.864 1206.33 1051.45 2091 1879.16 1798.49 489.567 2535.41 924.499 1215 1404.76 460.329 1588.41 998.199 1465.84 875 706.64 1510.11 517.675 408.699 2323.93 1319.61 834.04 2117.8 1029.76 1915.74 778.25 1147.5 1353.79 874.554 745.726 1377.8 1852.38 1229.62 1326.7
798000 2557.66 1025.02 1074.69 1939.2 1722.24 1982.52 747.057 1206.96 1055.28 2098.06 1887.03 1804.95 486.472 2547.89 921.91 1213.6 1404.32 459.292 1590.47 998.082 1474.58 872.353 707.472 1511.82 519.625 406.035 2326.09 1321.49 837.167 2125.41 1026.15 1918.22 780.6 1148.04 1354.31 878.041 742.768 1382.98 1861.69 1230.51 1328.7
800000 2557.25 1024.8 1076.32 1944.86 1728.12 1980.22 748.1 1208.15 1058.8 2105.71 1894.94 1809.63 485.126 2561.07 919.975 1212.81 1403.94 456.741 1591.53 999.177 1484.16 869.864 707.484 1512.64 522.478 403.956 2325.42 1323.54 839.186 2133.35 1021.95 1920.5 782.811 1147.17 1354.55 880.927 741.78 1387.6 1872.71 1232.7 1330.8
802000 2556.34 1025.5 1077.02 1950.72 1733.92 1978.76 748.98 1209.35 1060.64 2113.96 1904 1815.56 482.916 2574.31 918.529 1212.06 1404.19 454.419 1592.34 999.842 1493.78 866.123 707.826 1512.66 526.345 402.05 2324.22 1326.96 841.432 2140.52 1017.63 1921.99 784.886 1146.74 1354.03 884.382 740.226 1394.34 1882.62 1233.83 1332.9
804000 2555.65 1028.16 1079.02 1956.31 1741.36 1976.96 749.272 1211.57 1062.51 2121.38 1912.02 1820.12 481.696 2587.61 916.618 1210.81 1403.49 450.563 1594.75 1000.28 1503.27 861.357 708.238 1513.33 528.637 399.217 2321.62 1330.74 844.221 2147.99 1012.94 1924.96 785.748 1146.51 1353.58 887.123 738.958 1400.18 1892.71 1233.99 1334.89
806000 2553.79 1030.98 1080.82 1961.06 1749.17 1975 749.824 1213.41 1064.78 2129.23 1919.09 1823.18 480.478 2600.65 914.53 1211.1 1402.97 446.938 1597.2 1000.77 1512.58 854.933 708.441 1515.04 531.704 396.425 2319.81 1334.12 847.457 2156.2 1007.93 1926.71 785.902 1145.25 1351.96 891.773 738.825 1406.22 1901.65 1234.35 1336.81
808000 2555 1033.43 1083.06 1966.18 1756.46 1973.7 750.058 1214.16 1067.24 2137.65 1925.11 1825.51 478.791 2612.78 911.982 1212.3 1403.17 443.759 1599.38 1000.67 1520.85 849.418 708.853 1514.95 534.341 394.99 2317.03 1337.88 851.215 2165.55 1001.45 1929.69 786.957 1144.03 1350.47 897.31 738.783 1412.44 1910.19 1235.52 1338.81
810000 2556 1034.84 1084.75 1972.31 1762.71 1972.92 749.019 1215.99 1068.15 2145.21 1930.44 1828.18 477.192 2624.68 910.533 1213.42 1403.37 442.196 1601.27 999.471 1528.32 844.875 708.109 1513.91 536.402 392.593 2315.11 1341.59 855.05 2175.27 996.029 1931.91 788.918 1144.79 1350.45 902.669 737.793 1417.91 1919.45 1237.23 1340.78
812000 2557.07 1037.35 1088.04 1980.04 1769.58 1970.53 751.385 1218.12 1069.49 2153.49 1936.76 1830.89 476.306 2637.21 909.243 1214.67 1401.9 440.192 1602.35 998.087 1535.87 841.823 708.817 1513.77 537.878 390.209 2312.99 1346.93 859.048 2185.64 991.031 1932.56 789.189 1144.75 1349.39 907.819 737.551 1424.8 1929.11 1239.05 1343.02
814000 2557.89 1040.61 1090.28 1986.09 1779.34 1968.65 752.242 1220.58 1070.49 2162.49 1944.83 1833.69 476.447 2650.06 907.667 1215.15 1401.77 437.857 1604.99 996.051 1542.85 838.667 710.382 1515.88 539.217 388.143 2309.64 1352 863.466 2196.53 987.068 1932.76 787.909 1145.11 1347.25 913.197 737.039 1431.66 1938.14 1239.44 1345.34
816000 2560.02 1042.62 1092.4 1992.22 1790.09 1967.24 752.458 1221.98 1072.33 2172.01 1951.87 1836.44 476.863 2662.99 905.092 1215.64 1402.2 434.635 1607.72 994.961 1551.05 835.137 711.793 1516.97 541.676 386.144 2307 1357.69 866.443 2206 983.364 1934.23 787.06 1145.58 1347.96 917.755 735.854 1438.35 1948.04 1240.17 1347.75
818000 2561.68 1045.42 1095 1997.66 1800.86 1965.42 753.378 1223.75 1075.91 2180.65 1960.03 1839.1 476.862 2676.47 902.225 1217.28 1402.99 431.591 1611.17 994.95 1557.54 833.459 713.214 1517.78 543.185 383.192 2305.22 1362.31 870.028 2215.29 978.645 1935.57 785.522 1145.79 1346.79 922.365 734.559 1445.02 1957.52 1241.4 1350.17
820000 2563.97 1049.31 1097.01 2002.38 1809.2 1963.43 754.858 1225.83 1079.74 2188.96 1968.15 1841.35 477.602 2690.7 900.255 1218.57 1403.5 429.014 1613.94 993.302 1562.42 832.566 714.609 1519.08 544.594 380.843 2303.81 1366.16 873.647 2225.78 975.992 1937.2 784.473 1145.59 1345.95 927.387 734.654 1451.88 1965.45 1241.35 1352.61
822000 2568.2 1053.16 1099.24 2006.63 1819.94 1961.32 756.476 1227.84 1083.15 2196.86 1976.24 1844.69 478.52 2705.41 898.789 1220.33 1402.99 424.053 1618.2 991.386 1568.08 832.54 716.159 1519.98 545.243 378.604 2303.69 1369.75 876.458 2234.59 971.484 1938.38 784.18 1144.63 1345.86 932.168 734.948 1459.32 1972.42 1242.35 1355.11
824000 2570.55 1058.37 1101.12 2011.36 1829.18 1957.88 758.28 1230.98 1085.98 2205.87 1983.24 1847.93 478.79 2718.79 896.873 1220.77 1402.23 420.192 1621.73 989.155 1573.57 831.595 717.039 1521.12 546.19 375.994 2302.23 1373.58 880.107 2244.16 967.034 1938.59 783.297 1144.78 1344.16 937.452 735.918 1467.25 1979.64 1243.8 1357.42
826000 2572.1 1064.73 1104.35 2015.39 1835.96 1954.51 759.338 1233.36 1089.52 2215.42 1991.04 1850.75 479.922 2733.48 895.487 1220.81 1401.87 418.537 1625.1 987.053 1580.44 830.315 719.107 1523.17 547.394 375.099 2298.06 1375.97 884.084 2254.12 962.579 1939.87 782.4 1144.99 1340.35 941.613 736.445 1475.87 1988.12 1245.23 1359.85
828000 2574.55 1070.31 1108.1 2017.52 1843.33 1950.66 760.674 1235.73 1093.18 2224.99 1998.65 1855.02 480.682 2749.59 895.31 1221.5 1401.48 417.342 1627.74 984.469 1586.68 828.299 721.314 1524.99 548.605 374.819 2294.52 1376.82 888.558 2264.59 958.413 1941.82 781.854 1144.81 1335.24 946.369 738.788 1485.86 1996.94 1245.85 1362.4
830000 2576.86 1076.48 1111.34 2021.05 1849.04 1947.22 760.715 1238.29 1097.27 2234.64 2007 1859.36 481.62 2765.89 894.405 1224.14 1401.81 415.735 1631.05 981.396 1593.18 825.412 722.604 1526.23 549.722 374.616 2291.48 1378.45 892.063 2273.78 954.591 1943.57 781.588 1144.24 1329.94 951.564 741.528 1495.8 2006.4 1246.01 1364.95
832000 2577.51 1083.33 1113.3 2026.13 1855.89 1945.39 762.032 1241.49 1100.94 2242.78 2015.29 1862.75 482.427 2783.19 892.546 1227.16 1402.56 413.762 1634.31 978.879 1602.13 824.735 723.558 1527.57 551.893 374.478 2288.97 1380.33 896.245 2283.21 950.736 1945.82 782.367 1143.25 1325.13 956.108 745.072 1507.43 2015.7 1245.86 1367.81
834000 2577.29 1089.73 1115.91 2031.07 1863.68 1944.65 763.095 1243.52 1104.04 2250.79 2022.91 1865.61 483.875 2799.37 890.108 1229.76 1403.95 411.556 1637.13 975.265 1611.06 824.835 723.651 1527.5 554.348 373.512 2286.82 1382.68 900.749 2291.28 945.543 1947.43 784.165 1141.44 1320.67 961.451 748.636 1517.65 2024.65 1245.25 1370.42
836000 2577.63 1096.26 1117.82 2035.68 1873.24 1943.43 765.024 1245.34 1106.54 2259.38 2030.64 1869.84 484.783 2815.77 888.204 1231.59 1405.81 409.919 1637.89 970.76 1619.48 824.323 722.783 1528.06 556.684 373.349 2285.49 1385.82 905.233 2299.44 940.804 1950.37 784.623 1139.14 1317.44 965.565 750.66 1528.19 2034.94 1246.23 1373.1
838000 2578.52 1103.14 1118.58 2041.18 1882.67 1943 766.891 1247.68 1107.05 2267.17 2039.23 1874.37 487.099 2833.08 886.189 1231.24 1407.83 408.279 1640.15 965.587 1628.98 823.413 721.655 1528.17 559.63 372.815 2284.83 1387.73 909.225 2308 936.265 1955.44 785.198 1136.07 1313.8 968.111 753.655 1540.02 2044.57 1247.33 1375.85
840000 2579.44 1109.8 1119.3 2047.59 1891.93 1942.42 768.763 1249.68 1108.73 2275.87 2047.49 1879.1 489.136 2848.42 883.803 1229.66 1409.42 406.239 1643.23 960.278 1637.4 821.563 720.078 1528.49 562.571 372.01 2285.08 1389.97 913.539 2316.94 931.888 1960.39 785.89 1133.6 1308.68 970.484 756.758 1551.81 2053.13 1248.46 1378.48
842000 2580.56 1115.06 1120.39 2054.51 1902.05 1942.49 771.687 1250.24 1109.42 2283.79 2056.6 1883.35 489.824 2863.59 881.081 1229.13 1409.71 403.937 1645.68 955.182 1645.93 820.963 719.453 1529.81 565.349 371.896 2285.37 1391.11 918.368 2326.24 928.416 1965.3 785.438 1131.72 1304.73 973.25 758.424 1561.85 2061.82 1248.64 1381.06
844000 2580.62 1121.03 1122.03 2062.05 1911.13 1943.98 773.47 1251.27 1112.3 2292.81 2065.79 1887.93 489.922 2878.6 877.792 1228.91 1409.77 401.189 1649.31 950.132 1654.51 820.131 719.345 1532.26 567.878 371.925 2286.92 1391.39 921.959 2336.85 925.339 1969.68 785.936 1131.82 1301.98 977.246 760.47 1573 2071.49 1248.34 1383.96
846000 2579.69 1126.59 1123.79 2069.81 1921.27 1946.45 774.086 1253.34 1115.84 2301.86 2075.08 1892.5 490.452 2892.68 875.946 1228.41 1409.02 398.63 1654.23 944.884 1662.5 818.471 717.961 1534.4 570.365 371.145 2286.85 1392.03 923.716 2347.16 921.412 1974.27 787.593 1131.03 1298.91 981.142 761.854 1583.98 2081.6 1248.27 1386.73
848000 2578.11 1131.81 1125.81 2077.84 1932.27 1948.14 775.746 1255.52 1120.74 2311.64 2085.55 1898.85 491.744 2908.29 874.19 1229.59 1408.58 395.777 1659.6 938.766 1669.33 818.62 716.924 1539.2 572.387 370.596 2287.59 1392.38 926.905 2358.32 917.843 1978.67 789.972 1129.17 1293.61 985.442 763.508 1595.49 2090.29 1249.42 1389.86
850000 2576.33 1137.97 1127.73 2085.71 1942.33 1950 777.983 1257.8 1124.91 2319.8 2096.48 1904.75 493.127 2924.09 870.323 1232.1 1408.02 393.469 1664.75 932.83 1674.79 818.291 715.666 1543.51 573.664 370.649 2287.72 1393.85 928.532 2369.16 914.789 1983.08 791.956 1127.36 1289.81 989.571 765.97 1606.2 2099.8 1249.94 1392.87
852000 2573.78 1144.92 1128.63 2093.31 1950.09 1952.92 780.341 1259.7 1128.27 2327.44 2107.74 1910.61 495.577 2939.35 866.631 1232.7 1406.95 391.799 1670.06 928.238 1680.5 818.95 714.871 1547.32 575.662 370.473 2288.13 1395.14 929.439 2379.4 911.342 1987.52 793.142 1125.34 1285.8 993.149 769.603 1616.73 2108.94 1251.14 1395.79
854000 2572.41 1151.88 1129.23 2098.87 1958.47 1955.64 783.91 1261.09 1131.27 2336.71 2118.4 1915.99 497.414 2955.69 862.226 1232.97 1406.41 390.259 1674.17 924.156 1686.63 819.203 713.893 1550.68 577.382 369.165 2288.78 1396.83 930.983 2388.65 908.179 1993.74 793.46 1123.63 1279.5 996.439 773.799 1625.49 2117.48 1252.86 1398.6
856000 2570.61 1161.12 1129.65 2105.63 1967.04 1957.52 787.335 1263.21 1134.48 2345.64 2129.35 1920.09 499.544 2971.61 858.958 1233.59 1407 389.67 1679.22 919.494 1693.05 820.657 712.175 1552.54 578.465 368.205 2288.27 1399.01 932.787 2398.05 905.624 1998.79 794.769 1123.35 1274.96 1000.83 776.807 1635.05 2126.23 1254.49 1401.62
858000 2569.7 1169.87 1131.09 2111.99 1972.88 1958.96 790.315 1264.62 1136.56 2355.7 2139.79 1924 502.224 2987.29 856.671 1233.73 1407.63 389.496 1683.88 913.774 1700.61 821.699 710.599 1555.39 578.499 366.599 2288.43 1399.95 932.935 2407.85 903.079 2002.32 795.852 1122.35 1272.19 1005.22 778.159 1642.82 2134.67 1254.7 1404.35
860000 2567.83 1178.9 1132.03 2118.76 1978.38 1960.37 792.744 1265.79 1141.2 2365.36 2150.36 1927.61 504.839 3003.45 854.278 1235.04 1407.9 390.045 1687.87 906.498 1708.53 820.49 709.009 1557.69 578.462 365.975 2288.2 1399.94 932.912 2417.31 899.597 2003.84 797.221 1121.59 1268.1 1008.98 779.964 1651.61 2141.64 1254.18 1406.86
862000 2567.3 1188.12 1133.58 2124.4 1986.51 1960.24 794.812 1265.88 1146.13 2373.61 2161.63 1930.02 507.036 3020.13 852.73 1237.62 1407.54 390.032 1691.2 899.936 1717.83 819.763 707.351 1559.86 577.78 365.718 2286.85 1400.42 932.873 2427.2 896.146 2006.73 798.516 1122.33 1263.77 1013.67 781.837 1661.79 2147.61 1253.54 1409.5
864000 2567.41 1195.84 1134.03 2130.79 1993.59 1960.69 797.202 1265.97 1150.36 2382.13 2170.99 1931.99 509.782 3036.39 850.205 1240.55 1407.82 389.325 1693.4 893.425 1725.7 819.549 706.687 1561.82 577.642 365.498 2286.94 1401 933.804 2436.68 892.325 2009.58 798.602 1122.48 1260.17 1018.38 784.231 1672.1 2153.25 1253.38 1412.04
866000 2567.41 1203.02 1134.57 2137.86 2000.98 1960.13 799.985 1265.42 1154.44 2390.92 2180.56 1934.36 513.343 3051.75 847.886 1242.55 1408.49 388.552 1695.82 886.885 1733.01 819.47 706.107 1563.21 577.054 366.631 2287.6 1401.1 934.675 2445.07 888.359 2012.6 799.071 1121.66 1257.25 1022.93 787.665 1681.78 2157.95 1253.36 1414.54
868000 2568.43 1211.84 1134.63 2144.74 2007.93 1960.72 802.379 1264.44 1159.77 2400.8 2190.44 1938.2 516.128 3067.02 847.044 1245.77 1409.9 387.674 1700.19 881.061 1739.92 818.521 705.468 1563.91 576.318 367.356 2288.2 1400.33 935.983 2454.37 884.473 2014.06 800.005 1122.48 1256.09 1027.34 791.887 1692.67 2163.5 1252.34 1417.36
870000 2569.58 1220.28 1134.98 2150.84 2015.7 1960.32 805.047 1264.28 1164.03 2409.7 2200.58 1942.43 518.93 3082.28 845.88 1247.96 1411.46 386.7 1702.64 876.086 1745.95 817.889 704.64 1564.64 577.153 368.325 2290.44 1400.41 937.901 2464.25 880.482 2014.93 800.969 1124.63 1256.18 1032.55 795.769 1703.24 2170.11 1251.59 1420.29
872000 2570.31 1227.44 1134.38 2156.46 2021.58 1959.65 807.209 1263.25 1168.59 2417.88 2211.13 1946.91 521.565 3097.62 846.167 1251.08 1412.11 386.108 1704.57 871.256 1753.48 815.036 704.132 1565.39 578.608 368.781 2294.57 1399.92 939.18 2474.33 876.132 2017.25 802.303 1126.64 1254.99 1038.02 799.661 1714.62 2176.72 1250.45 1423.14
874000 2572.08 1233.38 1134.24 2160.86 2027.96 1959.51 808.252 1260.85 1172.01 2427.39 2221.58 1951.02 524.472 3113.01 847.301 1254.13 1411.37 384.101 1706.15 866.067 1760.69 811.234 702.577 1565.97 579.798 370.058 2297.09 1399.44 939.319 2484.13 872.144 2019.3 801.461 1129.33 1254.27 1042.49 804.275 1726.34 2184.78 1250.45 1425.77
876000 2574.36 1238.61 1134.23 2164.87 2035.32 1960.19 810.119 1259.29 1176.31 2436.44 2232.41 1957 527.096 3128.23 849.992 1256.36 1411.01 382.466 1708.78 860.725 1767.24 807.557 702.351 1567.3 581.51 371.505 2299.82 1400.25 939.716 2493.58 867.857 2021 801.107 1131.92 1252.02 1048 808.696 1736.27 2191.26 1251.74 1428.61
878000 2576.54 1243.83 1133.37 2168.91 2043.61 1960.76 812.021 1258.59 1180.4 2445.72 2243.23 1962.7 528.511 3144.15 852.669 1258.58 1410.89 381.1 1711.68 854.514 1776.11 803.562 700.587 1568.85 582.474 372.396 2300.68 1400.75 939.587 2501.74 864.197 2023.73 801.189 1133.04 1250.97 1052.55 812.113 1746.68 2196.79 1253.55 1431.33
880000 2577.89 1248.31 1133.75 2172.7 2052.81 1961.99 813.609 1255.94 1185.59 2455.03 2253.49 1967.35 530.163 3158.46 855.906 1258.79 1411.07 379.373 1714.88 848.878 1784.27 799.165 700.173 1569.94 583.887 373.015 2300.2 1400.91 940.317 2510.78 859.498 2025.96 801.145 1133.92 1249.77 1057.91 814.996 1757.85 2199.49 1255.7 1433.87
882000 2578.77 1253.73 1135.22 2178.81 2061.94 1962.62 814.456 1253.55 1191.9 2464.63 2264 1972.13 531.067 3171.97 859.644 1258.82 1411.55 377.956 1717.66 843.594 1792.05 796 699.429 1571.72 585.581 374.591 2301.77 1401.27 940.292 2520.95 854.257 2029.14 801.44 1135.21 1248.45 1061.75 817.981 1769.29 2203.43 1257.91 1436.66
884000 2578.57 1259.98 1139.06 2185.19 2071.09 1962.52 814.347 1251.92 1198.78 2473.28 2275.43 1975.36 532.517 3185.17 861.508 1259.91 1412.39 376.747 1721.9 838.295 1800.25 793.104 698.06 1574.61 586.634 376.636 2302.28 1403.14 939.601 2531.46 849.17 2033.56 802.368 1135.6 1247.2 1064.45 821.368 1779.86 2208.03 1259.82 1439.53
886000 2580.73 1266.34 1141.24 2191.1 2077.91 1961.99 814.543 1250.45 1205.12 2482.47 2285.59 1979.65 534.11 3196.76 864.206 1260.71 1411.15 375.969 1726.67 832.325 1808.69 790.242 695.617 1576.77 588.073 378.108 2301.78 1404.63 939.84 2543.21 844.176 2038.61 803.017 1135.23 1245.71 1066.35 824.034 1790.03 2212.25 1263.73 1442.23
888000 2583.97 1271.72 1141.66 2198.23 2086.16 1962.18 814.444 1250.11 1211.33 2491.08 2295.54 1983.44 536.313 3208.23 867.514 1262.22 1409.54 375.683 1729.72 827.827 1817.16 786.833 693.438 1579.57 589.127 379.397 2303.45 1405.79 938.657 2553 838.313 2043.82 802.317 1136.33 1243.95 1067.75 826.005 1799.27 2216.83 1266.88 1444.87
890000 2588.44 1277.39 1142.73 2202.34 2093.87 1960.91 814.264 1249.19 1216.12 2498.88 2304.44 1987.23 538.586 3219.8 871.628 1264.35 1408.83 376.064 1733.61 824.973 1823.73 782.53 690.061 1581.92 589.104 380.062 2305.18 1407.82 937.415 2562.56 834.796 2048.35 801.971 1138.52 1241.27 1071.08 829.213 1808.91 2222.06 1271.23 1447.54
892000 2593.68 1282.14 1141.81 2206.37 2101.83 1959.7 813.013 1248.26 1220.55 2507.26 2314.83 1990.09 540.699 3232.59 875.704 1267.33 1408.61 376.606 1738.4 822.675 1833.33 780.164 687.281 1582.53 588.3 382.113 2306.27 1409.68 935.575 2573.7 830.317 2052.88 802.584 1141.6 1238.21 1074.46 833.683 1818.89 2225.02 1275.52 1450.36
894000 2597.16 1288.39 1140.91 2211.93 2111.25 1959.01 812.472 1247.97 1224.6 2515.24 2327.15 1992.58 543.217 3244.81 880.819 1271.16 1409.06 376.43 1741.6 821.502 1843.92 778.674 683.878 1583.36 587.225 383.486 2305.69 1412.89 932.376 2584.02 825.097 2057.52 802.907 1145.28 1235.5 1075.85 836.978 1826.91 2228.32 1280.57 1453.19
896000 2600.82 1293.68 1141.19 2217.74 2118.04 1957.23 812.739 1247.62 1229.98 2523.66 2339.48 1995 545.597 3256.6 886.918 1273.74 1410.34 376.924 1744.22 819.028 1852.48 776.706 680.483 1585.72 586.047 384.699 2304.28 1415.14 930.605 2595.5 820.614 2062.3 804.388 1148.14 1231.98 1077.58 840.06 1835.08 2231.8 1284.75 1455.97
898000 2603.88 1297.75 1142.67 2223.73 2123.4 1956.08 813.348 1248.02 1236.06 2531.68 2351.58 1997.67 548.479 3268.7 891.977 1277.17 1411.48 377.957 1746.12 816.379 1861.48 776.046 677.704 1588.7 583.85 386.623 2303.02 1418.73 928.458 2605.64 815.706 2067.11 805.339 1150.06 1230.28 1078.25 842.594 1843.49 2238.13 1289.77 1458.88
900000 2605.28 1300.87 1144.24 2230.29 2128.62 1953.85 814.446 1247.99 1239.64 2540.04 2363.57 2000.35 551.091 3282.12 897.693 1280.61 1411.64 378.502 1747.6 813.77 1868.69 775.455 673.575 1591.48 582.185 388.643 2301.91 1422.29 926.024 2614.06 811.915 2071.09 804.641 1152.1 1227.1 1078.21 845.319 1852.88 2245.14 1297.34 1461.56
902000 2608.13 1304.59 1146.76 2236.98 2132.93 1950.34 814.409 1247.81 1245.05 2547.72 2374.71 2003.38 553.609 3295.56 902.799 1282.69 1410.67 379.984 1747.15 810.734 1876.53 775.336 669.438 1593.76 580.307 391.013 2301.24 1424.31 924.13 2622.04 808.024 2075.1 804.137 1153.36 1223.89 1080.24 848.081 1862.45 2252.16 1304.21 1464.14
904000 2611.95 1308 1149.94 2243.81 2137.25 1946.03 814.353 1248.28 1249.31 2554.31 2385.11 2007.34 555.818 3308.5 908.513 1285.33 1408.87 380.711 1748.45 808.437 1883.31 775.98 665.862 1596.48 578.054 394.206 2298.48 1426.74 920.258 2630.24 803.221 2078.61 804.644 1153.35 1222.65 1081.11 849.8 1871.48 2257.87 1311.77 1466.61
906000 2614.5 1311.21 1151.6 2250.7 2142.57 1942.92 814.16 1248.39 1254.04 2561.61 2394.9 2010.39 557.88 3321.51 914.29 1289.63 1408.65 379.992 1749.15 805.517 1890.74 777.14 662.306 1598.97 576.459 397.532 2298.69 1426.76 918.123 2638.51 798.202 2081.39 804.647 1153.39 1220.24 1082.67 849.824 1881.89 2265.64 1318.62 1469.13
908000 2618.89 1313.64 1154.07 2257.66 2148.07 1939.12 813.503 1248.72 1257.41 2569.64 2404.53 2014.24 559.912 3334.04 919.833 1292.25 1407.85 379.537 1750.5 801.972 1897.47 779.243 658.547 1600.91 574.509 400.46 2299.48 1426.63 915.805 2646.02 792.303 2081.98 805.301 1152.62 1217.98 1084.17 849.59 1893.38 2272.74 1325.48 1471.5
910000 2621.62 1317.03 1156.91 2263.73 2153.23 1935.97 814.157 1248.92 1259.96 2576.69 2414.78 2017.44 560.937 3349.14 925.261 1295.11 1406.8 379.399 1751.91 797.984 1902.55 780.956 655.487 1602.11 573.854 402.482 2298.61 1426.58 914.484 2655.04 786.962 2083.19 805.934 1153.64 1217.3 1084.91 850.087 1905.34 2278.71 1330.79 1473.9
912000 2622.67 1319.67 1159.6 2269.64 2157.34 1933.18 814.305 1249.12 1261.92 2583.94 2424.36 2020.5 562.459 3363.61 929.291 1299.05 1404.96 378.833 1752.85 795.248 1908.21 782.837 653.57 1603.25 572.606 405.121 2299.2 1427.02 912.66 2663.28 781.969 2083.94 806.82 1153.49 1217.1 1086.37 851.722 1916.86 2285.47 1336.13 1476.25
914000 2623.76 1320.78 1161.81 2274.57 2161.79 1931.99 815.401 1249.01 1263.1 2590.13 2433.21 2022.98 564.245 3378.95 932.399 1305.17 1403.19 377.756 1754.49 792.753 1914.35 784.159 650.394 1603.54 571.607 408.282 2297.68 1425.86 910.222 2673.42 776.554 2085.44 808.31 1152.86 1216.31 1087.14 854.341 1928.07 2291.02 1341.34 1478.46
916000 2621.64 1321.65 1163.46 2277.4 2169.06 1929.96 815.807 1249.03 1265.29 2595.91 2442.68 2025.78 566.753 3395.93 936.063 1312.21 1400.78 378.212 1754.34 790.277 1919.93 785.14 645.404 1603.07 570.39 412.054 2295.17 1425.4 908.984 2682.58 771.283 2087.08 809.387 1151.61 1215.92 1087.37 857.156 1938.39 2295.46 1346.02 1480.5
918000 2621.68 1323.84 1165.77 2279.42 2175.61 1929.37 816.554 1248.74 1266.92 2601.81 2453.4 2026.29 570.338 3412.1 939.416 1320.26 1398.24 378.73 1757.39 788.686 1926.93 788.376 640.01 1603.17 568.221 414.715 2292.23 1424.95 909.252 2690.19 765.384 2087.49 810.518 1150.51 1217.07 1088.66 860.287 1948.15 2298.06 1351.11 1482.75
920000 2621.43 1325.85 1168.48 2280.93 2182.8 1927.6 817.422 1248.8 1269.74 2608.02 2463.22 2025.64 573.709 3427.85 942.525 1328.13 1394.37 378.186 1759.72 785.896 1936.1 792.408 636.268 1604.21 566.011 416.771 2290.5 1424.8 908.784 2699.48 758.182 2088.22 811.96 1149.38 1217.23 1090.11 863.842 1957.15 2303.1 1356.21 1485.03
922000 2620.34 1327.89 1172.72 2282.2 2189.65 1926.61 818.358 1246.76 1271.74 2614.72 2472.18 2025.46 576.493 3444.06 946.699 1336.31 1391.03 377.117 1761.95 782.499 1943.63 796.821 633.827 1605.2 563.688 418.883 2289.41 1424.59 906.932 2706.98 751.189 2087.86 813.479 1147.52 1218.71 1091.45 867.809 1965.57 2311.37 1362.01 1487.29
924000 2620.22 1331.67 1176.16 2283.44 2193.75 1924.82 817.471 1245.14 1273.72 2621.21 2480.9 2025.96 579.243 3459.13 950.334 1343.97 1387.74 376.996 1763.66 779.938 1949.87 799.374 630.675 1606.9 561.356 419.902 2289.34 1424.98 904.34 2712.67 744.533 2087.88 814.573 1147.03 1220.71 1090.62 873.492 1974.06 2320.64 1368.25 1489.42
926000 2619.34 1338.41 1180.98 2284.85 2198.97 1922.46 816.613 1244.48 1275.9 2626.4 2489.95 2025.8 584.454 3474.63 953.663 1352.07 1383.45 375.408 1765.37 777.267 1955.61 801.559 627.411 1609.61 558.314 420.929 2287.48 1423.26 903.039 2717.29 737.503 2088.34 817.028 1145.67 1224.1 1089.99 879.638 1982.06 2329.2 1374.55 1491.58
928000 2617.46 1343.74 1185.5 2285.82 2204.4 1920.38 817.304 1243.45 1277.16 2631.22 2498.68 2028.43 588.339 3490.4 956.986 1359.01 1380.44 374.393 1765.46 775.813 1961.96 804.942 625.603 1611.59 556.193 422.189 2285.18 1423.62 901.308 2722.17 731.259 2090.41 818.898 1144.87 1227.03 1089.66 884.527 1990.77 2336.95 1382.01 1493.89
930000 2615.96 1347.96 1188.8 2285.29 2210.14 1919.3 817.155 1242.87 1277.21 2636.43 2507.64 2029.56 593.058 3505.87 960.803 1366.93 1377.92 373.324 1766.43 773.271 1969.67 808.318 622.689 1614.36 553.15 422.562 2280.76 1424.17 898.787 2727.08 726.096 2093.24 821.717 1145.11 1230.56 1089.92 890.763 1998.29 2344.21 1390.74 1496.2
932000 2614.72 1350.06 1191.35 2286.51 2215.98 1916.83 817.342 1242.97 1277.8 2642.32 2516.23 2030.62 596.486 3521.24 964.975 1374.43 1375.95 370.998 1768.81 769.193 1978.51 810.596 619.678 1615.87 551.87 423.61 2276.94 1423.66 896.007 2730.68 720.363 2093.93 825.788 1145.01 1234.9 1091.01 895.255 2004.87 2351.13 1398.47 1498.32
934000 2612.06 1353.1 1193.63 2289.28 2223.55 1914.45 818.192 1242.29 1279 2648.53 2524.69 2033.35 600.649 3535.34 969.686 1381.9 1374.4 369.884 1771.96 765.71 1986.46 814.389 617.74 1619.45 551.037 424.792 2274.74 1422.39 893.643 2734.57 714.229 2093.28 829.809 1144.84 1239.07 1091.29 899.803 2012.79 2359.57 1404.73 1500.76
936000 2609.98 1357.94 1196.7 2293.33 2229.86 1911.05 817.109 1242.62 1280.22 2654.43 2530.68 2035.93 604.562 3551.25 975.471 1389.84 1373.42 369.152 1777.23 760.742 1994.45 816.856 615.045 1621.99 549.241 425.629 2271.32 1420.72 892.155 2738.12 708.06 2093.54 835.078 1143.68 1241.89 1092.09 904.093 2019.7 2366.36 1411.05 1503.07
938000 2609.81 1362.29 1199.51 2297.41 2234.86 1907.45 817.123 1242.65 1279.87 2661.07 2539.09 2037.72 607.646 3568.36 981.302 1399.69 1372.15 369.911 1781.78 754.977 2002.98 821.532 612.404 1622.1 547.22 427.772 2269.22 1418.45 890.063 2742.57 702.201 2093.92 840.553 1141.57 1244.41 1092.82 906.885 2026.51 2373.99 1417.55 1505.48
940000 2610.04 1366.77 1201.88 2301.62 2240.77 1903.55 817.474 1242.55 1278.8 2666.7 2548.29 2039.56 610.24 3586.69 986.419 1409.61 1370.92 371.762 1786.04 750.258 2012.79 825.615 610.608 1621.41 545.653 430.363 2267.79 1416.57 888.898 2747.48 696.884 2094.14 846.645 1137.93 1247.52 1093.16 909.552 2031.9 2380.95 1423.9 1507.99
942000 2608.63 1371.59 1203.47 2303.81 2245.01 1899.72 817.353 1241.11 1277.96 2672.79 2556.98 2039.72 613.385 3604.47 990.141 1419.1 1370.68 373.207 1789.99 744.701 2023.32 829.163 608.703 1621.74 545.863 433.388 2266.29 1415.19 887.453 2753.65 691.423 2094.29 852.057 1135.57 1249.91 1093.37 913.196 2036.56 2388.79 1430.08 1510.35
944000 2607.18 1376.56 1204.98 2305.83 2250.56 1896.98 817.29 1240.35 1277.2 2679.39 2565.34 2040.12 616.021 3622.54 995.422 1428.78 1369.67 375.193 1794.13 738.748 2032.53 832.93 607.397 1622.97 546.045 435.295 2262.93 1413.6 888.443 2757.34 685.859 2095.61 855.595 1133.19 1252.47 1094.02 916.095 2041.63 2396.82 1437.04 1512.75
946000 2606.56 1381.03 1206.47 2308.09 2256.1 1893.67 815.979 1241.15 1275.85 2686.27 2573.44 2039.74 619.295 3640.14 1000.86 1438.2 1368.55 375.836 1797.99 732.336 2041.29 836.434 606.959 1625.36 546.145 437.279 2258.13 1412.78 888.679 2761.75 681.654 2098.95 859.82 1129.6 1252.79 1095.18 917.194 2046.72 2404.35 1443.7 1515.06
948000 2606.19 1387.1 1208.18 2311.33 2261.77 1892.19 814.657 1241.71 1274.34 2692.34 2582.86 2038.71 622.644 3657.23 1005.21 1449.06 1366.93 375.387 1804.46 725.881 2049.56 840.481 606.648 1624.7 545.806 438.943 2253.4 1410.41 888.807 2766.02 677.759 2102.26 864.655 1127.17 1252.39 1098.28 918.286 2051.17 2409.23 1450.7 1517.37
950000 2607.43 1393.55 1209.85 2314.65 2267.81 1889.63 813.703 1241.24 1270.78 2697.25 2592.11 2039.04 627.227 3675.04 1008.76 1460.98 1367.6 375.672 1810.69 721.163 2057.18 842.072 605.657 1624.62 544.491 439.846 2247.9 1410.19 888.553 2769.23 673.693 2106.25 868.192 1123.27 1252.82 1101.52 919.538 2055.34 2415.82 1457.47 1519.7
952000 2611.76 1399.83 1211.58 2316.1 2272.96 1888.12 811.264 1241.04 1268.9 2703.03 2603.27 2039.97 631.177 3692.69 1013.04 1472.11 1368.7 375.067 1813.92 716.503 2064.81 844.013 604.235 1623.01 541.989 441.456 2244.08 1408.76 888.64 2775.55 670.199 2110.23 872.152 1120.7 1251.26 1103.59 920.623 2060.56 2424.64 1463.14 1522.12
954000 2614.92 1406.6 1214.12 2318.23 2277.71 1886.69 808.684 1240.33 1266.34 2708.71 2613.46 2041.1 634.561 3711.98 1017.11 1482.73 1370.25 374.941 1817.4 712.932 2072.86 845.263 602.564 1622.59 540.496 443.189 2238.92 1408.29 888.726 2783.9 665.677 2113.64 874.995 1117.9 1250.65 1106.47 923.343 2066.41 2431.57 1467.63 1524.6
956000 2617.46 1413.7 1216.89 2318.82 2285.2 1884.77 806.067 1239.21 1264.73 2715.02 2625.35 2041.95 638.85 3731.05 1020.27 1491.67 1373.2 374.853 1820.39 708.227 2080.01 847.417 601.694 1623.77 539.768 443.701 2233.77 1407.09 889.723 2793.66 663.082 2116.9 877.774 1115.2 1249.49 1108.71 925.869 2074.21 2438.89 1472.54 1527.27
958000 2618.32 1421.2 1221.01 2321.1 2291.91 1884.09 803.826 1237.64 1264.61 2720.9 2636.21 2042.26 642.886 3748.34 1024.11 1501.23 1375.73 375.813 1826.93 703.035 2086.63 848.029 600.919 1625.07 538.262 444.377 2226.25 1406.58 889.433 2803.13 661.476 2121.2 881.403 1113.21 1247.36 1109.18 929.175 2082.68 2445.84 1476.9 1529.96
960000 2620.25 1429.11 1225.58 2324.14 2298.45 1883.42 800.049 1236.79 1265.24 2725.06 2646.76 2043.37 646.916 3767.01 1028.13 1513.7 1379.13 376.592 1833.5 699.181 2090.62 847.365 600.472 1628.83 536.576 444.985 2220.94 1407.45 889.724 2813.45 660.053 2125.05 885.848 1110.15 1246.3 1110.96 930.774 2089.62 2453.61 1479.93 1532.88
962000 2619.93 1436.79 1229.29 2323.96 2303.86 1884.45 797.148 1235.99 1265.33 2731.34 2659.23 2044.72 650.05 3784.57 1031.68 1526.36 1381.77 376.219 1840.54 696.216 2095.42 843.831 599.779 1631.93 534.631 446.169 2212.43 1406 890.114 2824.69 657.9 2129.6 889.027 1107.41 1245.62 1112.45 931.893 2096.34 2460.87 1483.86 1535.49
964000 2620.36 1443.74 1233.74 2326.86 2305.24 1886.91 794.18 1236.39 1265.74 2736.5 2670.09 2046.34 652.62 3801.1 1034.88 1537.51 1385.36 375.758 1847.02 694.446 2101.98 841.701 599.005 1634.54 532.496 447.345 2204.58 1406.94 890.206 2834.96 657.036 2132.53 894.152 1104.35 1245.93 1114.02 931.509 2102.81 2466.16 1487.04 1538.1
966000 2618.99 1451.97 1240.44 2329.43 2307.88 1888.66 790.683 1234.84 1267.11 2739.95 2681.6 2047.25 655.806 3817.9 1037.42 1548.4 1388.34 375.89 1853.13 691.922 2107.8 839.56 599.134 1638.2 531.623 448.065 2200.27 1409.06 891.682 2844.47 658.088 2133.59 899.262 1100.34 1246.32 1115.79 931.248 2109.3 2472.28 1490.23 1540.85
968000 2618.18 1460.25 1246.35 2331.12 2314.24 1892.47 786.785 1232.67 1267.68 2742.84 2691.94 2047.82 658.575 3833.13 1040.11 1558.79 1388.29 376.216 1859.77 689.896 2114.55 836.805 599.705 1640.95 531.03 447.725 2195.38 1411.15 892.487 2855.3 659.592 2133.88 904.301 1093.72 1247.81 1118.6 930.252 2116.99 2477.74 1490.84 1543.4
970000 2616.54 1468.79 1253.1 2332.7 2320.11 1895.26 783.788 1231.08 1269.48 2745.51 2703.68 2048.56 661.36 3848.9 1043.56 1570.28 1387.92 376.986 1867.25 687.764 2121.81 836.263 599.867 1644.23 529.512 447.142 2191.14 1414.69 891.651 2867.1 660.825 2133.9 907.962 1088.24 1249.67 1122.77 931.429 2124.93 2482.24 1491.96 1546.25
972000 2615.51 1478.65 1262.07 2335.43 2326.75 1897.19 779.518 1228.48 1270.51 2747.84 2716.56 2049.68 664.42 3865.82 1046.32 1583.23 1387.34 377.99 1873.74 686.642 2128.65 836.647 599.943 1647.09 529.113 447.076 2186.87 1416.33 891.48 2878.2 661.894 2134.15 911.434 1081.73 1250.35 1126.68 932.124 2132.53 2486.56 1495.32 1549.2
974000 2613.5 1487.27 1271.55 2339.25 2332.35 1900.16 775.053 1225.58 1270.75 2751.58 2730.47 2051.43 667.111 3882.24 1051.15 1594.25 1386.12 379.951 1878.67 685.792 2135.81 835.939 600.625 1647.65 528.399 447.386 2184.6 1416.94 889.768 2889.43 662.068 2135.72 915.38 1074.45 1249.96 1131.36 933.428 2140.99 2493.64 1497.45 1552.13
976000 2609.94 1496.33 1280.96 2341.93 2339.5 1902.35 770.136 1222.7 1271.42 2754.38 2743.08 2052.5 670.018 3899.01 1056.57 1604.66 1384.97 383.472 1884.48 686.113 2142.55 834.325 600.474 1648.76 525.729 448.671 2180.74 1419.24 887.494 2900 663.688 2135.36 917.725 1068.68 1251.77 1134.94 934.214 2149.57 2501.68 1499.06 1554.98
978000 2607.59 1507.32 1290.41 2344.9 2347.04 1903.59 764.657 1220.9 1271.17 2756.48 2756.41 2052.93 672.995 3916.81 1061.67 1613.96 1385.54 385.579 1889.84 685.779 2148.94 833.83 600.751 1650.58 522.859 449.339 2177.43 1421.76 884.484 2910.83 665.831 2137.1 920.347 1064.87 1252.74 1140.15 933.575 2157.78 2509.68 1501.18 1557.99
980000 2605.92 1517.73 1300.09 2346.69 2354.28 1904.76 758.717 1220.82 1272.87 2758.2 2769.63 2053.7 676.184 3933.23 1067.59 1621.57 1386.36 388.775 1897.46 686.927 2153.42 831.52 601.025 1652.67 520.873 450.69 2172.07 1424.84 879.336 2922.42 666.764 2140.47 922.576 1060.34 1254.66 1145.64 931.647 2164.65 2517.6 1502.82 1560.94
982000 2603.97 1527.91 1308.24 2351.55 2360.48 1905.1 755.804 1220.29 1276.03 2759.79 2782 2054.64 679.268 3950.19 1072.01 1631.23 1385.83 392.158 1903.98 687.492 2158.45 830.927 602.155 1653.94 518.579 452.913 2165.96 1428.42 874.97 2934.47 667.851 2144.45 926.087 1057.03 1256.02 1150.44 930.515 2170.25 2525.41 1502.99 1563.99
984000 2602.81 1538.3 1317.19 2357.05 2365.46 1905.11 752.206 1218.01 1280.18 2760.95 2797.86 2054.58 683.424 3965.84 1077.35 1640.28 1386.67 394.701 1910.53 688.152 2163.3 829.898 602.216 1654.3 516.111 454.479 2159.71 1430.22 870.607 2944.14 668.741 2146.89 930.699 1052.74 1257.34 1156.41 930.093 2174.24 2533.35 1503.3 1566.89
986000 2599.62 1548.16 1323.02 2361.85 2371.29 1904.65 748.58 1215.32 1283.97 2763.69 2813.6 2054.05 686.154 3982.96 1083.11 1646.33 1387.67 397.696 1915.87 688.638 2169.86 828.946 602.245 1653.69 513.989 456.628 2152.81 1429.26 866.099 2953.49 668.966 2148.3 935.874 1048.95 1260.23 1161.83 929.515 2178.3 2539.93 1503.53 1569.47
988000 2593.58 1557.76 1330.01 2365.33 2377.13 1904.53 746.426 1214.14 1288.1 2765.01 2826.5 2055.34 689.601 3998.35 1087.98 1650.41 1388.07 401.542 1920.04 689.458 2176.13 828.841 601.813 1652.96 511.625 458.207 2145.52 1428.77 860.274 2963.58 669.051 2150.82 939.418 1045.21 1263.56 1168.67 928.025 2182.85 2548.95 1504.83 1571.96
990000 2588 1566.78 1338.48 2372.01 2381.42 1905.51 744.922 1212.44 1291.81 2767.86 2839.23 2057.96 692.338 4015.56 1091.8 1654.61 1388.3 404.646 1920.96 689.372 2179.6 828.806 601.522 1653.45 508.961 460.958 2138.9 1429.95 854.242 2972.34 668.397 2152.81 944.046 1041.7 1267.98 1174.56 925.322 2187.59 2556.44 1506.69 1574.46
992000 2581.53 1576.06 1347.64 2379.5 2384.78 1906.3 742.49 1211.37 1296.22 2770.29 2851.7 2061.05 694.163 4033.88 1094.89 1659.91 1389.22 408.274 1922.69 689.601 2183.01 829.223 600.831 1655.5 506.353 463.771 2131.43 1430.6 848.601 2981.6 666.564 2155.13 947.382 1039.06 1271.47 1180.64 922.776 2193.04 2564.08 1509.16 1577.04
994000 2577.11 1583.93 1356.09 2386.97 2389.86 1907.1 740.359 1211 1299.61 2774.95 2862.38 2065.13 695.875 4050.51 1097.37 1667.86 1390.84 411.194 1923.6 690.038 2185.25 829.062 599.19 1655.95 504.459 465.27 2124.49 1428.84 843.265 2990.37 663.841 2156.34 951.529 1035.39 1274.84 1186.18 921.23 2196.67 2572.46 1510.88 1579.43
996000 2571.05 1591.86 1363.8 2394.31 2395.46 1907.23 738.838 1209.01 1301.9 2778.54 2874.15 2068.79 697.131 4065.86 1099.62 1676.11 1391.31 413.589 1924.11 691.203 2188.55 830.16 598.759 1654.31 502.803 465.513 2118.34 1428.55 836.202 3000.19 660.66 2159.35 956.649 1032.43 1278.76 1192.06 918.718 2200.64 2582.74 1511.46 1581.77
998000 2565.86 1599.54 1372.11 2403.08 2401.11 1907.9 737.848 1205.82 1303.45 2781.82 2883.44 2071.47 697.81 4080.93 1102.41 1686.38 1393.63 415.999 1926.06 693.014 2193.47 830.726 598.992 1652.45 500.579 465.756 2116.11 1427.72 829.573 3009.52 658.334 2161.37 960.83 1026.88 1283.8 1197.62 917.912 2205.5 2594.75 1512.2 1584.35
1e+06 2559.5 1605.7 1379.97 2410.81 2404.51 1909.81 735.945 1203.58 1305.79 2786.22 2893.14 2073.72 698.013 4095.33 1104.53 1696.97 1395.76 418.699 1927.88 695.603 2197.6 833.438 599.774 1651.06 497.741 465.198 2113.47 1428.14 821.006 3019.29 656.341 2162.45 963.702 1023.25 1287.7 1203.69 915.477 2211.63 2606.52 1513.95 1586.82
1.002e+06 2552.83 1613.04 1386.73 2418.77 2406.46 1908.9 733.632 1202.5 1307.36 2791.07 2902.66 2074.85 697.5 4109.22 1107.77 1707.56 1397.3 421.722 1930.85 697.237 2201.13 838.835 599.84 1648.67 495.2 464.801 2108.91 1428.86 810.856 3029.86 653.703 2162.16 966.352 1021.01 1293.16 1209.48 913.734 2217.81 2618.97 1516.06 1589.18
1.004e+06 2546.05 1620.62 1395.81 2426.91 2407.22 1908.68 731.745 1201.95 1308.96 2796.49 2913.75 2078.02 696.227 4123.58 1111.84 1717.97 1397.78 425.482 1934.03 700.059 2206.71 843.756 600.609 1645.63 492.55 464.859 2103.38 1429.8 800.07 3041.72 650.926 2162.91 968.348 1017.93 1299.15 1214.03 913.895 2222.81 2631.16 1519.27 1591.82
1.006e+06 2536.86 1627.05 1404.64 2436.09 2409.19 1908.62 729.624 1200.93 1310.69 2801.93 2923.52 2082.9 696.335 4138.98 1115.2 1726.66 1399.09 428.71 1938.06 701.919 2211.44 848.904 599.935 1640.96 489.904 464.521 2098.15 1430.32 791.329 3052.76 647.204 2164.81 970.864 1015.36 1305 1218.29 914.279 2227.61 2641.26 1522.25 1594.3
1.008e+06 2527.41 1634.64 1411.88 2445.85 2411.56 1908.88 727.64 1199.73 1312.87 2805.55 2932.27 2087.56 695.843 4155.02 1119.34 1734.93 1399.79 431.102 1942.52 703.34 2213.93 854.297 599.582 1635.66 486.78 463.296 2093.93 1432.25 783.139 3065.76 643.197 2165.42 972.269 1014.22 1312.29 1221.38 915.075 2233.44 2651.87 1526.66 1596.8
1.01e+06 2516.73 1643.96 1417.28 2455.83 2413.31 1910.44 724.766 1198.72 1314.42 2808.6 2938.61 2093.16 695.87 4170.6 1123.62 1742.99 1401.89 436.179 1947.04 704.523 2217.43 860.624 598.331 1629.38 484.965 462.184 2088.84 1433.29 774.582 3079.22 640.048 2168.23 975.159 1011.9 1318.81 1225.73 913.578 2236.48 2663.16 1530.6 1599.28
1.012e+06 2506.39 1653.47 1421.72 2465.92 2415.56 1911.8 721.586 1196.95 1315.09 2811.47 2946.52 2098.04 696.78 4184.92 1126.72 1750.87 1401.79 440.89 1953.59 704.042 2219.45 864.763 597.575 1623.86 484.368 460.947 2084.46 1433.11 766.404 3092.17 637.789 2171.2 978.585 1010.9 1325.2 1228.42 913.471 2240.55 2672.53 1534.66 1601.61
1.014e+06 2495.34 1663.14 1426.7 2475.87 2416.57 1912.18 717.905 1194.75 1314.71 2813.41 2956.15 2105.63 697.484 4199.76 1129.64 1760.36 1402.95 445.268 1960.58 704.825 2220.41 868.094 597.918 1618.87 484.832 460.637 2078.65 1432.82 759.114 3103.66 635.869 2174.4 981.086 1011.39 1331.75 1231.55 911.383 2242.94 2681.39 1537.63 1603.94
1.016e+06 2486.82 1672.06 1430.63 2482.37 2419.18 1912.6 714.165 1191.83 1312.6 2817.21 2965.52 2114.08 698.204 4214.05 1133.84 1769.13 1404.56 448.653 1967.39 705.122 2220.71 870.149 598.01 1614.62 486.449 460.625 2070.8 1433.95 751.899 3116.94 635.659 2177.73 984.61 1009.94 1339.81 1234.42 909.783 2246.21 2688.77 1541.76 1606.32
1.018e+06 2478.17 1679.31 1434.55 2490.03 2423.71 1914.9 709.936 1190.8 1310.52 2820.09 2976.72 2121.93 697.828 4228.64 1137.34 1778.97 1407.38 452.526 1972.61 705.039 2220.19 871.358 595.279 1612.48 489.296 460.049 2064.56 1434.93 745.824 3129.86 636.937 2180.27 989.216 1008.82 1347.07 1237.46 905.75 2250.8 2700 1547.81 1608.97
1.02e+06 2469.3 1685.7 1440.14 2495.33 2429.66 1918 705.28 1188.83 1308.67 2823.16 2989.41 2129.68 697.88 4243.67 1140.77 1786.59 1409.73 456.893 1975.56 703.468 2218.12 872.097 594.147 1611.24 491.398 459.08 2058.17 1434.4 739.801 3142.61 638.07 2182.8 994.886 1007.74 1353.68 1239.02 900.211 2254.74 2711.32 1553.95 1611.38
1.022e+06 2461.72 1693.19 1444.43 2502.61 2434.69 1919.87 699.906 1186.86 1306.53 2825.82 3000.39 2136.78 697.746 4259.39 1143.91 1794.74 1410.45 460.176 1976.99 702.053 2215.56 873.282 593.237 1608.54 492.509 458.733 2051.05 1432.81 735.122 3156.75 638.988 2185.33 1000.73 1007.15 1358.35 1240.07 893.269 2259.19 2721.8 1558.63 1613.48
1.024e+06 2455.88 1700.57 1448.88 2510.59 2442.17 1919.99 693.776 1184.16 1302.71 2826.96 3010.35 2143.57 696.993 4274.68 1147.7 1802.04 1411.88 464.021 1978.76 699.876 2214.41 874.738 592.24 1604.27 492.738 460.221 2045.05 1429.86 731.121 3173.66 640.443 2188.16 1006.57 1007.15 1361.08 1240.79 886.86 2262.69 2732.46 1564.88 1615.62
1.026e+06 2450 1709.72 1452.62 2514.91 2450.48 1919.3 685.766 1181.41 1299.64 2826.33 3018.34 2150.43 696.595 4290.7 1151.89 1808.58 1412.95 467.534 1980.54 697.331 2216.26 876.866 590.656 1599.53 492.945 461.102 2038.09 1427.45 726.978 3190.43 641.213 2191.17 1011.27 1007.64 1364.12 1242.56 879.988 2266.5 2745.47 1571.67 1617.67
1.028e+06 2443.3 1720.07 1456.36 2518.67 2458.29 1918.42 680.975 1179.89 1297.44 2825.08 3029.08 2156.25 694.342 4305.4 1157.3 1815.2 1415.48 471.923 1982.38 694.871 2218.28 878.96 588.644 1594.86 492.242 461.76 2032.42 1424.87 722.981 3206.11 640.865 2192.95 1015.24 1007.08 1364.32 1243.58 872.889 2270.62 2758.24 1578.98 1619.67
1.03e+06 2437.42 1730.19 1459.89 2521.57 2464.36 1917.32 676.059 1178.47 1293.16 2825.58 3039.73 2161.78 692.401 4319.55 1163.5 1821.41 1417.06 474.736 1985.01 691.961 2221.43 878.404 587.878 1590.19 491.286 461.712 2027.95 1423.82 717.812 3223.66 640.422 2193.99 1019.36 1006.62 1365.86 1246.78 865.723 2274.66 2771.05 1587.74 1621.69
1.032e+06 2432.04 1740.43 1463.37 2526.11 2472.25 1915.4 671.004 1178.71 1289.74 2827.65 3048.13 2166.3 691.165 4334.58 1170.79 1828.12 1418.18 478.741 1986.33 689.678 2223.72 879.824 587.218 1585.79 490.194 461.688 2023.98 1423.69 715.584 3240.73 640.244 2196.51 1023.16 1006.34 1368.38 1249.3 859.368 2277.79 2784.13 1595.44 1624.04
1.034e+06 2425.33 1750.85 1467.81 2531.41 2482.19 1914 665.863 1179.91 1285.86 2826.66 3056.08 2170.35 689.292 4349.03 1177.64 1833.79 1419.66 482.786 1988.78 688.36 2224.42 879.362 587.543 1582.05 488.702 462.7 2020.16 1423.04 712.749 3256.45 640.306 2198.93 1027.85 1004.86 1368.8 1252.33 852.04 2282.2 2796.86 1602.93 1626.25
1.036e+06 2419.41 1760.52 1472.8 2537.7 2492.97 1913.71 661.82 1180.84 1280.08 2825.91 3064.18 2175.37 687.629 4361.92 1185.06 1839.12 1421.5 486.744 1992.21 686.473 2228.71 879.26 588.544 1581.21 487.794 462.428 2016.08 1422.29 709.088 3274.76 640.943 2201.74 1030.73 1003.51 1368.25 1255.51 843.671 2285.26 2810.26 1608.63 1628.62
1.038e+06 2413.1 1770.88 1478.16 2545.29 2504.22 1912.45 657.817 1183.81 1274.08 2826.25 3074 2179.19 686.595 4375.66 1192.28 1843.09 1424.02 490.845 1994.61 683.315 2231.36 879.527 589.209 1577.52 487.86 464.031 2012.22 1421.72 704.704 3293.65 641.335 2203.11 1035.1 1001.75 1366.99 1258.18 837.133 2287.97 2823.16 1613.11 1630.98
1.04e+06 2405.13 1782.66 1485.1 2552.8 2516.69 1911.65 654.264 1186.56 1268.26 2827.88 3083.5 2181.34 685.198 4388.69 1198.65 1844.04 1426.92 495.943 1994.93 681.041 2236.33 879.787 590.332 1573.24 487.57 465.791 2009.64 1419.73 698.874 3313.37 641.341 2202.9 1038.72 1000.17 1366.73 1262.77 832.199 2292.72 2836.53 1618.97 1633.47
1.042e+06 2398.25 1793.76 1491.63 2560.15 2532.53 1910.15 651.865 1189.31 1263.1 2831.21 3092.91 2184.14 685.467 4401.48 1206.58 1842.99 1427.61 500.966 1995.94 677.436 2239.6 880.479 589.233 1568.43 486.51 467.784 2008.27 1416.83 695.228 3332.16 640.923 2201.92 1039.63 999.549 1365.17 1268.1 828.313 2295.93 2851.41 1624.33 1635.93
1.044e+06 2390.33 1802.9 1499.81 2571.85 2545.71 1909.86 650.613 1191.61 1257.38 2832.98 3099.8 2184.9 684.608 4413.57 1214.4 1843.86 1428.8 505.469 1998.4 672.127 2244.14 882.22 588.747 1563.23 486.835 469.53 2006.43 1415.1 690.799 3350.62 640.761 2202.65 1038.78 999.613 1364.94 1273.11 827.291 2299.84 2864.41 1630.37 1638.46
1.046e+06 2383.12 1814.5 1508.76 2581.66 2559.04 1910.46 649.38 1194.93 1251.57 2835.06 3106.56 2184.32 684.177 4425.99 1221.31 1844.15 1430.42 509.006 1999.86 667.74 2250.16 884.263 587.286 1559.43 488.811 470.564 2005.89 1414.24 688.336 3367.98 641.196 2204.55 1039.37 1001.22 1364.63 1279.28 826.444 2303.83 2877.25 1636.28 1641.33
1.048e+06 2375.28 1825.5 1516.46 2588.16 2573.46 1911.95 647.273 1198.3 1245.09 2838.38 3112.85 2182.82 685.173 4435.46 1226.68 1845.66 1431.52 513.306 2000.63 662.385 2251 885.991 586.752 1555.63 490.389 473.606 2004.5 1413.12 686.041 3386.43 641.753 2205.65 1036.91 1003.91 1363.54 1285.24 826.412 2307.96 2891.25 1642.16 1643.86
1.05e+06 2367.8 1836.37 1522.61 2593.58 2588.32 1909.99 644.572 1202.86 1236.15 2841.04 3119.23 2181.39 685.303 4444.93 1232.21 1848.22 1430.68 517.442 2001.55 657.447 2254.54 889.228 586.604 1551.39 492.274 475.124 2001.59 1410.5 681.921 3405.31 641.013 2208.12 1033.14 1005.51 1363.66 1289.71 824.567 2313.44 2906.36 1647.02 1646.07
1.052e+06 2360.72 1845.86 1528.45 2598.87 2605.14 1910.61 642.74 1206.13 1228.01 2844.12 3125.48 2182.22 686.088 4453.71 1238.96 1851.47 1431.52 521.645 2002.29 653.059 2256.32 891.668 586.919 1548.84 494.055 476.754 1998.88 1406.98 679.311 3421.43 641.648 2209.75 1028.41 1005.77 1364.78 1295.8 824.63 2318.83 2916.96 1652.28 1648.43
1.054e+06 2353.83 1854.55 1535.57 2602.02 2621.97 1911.49 640.867 1208.9 1220.01 2846.16 3131.77 2183.02 687.494 4465.97 1246.42 1855.64 1432.16 526.614 2001.13 647.108 2257.15 895.495 586.708 1546.3 494.814 478.78 1997.1 1400.47 676.847 3436.55 642.218 2210.55 1021 1005.71 1365.87 1301.4 823.296 2325.61 2928.23 1655.62 1650.56
1.056e+06 2346.44 1863.14 1541.79 2607.44 2639.8 1911.95 637.503 1212.24 1214.35 2847.56 3136.64 2182.22 688.462 4477.54 1253.24 1859.53 1433.26 529.34 1999.65 640.547 2260.08 899.544 586.622 1542.78 494.745 481.602 1994.44 1394.08 675.302 3454.59 642.182 2211.35 1014.95 1008.5 1366.69 1307.5 822.959 2331.01 2940.56 1660.51 1652.82
1.058e+06 2338.53 1873.44 1546.24 2609.96 2657.93 1912.85 633.001 1218.26 1209.85 2848.91 3139.85 2180.38 689.403 4487.53 1260.98 1863.63 1432.36 533.279 1998.85 635.19 2261.04 903.121 585.662 1541.33 495.299 484.981 1992.88 1389.49 674.239 3472.88 642.383 2212.63 1008.17 1011.11 1369.33 1314.7 822.679 2336.8 2952.09 1663.7 1655.12
1.06e+06 2329.13 1883.27 1550.28 2613.35 2675.46 1913.22 628.315 1221.68 1206.6 2850.35 3143.51 2180.48 690.483 4494.88 1267.61 1868.38 1433.31 537.549 1998.96 631.156 2262.07 904.226 585.321 1538.92 496.365 487.583 1991.39 1383.04 672.856 3492.07 642.465 2214.36 1002.86 1012.44 1371.03 1320.21 824.17 2341.75 2964.18 1666.63 1657.3
1.062e+06 2320.4 1894.81 1551.83 2618.51 2690.83 1913.37 623.482 1226.06 1202.84 2851.98 3146.63 2179.53 690.187 4503.11 1275.03 1872.27 1431.81 541.535 1997.58 628.198 2263.43 908.614 584.597 1535.72 497.203 489.095 1988.75 1376.46 672.198 3511.44 642.584 2213.13 995.995 1012.48 1372.7 1327.02 824.031 2346.89 2976.02 1669.67 1659.2
1.064e+06 2309.75 1906.28 1551.86 2623.18 2704.03 1913.21 620.428 1230.71 1198.26 2852.92 3150.96 2177.91 690.758 4510.97 1283.4 1874.58 1430.69 546.15 1994.31 625.054 2261.36 911.875 584.052 1532.43 499.131 491.803 1986.61 1368.41 671.786 3530.49 642.509 2213.83 987.212 1013.04 1373.58 1331.98 827.97 2354.17 2985.21 1673.78 1660.92
1.066e+06 2298.52 1918.5 1553.6 2627.92 2718.82 1913 617.323 1235.28 1194.37 2854.07 3155.09 2175.47 690.832 4518.18 1292.96 1877.28 1430.85 552.162 1990.28 621.872 2257.23 916.059 583.753 1529.48 500.414 495.446 1982.4 1359.78 672.907 3549.62 643.044 2215.26 979.795 1013.24 1372.98 1336.85 831.02 2360.9 2993.76 1679.29 1662.74
1.068e+06 2287.59 1929.39 1555.36 2633.11 2732.25 1916.12 614.488 1239.75 1191.93 2855.98 3156.38 2173.41 690.054 4525.38 1303.36 1881.08 1429.85 559.508 1988.04 619.915 2252.14 918.749 583.209 1527.3 501.67 498.087 1980.36 1351.71 673.102 3568.93 644.351 2217.29 971.862 1013.36 1372.45 1341.91 832.562 2367.43 3001.62 1684.62 1664.64
1.07e+06 2276.76 1942.4 1557.04 2637.21 2745.03 1917.52 611.771 1243.12 1189.44 2857.95 3160.27 2174.23 689.027 4532.78 1311.83 1885.65 1427.86 567.695 1986.21 617.84 2245.5 920.887 582.556 1524.87 502.696 499.638 1977.66 1341.24 674.511 3588.55 646.174 2217.51 964.956 1012.42 1375.34 1343.37 831.696 2375.34 3007.8 1689.36 1666.34
1.072e+06 2267.78 1954.25 1558.29 2641.89 2757.79 1918.02 608.54 1248.5 1187.57 2862.32 3166.19 2176.66 687.191 4541.23 1321.52 1891.4 1424.5 574.91 1985.21 616.568 2239.19 923.654 583.978 1524.25 503.713 502.321 1974.66 1332.65 678.377 3607.69 647.609 2217.4 957.767 1011.78 1377.02 1345.63 832.425 2384.26 3013.42 1693.87 1668.55
1.074e+06 2260.45 1966.59 1560.06 2645.48 2771.07 1918.67 606.183 1254.35 1185.54 2865.3 3170.61 2178.8 687.506 4552.25 1331.34 1898.17 1422.83 581.063 1982.44 614.075 2233.74 927.492 586.123 1522.04 503.044 505.147 1971.11 1325.17 681.264 3629.12 649.211 2216.74 950.614 1010.75 1381.62 1345.3 835.051 2395.24 3020.43 1697.44 1670.99
1.076e+06 2250.41 1977.66 1561.57 2649.65 2783.58 1919.64 603.887 1260.15 1183.4 2869.16 3175.5 2179.26 687.035 4559.89 1341.3 1906.36 1420.53 586.991 1976.36 613.599 2226.01 930.807 589.441 1519.06 503.027 509.316 1967.8 1319.14 683.197 3650.04 651.387 2216.79 943.222 1011.13 1383.98 1346.65 836.844 2406.67 3027.64 1700.47 1673.21
1.078e+06 2244.78 1989.68 1560.88 2655.04 2797.41 1921.11 600.22 1264.69 1181.45 2872.61 3178.91 2180.48 686.706 4567.87 1352.54 1915.44 1417.51 591.594 1971.99 612.442 2217.2 934.056 591.835 1515.84 503.034 513.5 1962.9 1312.2 686.127 3672.2 652.935 2218.99 935.695 1010.14 1387.62 1348.86 840.713 2416.22 3036.66 1703.28 1675.58
1.08e+06 2237.2 1999.26 1561.34 2661.89 2809.75 1922.72 597.505 1268.29 1179.08 2873.93 3183.03 2180.67 687.645 4575.65 1362.62 1922.99 1415.47 595.739 1966.38 610.89 2211.32 933.09 594.116 1513.43 502.143 516.424 1961.83 1306.44 689.781 3696.22 653.637 2221.77 926.489 1008.36 1388.96 1351.54 844.875 2426.15 3045.83 1707.21 1677.79
1.082e+06 2229.63 2008.77 1561.56 2668.37 2823.1 1923.65 596.341 1272.19 1180.31 2877.98 3187.64 2178.01 688.405 4581.17 1372.64 1930.01 1412.9 600.512 1962.1 611.201 2204.85 930.584 597.609 1512.09 501.659 520.195 1958.84 1300.91 691.786 3719.48 654.992 2223.1 916.95 1006.22 1390.06 1354.56 848.107 2435.17 3054.37 1709.57 1679.94
1.084e+06 2222.72 2018.23 1561.24 2674.74 2835.82 1923.28 593.802 1274.41 1182.24 2880.17 3192.95 2173.27 690.147 4585.64 1382.46 1936.48 1409.62 604.759 1959.26 610.703 2201.35 927.998 600.552 1510.51 500.1 523.035 1956.1 1294.3 692.871 3740.12 657.169 2223.34 908.701 1005.62 1390.9 1357.2 849.331 2445.89 3062.84 1712.1 1681.8
1.086e+06 2214.69 2026.58 1562.48 2680.59 2846.91 1922.42 592.327 1276.68 1182.52 2882.13 3200.12 2170.78 693.12 4589.79 1392.06 1943.75 1407.74 610.356 1957.08 611.471 2197.74 925.822 603.572 1509.34 498.041 525.925 1955.66 1288.05 694.104 3759.96 658.892 2223.81 901.539 1005.36 1389.53 1358.48 853.036 2458.84 3067.93 1712.06 1683.78
1.088e+06 2207.34 2037.26 1565.17 2686.39 2857.18 1920.31 589.796 1280.04 1183.28 2883.82 3206.18 2166.9 697.354 4596.23 1402.41 1948.41 1406.76 614.097 1953.21 611.881 2196.88 923.449 606.809 1507.6 496.54 528.868 1957.67 1280.43 696.465 3779.57 660.343 2222.72 893.402 1003.71 1389.14 1360.11 857.585 2470.77 3071.9 1713.45 1685.79
1.09e+06 2198.1 2046.26 1566.51 2695.69 2867.11 1919.96 586.485 1283 1181.71 2888.7 3213.08 2163.31 699.247 4603.59 1414.24 1952.88 1405.27 617.542 1949.96 612.365 2198.48 920.557 608.454 1506.77 494.336 532.892 1961.59 1272.32 698.087 3800.94 662.269 2222.66 885.393 1000.25 1387.5 1362.69 862.727 2483.86 3074.45 1713.32 1687.86
1.092e+06 2188.28 2056.27 1567.96 2703.17 2879.75 1920.42 583.162 1284.72 1177.84 2892.89 3220.03 2159.61 701.663 4610.22 1426.16 1956.82 1403.34 622.605 1948.03 612.458 2200.34 918.97 610.36 1506.25 491.586 537.387 1964.86 1264.83 699.192 3819.55 663.804 2223.05 877.165 997.824 1385.7 1364.98 867.633 2495.92 3078.76 1712.3 1689.9
1.094e+06 2179.52 2067.45 1570.83 2709.73 2894.45 1921.88 578.028 1284.38 1173.11 2895.45 3225.72 2156.23 705.088 4616.62 1438.78 1960.42 1401.11 627.066 1944.64 613.095 2200.2 916.781 613.36 1503.91 490.121 543.527 1966.28 1256.48 699.578 3840.03 666.066 2222.11 869.731 994.885 1382.53 1367.05 872.651 2508.55 3085.2 1712.1 1691.87
1.096e+06 2171.05 2079.47 1575.07 2717.91 2908.55 1923.88 574.514 1282.78 1170.26 2898.06 3233.78 2152.16 707.458 4621.95 1448.9 1963.15 1398.34 631.987 1945.03 613.582 2199.02 912.178 616.035 1501.16 488.839 548.839 1967.86 1250.07 698.514 3859.68 668.316 2220.43 862.93 994.052 1379.55 1367.78 875.979 2521.38 3090.46 1710.37 1693.78
1.098e+06 2162.79 2090.93 1580.09 2725.47 2919.78 1924.87 571.689 1282.41 1167.06 2899.03 3241.81 2147.94 710.121 4625.97 1459.42 1965.68 1395.38 637.125 1946.65 614.793 2199.34 908.61 618.434 1499.16 487.385 553.927 1969.32 1242.88 699.762 3879.65 671.608 2219.9 857.449 990.776 1374.35 1369.02 879.732 2534.35 3097.68 1709.89 1695.81
1.1e+06 2153.16 2100.17 1583.04 2732.91 2934.19 1925 569.392 1281.74 1163.47 2898.27 3248.02 2143.27 713.217 4626.23 1471.74 1968.76 1392.66 643.263 1948.44 616.338 2200.52 905.322 620.38 1493.72 485.664 558.61 1968.92 1232.86 698.308 3900.58 674.54 2219.75 850.799 987.011 1367.68 1368.84 884.106 2546.44 3105.47 1705.31 1697.2
1.102e+06 2143.7 2109.73 1585.59 2738.77 2948.73 1922.58 567.374 1281.5 1157.97 2896.79 3257.41 2138.21 714.951 4624.53 1482.77 1969.59 1389.86 649.968 1951.2 618.421 2201.14 901.028 622.057 1488.26 483.893 562.74 1970.23 1221.98 697.345 3921.99 677.302 2219.7 844.021 986.532 1363.18 1368.51 889.648 2557.69 3111.56 1702.88 1698.53
1.104e+06 2136.52 2117.87 1588.46 2743.09 2964.36 1921.43 566.243 1279.09 1153.18 2894.93 3267.91 2135.85 715.75 4624.63 1493.21 1973.18 1389.29 656.384 1950.55 621.21 2202.27 899.558 624.38 1482.55 482.053 566.129 1970.36 1211.98 695.662 3942.49 678.812 2219.73 835.422 984.589 1358.23 1368.95 895.376 2568.63 3119.14 1700.12 1699.99
1.106e+06 2129.74 2123.69 1592.34 2748.43 2979.37 1920.23 564.732 1274.32 1150.28 2894.3 3273.54 2133.76 717.375 4627.51 1504.17 1978.39 1390.02 661.158 1949.76 623.501 2204.18 898.471 625.285 1479.81 479.928 570.203 1969.69 1202.47 694.986 3963.94 682.29 2219.38 826.625 982.052 1353.43 1370.35 899.525 2576.93 3129.13 1696.47 1701.54
1.108e+06 2121.58 2129.61 1596.73 2754.15 2993.31 1920.74 563.311 1269.21 1148.63 2893.25 3280.87 2133.75 719.98 4628.03 1513.93 1981.39 1389.31 664.737 1948.27 623.924 2205.11 898.061 627.144 1481.58 478.764 573.548 1966.37 1192.45 694.264 3986.31 686.295 2218.62 818.744 980.311 1348.29 1372.01 905.967 2585.45 3139.82 1694.32 1703.2
1.11e+06 2115.22 2134.33 1601.93 2756.78 3008.36 1919.09 562.086 1265.25 1146 2892.17 3287.16 2132.91 721.711 4628.58 1524.57 1985.02 1388.19 669.037 1950.31 625.353 2207.45 898.21 630.255 1481.38 477.97 576.18 1964.12 1181.59 691.856 4005.97 689.011 2216.94 810.492 978.103 1345.56 1374.76 910.719 2593.04 3149.36 1691.77 1704.72
1.112e+06 2108.64 2137.53 1608.51 2758.85 3024.13 1918.74 560.997 1261.32 1144.94 2889.21 3293.72 2131.75 724.412 4631.7 1534.83 1989.31 1387.37 674.389 1950.18 625.005 2208.12 899.345 632.187 1482.89 477.093 580.799 1961.07 1171.34 688.42 4025.06 691.361 2213.14 799.717 974.446 1343.2 1377.94 916.463 2600.32 3161.23 1688.64 1706.21
1.114e+06 2101.56 2140.79 1613.73 2760.01 3040.2 1920.65 559.813 1257.56 1142.48 2888.67 3298.53 2130.86 725.781 4635.85 1545.8 1993.56 1388.36 679.403 1947.13 624.135 2207.83 901.002 635.438 1481.76 477.699 584.206 1959.55 1162.67 686.86 4042.56 691.958 2210.17 791.689 972.125 1341.17 1381.03 923.69 2606.87 3173.23 1685.68 1707.8
1.116e+06 2093.12 2144.13 1617.77 2763.82 3056.19 1921.55 557.715 1252.98 1140.6 2888.96 3302.12 2130.71 728.546 4641.82 1557.02 1999.52 1387.74 684.573 1942.89 624.741 2206.22 903.324 638.475 1479.06 478.46 588.535 1957.74 1156.02 685.461 4057.97 692.68 2206.97 784.89 970.729 1338.26 1383.67 932.25 2612.81 3185.64 1681.48 1709.43
1.118e+06 2084.42 2145.95 1621.2 2770.91 3071.81 1924.22 555.47 1249.89 1139.07 2888 3306.07 2130.42 731.4 4648.03 1569.39 2005.12 1386.05 688.777 1940.28 623.235 2205.29 905.461 641.407 1476.41 478.072 592.594 1954.58 1149.3 684.259 4075.98 693.556 2205.29 778.281 968.307 1334.79 1385.75 940.943 2619 3196.32 1679.24 1711.11
1.12e+06 2074 2146.01 1626.4 2776.94 3090.52 1926.53 554.027 1245.65 1135.42 2887.45 3313.84 2130.3 733.243 4653.76 1580.29 2010.15 1380.99 692.197 1939.38 621.425 2203.81 907.679 642.823 1476.4 478.13 595.431 1952.81 1140.74 683.835 4093.04 693.668 2203.37 771.378 965.387 1332.26 1386.19 949.521 2623.69 3212.24 1676.51 1712.69
1.122e+06 2062.26 2146.86 1631.44 2782.72 3105.83 1926.86 552.488 1240.42 1133.57 2888.53 3319.93 2131.17 735.623 4661.57 1591.09 2014.07 1378.83 696.962 1937.66 620.94 2202.33 909.411 644.273 1474.55 478.175 597.689 1948.32 1131.2 683.424 4112.32 694.633 2202.85 765.636 961.902 1328.74 1386.49 959.257 2628.1 3228.31 1674.21 1714.27
1.124e+06 2049.66 2148.44 1636.24 2789.11 3119.11 1927.79 549.842 1236.23 1133.16 2887.28 3324.98 2134.06 737.503 4668.7 1602.67 2019.25 1376.8 700.556 1935.25 621.693 2200.15 912.652 645.264 1472.68 476.758 600.618 1943.97 1122.18 682.982 4130.67 695.434 2204.69 761.337 958.524 1325.68 1388.14 969.339 2631.69 3244.61 1674.73 1716.01
1.126e+06 2036.97 2153.65 1640.1 2793.14 3132.18 1929.22 546.217 1231.77 1132.97 2885.49 3328.69 2136.28 737.944 4674.4 1614.69 2023.59 1376.32 705.875 1932.49 622.516 2199.12 916.527 646.94 1471.26 475.103 604.312 1941 1113.75 682.439 4144.49 694.745 2206.23 757.552 955.689 1324.04 1390.42 978.712 2633.05 3261.07 1671.97 1717.57
1.128e+06 2025.22 2157.73 1643.97 2796.74 3146.01 1930.59 541.705 1228.22 1135.42 2883.82 3336.25 2137.37 738.846 4679.69 1626.72 2028.95 1377.33 710.096 1928.71 625.29 2197.42 919.914 648.127 1467.9 473.078 607.455 1937.77 1105.12 682.771 4158.55 694.055 2206.24 752.869 953.672 1322.82 1392.15 987.969 2636.2 3280.89 1668.57 1719.31
1.13e+06 2014.14 2164.15 1648.43 2802.69 3157.28 1932.49 537.467 1224.3 1136.8 2883.83 3341.15 2138.96 739.086 4685.92 1637.76 2035.94 1378.8 713.218 1926.06 626.82 2196.91 920.936 647.329 1463.18 470.453 609.954 1933.61 1095.59 681.858 4171.68 692.219 2209.8 748.341 949.06 1320.04 1395.01 998.214 2638.77 3299.47 1665.86 1720.84
1.132e+06 2005.4 2171.35 1651.78 2810.25 3170.14 1935.74 534.909 1221.76 1137.39 2884.89 3346.52 2139.94 738.944 4692.98 1649.18 2044.43 1379.78 717.21 1920.22 626.579 2195.77 922.739 646.419 1457.97 466.929 611.601 1929.3 1087.1 681.038 4185.94 690.443 2215.33 745.455 946.022 1317.6 1396.51 1008.56 2641.76 3316.97 1663.2 1722.65
1.134e+06 1998.96 2177.24 1656.42 2818.41 3184.46 1937.27 533.259 1221.28 1137.68 2886.1 3348.69 2140.63 738.972 4704.48 1661.82 2054 1380.44 721.134 1915.64 624.933 2194.32 922.425 645.471 1455.45 464.848 613.819 1927.33 1080.44 681.502 4199.89 688.553 2219.95 742.84 945.893 1315.3 1397.91 1018.55 2646.55 3333.36 1660.74 1724.92
1.136e+06 1994.4 2184.55 1662.01 2830.1 3198.05 1938.3 531.17 1220.55 1136.74 2887.66 3351.1 2141.33 739.021 4714.09 1674.15 2063.18 1382.81 725.874 1912.04 624.939 2193.87 923.048 644.918 1455.52 460.823 616.471 1924.75 1072.99 682.936 4214.68 688.678 2223.06 738.751 944.875 1311.46 1400.24 1027.14 2653.15 3350.48 1657.95 1727.45
1.138e+06 1990.36 2192.11 1666.56 2843.33 3213.86 1939.54 530.408 1220.58 1134.91 2890.51 3354.25 2143.87 738.58 4723.53 1685.21 2072.72 1385.83 731.045 1908.78 623.293 2194.78 922.077 645.37 1454.22 457.407 620.356 1922.05 1066.89 686.289 4229.84 689.603 2226 731.711 945.804 1306.62 1402.99 1034.45 2658.72 3366.39 1656.09 1730.17
1.14e+06 1988.68 2199.71 1670.54 2855.76 3231.49 1942.4 530.698 1219.34 1132.38 2892.71 3354.57 2145.26 739.674 4733.28 1694.34 2082.27 1387.14 734.585 1908.43 622.017 2195.48 921.783 646.149 1452.06 454.767 624.528 1921.73 1060.42 689.465 4245.44 688.783 2228.31 725.544 947.057 1302.09 1405.18 1040.33 2665.35 3381.28 1657.12 1732.95
1.142e+06 1989.34 2206.67 1675.24 2868.04 3251.45 1948.79 530.429 1218.38 1129.74 2895.31 3354.3 2148.34 738.791 4744.83 1706.03 2091.87 1386.07 737.94 1907.8 621.133 2194.66 920.885 646.963 1452.86 453.405 628.309 1921.96 1053.81 693.91 4260.59 688.567 2232.57 720.72 946.866 1297.14 1408.09 1047.86 2671.77 3398.34 1659.38 1736.23
1.144e+06 1989.89 2212.3 1680.21 2879.41 3270.76 1955.4 530.431 1215.46 1125.35 2894.56 3349.99 2149.55 738.322 4756.66 1717.66 2097.41 1385.54 743.453 1908.82 621.372 2191.59 917.73 645.35 1454.15 451.266 632.29 1924.87 1046.58 697.239 4274.29 689.536 2234.82 717.672 946.478 1289.45 1412.44 1054.05 2675.17 3415.7 1660.09 1738.83
1.146e+06 1990.98 2216.16 1683.77 2890.94 3291.23 1961.36 533.629 1214.81 1120.93 2895.16 3348.08 2151.21 737.849 4768.51 1730.43 2103.13 1382.66 748.986 1905.17 622.348 2189.81 916.26 644.651 1453.8 450.422 635.968 1926.68 1040.63 700.651 4287.84 689.552 2236.64 713.511 946.339 1281.59 1416.35 1060.86 2680.7 3433.9 1662.37 1741.65
1.148e+06 1988.78 2222.99 1687.91 2900.8 3308.03 1969.17 534.511 1212.64 1116.44 2896.18 3346.74 2152.24 738.797 4780.08 1742.89 2108.07 1380.89 753.552 1901.06 622.777 2188.44 913.839 643.881 1455.53 447.418 638.684 1928.92 1033.87 705.36 4303.19 690.244 2236.6 706.593 946.023 1273.42 1418.37 1070.12 2685.47 3452.28 1666.74 1744.24
1.15e+06 1988.08 2230 1692.42 2912.58 3326.76 1977.22 534.72 1210.72 1109.66 2896.16 3344.63 2154.01 739.668 4792.73 1754.36 2111.06 1379.81 758.106 1895.48 622.87 2187.84 911.258 645.299 1455.52 445.81 640.745 1930.63 1028.49 710.64 4321.94 690.884 2237 702.685 945.038 1264.85 1420.74 1079.43 2691.4 3473.03 1671.86 1747.15
1.152e+06 1989.54 2236 1698.34 2922.69 3343.97 1983.42 533.58 1208.91 1103.94 2897.32 3342.87 2156.91 740.241 4805.94 1764.6 2116.31 1377.61 762.372 1890.72 621.25 2187.38 910.575 648.187 1456.23 446.925 641.939 1933.24 1025.98 715.339 4339.32 692.933 2237.52 698.408 944.422 1257.49 1425.73 1087.54 2696.56 3493.5 1677.1 1750.32
1.154e+06 1989.49 2242.28 1702.29 2932.79 3362.78 1987.46 533.296 1208.81 1099.19 2896.86 3340.66 2161.53 741.447 4816.69 1774.98 2119.9 1374.57 763.996 1886.49 619.72 2191.04 910.305 651.549 1459.08 447.925 644.063 1934.45 1025.15 719.351 4356.59 696.228 2239.71 692.437 944.149 1248.5 1430.77 1095.07 2702.7 3510.91 1680.28 1753.39
1.156e+06 1986.78 2247.49 1708.43 2943.66 3384.54 1993.11 531.269 1207.91 1095.6 2897.48 3338.75 2163.99 742.151 4827.89 1785 2121.11 1372.26 765.386 1883.56 617.943 2195.01 911.885 654.275 1460.3 448.588 646.937 1936.32 1022.43 723.823 4373 697.659 2242.67 687.196 943.903 1240.26 1434.65 1104.03 2708.53 3525.67 1685.95 1756.44
1.158e+06 1983.18 2251.64 1714.24 2953.34 3407.81 2001.04 529.875 1206.07 1093.28 2897.96 3336.87 2167.24 743.861 4839.46 1795.34 2124.6 1368.06 768.208 1883.25 616.892 2194.81 911.302 656.743 1460.94 450.335 649.475 1937.21 1018.84 727.843 4388.26 700.095 2244.06 682.899 943.54 1232.45 1439.82 1114.06 2718.37 3539.22 1689.08 1759.54
1.16e+06 1979.12 2256.48 1720.99 2962.08 3430.66 2006.53 531.17 1205.25 1092.43 2898.89 3338.73 2171.27 745.677 4851.4 1806.19 2128.57 1366.63 769.647 1883.17 614.605 2192.58 911.273 658.526 1463.38 450.958 650.726 1935.82 1014.7 732.569 4402.75 701.445 2246.68 679.278 942.627 1225.97 1445.09 1124.02 2729.18 3554.41 1690.48 1762.8
1.162e+06 1973.53 2261.25 1726.31 2972.04 3451.17 2010.39 533.235 1204.36 1090.82 2899.91 3342.74 2174.23 746.283 4863.63 1817.25 2131.93 1365.54 770.028 1880.01 612.282 2191.48 910.973 659.437 1467.42 451.637 651.455 1933.12 1009.48 736.277 4417.6 700.258 2251.07 676.291 942.13 1218.01 1449.62 1134.93 2739.21 3567.61 1692.78 1765.69
1.164e+06 1967.44 2264.04 1731.99 2983.01 3470.14 2017.81 534.42 1205.13 1090.66 2902.13 3347.37 2177 746.566 4874.16 1827.31 2133.8 1364.22 772.126 1877.8 610.278 2193 910.169 660.44 1471.16 453.627 652.125 1930.47 1005.54 740.59 4430.34 699.634 2257.13 674.536 941.621 1212.22 1454.42 1145.28 2748.97 3585.12 1693.7 1768.94
1.166e+06 1961.16 2268.69 1737.61 2992.35 3487.94 2026.03 536.449 1203.35 1089.16 2903.43 3348.81 2180.35 746.944 4885.27 1836.7 2135.88 1361.78 773.749 1877.42 608.67 2193.95 907.045 661.453 1474.7 454.969 652.508 1927.92 1001.36 744.746 4441.81 698.633 2264.15 673.241 939.935 1210.72 1458 1154.18 2758.53 3598.9 1695.01 1771.84
1.168e+06 1956.06 2274.81 1743.6 3001.56 3503.54 2035.18 536.75 1199.96 1088.21 2905.85 3348.49 2184.3 747.563 4894.18 1848.06 2137.01 1356.12 776.214 1874.98 607.305 2197.52 904.352 661.498 1475.24 455.858 654.141 1926.25 997.302 749.078 4454.32 695.557 2267.95 669.943 940.073 1207.26 1462.8 1163.41 2769.1 3611.9 1696.69 1774.5
1.17e+06 1947.19 2282.11 1749.42 3010.4 3516.97 2042.76 536.7 1196.11 1089.54 2907.55 3347.53 2190.27 749.862 4904.7 1859.71 2136.51 1350.84 777.99 1872.7 605.231 2200.58 900.176 661.221 1474.85 457.955 655.928 1924.18 992.929 752.77 4467.77 691.174 2271.36 668.482 937.745 1204.55 1467.56 1173.21 2778.3 3627.62 1699.81 1777.06
1.172e+06 1940.24 2287.77 1756.13 3019.11 3526.4 2053.05 536.344 1191.29 1091.75 2907.96 3346.03 2193.17 750.085 4913.77 1872.18 2134.21 1344.76 781.464 1867.28 601.976 2202.23 894.756 662.215 1475.73 459.176 657.977 1921.4 990.372 758.115 4483.68 685.272 2275.24 663.522 934.553 1202.23 1471.43 1185.41 2789.78 3644.43 1703.68 1779.4
1.174e+06 1934.08 2294.94 1762.98 3029.87 3534.22 2064.72 535.264 1186.99 1093.4 2907.98 3346.61 2196.61 752.638 4921.94 1882.92 2129.83 1338.87 781.293 1862.57 599.519 2204.12 888.777 663.751 1475.12 459.84 659.452 1916.08 986.672 761.949 4496.21 680.261 2279.29 657.888 933.602 1201.02 1478.54 1196.24 2800.84 3664.85 1706.11 1781.7
1.176e+06 1930.49 2301.79 1769.75 3041.9 3545.2 2075.78 534.468 1185.67 1093.06 2907.13 3345.17 2197.54 753.553 4930.92 1892.55 2124.85 1335.26 780.904 1857.67 596.346 2207.9 882.52 666.044 1478.96 461.064 660.471 1911.93 985.145 766.673 4508.82 674.622 2281.72 652.125 931.336 1201.57 1483.82 1208.71 2814.54 3681.46 1710.39 1784.25
1.178e+06 1925.06 2307.93 1775.36 3056.23 3556.99 2086.74 534.14 1183.94 1093.53 2908.57 3344.18 2196.53 754.865 4938.98 1903.09 2120.36 1330.23 780.971 1851.92 593.77 2213.82 876.211 668.253 1483.31 462.543 661.257 1906.01 983.56 772.014 4522.59 669.944 2283.56 645.874 930.059 1203.51 1490.51 1220.31 2823.93 3697.84 1714.34 1786.82
1.18e+06 1917.23 2312.87 1780.6 3069.74 3566.84 2097.04 532.7 1181.24 1092.69 2908.53 3343.17 2196.63 754.319 4950.7 1914.49 2115.15 1323.36 780.644 1849.99 592.23 2218.91 869.598 669.396 1487.05 465.859 663.564 1901.96 983.173 778.528 4534.68 666.278 2282.66 639.331 926.661 1203.15 1494.55 1233.03 2833.03 3717.03 1716.26 1789.12
1.182e+06 1910.44 2318.67 1785.96 3081.56 3573.72 2107.59 531.555 1180.29 1092.51 2907.91 3342.36 2198.32 755.116 4961.12 1926.07 2112.04 1319.88 781.88 1848.28 589.415 2224.25 864.056 670.289 1489.83 468.923 664.607 1897.03 980.926 784.694 4550.6 663.849 2281.75 636.42 926.054 1202.7 1499.25 1246.29 2840.7 3733.37 1718.17 1791.71
1.184e+06 1903.97 2326.83 1791.89 3094.96 3578.29 2119.06 532.109 1178.85 1093.42 2906.58 3341.65 2199.99 755.454 4970.35 1937.02 2112.87 1315.51 783.671 1849.03 586.222 2231.03 856.894 670.11 1494.42 471.925 665.39 1892.35 981.379 791.052 4568.03 661.924 2281.47 634.726 925.363 1202.05 1504.49 1259.26 2848.05 3750.13 1719.68 1794.69
1.186e+06 1896.48 2336.49 1795.33 3110.33 3584.89 2130.68 533.24 1177.39 1097.56 2906.47 3340.3 2202.77 755.315 4979.35 1947.12 2112.91 1312.34 784.068 1850.7 584.917 2234.28 850.235 670.369 1497.75 473.635 668.053 1886.75 980.706 797.163 4581.61 662.851 2280.23 634.353 922.295 1202.35 1510.93 1271.86 2855.61 3767.42 1721.37 1797.71
1.188e+06 1890.6 2345.51 1797.82 3123.45 3591.7 2141.46 535.361 1176.47 1100.57 2906.45 3340.41 2204.34 756.448 4988.93 1957.17 2114.44 1306.55 786.383 1851.4 582.17 2236.65 843.468 669.317 1502.22 475.742 670.135 1882.66 980.075 803.815 4595.27 661.769 2279.42 630.833 919.134 1202.07 1517.82 1283.02 2862.45 3784.07 1723.76 1800.53
1.19e+06 1883.63 2354.08 1800.59 3137.3 3598.2 2151.86 538.111 1176.12 1104.52 2905.96 3339.39 2203.96 758.748 4998.4 1968.06 2116.21 1304.03 787.665 1851.14 580.724 2238.97 835.754 669.302 1505.86 478.633 671.185 1878.66 978.183 811.01 4610.32 660.909 2276.85 627.703 917.116 1201.72 1524.37 1294.16 2868.11 3802.16 1726.11 1803.39
1.192e+06 1876.23 2365.39 1804.4 3154.29 3604.61 2159.9 540.705 1176.82 1107.05 2904.8 3336.07 2205.95 760.751 5006.76 1977.71 2117.46 1303.14 789.822 1848.36 579.965 2241.27 828.223 670.392 1510.35 481.349 672.339 1874.42 973.64 817.025 4626.36 658.195 2275.76 623.851 917.4 1202.17 1531.51 1304.72 2873.99 3822.73 1729.5 1806.39
1.194e+06 1870.95 2373.79 1807.56 3168.14 3609.8 2168.28 542.373 1177.36 1109.7 2900.79 3334.53 2209.23 762.824 5009.42 1986.97 2120.02 1303.43 792.121 1848.71 579.839 2246.09 822.321 670.966 1514.94 483.781 671.193 1870.33 970.813 825.9 4638.76 654.994 2275.59 620.285 917.856 1199.55 1537.81 1317.77 2881.42 3840.91 1734.05 1809.28
1.196e+06 1863.15 2383.56 1811.02 3185.3 3615.98 2177.21 542.497 1176.28 1112.99 2897.09 3335.17 2211.78 766.079 5015.87 1994.88 2121.68 1302.5 792.753 1847.91 579.873 2252.69 816.836 671.278 1521.05 488.221 671.344 1869.88 969.145 833.858 4653.63 653.445 2276.82 616.147 917.964 1194.54 1542.37 1328.4 2887.54 3859.96 1738.33 1812.43
1.198e+06 1857.77 2392.05 1813.6 3205.21 3624.54 2187.74 543.734 1174.45 1114.7 2894.56 3337.74 2212.17 767.285 5019.53 2003.43 2124.97 1300.87 792.73 1847.87 579.404 2257.96 814.116 671.821 1528.66 491.987 671.761 1867.12 966.619 841.646 4667.38 651.524 2278.37 611.189 917.841 1191.47 1546.9 1339.77 2893.52 3876.6 1741.87 1815.56
1.2e+06 1852.9 2403.51 1819 3221.27 3630.43 2194.72 544.17 1171.8 1116.25 2892.07 3340.68 2213.67 768.707 5025.78 2011.14 2132.46 1297.21 791.193 1847.96 576.711 2262.16 811.741 673.939 1538.89 495.889 671.792 1863.01 961.892 849.993 4678.59 649.559 2279.03 607.345 916.953 1189.08 1552.26 1352.01 2899.32 3895.44 1749.44 1818.75
1.202e+06 1848.78 2413.59 1824.38 3237.67 3636.05 2201.14 543.657 1169.5 1118.86 2892.77 3342.4 2214.89 771.432 5028.95 2018.59 2139.78 1290.74 790.152 1847.91 573.226 2267.33 810.684 674.923 1548.34 499.546 673.173 1859.25 959.17 857.819 4692.21 647.48 2280.14 604.091 916.388 1185.5 1558.15 1365.73 2907.71 3912.48 1757.61 1822.05
1.204e+06 1846.28 2426.07 1829.52 3253.98 3641.02 2207.45 541.423 1167.26 1121.44 2893.05 3343.34 2214.58 773.286 5034.82 2026.63 2151.62 1287.19 787.331 1847.15 570.312 2270.61 810.368 676.759 1556.28 503.377 673.401 1855.68 954.78 865.736 4704.72 644.605 2281.92 600.868 914.554 1182.47 1564.88 1378.58 2913.92 3925.64 1763.85 1825.17
1.206e+06 1843.89 2440.21 1833.15 3274.17 3645.18 2212.6 539.194 1165.34 1125.02 2892.59 3345.26 2214.18 774.273 5041.35 2036.41 2160.32 1283.95 784.434 1848.44 568.185 2276.05 809.695 676.307 1562.07 508.508 674.011 1853.03 951.643 874.448 4716.16 642.449 2284.5 600.203 911.883 1180.53 1571.07 1389.72 2917.55 3936.87 1770.69 1828.39
1.208e+06 1842.83 2454.83 1835.19 3290.58 3650.73 2214.02 537.461 1160.1 1128.13 2892.93 3348.86 2215.28 774.416 5047.63 2046.45 2166.21 1281.14 781.704 1848.14 566.525 2279.2 811.679 678.209 1565.2 511.601 675.475 1849.33 948.05 881.177 4730.44 640.875 2288.82 600.511 911.626 1179.89 1579.4 1398.91 2923.63 3945.2 1777.89 1831.51
1.21e+06 1839.09 2468.22 1837.51 3305.13 3654.78 2218.22 535.651 1155.45 1130.82 2893.76 3352.1 2219.82 776.206 5056.49 2054.51 2171.39 1278.83 779.77 1847.16 567.623 2283.87 813.844 680.06 1570.47 515.551 676.302 1845.68 943.774 888.272 4747.06 640.073 2293.56 599.177 913.991 1181.1 1588.41 1408.14 2929.12 3954.52 1785.53 1835.03
1.212e+06 1840.25 2483.13 1840.06 3321.15 3657.23 2224.59 534.527 1152.79 1133.59 2893.68 3352.74 2226.81 777.533 5066.74 2062.62 2178.79 1276.79 776.671 1846.01 568.131 2288.81 813.18 681.136 1576.25 518.706 677.764 1841.3 939.583 897.227 4763.47 638.494 2295.53 596.879 917.587 1182.47 1594.7 1415.13 2935.08 3965.87 1793.1 1838.65
1.214e+06 1838.5 2497.16 1843.29 3335.68 3664.2 2229.63 533.886 1147.82 1137.9 2893.82 3351.79 2233.87 778.463 5074.44 2070.68 2186.72 1275.55 771.392 1845.32 569.239 2293.34 815.058 681.25 1579.87 522.812 678.259 1836.15 935.112 904.549 4778.32 638.443 2297.12 593.974 919.843 1183.12 1600.98 1422.4 2943.77 3974.15 1800.92 1841.97
1.216e+06 1837.9 2509.72 1845.94 3345.47 3669.24 2235.67 533.271 1146.1 1141.71 2895.36 3351.91 2241.99 779.307 5081.04 2078.81 2194.71 1270.63 766.982 1843.61 571.751 2300.59 816.221 682.78 1582.36 525.721 678.84 1832.53 932.365 911.248 4795.05 637.981 2297.5 590.278 918.351 1182.04 1607.55 1431.77 2952.93 3983.51 1809.36 1845.25
1.218e+06 1836.52 2523.65 1849.26 3356.93 3672.53 2240.68 530.548 1146.91 1143.29 2898.32 3351.67 2249.47 780.264 5089.31 2086 2201.15 1268.62 761.596 1843.77 572.011 2306.22 815.386 684.647 1582.68 528.219 680.639 1828.64 930.756 918.481 4810.34 635.178 2299.97 586.022 917.406 1181.75 1613.1 1439.73 2962.88 3993.06 1816.23 1848.35
1.22e+06 1835.93 2538.41 1855.05 3367.53 3675.88 2243.8 527.936 1146.71 1145.34 2899.91 3350.76 2258.45 782.114 5097.41 2092.98 2208.09 1268.04 757.521 1843.19 570.954 2311.25 813.306 685.443 1583.37 531.09 681.38 1828.08 928.161 924.351 4824.76 630.802 2301.82 582.623 918.905 1183.2 1616.37 1448.22 2972.51 4003.1 1824.59 1851.48
1.222e+06 1837.53 2554.27 1858.62 3379.53 3675.48 2247.02 526.465 1144.42 1148.19 2903.24 3349.78 2267.98 782.204 5106.58 2101.45 2213.61 1267.42 753.205 1840.73 570.199 2318.37 811.525 686.934 1584.41 533.265 681.856 1826.22 927.748 930.983 4837.77 626.75 2304.68 581.288 919.741 1184.59 1622.9 1455.59 2982.44 4013.19 1833.76 1854.8
1.224e+06 1836.23 2568.34 1864.19 3391.42 3673.77 2249.37 523.615 1142.33 1152.49 2905.48 3343.07 2277.73 784.179 5116.04 2109.74 2222.26 1267.98 749.931 1836.09 572.565 2328.99 809.689 688.164 1586.74 536.428 681.259 1822.53 925.141 938.139 4850.08 622.421 2306.92 580.437 916.429 1188.14 1630.4 1464.02 2994.8 4018.2 1843.04 1857.97
1.226e+06 1834.59 2582.24 1866.32 3403.45 3674.57 2252.13 522.007 1140.57 1157.86 2906.87 3333.24 2287.23 786.626 5127.2 2119.31 2231.36 1267.48 743.886 1832.82 575.028 2339.25 807.681 691.034 1588.43 540.351 682.294 1820 925.422 943.946 4861.6 616.502 2310.79 580.01 913.708 1192.69 1639.07 1471.93 3007.33 4022.67 1853.99 1861.34
1.228e+06 1833.82 2597.59 1865.94 3410.44 3673.85 2254.76 520.239 1139.16 1163.84 2907.44 3324.15 2297.55 789.895 5137.39 2128.58 2238.72 1268.7 738.538 1831.73 577.632 2349.14 808.102 694.694 1588.34 543.91 682.535 1813.3 924.548 950.514 4874.99 610.223 2314.72 579.667 912.934 1196.47 1650.21 1479.74 3018.57 4024.88 1863.82 1864.53
1.23e+06 1833.63 2613.3 1866.06 3422.41 3673.05 2254.38 517.419 1139.47 1168.86 2906.48 3314.8 2308.05 793.771 5148.89 2138.04 2244.67 1268.57 733.947 1829.09 579.253 2356.05 807.561 697.372 1584.98 546.934 681.571 1804.64 922.03 957.746 4889.12 602.515 2319.66 578.788 912.971 1197.66 1661.67 1488.53 3031.84 4026.17 1873.34 1867.38
1.232e+06 1830.08 2631.51 1867.28 3435.47 3667.73 2254.89 513.366 1141.09 1174.22 2903.76 3306.91 2319.45 798.418 5160.43 2147.15 2249.72 1269.65 731.151 1826.68 581.725 2361.9 808.808 698.627 1581.34 548.822 681.347 1798.71 921.229 964.489 4902.71 597.095 2320.98 579.74 910.515 1198.34 1671.74 1494.87 3045.26 4027.68 1885.95 1870.27
1.234e+06 1825.96 2650.64 1869.98 3449.79 3667.25 2257.46 512.092 1143.84 1178.91 2899.57 3296.1 2327.69 802.745 5172.56 2157.68 2253.1 1272.58 728.742 1823.24 584.443 2369.73 809.83 700.226 1579.29 550.337 679.884 1793.92 920.475 970.777 4916.64 591.125 2323.78 578.243 911.905 1199.34 1683.19 1501.08 3059.52 4027.65 1899.94 1873.53
1.236e+06 1821.04 2665.52 1871.81 3464.23 3666.03 2260.38 511.414 1145.21 1182.32 2891.36 3286.53 2336.4 805.961 5183.67 2169.19 2258.37 1276.12 729.23 1822.11 586.09 2377.39 813.739 702.161 1578.65 552.164 677.251 1790.56 919.204 976.567 4930.86 584.208 2328.21 577.358 913.845 1199.97 1695.07 1503.02 3072.63 4030.8 1911.15 1876.7
1.238e+06 1813.81 2681.25 1871.88 3479.24 3666.47 2261.76 511.562 1147.49 1182 2885.01 3273.37 2345.26 810.914 5192.52 2181.29 2266.22 1279.05 729.397 1823.66 589.057 2383.73 816.295 703.359 1579.78 553.84 676.453 1790.24 918.026 983.516 4944.06 577.501 2333.32 575.976 914.908 1202.5 1706.16 1502.62 3084.56 4036.74 1921.84 1879.92
1.24e+06 1807.92 2697.31 1871.14 3494.46 3667.27 2262.67 512.513 1150.44 1184.98 2879.3 3257.86 2353.81 814.576 5201.63 2194.15 2273.67 1280.91 729.523 1825.48 591.069 2393.71 819.623 705.494 1581.27 557.077 675.038 1791.06 916.387 990.66 4954.85 570.76 2338.16 575.299 912.331 1205.91 1715.89 1503.3 3095.08 4043.53 1930.81 1883.17
1.242e+06 1802.18 2709.56 1870.26 3507.11 3665.43 2265.19 510.917 1150.54 1185.72 2871.11 3244.82 2362.34 815.307 5213.28 2206.71 2276.04 1282.34 731.494 1826.4 590.988 2404.71 823.872 706.833 1582.58 558.654 673.685 1793.24 913.457 998.394 4966.5 563.297 2340.83 575.073 911.432 1207.12 1725.21 1505.97 3109.49 4049.81 1939.31 1885.93
1.244e+06 1798.19 2722 1868.21 3519.72 3663.82 2266.68 513.575 1153.48 1185.52 2864.66 3229.49 2369.2 814.442 5227.93 2217.55 2279.37 1284.23 730.249 1826.33 589.559 2414.29 827.646 707.291 1582.25 559.342 670.988 1795.2 911.965 1005.78 4981 557.942 2343.58 573.757 907.666 1206.59 1732.25 1507.28 3119.23 4057.05 1949.48 1888.37
1.246e+06 1795.41 2736.36 1866.99 3531.29 3667.14 2270.54 516.004 1154.79 1184.51 2859.15 3218.13 2374.39 814.466 5243.12 2230.37 2282.67 1283.73 728.179 1828.23 590.229 2421.03 830.269 705.244 1584.65 561.995 670.557 1798.68 910.327 1012.31 4993.96 555.487 2347.61 571.468 903.473 1204.84 1738.43 1508.72 3132.49 4057.35 1958.3 1891.07
1.248e+06 1792.56 2749.79 1865.31 3542.43 3669.7 2273.99 516.698 1156.95 1186.12 2854.27 3207.62 2377.42 813.849 5259.27 2244.3 2282.16 1282.79 724.256 1829.21 591.775 2427.84 836.071 705.42 1589.47 564.676 671.262 1801.41 908.042 1016.94 5007.39 550.501 2355.49 567.761 898.554 1204.29 1745.58 1511.4 3144.54 4062.07 1965.78 1893.87
1.25e+06 1789.23 2764.2 1864.5 3551.37 3673.91 2278.39 517.48 1160.13 1188.6 2847.88 3194.59 2382.34 811.882 5276.5 2257.27 2282.55 1280.84 721.244 1829.05 592.062 2432.85 843.965 704.28 1597.32 567.645 671.143 1803.84 906.136 1020.01 5020.5 543.224 2366.71 562.585 891.386 1206.56 1753.63 1514.67 3155.76 4070.53 1973.61 1896.76
1.252e+06 1784.02 2778.12 1863.82 3563.4 3673.24 2280.95 517.34 1164.58 1190.42 2841.99 3185.2 2388.91 809.703 5295.53 2271.63 2282.34 1277.61 718.724 1828.99 592.798 2440.83 848.07 704.216 1604.3 570.261 671.236 1806.9 903.081 1024.19 5030.22 536.838 2375.35 557.195 885.621 1207.21 1761.21 1517.27 3167.12 4075.76 1982.81 1899.47
1.254e+06 1780.72 2792.65 1865.54 3572.9 3675.45 2284.74 517.63 1169.09 1192.84 2836.26 3178.81 2393.11 809.279 5310.97 2285.65 2282.4 1274.28 716.807 1829.45 590.951 2448.37 854.178 703.029 1611.32 574.942 668.883 1808.91 903.187 1027.09 5038.86 530.861 2384.94 551.211 878.9 1209.73 1768.68 1520 3178.21 4073.86 1991.57 1902.16
1.256e+06 1778.97 2804.75 1867.02 3581.42 3677.51 2292.02 519.641 1170.95 1194.89 2828.75 3168.34 2401.65 809.957 5326.57 2300.01 2282.06 1269.52 713.926 1830.01 589.878 2454.29 857.96 702.246 1615 577.28 665.642 1813.49 904.256 1033.36 5048.25 525.565 2392.96 547.99 872.172 1213.4 1777.29 1523.38 3186.68 4064.68 1999.19 1904.57
1.258e+06 1778.37 2817.49 1867.69 3587.88 3679.2 2299.27 519.382 1173.21 1195.04 2819.66 3159.88 2410.06 811.139 5341.88 2313.58 2284.1 1267.16 708.19 1827.77 590.467 2465.32 861.559 703.923 1620.06 578.889 665.122 1815.4 904.341 1037.3 5057.51 521.153 2403.08 544.896 867.478 1216.23 1783.39 1529.51 3198.28 4060.47 2006.8 1907.3
1.26e+06 1780.92 2829.72 1868.22 3598.47 3682.6 2305.68 520.202 1175.08 1196.14 2809.82 3154.1 2416.24 812.285 5356.09 2325.36 2283.81 1263 702.228 1826.67 591.578 2473.6 863.465 703.485 1625.41 581.725 666.024 1816.86 903.92 1044.67 5066.61 517.479 2412.05 541.186 863.149 1220.15 1789.09 1536.66 3208.98 4061.54 2015.69 1910.25
1.262e+06 1782.56 2840.77 1871.45 3604.55 3688.08 2315.5 519.905 1177.9 1194.26 2799.82 3143.9 2423.69 812.541 5366.79 2335.44 2285.28 1258.64 695.946 1823.71 591.806 2478.04 869.041 705.096 1629.42 583.253 667.175 1816.51 901.386 1050.23 5078.2 516.452 2424.2 538.448 860.272 1228.79 1792.83 1544.34 3217.95 4066.49 2025.01 1913.14
1.264e+06 1782.52 2851.66 1875.63 3609.76 3693.01 2327.46 518.184 1181.76 1190.96 2793.73 3134.26 2432.74 812.358 5377.41 2346.38 2285.13 1253.24 688.879 1821.89 592.313 2482.96 875.351 707.669 1630.86 584.55 668.829 1818.6 899.841 1057.25 5089.43 513.932 2435.59 536.772 858.915 1240.02 1797.33 1553.18 3229.07 4070.24 2034.16 1916.35
1.266e+06 1783.98 2862.28 1878.14 3611.62 3696.18 2338.43 517.428 1182.38 1186.93 2787.27 3122.61 2439.84 813.037 5387.81 2353.17 2283.18 1249.01 679.743 1819.95 592.654 2486.38 881.714 708.612 1632.64 585.156 668.947 1822.95 900.445 1063.53 5101.51 511.315 2445.94 535.996 859.997 1251.83 1801.84 1561.92 3238.79 4076.41 2044.05 1919.14
1.268e+06 1783.61 2867.62 1881.31 3614.98 3694.69 2350.29 518.228 1182.3 1183.74 2778.55 3112.08 2446.68 813.033 5397.57 2357.77 2278.81 1241.9 670.795 1817.69 593.61 2490.46 887.841 711.724 1634.55 584.536 670.69 1828.8 901.703 1068.18 5114.1 507.538 2457.62 534.723 861.684 1264.01 1803.93 1569.61 3251.87 4082.95 2052.77 1921.61
1.27e+06 1784.39 2873.83 1883.47 3620.81 3688.72 2358.31 518.895 1181.1 1183.06 2772.15 3100.25 2450.05 814.91 5407.98 2365.62 2273.03 1233.2 661.41 1818.24 594.987 2494.3 895.492 714.922 1633.88 583.943 672.344 1835.43 901.047 1074.4 5127.25 506.148 2469.1 535.729 863.13 1273.26 1805.47 1577.46 3266.13 4084.61 2062.29 1924.02
1.272e+06 1783.34 2886.68 1887.35 3619.93 3681.51 2364.5 518.531 1181.34 1182.85 2763.26 3091.65 2455.57 815.494 5421.04 2373.41 2268.02 1228.63 654.4 1819.16 595.679 2500.01 903.463 716.241 1634.31 583.424 672.383 1840.55 901.758 1082.07 5135.59 506.843 2478.97 534.341 861.956 1285.77 1805.13 1583.51 3280.18 4089.71 2071.63 1926.5
1.274e+06 1782.1 2899.59 1893.86 3622 3674.36 2367.69 519.144 1179.05 1182.38 2754.76 3088.15 2458.64 813.662 5431.95 2379.5 2262.78 1222.33 645.44 1817.22 593.782 2506.08 911.507 716.623 1637.93 584.62 672.888 1846.82 904.514 1088.33 5144.2 504.631 2485.88 534.692 862.319 1297.55 1803.25 1591.35 3288.65 4095.56 2078.4 1928.6
1.276e+06 1779.24 2912.25 1901.45 3624.47 3666.23 2371.08 519.565 1174.94 1183.62 2746.49 3081.8 2464.6 811.949 5436.33 2383.5 2255.23 1217.64 638.896 1812.51 592.241 2514.76 918.856 717.604 1642 586.789 674.323 1852.39 904.369 1095.94 5151.77 502.363 2489.16 533.21 864.287 1310.99 1800.04 1595.57 3295.08 4100.06 2086.98 1930.26
1.278e+06 1777.04 2920.92 1907.3 3627.99 3660.9 2374.31 520.979 1175.97 1184.37 2736.53 3075.1 2473.51 810.927 5444.89 2386.33 2248.54 1214.18 633.244 1810.15 591.531 2522.93 927.912 717.949 1646.2 587.216 673.021 1862 905.582 1102.41 5159.71 500.376 2491.69 532.733 866.274 1322.5 1793.28 1600.7 3298.87 4108.18 2096.69 1932.27
1.28e+06 1775.04 2930.28 1912.3 3629.61 3655.66 2377.96 521.559 1175.04 1183.46 2728.38 3073.11 2478.34 810.062 5452.26 2386.5 2243.69 1213.89 629.427 1806.68 590.824 2532.25 938.368 717.008 1648.7 588.069 672.233 1869.05 907.701 1109.55 5164.37 500.712 2497.51 532.053 866.561 1335.67 1785.71 1605.99 3300.69 4116.29 2104.12 1934.17
1.282e+06 1775.01 2939.75 1919.8 3628.61 3647.35 2383.04 523.006 1174.05 1182.86 2721.02 3071.84 2482.16 810.971 5462.82 2385.62 2241.17 1210.33 625.265 1804.11 591.235 2542.27 948.652 717.087 1650.29 590.19 670.032 1872.24 908.694 1115.78 5167.54 498.993 2503.07 536.914 867.035 1348.73 1776.28 1608.95 3303.38 4121.11 2110.53 1935.94
1.284e+06 1773.21 2950.32 1925.78 3630.83 3644.13 2390.06 525.718 1173.82 1180.93 2711.54 3070.91 2486.32 809.438 5472.79 2383.2 2234.18 1201.91 622.135 1802.54 591.189 2552.34 959.404 716.667 1653.55 591.586 666.705 1878.59 907.547 1123.3 5170.62 497.983 2510.83 542.185 867.172 1362.83 1767.35 1612.39 3307.15 4123.91 2117.63 1937.77
1.286e+06 1771.97 2961.23 1933.63 3634.36 3641.92 2399.62 527.472 1171.18 1181.02 2704.47 3070.38 2487.78 807.27 5482.34 2381.52 2227.39 1195.21 617.635 1801.38 592.105 2562.48 969.519 717.666 1653.22 592.588 663.611 1885.44 906.015 1132.92 5179.61 499.199 2522.37 546.169 867.236 1377.61 1759.68 1617.89 3316.27 4128.97 2122.7 1940.28
1.288e+06 1770.52 2969.7 1942.09 3636.53 3637.62 2409.3 530.041 1168.11 1185.65 2698.21 3071.95 2491.65 804.554 5490.65 2380.72 2219.7 1189.32 612.784 1799.87 591.21 2572.29 977.991 715.753 1646.98 593.158 662.735 1894.85 906.63 1142.76 5188.78 498.387 2534.88 547.592 865.574 1393.09 1752.43 1618.53 3322.79 4135.74 2126.57 1942.44
1.29e+06 1769.04 2976.6 1952.72 3633.63 3635.9 2419.01 533.656 1162.42 1190.87 2692.77 3078.55 2497.45 802.616 5499.01 2385.64 2210.06 1186.09 608.416 1795.38 590.414 2579.85 984.027 713.867 1643.05 593.191 661.545 1901.15 907.767 1151.47 5195.08 497.364 2547.83 550.155 863.453 1406.77 1744.55 1617.3 3328.53 4142.39 2127.57 1944.43
1.292e+06 1766.54 2983.47 1960.04 3630.73 3631.94 2430.46 539.02 1156.16 1193.73 2683.63 3085.07 2502.98 801.075 5506.33 2390.9 2202.85 1184.21 602.276 1789.13 591.43 2587.36 991.489 711.32 1633.69 590.157 660.933 1910.06 910.975 1160.21 5199.99 495.799 2556.53 552.922 861.317 1418.51 1733.39 1620.69 3335.39 4145.33 2127.8 1945.9
1.294e+06 1762.93 2988.06 1965.41 3630.57 3631.42 2445.25 545.194 1150.42 1196.24 2674.51 3088.71 2511 798.132 5506.93 2393.9 2194.37 1184.88 596.164 1781.46 591.6 2595.14 997.576 709.144 1625.23 588.186 660.532 1918.01 913.257 1168.35 5200.32 496.684 2565.47 555.364 856.794 1429.11 1725.37 1622.89 3343.73 4147.81 2130.94 1947.18
1.296e+06 1755.66 2995.04 1971.82 3626.01 3633.48 2460.04 550.823 1144.81 1198.58 2666.53 3090.44 2520.77 793.489 5512.03 2395.42 2182.46 1185.37 592.747 1772.69 590.8 2597.54 1004.06 704.94 1615.65 586.413 660.509 1926.8 918.911 1175.98 5198.19 495.569 2576.01 560.934 850.574 1436.52 1715.45 1624.99 3350.76 4148.94 2140.15 1948.2
1.298e+06 1749.03 2999.36 1977.88 3621.05 3636.94 2470.31 558.752 1139.33 1202.73 2657.73 3091.07 2532.89 788.339 5520.52 2394.47 2174.67 1186.22 588.433 1768.48 587.736 2599.71 1010.21 700.383 1607.34 583.35 662.258 1931.78 926.967 1185.82 5196.45 494.908 2585.13 565.597 844.49 1443.25 1704.52 1625.16 3356.42 4151.45 2151.05 1949.3
1.3e+06 1740.1 3003.06 1984.25 3613.54 3642.62 2479.58 566.242 1135.4 1204 2650.87 3090.81 2542.34 785.781 5525.06 2395.37 2170.77 1188.94 584.304 1764.72 584.103 2602.18 1013.58 695.857 1596.12 583.966 663.955 1936.08 935.008 1193.95 5204.88 494.657 2593.7 569.554 838.896 1451.09 1695.55 1626.85 3366.4 4154.71 2162.43 1950.78
1.302e+06 1728.76 3006.01 1991.35 3602.47 3647.32 2489.91 574.021 1130.54 1202.67 2642.02 3091.38 2552.3 782.456 5529.35 2399.53 2166.38 1192.79 581.546 1765.06 580.788 2605.31 1017.87 691.517 1586.52 583.008 664.721 1939.89 941.33 1202.08 5210.22 493.344 2600.02 574.806 833.817 1458.62 1689.09 1627.24 3375.07 4156.04 2169.37 1951.91
1.304e+06 1713.43 3005.17 2000.67 3594.55 3652.88 2502.15 582.204 1127 1202.4 2630.89 3091.39 2562.5 779.008 5530.84 2404.15 2165.72 1197.31 577.756 1763.48 578.519 2606.33 1020.28 686.539 1573 582.655 665.845 1944.39 950.367 1208.13 5215.13 490.653 2611.88 578.183 832.879 1466.64 1684.9 1629.07 3382.03 4160.57 2174.92 1953.16
1.306e+06 1701.49 3004.87 2012.68 3589.99 3657.15 2515.2 588.467 1126.53 1200.65 2620.38 3088.38 2573.48 775.786 5528.25 2407 2162.08 1200.55 574.76 1765.19 574.488 2604.85 1024.01 680.138 1557.22 582.15 667.693 1946.32 957.157 1214.49 5217.52 485.42 2623.04 579.153 835.918 1470.91 1683.91 1628.48 3385.4 4165.78 2182.85 1953.99
1.308e+06 1691.06 3003.52 2021.6 3583.7 3659.15 2524.21 596.577 1127.39 1202.88 2608.25 3090.66 2583.03 772.582 5525.15 2407.41 2158.99 1204.83 570.244 1766.64 571.002 2602.16 1029.07 671.637 1541.56 580.401 668.143 1945.87 964.231 1219.45 5220.92 480.069 2633.19 578.001 836.765 1477.86 1678.87 1624.57 3388.25 4173.22 2187.71 1954.27
1.31e+06 1682.99 3000.72 2030.6 3575.18 3660.59 2533.77 605.353 1126.81 1202.42 2593.47 3093.87 2591.82 768.521 5517.39 2406.9 2154.73 1208.1 565.553 1767.6 567.185 2595.54 1035.23 663.711 1522.93 579.668 666.021 1945.14 971.66 1225.89 5227.77 472.888 2642.36 580.022 835.798 1483.8 1670.91 1623.65 3391.9 4176.33 2191.73 1953.91
1.312e+06 1676.3 2995.71 2038.86 3562.21 3663.6 2545.89 617.22 1122.79 1205.49 2575.8 3094.15 2597.63 764.403 5510.5 2407.86 2153.09 1214.78 561.078 1769.3 563.687 2587.93 1043.42 658.879 1510.43 578.767 664.429 1943.09 975.108 1232.17 5237.17 466.192 2655.83 582.055 833.302 1491.04 1659.03 1623.85 3395.24 4181.34 2195.61 1953.88
1.314e+06 1672.1 2995.07 2046.44 3550.54 3668.24 2556.99 627.857 1120.16 1207.63 2558.55 3096.76 2599.66 762.23 5504.19 2408.05 2150.22 1224.44 560.442 1770.62 561.266 2581.99 1047.9 653.781 1496.07 579.047 662.35 1939.31 979.762 1237.06 5243.51 459.875 2671.9 582.127 831.847 1496.68 1649.2 1619.24 3400.41 4192.22 2200.64 1954.16
1.316e+06 1668.85 2996.92 2052.45 3542.79 3677.01 2569.7 639.528 1117.47 1209.44 2540.96 3097.97 2599.06 760.355 5498.69 2407.58 2149.07 1233.47 561.514 1771.95 558.356 2577.31 1052.85 650.716 1479.05 580.381 660.682 1933.49 986.714 1242.78 5253.64 455.603 2686.37 582.231 829.243 1498.65 1638.17 1618.43 3401.68 4200.52 2204.27 1954.65
1.318e+06 1664.34 3003.6 2062.01 3531.05 3689.02 2584.51 651.896 1118.45 1214.33 2523.98 3105.66 2598.29 756.811 5488.99 2404.54 2146.69 1243.15 561.559 1770.82 556.415 2572.22 1058.41 646.423 1463.86 580.675 657.784 1932.33 992.321 1250.78 5262.91 449.417 2701.49 582.671 827.059 1501.72 1626.63 1616.78 3401.46 4210.33 2207.11 1955.46
1.32e+06 1661.5 3010.3 2072.06 3515.13 3704.37 2603.35 663.211 1118.76 1218.79 2505.78 3113.14 2600.95 752.341 5480.08 2402.1 2146.93 1253.47 559.945 1768.34 557.485 2566.06 1060.43 643.873 1450.88 582.946 652.771 1929.76 995.745 1256.86 5266.14 444.884 2718.94 585.895 827.065 1506.37 1613.92 1615.94 3402.27 4224.09 2213.12 1956.65
1.322e+06 1657.89 3015.54 2078.63 3503.4 3721.96 2621.57 675.524 1119.88 1224.77 2487.13 3114.85 2604.67 749.806 5466.91 2395.86 2149.13 1266.51 556.682 1766.98 556.792 2568.94 1064.47 642.73 1436.04 583.582 650.951 1929.42 998.876 1262.2 5267.99 440.567 2737.35 587.23 827.409 1510.95 1602.77 1617.03 3399.83 4235.57 2217.57 1957.9
1.324e+06 1657.3 3022.71 2084.65 3494.76 3738.56 2641.99 686.955 1120.09 1231.08 2470.14 3121.42 2608.11 748.873 5453.64 2389.63 2154.73 1280.06 553.63 1762.03 555.042 2571.13 1070.3 641.697 1422.34 584.025 647.88 1931.2 1000.96 1269.53 5267.73 438.801 2755.55 588.343 823.996 1514.74 1595.38 1619.3 3393.69 4244.87 2222.27 1959.48
1.326e+06 1655.83 3029.16 2088.98 3485.9 3755.43 2659.46 698.752 1116.54 1237.79 2452.09 3127.48 2609.87 747.197 5441.25 2381.29 2160.07 1292.6 551.952 1754.83 555.556 2575.44 1076.37 639.242 1411.3 584.975 645.191 1932.77 1004.21 1278.31 5268.26 439.492 2776.21 590.304 821.24 1518.79 1589.62 1620.42 3387.66 4251.98 2225.56 1960.98
1.328e+06 1652.5 3033.12 2094.72 3477.23 3778.36 2675.3 710.142 1114.84 1249.5 2430.83 3128.68 2610.68 746.632 5430.06 2374.56 2163.29 1305.59 547.289 1747.55 554.752 2581.86 1080.55 637.721 1401.52 585.448 643.104 1933.6 1007.87 1291.58 5268.66 440.397 2793.53 591.384 821.762 1521.66 1580.77 1623.08 3382.12 4257.78 2229.99 1962.5
1.33e+06 1649.3 3033.89 2100.16 3467.42 3796.83 2692.35 720.105 1113.53 1258.07 2410.82 3136.8 2610.18 746.633 5415.79 2366.73 2163.39 1320.45 541.844 1736.44 554.662 2591.26 1085.8 636.491 1391.77 587.964 639.52 1933.61 1012.95 1302.31 5269.4 441.049 2812.51 592.708 823.312 1529.21 1576.53 1623.89 3377.35 4259.12 2232.07 1963.86
1.332e+06 1646.12 3036.32 2106.63 3464.13 3812.61 2708.92 731.409 1111.1 1267.67 2389.88 3146.09 2607.21 747.368 5400.45 2357.79 2165.14 1333.7 536.034 1727.35 555.873 2599.65 1086.43 636.86 1381.9 588.69 637.647 1936.17 1019.33 1309.53 5267.56 444.243 2834.44 596.67 822.699 1537.08 1575.6 1623.02 3374.17 4259.51 2232.91 1965.4
1.334e+06 1642.66 3036.54 2114.4 3456.69 3826.09 2726.1 740.122 1111.5 1277.24 2366.57 3154.48 2607.98 747.778 5384.45 2351.44 2168.46 1345.13 529.98 1720.96 557.932 2605.21 1083.07 636.353 1374.28 588.485 636.175 1935.84 1022.61 1318.84 5264.45 444.522 2855.55 600.06 820.109 1545.01 1576.71 1621.12 3371.8 4254.47 2234.67 1966.4
1.336e+06 1638.79 3038.35 2123.73 3449.94 3836.06 2745.78 747.095 1110.52 1288.74 2343.92 3161.78 2608.83 746.445 5366.29 2346.38 2171.11 1355.74 523.817 1713.74 559.97 2610.67 1076.8 634.206 1363.71 590.102 636.348 1939.21 1029 1327.96 5249.52 444.275 2870.67 604.348 815.905 1553.89 1578.18 1621.43 3370.83 4251.3 2239.68 1967.13
1.338e+06 1630.85 3042.19 2129.6 3446.33 3842.01 2763.49 755.325 1108.95 1301 2322.78 3170 2613.83 746.056 5356 2342.67 2173.22 1365.25 517.163 1708.37 563.162 2616.02 1072.35 634.887 1349.86 591.433 635.871 1947.33 1033.91 1334.86 5232.34 445.337 2888.07 611.127 811.035 1559.65 1580.49 1622.6 3373.97 4246.15 2242.71 1968.21
1.34e+06 1622.17 3048.27 2134.88 3447.64 3850.53 2781.18 760.985 1105.72 1314.15 2295.69 3175.13 2623.06 744.85 5347.74 2333.64 2174.05 1374.28 510.606 1701.68 564.836 2623.02 1066.4 633.954 1337.53 592.523 635.735 1955.8 1040.61 1343.63 5221.16 446.944 2906.26 619.636 807.592 1566.09 1584.06 1625.81 3378.58 4242.01 2248.23 1969.67
1.342e+06 1615.99 3054.6 2140.09 3444.01 3858.19 2804.11 769.391 1102.92 1327.12 2267.92 3181 2629.17 744.085 5337.29 2320.17 2170.27 1384.63 503.989 1692.92 564.257 2627.24 1060.04 633.601 1329.54 593.409 636.843 1963.48 1045.74 1354.74 5216.48 451.249 2922.49 625.799 810.29 1575.28 1586.58 1625.12 3380.97 4237.41 2253.25 1971.04
1.344e+06 1607.51 3063.31 2142.31 3437.55 3863.14 2827.33 776.319 1104.4 1337.16 2243.25 3188.23 2636.56 740.869 5331.2 2310.38 2166.63 1394.01 497.899 1686.23 565.378 2630.48 1057.72 632.573 1325.6 594.177 639.409 1968.15 1050.83 1368.32 5216.65 454.292 2935.86 631.768 809.783 1588.73 1592.5 1630.15 3382.65 4230.47 2258.3 1972.95
1.346e+06 1601.66 3065.55 2146.27 3432.63 3868.69 2846.74 783.274 1107.78 1347.35 2218.46 3190.6 2640.31 736.466 5325.6 2300.63 2160.63 1399.62 492.742 1676.52 568.927 2630.99 1053.98 631.55 1320.53 595.276 639.027 1974.76 1055.85 1378.66 5218.37 458.294 2953.42 637.014 810.915 1604.18 1596.76 1634.93 3383.39 4226.18 2259.51 1974.35
1.348e+06 1597.28 3069.4 2150.05 3430.28 3874.99 2863.82 787.661 1112.75 1360.09 2191.16 3193.86 2644.47 729.634 5315.46 2290.85 2157.19 1404.9 488.701 1666.92 570.27 2635.33 1052.61 629.583 1318.98 595.258 639.481 1983.63 1060.39 1386.95 5228.64 459.783 2969.96 643.19 813.514 1617.15 1598.79 1639.32 3380.91 4227.06 2260.7 1976.02
1.35e+06 1594.99 3071.86 2157.12 3422.19 3882.97 2880.12 794.01 1116.41 1372.12 2165.2 3192.81 2648.96 721.586 5310.23 2282.11 2157.62 1411.92 486.294 1656 570.813 2635.87 1048.29 623.326 1320.85 594.926 640.203 1991.26 1065.32 1395.83 5239.89 462.014 2984.24 649.01 818.621 1629.1 1600.72 1642.02 3376.82 4226.23 2260.64 1977.51
1.352e+06 1592.61 3073.42 2162.68 3413.58 3897.5 2896.4 797.361 1118.71 1382.37 2139.57 3196.12 2656.3 712.878 5302.53 2272.13 2157.92 1421.46 486.643 1646.26 569.004 2638.39 1046.31 619.885 1324.85 594.924 642.966 1997.49 1076.78 1406.88 5249.42 465.448 3000.93 656.015 824.061 1641.57 1604.71 1646.52 3374.31 4236.09 2260.31 1980.08
1.354e+06 1585.82 3069.82 2164.4 3405.04 3911.73 2914.46 801.412 1121.24 1393.38 2117.54 3203.36 2664.45 701.772 5292.61 2263.58 2155.34 1429.46 485.234 1641.47 564.99 2640.68 1039.97 616.321 1325.32 596.652 646 2006.97 1086.52 1414.97 5255.78 468.48 3017.43 665.861 829.6 1652.98 1608.09 1651.86 3369.31 4250.9 2258.86 1982.24
1.356e+06 1577.99 3068.57 2165.43 3395.76 3928.08 2926.99 807.375 1125.65 1400.71 2097.02 3211.18 2674.33 691.409 5284.38 2254.96 2155.74 1435.83 486.244 1639.95 560.193 2647.54 1032.72 613.169 1323.37 598.441 651.828 2018.81 1095.04 1423.93 5259.36 471.804 3028.67 673.772 832.553 1669.35 1610.07 1658.18 3360.98 4263.82 2256.26 1984.44
1.358e+06 1575.43 3071.48 2161.29 3393.46 3942.58 2937.47 811.99 1133.37 1408.53 2074.47 3216.54 2680.8 681.898 5278.56 2247.66 2149.19 1442.93 487.157 1637.42 557.022 2657.35 1023.7 608.889 1322.3 598.976 657.063 2032.33 1099.76 1434.63 5269.51 474.153 3038.15 682.566 836.65 1685.24 1611.34 1661.02 3350.71 4281.06 2259.12 1986.84
1.36e+06 1570.93 3070.5 2158.23 3395.95 3955.54 2947.75 816.801 1138.69 1414.99 2048.96 3223.82 2682.1 672.371 5280.82 2240.44 2149.29 1452.4 487.037 1632.19 555.372 2667.16 1015.66 607.066 1319.33 597.625 662.442 2038.42 1104.6 1444.53 5282.98 477.303 3043.18 693.891 841.632 1703 1616.13 1668.58 3342.7 4307.16 2263.19 1989.77
1.362e+06 1563.16 3071.7 2156.79 3398.81 3968.41 2962.09 821.881 1144.91 1421.28 2022.3 3229.41 2684.82 664.949 5279.88 2230.78 2149.8 1460.66 484.23 1626.26 551.527 2679.34 1008.69 606.807 1314.98 596.183 664.01 2049.57 1109.93 1454.79 5295.15 480.9 3049.76 702.698 847.667 1719.37 1619.89 1673.07 3333.58 4330.29 2267.03 1992.43
1.364e+06 1559.41 3074.29 2157.82 3397.14 3985.59 2975.76 828.306 1151.73 1426.97 1998.26 3239.41 2687.28 661.482 5285.83 2222.93 2148.86 1469.99 480.706 1620.26 550.254 2692.05 1001.08 607.277 1308.34 594.162 666.269 2059.66 1116.36 1463.82 5306.29 484.514 3061.42 711.02 849.941 1732.02 1618.5 1679.24 3317.95 4350.93 2270.55 1995.34
1.366e+06 1553.76 3075.36 2156.82 3389.61 4006.92 2986.7 835.162 1158.01 1435.98 1979.57 3245.29 2689.71 657.581 5292.55 2211.11 2155.09 1474.98 478.097 1612.91 545.17 2705.48 987.949 606.679 1303.57 593.757 669.812 2067.86 1123.01 1478.93 5317.51 487.647 3074.93 719.281 855.711 1744.63 1618.85 1686.66 3298.77 4374.45 2276.07 1998.3
1.368e+06 1543.78 3077.33 2160.96 3384.35 4023.1 2995.02 844.625 1162.96 1444.12 1959.43 3251.81 2688.31 650.425 5298.95 2202.63 2154.95 1475.92 474.62 1603.52 541.809 2717.21 976.71 607.027 1297.47 593.362 672.452 2074.29 1128.62 1497.61 5332.86 490.588 3081.87 728.432 864.357 1756.03 1614.11 1694.46 3279 4398.74 2282.31 2000.65
1.37e+06 1533.82 3083.1 2168.98 3377.05 4045.3 3006.53 852.213 1168.12 1454.65 1941.25 3257.56 2684.51 645.685 5306.12 2196.62 2154.68 1474.87 469.724 1589.88 540.97 2727.08 965.371 607.985 1292.2 592.166 675.162 2075.52 1135.33 1511.88 5344.26 491.416 3089.29 738.287 871.009 1769.2 1612.95 1697.24 3260.71 4423.26 2287.77 2002.99
1.372e+06 1524.76 3085.82 2175.13 3366.51 4064.08 3022.88 857.015 1170.76 1465.42 1920.16 3258.18 2683.82 644.88 5316.82 2186.25 2153.57 1471.38 465.772 1577.29 539.26 2730.33 958.101 605.028 1287.1 593.084 674.21 2076.77 1147.51 1521.45 5355.57 491.056 3096.74 748.008 875.85 1779.18 1616.39 1699.3 3245.56 4445.63 2294.97 2004.79
1.374e+06 1511.85 3092.48 2180.4 3357.73 4079.54 3041.11 864.082 1170.04 1476.6 1901.01 3250.97 2682.56 643.537 5330.4 2175.5 2153.74 1468.05 463.254 1566.23 538.462 2730.82 952.686 601.659 1285.52 593.766 672.534 2074.73 1159.05 1530.28 5366.42 491.059 3102.53 758.381 881.355 1789.67 1616.15 1699.87 3232.83 4466.08 2302.74 2006.39
1.376e+06 1501.49 3102.23 2186.01 3353.73 4096.05 3054.48 871.819 1168.15 1483.9 1879.85 3247.62 2682.88 640.144 5345.64 2171.14 2146.04 1464.73 459.973 1551.9 538.046 2721.27 949.4 595.231 1286.14 594.383 668.791 2073.32 1174.64 1537.16 5379.43 491.093 3109.96 767.754 881.323 1801.84 1619.85 1698.94 3220.77 4482.19 2308.75 2007.7
1.378e+06 1492.72 3109 2190.54 3346.89 4118.47 3069.36 878.781 1164.46 1492.78 1857.66 3242.11 2681.46 636.518 5352.14 2166.7 2144.46 1461.37 457.337 1538.93 539.366 2720.45 945.236 588.361 1290.34 597.201 667.801 2075.89 1188.02 1540.98 5387.39 491.734 3116.14 774.705 878.764 1810.75 1618.96 1697.68 3206.86 4501.2 2317.02 2008.91
1.38e+06 1487.14 3116.72 2196.91 3338.25 4141.09 3085.55 883.862 1163.21 1499.59 1834.13 3234.29 2678.7 629.959 5359.45 2163.23 2136.52 1461.49 454.762 1526.87 541.335 2721.97 947.473 579.39 1290.13 600.517 667.747 2076.3 1201.24 1544.75 5391.57 495.163 3123.64 781.524 876.848 1821.38 1621.82 1699.99 3192.09 4517.99 2323.54 2010.2
1.382e+06 1478.79 3123.21 2200.64 3332.46 4158.84 3100.47 886.417 1158.17 1501.82 1805.42 3228.98 2679.63 625.034 5365.45 2152.53 2129.32 1461.88 450.092 1511.48 539.882 2724.59 947.247 570.988 1284.7 603.659 665.427 2078.95 1214.53 1553.61 5391 499.491 3130.17 789.137 878.899 1833.03 1627.57 1703.96 3172.76 4532.69 2329.22 2010.55
1.384e+06 1467.62 3125.11 2202.37 3323.58 4180.73 3118.11 888 1155.58 1508.49 1779.05 3228.68 2677.51 621.306 5373.19 2139.49 2123.6 1458.76 446.157 1500.02 537.846 2718.05 944.443 564.749 1281.89 604.758 661.168 2080.29 1230.44 1562.15 5390.16 501.777 3137.78 797.587 882.673 1847.81 1631.47 1707.88 3152.96 4548.3 2337.65 2010.98
1.386e+06 1461.07 3126.46 2206.53 3318.41 4197.29 3133.41 890.11 1152.12 1515.78 1757.29 3226.33 2675.9 614.523 5380.29 2122.81 2116.23 1455.2 445.44 1493.15 536.757 2709.83 943.116 557.29 1287.39 609.634 658.276 2082.69 1245.41 1569.89 5385.61 504.42 3145.19 806.126 885.721 1857.86 1633.46 1717.92 3134.74 4568.86 2349.05 2011.94
1.388e+06 1455.54 3130.24 2203.65 3312.71 4215.56 3149.78 891.998 1147.73 1526.15 1730.3 3226.7 2676.29 610.893 5386.22 2110.52 2119.16 1451.38 444.152 1483.56 536.716 2693.92 942.162 553.068 1292.25 612.823 654.833 2083.86 1259.6 1583.64 5372.89 504.994 3149.37 813.275 890.995 1870.4 1635.68 1728.8 3110.06 4588.98 2360.95 2012.8
1.39e+06 1451.86 3130.74 2196.66 3305.37 4236.98 3165.76 894.189 1147.49 1535.4 1704.37 3226.83 2669.94 607.308 5386.28 2100.83 2121.97 1449.86 440.126 1475.66 537.796 2685.41 937.995 544.338 1297.65 616.11 648.384 2081.71 1277.28 1597.12 5368.16 502.683 3147.65 825.267 896.647 1875.98 1638.75 1743.54 3081.75 4606.45 2372.81 2013.28
1.392e+06 1448.21 3135.51 2192.64 3304.34 4253.5 3179.69 898.871 1150.47 1540.62 1681.83 3228.82 2663.91 604.67 5383.41 2090.24 2129.5 1449.16 437.164 1470.89 541.742 2672.33 937.213 537.62 1303.94 615.783 646.915 2085.57 1295.02 1614.38 5367.18 504.404 3148.12 836.409 903.337 1885.76 1642.55 1756.71 3060.2 4623.39 2382.44 2015.11
1.394e+06 1447.12 3143.09 2182.46 3304.6 4278.93 3191.07 899.875 1152.1 1545.31 1661.95 3224.41 2655.26 603.864 5375.95 2078.54 2136.74 1448.53 434.682 1464.9 546.902 2663.13 938.419 532.872 1310.26 616.759 648.239 2092.86 1311.48 1627.57 5366.81 506.023 3150.52 851.827 910.641 1894 1641.88 1769.56 3042.53 4640.37 2390.23 2017.06
1.396e+06 1448.81 3149.74 2172.23 3300.87 4299.51 3204.8 902.217 1154.96 1550.16 1641.38 3220.36 2651.97 602.418 5366.32 2071.73 2145.29 1451.26 431.473 1460.05 552.562 2659.07 942.094 530.634 1320.75 616.888 651.451 2105.96 1326.31 1640.87 5366.57 504.354 3154.35 861.969 918.588 1900.4 1639.03 1782.53 3023.98 4659.71 2401.77 2019.63
1.398e+06 1450.21 3157.4 2157.72 3298.77 4329 3213.1 900.943 1160.74 1556.02 1618.52 3219.49 2649.82 599.393 5355.7 2062.12 2152.76 1452.88 425.249 1452.36 561.598 2652.13 947.816 530.561 1329.13 611.416 652.003 2114.66 1341.78 1655.38 5372.09 500.851 3159.9 873.504 927.196 1909.6 1637.25 1796.92 2999.05 4679.87 2413.26 2021.95
1.4e+06 1452.16 3160.16 2146.91 3304.48 4365.72 3223.44 900.056 1166.45 1567.33 1597 3219.49 2640.97 594.589 5344.55 2048.25 2154.39 1454.51 417.569 1449.91 571.171 2643.97 952.628 526.869 1340.33 602.988 652.562 2127.2 1360.38 1667.02 5376.63 497.148 3170.31 883.317 938.08 1918.33 1638.45 1809.14 2976.6 4691.41 2430.07 2024.56
1.402e+06 1453.66 3164.38 2139.39 3314.16 4402.43 3233.89 901.038 1170.08 1577.56 1568.77 3218.06 2635.19 588.136 5325.14 2031.73 2152.38 1463.26 408.07 1445.36 580.944 2644.12 954.14 521.957 1353.47 596.236 651.763 2137.49 1380.24 1679.36 5378.89 492.082 3174.19 894.77 948.789 1927.92 1640.4 1823.99 2952.41 4699.33 2444.56 2026.74
1.404e+06 1457.21 3168.54 2129.65 3323.27 4442.06 3246.22 895.608 1174.19 1590.12 1547.69 3208.32 2630.29 581.883 5315.76 2017.43 2147.27 1473 398.756 1443.89 592.91 2642.89 953.915 518.601 1369.05 592.043 650.856 2145.06 1398.16 1693.91 5383.05 483.652 3180.67 903.61 960.114 1931.15 1643.21 1837.31 2926.24 4714.41 2453.96 2029.15
1.406e+06 1463.19 3169.73 2121.33 3334.78 4482.91 3262.94 888.027 1179.89 1601.18 1529.59 3193.03 2620.27 578.023 5306.52 2005.46 2146.78 1482.17 391.495 1441.94 603.91 2649.55 955.321 515.928 1380.91 587.208 650.244 2152.7 1413.79 1708.15 5380.17 474.365 3188.43 907.874 968.038 1939.53 1643.06 1852.44 2902.93 4736.82 2465.57 2031.9
1.408e+06 1467.28 3166.58 2114.35 3343.31 4521.77 3283.94 878.685 1177.59 1609.35 1510.06 3180.65 2608.96 573.245 5292.71 1996.56 2147.85 1493.26 386.352 1438.16 613.96 2661.2 963.957 510.516 1395.53 582.254 641.258 2159.77 1429.39 1717.97 5370.16 468.026 3192.56 914.276 979.486 1951.35 1641.37 1870.52 2882.19 4761.78 2475.04 2034.33
1.41e+06 1473.44 3167.47 2103.09 3349.69 4561.87 3304.59 870.69 1176.71 1609.43 1488.95 3173.87 2600.3 569.762 5274.34 1994.27 2146.72 1501.92 380.92 1438.82 617.101 2676.17 972.703 506.924 1401.5 577.05 632.461 2166.37 1442.83 1724.34 5363.14 465.265 3191.13 921.562 989.674 1959.2 1639.22 1891.89 2862.18 4783.43 2486.13 2036.43
1.412e+06 1477.61 3162.45 2098.29 3344.88 4606.91 3323.63 862.556 1182.17 1611.13 1469.87 3169.62 2588.62 567.148 5258.12 1989.55 2149.81 1510.09 377.505 1439.47 622.608 2695.6 978.722 501.715 1414.71 571.134 626.806 2171.58 1455.07 1729.97 5351.77 460.438 3190.49 926.471 1001.87 1969.18 1641.1 1914.69 2844.87 4806.82 2500.09 2039.13
1.414e+06 1483.1 3152.28 2094.54 3336.27 4653.71 3338.49 858.423 1190.6 1613.23 1450.55 3174.47 2577.76 565.144 5240.27 1981.46 2156.4 1514.4 376.454 1443.06 628.812 2715.96 983.308 495.842 1429.74 567.284 619.019 2178.46 1470.4 1739.68 5341.48 457.949 3193.47 929.807 1017.9 1977.01 1645.22 1939.01 2826.99 4828.01 2516.35 2042.56
1.416e+06 1487.34 3144.26 2093.45 3330.81 4698.68 3357.16 856.135 1197.6 1615.56 1430.21 3181.08 2569.22 562.245 5217.82 1974.98 2157.06 1516.55 373.568 1447.08 633.968 2732.07 982.562 489.918 1447.62 565.544 611.099 2192.53 1480.65 1751.04 5328.81 456.575 3199.77 932.718 1030.03 1979.76 1647.6 1961.89 2809.4 4848.64 2532.54 2045.64
1.418e+06 1493.14 3133.33 2083.57 3321.33 4748.51 3371.38 852.609 1202.84 1614.53 1411.16 3186.74 2557.95 561.792 5200.14 1965.58 2155.22 1518.83 374.843 1452.71 639.247 2747.71 981.964 484.66 1459.14 565.022 611.286 2205.18 1491.6 1758.52 5320.58 457.548 3205.07 940.329 1038.75 1988.06 1650.28 1981.52 2790.96 4871.07 2546.7 2048.53
1.42e+06 1497.96 3115.93 2071.46 3304.53 4804.39 3377.49 847.895 1203.9 1619.68 1391.95 3192.34 2549.67 559.198 5187.25 1953.8 2152.69 1523.68 375.76 1453.67 646.352 2762.68 982.109 477.695 1468.63 567.777 609.05 2218.92 1505.17 1766.16 5316.44 462.048 3212.05 946.048 1049.96 1997.05 1654.72 2001.52 2769.52 4904.81 2560.06 2051.55
1.422e+06 1500.71 3097.85 2061.76 3291.87 4862.82 3379.71 844.749 1204.94 1621.82 1370.42 3198.62 2545.03 555.588 5174.26 1941.4 2149.33 1529.91 372.514 1452.91 651.531 2777.26 986.789 471.21 1479.19 568.179 606.081 2231.18 1518.05 1775.62 5306.64 463.202 3224.54 953.87 1061.13 2011.77 1661.86 2023.64 2754.64 4937.04 2570.15 2054.74
1.424e+06 1506.95 3083.99 2051.77 3281.67 4912.24 3387.09 841.066 1199.8 1625.42 1352.84 3205.76 2541.88 552.351 5164.64 1927.35 2151.6 1537.45 370.381 1452.83 654.137 2802.46 989.832 464.691 1486.36 567.769 605.91 2248.11 1536.46 1781.98 5296.66 463.693 3234.81 961.215 1073.79 2026.57 1665.22 2046.61 2740 4967.55 2576.62 2058.44
1.426e+06 1511.62 3072.53 2043.87 3276.41 4968.79 3387.81 842.072 1198.64 1629.26 1340.53 3207.49 2533.77 548.922 5158.75 1914.94 2150.04 1541.79 369.958 1446.07 658.564 2819.47 993.688 454.626 1497.55 571.494 601.781 2264.07 1555.5 1795.39 5283.85 458.579 3241.36 965.592 1088.41 2034.89 1665 2065.76 2725.51 4993.64 2585.11 2061.58
1.428e+06 1514 3065.18 2037.72 3276.48 5019.01 3389.17 840.458 1194.11 1635.95 1328.32 3209.12 2525.76 545.412 5157.1 1895.6 2151.75 1548.85 368.243 1444.23 663.745 2839.45 1000.27 448.427 1513.79 573.687 601.328 2284.05 1575.67 1807.61 5259.52 453.736 3242.74 972.425 1102.19 2043.64 1662.8 2084.16 2707.76 5013.79 2595.82 2064.83
1.43e+06 1514.85 3066.95 2036.48 3279.49 5075.41 3394.05 837.517 1188.33 1644.77 1319.06 3208.54 2517.6 544.037 5152.97 1867.4 2153.37 1556.68 369.996 1448.22 666.019 2859 1004.4 444.384 1531.89 576.19 598.834 2306.8 1594.92 1816.76 5236.88 450.71 3242.27 979.298 1114.36 2050.91 1662.86 2106.69 2686.06 5030.54 2607.81 2068.58
1.432e+06 1509.44 3068.49 2034.57 3281.27 5128.62 3404.14 836.704 1190.18 1652.36 1309.33 3209.03 2509.6 544.461 5139.84 1850.14 2160.78 1568.13 370.019 1454.58 668.107 2868.82 1010.58 438.916 1544.88 579.248 593.612 2333.23 1616.4 1830.94 5213.33 446.829 3241.33 987.125 1127.25 2058.23 1663.33 2127.97 2665.76 5046.72 2616.86 2072.53
1.434e+06 1503.06 3071.94 2024.35 3280.95 5183.65 3413.32 833.087 1193.73 1664.97 1303.23 3205.4 2507.01 545.502 5128.18 1831.07 2169.93 1579.04 369.552 1460.93 666.468 2882.23 1023.05 434.766 1556.42 579.745 590.292 2359.54 1637.66 1839.99 5201.61 449.019 3238.39 990.272 1139.9 2066.28 1662.58 2141.85 2642.11 5070.25 2620.34 2076.54
1.436e+06 1498.05 3077.15 2016.16 3285.46 5236.82 3423.33 829.595 1197.78 1675.26 1292.8 3197.46 2504.34 544.806 5122.29 1807.4 2174.66 1582.98 367.266 1470.87 666.515 2902.95 1029.84 433.371 1569.69 582.22 585.568 2390.65 1659.35 1850.8 5188.12 449.924 3238.27 991.6 1150.14 2063.94 1657.43 2152.01 2625.69 5096.32 2620.8 2080.24
1.438e+06 1495.46 3086.31 2007.97 3291.27 5304.69 3431.93 823.415 1202.91 1684 1285.74 3187.16 2505.41 546.76 5121.79 1788.06 2180.18 1586.18 367.745 1479.46 668.017 2919.89 1035.57 433.597 1587.07 581.15 584.28 2421.43 1677.45 1860.34 5190.35 452.033 3242.46 991.906 1161.94 2062.87 1658.03 2159.9 2603.74 5116.43 2616.46 2085.03
1.44e+06 1496.89 3089.11 1997.97 3302.72 5374.05 3443.91 823.248 1202.86 1700.24 1282.01 3178.59 2505.98 548.957 5124.44 1765.05 2177.4 1593.16 366.514 1484.35 671.201 2949.45 1043.77 429.753 1601.39 583.34 581.228 2454.4 1695.38 1864.63 5190.1 454.021 3249.19 989.474 1173.49 2067.34 1655.65 2162.89 2582.96 5130.8 2611.61 2089.99
1.442e+06 1499.06 3099.95 1990.97 3312.93 5440.57 3455.87 823.83 1205.07 1717.83 1283.01 3174.73 2508.39 548.914 5119.24 1749.17 2179.17 1598 366.517 1484.08 672.648 2977.14 1055.1 426.565 1622.17 585.285 573.655 2488.74 1709.02 1869.55 5191.32 457.687 3250.47 984.885 1188.83 2070.87 1656.78 2178.3 2556.82 5145.73 2610.92 2095.74
1.444e+06 1506.93 3113.19 1978.78 3318.01 5511.96 3461.74 827.562 1207.77 1737.27 1285.15 3177.82 2509.02 549.961 5113.75 1733.11 2181.4 1609.38 367.733 1481.55 671.627 3000.79 1064.62 423.96 1647.34 586.929 568.141 2524.39 1725.47 1871.46 5201.02 458.317 3252.99 979.804 1202.72 2075.95 1649.89 2196.91 2526.34 5161.57 2606.73 2101.73
1.446e+06 1512.06 3126.56 1970.08 3326.51 5589.03 3468.7 832.123 1213.36 1754.47 1285.72 3187.46 2502.68 552.299 5114.88 1715.24 2185.74 1619.74 369.526 1479.55 672.665 3018.8 1076.22 419.765 1672.11 588.288 563.804 2553.58 1735.75 1875 5210.26 457.582 3245.78 977.474 1217.96 2084.09 1650.61 2213.78 2491.98 5171.53 2602.3 2107.63
1.448e+06 1518.67 3138.98 1967.53 3337.48 5657.26 3481.55 836.346 1221.53 1774.26 1286.99 3190.65 2502.04 554.481 5118.08 1700.41 2197.77 1636.81 373.157 1478.08 679.109 3031.77 1087.33 418.566 1692.26 587.312 561.427 2576.85 1745.77 1878.14 5224.06 456.659 3240.2 975.436 1230.23 2093.39 1651.67 2229.27 2458.27 5190.52 2591.75 2114.3
1.45e+06 1527.03 3150.55 1963.39 3353.47 5713.67 3500.92 843.67 1231.13 1792.91 1294.8 3195.49 2501.8 557.153 5121.35 1684.51 2213.98 1650.18 377.394 1480.38 685.976 3037.46 1103.4 414.707 1717.23 583.651 557.975 2598.96 1757.73 1879.25 5218.93 452.463 3231.57 970.929 1244.09 2103.65 1655.09 2241.36 2428.8 5215.08 2580.75 2120.82
1.452e+06 1531.42 3162.82 1955.57 3370.06 5781.47 3513.01 857.802 1241.58 1812.21 1303.13 3202.85 2506.92 560.631 5129.29 1667.92 2238.36 1662.61 384.94 1483.51 689.978 3051.18 1112.96 411.334 1736.98 584.895 556.701 2627.72 1767.28 1882.52 5210.47 448.432 3230.33 964.759 1255.23 2114.5 1657.1 2251.86 2400.93 5247.72 2569.94 2128.47
1.454e+06 1540.86 3172.57 1949.28 3388.51 5848.93 3527.96 872.053 1253.92 1828.46 1311.12 3217.02 2509.17 565.967 5138.61 1646.92 2257.4 1674.27 391.396 1484.08 692.178 3067.47 1120.21 407.709 1755.35 582.737 552.537 2659.08 1773.99 1886.65 5206.58 447.139 3223.39 961.788 1265.9 2117.62 1659.31 2268.44 2376.72 5276.02 2561.6 2136.02
1.456e+06 1550.63 3183.96 1944.95 3412.15 5916.89 3544.56 881.791 1263.81 1840.13 1324.7 3228.57 2503.85 571.804 5148.94 1631.65 2280.46 1692.02 399.605 1483.63 700.054 3083.79 1131.91 408.416 1773.26 578.102 551.337 2697.66 1780.44 1896.77 5198.94 444.752 3209.84 953.529 1279.95 2128.09 1665.82 2291.08 2350.09 5291.55 2554.56 2144.35
1.458e+06 1560.08 3193.7 1940.02 3428.99 5987.63 3567.58 891.482 1274.16 1850.66 1335.37 3242.21 2496.16 571.927 5149.62 1612.44 2310.54 1708.34 407.491 1480.59 702.1 3100.78 1142.26 407.05 1795.11 573.104 551.986 2738.82 1783.71 1905.97 5199.54 440.792 3201.76 951.84 1288.36 2135.08 1670.89 2314.31 2323.35 5323.19 2541.06 2152.5
1.46e+06 1571.69 3200.95 1936.71 3446.85 6064.88 3587.33 902.116 1284.8 1858.86 1341.65 3256.05 2492.93 574.954 5164.24 1591.79 2338.44 1716.16 416.662 1477.58 706.682 3116.04 1152.38 407.672 1823.78 571.717 550.386 2778.47 1786.56 1910.24 5199.49 438.851 3188.44 955.092 1298.93 2140.99 1673.32 2335.3 2300.08 5359.29 2523.25 2161.04
1.462e+06 1581.9 3209.93 1935.16 3459.9 6132.84 3605.78 909.965 1296.97 1869.37 1347.37 3266.68 2493.21 576.27 5174.46 1567.53 2359.82 1725.15 423.313 1481.15 713.233 3126.18 1167.31 409.688 1855.97 570.396 545.456 2818.86 1791.18 1923 5194.8 438.335 3177.73 957.814 1304.85 2148.5 1677.1 2356.01 2275.37 5385.98 2508.23 2169.07
1.464e+06 1590.24 3215.71 1933.3 3468.96 6191.02 3618.56 918.765 1304.51 1875.89 1348.93 3270.71 2496.72 577.07 5182.86 1543.38 2386.37 1735.57 433.439 1483.78 717.345 3135.34 1185.05 407.03 1884.47 569.407 546.775 2858.01 1785.79 1942.71 5206.53 437.915 3155.43 959.642 1311.72 2160.97 1678.5 2378.85 2251.79 5421.5 2491.67 2176.56
1.466e+06 1594.67 3225.86 1931.27 3473.28 6238.01 3633.59 921.413 1307.43 1887.51 1348.31 3275.24 2503.29 576.454 5198.53 1510.81 2403.27 1749.9 446.261 1492.72 727.296 3150.11 1203.9 404.539 1917.01 570.706 548.113 2894.63 1779.63 1967 5214.79 441.189 3136.89 960.031 1324.34 2178.93 1680.58 2396.62 2223.51 5463.51 2459.16 2184.01
1.468e+06 1609.13 3224.44 1915.65 3470.22 6292.89 3652.16 923.279 1306.61 1899.25 1349.46 3275.6 2515.49 575.312 5216.2 1479.11 2422.82 1766.34 459.006 1507.22 737.16 3175.41 1227.2 401.061 1939.76 571.539 545.862 2928.84 1773.15 1987.1 5225.35 439.154 3103.46 958.363 1332.41 2191.98 1685.48 2408.04 2190.81 5497.56 2426.43 2190.16
1.47e+06 1620.08 3229.56 1900.45 3458.06 6333.06 3672.13 918.252 1306.16 1919.55 1344.61 3273.34 2527.19 573.923 5244.43 1443.98 2446.01 1786.8 472.953 1524.64 745.29 3196.84 1254.51 398.968 1959.44 567.82 544.321 2974.31 1774.5 2006.92 5242.65 437.032 3075.96 951.946 1341.78 2202.06 1694.78 2423.79 2156.8 5523.38 2391.21 2196.49
1.472e+06 1631.47 3235.22 1877.36 3458.28 6388.04 3702.88 912.792 1301.63 1941.09 1340.35 3277.96 2533.15 575.263 5270.18 1412.95 2470.76 1807.75 487.717 1538.7 754.586 3213.76 1284.95 396.75 1977.61 565.153 542.554 3011.68 1779.91 2035.1 5257.53 434.661 3050.54 945.039 1349.2 2202.41 1698.58 2445.76 2127.04 5540.94 2362.09 2203.48
1.474e+06 1642.8 3242.17 1849.86 3449.74 6464.44 3740.45 909.902 1296.99 1959.54 1342.16 3279.4 2536.07 579.248 5287.12 1399.66 2498.29 1830.24 503.505 1550.62 766.125 3238.18 1318.62 392.864 1996.68 564.393 545.012 3043.4 1780.75 2045.78 5260.65 430.824 3019.32 937.186 1357.84 2209.68 1710.31 2476.45 2088.54 5543.15 2334.27 2210.56
1.476e+06 1653.26 3252.24 1818.97 3448.6 6547.18 3769.15 912.786 1289.25 1978.73 1337.42 3283.99 2540.6 581.283 5302.01 1388.85 2520.43 1834.61 521.971 1554.96 783.337 3258.91 1348.93 395.491 2014.5 566.664 548.408 3086.59 1776.81 2063.31 5266.36 429.19 2990.28 934.289 1364.47 2218.49 1719.34 2507.05 2049.15 5557.67 2297.37 2217.82
1.478e+06 1659.64 3259.23 1791.75 3447.42 6626.35 3799.65 917.809 1275.27 2002.9 1324.03 3285.8 2535.82 578.422 5321.97 1381.95 2552.6 1835.76 539.431 1563.96 795.551 3273.01 1377.8 396.706 2028.5 571.625 549.232 3123.37 1764.49 2084.93 5270.52 425.347 2959.6 921.131 1364.14 2221.52 1724.38 2526.17 2025.48 5574.16 2267.71 2223.63
1.48e+06 1673.42 3270.93 1770.82 3444.27 6690.2 3831.82 920.774 1258.87 2021.98 1318.59 3290.69 2537.37 574.177 5348.09 1371.46 2583.65 1836.47 557.179 1565.99 815.845 3304.64 1413.63 400.415 2044.39 570.869 551.838 3156.03 1756.42 2106.97 5277.79 425.042 2928.85 908.186 1357.95 2212.88 1731.58 2549.69 2001.26 5596.7 2226.24 2230.1
1.482e+06 1688.27 3279.16 1753.23 3436.84 6748.04 3867.24 922.988 1246.92 2037.27 1309.47 3286.52 2540.04 569.665 5358.33 1361.34 2618.71 1834.28 573.798 1571.68 833.796 3338.08 1444.03 406.537 2063.92 574.328 555.168 3197.18 1744.45 2132.94 5269.15 427.948 2905.66 895.762 1359.63 2206.17 1733 2570.97 1974 5617.51 2179.4 2235.84
1.484e+06 1703.47 3285.5 1739.99 3433.37 6786.88 3911.9 926.715 1235.64 2046.85 1302.66 3274.94 2554.03 567.513 5372.88 1344.66 2653.63 1839.8 593.748 1575.61 850.871 3367.78 1469.19 411.756 2087.03 578.73 557.29 3240.61 1725.84 2148.73 5262.75 427.498 2887.59 885.967 1356.1 2203.24 1735.91 2586.73 1951.99 5644.1 2139 2241.71
1.486e+06 1704.57 3303.82 1720.55 3426.2 6826.63 3946.2 926.439 1226.76 2053.5 1296.82 3251.77 2568.95 566.008 5369 1328.16 2692.94 1840.15 611.497 1580.69 864.307 3409.27 1494.5 418.071 2099.75 584.171 557.567 3287.16 1710.7 2169.87 5251.83 425.785 2870.99 880.354 1358.05 2202.41 1748.16 2607.94 1928.03 5657.9 2105.7 2246.83
1.488e+06 1707.98 3323.51 1692.65 3428.98 6860.87 3982.38 928.102 1221.23 2063.43 1287.21 3222.57 2582.93 566.879 5370.95 1310.91 2736.66 1845.79 624.519 1584.5 877.042 3446.24 1526.86 421.018 2109.45 591.578 556.053 3338.88 1686.07 2180.2 5232.12 422.997 2853.56 863.544 1360.78 2207.37 1750.58 2635.37 1911.32 5663.3 2075.33 2251.29
1.49e+06 1711.62 3342.02 1665.68 3429.5 6901.13 4018.77 924.325 1225.23 2077.67 1274.68 3199.89 2596.64 569.98 5375.75 1292.53 2764.86 1855.8 633.325 1586.96 897.53 3478.3 1548.78 425.401 2120.11 598.9 552.619 3383.18 1669.7 2194.44 5206.76 425.068 2830.57 846.15 1362.84 2214.41 1748.49 2661.57 1894.08 5675.36 2051.78 2255.81
1.492e+06 1704.4 3363.2 1632.23 3428.63 6936.61 4067.26 917.101 1232.62 2086.49 1265.3 3184.71 2603.76 566.997 5370.26 1275.95 2800.88 1861.41 643.464 1580.82 920.905 3503.25 1576.97 427.501 2127.27 603.956 549.346 3417.96 1660.3 2207.08 5178.4 426.714 2809.95 832.772 1370.15 2210.24 1741.06 2692.65 1876.5 5716.09 2031.56 2260.07
1.494e+06 1692.98 3384.62 1601.97 3441.27 6958.72 4123.54 905.234 1233.24 2094.27 1257.74 3169.28 2612.71 562.868 5362.29 1268.09 2841.52 1870.34 656.221 1581.44 951.055 3538.81 1604.41 429.075 2137.29 606.352 543.608 3449.49 1640.12 2224.49 5140.02 426.933 2788.67 821.028 1374.45 2199.88 1731.02 2718.47 1867.45 5745.81 2011.71 2264.21
1.496e+06 1682.08 3406.86 1561.76 3462.8 6975.3 4191.16 894.284 1240.32 2104.23 1248.98 3154.17 2632.17 563.92 5336.39 1259.42 2885.47 1891.17 663.59 1584.47 979.16 3556.35 1642.36 426.201 2147.87 606.176 546.67 3487.4 1627.55 2238.43 5098.99 421.929 2768.03 818.692 1383.37 2183.82 1721.82 2739.64 1866.05 5759.47 1991.32 2268.75
1.498e+06 1663.79 3438.16 1537.9 3466.32 7012.37 4247.75 870.929 1243.56 2115.6 1244.28 3148.21 2650.66 566.174 5316.7 1256.46 2938.2 1904.26 671.873 1582.31 1008.97 3583.53 1674.88 421.78 2149.85 598.906 549.082 3513.02 1617.47 2252.28 5054.81 425.552 2750.57 812.618 1384.56 2167.17 1716.8 2761.09 1858.88 5783.9 1967.98 2273.23
1.5e+06 1655.56 3457.18 1515.99 3468.45 7048.4 4304.22 859.761 1247.52 2130.25 1230.94 3134.39 2669.69 566.47 5300.2 1257.24 2983.14 1914.33 675.947 1586.82 1042.82 3619.72 1711.18 414.461 2150.26 593.275 547.461 3538.13 1612.3 2260.77 5013.37 435.269 2733.8 801.848 1389.96 2147.33 1707.24 2770.84 1843.82 5815.78 1955.13 2277.78
1.502e+06 1648.5 3464.79 1493.48 3475.73 7076.92 4354.77 852.774 1252.83 2150.47 1216.98 3131.09 2682.21 564.782 5281.33 1262.44 3040.24 1920.28 682.393 1590.83 1078.77 3647.28 1737.23 408.478 2150.85 576.716 549.932 3579.1 1609.84 2274.25 4983.98 446.018 2733.88 784.844 1391.99 2139.96 1708.9 2775.43 1825.94 5859.28 1937.05 2283.56
1.504e+06 1650.54 3466.62 1463.12 3474.73 7119.69 4401.57 840.226 1252.96 2158.9 1201.64 3112.88 2688.32 567.224 5265.62 1268.25 3103.05 1920.94 689.665 1603.8 1113.55 3674.16 1764.51 408.21 2172.56 566.477 544.097 3612.64 1606.25 2303.05 4950.69 456.173 2724.11 765.656 1393.55 2127.01 1694.39 2785.44 1810.67 5904.68 1918.7 2288.66
1.506e+06 1650.49 3466.62 1437.61 3473.84 7182.48 4436.12 830.879 1249.39 2171.2 1189.29 3091.93 2686.88 568.825 5256.18 1274.28 3164.58 1921.69 699.14 1609.74 1142.8 3711.86 1788.67 412.152 2186.64 551.981 554.59 3645.77 1607.4 2330.55 4936.82 466.613 2714.37 741.99 1392.07 2116.06 1680.33 2802.81 1809.47 5957.18 1900.94 2295.31
1.508e+06 1642.18 3444.34 1405.56 3470.32 7260.36 4479.4 824.64 1246.5 2178.47 1174.19 3049.02 2672.68 567.795 5249.92 1262.08 3227.91 1914.69 712.648 1612.78 1167.35 3742.67 1810.04 416.549 2208.09 537.22 560.437 3679.98 1604.17 2358.69 4930.35 479.591 2707.73 724.629 1403.24 2116.22 1669.5 2819.44 1798.36 5989.95 1882 2300.04
1.51e+06 1630.01 3398.15 1377.81 3461.46 7347.06 4527.64 820.553 1240.57 2188.22 1159.41 3021.79 2654.92 571.379 5224.83 1258.1 3279.43 1907.43 726.717 1612.06 1197.57 3779.65 1838.38 414.555 2231.56 522.921 566.149 3712.42 1600.83 2396.24 4922.51 488.096 2699.22 719.733 1409.26 2119.12 1659.47 2845.13 1787.25 6017.53 1861.02 2304.9
1.512e+06 1624.25 3357.57 1352.63 3438.44 7444.63 4576.51 813.124 1239.14 2200.52 1151.68 3009.3 2643.79 573.683 5201.83 1254.09 3333.35 1902.9 741.433 1619.04 1222.11 3823.33 1866.92 415.401 2259.78 510.249 570.264 3744.94 1600.48 2434.95 4916.84 492.852 2699.79 702.816 1424.34 2119.52 1653.41 2874.87 1773.66 6047.76 1839.62 2311.8
1.514e+06 1622.11 3319.64 1323.64 3416.94 7544.84 4609.62 807.526 1238.83 2216.36 1131.48 2988.87 2630.4 580.723 5184.21 1246.26 3384.85 1893.43 750.39 1619.55 1247.93 3872.99 1907.54 415.626 2285.05 496.341 577.334 3768.42 1600.67 2475.87 4895.2 499.355 2715.33 682.612 1438.88 2133.02 1659.4 2897.77 1771.37 6070.01 1825.89 2318.66
1.516e+06 1631.43 3306.66 1286.57 3412.64 7650.18 4619.29 799.119 1246.94 2221.33 1115.08 2954.99 2591.27 587.441 5161.72 1236.39 3447.03 1888.86 755.599 1625.65 1278.97 3916.93 1939.04 413.245 2306.28 490.584 584.996 3784.43 1600.15 2518.9 4875.67 502.41 2737.32 664.88 1450.77 2161.59 1668.04 2919.04 1787.41 6084.07 1814.62 2325.94
1.518e+06 1660.59 3281 1236.01 3406.73 7752.71 4635.29 781.316 1254.1 2229.07 1109.45 2912.8 2562.79 594.339 5140.71 1224.49 3519.63 1874.82 759.314 1618.95 1302.72 3963.39 1958.64 401.958 2326.32 485.445 600.927 3795.94 1610.83 2566.18 4855.06 506.743 2749.47 651.961 1465.29 2176.44 1683.12 2942.47 1810.91 6107.16 1796.2 2332.78
1.52e+06 1699.13 3240.8 1185.1 3400.55 7843.75 4655.17 761.219 1253.74 2221.23 1104.11 2865.36 2550.25 596.016 5117.11 1209.04 3580.33 1860.18 763.354 1619.66 1322.53 4023.34 1978.65 396.593 2340.91 477.001 612.289 3792.6 1604.83 2604.92 4844.58 510.82 2761.39 643.516 1483.11 2200.77 1694.38 2958.18 1832.19 6097.27 1784.38 2337.26
1.522e+06 1727.91 3206.63 1145.18 3381.46 7939.56 4656.59 746.327 1265.51 2212.68 1088.25 2827.31 2544.23 599.602 5096.02 1203.71 3638.95 1845.65 764.665 1628.12 1344.44 4090 1977.43 387.297 2335.27 473.726 620.503 3783.68 1596.34 2636.49 4827.77 509.526 2764.9 639.354 1509.52 2233.66 1700.33 2964.51 1852.73 6084.38 1775.98 2340.65
1.524e+06 1755.76 3187.62 1096.53 3359.93 8035.23 4661.12 728.775 1272.05 2196.5 1081.92 2797.58 2545.02 597.953 5058.64 1198.97 3699.64 1830.7 759.001 1620.53 1371.73 4143.51 1982.41 373.043 2337.26 475.228 636.892 3801.75 1583.08 2661.07 4792.16 511.963 2777.39 639.272 1533.22 2276.91 1708.76 2965.41 1872.39 6075.88 1758.63 2344.04
1.526e+06 1783.38 3197.47 1060.93 3340.51 8117.18 4659.66 721.566 1278.38 2180.32 1077.14 2767.28 2535.33 592.625 5005.76 1189.22 3772.85 1827.5 752.25 1604.58 1390.28 4197.77 1993.3 356.38 2357.57 472.162 653.904 3808.84 1566.61 2683.05 4765.59 525.154 2787.99 637.729 1562.37 2329.93 1729.68 2952.39 1895.96 6067.27 1725.8 2348.09
1.528e+06 1799.79 3218.8 1031.48 3322.64 8189.59 4648.8 720.099 1289.39 2161.24 1061.27 2752.74 2528.04 586.455 4950.98 1163.85 3855.96 1827.95 739.499 1602.8 1404.76 4255.1 1984.81 342.171 2369.22 465.837 669.678 3801.81 1558.99 2703.68 4698.46 527.83 2809.11 639.782 1582.83 2399.9 1746.84 2935 1910.17 6073.38 1688.98 2350.49
1.53e+06 1817.21 3218.32 1010.96 3296.84 8255.98 4629.76 713.521 1289.75 2133.06 1048 2736.96 2534.22 582.806 4898.99 1136.08 3924.3 1832.76 720.664 1594.47 1416.58 4313.14 1982.55 322.716 2361.29 462.021 683.608 3801.92 1562.19 2714.98 4656.67 539.137 2826.81 637.085 1608.43 2471.87 1765.58 2924.23 1911.21 6073.7 1652.35 2351.57
1.532e+06 1837.49 3219.51 990.115 3273.66 8291.57 4632.88 709.562 1303.78 2112.66 1033.76 2718.98 2543.07 579.004 4823.58 1107.42 4008.12 1844.58 698.861 1577.58 1407.13 4360.47 2011.38 303.231 2375.66 453.726 688.82 3794.95 1555.68 2748.8 4631.2 551.743 2833.01 634.839 1630.75 2535.29 1779.71 2909.41 1905.55 6079.86 1617.53 2352.87
1.534e+06 1868.89 3185.6 949.706 3279.21 8299.03 4621.71 708.209 1309.78 2098.54 1022.17 2723.04 2555.35 583.37 4731.98 1091.31 4087.08 1839.36 669.631 1569.2 1392.64 4406.71 2033.4 292.132 2398.37 444.119 692.301 3788.06 1542.4 2768.02 4628.65 549.451 2847.28 637.405 1648.07 2588.99 1775.12 2879.22 1872.37 6081.4 1581.52 2351.02
1.536e+06 1904.88 3160.8 903.855 3281.59 8319.14 4601.35 719.423 1323.12 2096.96 1011.05 2733.36 2537.14 573.044 4614.85 1075.69 4154.02 1809.42 643.918 1574.33 1382.05 4453.99 2064.39 278.026 2395.35 434.532 698.594 3804.38 1514.65 2780.34 4617.81 553.798 2880.47 636.44 1668.01 2657.34 1782.85 2857.75 1834.25 6080.07 1535.24 2348.71
1.538e+06 1943.96 3137.58 867.05 3265.87 8359.25 4577.38 731.805 1345.26 2097.85 1000.66 2732.96 2494.32 565.332 4499.31 1059.35 4215.92 1765.08 612.315 1575.68 1350.94 4531.1 2111.29 262.512 2404.51 428.785 700.309 3793.51 1503.84 2796.61 4629.16 546.381 2919.32 635.525 1688.9 2724.7 1792.62 2832 1793.51 6043.83 1478.37 2345.37
1.54e+06 1987.17 3117.46 829.773 3273.8 8368.95 4524.86 731.087 1370.71 2103.89 975.069 2730.47 2494.9 565.301 4404.16 1042.41 4273.56 1704.4 593.672 1584.08 1312.9 4573.94 2165.97 252.872 2432.24 419.271 685.984 3773.6 1482.37 2818.96 4640.97 544.9 2953.74 633.28 1691.92 2782.37 1803.52 2833.84 1759.59 6006.72 1429.2 2341.85
1.542e+06 2014.8 3087.06 796.84 3296.99 8419.88 4486.54 731.914 1418 2095.28 963.565 2732.69 2507 553.05 4344.49 1027.01 4340.23 1660.42 582.33 1579.69 1293.45 4592.6 2238.69 244.836 2458.44 412.568 670.381 3771.97 1464.01 2799.56 4613.66 554.442 2964.55 630.023 1706.57 2838.64 1804.66 2845.35 1723.91 5985.48 1384.87 2340.91
1.544e+06 2035.37 3035.06 764.504 3330.16 8506.34 4453.4 742.12 1460.63 2071.57 951.582 2722.14 2536.85 553.035 4284.68 1001.71 4382.51 1627.75 577.671 1569.83 1284.08 4618.76 2311.95 235.282 2508.33 402.752 647.515 3743.95 1449.62 2761.9 4612.67 555.654 2967.79 614 1733.71 2888.2 1809.47 2869.44 1669.78 6004.28 1331.41 2340.69
1.546e+06 2063.41 2962.15 751.196 3364.92 8634.33 4419.7 760.538 1501.42 2049.85 926.598 2729.98 2588.6 542.644 4221.85 977.891 4415.78 1598.82 566.687 1563.07 1254.49 4665.53 2381.94 217.12 2537.1 393.14 622.814 3718.35 1434.27 2714.29 4581.97 559.279 2974.14 594.397 1762.2 2954.08 1812.74 2884 1614.39 6011.21 1272.51 2339.99
1.548e+06 2136.34 2855.99 741.025 3420.1 8744.35 4420.33 774.688 1553.99 2059.66 905.841 2758.85 2646.37 535.382 4191.7 955.236 4413.56 1592.19 540.698 1563.88 1238.49 4678.55 2447.95 210.447 2582.13 393.113 603.09 3717.17 1461.5 2689.23 4541.39 569.258 2994.69 571.833 1789.44 3003.25 1828.79 2885.03 1568.55 5995.57 1195.07 2344.37
1.55e+06 2220.88 2750.84 718.295 3490.61 8852.96 4426.31 806.977 1596.81 2085.22 869.417 2768.78 2717.2 531.329 4151.49 949.12 4403.29 1577.03 536.137 1562.95 1210.89 4684.37 2515.88 209.237 2625.86 388.876 575.958 3700.04 1497.28 2658.3 4520.28 588.252 2961.9 561.33 1802.13 3027.38 1819.1 2902.91 1511.18 5980.98 1111.24 2346.73
1.552e+06 2278.47 2682.57 684.623 3534.16 8917.63 4435.04 828.159 1645.48 2112.38 836.763 2784.63 2785.63 520.828 4082.91 956.52 4372.68 1573.98 525.604 1558.92 1177.71 4715.38 2614.35 203.256 2692.84 392.611 561.246 3716.57 1538.89 2625.35 4494.78 599.054 2950.41 554.103 1801.6 3060.75 1807.96 2911.56 1453.97 5954.01 1021.36 2349.12
1.554e+06 2311.1 2597.68 673.926 3617.01 8955.31 4461.69 866.022 1677.79 2131.81 805.709 2800.93 2800.42 503.844 4007.63 959.559 4331.72 1565.71 514.507 1568.25 1131.93 4741.73 2673.02 193.81 2728.5 388.481 566.82 3719.6 1585.71 2573.98 4494.29 612.065 2911.6 550.19 1773.28 3097.35 1803.39 2878.78 1408.48 5884.83 927.141 2344.89
1.556e+06 2369.92 2530.96 664.292 3678.76 9018.09 4468.22 901.837 1713.26 2114.8 769.323 2834.77 2830.24 496.448 3972.54 972.276 4331.15 1573.17 490.552 1558.42 1082.61 4747.38 2749.18 200.59 2750.81 394.994 585.059 3674.35 1600.62 2505.97 4473.6 627.627 2882.24 572.75 1768.33 3111.62 1819.07 2809.64 1376.05 5851.33 858.856 2343.29
1.558e+06 2433.26 2496.66 650.741 3770.01 9023.8 4493.39 953.667 1725.71 2088.04 718.236 2875.49 2878.93 454.079 3945.24 1005.41 4334.47 1596.86 476.331 1559.98 1031.51 4730.86 2821.82 205.1 2775 397.161 602.591 3615.57 1614.33 2440.39 4469.55 654.836 2878.01 593.201 1731.91 3094.97 1801.38 2723.37 1339.93 5826.84 808.586 2340.93
1.56e+06 2484.73 2469.23 662.009 3855.58 9037.1 4460.96 1010.17 1724.44 2058.65 687.611 2930.47 2945.27 415.961 3985.37 1023.74 4256.76 1635.72 458.896 1559.56 999.144 4661.25 2919.27 204.169 2781.97 399.226 618.296 3578.02 1639.3 2350.7 4478.86 648.638 2903.44 598.765 1707.15 3044.34 1781.15 2610.05 1306.24 5923.8 762.68 2339.47
1.562e+06 2470.26 2417.62 664.144 3874.8 8958.93 4399.97 1052.93 1747.53 2037.67 640.428 2986.71 3004.89 387.904 3995.66 1024.18 4222.38 1692.74 446.907 1570.54 999.155 4599.77 2924.02 208.928 2821.46 417.029 600.85 3543.49 1666.42 2224.2 4486.45 658.146 2933.03 603.905 1677.24 3015.04 1712.84 2517.69 1264.49 6030.31 686.199 2329.67
1.564e+06 2414.63 2402.33 703.872 3836.45 8914.57 4354.09 1067 1842.73 2030.74 588.899 3071.49 3004.48 385.27 4020.43 1025.93 4219.5 1705.46 452.263 1606.23 1013.5 4612.61 2917.44 240.442 2851.08 413.76 558.59 3561.56 1696.67 2190.45 4515.33 654.954 2907.82 629.803 1716.07 2989.93 1563.81 2411.82 1262.44 6172.74 641.007 2329.2
1.566e+06 2361.74 2357.4 725.346 3806.47 8998.73 4315.22 1079.24 1877.91 2071.83 567.482 3247.51 3068.28 386.779 3989.3 1083.66 4129.3 1686.67 442.428 1611.47 991.455 4585.37 2943.52 267.426 2901.17 402.617 569.617 3548.43 1819.78 2105.04 4595.26 644.144 2950.37 665.814 1689.6 2938.75 1516.54 2394.07 1245.91 6241.39 609.132 2335.8
1.568e+06 2316.16 2248.08 753.222 3819.75 8963.79 4312.62 1081.38 1943.14 2099.78 554.39 3361.73 3135.68 399.984 3946.55 1189.84 4024.75 1737.72 409.73 1634.89 972.1 4465.15 2921.81 293.851 2991.37 390.248 565.129 3527.5 1937.76 2088.99 4722.3 631.572 2996.11 736.383 1705.05 2937.62 1475.8 2388.03 1249.27 6278.87 584.426 2344.81
1.57e+06 2325.05 2122.54 770.079 3801.35 8912.95 4275.84 1111.06 1988.97 2103.85 494.464 3386.17 3151.23 398.291 3933.48 1233.53 3936.88 1777.82 373.999 1670.66 996.841 4262.52 2919.82 328.456 3180.03 392.455 618.112 3456.29 2002.21 2029.18 4637.05 620.177 3095.89 782.985 1710.67 2843.09 1417.42 2362.84 1179.79 6335.43 560.536 2337.5
1.572e+06 2350.46 2020.32 768.928 3812.92 9000 4099.66 1071.31 1853.43 2034.53 432.564 3363.7 3036.94 388.2 3741.07 1187.99 4075.46 1796.31 304.226 1675.33 961.888 4227.74 2927.56 352.718 3411.32 394.039 674.591 3401.68 2176.97 1965.11 4697 574.704 3135.41 809.568 1654.86 2859.62 1384.58 2348.77 1112.9 6698.3 483.79 2331.66
1.574e+06 2319.57 2031.98 822.629 3916.42 9236.94 4026.28 1054.08 1972.55 2122.22 503.542 3323.83 2716.98 376.982 3742.62 1061 4235.62 1762.14 284.968 1598.83 925.766 4152.96 2934.05 306.077 3555.3 508.357 788.596 3260.41 2271.08 2023.85 4801.16 643.135 3092.96 839.783 1494.91 2857 1415.39 2428.78 1180.12 6513.1 402.541 2337.61
