# Supplementary material for: Topological digestion drives time-varying rheology of entangled DNA fluids
Source: Nat Commun. 2022 Jul 28;13:4389. doi: 10.1038/s41467-022-31828-w (PMC9334285; doi:10.1038/s41467-022-31828-w)
Supplement: Supplementary file 3 — Source Data [file 41467_2022_31828_MOESM3_ESM.zip › SOURCE_DATA/DATA_FIG2/panel_c_MSD_semidilute/g3_SCMdigest.N40M800SS0.06.dat2.50pc]

#t[t_LJ]	g3
0 0 0 0 0 0 0 0 0 0 0 0 0 0 0 0 0 0 0 0 0 0 0 0 0 0 0 0 0 0 0 0 0 0 0 0 0 0 0 0 0 0
2000 12.0164 11.8537 11.8503 11.5879 11.6836 12.313 11.9813 12.2665 12.0654 11.4159 11.5196 11.8934 11.7559 11.9997 12.6071 11.3262 11.0334 11.6563 11.4366 11.9558 12.7663 12.6394 13.2586 13.1558 12.7645 12.7205 12.8137 12.6958 11.2288 13.0106 13.0306 11.7966 11.8306 12.5383 12.6878 12.5327 12.9531 13.1671 12.5553 12.9974 12.234
4000 22.0649 21.9144 22.314 21.2085 22.6833 22.9251 22.8088 22.5022 22.1839 20.8915 20.6226 21.6704 21.3592 21.9156 23.4325 21.2406 20.6007 21.6354 21.4148 21.7834 23.7962 24.1907 25.5408 24.6629 24.4926 24.4852 25.0907 23.3046 20.4114 25.6686 24.64 22.4113 22.3083 23.493 24.2106 24.4818 25.1523 25.1132 23.6619 25.293 22.9895
6000 30.8699 30.6523 31.6001 30.3924 32.4118 31.2465 32.9592 31.0822 31.4271 28.9718 29.3261 30.9053 30.363 31.7967 33.2114 29.6084 28.8811 30.2574 30.2205 30.7281 34.1402 35.1294 36.2405 35.4584 34.3369 35.5618 36.0705 33.142 29.5594 36.5464 35.3146 32.4203 32.0733 34.0739 34.1907 36.625 36.775 35.1944 34.3933 36.557 32.7679
8000 39.1567 39.1294 40.3923 39.37 41.5364 39.2622 42.7634 38.8575 39.8595 36.0682 37.4709 39.678 39.3663 41.5784 42.9195 37.75 37.1318 37.9985 39.2218 39.5655 44.431 46.0364 45.9409 45.8903 43.8422 45.8774 46.1056 42.7893 38.4431 46.5259 45.4523 41.3705 41.8555 43.8932 43.6612 48.9956 47.0776 44.3912 45.5285 47.3887 42.1143
10000 46.4389 47.0013 48.499 48.0175 50.1798 46.4963 51.131 46.1337 46.8896 41.9196 45.729 48.3619 48.0753 50.4881 51.5544 45.4195 45.01 44.6328 47.519 46.872 54.6772 55.7379 56.3795 55.7649 52.8034 55.4371 55.5874 52.7168 46.9606 55.463 53.9679 49.3093 50.6147 53.556 52.3235 60.7762 57.0759 53.8779 56.5202 57.9754 50.8473
12000 52.7653 54.1545 56.449 56.4981 58.1912 53.2819 58.76 53.3584 53.8391 47.5206 53.7557 56.717 56.4069 59.7428 59.7377 52.8314 52.2241 50.9974 55.5761 54.0351 65.128 64.06 66.7152 66.3664 61.6934 64.6903 65.276 63.0115 56.036 63.4143 61.755 56.6428 59.5317 62.8647 60.0857 73.2437 66.9393 63.2974 67.5537 68.1707 59.333
14000 58.8439 60.1076 64.1449 64.2163 65.8554 59.8096 66.2191 59.5614 60.4209 52.9707 60.7829 64.1512 65.2321 69.0578 67.6657 59.632 59.3328 57.0746 63.0679 60.846 74.651 72.2729 76.1608 75.8915 70.4975 73.463 72.8732 71.6324 65.7331 71.5395 69.8966 63.508 68.2112 72.0283 67.8976 85.4011 77.0548 71.5443 77.5192 78.2471 67.3754
16000 65.2636 66.3438 71.6649 71.3049 73.4529 66.8337 73.6841 65.2612 67.1327 58.3409 67.7125 72.8654 73.7935 77.6904 75.9105 66.1302 65.7389 63.687 70.9396 67.217 83.6397 79.1475 85.9748 86.2944 79.3517 82.4604 80.8736 80.3268 75.1872 79.1994 77.8424 70.0869 76.7701 81.0182 75.1988 96.6282 86.9 79.2246 86.4625 88.0514 75.2901
18000 71.9244 71.767 79.9837 77.9523 80.1567 73.6702 81.1035 71.4335 73.753 63.6028 75.4739 80.8047 82.2791 85.6398 83.3985 71.5949 72.1266 69.9416 78.5606 73.1767 92.4789 86.1262 94.6778 96.0299 88.0296 91.5018 89.6516 88.6584 84.0792 87.887 85.321 77.4529 85.4716 90.4264 82.0647 108.248 96.638 86.8805 95.2904 97.5193 83.0694
20000 77.5581 76.8097 87.6183 84.5468 86.4044 80.1844 88.6469 77.4826 80.4197 68.5138 82.7029 88.4059 90.0676 93.1604 90.2625 76.1642 77.4513 75.4872 85.1234 79.2366 101.098 92.9861 103.735 106.181 96.7393 99.7018 99.1129 97.0742 92.3356 96.6748 93.5916 84.9253 94.0665 99.8561 87.9061 119.422 105.464 93.4751 103.667 106.887 90.5286
22000 82.9959 81.9997 94.9114 89.5731 93.3058 85.6992 95.2933 82.9695 87.4521 73.3369 89.574 95.8945 98.4007 100.639 97.0647 79.8569 83.5031 80.8647 91.6507 85.4865 108.911 99.4519 112.867 115.896 104.34 107.949 107.661 105.636 100.229 105.414 101.95 91.8701 102.173 109.334 94.1765 129.908 114.795 99.3906 112.418 115.708 97.7637
24000 89.7719 88.53 102.121 93.8842 99.7513 90.7467 101.306 87.949 93.6012 77.4515 95.7721 102.133 106.762 107.649 103.316 82.8716 89.3658 86.175 97.9966 91.7483 115.919 105.402 121.94 125.076 112.347 116.636 116.6 114.077 108.122 114.385 109.766 99.0597 109.858 118.529 99.824 139.699 123.944 105.528 121.11 124.418 104.779
26000 96.8315 94.4792 108.692 97.862 106.06 95.4394 107.176 92.5972 98.539 82.1939 101.656 108.096 115.517 114.543 109.922 85.3051 95.5114 91.7326 103.831 97.5277 122.546 111.462 130.801 134.214 120.363 124.709 125.811 122.94 115.746 122.709 118.208 106.361 117.251 127.525 105.383 150.071 132.421 112.324 129.121 132.909 111.66
28000 103.951 99.5172 115.407 101.205 112.833 100.796 113.466 98.1581 103.884 87.2221 108.1 113.76 124.071 122.005 116.496 87.9573 101.793 97.0491 109.193 104.48 129 117.349 139.562 143.445 128.282 132.712 134.333 131.008 123.628 131.186 126.948 113.174 123.889 136.292 110.699 160.256 141.046 118.519 137.332 142.05 118.551
30000 110.124 104.722 122.05 104.789 118.193 105.884 119.886 103.584 108.817 91.3505 113.095 119.034 132.812 129.23 123.758 90.4286 108.376 103.224 113.783 110.66 135.409 124.016 148.731 152.507 136.047 139.682 142.094 139.456 130.85 139.031 136.558 119.418 130.213 145.745 116.572 169.549 148.941 123.739 146.37 150.643 125.234
32000 114.354 109.716 128.772 108.495 123.577 111.041 126.265 108.909 114.672 95.381 117.242 124.184 140.386 136.398 131.056 93.2389 114.756 109.455 118.13 116.983 141.794 130.458 157.554 160.603 143.845 146.799 148.917 147.502 138.028 146.758 145.436 125.954 136.253 155.002 123.041 178.372 156.971 130.335 154.334 159.016 131.75
34000 117.951 114.448 134.153 112.25 129.466 116.268 132.589 114.407 119.929 99.3262 121.474 128.861 148.523 143.425 139.329 96.4633 121.169 115.259 122.455 122.85 148.866 136.72 165.977 168.333 151.234 153.814 156.298 155.617 143.959 154.609 153.987 132.003 142.685 164.151 129.527 187.506 164.023 138.283 161.5 167.034 138.168
36000 121.683 118.447 139.546 115.948 135.234 121.597 137.984 119.745 125.889 103.651 125.338 133.803 156.367 149.85 147.521 99.0567 127.424 120.737 128.248 128.379 155.179 142.757 174.208 176.143 158.465 160.084 163.424 164.029 149.787 163.038 160.993 138.368 148.631 173.487 136.259 196.734 170.389 146.208 168.435 175.596 144.466
38000 125.589 122.162 145.116 119.861 139.849 126.56 142.84 125.245 131.716 108.504 129.216 138.914 164.087 156.334 155.505 102.341 133.832 126.259 133.559 133.628 160.764 148.452 181.909 184.248 165.164 167.225 170.193 171.998 154.798 170.843 167.268 143.905 154.871 182.255 142.327 205.596 175.772 153.398 175.39 185.042 150.563
40000 129.055 125.756 151.013 124.222 144.247 131.076 147.393 130.6 137.343 113.827 132.534 143.898 171.761 162.828 162.998 105.886 139.73 131.867 139.163 139.26 166.291 153.549 189.378 192.712 172.694 173.879 177.857 179.708 159.315 178.295 174.725 150.026 160.979 191.46 149.257 214.294 181.381 160.206 182.498 194.084 156.676
42000 132.434 129.866 156.332 128.251 148.648 134.865 152.554 135.006 142.781 118.792 136.235 148.357 178.934 168.786 170.085 109.254 145.911 137.519 144.559 145.257 170.944 159.495 197.458 200.273 180.665 180.846 185.231 187.798 163.565 186.144 181.797 156.265 166.792 200.891 155.776 222.746 187.145 166.734 189.101 202.964 162.676
44000 136.008 134.553 161.111 132.719 152.955 139.047 157.824 140.07 146.863 123.293 139.47 153.565 185.762 174.483 176.845 112.398 151.51 142.409 149.936 151.202 176.417 165.589 205.543 207.744 188.767 188.004 192.441 196.542 167.318 193.452 189.88 162.362 171.453 211.047 161.396 231.44 193.22 173.062 195.932 211.904 168.638
46000 139.63 139.452 165.415 136.913 156.283 144.195 163.162 144.553 150.888 127.15 142.626 158.128 192.984 180.976 183.696 115.632 157.441 147.408 155.643 156.854 181.359 171.292 213.521 214.899 196.357 196.043 199.741 205.121 171.198 200.624 197.441 168.139 175.696 221.459 167.755 239.522 198.53 179.764 202.474 220.518 174.512
48000 143.265 144.298 169.716 141.327 160.006 149.255 168.183 148.922 154.493 130.314 145.219 162.579 200.003 187.195 189.97 118.669 162.556 151.827 161.046 162.436 186.29 177.547 221.634 221.282 204.354 204.42 206.613 212.877 174.897 207.052 205.576 173.164 180.882 231.96 174.075 247.205 204.68 186.257 209.138 229.009 180.255
50000 146.881 149.741 174.138 145.663 163.216 154.637 172.588 152.713 157.944 133.41 148.219 167.604 206.266 192.991 197.53 121.086 167.451 156.44 167.07 167.332 190.419 183.989 229.217 226.851 212.163 212.275 212.467 220.953 179.137 212.599 213.83 177.894 186.721 242.41 179.359 255.577 209.815 192.551 216.951 237.997 185.902
52000 151.086 154.154 178.484 149.396 167.165 160.011 175.869 156.97 162.46 137.433 151.726 172.55 211.862 199.822 203.893 123.071 171.942 162.167 172.096 172.343 195.25 190.938 236.286 232.163 220.046 220.44 217.894 229.233 183.671 217.383 220.971 183.292 191.637 253.331 184.369 263.681 214.448 198.428 223.475 246.934 191.459
54000 154.532 158.439 182.411 153.218 171.47 164.823 178.824 161.3 166.53 140.986 155.035 176.74 217.035 206.862 210.366 125.191 176.639 167.598 177.149 178.035 201.575 198.042 243.287 238.436 228.487 227.13 223.364 236.838 188.212 222.448 228.422 188.399 196.565 263.788 189.356 272.18 219.686 204.691 230.062 254.2 196.959
56000 157.209 162.491 186.867 157.601 175.321 169.857 182.592 164.576 170.125 144.349 158.755 181.252 222.363 213.609 216.861 126.622 181.095 173.808 182.319 183.304 207.425 205.839 250.58 243.889 236.853 233.986 228.9 244.529 193.038 227.46 235.673 193.922 201.456 274.765 194.79 279.922 224.982 211.626 236.804 262.228 202.491
58000 160.553 165.674 191.067 161.54 178.294 174.936 186.376 168.249 173.504 148.075 162.485 185.909 228.029 219 223.447 127.727 185.78 179.058 187.298 188.083 213.121 212.871 257.301 248.782 244.852 240.606 233.633 253.017 197.28 232.554 243.194 198.991 206.584 285.646 200.851 287.785 230.173 218.34 243.722 269.821 207.855
60000 164.203 169.236 195.231 165.136 180.768 179.485 190.676 172.154 177.415 152.026 166.507 191.142 233.319 223.834 231.301 128.533 190.461 183.3 191.945 193.072 217.967 219.6 264.51 253.619 252.627 246.793 238.545 261.573 201.767 237.412 249.899 203.973 211.413 296.55 208.427 296.099 235.586 224.391 249.928 277.74 213.204
62000 167.827 172.911 199.204 168.823 183.942 183.196 194.83 175.285 181.379 155.504 170.377 196.103 238.656 228.219 238.791 129.173 195.074 187.46 196.023 197.757 223.909 226.37 271.566 256.685 260.852 251.845 244.471 269.493 206.081 242.807 256.398 207.681 216.253 307.712 215.96 304.862 241.118 230.645 255.664 285.487 218.41
64000 171.44 176.663 203.058 172.442 186.953 186.447 198.097 178.054 185.383 159.277 174.458 201.193 244.56 232.424 246.641 130.217 198.941 192.363 200.574 202.397 229.292 232.972 278.286 259.853 269.818 257.659 250.397 277.896 210.31 248.046 263.81 211.86 220.396 318.694 223.362 313.027 245.737 237.083 262.017 293.205 223.632
66000 175.642 180.599 207.283 175.997 190.147 189.344 200.619 180.627 189.749 162.162 177.735 206.135 250.054 235.967 253.713 131.17 203.13 197.669 205.094 207.458 233.995 239.093 284.615 262.96 278.771 263.261 256.12 286.243 214.437 252.629 270.98 216.26 224.095 329.618 231.045 320.911 250.149 242.96 267.495 300.506 228.661
68000 180.305 184.258 211.987 179.86 193.316 191.145 203.616 184.372 193.806 164.782 181.299 211.476 255.081 238.974 260.774 131.489 207.224 203.271 208.12 212.024 239.217 244.835 290.09 265.464 287.758 269.016 260.586 294.498 218.322 256.425 279.209 221.072 227.453 339.863 239.375 330.306 255.091 249.442 273.594 307.115 233.648
70000 184.852 187.391 215.756 184.481 196.339 193.176 206.164 188.361 198.657 166.613 184.703 216.997 260.962 242.487 268.143 131.865 211.619 209.295 211.002 216.6 244.743 250.474 295.923 267.061 296.829 275.071 265.346 302.02 222.201 261.08 286.812 225.906 231.049 350.552 247.92 338.871 260.454 255.376 279.603 313.925 238.667
72000 189.412 191.215 218.864 189.804 199.917 195.005 208.914 191.896 203.129 169.412 188.256 222.132 266.141 246.942 276.153 131.825 216.273 215.972 213.478 220.089 250.051 256.574 301.545 268.236 305.701 281.944 270.976 309.351 227.142 266.444 294.959 230.141 234.599 361.064 257.254 347.482 266.151 261.767 284.928 320.079 243.78
74000 194.283 195.566 222.368 195.334 203.732 197.057 212.421 196.194 207.257 172.266 191.39 227.379 271.585 251.745 283.576 132.794 221.008 222.651 216.034 223.406 255.67 262.55 307.231 269.603 314.575 288.688 276.59 316.077 231.652 272.032 302.501 234.122 239.049 371.315 265.715 356.085 272.659 268.03 290.373 326.537 248.977
76000 199.195 200.375 226.65 199.354 207.576 199.728 215.653 200.415 211.26 175.712 194.122 232.291 275.901 256.056 290.552 132.677 225.969 229.855 219.037 226.515 260.607 268.409 312.898 270.823 323.523 295.032 282.108 322.653 236.641 276.111 310.222 238.233 243.136 381.831 273.233 364.108 278.936 274.892 295.422 333.303 254.025
78000 203.866 204.462 231.675 203.372 212.017 203.115 218.225 205.23 215.031 178.769 195.696 238.083 280.445 261.396 297.23 133.772 230.518 237.023 222.344 229.446 265.854 273.557 318.465 271.994 332.637 300.862 287.35 328.863 241.37 280.053 318.454 242.235 247.082 391.816 281.278 372.203 285.258 281.297 300.452 338.934 259.043
80000 207.437 208.449 236.752 207.373 215.957 206.759 220.923 208.744 218.751 181.502 197.951 243.965 285.637 265.736 303.673 135.199 234.327 243.445 225.968 232.398 271.062 278.854 323.935 272.47 341.158 306.235 292.394 335.084 245.897 285.027 326.073 246.458 251.15 402.019 289.983 379.877 290.652 287.218 304.955 345.375 263.921
82000 210.445 212.46 242.297 211.912 220.911 210.074 223.888 212.266 222.868 184.213 199.699 251.023 291.103 270.933 310.044 135.816 237.889 249.398 228.884 234.283 276.669 284.648 328.857 273.341 349.934 312.083 297.077 341.738 251.805 290.097 334.651 250.406 253.493 411.931 297.221 388.572 296.453 291.834 309.727 352.165 268.828
84000 214.215 216.483 247.406 216.55 225.493 214.319 227.68 216.678 227.045 186.393 201.135 257.427 295.533 275.561 317.087 136.811 240.956 255.355 231.641 236.901 282.013 289.898 333.545 273.71 359.14 317.708 301.677 348.296 257.679 295.512 343.375 253.86 255.707 422.305 304.122 398.009 302.158 295.9 314.774 358.401 273.712
86000 218.27 220.663 252.374 220.281 229.792 217.212 231.457 221.113 231.411 188.378 201.931 264.247 300.173 279.276 324.54 138.722 245.021 260.797 234.691 239.528 287.624 294.767 336.938 273.596 368.741 322.541 306.137 354.675 263.45 300.008 352.305 257.878 257.625 433.705 311.325 406.328 308.634 300.831 320.309 363.376 278.517
88000 222.093 225.546 257.251 224.671 233.707 220.441 235.207 225.005 234.338 190.678 202.649 271.282 305.214 282.93 331.698 140.465 249.483 266.302 238.202 242.453 293.113 300.555 341.336 273.843 378.256 327.557 311.226 359.966 269.231 304.785 360.394 262.477 259.436 443.95 318.922 415.614 314.494 305.631 325.581 368.271 283.356
90000 225.796 230.072 261.458 228.942 236.838 223.84 238.818 228.628 236.804 193.297 203.208 277.573 309.922 286.312 338.166 142.14 254.594 271.326 241.528 245.553 298.357 306.598 345.716 274.821 387.289 332.021 316.358 365.257 274.423 309.486 368.586 266.679 260.621 454.433 326.772 425.36 320.888 309.625 331.308 374.095 288.088
92000 230.123 233.391 265.035 233.045 240.505 226.402 243.271 232.135 239.448 195.771 203.565 284.254 314.288 289.936 344.88 143.708 259.283 276.875 245.119 248.368 303.34 312.611 349.816 276.582 397.492 337.732 320.984 370.031 279.512 314.759 377.559 270.264 262.972 465.412 334.255 436.316 326.985 314.5 337.491 379.585 292.94
94000 234.615 237.379 268.425 236.998 244.47 229.308 248.338 236.598 242.106 198.155 204.107 290.294 317.654 294.34 352.412 145.151 264.879 283.082 248.535 251.859 309.176 318.341 353.901 278.726 406.909 342.904 326.214 374.826 285.501 320.722 385.997 274.788 265.544 476.019 340.473 447.485 333.19 318.985 342.935 384.31 297.891
96000 239.545 241.566 271.961 241.043 248.215 232.886 252.584 241.819 245.968 200.659 205.004 295.831 321.023 298.017 358.892 145.359 270.1 288.503 251.367 255.464 314.113 324.348 358.545 280.991 416.544 348.928 331.827 379.552 291.461 327.666 395.175 279.581 268.302 485.999 347.524 458.911 338.316 322.436 349.272 389.211 302.863
98000 244.684 245.17 275.226 245.579 251.344 237.29 257.076 246.954 249.878 205.347 205.456 301.209 324.537 301.724 365.031 145.286 274.907 294.586 254.749 258.92 319.084 330.631 364.328 282.811 427.217 355.468 337.999 384.994 297.088 333.677 404.137 284.628 271.53 496.264 354.16 470.689 344.072 325.481 355.061 393.53 307.945
100000 248.954 248.306 278.656 250.28 253.783 242.099 262.4 251.782 253.418 209.956 205.88 306.351 327.95 306.301 371.503 145.566 279.902 300.771 258.267 262.504 324.824 337.233 369.776 284.532 438.398 361.561 343.038 390.098 302.713 339.495 411.956 289.233 274.447 505.789 360.946 482.674 348.755 327.905 360.107 398.809 312.923
102000 252.734 251.979 281.768 254.659 255.487 246.426 267.244 257.158 256.125 215.21 206.538 312.12 331.488 310.096 376.907 145.676 284.381 306.376 261.241 265.878 330.564 343.391 375.781 286.659 449.517 366.917 347.478 394.812 306.837 345.51 419.352 293.131 277.206 514.373 367.792 493.39 353.526 331.053 365.69 403.94 317.66
104000 255.891 255.516 285.055 258.86 257.755 250.979 271.874 262.557 258.764 219.809 206.741 317.634 335.353 314.589 382.876 146.756 288.393 311.959 263.788 269.755 337.304 349.491 381.282 288.41 460.017 371.616 352.287 400.11 312.049 351.811 426.222 297.06 279.62 523.616 373.834 503.801 357.861 333.836 370.535 407.974 322.341
106000 257.953 259.279 289.347 262.617 260.361 256.767 276.156 267.663 261.697 224.277 207.575 323.248 338.381 319.105 389.293 147.897 292.553 317.792 267.532 274.246 343.43 356.075 386.53 290.801 470.344 375.732 357.081 405.226 317.811 357.694 433.062 301.235 282.031 531.921 379.804 514.533 362.235 337.411 375.387 412.345 327.111
108000 260.362 263.008 293.622 267.011 262.759 262.792 280.657 272.314 264.608 228.612 208.715 328.762 341.805 325.071 396.019 148.931 296.291 322.946 271.243 278.126 350.85 362.304 392.066 292.918 481.197 379.41 362.026 410.713 323.412 363.442 439.456 305.28 284.115 539.977 386.522 524.936 366.574 341.277 380.47 415.548 331.904
110000 263.06 266.871 297.43 271.281 264.883 267.972 285.306 277.236 266.915 233.465 209.516 334.085 345.295 330.242 401.338 151.062 300.117 328.056 274.557 282.091 357.326 368.347 397.768 294.617 492.381 383.126 366.781 414.814 328.738 369.706 446.94 309.342 285.906 548.417 393.292 534.963 370.641 344.732 385.958 418.63 336.58
112000 266.257 270.903 301.557 275.863 266.983 272.577 289.964 280.871 269.87 238.533 210.005 339.219 349.033 335.139 406.665 154.023 303.832 334.054 277.729 287.047 362.347 374.282 403.701 296.514 503.472 386.633 372.512 418.768 333.826 375.302 454.683 313.04 288.089 556.886 399.969 544.47 374.498 348.09 391.68 422.727 341.29
114000 268.578 274.729 304.185 280.432 269.919 276.091 294.503 285.091 273.326 243.428 210.899 343.978 352.477 340.339 413.069 155.773 307.948 339.202 280.378 292.257 367.128 379.978 409.481 298.768 514.708 389.981 377.642 422.971 339.467 380.51 461.568 317.594 289.346 564.716 406.866 554.159 379.033 351.56 396.601 427.481 345.904
116000 271.34 278.8 305.937 285.332 273.376 280.244 298.441 288.69 276.263 247.531 212.516 348.895 356.026 345.756 419.786 158.707 311.773 344.212 283.08 297.595 371.443 384.452 415.459 300.687 526.471 393.961 381.898 426.324 345.175 385.83 467.964 323.162 290.512 571.914 414.038 563.418 383.145 355.397 401.192 432.543 350.482
118000 274.747 282.526 307.875 290.034 276.464 282.731 301.48 293.588 279.373 250.938 214.098 353.794 359.317 351.791 427.736 160.886 315.946 349.611 285.244 302.444 375.786 388.542 421.292 302.932 537.915 397.205 386.961 430.237 350.323 389.971 474.048 328.251 292.022 580.177 421.173 572.871 387.953 359.851 406.105 438.316 355.064
120000 277.928 286.2 310.22 294.64 279.258 285.39 304.195 299.561 281.576 255.301 214.714 358.471 362.241 358.23 436.132 162.834 319.821 354.401 286.95 307.155 379.277 393.164 428.267 305.57 548.799 400.111 391.544 433.192 356.17 394.329 479.589 334.059 293.512 589.122 427.804 581.6 392.88 363.1 410.029 443.232 359.514
122000 280.855 290.038 311.949 299.172 281.718 288.919 305.828 304.938 283.512 259.915 215.417 362.903 364.154 364.13 444.481 165.504 324.278 358.906 289.445 312.695 382.517 398.322 435.075 308.76 560.153 403.584 395.915 436.559 361.979 399.437 484.416 339.597 294.902 597.887 434.71 591.088 397.235 366.194 413.567 447.789 363.961
124000 284.523 293.423 313.7 303.65 284.926 292.047 307.558 310.533 286.092 263.958 215.442 367.82 366.833 369.949 452.696 167.175 328.416 362.679 290.576 318.648 386.272 402.758 440.984 311.723 570.819 406.921 400.158 439.741 368.016 405.574 490.263 345.378 297.344 606.679 441.759 599.676 402.744 369.675 417.579 452.514 368.43
126000 287.787 297.611 316.038 309.053 287.49 294.85 310.352 316.335 287.719 268.71 215.349 373.183 369.441 375.833 461.395 168.454 333.036 366.587 292.206 324.178 390.068 406.82 447.097 315.787 582.011 409.822 404.376 443.313 373.921 410.615 496.27 350.838 300.171 615.262 449.033 608.646 407.989 373.079 420.362 455.99 372.927
128000 290.646 302.015 319.255 314.769 289.796 298.76 313.489 321.696 290.175 273.439 215.14 378.989 371.319 382.591 469.971 169 337.912 371.092 294.681 329.414 393.337 410.842 453.947 319.11 593.064 413.522 408.315 446.838 379.57 416.44 502.574 356.018 302.596 624.001 456.453 618.162 414.117 375.32 423.813 459.52 377.543
130000 293.346 306.245 323.081 320.541 292.24 302.913 317.068 327.119 293.355 277.766 214.29 383.682 372.958 389.254 478.253 169.648 343.809 376.302 296.388 335.427 397.063 413.994 460.659 321.375 603.343 416.87 412.444 449.617 386.07 422.053 509.341 361.837 304.84 632.2 463.753 628.065 420.335 377.789 426.962 463.43 382.143
132000 296.136 309.837 327.082 326.706 294.847 307.183 320.484 332.375 295.664 281.531 213.951 388.482 375.14 396.305 486.201 170.665 349.512 381.217 297.948 341.639 399.942 415.961 466.824 322.577 613.273 420.439 416.856 451.573 392.478 427.156 515.693 367.911 306.904 639.974 470.125 637.146 426.88 380.145 429.736 466.89 386.535
134000 299.542 314.092 330.953 333.114 297.302 311.048 324.074 338.785 298.376 284.858 213.354 393.425 377.445 402.81 494.19 171.401 355.3 385.197 299.397 347.078 402.645 418.538 473.635 324.492 622.751 423.471 421.66 453.563 398.752 432.811 522.88 374.336 308.291 647.253 475.894 646.186 433.766 383.158 431.763 470.005 390.94
136000 302.948 318.889 335.762 339.318 300.259 314.034 327.679 344.722 300.04 288.449 212.985 398.754 380.043 409.718 502.515 172.869 361.303 388.277 301.122 352.995 404.988 419.854 480.215 327.669 633.313 426.198 426.533 455.71 404.682 438.528 530.893 380.971 309.773 654.959 481.194 654.362 440.547 386.431 434.291 473.241 395.426
138000 306.378 323.051 340.613 345.376 303.376 317.101 330.805 350.242 302.351 292.445 212.283 404.271 383.317 414.83 509.81 174.462 366.973 391.998 302.88 358.161 408.1 421.937 486.598 330.184 644.369 429.771 431.359 457.319 410.968 444.498 538.85 387.518 311.158 663.174 485.647 662.285 448.223 388.987 437.613 476.563 399.896
140000 310.114 326.488 345.125 352.02 306.304 320.466 334.116 355.676 304.727 296.11 211.093 410.164 387.145 419.576 517.04 176.41 372.418 396.553 305.826 363.519 411.14 424.395 492.48 331.896 655.708 433.752 436.418 458.881 417.741 450.677 546.578 393.59 311.939 670.43 489.707 670.545 455.324 391.331 440.746 479.778 404.349
142000 313.501 329.992 349.691 357.294 309.975 324.162 337.291 360.913 307.262 299.762 210.777 415.573 391.537 424.486 524.816 178.588 377.589 402.729 308.477 368.516 414.34 427.267 497.89 334.06 667.494 438.049 441.528 461.083 425.214 457.731 553.737 399.216 313.108 677.23 494.021 678.229 462.335 394.608 444.446 482.488 408.925
144000 316.822 333.099 354.143 363.744 314.328 328.041 340.238 364.699 310.674 302.975 209.996 420.411 394.461 429.84 532.889 180.069 382.293 408.194 310.421 374.394 416.865 430.312 503.238 336.849 680.307 442.227 446.027 462.495 432.416 464.317 560.365 404.447 313.658 686.024 498.469 685.618 470.268 397.053 448.978 485.71 413.434
146000 320.244 336.15 358.593 369.76 318.317 332.029 343.802 367.349 313.691 306.138 208.737 425.024 397.633 435.673 540.152 180.957 387.644 412.984 312.18 380.473 419.554 433.994 508.492 339.33 693.223 446.307 450.157 463.861 438.912 470.569 566.767 409.982 314.179 693.519 502.544 693.206 476.827 399.197 453.646 488.976 417.769
148000 323.092 338.752 362.68 375.736 322.75 335.699 346.978 370.977 317.018 309.358 207.473 429.738 401.705 441.582 548.062 183.278 392.081 417.915 313.561 385.565 422.614 436.896 513.924 341.893 705.903 449.397 453.832 465.258 445.074 476.844 573.474 414.834 314.907 700.174 506.752 702.039 483.434 402.272 458.995 492.304 422.12
150000 325.083 341.047 366.99 381.999 326.848 338.747 348.554 374.779 321.147 312.253 207.185 434.338 405.835 447.836 555.455 186.139 396.454 422.218 314.519 391.56 425.964 440.674 518.594 344.735 718.949 452.464 457.472 465.495 450.647 482.89 580.516 420.104 314.099 706.605 509.935 711.03 489.789 405.999 463.943 496.48 426.384
152000 326.786 343.164 371.64 388.323 331.969 342.092 350.896 377.727 324.626 316.003 207.462 438.788 408.786 453.972 563.161 188.29 400.785 426.902 315.784 397.532 429.359 443.462 523.507 347.15 731.984 455.811 461.341 465.918 456.848 489.551 587.162 425.03 313.272 712.394 513.302 718.903 496.545 410.749 468.457 500.682 430.653
154000 328.502 345.957 376.516 394.637 337.574 346.562 352.64 381.719 328.312 319.897 207.602 443.569 411.929 460.62 571.143 189.96 404.561 431.58 318.28 403.689 432.387 445.798 528.074 349.879 744.448 458.426 464.483 466.48 463.094 496.323 593.882 429.768 313.062 716.664 516.982 727.076 502.208 415.181 471.817 506.489 434.944
156000 329.156 348.24 381.769 400.044 342.71 350.514 354.913 386.279 331.334 323.162 207.146 448.455 414.799 467.238 578.819 192.081 409.046 436.746 320.309 410.106 435.228 447.82 532.297 352.504 755.711 460.706 468.55 467.054 468.98 503.289 600.524 435.232 313.557 721.732 521.382 735.633 508.007 419.831 474.808 510.989 439.167
158000 329.362 350.537 386.466 405.822 348.049 354.34 357.205 390.292 335.193 327.045 207.304 453.864 418.236 473.872 586.054 193.333 413.958 442.596 321.951 416.284 438.556 449.761 535.974 354.715 767.359 462.6 472.121 468.229 474.452 509.825 608.058 440.8 314.141 727.6 525.858 743.031 514.662 423.66 477.95 515.328 443.411
160000 330.045 352.907 390.873 411.127 352.554 357.541 359.029 394.406 338.9 330.742 207.34 458.958 420.671 480.542 593.935 194.695 418.626 447.548 323.953 422.067 441.791 451.736 539.944 356.402 779.343 465.173 474.601 469.314 479.281 516.466 616.245 446.691 314.378 733.176 529.219 749.756 521.419 427.656 481.753 520.697 447.537
162000 330.271 355.625 394.908 416.543 357.245 361.379 360.39 398.6 342.443 334.806 206.984 463.76 422.8 486.85 602.305 196.614 422.754 451.86 325.528 427.927 444.512 454.327 543.196 358.259 791.256 467.67 476.652 470.185 484.418 524.117 625.245 451.867 315.04 738.575 532.755 757.455 527.335 431.383 486.27 524.618 451.618
164000 331.006 358.559 399.094 421.36 362.717 364.819 361.478 402.635 346.433 339.434 205.806 468.441 425.686 493.308 610.453 198.83 426.91 455.442 327.412 433.083 446.751 457.005 546.552 360.507 804.001 470.25 478.216 470.941 488.32 532.082 633.898 457.092 316.055 744.507 536.012 764.619 532.85 434.2 490.739 528.91 455.66
166000 332.167 361.996 403.501 425.869 368.105 367.522 362.931 406.917 349.812 343.215 203.897 472.722 428.828 498.951 618.565 201.193 431.422 459.801 329.842 437.445 448.898 459.962 549.522 362.803 817.666 472.398 480.478 470.604 492.102 540.161 642.945 462.87 317.738 750.397 540.254 771.67 538.304 437.176 495.443 532.328 459.71
168000 333.81 365.472 407.642 430.368 373.158 371.198 364.236 410.907 354.588 346.609 201.737 477.256 432.228 505.166 626.582 203.125 436.003 465.319 331.976 441.032 451.418 462.162 552.127 364.874 831.518 475.472 482.729 470.13 496.281 548.853 651.854 468.044 319.872 756.903 543.706 778.432 543.83 439.211 499.679 536.371 463.797
170000 334.624 368.685 410.88 434.174 377.852 375.788 366.194 415.055 358.7 349.897 199.496 480.382 436.255 512.073 632.872 203.48 440.55 470.418 334.475 442.691 454.434 464.474 554.527 368.368 846.594 478.182 486.018 470.489 499.85 556.588 661.101 473.048 322.08 763.811 547.415 785.307 551.105 442.319 504.162 541.43 467.896
172000 334.878 372.013 414.626 438.056 382.547 380.599 368.099 419.684 363.012 353.775 197.214 484.161 440.759 518.768 639.232 203.552 445.09 474.831 336.823 444.62 456.975 467.081 556.195 371.408 862.256 481.746 490.093 470.879 502.935 564.325 672.15 477.706 324.974 770.479 551.794 792.608 558.955 444.826 509.425 546.791 472.149
174000 335.218 375.48 418.999 442.01 386.511 385.686 370.427 423.774 367.1 358.152 195.702 488.2 445.319 525.03 646.236 202.451 449.449 478.455 339.285 446.318 459.63 470.31 557.174 374.372 878.024 484.357 494.261 470.763 507.255 573.413 683.158 482.294 329.037 778.472 555.656 800.557 567.625 447.564 515.27 550.354 476.484
176000 335.007 379.284 423.604 445.882 390.423 391.21 372.437 426.771 371.487 362.416 194.86 493.336 449.69 532.119 653.704 202.288 452.962 482.181 342.403 448.687 463.594 474.021 557.856 377.85 893.195 487.168 497.905 470.656 511.277 582.2 695.082 486.322 333.374 786.747 559.961 808.443 575.065 449.508 521.121 553.476 480.889
178000 335.971 383.029 429.399 450.025 394.26 395.708 374.808 429.042 375.821 365.779 193.928 498.638 452.996 538.535 659.659 201.636 457.512 486.039 345.56 450.681 467.018 478.004 558.075 381.036 908.249 489.586 501.487 470.415 515.806 591.947 706.58 489.637 337.59 794.714 563.7 817.824 582.295 452.226 526.917 556.1 485.206
180000 337.116 386.858 434.251 454.443 398.639 398.974 378.582 430.844 380.212 368.801 192.98 503.527 456.451 545.853 665.623 201.24 462.146 490.702 348.436 452.385 471.54 482.365 558.422 383.454 922.694 492.234 506.177 471.027 520.381 602.057 717.929 493.843 342.095 803.017 568.015 827.258 589.595 454.582 532.274 558.811 489.646
182000 338.476 391.219 439.417 458.688 403.418 402.521 382.791 432.733 383.074 372.797 192.279 508.743 459.951 552.637 672.011 201.486 466.759 494.79 351.566 453.521 475.61 486.191 558.751 385.75 937.134 495.707 510.876 471.788 525.032 612.305 730.35 498.359 346.507 811.457 572.821 836.151 597.503 456.788 538.242 561.876 494.202
184000 340.055 394.787 444.62 463.209 409.135 406.053 386.532 435.158 385.806 377.271 192.322 514.018 463.666 558.745 678.284 202.329 471.049 498.125 354.356 454.762 480.076 488.382 559.871 388.136 950.618 498.786 514.694 472.545 528.996 622.432 742.41 502.285 351.368 820.906 578.112 845.171 605.088 459.477 544.404 564.575 498.715
186000 342.644 397.781 449.245 466.893 414.218 409.431 389.999 437.853 388.82 381.59 193.213 520.25 467.787 564.741 685.32 203.572 475.002 500.923 356.596 454.9 483.986 489.741 560.803 390.86 964.833 502.823 517.351 474.101 533.781 632.886 754.742 506.285 355.586 830.425 583.447 854.083 613.165 462.023 550.416 567.353 503.237
188000 345.147 400.345 454.222 470.25 419.577 412.921 394.478 440.083 390.794 385.804 193.916 527.003 471.765 571.349 691.539 204.91 478.448 503.323 358.586 455.638 487.618 491.142 562.077 395.016 979.538 506.046 520.299 475.703 538.278 642.819 766.981 509.94 360.816 839.574 587.844 863.043 619.648 464.707 555.665 569.619 507.662
190000 347.568 403.04 459.227 473.166 425.237 417.049 398.799 442.897 393.6 390.162 195.572 533.688 475.72 578.007 698.483 206.63 481.602 506.058 361.403 456.566 491.18 493.448 562.673 398.526 993.789 509.191 522.886 478.01 542.97 651.67 780.463 514.38 365.052 849.177 591.615 871.651 625.019 467.836 561.459 572.929 512.21
192000 349.96 405.218 463.842 476.595 431.031 420.538 403.142 446.578 396.325 394.523 197.062 540.571 480.039 583.643 705.463 208.063 485.3 509.64 364.644 457.337 494.12 496.032 563.409 402.783 1007.44 513.277 525.536 479.275 548.282 661.125 793.971 518.521 369.052 858.268 595.729 879.717 630.302 469.951 567.371 576.011 516.742
194000 352.384 407.971 468.12 480.559 436.053 424.328 406.292 450.273 398.754 398.75 199.704 546.52 485.166 589.932 711.731 210.14 488.382 513.374 367.432 458.502 496.249 498.456 563.449 406.027 1020.4 518.073 528.861 480.3 553.483 670.642 807.027 523.095 373.002 868.398 599.873 887.652 635.798 473.552 573.194 579.577 521.287
196000 354.866 410.721 472.29 485.029 441.714 427.685 409.699 453.728 402.206 403.633 202.999 553.219 490.891 596.075 717.199 211.431 491.928 516.881 369.563 459.297 497.728 499.851 562.933 408.329 1033.8 522.748 532.101 480.698 558.716 679.505 819.398 527.996 376.681 878.281 604.307 896.475 641.5 477.098 578.93 583.173 525.782
198000 357.332 413.757 476.13 488.8 447.456 431.409 413.07 457.805 405.559 408.043 206.512 560.316 496.237 602.193 722.067 211.609 495.533 520.267 371.502 459.852 499.145 501.609 563.75 410.168 1047.13 527.696 535.555 482.45 564.095 688.651 831.4 533.26 379.429 887.744 608.706 904.634 648.553 480.261 584.525 587.76 530.299
200000 360.569 416.603 479.456 492.13 452.08 435.727 416.644 461.794 409.385 412.102 211.044 566.613 502.879 608.309 728.184 211.303 499.231 523.661 373.48 460.488 499.941 503.839 564.947 412.56 1060.39 533.024 539.299 484.267 569.662 697.433 843.296 538.428 382.739 897.769 612.517 911.926 655.954 482.136 589.713 591.758 534.832
202000 364.812 419.198 482.472 494.984 456.794 440.209 420.14 465.761 413.264 415.705 215.768 572.527 509.282 614.342 732.952 210.866 502.684 527.475 374.841 461.363 501.878 506.417 566.602 416.41 1073.28 538.44 543.494 487.915 574.844 705.432 855.201 543.635 386.406 907.635 617.181 919.057 663.164 484.157 594.839 595.841 539.432
204000 368.694 421.853 485.47 498.373 461.156 443.75 423.502 469.586 417.282 419.226 220.748 579.042 515.246 620.475 737.719 210.006 505.529 531.715 375.883 461.951 502.717 510.016 566.991 420.117 1086.51 543.802 549.103 490.773 580.595 712.481 866.808 549.377 389.945 917.927 621.717 925.751 670.084 485.99 600.014 599.637 543.939
206000 372.983 424.369 487.821 501.839 465.445 447.097 426.133 472.664 420.695 421.916 225.824 585.424 520.773 626.715 742.362 208.496 509.053 536.151 375.748 461.87 504.844 512.976 566.791 423.484 1099.63 549.859 553.656 492.895 586.54 719.526 878.398 555.169 392.96 928.47 625.461 932.745 676.965 489.049 605.522 602.939 548.281
208000 376.679 427.282 491.248 505.47 470.362 450.435 428.846 475.681 423.424 424.576 230.895 591.684 526.249 631.417 747.008 207.153 511.904 540.033 375.392 461.64 507.76 516.498 567.091 426.175 1113.22 555.187 556.526 494.832 592.299 726.862 889.363 561.058 395.92 939.993 629.328 938.318 684.252 493.75 611.599 606.266 552.592
210000 380.301 429.547 494.709 509.343 474.953 453.394 430.379 478.645 426.227 428.287 235.908 598.188 532.127 636.882 752.466 205.511 514.086 544.447 375.069 461.329 510.511 519.676 567.987 428.768 1126.94 560.391 559.239 496.859 598.263 734.786 900.983 567.658 399.278 952.512 633.712 942.761 692.379 497.169 617.944 610.078 556.992
212000 383.097 431.91 498.673 513.662 479.311 455.923 432.53 482.515 429.731 431.395 240.02 604.438 537.244 643.456 757.486 204.024 516.858 548.622 374.629 461.304 513.195 521.93 569.382 433.009 1141 566.138 562.917 498.997 604.402 743.038 911.985 574.165 402.35 964.381 638.511 947.579 700.661 500.11 625.193 614.326 561.503
214000 385.922 434.72 502.964 518.364 484.344 459.814 434.669 486.332 432.88 434.448 243.456 609.89 542.219 649.981 762.872 202.996 519.179 552.364 374.83 461.797 515.14 524.119 570.697 436.217 1155.55 571.225 567.044 500.794 609.267 751.158 922.487 580.3 406.161 975.449 643.158 951.11 708.125 503.144 632.384 617.937 565.888
216000 388.454 437.447 506.121 522.207 489.866 463.241 436.565 490.267 435.43 437.81 246.641 615.768 546.79 656.478 768.218 202.712 521.93 556.746 375.805 461.454 517.273 527.222 572.23 438.424 1170 574.77 570.683 502.933 613.546 758.635 934.362 586.867 409.554 986.13 648.034 954.59 716.375 505.823 639.266 620.686 570.184
218000 391.496 440.296 509.118 525.403 495.861 467.428 439.656 493.594 438.507 439.95 248.842 620.95 551.913 663.077 773.625 202.991 525.457 561.605 377.066 461.547 519.441 529.367 573.395 439.707 1184.53 577.636 574.797 505.814 618.247 765.33 946.763 593.681 412.431 996.531 653.407 957.129 724.668 509.536 645.708 624.135 574.516
220000 393.609 443.516 511.963 529.184 502.43 470.624 442.88 495.96 441.33 442.77 251.072 625.363 557.033 669.366 779.689 203.655 528.604 565.962 377.976 461.273 520.869 530.638 574.2 441.704 1199.53 579.996 577.503 508.309 622.471 771.784 958.598 601.047 415.025 1006.45 658.726 959.78 732.14 512.027 651.772 627.072 578.598
222000 396.092 445.447 514.54 533.052 508.938 473.787 445.418 497.995 443.37 446.517 253.333 629.792 560.634 674.562 786.461 203.976 532.254 570.175 378.175 460.944 522.328 532.69 574.517 443.683 1214.17 583.562 579.819 509.98 626.663 777.882 970.713 607.66 416.81 1016.64 664.098 962.308 738.46 513.371 657.251 629.709 582.444
224000 399.579 446.856 517.388 536.749 514.288 477.077 447.987 499.711 445.926 449.712 254.499 634.507 563.665 678.701 792.641 204.502 536.173 573.747 379.418 460.63 524.358 533.969 574.747 445.829 1229.79 587.293 581.88 512.562 630.222 784.326 982.754 614.387 418.381 1026.95 669.035 964.672 744.431 513.91 662.241 632.487 586.199
226000 404.049 447.733 519.329 541.425 519.04 480.4 451.213 502.145 448.643 453.146 255.792 639.397 567.437 683.747 797.998 205.174 539.745 576.874 380.948 460.032 527.017 534.96 575.461 449.504 1245.45 591.235 584.219 515.587 633.857 790.406 994.542 620.984 419.533 1036.93 674.315 966.4 749.921 514.887 667.059 635.842 590.059
228000 409.147 448.245 521.23 544.694 523.809 484.181 455.044 504.685 450.931 456.001 257.117 643.449 570.805 689.246 803.392 205.249 543.415 579.209 382.429 459.638 529.774 536.481 576.774 452.122 1261.06 594.282 586.571 518.515 637.446 796.728 1006.79 627.368 421.366 1047.6 679.088 968.428 755.328 516.045 672.143 639.406 593.881
230000 414.119 448.948 523.967 548.378 528.228 486.656 458.442 506.733 453.381 458.87 258.092 648.229 574.403 694.308 807.954 205.361 546.979 582.262 384.838 458.992 533.524 537.75 578.814 454.597 1275.89 596.95 589.269 521.354 639.924 803.339 1019.65 633.61 422.987 1057.83 683.707 970.156 760.273 516.836 677.314 642.822 597.643
232000 418.491 448.786 526.401 551.188 532.894 488.945 462.535 508.982 456.031 462.412 258.247 652.529 579.208 699.457 812.314 206.433 550.259 586.177 386.787 458.633 536.27 538.874 580.799 456.392 1290.87 599.159 592.528 524.424 642.495 810.462 1032.69 639.571 424.487 1068.45 687.946 971.085 765.591 517.348 682.812 646.24 601.38
234000 422.982 449.58 529.221 554.832 536.839 490.472 466.657 511.208 459.516 465.818 258.071 657.008 583.751 705.168 816.624 206.165 554.308 589.612 388.774 458.378 539.544 540.391 581.808 458.239 1306.47 601.018 596.251 527.143 645.25 816.856 1045.58 645.994 426.576 1078.26 692.144 971.927 770.599 517.396 688.452 648.75 605.091
236000 426.637 450.563 532.781 558.777 540.772 491.395 470.517 513.541 463.026 468.983 258.238 661.812 588.271 711.565 820.246 206.345 558.808 593.084 390.855 458.604 543.24 541.526 582.104 460.677 1322.31 603.297 600.059 530.681 647.925 822.377 1057.85 652.234 428.641 1087.22 696.724 973.591 776.193 518.339 694.714 651.126 608.891
238000 430.493 451.007 536.118 563.212 545.595 492.187 474.124 515.782 466.351 471.773 258.725 666.611 592.506 718.636 824.719 207.392 564.418 596.75 393.461 457.879 546.317 542.831 583.185 463.06 1338.06 605.531 603.36 533.272 650.752 827.808 1070.15 659.045 430.358 1096.95 701.384 975.963 783.204 519.876 700.505 654.843 612.855
240000 434.179 451.375 539.801 567.867 549.271 492.26 477.632 517.304 469.044 474.747 260.416 671.858 596.974 725.216 829.708 208.415 568.653 600.643 395.788 457.584 549.382 544.288 584.828 465.586 1352.81 607.813 606.673 536.571 653.605 833.748 1083.02 665.398 432.258 1107.63 706.731 978.015 790.264 521.838 706.37 657.821 616.834
242000 437.241 452.08 543.773 571.781 552.561 492.932 481.016 519.555 470.883 477.205 262.306 676.782 601.266 731.959 833.855 209.58 572.851 604.722 398.115 457.577 551.43 545.323 586.332 467.912 1367.9 610.556 609.479 540.137 656.566 839.152 1095.91 671.562 434.261 1117.48 712.692 980.363 797.265 524.068 712.283 660.317 620.726
244000 439.693 453.548 547.35 576.345 556.47 493.638 485.028 520.673 472.756 479.568 263.621 682.397 605.3 738.887 838.019 210.875 577.426 609.557 400.195 458.025 553.025 546.35 587.562 471.447 1383.42 612.83 611.106 544.863 658.718 844.362 1108.69 677.226 435.573 1126.76 718.345 983.482 804.614 526.229 718.825 663.394 624.655
246000 442.344 454.9 550.684 581.148 560.789 494.4 488.619 521.341 475.23 482.187 265.138 687.531 609.341 745.959 843.512 212.807 581.06 613.669 401.731 458.596 554.785 548.717 589.394 475.047 1400.03 615.487 612.506 549.734 662.34 849.646 1121.6 682.575 436.195 1136.47 723.469 986.554 812.531 528.23 724.263 666.421 628.675
248000 444.74 456.459 554.264 585.439 565.006 495.487 491.908 523.145 477.532 484.233 267.119 693.308 613.398 753.256 848.664 214.125 584.621 617.796 401.866 457.489 555.668 552.177 591.203 479.019 1416.41 618.18 613.246 554.316 664.875 855.207 1135.49 687.896 437.78 1146.2 729.96 989.828 820.686 529.282 729.575 670.07 632.673
250000 447.946 457.873 557.225 589.937 569.366 496.385 495.295 524.75 479.527 487.14 269.536 698.522 617.09 760.064 853.126 215.918 589.173 622.088 402.886 457.066 556.345 555.666 592.402 482.6 1433.88 620.653 613.941 558.213 668.469 861.246 1147.89 693.772 440.191 1155.35 735.491 993.266 829.53 528.992 735.183 673.391 636.684
252000 450.229 459.713 560.828 594.126 573.351 497.209 499.452 526.71 480.999 489.486 271.833 703.387 619.646 767.373 858.078 216.534 593.353 625.963 403.465 457.299 557.311 559.239 593.218 486.724 1450.89 622.814 614.13 561.577 672.517 867.689 1159.99 699.711 443.409 1163.99 741.654 997.173 838.326 529.8 740.486 677.634 640.683
254000 453.034 461.676 564.796 596.287 576.717 497.476 502.941 528.688 482.726 491.726 273.075 708.281 622.104 773.089 862.473 216.704 597.577 629.264 404.05 457.116 558.683 562.726 594.98 490.392 1467.59 625.688 615.005 564.747 676.082 873.943 1172.64 705.609 445.021 1172.76 748.527 1001.41 847.506 530.265 746.264 682.038 644.542
256000 455.6 462.993 568.39 598.91 580.357 497.907 506.285 531.036 483.915 494.254 274.325 713.227 624.584 778.892 867.359 217.119 601.812 631.647 405.246 456.147 559.848 565.729 596.627 494.687 1483.93 628.213 615.176 568.466 679.487 880.655 1185.55 711.782 446.596 1181.25 755.23 1005.31 855.645 530.096 752.291 687.133 648.343
258000 457.736 463.833 572.867 601.619 583.217 498.191 510.433 532.934 484.068 496.573 276.384 718.03 626.442 783.431 872.597 217.31 605.458 634.648 406.206 454.883 561.494 569.146 597.379 499.529 1499.88 629.381 614.39 572.221 682.906 886.643 1198.82 716.81 447.758 1190.17 761.653 1008.32 863.861 530.966 757.303 692.931 651.96
260000 459.607 464.787 576.554 604.916 585.499 498.937 514.952 534.794 484.525 499.16 278.47 722.37 629.075 786.95 878.128 216.442 609.525 638.838 407.932 453.403 563.303 572.87 598.477 504.181 1515.41 630.924 613.801 577.151 686.625 892.697 1211.12 722.001 448.859 1199.48 767.599 1011.76 871.157 534.21 762.666 698.178 655.684
262000 461.643 466.05 579.418 608.218 587.424 499.897 520.552 536.268 486.007 501.715 279.683 727.493 631.855 791.532 883.42 215.721 613.742 642.878 409.217 452.557 565.573 577.213 599.412 508.845 1531.67 632.338 613.844 582.811 690.997 898.626 1222.82 728.34 451.2 1208.38 774.046 1014.92 878.347 537.151 767.428 704.037 659.582
264000 462.677 468.413 581.973 611.966 589.171 500.974 525.178 537.755 486.882 504.06 281.124 732.922 634.376 796.33 889.296 215.168 617.465 646.721 410.572 451.79 567.47 581.213 598.379 512.777 1548.7 633.204 613.404 588.323 695.748 903.958 1235.53 734.273 453.332 1216.37 779.862 1018.77 885.842 539.663 772.028 710.108 663.344
266000 463.157 471.357 584.882 615.62 591.201 502.071 528.69 540.19 487.407 506.51 282.977 738.045 636.841 800.213 895.791 215.733 621.096 650.544 412.612 451.995 569.27 584.228 596.743 516.833 1565.47 634.73 612.429 593.366 700.837 909.731 1248.4 740.716 455.808 1224.62 784.506 1024.23 893.303 541.9 777.24 716.041 667.183
268000 464.139 474.433 587.397 619.666 593.947 502.546 532.338 542.707 488.233 507.788 285.138 742.827 639.536 804.288 901.944 217.457 625.184 654.588 415.136 450.545 571.535 587.605 595.814 521.765 1581.38 636.075 611.983 598 705.292 916.049 1262.18 747.278 457.825 1233.04 790.439 1029.13 900.26 544.535 781.645 721.592 671.082
270000 464.835 477.457 590.358 623.249 597.151 502.363 536.061 545.139 489.958 509.362 286.655 747.307 642.399 807.777 908.295 219.091 629.885 658.998 417.25 449.737 572.907 591.084 594.713 526.811 1596.73 638.074 610.126 602.348 709.859 921.628 1275.59 753.234 458.96 1242.37 796.702 1034.04 906.359 546.226 784.589 727.326 674.825
272000 465.914 480.247 593.334 627.824 600.17 502.832 540.227 547.811 491.545 510.87 287.373 751.249 645.613 811.028 914.07 221.426 634.067 664.13 421.067 449.232 574.196 593.701 593.428 531.846 1611.61 641.09 608.259 606.87 715.456 928.5 1288.93 758.498 461.569 1251.09 802.381 1038.83 911.976 547.443 786.748 734.18 678.666
274000 467.604 483.302 596.77 632.598 602.754 503.223 544.298 550.16 492.103 512.14 288.197 755.622 649.062 814.052 919.778 223.567 638.66 668.933 423.689 448.174 574.635 596.501 592.685 536.246 1625.83 643.252 607.009 612.638 720.033 936.162 1301.72 763.317 465.12 1258.67 807.935 1044.27 917.728 549.379 790.46 741.799 682.501
276000 470.402 486.268 599.995 636.676 604.201 504.709 547.366 552.401 492.875 513.165 288.496 760.765 652.011 817.642 925.757 226.285 642.816 674.022 426.656 447.206 575.922 598.727 593.12 541.02 1640.89 645.492 604.772 617.797 724.244 942.817 1314.31 768.052 468.507 1266.55 811.996 1049.88 922.535 551.385 794.463 748.798 686.275
278000 472.851 489.398 602.052 640.683 606.649 505.917 550.084 556.05 493.424 513.841 287.757 764.704 655.719 821.031 932.091 228.868 646.669 679.322 429.936 445.484 577.721 600.502 593.798 546.144 1656.79 646.886 603.18 623.433 728.33 949.354 1326.73 772.811 472.04 1274.86 817.273 1054.76 927.404 553.232 798.065 755.14 690.024
280000 474.681 492.563 602.886 644.606 608.914 506.878 553.019 559.238 493.79 515.927 287.162 768.615 659.142 825.541 938.262 231.909 650.863 683.801 431.801 444.293 579.14 601.784 593.549 550.501 1671.71 648.485 601.489 629.381 733.524 955.619 1338.75 777.554 474.354 1282.2 822.034 1060.14 930.789 554.414 801.453 761.578 693.558
282000 476.346 495.401 603.471 648.084 611.433 508.113 555.76 562.685 494.538 517.625 287.635 773.012 661.21 829.738 943.215 234.074 654.646 688.493 433.65 443.541 580.6 604.117 593.159 554.623 1687.15 649.722 599.713 635.051 739.216 960.778 1350.09 781.622 477.709 1289.36 827.743 1065.62 933.778 556.509 805.485 769.448 697.104
284000 479.528 497.828 603.7 650.41 614.772 508.869 558.786 567.209 495.689 519.144 288.265 778.184 662.286 833.293 947.293 236.42 657.631 692.641 434.052 442.707 582.183 606.793 592.571 558.699 1704.61 650.124 598.772 640.385 744.523 966.463 1360.3 785.939 480.924 1296.57 833.558 1070.34 936.871 558.87 810.287 776.802 700.607
286000 482.509 500.647 603.557 652.586 618.634 509.369 562.343 571.458 495.813 520.71 289.438 782.589 663.54 837.482 950.783 239.052 660.906 697.062 434.279 440.646 584.689 611.044 591.896 562.645 1721.81 650.583 597.98 645.908 749.647 971.284 1371.69 791.274 483.866 1304.12 838.943 1074.78 941.086 560.809 815.93 783.408 704.17
288000 484.87 503.835 603.444 654.778 623.091 509.64 566.215 576.238 496.048 522.565 289.912 786.62 665.292 841.683 955.376 240.853 664.804 701.345 435.233 439.188 586.497 615.06 591.359 566.178 1739.07 651.691 597.911 651.114 754.385 977.024 1382.29 796.287 486.954 1310.13 844.827 1078.78 946.243 562.699 821.295 790.049 707.772
290000 488.777 506.448 602.497 656.503 627.673 510.165 569.615 580.071 495.668 525.44 290.807 791.203 667.374 844.865 959.436 242.278 669.027 705.232 435.137 435.906 587.386 618.86 590.855 569.172 1755.82 652.309 598.453 655.956 759.394 982.448 1392.8 800.443 490.297 1316.21 850.494 1082.95 951.389 563.521 826.242 795.934 711.126
292000 493.13 508.095 602.405 657.464 632.658 509.617 573.938 584.462 495.922 528.121 291.922 794.612 670.021 847.979 963.391 243.749 673.399 709.66 435.564 433.917 588.455 622.772 589.342 571.995 1772.26 651.961 598.533 660.769 764.08 987.086 1404.26 803.728 493.453 1322.65 856.059 1087.11 956.446 564.903 831.346 802.602 714.496
294000 496.796 510.474 602.108 659.308 637.414 510.76 577.263 588.191 496.524 530.804 292.286 797.868 673.398 851.97 967.349 245.729 679.175 714.349 435.712 431.947 589.117 626.279 588.233 574.957 1788.57 650.737 598.639 664.836 769.183 991.021 1416.35 807.586 496.964 1327.78 861.01 1092.76 962.283 566.985 836.969 810.268 717.999
296000 500.992 512.966 601.3 660.36 641.247 513.06 580.366 591.576 497.586 533.218 293.097 801.529 677.135 855.957 971.691 247.287 684.504 718.587 436.533 428.9 589.114 629.734 587.934 578.289 1804.07 649.107 597.999 669.005 775.212 993.775 1428.15 811.293 500.835 1333.43 865.62 1098.38 968.55 569.075 842.642 818.395 721.462
298000 505.05 514.701 601.294 661.316 645.823 513.712 583.725 595.298 498.593 535.659 293.911 805.721 680.136 860.072 976.049 247.935 688.987 722.742 437.501 425.055 587.96 632.236 587.959 580.551 1819.44 648.927 596.84 673.734 780.361 995.777 1440.02 814.808 504.282 1339.24 870.516 1103.49 975.34 571.062 848.839 826.119 724.769
300000 510.086 516.391 601.261 662.525 650.255 514.231 587.322 598.886 500.659 536.999 295.403 808.744 683.584 865.089 980.338 248.671 693.902 726.051 438.282 421.768 587.002 634.682 588.449 582.582 1834.14 649.013 595.911 678.29 785.748 999.103 1451.92 818.647 507.996 1344.85 875.503 1107.9 981.929 573.604 854.959 834.413 728.177
302000 514.83 517.937 600.959 663.211 653.526 514.468 591.822 603.046 501.491 537.841 296.487 812.526 687.289 870.835 984.714 249.335 699.549 729.336 439.717 418.013 585.465 637.757 588.671 584.142 1848.85 648.734 595.047 682.634 790.352 1002.75 1462.53 821.964 512.151 1349.71 880.536 1111.73 988.307 576.762 860.499 842.776 731.458
304000 519.78 520.42 601.201 666.007 657.673 514.44 596.461 607.215 503.283 539.241 297.278 816.416 690.881 875.775 989.577 250.362 704.574 732.658 441.132 415.734 583.459 639.991 588.267 586.007 1863.95 648.519 594.415 688.052 794.393 1006.46 1474.47 825.186 515.913 1354.73 886.277 1114.92 995.914 580.115 865.738 850.266 734.929
306000 524.786 522.433 601.104 668.265 661.717 515.35 601.479 611.949 504.402 540.656 298.64 820.21 693.478 880.992 993.926 250.678 710.311 735.708 441.684 413.419 582.082 642.465 588.128 587.808 1879.46 648.414 594.097 693.549 798.19 1011.48 1487.34 829.245 519.453 1360.39 892.076 1118.35 1001.95 583.379 872.312 858.636 738.5
308000 529.61 525.075 600.051 670.026 665.725 515.645 605.395 617.012 505.554 542.503 301.072 824.003 696.157 885.767 999.035 251.186 716.313 739.283 442.892 411.433 582.034 645.717 588.104 588.985 1893.57 648.68 593.097 698.147 802.788 1015.53 1500.28 833.201 522.768 1365.57 898.632 1121.37 1008.45 585.801 879.254 866.403 742.053
310000 535.158 528.229 599.326 671.685 669.574 515.415 608.84 620.719 505.734 544.363 301.989 827.53 699.656 890.893 1003.84 251.721 721.517 741.656 444.093 408.459 581.896 649.638 587.95 590.986 1907.15 648.706 591.728 703.126 806.651 1019.83 1513.98 836.941 526.336 1371.61 904.377 1124.86 1014.77 587.884 886.401 874.639 745.496
312000 540.74 530.586 598.923 673.711 673.837 515.182 611.826 623.714 505.519 546.33 303.223 831.596 704.056 895.653 1007.55 252.112 726.971 744.246 444.41 405.531 581.528 653.463 588.411 593.305 1921.57 649.632 589.856 708.624 810.71 1024.11 1526.67 839.695 529.642 1377.44 910.196 1128.31 1021.85 590.108 894.438 883.269 748.964
314000 545.314 532.112 598.941 676.59 677.923 516.27 614.399 626.986 506.599 548.064 304.262 835.256 707.642 900.231 1011.31 252.546 732.16 746.817 445.462 403.54 580.977 657.316 588.544 593.823 1937.44 649.791 587.456 713.722 814.882 1027.58 1540.48 842.31 533.343 1382.69 915.278 1131.83 1028.37 592.694 901.047 891.109 752.328
316000 550.771 533.526 598.909 679.445 682.234 517.482 617.636 630.359 507.553 549.857 305.984 839.179 711.246 904.742 1014.8 252.744 736.821 749.95 446.52 402.045 580.2 659.891 587.663 594.5 1952.25 651.143 585.552 718.29 819.688 1029.88 1554.03 845.632 535.476 1387.74 919.937 1136.88 1035.82 595.189 907.391 898.556 755.688
318000 555.84 535.189 598.304 681.569 686.699 518.367 621.183 633.732 510.003 551.454 307.156 842.474 715.717 909.963 1017.38 253.137 741.172 753.312 446.496 400.787 579.907 663.462 587.588 595.242 1966.76 653.18 583.244 723.152 823.733 1033.27 1568.11 849.332 537.338 1393.37 925.05 1142.18 1043.09 597.968 913.605 905.13 759.116
320000 560.75 536.965 597.676 683.715 691.415 519.356 624.015 637.161 512.096 553.061 307.934 844.952 718.895 914.86 1020.13 253.168 745.32 756.102 445.959 399.381 580.11 667.022 585.813 597.521 1979.66 655.047 581.35 728.001 828.086 1037.83 1580.87 853.369 540.89 1398.64 930.482 1148.74 1050.4 600.885 919.497 910.923 762.451
322000 565.023 539.35 596.921 685.633 696.818 520.397 626.584 639.697 514.32 554.836 308.812 847.432 722.085 919.263 1022.75 253.687 749.174 758.958 445.229 397.704 580.848 670.556 583.787 599.528 1992.75 656.488 580.349 732.402 831.784 1042.65 1592.92 857.548 544.662 1404.65 936.981 1155.48 1057.67 603.507 925.375 917.412 765.801
324000 570 540.867 594.772 688.158 703.102 522.253 629.646 642.778 515.95 557.148 308.883 849.784 726.529 923.648 1026.13 254.599 753.338 760.729 444.38 395.019 581.402 673.657 583.086 601.428 2005.78 657.01 579.113 736.357 834.535 1046.36 1606.11 861.86 548.717 1411.02 944.663 1163.12 1064.88 606.166 930.808 924.388 769.204
326000 575.244 542.444 593.126 690.493 708.546 523.687 632.306 645.786 517.839 559.878 309.413 852.649 731.213 928.574 1029.97 254.884 757.259 763.344 443.952 392.616 582.43 676.024 583.394 603.15 2018.44 657.279 578.751 740.54 837.672 1050.68 1619.6 866.513 552.075 1416.96 952.528 1170.41 1071.71 607.902 935.742 931.062 772.652
328000 580.304 545.188 592.17 692.053 715.474 525.229 635.225 648.72 520.303 562.106 309.039 854.834 736.759 933.464 1034.01 254.179 761.194 766.072 444.589 390.579 584.469 677.868 583.895 604.378 2030.75 656.277 578.105 744.419 840.394 1055.05 1633.4 870.797 555.132 1423.21 960.631 1177.29 1078.94 610.715 940.152 937.435 776.12
330000 584.56 546.98 591.003 692.84 723.665 525.061 638.353 652.147 523.075 564.483 309.746 857.188 742.47 938.797 1037.82 253.648 765.572 768.532 446.259 387.304 586.162 678.718 584.351 606.644 2042.71 655.819 578 747.759 843.924 1058.38 1649.06 874.518 558.898 1430.57 968.833 1184.2 1086.34 614.321 944.719 943.088 779.663
332000 587.564 548.856 589.119 693.497 730.648 524.936 641.459 655.096 525.001 566.96 309.646 859.239 747.557 944.745 1041.91 252.392 769.959 771.878 446.969 385.004 587.529 678.479 583.927 608.899 2053.76 655.801 579.172 751.369 847.874 1062.22 1664.57 877.855 562.462 1437.43 978.086 1191.38 1094.06 617.064 948.906 948.785 783.051
334000 590.48 550.206 586.925 694.3 736.686 524.827 644.853 658.321 527.346 568.799 309.091 860.336 753.014 949.798 1044.76 250.615 774.406 774.77 448.512 383.067 589.068 679.19 583.691 611.129 2064.83 656.731 580.098 754.692 852.535 1066.99 1679.98 879.677 565.532 1444.26 986.659 1198.14 1103.36 620.302 953.671 955.386 786.426
336000 593.644 552.14 584.786 693.856 742.249 524.551 648.118 660.621 528.847 571.527 307.675 860.736 758.464 954.946 1047.95 247.715 778.111 778.223 451.117 380.623 589.336 679.652 584.32 614.285 2077.69 657.391 581.114 758.964 857.484 1071.33 1694.53 881.183 569.224 1451.49 994.12 1204.96 1111.02 622.627 956.936 962.827 789.659
338000 595.918 554.922 582.902 693.766 747.703 524.012 650.838 662.403 531.069 574.499 307.702 862.024 763.931 960.222 1051.28 245.793 781.324 781.903 454.127 379.067 590.292 681.025 585.373 617.266 2091.1 658.417 581.65 763.128 861.989 1075.62 1708.17 883.566 573.715 1458.2 1001.45 1212.05 1118.69 624.971 960.825 970.345 793.081
340000 598.325 557.393 581.323 694.918 753.571 523.303 652.932 664.326 533.704 577.438 307.572 863.321 768.137 964.835 1055.01 244.119 784.625 786.105 457.164 376.858 590.024 683.743 586.019 620.146 2104.56 659.456 581.766 767.43 866.677 1081.04 1721 885.832 576.885 1466.1 1008.72 1220.33 1126.18 626.739 964.186 978.002 796.496
342000 600.643 560.499 579.269 696.433 759.375 522.357 656.7 666.232 536.315 580.154 306.644 865.707 772.481 969.506 1057.5 243.048 787.283 790.327 461.641 374.625 589.496 687.109 586.801 622.669 2117.39 661.495 583.1 772.014 871.788 1086.15 1733.3 888.898 579.389 1474.84 1015.39 1228.61 1134.45 629.321 968.908 985.978 800.096
344000 603.271 563.732 577.474 697.129 764.695 520.82 659.887 668.667 538.3 581.945 305.54 867.684 776.628 974.164 1059.42 242.607 789.694 793.922 466.074 373.475 588.708 689.974 588.728 626.381 2131.9 663.565 583.808 776.649 876.981 1091 1745.84 892.894 582.175 1483.52 1021.07 1236.12 1143.36 631.51 973.595 993.616 803.663
346000 605.554 567.336 575.079 697.62 768.635 518.979 663.515 670.438 540.562 583.886 304.907 869.95 781.069 978.482 1060.89 241.8 792.439 797.328 470.385 372.14 587.609 693.01 591.319 630.785 2146.87 665.379 584.463 781.419 882.273 1095.14 1757.73 897.017 585.004 1491.97 1027.46 1243.41 1152.88 633.479 979.142 1000.58 807.198
348000 608.564 571.193 573.074 697.873 773.017 517.852 666.996 671.153 541.846 585.836 304.355 872.387 784.734 982.823 1062.42 240.578 793.425 801.367 474.051 371.481 586.253 696.834 594.268 635.07 2160.86 666.328 585.313 785.878 887.437 1099.2 1769.67 900.654 587.125 1501.16 1033.39 1250.16 1162.19 636.667 985.244 1007.46 810.655
350000 611.659 574.492 570.268 697.418 778.125 517.733 670.665 673.101 543.567 587.62 304.116 875.257 788.596 986.417 1064.35 239.55 794.406 804.295 478.266 370.789 583.643 701.529 596.217 639.394 2176.13 667.401 585.851 789.758 893.16 1102.58 1782.21 904.384 589.398 1511.6 1039.34 1256.66 1171.73 640.046 992.062 1015.08 814.222
352000 615.444 578.891 568.543 697.259 782.009 517.735 675.852 674.404 545.963 588.9 303.913 877.466 793.04 990.634 1066.42 238.902 795.298 807.25 483.382 370.172 581.238 705.393 597.872 643.267 2191.81 669.058 586.561 793.511 898.767 1104.56 1795.43 907.939 591.116 1522.01 1045.77 1263.72 1180.77 642.834 998.415 1023.49 817.875
354000 618.055 582.52 567.207 696.993 787.078 516.711 681.336 674.877 548.497 588.863 304.006 878.988 796.912 995.255 1068.65 238.884 795.414 810.536 488.02 369.441 578.653 709.669 599.678 646.63 2207.91 669.197 586.202 797.11 904.036 1106.22 1808.15 911.881 592.291 1531.38 1052.03 1271.07 1191.22 645.372 1005.42 1030.83 821.33
356000 619.981 585.984 565.692 697.333 791.609 516.306 687.096 676.319 551.376 589.563 304.324 880.576 801.797 1000 1070.37 239.462 795.355 813.176 491.799 369.176 575.787 714.652 601.944 650.411 2224.27 669.275 585.858 800.872 909.118 1108.34 1820.93 914.565 594.408 1540.6 1058.77 1278.5 1201.87 648.033 1011.82 1038.05 824.884
358000 622.308 588.962 564.306 696.383 795.955 516.15 692.463 677.836 553.361 589.763 303.64 883.027 806.874 1004.42 1071.81 239.939 796.024 816.534 493.801 369.86 573.182 719.678 604.816 653.391 2240.49 668.471 585.76 804.729 914.942 1111.09 1832.97 917.524 596.703 1548.47 1065.19 1285.77 1212.36 651.015 1019.16 1044.15 828.332
360000 625.256 591.393 562.546 694.945 800.328 516.13 697.431 679.649 554.512 589.923 302.352 886.513 811.736 1007.77 1073.08 239.854 796.993 820.885 495.918 369.575 569.88 724.843 606.249 656.798 2256.81 666.852 584.928 808.869 920.926 1115.34 1844.88 920.286 598.795 1556.05 1071.78 1294.29 1222.17 653.698 1025.51 1051.08 831.67
362000 627.582 593.759 561.26 693.943 805.543 515.533 701.866 681.67 555.146 590.189 302.096 890.899 816.889 1010.64 1075.53 240.05 798.332 823.807 498.501 369.505 566.76 728.505 607.705 660.856 2272.51 665.862 585.452 812.446 927.112 1120.4 1857.49 923.775 599.565 1564.65 1078.13 1303.79 1231.03 656.248 1031.8 1057.47 835.107
364000 629.638 595.95 560.554 693.15 811.047 513.323 705.135 683.624 554.788 590.16 301.811 895.045 822.12 1013.27 1078.21 241.2 799.421 826.314 500.617 369.577 564.561 733.2 609.28 664.218 2288.19 665.385 585.285 814.59 934.11 1125.47 1868.41 927.394 600.849 1574.1 1085 1312.35 1240.27 658.744 1038.21 1063.05 838.44
366000 633.364 598.198 560.007 692.443 816.368 511.52 707.929 684.922 555.156 589.801 301.804 898.376 827.55 1016.58 1079.09 241.69 800.248 828.563 502.978 368.763 561.995 737.925 610.27 668.025 2303.72 666.278 585.196 816.662 940.655 1130.1 1878.73 930.626 602.104 1584.4 1091.64 1320.22 1250.09 662.593 1044.38 1068.92 841.747
368000 637.472 600.376 559.127 692.25 821.615 510.425 711.224 686.622 555.818 589.805 300.904 902.359 832.724 1020.36 1081.18 241.474 800.52 832.235 505.946 368.142 560.985 742.554 611.33 673.943 2318.72 667.506 585.017 819.499 946.791 1133.89 1890.02 934.131 603.47 1594.12 1098.32 1328.12 1259.72 664.779 1050.67 1075.52 845.242
370000 640.705 601.792 559.004 692.039 826.9 509.814 715.134 687.405 556.579 590.115 300.13 906.861 838.285 1023.77 1082.92 242.157 800.964 835.16 509.662 366.953 560.144 746.004 611.812 680.524 2333.47 669.127 584.971 822.098 953.449 1138.14 1902.2 937.309 604.866 1602.66 1104.33 1336.01 1269.52 665.91 1057.5 1082.43 848.72
372000 644.152 602.875 558.136 692.515 830.973 508.341 718.873 688.108 557.978 590.192 299.933 910.531 844.003 1026.73 1084.97 242.039 801.145 837.67 512.653 365.96 559.28 749.506 613.129 687.545 2347.09 670.086 585.209 823.766 961.104 1142.28 1915.1 939.913 607.171 1611.98 1109.89 1344.9 1279.75 667.224 1064.02 1088.99 852.143
374000 648.218 604.241 557.72 694.119 835.231 506.821 722.777 689.826 559.539 589.252 301.074 915.76 850.392 1029.52 1087.18 241.804 801.529 839.701 515.556 364.831 558.764 753.014 616.099 695.296 2360.48 671.038 585.713 824.358 969.547 1147.43 1927.08 943.797 610.031 1621.47 1114.62 1353.37 1290.44 669.055 1070.59 1096.11 855.835
376000 652.602 605.076 557.6 695.996 838.925 505.158 726.835 692.259 561.048 588.878 303.138 920.826 856.993 1032.86 1088.32 241.782 801.613 841.952 518.097 363.503 557.243 756.12 618.305 703.792 2373.56 673.072 584.997 825.82 977.547 1152.95 1939.69 947.112 611.896 1630.01 1120.38 1362.17 1300.54 670.027 1075.78 1102.82 859.432
378000 657.242 606.274 557.257 697.954 843.55 503.982 731.165 694.625 562.367 588.328 305.841 926.356 863.24 1037.26 1089.5 242.122 801.189 844.09 520.27 362.5 555.668 759.284 618.653 711.258 2385.63 675.201 584.422 826.327 985.361 1159.63 1951.76 950.727 614.105 1639.79 1125.04 1371.7 1309.85 670.535 1082.52 1109.25 863.046
380000 660.87 607.452 556.492 699.488 847.746 501.548 735.345 697.865 563.051 587.702 308.976 932.127 870.335 1043.48 1090.32 242.831 801.183 845.93 523.369 360.888 553.748 762.697 619.924 719.306 2398.78 677.417 583.218 825.882 993.96 1165.13 1964.38 954.772 616.52 1648.86 1129.16 1380.66 1320.93 671.368 1088.88 1115.26 866.696
382000 664.973 608.917 555.474 701.796 852.657 500.645 738.831 700.535 563.579 586.872 312.712 937.311 876.82 1049.83 1091.45 243.706 801.4 848.538 526.816 359.384 551.474 764.723 622.245 727.155 2412.83 678.846 582.591 825.658 1002.2 1169.41 1977.31 958.703 617.499 1658.21 1133.82 1390.26 1330.93 672.323 1094.75 1122.04 870.381
384000 670.289 610.019 555.817 703.574 857.265 499.749 741.902 703.957 564.429 586.56 316.116 941.491 882.767 1055.4 1092.42 244.933 801.433 852.145 530.818 358.899 549.751 766.489 624.011 734.875 2426.52 681.632 582.504 826.907 1010.74 1173.7 1989.29 962.497 619.451 1667.04 1139.27 1399.68 1340.54 673.397 1099.33 1128.43 874.151
386000 676.044 611.937 556.847 705.87 861.325 498.954 745.332 706.728 564.859 585.556 319.497 945.651 889.349 1061.43 1093.55 245.734 801.717 856.155 534.976 357.746 549.018 768.423 625.131 743.299 2440.47 684.92 581.738 828.977 1019.13 1177.89 2002.57 965.391 622.479 1675.97 1145.32 1409.66 1349.43 675.487 1105.36 1134.87 878.12
388000 680.565 613.305 558.158 707.822 865.345 497.772 748.817 709.901 565.934 584.686 323.964 949.776 896.566 1067.51 1094.2 246.495 802.968 861.07 539.501 355.82 548.463 769.925 626.216 751.341 2453.8 689.111 580.427 830.271 1028.1 1182.33 2016.85 966.99 624.913 1687.51 1152.41 1419.15 1358.39 678.56 1110.33 1141.91 882.18
390000 685.312 615.008 558.892 710.167 869.31 495.812 751.674 712.814 567.385 583.313 328.463 952.61 904.334 1073.4 1094.25 247.662 804.571 866.161 543.758 354.275 548.165 772.394 627.219 759.124 2468.49 693.647 579.284 831.185 1037.15 1185.72 2031.07 969.394 627.649 1697.93 1160.31 1428.2 1365.93 682.587 1114.57 1149.82 886.225
392000 690.589 616.557 560.523 712.796 873.088 494.074 754.403 714.032 568.946 582.147 332.223 956.254 911.89 1078.86 1095.15 249.033 805.936 869.102 548.119 352.801 547.441 775.12 628.705 767.604 2483.55 698.225 578.653 831.452 1046.29 1190 2044.63 971.906 630.024 1708.15 1166.68 1436.69 1372.69 685.446 1117.92 1157.25 890.124
394000 696.271 618.71 561.45 715.577 877.539 492.963 756.886 715.42 570.317 580.936 336.371 960.027 920.142 1084.57 1095.54 250.248 808.207 872.014 552.669 351.301 546.704 778.451 630.641 775.971 2497.82 701.943 578.303 832.551 1055.12 1194.73 2058.53 974 632.707 1719.92 1172.91 1445.01 1379.24 689.5 1123.01 1164.74 894.224
396000 701.617 620.465 562.596 717.757 882.896 492.691 759.842 717.152 571.572 579.058 341.444 963.619 928.538 1090.74 1095.2 251.357 810.386 876.002 556.78 348.739 546.441 781.925 632.517 784.286 2513.16 706.567 578.224 833.323 1064.44 1199.65 2072.75 975.549 636.047 1731.43 1178.84 1452.99 1386.27 693.088 1127.63 1172.54 898.403
398000 707.919 621.361 564.103 718.859 887.866 492.316 762.372 719.076 573.826 578.169 346.596 968.02 937.388 1097.01 1096.31 252.553 812.319 880.38 561.799 346.674 547.031 784.899 635.537 793.043 2529.05 710.133 577.936 834.639 1074.68 1203.07 2087.47 976.096 638.401 1743.46 1186.04 1460.82 1393.4 696.49 1132.06 1180.01 902.729
400000 713.39 623.531 566.404 719.232 894.148 493.239 764.065 721.873 575.765 576.317 351.415 972.697 945.598 1103.63 1098.08 253.835 814.738 884.879 566.483 345.566 547.983 787.979 638.368 801.564 2544.96 713.677 578.589 836.187 1083.68 1207.05 2103.28 978.05 640.981 1755.9 1192.84 1468.45 1401.74 699.059 1138.2 1186.91 907.258
402000 718.543 624.619 568.755 719.755 901.661 494.522 766.293 725.05 577.642 575.365 355.613 976.561 953.897 1110.13 1099.13 255.177 816.865 889.124 572.561 344.149 549.257 791.447 641.563 811.066 2561.12 716.944 579.714 837.937 1093.07 1211.29 2117.69 980.747 641.711 1768.8 1200.38 1475.78 1409.01 700.537 1143.33 1193.54 911.758
404000 722.782 625.229 571.205 720.034 909.69 495.285 768.482 727.827 580.236 573.717 360.875 979.841 962.256 1117.61 1101.23 256.656 818.441 893.554 578.514 342.813 550.689 795.964 644.395 819.895 2577.8 719.938 581.083 839.967 1101.43 1215.33 2132.75 983.442 642.43 1781.3 1207.14 1483.65 1415.51 702.765 1147.79 1201.32 916.272
406000 727.407 626.204 573.615 720.698 916.236 494.912 771.392 730.465 582.11 572.275 365.698 982.535 970.46 1126.4 1103.6 257.987 820.357 897.408 584.593 340.489 552.124 801.66 647.497 828.738 2594 723.038 582.928 841.079 1109.47 1218.05 2146.38 985.792 643.75 1794.42 1214.42 1491.46 1422.17 704.714 1153.2 1208.7 920.71
408000 732.901 626.952 575.269 721.708 922.527 494.92 774.595 733.853 583.442 571.23 370.01 984.611 978.795 1134.91 1105.93 258.752 822.665 901.878 590.324 338.208 552.653 807.369 650.148 838.098 2610.36 725.563 584.445 842.055 1117.8 1221.29 2159.81 988.782 645.305 1807.74 1223.03 1499.55 1428.38 705.758 1158.15 1216.44 925.155
410000 738.709 627.492 576.066 723.769 928.247 494.639 777.881 737.153 584.676 570.062 374.025 987.117 987.494 1142.74 1108.2 259.149 824.957 906.6 594.847 335.798 553.45 812.774 653.012 847.318 2626.3 728.429 586.768 842.744 1126.02 1225.18 2174.07 990.557 648.078 1820.78 1232.17 1506.48 1435.75 707.113 1163.37 1224.29 929.607
412000 744.799 626.98 576.426 725.798 933.347 494.256 780.91 740.396 586.449 568.773 376.463 989.773 996.684 1150.25 1111 260.008 826.527 910.179 599.189 334.007 555.319 816.999 656.516 857.126 2641.78 730.863 589.068 844.68 1134.18 1227.86 2188.46 993.014 650.573 1834.43 1240.65 1514.04 1442.75 708.987 1167.94 1231.9 933.984
414000 750.104 627.464 576.066 727.351 938.997 493.412 783.994 743.611 587.858 567.126 378.203 992.41 1005.61 1157.94 1112.74 261.558 827.928 913.866 603.285 331.813 556.328 821.012 659.884 866.201 2657.17 733.123 591.187 846.381 1142.03 1230.63 2201.81 994.623 652.662 1847.43 1248.53 1522.86 1450.73 711.371 1173.34 1240.17 938.22
416000 755.638 627.749 576.009 727.858 944.364 492.122 786.681 746.435 587.307 565.818 379.752 995.384 1013.11 1165.5 1114.21 261.881 828.755 918.039 607.443 330.215 557.328 824.836 662.927 874.524 2671.86 735.332 594.002 848.25 1150.72 1234.66 2214.94 995.473 655.172 1859.8 1256.23 1530.9 1458.51 714.127 1177.77 1249.18 942.271
418000 762.029 627.38 575.72 729.818 949.672 490.312 788.811 749.667 586.929 564.811 380.372 999.529 1020.12 1173.32 1116.73 260.798 829.236 922.558 611.259 329.048 558.778 828.715 665.733 882.652 2684.33 736.492 596.658 849.947 1159.81 1240.95 2228.34 995.839 657.355 1872.45 1263.2 1540.23 1466.87 717.035 1180.63 1257.42 946.289
420000 768.734 627.769 575.272 731.888 954.777 488.45 789.763 753.501 586.274 563.577 380.736 1003.7 1027.07 1181.27 1118.9 261.183 829.898 926.993 614.246 327.366 559.874 831.739 669.285 891.366 2697.59 738.143 598.943 851.211 1168.18 1246.48 2241.7 995.701 658.817 1886.42 1270.54 1551.23 1475.69 720.006 1183.7 1266.46 950.361
422000 774.757 628.124 574.79 734.102 960.099 486.881 790.742 756.733 585.35 563.622 380.599 1007.93 1032.83 1189.02 1119.33 261.852 831.05 931.864 617.78 325.193 560.699 834.86 671.994 898.899 2711.8 738.894 601.171 851.457 1177.38 1250.65 2254.7 995.962 660.193 1900.58 1278.29 1561.85 1485.37 722.47 1187.12 1275.12 954.303
424000 780.306 628.686 574.367 736.282 964.899 484.736 792.846 759.292 584.391 562.297 380.115 1011.68 1039.12 1197.26 1119.8 262.133 832.731 936.227 621.415 322.516 561.52 837.955 675.647 905.504 2725.72 738.641 603.649 850.907 1186.37 1255.03 2267.9 997.265 661.973 1913.76 1285.6 1571.2 1494.85 724.253 1189.89 1283.2 958.049
426000 786.417 629.022 573.293 738.83 970.257 482.701 796.052 761.119 583.492 559.998 379.861 1014.81 1046.2 1204.87 1120 262.668 833.467 940.315 625.251 321.078 561.987 840.94 680.529 912.314 2740.04 739.78 606.138 850.719 1195.09 1259.87 2282.5 998.377 662.924 1926.46 1292.69 1580.38 1503.86 724.365 1191.97 1292.97 961.84
428000 792.202 629.41 572.764 741.239 976.294 480.432 800.017 761.22 582.836 558.032 378.891 1018.69 1052.22 1212.62 1120.47 263.305 834.419 945.038 628.74 318.909 562.387 843.668 684.795 917.941 2753.6 741.478 610.029 850.506 1203.66 1262.56 2297.29 1000.03 663.739 1939.34 1299.25 1588.85 1512.13 725.614 1193.24 1302.5 965.509
430000 797.542 629.809 572.688 742.385 982.259 478.847 804.49 762.093 580.888 556.621 378.759 1022.61 1058.56 1220.44 1121.76 263.917 835.938 948.925 631.829 316.676 563.072 846.468 689.503 923.503 2767.17 742.322 614.04 851.294 1212.02 1263.52 2311.31 1000.77 665.448 1952.48 1305.83 1597.95 1520.22 726.67 1192.45 1312.05 969.128
432000 803.702 629.154 572.286 744.374 988.422 478.294 809.312 762.901 579.411 555.43 378.744 1026.38 1064.21 1227.15 1122.79 264.192 837.853 953.322 635.471 313.572 564.141 849.326 693.84 928.503 2780.85 744.766 617.954 853.566 1219.97 1262.87 2326.15 1002.25 666.965 1966.74 1311.79 1606.34 1527.71 728.355 1193.18 1321.65 972.847
434000 810.101 627.727 571.39 746.423 995.136 477.083 814.056 763.726 577.915 554.238 379.323 1031.17 1069.95 1233.88 1124.76 263.465 840.442 956.485 639.028 310.613 565.04 853.177 698.89 933.892 2794.43 746.358 622.543 855.164 1228.19 1262.82 2340.08 1005.89 668.231 1981.35 1316.65 1614.82 1535.32 729.022 1193.67 1330.85 976.583
436000 815.524 627.077 570.525 748.556 1000.9 475.005 820.069 764.898 576.677 552.827 380.249 1035.45 1074.89 1240.19 1127.34 261.9 843.082 958.609 642.707 307.637 565.631 857.207 704.511 940.012 2807.09 747.813 625.289 858.375 1236.04 1262.92 2352.78 1008.9 669.677 1994.81 1321.34 1623.52 1543.07 729.394 1194.86 1339.27 980.165
438000 821.233 626.975 570.094 750.783 1006.16 473.12 827.457 766.121 575.455 550.709 381.456 1038.64 1078.99 1246.47 1130.54 260.809 844.783 960.883 645.57 305.553 565.509 861.631 710.485 945.358 2819.71 748.098 626.467 860.666 1245.05 1263.9 2365.85 1011.65 671.739 2008.24 1327.47 1632.96 1551.19 729.971 1196.13 1348.35 983.805
440000 826.985 627.015 569.338 752.684 1010.9 470.453 834.474 767.191 574.601 549.52 382.643 1041.92 1083.38 1253.17 1133.53 259.992 844.944 962.115 648.644 304.121 566.489 865.941 717.009 950.579 2831.36 748.941 627.175 864.027 1253.79 1266.15 2380.16 1014.9 673.831 2020.88 1333.88 1642.57 1558.85 729.813 1197.05 1357.45 987.462
442000 832.407 626.935 568.58 754.514 1017.08 468.83 841.923 767.482 572.845 548.087 384.855 1046.19 1087.63 1259.88 1136.55 259.626 845.357 962.77 652.085 303.309 567.461 869.627 725.019 955.659 2843.28 749.932 627.52 867.495 1262.44 1268.28 2395.33 1018.05 677.014 2033.79 1340.48 1652.02 1566.57 730.232 1198.94 1366.67 991.319
444000 837.103 626.377 567.655 756.739 1023.14 467.144 848.659 768.531 570.71 547.157 387.856 1049.7 1090.91 1266.97 1138.59 258.285 846.635 963.385 654.677 302.313 567.681 873.704 733.042 961.7 2854.88 750.869 628.749 869.836 1271.55 1268.61 2410.53 1022.13 680.303 2046.16 1346.95 1661.45 1573.29 731.091 1200.93 1375.6 995.04
446000 839.991 626.77 567.483 758.54 1028.94 465.982 855.33 769.285 568.828 546.354 389.988 1051.85 1095.02 1273.16 1140.83 257.781 847.517 964.195 657.126 300.921 568.316 878.482 740.742 966.927 2866.23 752.509 630.442 869.669 1280.61 1267.98 2426.01 1025.52 684.105 2059.38 1352.35 1670.6 1580.95 732.53 1202.08 1383.6 998.623
448000 843.074 627.438 567.378 759.044 1033.91 464.907 861.717 770.832 566.349 545.595 392.33 1053.69 1099.73 1279.62 1141.96 257.838 847.981 964.791 660.27 299.975 568.356 883.731 747.762 972.403 2878.7 753.25 631.402 870.371 1289.99 1267.28 2442.18 1028.73 689.078 2072.33 1358.61 1678.58 1588.14 734.187 1203.87 1391.33 1002.22
450000 847.254 627.664 566.841 759.719 1038.77 463.412 868.934 772.87 564.272 544.963 394.542 1055.6 1103.97 1287.05 1143.08 256.534 848.137 965.912 663.401 298.273 568.601 889.101 754.118 978.635 2890.88 753.652 631.936 870.67 1299.32 1267.09 2458.01 1032.37 693.032 2086.06 1364.92 1685.64 1596.1 735.059 1206.07 1399.37 1005.8
452000 850.882 627.993 565.886 759.746 1042.87 461.821 874.954 773.699 562.925 544.355 396.937 1057.77 1107.9 1294.51 1144.25 255.612 847.327 966.621 664.968 296.496 568.129 893.541 760.491 983.405 2904.04 753.726 632.618 871.434 1309.24 1267.81 2475.1 1035.08 697.169 2099.44 1372.21 1692.95 1604.23 736.434 1209.12 1408.44 1009.3
454000 855.294 628.031 564.789 759.24 1046.56 461.678 880.225 774.105 561.419 543.043 399.426 1059.93 1111.99 1301.65 1144.36 256.238 847.36 967.931 666.72 294.917 568.552 899.38 767.45 988.554 2917.7 752.278 634.032 871.86 1319.81 1268.42 2491.14 1038.24 702.434 2112.42 1378.54 1700.27 1612.34 737.144 1212.07 1416.69 1012.86
456000 859.094 627.6 563.652 758.473 1051.14 461.641 883.493 775.321 560.542 542.174 401.517 1062.65 1116 1308.17 1143.13 256.198 847.679 967.777 668.85 293.705 568.444 905.214 774.615 993.459 2931.84 751.883 635.338 872.035 1330.38 1269.33 2507.97 1041.36 707.225 2125.04 1384.18 1706.61 1620.77 737.22 1215.61 1424.84 1016.3
458000 863.821 627.431 562.727 759.134 1055.13 460.991 887.248 777.224 558.692 542.736 403.549 1065.56 1121.17 1313.51 1142.76 256.8 849.342 968.068 669.771 292.976 568.526 910.797 781.933 998.671 2946.59 751.285 636.301 873.948 1340.82 1269.28 2524.68 1045.5 712.623 2137.86 1389.63 1713.14 1628.25 735.373 1218.62 1431.31 1019.84
460000 867.769 627.664 562.54 759.017 1059.82 459.267 891.423 777.498 558.093 543.986 405.485 1069.24 1125.89 1319.03 1142.56 257.66 850.479 968.752 670.09 291.42 569.259 916.79 788.751 1003.9 2961.78 750.645 638.232 876.634 1351.41 1267.97 2541.87 1049.29 719.411 2150.87 1394.58 1719.29 1634.54 733.596 1221.43 1438.16 1023.4
462000 871.844 628.216 561.847 760.12 1064.26 457.946 895.246 778.292 558.456 545.165 406.957 1072.46 1130.77 1323.25 1141.89 258.556 849.844 969.616 670.912 289.944 570.772 922.332 795.608 1008.84 2977.36 750.708 640.132 878.669 1362.06 1265.88 2558.64 1052.13 726.79 2164.4 1400.23 1724.96 1640.97 731.692 1224.1 1445.83 1026.94
464000 876.969 628.633 561.971 761.473 1070.62 457.779 898.433 778.553 559.413 546.169 407.046 1074.61 1134.79 1328.45 1143.09 258.993 849.296 969.712 671.413 287.839 572.805 926.692 801.411 1014.05 2991.26 751.502 641.835 880.658 1372.05 1264.28 2576.4 1055.44 733.618 2178.08 1406.91 1730.1 1648.29 729.938 1225.48 1454.02 1030.5
466000 881.686 630.245 561.211 761.716 1076.49 457.304 902.748 778.945 559.522 546.246 406.735 1076.82 1139.14 1333.42 1145.6 259.226 849.359 969.648 673.613 285.458 574.383 930.628 807.154 1019.13 3004.61 751.847 644.203 883.07 1382.2 1261.63 2593.95 1058.72 739.09 2191.16 1413.02 1734.18 1655.32 728.478 1226.59 1461.79 1033.91
468000 886.578 632.299 561.521 762.55 1083.31 456.157 907.574 779.547 559.501 545.646 406.59 1079.71 1143.08 1337.72 1147.63 258.819 848.948 969.698 674.723 284.434 575.957 932.946 813.394 1024.87 3018.52 751.911 645.363 884.026 1393.58 1258.37 2611.26 1061.34 744.361 2204.53 1419.65 1739.4 1662.89 726.161 1229.11 1470.35 1037.35
470000 891.208 635.167 561.254 763.911 1090.27 455.519 911.419 780.543 559.786 545.034 406.591 1082.37 1147.54 1342.75 1149.75 258.338 849.819 970.501 674.892 283.639 576.744 934.144 818.678 1030.62 3033.15 752.603 647.493 885.94 1404.52 1255.55 2629.24 1063.5 748.346 2218.37 1425.82 1743.57 1669.95 724.17 1230.66 1478.59 1040.8
472000 896.096 637.569 561.635 766.239 1097.74 453.846 913.93 781.642 560.671 544.77 405.282 1085.43 1152.04 1347.36 1152.12 257.817 850.593 970.715 675.386 282.534 577.563 935.67 823.279 1037.02 3048.13 752.386 648.679 888.05 1416.17 1252.8 2647.1 1065.7 752.167 2233.03 1432.3 1746.99 1676.62 722.875 1231.79 1486.25 1044.2
474000 901.1 639.618 561.791 767.604 1105.37 451.783 915.985 782.486 561.824 545.03 404.916 1088.37 1157 1351.89 1153.52 256.567 851.219 970.824 676.18 282.199 577.069 937.477 827.47 1042.47 3062.18 752.593 649.582 890.651 1428 1250.82 2664.55 1069.39 756.529 2248.31 1438.39 1748.49 1682.19 721.295 1233.36 1494.03 1047.5
476000 906.982 640.629 561.142 769.833 1112.75 449.915 918.658 782.894 563.298 545.674 403.967 1092.13 1161.4 1356.43 1156.16 255.884 851.447 970.113 677.295 282.847 575.878 939.715 831.27 1047.75 3076.81 752.185 651.456 892.792 1439.58 1250.5 2680.75 1073.49 761.14 2263.91 1446.05 1749.84 1688.27 719.245 1235.73 1501.56 1050.93
478000 913.8 641.858 560.595 771.49 1119.88 447.873 921.146 783.367 566.963 547.057 402.736 1096.05 1166.02 1360.44 1158.86 255.344 852.308 969.508 678.485 284.164 575.702 942.308 836.03 1053.1 3091.9 752.544 652.62 894.114 1451.13 1252.09 2697.16 1076.37 765.855 2279.38 1453.26 1751.74 1694.23 717.825 1237.49 1509.77 1054.56
480000 920.005 643.868 560.584 773.231 1126.8 446.963 923.925 783.649 569.622 548.382 402.105 1099.29 1170.74 1364.66 1160.36 253.531 851.651 969.914 679.935 285.366 575.602 943.935 841.507 1057.87 3107.58 754.077 653.043 896.166 1462.66 1253.77 2714.2 1079.24 769.21 2293.59 1459.2 1753.92 1700.21 716.261 1239.49 1516.97 1058.08
482000 926.797 645.199 560.03 774.179 1132.81 445.197 926.491 783.857 572.265 549.372 400.633 1103.41 1174.64 1369.4 1161.41 251.303 850.836 971.127 680.441 286.814 574.073 947.183 846.245 1062.52 3121.19 756.52 653.834 899.782 1474.02 1254.39 2731.39 1081.87 772.666 2307.25 1466.11 1754.36 1706.1 714.37 1240.52 1524.21 1061.37
484000 933.77 646.143 558.704 775.796 1138.59 444.502 929.575 783.895 573.834 550.937 399.399 1107.15 1177.88 1374.51 1162.74 251.157 851.222 972.336 680.986 287.657 572.916 950.288 851.12 1067.87 3136.59 758.46 655.224 903.59 1486.4 1255.46 2750.16 1085.29 776.886 2320.67 1473.07 1756.12 1711.94 710.978 1242.86 1532.7 1064.98
486000 940.007 646.801 558.165 776.833 1143.69 444.13 932.933 784.505 574.759 553.015 398.597 1111.41 1181.78 1379.89 1164.27 251.459 852.629 972.65 682.967 288.431 572.139 952.421 856.798 1072.49 3151.72 759.949 656.211 907.306 1498.7 1255.84 2768.51 1088.55 781.336 2333.31 1478.29 1757.99 1717.25 709.155 1244.43 1541.29 1068.56
488000 946.037 647.22 557.506 778.241 1147.91 443.974 935.562 785.132 576.457 554.709 398.58 1117.13 1184.07 1386.03 1164.71 251.314 853.871 972.867 686.324 289.777 571.185 954.478 863.3 1077.06 3167.71 761.042 656.865 910.016 1510.64 1255.59 2787.13 1092.64 785.956 2345.19 1484.06 1760 1722.77 707.685 1246.71 1549.05 1072.16
490000 951.832 647.447 555.912 779.572 1152.77 444.252 937.906 786.47 577.554 556.698 397.022 1123.64 1187.11 1391.11 1165.63 251.34 854.823 972.021 688.785 291.04 571.46 956.489 870.058 1082.03 3182.63 762.521 658.387 913.247 1522.08 1255.53 2804.83 1096.31 791.819 2358.85 1488.57 1760.34 1729.53 705.809 1248.82 1557.01 1075.73
492000 957.475 647.336 554.54 780.411 1157.39 443.142 939.039 787.777 579.299 557.53 395.751 1129.55 1190.74 1396.6 1166.07 252.339 856.045 971.109 691.399 292.52 571.785 958.37 876.005 1088.28 3196.82 762.947 660.466 917.484 1533.03 1255.74 2823.19 1099.96 796.419 2371.23 1492.55 1760.44 1737.37 704.292 1249.94 1564.31 1079.17
494000 963.832 647.537 554.525 782.963 1161.19 442.108 940.789 788.076 581.174 558.868 394.672 1134.15 1194.1 1402.15 1166.64 252.656 857.597 971.423 694.203 294.232 571.532 959.403 881.135 1093.11 3210.79 763.251 662.519 921.722 1543.19 1256.05 2841.44 1104.19 801.524 2381.86 1497.25 1761.11 1745.82 704.434 1251.64 1572.46 1082.68
496000 968.536 646.837 554.611 785.906 1164.65 441.952 942.392 789.542 582.605 558.727 394.407 1140.96 1197.1 1407.86 1166.49 252.805 858.134 971.515 696.499 295.594 571.985 960.898 886.015 1097.44 3223.17 762.819 664.707 925.945 1552.96 1257.94 2859.84 1108.87 807.138 2392.19 1502.56 1762.48 1755.88 703.733 1253.8 1580.13 1086.19
498000 974.378 646.922 555.059 788.938 1168.44 440.927 944.776 790.235 583.242 559.362 393.652 1147.63 1199.48 1412.26 1165.63 254.04 858.432 971.758 697.644 296.897 572.694 962.247 891.382 1101.28 3234.48 763.52 667.097 929.747 1562.64 1260 2877.21 1114.11 811.75 2402.12 1508.28 1763.91 1763.79 701.79 1255.36 1589.48 1089.57
500000 979.669 646.795 554.991 791.698 1171.6 439.838 947.462 791.195 584.24 559.147 393.399 1154.39 1202.24 1416.44 1163.94 254.708 858.89 970.999 699.6 298.788 573.045 964.131 896.465 1104.37 3245.54 764.53 668.804 933.475 1572.04 1262.08 2894.91 1118.47 816.795 2411.18 1512.74 1764.77 1771.79 700.523 1257.84 1598.72 1092.81
502000 984.396 647.135 555.566 794.742 1175.71 439.17 949.539 791.757 585.186 559.434 393.056 1160.84 1205.76 1420.55 1163.11 255.828 860.142 970.657 702.168 300.199 573.373 966.066 901.496 1108.54 3256.29 766.45 669.895 937.125 1581.09 1264.08 2912.07 1123.42 821.057 2422 1516.81 1766.15 1780.26 699.99 1259.74 1608.09 1096.22
504000 990.082 648.716 556.134 798.91 1180.98 438.202 952.203 791.698 585.694 559.413 392.457 1165.83 1209.62 1424.79 1160.27 257.088 861.048 969.193 704.586 301.792 574.114 968.521 906.588 1111.94 3266.24 767.886 671.284 939.52 1590.5 1267.27 2929.56 1127.9 825.651 2434.65 1520.73 1766.41 1788.28 699.146 1260.73 1616.89 1099.56
506000 995.61 650.102 555.89 802.028 1186.46 436.031 955.042 792.172 587.872 559.487 392.659 1169.65 1212.4 1429.38 1158.35 258.948 862.48 967.896 705.264 302.016 574.327 971.159 911.295 1115.57 3277.03 769.814 672.247 942.837 1599.53 1270.19 2946.74 1133.11 831.007 2446.79 1525.66 1766.62 1796.07 698.37 1262.35 1626.24 1102.92
508000 1001.29 651.059 555.116 805.34 1190.72 432.3 958.642 791.441 589.711 559.925 392.46 1173.97 1215.09 1434.8 1156.96 260.617 863.967 967.205 706.973 302.043 574.117 973.96 917.296 1119.69 3288.88 771.115 672.4 945.286 1608.72 1273.58 2963.86 1138.18 837.335 2458.73 1530.44 1766.76 1802.97 697.752 1264.23 1635.44 1106.26
510000 1006.91 651.798 554.415 808.242 1195.08 427.055 962.034 791.38 592.256 560.753 393.978 1178.33 1218.48 1440.28 1155.62 261.855 866.282 966.565 709.494 302.831 572.374 977.407 923.345 1124.39 3302.76 772.283 672.316 947.191 1617.89 1277.6 2981.59 1143.35 843.407 2469.72 1535.4 1766.72 1809.67 696.912 1264.83 1644.96 1109.69
512000 1012.39 653.864 553.505 811.163 1199.25 422.218 964.885 792.603 595.601 561.139 394.673 1182.9 1222.1 1446.64 1154.46 262.757 868.18 967.133 710.979 303.205 571.398 980.876 928.531 1129.51 3315.9 773.437 673.15 949.401 1626.1 1281.1 2999.37 1147.58 849.5 2481.69 1540.91 1767.19 1816.57 696.585 1265.1 1654.09 1113.19
514000 1017.83 656.145 553.933 812.831 1202.8 417.191 967.699 794.588 597.752 562.017 395.932 1187 1225.21 1452.94 1153.22 263.967 869.777 968.106 712.553 304.023 571.13 984.224 933.123 1134.75 3328.66 774.386 673.853 951.622 1635.07 1285.96 3017.81 1152.8 854.604 2493.49 1547.06 1767.45 1823.94 695.801 1267.02 1661.96 1116.76
516000 1022.58 658.407 553.239 815.393 1206.07 411.447 971.057 796.016 599.226 562.832 396.656 1190.45 1228.97 1458.79 1152.23 265.347 871.758 969.71 713.954 304.004 570.564 987.02 937.536 1140.07 3341.11 773.409 674.991 954.097 1645.18 1291.12 3035.23 1157.65 858.684 2505.98 1552.41 1767.16 1830.48 694.625 1269.07 1669.93 1120.11
518000 1027.25 660.889 552.432 817.431 1209.92 406.578 974.895 796.275 598.587 563.001 397.4 1194.1 1232.71 1464.17 1151.36 266.113 873.634 971.212 716.325 304.936 569.67 990.34 942.152 1145.57 3352.43 772.961 675.285 956.212 1655.6 1296.24 3053.99 1163.24 861.504 2518.26 1556.84 1766.71 1836.26 694.009 1270.32 1678.54 1123.38
520000 1032.34 664.556 552.549 819.425 1214.37 401.992 978.411 796.144 598.433 563.403 398.926 1197.36 1237.54 1470.34 1150.94 266.662 876.019 973.41 718.463 305.886 568.093 992.425 945.676 1151.27 3363.21 773.209 675.337 959.121 1665.48 1301.37 3072.54 1168.45 865.351 2531.1 1561.97 1765.04 1842.16 694.612 1272.9 1686.73 1126.83
522000 1038.08 667.515 552.786 821.233 1217.97 398.493 982.605 796.537 598.279 562.782 401.111 1200.67 1242.31 1475.78 1151.91 267.721 879.565 975.163 720.234 307.247 565.954 993.858 949.412 1156.54 3375.9 773.091 674.89 961.715 1675.25 1305.94 3092.08 1174.17 869.872 2543.27 1566.95 1762.48 1847.83 694.511 1276.12 1693.39 1130.28
524000 1043.24 670.15 553.737 823.477 1221.93 394.589 986.64 797.228 598.089 562.071 403.148 1204.22 1246.9 1480.66 1153.5 268.997 883.082 977.613 723.215 309.03 564.202 995.293 952.357 1161.79 3390.21 771.992 673.535 965.196 1685.09 1311.23 3111.54 1180.25 873.096 2556.8 1570.98 1760.8 1852.49 694.026 1280.23 1700.93 1133.84
526000 1048.97 671.979 555.154 825.858 1225.23 390.17 990.323 797.69 597.558 562.445 405.422 1207.72 1252.67 1485.72 1154.36 269.587 886.085 979.941 726.739 311.574 562.576 995.964 956.717 1167.99 3403.45 770.366 672.629 967.512 1695.15 1316.01 3131.88 1184.98 876.263 2569.68 1575.25 1759.83 1858.01 694.488 1284.9 1706.72 1137.39
528000 1054.63 673.735 556.494 828.109 1228.83 385.665 994.389 797.399 597.17 563.379 407.754 1211.21 1259.18 1488.97 1154.56 270.117 889.981 982.608 730.01 312.374 560.432 997.378 959.638 1174.06 3418.05 768.043 670.283 969.923 1705.96 1320.19 3151.05 1188.4 879.659 2583.23 1579.79 1759.54 1863.25 694.54 1289.28 1710.73 1140.75
530000 1059.61 675.127 557.017 830.439 1233.3 381.311 998.812 798.319 596.134 564.153 409.993 1214.3 1264.65 1491.67 1154.5 271.969 893.035 984.652 734.326 314.051 558.331 998.376 961.888 1180.19 3432.95 765.138 669.168 972.525 1717.43 1323.73 3169.68 1190.61 883.033 2597.49 1583.96 1760.29 1867.53 694.394 1294.43 1715.29 1144.1
532000 1063.3 676.521 557.032 833.245 1238.3 376.669 1003.43 799.073 595.121 564.221 410.766 1218.19 1269.93 1494.46 1154.08 272.84 895.313 985.771 738.718 316.835 556.071 998.936 964.681 1185.52 3447.85 760.64 668.046 974.869 1729.7 1327.1 3189.29 1192.89 885.649 2610.59 1586.47 1760.42 1870.25 694.328 1298.25 1721.06 1147.16
534000 1067.66 678.828 556.4 836.396 1242.79 372.325 1008.3 798.959 593.071 563.575 411.878 1222.03 1275.9 1498.26 1154.58 274.015 897.089 988.059 743.109 319.172 553.973 1000.7 967.182 1190.69 3463.01 756.422 666.464 977.998 1741.7 1330.39 3208.87 1195.61 888.355 2623.55 1589.53 1761.68 1874.02 695.424 1301.45 1726.59 1150.4
536000 1072.5 680.912 554.929 839.591 1247.71 368.411 1012.96 799.036 590.718 563.041 413.295 1227.14 1281.47 1502.42 1154.79 274.807 898.143 990.542 748.534 321.313 552.047 1002.52 970.137 1195.86 3476.97 752.705 665.57 981.929 1753.4 1333.97 3228.89 1198.09 891.272 2635.04 1594.03 1762.24 1877.58 696.123 1306.8 1732.01 1153.74
538000 1077.61 682.299 554.479 842.646 1254.09 365.108 1016.72 800.101 588.611 563.483 414.481 1231.47 1286.75 1505.59 1155.9 276.183 899.161 992.447 753.581 322.502 550.759 1004.15 971.913 1202.17 3490.99 748.987 664.389 985.862 1765.31 1336.9 3248.32 1201.36 893.608 2646.08 1598.29 1762.19 1881.31 697.087 1311.24 1736.73 1157.02
540000 1082.49 683.505 554.549 845.168 1261.36 362.066 1019.91 801.729 586.004 563.846 416.298 1236.07 1291.42 1510.16 1157.51 276.854 900.312 993.716 758.881 324.501 549.327 1005.72 975.442 1208.18 3504.57 745.76 663.302 990.13 1777.58 1338.79 3268.39 1205.5 895.83 2657.09 1603.27 1763.09 1883.78 696.811 1315.85 1741.92 1160.42
542000 1086.69 684.923 553.778 848.812 1268.5 358.487 1021.85 802.837 583.442 563.517 417.441 1240.9 1296.27 1514.34 1158.33 278.118 901.797 995.455 764.545 326.815 548.463 1008.25 978.583 1213.58 3517.53 743.193 662.152 994.653 1790.16 1339.66 3287.72 1209.28 898.255 2667.19 1607.82 1762.52 1886.74 695.933 1322.08 1748.09 1163.72
544000 1090.82 686.429 552.98 851.806 1275.79 354.703 1023.16 803.96 581.494 563.389 419.937 1245.96 1299.88 1518.16 1159.72 280.822 903.265 996.896 769.81 329.945 547.542 1011.12 982.464 1220.46 3530.31 740.408 661.461 999.898 1802.11 1341.24 3306.23 1212.48 901.049 2677.09 1611.61 1762.67 1889.56 694.896 1328.37 1754.68 1167.11
546000 1093.86 687.652 552.515 854.373 1284.18 350.608 1024.58 805.321 579.198 563.646 423.938 1251.42 1303.21 1521.87 1161.43 282.179 905.528 997.834 774.26 332.484 546.493 1013.77 984.423 1227.16 3543.04 737.851 660.769 1004.95 1812.8 1343.3 3324.48 1216.54 903.689 2685.78 1615.38 1762.64 1893.88 692.634 1334.83 1761.44 1170.4
548000 1098.62 688.798 552.337 857.753 1292.21 346.452 1026.11 807.476 576.425 563.852 426.94 1255.07 1305.48 1525.5 1163.61 283.682 906.895 998.107 779.174 335.931 546.509 1015.93 988.358 1233.96 3556.88 736.537 660.98 1008.79 1824.33 1345.66 3342.05 1220.53 904.96 2695.19 1618.03 1761.17 1898.25 689.969 1341.41 1768.41 1173.71
550000 1105.04 690.578 550.964 860.253 1299.45 342.202 1027.53 808.739 574.316 564.069 429.736 1258.54 1307.02 1528.3 1166.83 285.104 909.277 998.708 783.705 340.228 547.341 1017.29 992.591 1239.76 3570.66 735.838 662.045 1012.84 1835.85 1348.28 3359.59 1224.96 907.254 2705.14 1621.73 1759.17 1903.47 687.71 1347.52 1775.03 1177.12
552000 1109.93 691.946 548.896 862.901 1305.75 339.366 1029.71 809.103 572.388 564.366 432.252 1262.51 1307.47 1532.61 1169.96 285.47 911.017 999.337 789.439 342.959 547.667 1018.53 997.465 1245.69 3583.61 734.947 662.858 1017.57 1848.51 1350.39 3377.31 1228.98 909.29 2715.66 1624.46 1756.25 1908.45 685.576 1353.29 1782 1180.4
554000 1115.1 693.029 546.873 865.778 1311.95 336.406 1030.63 809.697 569.098 564.582 435.945 1268.08 1309.32 1536.86 1173.12 285.883 912.681 999.821 795.06 345.695 547.434 1019.3 1002.37 1253.08 3594.39 734.337 663.933 1022.95 1861.65 1351.74 3394.13 1233.61 910.649 2726.81 1627.23 1754.25 1912.16 682.58 1358.09 1788.92 1183.63
556000 1119.73 694.183 544.948 868.071 1318.47 332.128 1032.3 810.42 567.249 565.375 438.602 1273.8 1310.51 1542.21 1175.83 286.519 914.485 1000.47 801.117 347.884 548.088 1019.02 1006.73 1259.39 3606.25 732.914 664.733 1028.81 1874.43 1354.44 3411.13 1239.69 912.784 2737.21 1628.65 1751.87 1915.89 680.286 1363.08 1796.27 1186.9
558000 1125.09 696.025 543.639 870.456 1325.68 327.566 1034.02 811.023 565.503 566.12 441.35 1278.99 1313.96 1547.6 1180.06 286.528 916.755 1001.66 808.186 349.583 547.889 1019.03 1010.39 1265.57 3619.45 731.362 665.975 1034.05 1886.36 1355.74 3429.42 1245.78 915.008 2745.86 1630.52 1750.39 1919.72 678.041 1368.84 1803.2 1190.31
560000 1131.69 698.283 541.944 871.69 1332.08 324.662 1035.39 812.216 564.978 567.346 443.248 1283.24 1317.92 1552.18 1184.12 286.682 920.061 1002.79 814.429 351.543 547.551 1018.24 1014.69 1272.02 3631.17 730.001 667.657 1038.25 1898.25 1356.59 3448.35 1252.2 918.057 2755.44 1632.82 1748.77 1924.9 675.647 1375.35 1810.7 1193.83
562000 1137.71 700.733 540.224 873.508 1337.51 321.395 1036.78 813.644 564.863 569.186 445.222 1286.53 1319.19 1557.76 1189.64 286.533 924.366 1003.52 820.513 354.485 546.548 1018.03 1018.48 1278.23 3643.62 727.513 668.888 1042.24 1909.35 1357.69 3466.69 1259.38 920.271 2764.16 1635 1747.19 1929.95 673.093 1382.09 1817.11 1197.22
564000 1144.18 702.826 538.626 876.221 1342.24 318.341 1038.66 815.77 565.085 571.161 447.604 1289.83 1320.71 1563.14 1194.93 285.31 928.009 1004.89 826.93 358.155 546.282 1017.99 1022.07 1284.32 3655.82 725.665 670.539 1047.2 1921.61 1357.97 3485.34 1265.45 922.714 2773.05 1638.54 1745.14 1934.85 670.187 1389.68 1822.75 1200.75
566000 1149.76 705.14 537.008 878.267 1347.21 315.004 1040.41 817.555 565.423 572.384 451.291 1293.88 1322 1569.37 1200.73 283.123 932.011 1007.43 834.131 360.631 546.722 1017.63 1026.03 1292.56 3667.77 723.545 671.593 1052.18 1933.33 1357.74 3502.2 1270.83 925.45 2781.1 1642.71 1744.37 1937.71 667.975 1396.67 1827.78 1204.22
568000 1154.93 707.696 536.012 879.385 1352.09 313.008 1041.59 818.782 567.054 574.503 454.677 1297.64 1322.59 1575.08 1206.13 282.144 935.462 1009.71 841.581 363.449 547.271 1016.6 1029.75 1300.49 3679.19 722.58 671.558 1058.28 1943.98 1358.48 3518.92 1276.29 928.754 2789.81 1647.31 1742.38 1940.69 666.538 1404.13 1832.09 1207.72
570000 1160.34 710.151 536.199 881.827 1357.01 311.103 1042.79 820.97 569.131 576.563 457.689 1302.64 1322.03 1579.44 1211.26 281.012 938.242 1009.79 849.018 367.169 547.464 1015.73 1034.36 1308.59 3691.63 722.16 672.21 1064.4 1954.65 1360.04 3536.2 1281.42 932.765 2797.83 1652.4 1738.85 1943.22 665.347 1411.68 1836.38 1211.29
572000 1166.76 713.662 536.866 883.71 1362.41 309.343 1044.86 823.126 571.125 578.793 460.717 1307.86 1321.39 1584.86 1215.63 279.648 940.763 1010.47 856.959 370.274 547.607 1014.58 1039.7 1316.56 3703.55 720.954 673.227 1070.63 1965.53 1362.02 3552.28 1286.31 935.645 2807.03 1656.45 1737.1 1944.79 664.278 1419.75 1841.37 1214.97
574000 1174.55 716.962 537.548 886.453 1367.46 308.407 1047.06 826.334 573.454 580.058 464.413 1311.68 1320.05 1589.14 1219.01 279.11 943.37 1011.55 865.163 372.921 547.566 1012.94 1044.14 1324.21 3714.78 718.622 675.234 1076.18 1976.88 1363.94 3567.68 1289.85 938.121 2816.73 1660.49 1735.69 1945.83 662.898 1426.14 1847.09 1218.49
576000 1181.26 719.447 537.57 889.638 1371.46 307.674 1049.86 828.506 575.662 581.573 468.688 1315.5 1319.37 1593.71 1221.18 278.026 946.653 1012.94 872.63 376.43 547.154 1010.23 1047.69 1331.27 3726.73 717.017 676.044 1082.66 1988.02 1366.85 3581.88 1292.44 940.457 2825.04 1664.87 1734.35 1948.1 661.014 1432.74 1853.41 1221.89
578000 1187.55 722.204 537.41 891.473 1375.97 307.623 1053.27 829.887 577.788 583.837 473.215 1320.17 1318.74 1599.05 1223.52 277.883 949.83 1013.09 880.726 380.317 547.48 1007.45 1050.58 1338.81 3736.31 714.604 677.583 1089.09 1999.93 1368.81 3595.68 1295.03 943.08 2832.25 1668.7 1732.46 1951.43 660.708 1438.32 1859.66 1225.29
580000 1193.13 725.764 537.387 893.873 1380.37 307.678 1054.96 831.584 578.953 587.014 478.386 1323.52 1319.89 1605.46 1226.94 278.171 953.046 1013.92 888.834 383.319 547.716 1004.77 1053.85 1345.8 3745.8 711.601 678.707 1094.94 2011.21 1370.16 3610.09 1298.21 945.925 2841.38 1672.93 1729.8 1954.6 660.648 1444.55 1865.2 1228.75
582000 1199.69 729.621 536.701 896.982 1384.07 308.165 1056.9 832.879 580.544 591.001 482.958 1326.27 1321.35 1611.72 1232.1 278.618 956.202 1014.61 896.333 387.033 548.443 1003.33 1056.79 1352.6 3756.1 708.537 680.132 1102 2022.05 1370.92 3623.24 1300.67 949.211 2851.23 1677.25 1727.75 1956.4 660.338 1450.61 1871.75 1232.33
584000 1206.9 732.413 536.021 900.006 1388.5 308.171 1058.84 833.923 581.105 593.488 488.407 1328.34 1322.87 1619.36 1237.55 279.239 958.933 1017.31 904.385 390.426 547.674 1001.59 1061.53 1360.69 3766.64 706.028 681.647 1108.35 2031.68 1372.19 3636.04 1302.28 951.872 2861.49 1681.65 1727.15 1958.44 659.602 1458.31 1877.95 1235.97
586000 1214.21 735.334 534.603 904.152 1391.29 308.084 1061.08 834.76 583.226 597.363 493.53 1330.78 1324.22 1626.09 1242.09 280.551 961.521 1019.24 910.987 392.508 545.599 1000.99 1065.04 1367.89 3776.42 702.546 683.364 1115.33 2040.38 1374.31 3648.3 1305.01 953.751 2871.11 1682.49 1726.12 1960.79 659.479 1464.47 1882.61 1239.29
588000 1221.55 739.289 532.991 908.647 1393.25 307.523 1062.14 836.775 585.32 600.586 499.998 1333.92 1325.53 1632.34 1246.3 281.874 963.561 1022.76 916.498 394.682 544.464 1001.27 1068.43 1375.86 3787.39 698.828 684.793 1121.59 2048.97 1377.4 3661.81 1308.38 954.184 2880.81 1683.21 1725.76 1963.34 657.793 1472.03 1886.31 1242.7
590000 1229.34 744.577 530.422 913.273 1396.93 307.194 1063.95 839.802 586.086 603.155 505.873 1337.18 1325.81 1639.2 1252.1 282.414 965.109 1025.92 921.248 396.501 543.759 1001.38 1070.22 1384.42 3798.27 694.341 684.863 1129.13 2058.12 1381.5 3675.8 1311.49 954.741 2890.16 1684.23 1726.48 1965.76 657.205 1479.76 1889.94 1246.19
592000 1237.21 749.678 528.425 917.011 1401.33 305.182 1066.1 842.213 586.77 605.061 511.092 1340.11 1325.44 1646.91 1259.5 282.641 967.89 1027.15 925.704 397.513 543.769 1001.93 1071.71 1392.89 3808.75 690.348 686.342 1136.64 2066.35 1386.66 3688.94 1314.61 954.514 2900.25 1685.14 1726.8 1968.31 657.595 1487.22 1894.74 1249.66
594000 1246.55 755.088 527.023 920.933 1405.99 304.074 1067.59 843.03 587.621 606.669 517.168 1342.9 1324.59 1652.22 1266.7 282.215 969.678 1029.19 928.742 398.733 543.984 1001.79 1072.36 1400.25 3819.25 687.184 687.69 1143.83 2074.5 1390.81 3701.95 1316.16 954.588 2909.45 1686.16 1726.94 1969.3 660.188 1493.79 1901 1252.95
596000 1256.23 760.504 526.719 924.203 1410.77 302.949 1069.77 844.825 588.872 608.043 522.363 1345.21 1325.57 1657.49 1273.39 280.537 970.235 1031.01 932.209 400.464 545.787 1000.74 1072.58 1407.07 3830.76 681.646 687.52 1149.77 2083.31 1395.65 3714.72 1317.53 954.739 2919.83 1687.61 1726.45 1969.57 663.225 1502.41 1908.67 1256.27
598000 1266.2 766.427 527.047 926.37 1414.88 302.857 1071.39 846.708 591.417 610.101 526.695 1348.36 1325.49 1661.45 1280.42 278.909 971.659 1032.36 936.294 402.25 548.722 1000.35 1073.7 1412.8 3841.2 676.312 687.591 1156.33 2091.23 1400.07 3728.45 1319.11 955.595 2928.82 1688.74 1725.86 1969.76 667.34 1510.08 1916.21 1259.64
600000 1275.33 772.551 526.832 928.014 1418.02 301.978 1072.94 848.074 593.883 611.921 530.875 1352.18 1325.19 1665.33 1286.07 278.004 973.507 1032.45 941.172 402.863 551.889 999.223 1074.49 1418.21 3850.95 672.099 686.583 1163.34 2099 1403.81 3742.89 1319.95 956.528 2936.49 1689.87 1723.73 1968.86 671.778 1517.75 1923.46 1262.7
602000 1284.95 778.087 527.062 930.518 1420.62 299.851 1074.57 849.984 597.58 614.688 534.56 1355.34 1326.41 1668.39 1290.78 276.934 974.136 1032.2 943.722 402.644 554.66 998.176 1075.12 1424.14 3860.09 667.038 685.774 1169.3 2107.34 1407.94 3758.56 1319.39 956.872 2943.77 1691.12 1721.36 1968.39 675.476 1525.66 1930.05 1265.58
604000 1294.52 783.574 527.367 933.125 1424.45 297.88 1077.62 851.15 601.183 617.191 538.557 1359.19 1327.15 1670.04 1294.59 276.415 975.204 1032.68 946.627 402.308 556.663 997.478 1076 1430.48 3869.2 661.573 685.183 1176.09 2114.08 1413.53 3771.75 1318.99 958.443 2951.37 1694.47 1718.51 1967.28 678.721 1534.97 1938.47 1268.6
606000 1302.88 788.431 526.695 936.146 1428.89 296.459 1081.12 851.866 602.832 620.093 541.227 1362.21 1325.91 1669.44 1298.73 276.786 976.273 1033.12 949.333 403.003 558.111 996.405 1076.33 1437.34 3877.06 654.736 683.995 1181.49 2122.22 1417.56 3786.24 1318.38 960.401 2957.63 1698.28 1715.69 1966.49 681.751 1543.86 1945.09 1271.26
608000 1310.69 791.954 525.611 939.568 1434.14 296.326 1083.54 852.971 602.735 622.642 542.577 1365.48 1324.54 1668.39 1301.51 277.626 975.74 1034.6 950.964 402.826 559.671 995.918 1076.85 1443.45 3884.75 648.421 685.251 1188.24 2129.66 1420.85 3798.91 1318.02 962.504 2964.11 1700.88 1714.85 1964.56 684.067 1551.41 1951.85 1273.72
610000 1318.72 796.123 524.829 943.753 1440.05 296.721 1085.1 853.37 603.013 625.316 545.017 1367.07 1322.18 1668.21 1304.94 278.036 975.443 1035.13 952.905 402.107 561.371 994.706 1077.95 1450.68 3893.66 643.702 685.695 1196.34 2138.31 1424.55 3810.64 1317.09 964.92 2971.12 1703.59 1713.68 1963.58 686.258 1559.07 1959.24 1276.35
612000 1325.26 801.253 524.251 948.415 1445.46 297.339 1088.01 853.579 603.56 628.72 547.252 1369.06 1319.07 1666.69 1308.6 278.588 974.437 1035.16 955.46 402.848 562.746 993.463 1079 1456.94 3902.1 638.622 686.187 1203.34 2146.85 1427.44 3821.44 1316.49 967.095 2979.78 1706.5 1711.62 1961.71 687.079 1565.61 1966.07 1278.83
614000 1332.83 807.074 524.151 953.502 1450.44 297.638 1090.8 854.227 603.746 630.949 549.352 1371.49 1317.34 1666.32 1312.12 279.085 972.656 1034.93 957.443 403.105 564.346 992.42 1079.71 1461.82 3909.8 634.184 686.298 1210.62 2154.58 1429.6 3834.08 1315.44 969.636 2987 1709.19 1709.63 1961.39 686.463 1572.96 1972.93 1281.28
616000 1340.68 811.954 523.629 958.179 1455.83 299.522 1093.71 854.291 604.691 633.588 551.189 1372.89 1315.07 1666.2 1315.3 280.231 970.557 1035.13 959.55 403.003 565.58 991.481 1079.99 1466.3 3917.14 630.541 685.848 1217.46 2161.6 1432.34 3847.69 1314.3 971.984 2995.59 1711.05 1707.08 1962.4 685.5 1581.2 1979.49 1283.74
618000 1348.84 816.668 524.467 962.823 1461.12 301.255 1097.24 854.896 604.713 636.734 552.912 1373.08 1313 1665.04 1319.65 281.047 968.06 1036.65 961.737 403.669 566.887 991.04 1081.12 1472.41 3925.8 625.825 685.78 1225.49 2169.34 1436.37 3861.44 1313.43 974.737 3004.06 1713.07 1704.2 1964.81 684.547 1589.06 1987.2 1286.51
620000 1356.45 822.011 525.359 966.978 1465.28 302.175 1100.43 855.278 605.845 640.369 555.026 1373.87 1310.34 1662.74 1324.53 283.194 966.326 1038.04 964.118 403.921 567.124 990.787 1081.63 1476.75 3934.21 621.85 685.027 1232.61 2178.04 1439.96 3875.34 1313.07 977.315 3011.96 1714.75 1701.4 1967.39 683.669 1595.88 1995.12 1289.15
622000 1363.92 826.58 526.547 970.737 1469.75 303.643 1104.98 856.037 607.505 643.426 557.038 1374.1 1307.52 1661.39 1330.1 284.782 966.951 1041 967.608 404.058 567.577 990.791 1082.98 1480.52 3941.78 618.835 684.355 1238.22 2187.55 1445.16 3888.54 1313.16 980.598 3018.84 1715.47 1698.52 1971.01 684.435 1601.55 2003.28 1292.02
624000 1370.45 830.923 528.288 974.874 1473.35 304.216 1109.07 857.904 609.353 646.652 558.956 1374.24 1305.01 1659.3 1336.73 286.265 967.234 1042.66 969.829 403.972 568.06 990.227 1084.65 1485.02 3948.08 616.331 683.414 1242.93 2197.37 1450.68 3900.37 1313.95 983.714 3026.71 1716.03 1695.89 1975.31 686.147 1608.03 2010.29 1294.81
626000 1377.38 834.824 529.84 979.814 1476.61 304.957 1112.74 860.4 611.542 649.489 561.402 1372.73 1302.58 1657.8 1342.57 288.371 966.874 1045.19 971.925 402.995 568.179 989.043 1087.57 1489.6 3953.18 613.71 682.32 1247.86 2207.25 1455.81 3913.08 1314.46 986.374 3032.81 1717.29 1694.43 1980.29 687.368 1614.12 2017.73 1297.56
628000 1383.51 837.962 530.621 984.279 1479.57 306.146 1115.91 862.308 614.309 652.247 565.488 1371.69 1300.23 1657.52 1348.26 290.491 966.38 1047.23 973.779 402.527 568.31 986.598 1090.92 1493.81 3959.21 610.575 680.75 1253.32 2217.27 1460.68 3924.48 1315.8 987.83 3037.7 1718.85 1691.19 1984.51 689.857 1620.65 2025.02 1300.19
630000 1390.6 840.443 531.544 987.99 1483.18 306.366 1118.82 865.257 617.066 656.206 568.958 1372.01 1297.83 1656.99 1353.49 292.369 966.27 1048.54 974.067 403.241 567.996 984.602 1093.24 1497.28 3964.97 608.975 679.596 1258.69 2226.56 1467.17 3936.53 1316.8 990.08 3043.18 1719.18 1687.44 1989.3 692.917 1627.6 2033.6 1302.92
632000 1397.5 844.174 533.353 991.447 1486.31 305.685 1121.47 868.989 620.296 660.105 572.322 1372.19 1294.39 1656.19 1359.08 295.147 965.952 1050 974.428 403.003 568.186 983.397 1095.54 1500.34 3969.47 608.914 678.09 1265.44 2236.34 1472.91 3949.3 1317.18 992.429 3048.6 1719.22 1686.97 1993.76 695.93 1636.82 2041.63 1305.81
634000 1404.51 847.64 535.014 994.624 1490.09 304.771 1124.17 871.485 623.578 664.534 575.398 1373.33 1291.88 1656.27 1363.47 297.311 964.387 1052.47 974.547 403.241 568.073 981.613 1097.59 1502.53 3974.07 610.336 675.781 1270.7 2245.73 1477.65 3962.34 1317.52 994.664 3053.58 1719.51 1686.89 1997.59 699.692 1645.25 2049.28 1308.58
636000 1411.56 850.923 536.263 998.237 1493.26 303.364 1127.01 873.52 627.617 668.668 579.973 1375.55 1288.67 1655.78 1368.88 299.902 963.359 1054.94 975.328 404.446 566.791 980.311 1099.4 1505.62 3978.77 612.528 674.355 1275.99 2254.03 1483.32 3975.49 1317.25 998.442 3058.1 1718.95 1685.37 2003.6 702.501 1656.24 2057.8 1311.55
638000 1419.56 854.504 537.248 1001.86 1496.32 302.242 1130.31 876.634 631.948 672.844 583.125 1379.16 1286.11 1657.21 1374.67 301.776 963.537 1057.77 976.353 405.537 565.656 977.419 1101.76 1508.88 3984.21 614.932 671.612 1279.98 2261.53 1489.13 3986.87 1318.31 1000.67 3062.85 1716.92 1684.92 2009.04 704.622 1667.92 2064.88 1314.52
640000 1427.2 858.219 538.707 1005.94 1498.42 300.489 1132.97 879.506 635.035 677.254 586.685 1382.03 1283.65 1658.44 1379.26 303.414 963.215 1058.29 977.976 406.447 566.214 973.591 1105.02 1511.9 3989.66 618.021 668.326 1283.7 2269.36 1495.1 3999.51 1318.94 1003.27 3069.91 1715.36 1684.89 2014.43 707.722 1678.07 2071.64 1317.44
642000 1435.55 862.261 539.857 1010.81 1500.38 299.42 1135.33 883.174 637.935 681.931 590.95 1385.47 1280.97 1660.25 1384.48 304.448 961.523 1057.87 978.763 407.254 566.472 968.543 1108 1515.47 3994.57 619.556 666.192 1287.79 2276.71 1500.59 4012.53 1319.64 1004.64 3075.45 1713.92 1683.72 2020.48 710.857 1688.43 2079.25 1320.29
644000 1443.24 865.46 542.382 1016.19 1502.47 299.343 1137.72 887.583 641.138 687.658 595.41 1390.38 1279.48 1660.04 1389.48 305.887 960.228 1056.74 979.859 407.462 567.201 963.504 1110.34 1519.59 3998.57 620.838 666.438 1290.86 2284.33 1506.28 4025.47 1320.14 1005.23 3080.61 1712.58 1682.08 2026.06 714.511 1698.58 2088.49 1323.25
646000 1449.66 868.919 543.52 1020.77 1505.74 299.602 1140.02 892.722 643.536 692.15 598.757 1396.17 1277.91 1661.46 1393.21 307.489 958.796 1054.28 981.275 407.591 567.491 959.232 1114.23 1522.93 4003.02 621.579 667.338 1294.33 2292.41 1514.76 4036.89 1320.35 1006.21 3087.7 1711.46 1679.77 2031.06 718.76 1709.12 2097.11 1326.23
648000 1456.11 872.591 545.402 1024.84 1508.49 298.41 1141.94 897.958 645.819 695.63 600.263 1401.06 1277.84 1663.1 1397.35 309.465 956.939 1052.91 981.825 407.826 568.466 956.096 1119.12 1526.01 4007.17 623.596 666.417 1297.57 2300.88 1523.66 4048.24 1319.94 1006.42 3092.76 1710.52 1678.75 2036.22 722.897 1718.44 2105.7 1329.12
650000 1463.3 875.387 546.886 1030.05 1510.92 298.226 1143.13 902.979 647.717 698.486 601.992 1405.9 1277.77 1663.67 1403.78 311.53 956.826 1051.26 981.396 408.087 568.675 952.644 1124.06 1530.02 4011.04 625.373 666.367 1300.3 2309.17 1533.22 4058.55 1320.01 1007.33 3097.03 1707.55 1678.23 2041.57 727.815 1727.19 2114.52 1332
652000 1470.77 878.155 547.99 1035.43 1513.92 298.307 1145.13 907.378 649.674 701.948 603.549 1410.6 1278.35 1665.31 1410.01 313.267 956.651 1048.38 981.192 408.3 569.638 949.906 1128.89 1534.02 4013.24 626.014 666.782 1303.71 2317.5 1541.6 4070.51 1320.23 1006.64 3104.32 1706.78 1677.65 2046.34 732.897 1737.12 2122.64 1335.02
654000 1477.98 882.077 550.015 1039.97 1516.09 299.541 1147.94 912.435 651.238 706.326 604.561 1416.17 1279.61 1666.43 1415.35 314.478 956.308 1045.73 981.262 407.783 570.822 948.371 1133.28 1538.16 4011.76 626.84 667.377 1306.53 2326.26 1550.93 4082.09 1320.28 1006.71 3110.21 1703.87 1677.09 2050.36 737.565 1745.47 2132.03 1337.93
656000 1485.99 884.911 551.573 1043.44 1517.66 302.232 1150.46 917.975 652.994 711.237 605.604 1421.94 1280.75 1666.78 1421.83 314.914 955.887 1043.13 982.155 408.08 570.701 946.615 1137.02 1541.25 4007.6 627.548 667.723 1311.34 2335 1559.37 4093.77 1318.26 1007.13 3117.04 1702.23 1678.24 2053.76 742.316 1753.32 2140.64 1340.76
658000 1493.46 889.977 553.415 1046.16 1519.4 305.598 1153.22 922.739 654.93 716.412 606.262 1427.81 1282.51 1667.38 1428.4 316.324 956.901 1041.63 983.617 407.878 570.31 944.892 1140.28 1545.27 4002.77 627.057 668.608 1315.98 2344.13 1568.63 4105.35 1316.32 1008.21 3124.47 1702.09 1679.04 2057.62 745.639 1760.88 2149.48 1343.78
660000 1499.69 894.587 554.375 1048.18 1521.66 308.398 1156.03 927.716 657.074 722.334 607.347 1433.12 1284.71 1669.4 1434.25 317.849 958.012 1040.36 985.03 408.634 569.074 943.574 1143.97 1549.37 3998.81 627.77 670.355 1322.01 2351.66 1577.66 4117.06 1314.17 1010.31 3130.4 1702.7 1678.2 2061.41 749.461 1768.33 2158.88 1346.85
662000 1504.08 898.207 555.137 1050.83 1523.23 310.042 1159.22 932.436 659.508 726.702 608.099 1439.57 1285.25 1670.49 1439.65 318.383 958.581 1039.82 987.128 409.227 568.264 942.407 1147.8 1553.78 3995 628.504 672.796 1326.72 2358.46 1587.19 4127.51 1311.53 1011.49 3136.36 1703.56 1677.85 2066.29 752.705 1775.74 2167.55 1349.68
664000 1509.93 901.089 555.436 1053.31 1524.76 311.744 1163.39 937.66 661.214 730.888 606.92 1443.88 1286.28 1673.01 1445.41 319.082 959.354 1038 988.947 409.942 567.872 941.568 1150.47 1558.1 3991.41 628.744 674.084 1331.05 2363.95 1596.31 4138.22 1309.34 1011.97 3140.33 1703.89 1677.12 2071.62 755.456 1782.08 2175.66 1352.24
666000 1516.71 902.084 555.83 1054.95 1526.77 312.716 1166.96 942.918 663.459 734.631 606.827 1448.27 1288.17 1676 1450.73 318.908 960.978 1034.86 991.14 410.187 566.676 940.089 1154.93 1560.88 3987.37 629.492 673.462 1335.06 2370.85 1604.36 4148.3 1306.2 1013.7 3144.59 1702.21 1674.91 2077.2 758.595 1788.15 2183.59 1354.59
668000 1523.71 902.895 556.462 1057.85 1528.49 313.451 1169.95 948.471 666.138 738.105 607.306 1453.33 1289.51 1678.57 1455.35 318.963 962.21 1031.51 994.345 410.879 566.258 939.521 1160.05 1564.35 3984.38 631.964 672.707 1338.8 2378.81 1613.45 4158.53 1304.59 1015.68 3148.92 1700.46 1671.89 2082.8 763.136 1792.47 2191.54 1357.19
670000 1531.96 903.22 556.291 1061.29 1529.63 313.375 1172.72 954.359 668.279 741.565 607.903 1457.96 1290.26 1680.15 1460.03 318.109 963.456 1028.93 997.309 412.044 564.359 938.06 1164.88 1568.22 3980.91 634.031 671.93 1343.13 2387.47 1623.07 4168.89 1301.65 1017.42 3151.78 1696.37 1667.02 2088.71 766.37 1797.18 2200.23 1359.51
672000 1540.08 904.667 556.168 1065.51 1531.5 312.472 1175.43 959.451 670.421 745.405 606.863 1462.92 1291.68 1682.07 1465.38 317.633 964.71 1026.22 1000.52 412.421 563.28 936.549 1168.97 1572.09 3979.4 635.61 670.253 1347 2395.93 1633.53 4179.86 1297.54 1019.74 3156.93 1693.67 1663.1 2093.79 769.34 1803.33 2206.51 1361.95
674000 1547.41 905.862 557.353 1069.05 1533.1 311.809 1178.56 964.397 672.056 749.106 605.587 1467.93 1292.84 1684.44 1469.97 317.261 966.728 1023.75 1004.56 415.07 561.704 935.59 1172.36 1576.67 3978.95 638.692 668.461 1350.95 2403.94 1643.99 4190.11 1295.48 1022.05 3163.16 1690.95 1659.5 2099.37 772.229 1809.68 2212.03 1364.57
676000 1553.77 907.244 558.928 1072.35 1535.24 310.117 1182 968.248 673.393 752.831 604.884 1473.22 1293.02 1686 1474.17 316.855 967.25 1020.92 1009.71 416.884 560.068 934.361 1174.8 1580.75 3979.51 640.726 667.346 1352.8 2413.6 1653.6 4199.28 1293.34 1024.07 3170.07 1687.86 1655.78 2104.42 774.136 1813.71 2217.28 1366.86
678000 1560.04 909.207 560.138 1076.41 1537.67 308.223 1185.11 972.256 674.998 756.16 604.671 1479.67 1294.34 1687.03 1478.68 315.534 967.086 1018.21 1014.87 418.775 558.695 934.694 1177.27 1585.85 3980.6 643.414 665.447 1355.33 2422.91 1662.82 4208.05 1291.2 1026.1 3176.42 1683.41 1652.44 2108.96 775.488 1819.47 2221.68 1369.23
680000 1565.23 910.081 560.675 1080.68 1540.22 306.745 1187.71 976.991 677.447 759.334 603.775 1485.46 1295.63 1687.84 1483.24 314.059 967.935 1015.68 1021.54 421.861 556.907 934.205 1179.92 1589.55 3980.64 646.791 662.778 1358.41 2432.42 1671.81 4217.53 1287.72 1027.72 3183.38 1678.54 1649.21 2112.7 776.947 1825.99 2227.7 1371.58
682000 1571.21 911.24 560.674 1084.79 1542.49 306.258 1190.37 981.102 679.135 762.724 603.85 1491.21 1296.74 1689.57 1487.9 313.558 968.903 1013.57 1028.93 423.443 555.688 933.39 1182.92 1594.34 3981.45 650.111 660.103 1361.81 2442.63 1680.8 4227.41 1285.53 1030.16 3190.77 1674.81 1646.3 2115.58 779.609 1832.08 2234.8 1374.2
684000 1577.36 911.934 559.81 1088.12 1545.7 305.081 1193.04 987.131 680.101 766.23 604.291 1495.15 1297.99 1690.86 1491.85 312.937 969.176 1011.97 1035.55 425.047 554.272 933.357 1186.71 1596.87 3984.17 653.513 658.038 1365.56 2451.35 1690.14 4238.31 1282.43 1032.21 3198.03 1671.16 1643.24 2119.77 783.262 1838.46 2242.12 1376.81
686000 1582.76 912.528 559.343 1090.95 1549.89 304.381 1194.5 993.253 681.063 769.16 605.519 1499.31 1300.85 1691.39 1493.91 313.238 970.196 1011.1 1039.88 426.569 552.976 932.709 1189.88 1599.02 3987.85 657.303 655.747 1368.73 2459.85 1698.96 4247.88 1280.25 1033.86 3206.06 1666.3 1639.93 2124.36 784.589 1846.81 2248.94 1379.29
688000 1587.19 912.487 559.022 1093.52 1554 304.049 1196.34 998.737 682.762 772.024 607.127 1502.55 1304.03 1691.62 1495.69 313.316 970.516 1011.81 1044.35 428.986 551.546 933.175 1192.58 1600.86 3989.69 660.878 654.116 1370.24 2470.59 1707.31 4256.51 1276.88 1035.62 3214.95 1661.99 1638.07 2128.92 785.648 1852.05 2255.28 1381.68
690000 1592.75 912.359 559.842 1095.9 1557.41 304.595 1197.92 1004.19 684.674 775.332 608.61 1505.53 1306.73 1692.87 1497.25 314.059 970.897 1012.47 1048.7 431.695 549.738 933.839 1195.86 1604.08 3992.37 664.674 653.435 1371.47 2480.74 1717.58 4265.31 1274.51 1038.54 3226 1660.63 1638.45 2135.45 785.743 1857.6 2263.55 1384.58
692000 1598.72 911.581 560.567 1096.9 1561.81 305.484 1200.35 1009.46 688.136 779.401 610.558 1510.05 1308.45 1693.11 1497.8 314.405 972.596 1014.48 1052.79 433.635 547.79 933.351 1198.45 1607.8 3994.15 668 653.095 1373.36 2490.52 1727.39 4273.01 1273.99 1042.36 3236.58 1659.26 1639.01 2140.19 785.084 1862.57 2272.75 1387.48
694000 1604.57 911.509 561.19 1097.58 1565.9 306.189 1202.3 1014.48 691.373 783.872 613.345 1513.06 1310.49 1693.3 1499.38 314.443 974.23 1016.71 1056.58 434.571 545.62 933.565 1201.26 1612.51 3995.5 671.888 654.538 1374.43 2501.25 1736.18 4283.19 1273.13 1046.01 3249.61 1655.29 1639 2145.14 784.939 1868.14 2282.7 1390.47
696000 1610.03 911.181 563.025 1098.52 1569.52 307.07 1204.55 1019.75 693.466 788.274 615.536 1517.18 1313.42 1693.42 1503.07 315.758 974.973 1018.12 1060.44 434.786 543.306 933.65 1203.28 1616.96 3997.42 676.396 655.071 1375.89 2512.2 1742.38 4293.67 1272.17 1049.94 3263.68 1652.18 1639.8 2149.96 785.419 1874.98 2290.79 1393.53
698000 1616.34 910.74 564.256 1098.83 1573.8 307.599 1205.7 1026.66 695.009 792.801 617.302 1521.76 1316.36 1694.74 1506.69 316.533 976.145 1020.45 1062.35 436.894 540.582 932.904 1205.1 1621.19 3999.78 680.462 655.315 1377.43 2523.43 1747.94 4303.13 1271.62 1053.69 3276.41 1646.94 1641.44 2153.72 786.721 1882.21 2301.16 1396.55
700000 1622.64 910.646 565.903 1098.84 1576.63 308.067 1206.52 1033.01 696.788 798.11 619.96 1524.89 1318.38 1695.75 1509.76 315.825 977.566 1022.56 1065.39 438.062 537.168 931.851 1206.35 1627.33 4001.12 682.802 655.496 1377.55 2535.71 1752.53 4312.84 1269.26 1057.11 3288.09 1641.41 1642.08 2157.58 786.738 1890.14 2311.09 1399.24
702000 1627.87 911.042 567.719 1098.4 1580.55 308.716 1207.18 1038.69 698.927 801.507 621.839 1528.11 1321.98 1696.84 1512.39 315.304 978.367 1024.91 1068.25 438.586 533.335 931.239 1207.03 1631.51 4002.19 685.074 654.868 1376.36 2546.03 1757 4322.05 1267.57 1060.54 3299.8 1637.32 1641.95 2160.88 786.436 1898.17 2321.19 1401.69
704000 1634.45 911.445 568.838 1097.93 1586.09 309.382 1207.65 1042.57 701.84 804.986 623.736 1530.17 1325 1697.99 1515.2 314.431 977.976 1028.59 1071.23 437.959 529.561 930.754 1206.67 1636.19 3999.99 688.089 655.075 1372.91 2557.2 1762.43 4328.32 1266.2 1063.8 3312.04 1634.18 1642.9 2164.77 786.014 1906.73 2331 1404.06
706000 1640.68 912.061 569.174 1098.79 1592.31 310.5 1207.32 1046.97 705.467 808.563 626.153 1531.83 1327.61 1700.16 1518.04 313.575 977.305 1030.49 1072.5 437.687 524.78 930.895 1206.18 1641.3 3994.62 691.685 655.852 1368.14 2567.84 1766.91 4333.17 1264.23 1067.57 3324.99 1630.05 1645.06 2168.38 788.169 1914.96 2341.47 1406.34
708000 1646.55 912.542 569.755 1098.94 1598.9 311.581 1207.53 1051.39 709.08 811.721 628.952 1534.21 1330.37 1701.72 1518.95 312.984 975.433 1033.22 1074.14 437.193 521.025 929.864 1205.43 1649.13 3989.37 694.787 655.93 1363.29 2579.46 1770.75 4335.86 1263.17 1072.32 3337.77 1624.33 1646.81 2172.05 789.197 1922.51 2352.64 1408.52
710000 1651.5 912.175 571.059 1098.46 1605.35 311.648 1207.13 1055.21 713.091 815.306 632.103 1536.82 1332.21 1705.38 1519.82 310.837 974.408 1036.43 1076.25 435.32 516.79 929.34 1203.72 1656.82 3982.35 696.075 656.165 1358.74 2591.13 1774.11 4339.47 1261.88 1075.6 3351.81 1619.86 1649.52 2174.4 790.656 1930.21 2362.9 1410.55
712000 1654.29 912.27 572.184 1098.46 1611.68 311.99 1207.5 1058.44 716.072 817.845 633.898 1539.39 1334.31 1707.65 1521.87 309.357 973.496 1039.79 1078.8 434.206 514.059 929.589 1201.52 1665.6 3975.36 697.33 657.292 1353.48 2602.71 1778 4343.39 1260.71 1079.05 3365.08 1615.47 1653.2 2175.07 793.045 1937.35 2373.39 1412.61
714000 1657.75 913.01 573.138 1099.52 1617.79 311.716 1207.76 1061.91 719.513 819.899 637.002 1541.9 1335.06 1710.86 1522.21 307.331 971.745 1041.66 1082.15 432.508 512.893 929.727 1199.74 1674.33 3968.12 698.464 658.536 1349.3 2614.85 1781.57 4347.39 1258.35 1083.01 3377.12 1611.78 1656.58 2175.37 795.244 1945.07 2383.45 1414.63
716000 1660.11 914.523 573.675 1099.29 1623.98 311.951 1209.11 1064.98 724.068 823.405 640.139 1545.77 1336.22 1713.91 1521.98 305.978 969.58 1045.25 1086.33 431.627 511.728 930.602 1198.48 1681.81 3961.52 698.691 658.76 1344.82 2628.62 1787.61 4350.74 1256.89 1086.91 3390.2 1608.69 1658.92 2176.2 797.745 1952.79 2393.57 1416.93
718000 1663.87 917.056 574.65 1099.05 1630.37 311.609 1210.53 1067.76 728.831 827.649 642.616 1548.47 1338.44 1718.15 1522.79 305.312 970.439 1049.39 1091.15 431.414 510.732 931.231 1198.09 1690.41 3952.39 698.692 658.659 1338.3 2641.95 1792.66 4353.09 1256.18 1090.62 3402.64 1606.58 1660.09 2176.31 800.031 1960.93 2404.72 1419.35
720000 1667.94 920.448 575.518 1098.57 1638.1 311.036 1211.81 1071.39 733.949 831.043 644.424 1551.26 1341.06 1721.93 1522.82 305.977 971.567 1053.58 1096.45 432.115 510.188 931.509 1198.02 1698.12 3941.56 698.704 657.776 1332.03 2656 1798.51 4353.57 1256.21 1094.14 3414.03 1605.94 1661.72 2174.76 801.829 1967.58 2414.57 1421.69
722000 1670.99 924.523 575.444 1096.64 1645.12 310.078 1212.15 1074.84 738.595 834.657 645.955 1555.17 1342.84 1724.85 1522.5 306.869 971.502 1058.07 1101.73 431.464 508.93 932.065 1198.68 1706.75 3931.2 699.544 657.71 1328.23 2669.67 1803.92 4354.93 1254.94 1099.14 3426.69 1604.59 1664.17 2172.51 803.5 1974.97 2423.79 1424
724000 1674.05 927.386 576.212 1095.99 1652.07 309.123 1214.01 1077.33 742.962 838.79 647.403 1559.58 1343.74 1727.61 1521.87 308.101 971.167 1063.34 1106.96 430.807 509.098 931.332 1199.6 1714.57 3922.12 699.664 657.636 1324.31 2684.17 1809.21 4356.73 1252.48 1103.5 3439.76 1602.88 1664.73 2170.21 805.792 1982.54 2434.46 1426.33
726000 1676.49 932.047 577.321 1095.97 1658.23 309.016 1215.47 1081.18 746.528 842.683 649.356 1564.59 1344.39 1732.49 1522.32 310.39 971.086 1067.37 1112.01 430.49 508.354 930.364 1200.37 1723.42 3912.13 699.169 658.021 1319.84 2698.01 1814.87 4359.38 1249.77 1108.68 3454.8 1598.65 1663.49 2168.91 809.16 1990.88 2445.34 1428.83
728000 1677.51 935.796 578.818 1095.84 1665.2 308.341 1218.26 1084.04 749.093 847.243 650.317 1570.6 1344.13 1737.75 1523.77 311.911 969.197 1071.44 1117.72 429.414 507.064 928.916 1201.96 1732.49 3903.51 699.373 658.348 1316.33 2712.75 1822.22 4361.52 1245.9 1114.14 3470.43 1593.57 1661.86 2169 811.493 1997.11 2457.12 1431.29
730000 1679.4 939.813 581.256 1096.14 1671.35 307.992 1221.84 1087.05 751.001 851.927 651.294 1576.01 1342.24 1743.3 1524.65 313.096 966.433 1074.52 1125.07 428.907 506.601 927.252 1202.25 1741.16 3895.48 700.685 658.239 1314.77 2726.58 1830.15 4361.59 1242.85 1119.84 3484.41 1590.98 1660.05 2168.4 813.488 2003.17 2468.5 1433.74
732000 1681.06 943.779 582.183 1096.56 1677.56 308.603 1224.44 1088.72 753.426 856.227 652.217 1581.19 1341.45 1748.38 1525.26 314.691 962.08 1077.77 1131.57 428.594 505.927 924.722 1203.12 1749.32 3889.06 700.575 658.44 1314.22 2738.5 1837.62 4360.44 1239.31 1127.03 3496.83 1587.89 1658.83 2167.08 815.626 2011.18 2480.33 1436.05
734000 1683.86 947.553 583.035 1095.43 1682.61 309.484 1227.05 1090.26 755.585 860.606 653.433 1587.37 1339.25 1753.54 1524.07 316.095 956.796 1081.37 1137.62 427.515 505.047 922.441 1205.29 1758.91 3883.77 699.649 658.884 1314.7 2750.82 1844.94 4359.58 1234.62 1134.59 3508.74 1585.05 1657.37 2166.35 817.453 2020.53 2492.95 1438.36
736000 1685.9 950.18 584.553 1094.86 1688.51 309.684 1230.49 1093.69 758.664 864.09 655.204 1594.07 1336.89 1757.92 1523.83 317.14 950.539 1086.12 1144.19 425.642 503.986 919.162 1207.58 1770.05 3879.29 697.858 658.928 1316.04 2764.57 1852.41 4358.08 1230.64 1141.22 3521.37 1581.24 1655.51 2164.88 818.446 2029.43 2505.6 1440.71
738000 1688.26 950.931 586.575 1095.64 1693.67 310.291 1232.81 1098.09 761.272 867.388 656.483 1601.42 1335.01 1761.98 1521.91 317.381 943.121 1089.53 1150.12 424.398 502.833 917.006 1211.21 1780.4 3874.09 695.112 659.8 1316.09 2778.3 1859.56 4357.46 1227.04 1147.29 3533.34 1576.17 1653.46 2165.71 819.729 2039.45 2518.35 1442.97
740000 1691.51 953.074 589.091 1096.7 1699.77 310.952 1234.62 1103.54 763.412 871.044 659.441 1609.39 1332.02 1765.33 1517.86 318.24 934.647 1092.7 1156.32 422.937 501.414 914.391 1215.8 1789.4 3867.85 693.482 660.284 1315.25 2790.19 1866.53 4356.76 1224.8 1151.82 3542.39 1571.66 1650.73 2168.33 818.709 2048.66 2531.03 1445.05
742000 1695.01 956.087 592.741 1097.93 1705.33 312.503 1237.33 1108.54 766.309 874.887 662.352 1617.14 1327.72 1769.04 1515.19 318.623 926.87 1095.11 1163.19 420.221 500.778 912.694 1220.05 1799.17 3861.94 690.96 661.121 1315.14 2802.14 1873.01 4354.69 1224.42 1155.96 3551.61 1564.66 1647.23 2174.33 819.388 2057.22 2544.55 1447.33
744000 1696.97 959.592 595.849 1100.45 1710.26 314.132 1239.27 1111.89 769.597 878.167 663.918 1625.12 1324.48 1773.36 1512.29 319.124 920.439 1099.08 1170.94 417.016 500.787 909.876 1222.54 1808.05 3856.23 689.5 662.515 1313.76 2814.62 1879.32 4353.77 1223.91 1160.04 3559.17 1557.89 1644.22 2179.9 821.756 2067.15 2557.83 1449.62
746000 1699.35 962.155 599.212 1101.81 1716.19 315.754 1241.92 1114.8 772.052 881.941 665.878 1632.12 1320.95 1776.27 1509.15 319.444 913.851 1102.74 1178.14 412.929 500.579 906.923 1224.04 1816.72 3848.51 688.173 664.816 1311.55 2827.67 1885.92 4352.9 1223.57 1162.47 3568.03 1551.4 1642.23 2184.94 822.624 2077.7 2571.89 1451.73
748000 1702.34 966.494 602.411 1102.93 1722.39 317.391 1245 1117.76 774.432 884.591 669.41 1638.32 1317.78 1778.5 1506.62 319.917 907.96 1107.03 1184.58 409.407 500.734 903.448 1225.56 1825.12 3840.16 687.083 667.222 1310.48 2841.36 1891.84 4354.96 1223.51 1165.03 3577.31 1544.17 1641.32 2189.51 822.474 2089.62 2585.81 1454.05
750000 1704.93 970.476 605.904 1104.49 1728.27 318.573 1247.87 1122.04 776.925 886.364 671.352 1643.67 1315.62 1781.86 1504.12 320.787 902.283 1110.27 1191.45 406.754 500.795 900.271 1226.4 1832.86 3831.89 686.615 670.085 1310.81 2854.58 1897.27 4358.93 1223.53 1167.39 3587.44 1534.89 1640.51 2192.76 822.349 2100.7 2597.87 1456.3
752000 1706.83 974.757 609.589 1104.23 1733.55 317.888 1251.49 1125.51 779.771 889.246 673.326 1649.9 1314.9 1784.55 1503.19 321.611 895.744 1113.43 1199.26 405.206 499.967 895.87 1227.1 1841.92 3824.97 685.743 672.089 1314.16 2868.65 1903.17 4362.38 1224.75 1169.29 3596.58 1525.5 1640.31 2195.46 823.921 2111.74 2610 1458.69
754000 1709.6 979.797 613.579 1104.49 1739.12 316.547 1254.38 1129.76 782.883 891.963 676.221 1658.56 1314.17 1786.17 1503.57 322.713 888.784 1117.5 1206.79 403.045 499.329 894.155 1227.19 1848.99 3817.12 682.741 675.055 1317.37 2881.84 1909.35 4366.55 1224.72 1170.77 3605.32 1514.99 1640.75 2199.53 825.93 2122.97 2623.49 1461.19
756000 1712.78 984.04 618.104 1103.95 1744.57 316.778 1257.91 1134.07 785.465 894.458 679.883 1667.88 1312.16 1787.78 1503.86 324.345 882.788 1121.19 1215.82 400.981 498.419 892.869 1225.61 1856.48 3809.28 681.052 677.632 1321.07 2895.65 1916.92 4370.22 1226.35 1171.93 3613.6 1504.94 1641.73 2204.72 827.296 2134.04 2638.16 1463.92
758000 1717.91 988.064 621.449 1103.87 1749.92 316.404 1260.2 1137.59 789.733 896.927 684.162 1677.27 1310.31 1789.17 1503.17 327.252 876.79 1126.13 1223.97 399.317 495.494 892.398 1224.59 1865.02 3801.94 679.887 679.895 1322.92 2908.67 1924.6 4371.96 1228.09 1171.67 3621.65 1497.01 1642.56 2209.83 829.351 2145.25 2653.1 1466.64
760000 1724.59 991.068 625.428 1102.68 1755.05 315.859 1261.29 1141.6 793.94 898.835 688.714 1686.8 1308.47 1790.9 1502.2 330.512 870.983 1131.08 1230.67 397.599 491.415 892.552 1224.59 1873.61 3792.07 679.918 682.713 1323.65 2921.01 1933.19 4371.8 1230.69 1171.25 3629.05 1491.71 1642.57 2214.02 830.577 2158.47 2667.7 1469.27
762000 1729.95 994.989 627.367 1100.71 1760.95 315.629 1263.53 1145.3 798.142 901.888 694.438 1696.36 1307.87 1792.37 1500.59 333.775 864.942 1135.85 1238.52 394.376 487.282 891.438 1225.39 1882.26 3782.93 680.284 684.94 1324.38 2934.14 1941.6 4374.53 1232.49 1169.19 3636.95 1486.37 1642.68 2218.22 831.784 2171.28 2682.83 1471.96
764000 1735.26 999.226 628.757 1099.11 1766.56 316.554 1265.07 1148.91 800.925 905.13 698.312 1705.1 1306.15 1792.98 1499.37 336.864 858.404 1139.22 1244.79 391.59 482.867 890.123 1225.52 1889.78 3774.9 681.638 688.27 1324.66 2946.79 1949.96 4374.03 1233.43 1166.69 3646.55 1480.32 1642.22 2224.03 833.208 2184.27 2698.7 1474.41
766000 1740.88 1003.47 631.211 1098.85 1772.13 316.845 1266.76 1151.92 804.117 908.583 702.08 1712.8 1303.41 1792.88 1497.9 340.075 849.736 1143.45 1250.23 390.022 478.324 890.72 1227.62 1897.94 3765.19 682.991 690.185 1327.83 2958.81 1958.57 4372.69 1232.3 1166.04 3656.61 1473.84 1640.95 2228.45 834.634 2197.53 2713.57 1476.8
768000 1745.52 1006.95 634.209 1097.82 1777.58 317.816 1268.56 1154.8 807.907 912.819 706.285 1720.97 1300.37 1792.43 1494.76 343.581 841.133 1147.08 1254.58 388.436 474.127 889.68 1228.72 1907 3756.14 683.458 691.444 1331.19 2971.12 1968.74 4370.16 1230.26 1164.51 3665.78 1469.49 1640.21 2233.64 835.119 2211.11 2727.05 1479.06
770000 1749.52 1010.85 636.772 1096.56 1783.4 318.763 1268.95 1157.8 812.959 916.036 710.045 1729.36 1297.77 1792.37 1493.3 346.504 831.572 1148.92 1258.84 387.253 470.415 889.19 1228.8 1917.34 3748.31 684.517 692.361 1334.68 2982.08 1980.17 4369.42 1227.66 1162.48 3675.36 1463.22 1639.74 2238.62 835.588 2224.58 2741.47 1481.34
772000 1753.68 1014.16 638.808 1095.1 1788.27 320.622 1269.95 1163.04 818.597 918.898 714.292 1738.92 1294.33 1792.29 1493.43 349.018 823.039 1151.63 1263.04 386.315 468.088 888.262 1230.25 1928.2 3739.71 685.869 692.942 1339.64 2993.46 1991.57 4367.89 1225.1 1161.06 3684.71 1456.54 1640.05 2243.96 839.45 2240.48 2756.06 1484.02
774000 1759.25 1016.89 641.947 1094.67 1792.32 322.967 1271.67 1167.95 823.993 921.771 719.705 1748.15 1289.12 1792.69 1492.8 351.265 815.023 1156.14 1265.68 385.025 466.233 887.14 1232.22 1938.98 3730.03 686.154 695.171 1345.07 3006.3 2001.51 4367.96 1223.53 1159.03 3692.3 1451.04 1641.05 2249.75 844.368 2255.8 2772.53 1486.88
776000 1764.95 1018.83 646.062 1092.91 1794.62 326.707 1273.44 1173.35 828.967 924.236 724.087 1758.11 1284.37 1792.4 1492.7 352.78 808.689 1160.5 1266.71 382.835 464.145 886.747 1233.48 1950.1 3717.59 686.147 698.772 1349.66 3017.01 2011.13 4368.24 1223.08 1159.14 3698.95 1445.46 1642.81 2256.97 849.519 2271.7 2787.44 1489.63
778000 1771.2 1020.19 649.824 1091.51 1796.81 330.874 1276.2 1178.74 833.729 925.638 727.116 1768.18 1280.63 1790.43 1493.23 353.321 802.825 1163.73 1266.85 381.926 462.56 887.433 1235.49 1959.6 3704.32 686.004 702.533 1353.17 3028.38 2021.11 4368.81 1221.41 1159.47 3707.35 1441.57 1643.64 2263.25 856.009 2288.07 2802.25 1492.38
780000 1777.01 1021.48 653.881 1089.22 1799.12 334.989 1278.45 1184.53 838.98 928.228 730.233 1776.92 1276.75 1789.86 1495.38 353.832 798.682 1167.15 1266.51 381.492 461.965 888.961 1239.16 1970.34 3691.37 686.398 706.055 1355.81 3039.38 2032.01 4367.89 1219.53 1160.72 3717.73 1435.19 1645.37 2269.33 860.788 2303.69 2817.6 1495.3
782000 1784.06 1024.74 658.122 1087.57 1802.23 338.941 1280.77 1188.75 844.133 930.011 733.788 1786.31 1272.73 1790.51 1497.05 354.043 794.367 1169.71 1266.64 381.838 460.678 888.856 1240.93 1980.61 3676.21 685.84 707.698 1358.8 3049.87 2042.49 4364.48 1217.49 1163.26 3726.43 1428.96 1646.25 2276.27 866.079 2318.94 2831.59 1497.95
784000 1791.21 1027.22 662.372 1086.28 1806.08 342.566 1282.48 1193.05 848.249 932.806 737.844 1795.78 1269.55 1791.03 1498.03 354.188 791.242 1173.16 1266.7 381.746 459.063 888.876 1243.36 1991.06 3661.95 683.218 709.346 1362.68 3059.48 2053.06 4359.78 1215.96 1165.47 3735.03 1423.78 1647.78 2282.15 871.368 2333.55 2846.78 1500.63
786000 1797.61 1030.54 666.727 1084.99 1811.49 345.176 1285.08 1196.79 852.746 935.89 741.323 1804.03 1264.85 1792.43 1497.03 354.489 787.522 1175.63 1266.65 381.829 457.94 889.445 1244.49 2001.89 3645.7 681.172 710.716 1366.54 3071 2063.15 4355.86 1213.85 1167.39 3743.43 1417.2 1649.02 2288.12 876.91 2346.57 2862.78 1503.15
788000 1802.35 1033.84 670.762 1084.19 1816.92 349.681 1288.69 1200.34 856.399 939.576 744.992 1813.22 1260.7 1794.61 1497.33 355.271 784.654 1177.63 1267.44 383.104 458.204 889.857 1245.44 2010.85 3631.12 679.238 712.456 1369.74 3081.95 2072.84 4353.66 1211.69 1168.92 3752.04 1410.4 1650.55 2294.01 881.668 2361.27 2878.32 1505.9
790000 1807.57 1036.86 674.883 1082.65 1821.49 354.78 1292.83 1203.61 860.475 943.942 749.384 1821.36 1256.31 1797.7 1498.91 355.43 781.741 1179.57 1266.95 384.811 458.267 890.301 1247.73 2020.08 3616.8 677.264 714.748 1372.29 3092.5 2081.45 4352.33 1209.43 1170.49 3760.12 1403.64 1651.69 2298.85 884.202 2375.49 2893.12 1508.55
792000 1813.46 1039.95 678.567 1081.24 1825.37 358.828 1297.28 1207.29 864.576 947.912 754.279 1830.04 1251.64 1799.71 1499.5 356.688 779.317 1181.57 1265.82 386.402 458.905 892.333 1251.05 2028.25 3604.92 674.847 716.687 1377.65 3102.23 2091.61 4349.62 1207.89 1172.24 3770.04 1395.68 1654.18 2305.36 887.815 2389.44 2909.23 1511.49
794000 1817.75 1042.78 682.274 1080.43 1829.29 362.883 1300.82 1210.55 869.519 950.746 759.583 1838.38 1248.3 1803.54 1501.45 358.466 777.098 1183.94 1265.61 387.844 459.043 896.162 1255.15 2038.21 3591.97 671.768 718.482 1382.04 3112.68 2103.47 4345.97 1204.35 1172.95 3779.84 1387.59 1655.86 2311.58 891.017 2404.2 2924.44 1514.45
796000 1821.81 1045.31 685.921 1079.15 1831.93 365.399 1303.12 1212.96 874.207 953.731 763.199 1847.13 1246.37 1807.46 1504.69 360.685 774.544 1187.15 1264.89 388.445 460.288 899.102 1259.46 2047.69 3578.27 668.654 721.371 1387.89 3121.52 2114.03 4342.01 1200.54 1173.79 3789.7 1380.07 1656.94 2317.83 893.729 2418.44 2939.05 1517.21
798000 1825.5 1048.02 689.264 1077.22 1833.5 368.03 1307.2 1215.41 878.736 957.949 767.22 1854.59 1244.83 1810.27 1506.64 362.926 770.699 1191.84 1264.22 388.8 461.452 901.607 1264.62 2056.48 3565.69 665.643 724.054 1392.95 3130.88 2123.35 4334.83 1196.62 1172.73 3798.83 1372.07 1658.6 2324.76 896.1 2434.5 2953.4 1519.8
800000 1828.06 1051 691.653 1074.66 1833.99 370.895 1312.95 1217.83 884.286 962.513 770.671 1861.72 1242.53 1814.1 1509.1 364.817 767.359 1194.86 1265.46 389.657 462.853 903.843 1269.58 2065.68 3552.9 664.401 728.524 1397.21 3140.91 2133.98 4327.04 1192.1 1171.99 3807.09 1362.73 1660.36 2330.72 899.831 2449.57 2966.79 1522.4
802000 1830.07 1051.23 693.783 1071.61 1834.27 373.451 1319.04 1220.73 889.779 965.654 774.768 1870.57 1239.91 1817.82 1511.96 366.829 764.461 1197.07 1265.91 389.364 464.815 904.187 1273.48 2075.17 3539.3 663.851 730.894 1400.81 3150.27 2144 4321.29 1186.82 1171.5 3813.52 1353.41 1664.49 2334.3 903.17 2464.39 2980.51 1524.71
804000 1831.76 1051.94 696.099 1069.76 1834.3 375.372 1324.18 1223.09 895.941 967.664 779.209 1878.23 1237.37 1821.88 1513.72 368.788 761.32 1198.51 1265.75 389.217 467.281 904.156 1275.49 2086.19 3528.37 664.607 732.754 1403.84 3160.34 2152.76 4314.39 1182.33 1170.6 3821.57 1344.76 1668.3 2339.02 906.104 2479.81 2992.86 1526.99
806000 1834.13 1053.26 698.299 1068.37 1833.64 378.13 1329.16 1225.83 902.61 969.282 783.005 1886.02 1233.66 1826.29 1513.31 370.724 759.41 1199.99 1267.57 389.255 469.267 906.261 1276.9 2097.28 3520.08 666.196 734.693 1408.71 3169.5 2162.41 4308.28 1177.34 1170.19 3828.27 1336.39 1671.46 2344.76 908.545 2493.77 3005.62 1529.45
808000 1835.85 1053.15 698.649 1065.74 1834.17 379.823 1334.41 1228.35 908.92 970.954 787.01 1894.21 1229.59 1829.71 1514.36 372.734 757.325 1201.87 1270.19 390.195 470.452 907.681 1279.2 2108.26 3510.73 669.734 736.209 1414.27 3178.56 2174.12 4305.03 1171.18 1169.15 3836.22 1327.43 1676.26 2351.94 910.836 2507.74 3015.89 1531.95
810000 1836.42 1052.93 698.726 1063.48 1834.8 382.623 1338.28 1230.61 913.709 973.703 791.963 1902.26 1227.37 1832.41 1514.84 374.618 754.782 1201.85 1271.66 390.048 473.065 908.963 1280.87 2120.29 3504.79 672.94 737.402 1420.58 3187.98 2187.02 4302.72 1165.85 1168.27 3844.59 1316.85 1681.48 2360.04 913.672 2521.42 3028.07 1534.6
812000 1834.77 1053.02 698.319 1061.56 1836.25 386.147 1342.71 1231.94 917.341 976.837 796.992 1909.41 1226.36 1835.94 1513.48 376.739 751.996 1202.2 1273.27 392.144 474.548 909.598 1283.02 2132.24 3499.46 676.967 738.086 1425.53 3197.94 2199.27 4300 1160.44 1166.2 3853.86 1307.8 1686.33 2368.06 917.806 2535.18 3039.42 1537.23
814000 1833.34 1054.68 697.53 1058.39 1837.04 389.151 1348.25 1233.81 920.247 979.581 803.677 1915.75 1225.33 1840.32 1512.01 378.56 749.287 1203.71 1276.36 393.878 475.823 910.087 1287.7 2146.01 3492.38 683.375 739.241 1431.53 3206.62 2210.88 4298.37 1154.4 1165.81 3863.89 1297.53 1692.51 2374.09 918.904 2548.13 3050.29 1539.96
816000 1832.47 1055.94 697.405 1056.16 1838.91 391.11 1353.63 1235.71 923.247 982.764 809.144 1923.04 1225 1846.42 1512.51 379.927 746.061 1204.77 1279.44 395.78 476.411 910.289 1291.85 2158.09 3484.92 689.174 738.803 1437.33 3216.44 2222.02 4297.94 1149.34 1166.25 3873.26 1288.95 1699.5 2379.97 921.862 2562.69 3060.82 1542.88
818000 1832.82 1056.99 698.645 1053.9 1840.47 393.283 1359.3 1237.12 926.479 986.419 815.001 1932.06 1224.8 1852.97 1511.78 379.98 744.028 1205.28 1283.46 397.941 478.011 911.362 1295.04 2168.35 3478.08 695.225 740.102 1441.28 3226.6 2233.03 4298.56 1143.1 1167.89 3884.91 1280.4 1707.15 2386.55 924.123 2576.53 3071.02 1546
820000 1833.67 1057.97 700.93 1051.51 1841.91 396.268 1365.92 1238.92 930.742 989.054 820.254 1939.58 1225.19 1859.82 1510.85 380.453 743.034 1207.1 1288.06 399.051 480.341 911.762 1299.51 2178.42 3471.66 700.235 740.239 1444.54 3236.21 2242.97 4298.95 1136.19 1167.8 3895.78 1269.3 1714.61 2395.1 925.384 2591.94 3082.76 1549.1
822000 1836.02 1060 703.55 1047.91 1843.32 399.321 1372.78 1240.01 934.248 991.483 824.392 1946.83 1224.45 1866.31 1510 382.421 741.974 1209.39 1290.64 400.5 483.153 912.614 1303.86 2187.62 3466.57 706.338 740.178 1446.49 3246.38 2251.79 4299.1 1131.25 1167.77 3908.31 1259.28 1722.45 2403.65 927.321 2606.91 3093.72 1552.26
824000 1838.4 1061.07 706.023 1043.68 1844.23 402.03 1376.81 1241.38 937.442 994.706 830.244 1955.34 1223.67 1871.9 1508.73 383.297 740.634 1212.13 1294.19 401.345 486.985 913.056 1308.13 2196.43 3460.13 711.212 741.48 1449.1 3255.8 2261.09 4301.75 1125.27 1168.08 3918.83 1248.92 1729.29 2411.24 930.176 2623.68 3101.13 1555.23
826000 1840.75 1061.9 707.775 1042.15 1846.54 405.602 1380.24 1241.84 942.101 998.493 835.162 1964.46 1223.08 1876.94 1507.36 384.772 739.044 1215.3 1298.64 400.274 490.184 913 1311.54 2206.87 3452.32 715.378 742.411 1452.28 3265.36 2270.64 4302.05 1121.13 1167.68 3926.14 1239.05 1737.4 2417.45 932.432 2640.83 3106.4 1558.07
828000 1844.01 1063 710.026 1039.35 1849.66 407.573 1382.72 1241.01 947.952 1001.12 839.409 1972.02 1222.72 1881.97 1507.36 385.11 739.586 1218.64 1305.22 400.307 493.018 912.925 1314.29 2217.61 3443.66 719.516 742.051 1456.1 3275.55 2279.43 4304.92 1115.27 1167.19 3934.4 1227.62 1745.32 2424.77 936.831 2657.93 3112.83 1561
830000 1846.28 1064.69 711.977 1036.39 1852.4 408.786 1385.52 1241.12 955.025 1003.26 843.342 1980.82 1223.38 1888.98 1506.75 386.11 740.616 1221.65 1310.24 400.752 496.916 912.241 1317.11 2228.27 3433.75 723.616 743.122 1460.18 3284.68 2288.04 4307.43 1110.27 1167.06 3941.07 1218.52 1753.97 2431.64 942.808 2675.26 3118.44 1564.06
832000 1849.99 1066.86 714.5 1033.51 1855.03 410.338 1388.53 1241.85 960.708 1005.47 847.043 1991.38 1224.02 1896.69 1506.05 386.831 740.815 1223.46 1315.24 401.004 501.05 911.814 1319.32 2239.68 3424.73 728.577 745.263 1464.67 3292.99 2296.2 4309.93 1105 1167.41 3948.91 1207.44 1763.72 2439.89 948.762 2691.32 3125.53 1567.29
834000 1852.37 1068.39 717.491 1030.01 1857.24 411.581 1391.79 1241.56 966.814 1006.89 850.448 2001.8 1225.72 1904.87 1506.79 388.107 740.177 1225.72 1320.03 401.522 504.035 912.305 1322.56 2250.88 3412.66 734.422 745.637 1469.7 3302.15 2303.95 4314.18 1097.67 1166.39 3956.04 1197.21 1774.44 2447.75 955.183 2707.08 3132.33 1570.4
836000 1855.1 1069.97 720.448 1025.04 1859.76 412.377 1394.6 1241.25 971.793 1007.52 851.554 2011.28 1226.34 1910.37 1508.1 388.997 738.62 1226.73 1324.29 400.445 506.24 913.487 1326.86 2262.92 3399.15 737.178 746.887 1473.45 3310.02 2309.43 4317.75 1088.61 1164.67 3962.54 1187.9 1786.29 2454.75 961.572 2719.91 3138.14 1572.81
838000 1858.76 1071.58 722.465 1019.58 1864.27 413.9 1397.19 1242.53 975.342 1007.99 853.031 2019.4 1227.08 1914.58 1508.85 388.849 735.582 1226.98 1327.99 399.555 507.912 915.009 1330.83 2273.89 3384.66 738.993 748.389 1477.59 3318.02 2314.6 4321.08 1082.09 1163.41 3970.39 1177.64 1797.24 2458.62 968.308 2732.98 3143.83 1575.02
840000 1862.38 1073.21 725.516 1013.63 1870.51 414.768 1399.64 1242.22 976.53 1008.85 855.194 2026.63 1226.07 1918.76 1509.73 388.734 732.527 1227.3 1332.57 397.985 508.617 916.174 1334.64 2284.5 3370.41 739.151 750.777 1482.18 3327.09 2320.04 4323.61 1075.51 1161.6 3978.08 1167.6 1806.13 2462.58 975.789 2747.21 3150.42 1577.12
842000 1866.5 1075.09 727.025 1008.04 1877.06 415.919 1400.69 1242.19 979.044 1010.39 857.945 2033.42 1225.04 1921.37 1510.83 389.679 730.517 1228.28 1337.58 395.242 509.384 916.863 1340 2294.4 3353.93 737.657 752.685 1486.58 3336.06 2327.29 4324.92 1067.82 1159.25 3985.53 1157.78 1815.24 2466.66 982.704 2762.17 3156.35 1579.13
844000 1869 1077.08 730.124 1001.44 1882.2 418.14 1403.17 1242.48 980.807 1010.16 860.248 2041.46 1222.51 1923.7 1511.1 392.316 727.53 1230.93 1342.85 392.714 509.293 916.393 1346.22 2303.79 3337.19 739.076 752.486 1490.45 3344.74 2333.42 4325.95 1059.47 1156.95 3991.65 1151.01 1823.57 2472.17 987.494 2779.48 3163.14 1581.1
846000 1869.96 1078.47 734.031 996.033 1886.14 419.303 1406.88 1241.69 982.261 1010.12 860.843 2049.14 1219.39 1925.92 1510.79 394.879 725.755 1234.22 1348.28 389.366 508.894 915.718 1352.08 2312.71 3321.42 741.078 753.99 1494.58 3355.13 2340.85 4327.31 1051.83 1155.47 3999.55 1145.04 1830.7 2477.77 991.689 2795.53 3171.17 1583.15
848000 1874.16 1080.55 737.05 991.753 1890.48 420.41 1410.6 1239.88 984.923 1011.45 861.675 2054.8 1217.3 1929.49 1511 396.875 724.834 1239.31 1352.51 385.37 509.04 915.673 1356.29 2320.85 3306.54 742.544 753.076 1499.08 3367.56 2348.26 4329.55 1046.41 1155.07 4007.73 1137.66 1838.15 2482.39 994.771 2810.46 3179.44 1585.37
850000 1877.35 1082.06 740.306 988.187 1893.74 422.22 1411.99 1239.65 986.882 1012.25 861.921 2061.47 1213.31 1932.2 1509.77 398.546 723.807 1245 1357.54 381.139 509.859 916.422 1361.08 2328.51 3288.41 744.492 751.805 1501.98 3379.84 2357.36 4330.95 1039.12 1154.04 4018.45 1130.79 1846.25 2487.26 996.242 2826.96 3188.12 1587.43
852000 1881.56 1084.82 742.733 985.632 1896.98 424.366 1413.11 1238.96 989.275 1012.59 861.903 2068.72 1210.83 1936.89 1507.28 399.985 721.414 1249.78 1362.2 376.324 511.497 918.256 1366.4 2334.92 3270.21 747.746 752.232 1503.95 3390.76 2365.54 4331.69 1032.09 1153.04 4030.23 1122.12 1853.7 2492.85 998.048 2845.09 3198.35 1589.6
854000 1887.07 1088.72 745.812 982.515 1900.26 425.539 1414.36 1237.97 990.576 1011.69 861.135 2074.9 1208.84 1940.85 1503.19 402.159 718.638 1254.46 1367.62 371.703 512.817 920.338 1371.7 2341.82 3253.77 752.43 754.17 1505.95 3403.17 2374.44 4331.51 1027.4 1151.84 4043.42 1111.4 1861.12 2497.71 1000.08 2862.99 3210.36 1591.91
856000 1891.75 1091.09 750.108 979.574 1903.79 428.421 1415.54 1237.36 992.382 1011.05 860.253 2080.14 1207.08 1946.22 1499.21 404.232 716.569 1258.02 1372.7 367.403 513.701 921.472 1375.98 2348.68 3239.75 756.63 756.894 1507.69 3416.48 2382.85 4330.3 1021.28 1150.62 4056.43 1102.81 1869.61 2501.44 1003.86 2880.74 3222.5 1594.32
858000 1896.23 1093.89 754.105 976.701 1908.17 430.576 1415.33 1237.04 993.665 1009.78 859.683 2085.61 1205.05 1950.88 1495.75 406.621 714.55 1261.31 1376.05 362.593 513.954 922.51 1381.6 2356.05 3226.8 762.76 759.262 1507.39 3429.95 2390.37 4330.31 1013.83 1149.12 4070.26 1092.67 1879.61 2506.33 1006.23 2898.55 3232.28 1596.59
860000 1898.26 1096.53 758.995 973.021 1914.23 433.71 1416.39 1236.03 996.525 1009.2 859.187 2089.74 1200.61 1955.59 1493.42 409.041 712.903 1265 1378.04 358.441 515.082 921.912 1387.77 2362.92 3214.28 768.756 762.246 1506.17 3443.94 2397.63 4330.9 1007.29 1147.11 4086.18 1084.42 1890.42 2512.43 1009.38 2916.54 3238.2 1598.96
862000 1900.07 1099.87 764.009 970.008 1921.26 436.972 1417.17 1235.04 1000.28 1008.69 858.038 2094.43 1196.38 1960.7 1493.49 410.594 709.557 1267.43 1381.2 353.846 516.803 920.593 1392.63 2368.78 3200.42 773.707 765.46 1504.56 3455.68 2405.08 4331.25 1002.9 1146.31 4102.23 1076.67 1900.79 2518.88 1012.32 2932.55 3243.98 1601.26
864000 1902.63 1101.49 769.444 967.028 1926.36 441.141 1417.01 1233.07 1005.12 1009.89 857.622 2099.82 1191.22 1964.23 1494.31 413.15 706.154 1270.87 1383.15 349.342 518.728 919.985 1396.92 2371.81 3187 778.264 768.199 1503.17 3467.65 2411.86 4332.63 1000.42 1145.79 4118.54 1069.92 1910.19 2524.77 1014.95 2948.67 3248.07 1603.51
866000 1904.22 1104.11 774.662 963.539 1931.12 444.843 1417.18 1230.39 1009.07 1011.85 856.499 2104.93 1185.16 1967.92 1495.87 416.069 702.26 1275.78 1384.56 345.034 518.396 919.169 1399.62 2373.04 3175.17 783.233 769.288 1501.94 3481.44 2418.93 4335.17 997.891 1144.96 4134.19 1062.15 1920.25 2531.28 1017.84 2964.13 3251.48 1605.62
868000 1905.94 1106.63 779.094 960.519 1936.54 448.687 1417.6 1230.34 1012.39 1014.27 856.705 2110.35 1179.61 1971.31 1499.32 416.956 698.332 1281.02 1384.32 341.895 518.769 917.821 1401.38 2374.38 3162.94 789.197 770.743 1501.79 3493.77 2424.92 4338.88 995.204 1144.06 4151.05 1053.82 1929.79 2538.33 1017.34 2979.75 3256.56 1607.81
870000 1909.35 1109.35 782.971 956.825 1941.44 453.297 1419.03 1229.76 1015.95 1015.47 857.458 2116.23 1173.29 1973.57 1502.55 418.15 694.535 1286.11 1382.64 337.876 518.76 916.546 1401.55 2374.06 3150.58 795.762 773.135 1501.6 3506.34 2430.95 4342.62 995.149 1145.72 4167.03 1044.57 1939.1 2547.31 1016.09 2994.28 3262.74 1609.99
872000 1913.35 1112.91 787.272 951.491 1944.55 456.49 1421.08 1229.68 1019.35 1016.23 858.327 2123.61 1166.67 1975.75 1505.54 419.622 690.713 1289.25 1381.78 333.999 519.012 916.204 1400.68 2373.9 3137.84 800.885 776.07 1500.73 3518.01 2438.89 4348.14 993.309 1146.32 4184.22 1036.09 1950.15 2555.94 1015.86 3008.71 3269.11 1612.19
874000 1915.54 1116.58 791.773 947.726 1947.02 458.936 1424.03 1231.23 1022.19 1016.22 859.531 2129.12 1160.61 1978.26 1509.52 421.564 687.596 1291.77 1380.57 330.684 519.228 915.431 1401.34 2374.13 3124.21 805.731 780.063 1499.79 3528.13 2447.77 4351.25 990.837 1146.79 4201.23 1027.86 1961.83 2565.42 1017.23 3021.46 3273.94 1614.35
876000 1919.39 1118.86 796.116 942.353 1948.85 461.336 1426.79 1231.33 1023.35 1015.98 862.123 2135.68 1154.59 1981.17 1512.85 423.277 683.914 1294.94 1380.66 327.847 519.596 914.989 1400.83 2374.26 3109.83 811.159 784.088 1499.97 3537.83 2456.68 4353.71 988.989 1146.72 4218.82 1018.71 1972.72 2573.35 1016.85 3036.18 3279.79 1616.41
878000 1923.91 1120.38 800.095 937.628 1950.34 464.261 1428.61 1232.1 1025.06 1014.54 864.603 2142.03 1149.36 1982.14 1515.31 424.79 679.058 1298.98 1379.6 324.478 521.84 913.989 1399.19 2373.22 3098.56 815.583 787.41 1500.04 3547.05 2463.86 4356.41 986.405 1146.47 4235.68 1009.94 1984.9 2581.93 1016.53 3050.52 3287.86 1618.37
880000 1928.45 1122.39 804.06 934.132 1951.78 466.575 1430.94 1232.57 1028.02 1014.81 868.198 2149.97 1144.35 1981.68 1517.43 425.892 675.038 1303.69 1378.94 321.624 523.161 912.554 1398.65 2373.09 3086.09 818.98 790.681 1499.07 3559.54 2471.38 4357.98 984.345 1146.37 4249.44 1004.18 1996.97 2593.61 1015.59 3063.83 3296.45 1620.56
882000 1934.28 1124.27 809.137 930.938 1954.13 470.515 1431.91 1230.25 1030.75 1015.37 872.756 2158.76 1139.76 1981.03 1519.43 427.339 671.385 1308.29 1377.14 318.58 524.308 911.568 1397.59 2371.27 3072.96 820.664 792.638 1497.49 3571.31 2477.1 4358.22 982.696 1147.78 4263.36 999.75 2007.93 2606.01 1016.33 3078.98 3304.87 1622.72
884000 1938.71 1125.39 814.377 928.315 1956.12 472.667 1432.02 1229.07 1033.26 1017.66 876.217 2167.24 1135.41 1981.24 1520.7 428.472 669.683 1312.24 1377.4 315.926 526.207 911.047 1396.02 2370.16 3061.09 823.102 796.061 1497.05 3583.47 2481.28 4360.5 980.799 1148.09 4278.53 994.801 2021.21 2617.86 1018.17 3092.76 3315.41 1625.14
886000 1944.42 1125.06 819.27 925.816 1957.14 474.87 1432.49 1229.66 1034.63 1020.2 879.975 2176.29 1132.56 1980.25 1523.72 428.413 667.258 1315.65 1378.22 315.392 529.001 910.095 1394.61 2368.92 3050.36 825.797 798.37 1498.12 3595.55 2487.14 4363.79 979.698 1148.9 4292.88 988.743 2032.79 2630.14 1020.06 3108.31 3326.72 1627.78
888000 1950.08 1125.09 823.244 923.827 1958.79 476.691 1434.52 1231.67 1035.44 1022.3 883.74 2183.64 1130.23 1979.58 1528.43 427.94 666.967 1318.44 1381.01 314.272 530.545 908.546 1393.02 2368.22 3040.96 829.009 799.222 1500.94 3607.93 2495.59 4364.78 978.009 1148.58 4310.06 981.612 2043.81 2642.52 1023.13 3125.07 3338.65 1630.65
890000 1955.8 1125.52 826.122 920.244 1960.13 478.019 1437.03 1231.25 1037.47 1024.37 887.734 2188.39 1128.1 1979.46 1531.93 427.712 665.369 1322.83 1384.44 314.092 531.491 909.066 1390.42 2366.69 3032.1 832.785 801.823 1504.24 3621.91 2506.19 4366.16 975.146 1147.84 4325.69 976.04 2055.45 2653.54 1027.05 3141.79 3351.72 1633.58
892000 1961.6 1127.66 828.489 918.931 1962.66 479.278 1438.79 1232.14 1037.62 1027.17 891.826 2194.1 1125.57 1979.29 1536.2 426.493 663.32 1327.68 1388.17 313.596 532.205 909.645 1385.24 2366.24 3020.23 834.769 804.169 1508.9 3636.84 2518.74 4367.88 971.615 1146.8 4342.24 969.735 2068.56 2664.43 1029.37 3159.18 3363.87 1636.53
894000 1968.82 1131.27 831.192 917.802 1963.6 481.471 1440.64 1234.42 1038.69 1029.29 895.671 2198.7 1123.78 1977.66 1540.88 425.88 659.593 1332.97 1391.68 313.323 532.78 909.6 1382.36 2364.73 3008.48 837.368 807.592 1513.28 3651.25 2531.41 4370.11 967.38 1146.07 4359.54 966.492 2081.53 2674.86 1031.17 3175.61 3374.4 1639.58
896000 1973.53 1133.59 834.748 916.81 1963.62 483.4 1441.44 1238.37 1039.99 1030.25 899.673 2201.96 1122.7 1976.39 1545.16 426.266 655.496 1338.88 1396.19 312.38 532.899 909.039 1380.5 2362.45 2999.73 839.693 811.423 1518.32 3664.99 2542.92 4372.9 963.411 1145.54 4378.89 962.824 2095.49 2686.08 1032.45 3193.22 3388.01 1642.79
898000 1978.08 1134.22 838.65 913.961 1966.22 484.939 1442.94 1240.88 1042.69 1032.59 904.347 2205.48 1122.49 1977.1 1549.7 426.877 651.716 1343.34 1399.34 312.843 532.567 906.68 1378.32 2360.66 2992.06 844.1 814.855 1524.57 3679.48 2553.63 4376.1 959.243 1145.01 4397.58 959.496 2109.51 2699.32 1034.31 3210.57 3398.66 1646.13
900000 1983.34 1135.55 843.48 910.566 1970.05 485.318 1443.23 1242.24 1046.51 1031.76 909.27 2208.23 1124.33 1977.51 1553.6 426.933 649.724 1349.85 1401.47 313.242 530.686 903.829 1373.85 2359.36 2983.82 848.196 818.235 1529.83 3694.93 2564.77 4376.62 954.556 1144.35 4418.16 956.629 2123.74 2713.32 1035.39 3226.65 3410.72 1649.35
902000 1989.1 1136.5 847.577 907.175 1972.38 486.23 1444.13 1244.54 1049.99 1032.05 914.063 2209.99 1128.83 1976.32 1558.27 427.721 646.735 1356.95 1405.1 313.356 530.867 902.359 1369.53 2358.94 2974.84 852.283 820.386 1533.54 3711.14 2577.11 4376.75 950.546 1142.97 4437.44 955.599 2139.4 2726.74 1037.4 3242.67 3421.84 1652.73
904000 1994.1 1137.19 851.949 903.392 1973.68 488.978 1441.99 1248.91 1053.63 1031.42 918.126 2212.4 1132.75 1975 1566.2 429.498 644.28 1364.93 1409.73 313.098 531.065 900.602 1364.87 2360.75 2966.41 856.144 823.325 1537.05 3726.9 2588.89 4377.16 947.801 1142.99 4454.49 954.128 2156.28 2740.2 1039.96 3259.51 3432.22 1656.3
906000 1998.99 1137.8 855.862 899.921 1973.35 490.095 1442.88 1251.42 1054.95 1030.93 922.673 2214.8 1138.2 1975.68 1575.17 431.456 640.733 1372.48 1414.18 312.746 530.768 899.514 1360.64 2362.45 2958.15 860.404 825.424 1541.15 3741.33 2601.11 4380.17 944.592 1142.97 4472.84 950.611 2173.59 2753.49 1045.8 3278.18 3442.56 1660
908000 2002.96 1138.58 860.418 897.101 1973.63 491.31 1443.51 1254.33 1057.43 1030.31 927.655 2219.54 1141.09 1977.34 1584.56 433.059 637.485 1380.31 1420.22 312.156 531.851 898.055 1355.94 2366.07 2950.35 863.991 828.347 1546.11 3756.64 2613.33 4384.14 940.889 1142.79 4487.39 947.353 2190.92 2766.39 1051.04 3297.96 3454.08 1663.92
910000 2004.25 1138.51 865.66 892.771 1973.44 491.685 1444.24 1256.42 1061.1 1030.14 932.593 2223.13 1143.84 1976.67 1594.02 434.159 633.077 1387 1426.88 312.236 532.904 897.02 1351.62 2369.61 2940.95 866.364 830.529 1549.73 3770.88 2625.39 4389.43 938.16 1142.08 4501.39 944.064 2208.1 2779.56 1054.82 3315.88 3465.99 1667.41
912000 2007.63 1138.2 870.745 889.741 1973.9 492.188 1446.44 1257.38 1066.07 1030.61 936.648 2226.85 1147.61 1977.17 1602.52 435.131 629.647 1393.05 1431.84 312.652 534.178 895.713 1347.7 2373.32 2931.82 868.124 832.567 1553.24 3783.39 2638.44 4392.14 935.192 1140.63 4516.24 942.762 2225.58 2793.93 1061.15 3332.43 3478.8 1671.08
914000 2010.86 1138.91 874.8 886.976 1973.98 494.307 1449.07 1258.45 1070.32 1030.32 941.935 2230.66 1150.25 1978.4 1611.28 435.917 627.126 1399.14 1436.89 315.028 535.754 895.224 1343.71 2378.5 2921.48 869.258 835.141 1557.79 3794.74 2651.75 4395.84 931.074 1139.91 4528.5 941.269 2240.51 2806.84 1066.86 3349.88 3492.95 1674.79
916000 2013.66 1141.74 879.55 885.361 1972.54 495.77 1451.86 1259.01 1073.14 1030.46 945.876 2235.44 1150.97 1980.06 1621.11 436.877 625.982 1405.64 1441.54 317.567 538.566 895.11 1340.72 2381.76 2909.01 867.508 837.16 1562.48 3805.29 2664.01 4398.56 929.323 1138.61 4539.12 939.455 2256.81 2817.7 1073 3368.03 3507.56 1678.35
918000 2016.57 1143.17 882.606 884.254 1972.23 498.026 1455.69 1260.99 1075.65 1030.93 948.578 2242.2 1152.79 1981.84 1631.49 437.609 624.167 1413.64 1448.17 319.597 541.055 894.637 1336.73 2384.84 2895.4 864.536 838.414 1567.72 3813.66 2677.29 4404.63 926.326 1136.66 4548.97 939.646 2272.37 2828.64 1079.15 3385.53 3523.47 1682
920000 2020.06 1142.2 885.035 881.726 1972.15 499.751 1458.31 1262.88 1077.59 1030.62 950.418 2249.43 1154.04 1985.16 1643.1 437.724 623.354 1421.56 1454.56 321.059 543.827 894.303 1334.08 2390.11 2882.69 861.261 839.251 1572.67 3822.51 2691.49 4409.52 923.84 1132.16 4562.73 941.043 2288.77 2840.61 1084.1 3403.67 3539.46 1685.72
922000 2022.77 1141.48 889.926 878.435 1972.38 499.284 1461.5 1265.56 1081.35 1029.27 952.571 2256.26 1154.73 1986.54 1653.09 438.952 623.904 1427.04 1458.86 322.942 545.114 891.718 1333.17 2395.28 2869.53 859.176 841.814 1577.78 3828.7 2705.89 4414.89 921.628 1127.15 4575.17 943.761 2306.53 2855 1090.03 3417.37 3554.39 1689.27
924000 2025.52 1140.14 894.983 874.719 1972.34 499.101 1465.65 1268.3 1085.86 1028.98 954.847 2263.32 1156.31 1987.93 1662.71 439.13 623.016 1434.18 1463.62 325.265 548.129 889.733 1332.33 2400.46 2855.16 856.295 843.375 1583.65 3834.04 2718.64 4418.68 918.851 1123.19 4586.08 947.427 2325.71 2870.77 1095.12 3431.07 3567.22 1692.8
926000 2025.52 1139.96 899.396 870.128 1971.53 498.698 1468.73 1270.3 1090.13 1029.66 956.874 2270.65 1156.1 1991.34 1672.03 439.783 621.055 1440.82 1468.91 325.566 551.612 888.954 1331.34 2404.63 2841.73 854.476 842.579 1589.65 3840.81 2731.9 4422.04 915.269 1118.11 4596.56 951.292 2344.27 2885.58 1102.06 3443.77 3580.67 1696.11
928000 2024.33 1139.14 904.686 866.812 1970.26 499.823 1471.85 1270.58 1095.22 1030.01 959.83 2277.63 1154.28 1994.09 1680.91 439.376 621.716 1446.61 1473.01 326.086 554.697 886.462 1329.16 2405.5 2828.65 852.441 843.806 1593.98 3849.36 2744.67 4424.48 912.263 1112.49 4606.72 954.598 2363.51 2900.51 1108.34 3456.07 3592.86 1699.17
930000 2025.36 1137.75 909.304 863.895 1969.83 501.858 1474.46 1271.68 1100.28 1030.92 962.397 2285.21 1152.05 1996.15 1690.4 438.288 621.408 1453.33 1477.89 327.493 557.92 884.939 1327.5 2407.18 2816.5 851.987 843.354 1598.98 3857.5 2755.51 4426.42 909.016 1106.48 4617.82 957.67 2382.8 2913.73 1112.75 3466.67 3607.46 1702.3
932000 2026.01 1139.01 913.426 860.294 1970.03 502.719 1476.75 1274.03 1104.92 1033.26 965.774 2292.27 1148.08 1998.53 1699.39 438.651 622.292 1460.5 1482.7 328.966 559.311 884.75 1327.78 2409.55 2804.3 850.954 844.705 1606.14 3865.8 2765.07 4428.88 905.824 1098.91 4629.43 962.653 2401.11 2926.51 1118.89 3476.47 3621.71 1705.66
934000 2026.56 1138.47 915.952 858.915 1971.48 503.048 1478.84 1276.5 1108.96 1035.37 970.39 2299.28 1142.56 2001.36 1709.68 440.596 622.22 1465.8 1486.99 329.589 560.075 886.108 1329.35 2412.51 2792.19 849.294 846.817 1611.7 3871.54 2772.95 4432.76 903.399 1091.55 4638.52 968.569 2418.76 2939.8 1123.95 3486.34 3637.15 1708.9
936000 2028.7 1138.18 918.66 856.789 1970.84 501.011 1480.55 1278.65 1112.23 1037.99 974.676 2306.05 1138.19 2004.02 1718.6 442.222 622.226 1468.58 1489.67 328.824 561.605 888.484 1329.87 2417.97 2780.71 847.285 848.468 1616.13 3876.85 2779.72 4435.59 901.933 1085.25 4646.21 972.806 2438.54 2951.86 1130.78 3495.08 3652.67 1711.86
938000 2029.51 1139 921.261 855.103 1971.85 500.033 1482.17 1280.92 1116.05 1040.17 980.404 2315.26 1132.4 2006.19 1727.65 442.372 622.125 1473.43 1492.52 328.129 561.881 891.262 1328.49 2424.4 2770.18 845.725 849.425 1619.12 3883.75 2786.58 4438.66 901.353 1080.5 4653.51 976.077 2458.6 2965.54 1138.65 3506.22 3667.32 1715.09
940000 2031.73 1140.18 922.303 853.879 1971.88 498.171 1483.89 1282.57 1118.93 1042.31 986.647 2323.24 1126.41 2006.7 1732.92 444.569 622.266 1478.95 1494.19 328.068 561.397 891.821 1328.75 2428.6 2757.39 846.102 849.471 1622.79 3891.12 2792.01 4444.1 901.479 1075.43 4661.14 978.483 2478.07 2979.77 1146.44 3517.06 3683.2 1718.11
942000 2035 1140.06 924.847 851.074 1971.68 497.51 1488.06 1284.24 1121.34 1044.33 992.77 2330.99 1119.04 2009.58 1738.85 447.584 623.483 1486.16 1495.94 328.062 561.42 891.823 1328.29 2432.5 2743.68 845.617 849.242 1624.68 3898.64 2796.35 4451.62 899.074 1070.38 4667.75 980.232 2497.06 2993.94 1153.94 3527.24 3700.21 1721.11
944000 2040.09 1138.41 927.568 847.614 1970.98 498.193 1492.57 1287.3 1123.99 1047.66 998.424 2339.07 1113.45 2012.18 1746.13 450.398 625.075 1492.9 1498.67 326.735 562.433 891.68 1327.14 2438.64 2732.45 846.081 849.032 1627.13 3905.86 2801.03 4460.94 898.061 1065.38 4672.13 982.266 2514.9 3007.49 1160.62 3539.25 3717.96 1724.45
946000 2044.73 1138.15 929.464 844.182 1970.7 498.868 1497.82 1289.52 1127.24 1053.02 1005.44 2346.77 1108.11 2014.96 1753.81 452.784 626.003 1499.28 1502.41 325.521 562.462 891.418 1326.34 2446.18 2723.09 847.528 851.056 1628.97 3912.06 2807.95 4470.01 898.291 1058.97 4674.88 983.477 2533.04 3020.39 1168.37 3549.87 3732.79 1727.9
948000 2048.8 1138.16 932.628 840.791 1969.86 499.463 1503.35 1292.68 1130.6 1057.27 1013.49 2355.53 1104.01 2017.5 1759.78 454.629 628.187 1504.94 1507.25 325.154 563.179 890.693 1327.58 2452.83 2712.64 849.967 852.658 1631.49 3918.36 2813.08 4480.89 897.682 1054.27 4675.53 986.4 2551.35 3031.68 1174.81 3558.19 3746.24 1731.34
950000 2054.04 1136.5 936.849 839.438 1969.99 500.199 1505.78 1295.66 1132.53 1059.94 1021.6 2363.64 1099.93 2021.57 1765.86 457.231 631.515 1510.18 1514.11 326.058 564.363 889.009 1329.27 2459.86 2703.3 852 854.055 1636.74 3924.02 2816.79 4489.06 896.034 1049.27 4676.3 988.692 2568.64 3045.07 1180.24 3566.39 3761.6 1734.83
952000 2059.04 1134.75 941.498 838.101 1971.24 501.055 1508.41 1297.83 1135.05 1064.04 1028.39 2372.12 1094.18 2023.83 1771.3 458.78 634.406 1515.38 1522.11 327.177 566.684 888.755 1329.54 2466.96 2693.4 855.535 856.077 1643.49 3931.24 2820.61 4494.77 894.035 1045.39 4677.16 990.416 2585.48 3058.97 1185.19 3572.78 3776.11 1738.28
954000 2065.12 1133.66 946.547 837.305 1971.43 502.001 1510.73 1299.27 1138.14 1066.35 1035.26 2379.35 1085.03 2027.46 1775.63 460.232 638.857 1521.87 1528.5 327.946 569.246 889.577 1329.72 2473.47 2682.61 858.478 858.58 1649.7 3940.04 2824.58 4500.87 892.131 1040.48 4679.05 992.653 2602.21 3074.45 1189.91 3579.32 3791.3 1741.73
956000 2072.56 1132.78 951.322 835.893 1971.54 503.692 1513.23 1300.65 1141.17 1068.48 1042.05 2386.92 1076.86 2030.17 1779.82 460.503 643.512 1527.14 1534.31 327.519 570.276 890.359 1330.56 2478.6 2672.71 861.558 860.443 1656.87 3948.61 2829.45 4508.19 890.091 1035.93 4684.24 993.742 2619.38 3089.29 1194.96 3585.74 3804.84 1745.15
958000 2080.83 1131.94 958.376 834.654 1973.99 505.443 1514.18 1301.86 1143.08 1071.21 1048.16 2394.9 1068.58 2034.79 1785.03 461.263 649.316 1533.35 1538.93 327.599 571.502 889.487 1331.81 2482.51 2664 863.294 863.343 1663.93 3957.26 2833.17 4514.79 890.057 1030.98 4691.17 994.829 2636.62 3103.53 1200 3591.45 3817.68 1748.72
960000 2088.59 1131.52 964.483 833.62 1975.25 507.693 1515.8 1305.48 1145.56 1072.95 1054.52 2403.38 1061.42 2040.33 1791.92 462.219 654.238 1539.21 1543.01 328.853 572.105 888.126 1333.67 2486.93 2657.06 864.946 864.587 1670.76 3967.5 2837.8 4522.34 889.416 1025.62 4698.2 994.623 2652 3119.23 1205.66 3599.07 3830.88 1752.51
962000 2095.66 1131.38 971.465 833.222 1975.76 510.151 1516.05 1308.45 1147.03 1073.98 1060.32 2410.52 1054.9 2046.53 1796.88 464.018 658.058 1544.33 1546.62 329.237 573.964 885.705 1335.18 2491.08 2649.41 864.945 867.29 1676.54 3978.07 2842.47 4527.26 888.685 1020.98 4704.74 994.252 2668.39 3135.77 1212.82 3604.28 3844.94 1756.03
964000 2102.81 1131.85 979.006 834.317 1977.07 511.674 1516.07 1312.49 1148.84 1074.65 1066.45 2418.53 1049.27 2051.04 1801.88 465.063 662.857 1550.74 1550.21 327.846 576.406 882.409 1338.27 2493.84 2640.26 864.842 871.217 1682.17 3989.94 2846.8 4531.19 887.421 1015.35 4712.51 994.134 2684.29 3152.49 1220.3 3609.34 3860.41 1759.66
966000 2112.51 1133.47 987.203 835.607 1976.82 511.72 1518.59 1316.54 1150.16 1076.24 1073.1 2427.94 1043.31 2055.39 1807.49 465.654 667.091 1556 1554.48 327.162 578.47 881.32 1339.06 2496.9 2631.88 866.084 874.696 1686.67 4001.92 2851.35 4536.16 887.065 1009.83 4722.51 992.288 2700.27 3170.01 1226.3 3615.57 3875.63 1763.51
968000 2122.36 1134.3 993.095 834.905 1978.22 510.269 1521.49 1321.17 1152.09 1077.26 1078.25 2436.89 1038.95 2058.47 1811.74 467.203 670.495 1561.65 1558.31 327.515 579.378 881.054 1339.5 2499.58 2625.51 866.51 880.39 1693.9 4014.5 2855.45 4541.76 886.214 1005.08 4731.85 991.09 2715.58 3187.59 1231.59 3620.74 3890.3 1767.3
970000 2133.04 1133.48 998.3 834.396 1977.81 509.118 1524.82 1326.83 1153.38 1079.69 1083.25 2443.84 1033.08 2060.52 1813.84 467.604 672.087 1565.59 1563.61 328.128 581.205 879.152 1338.8 2505.03 2617.58 868.5 886.46 1702.9 4025.47 2859.05 4546.43 884.675 999.341 4741.68 990.976 2730.73 3205.6 1238.11 3626.44 3905.05 1770.89
972000 2143.8 1132.19 1004.01 833.298 1977.11 508.165 1529.33 1331.47 1154.96 1083.75 1087.38 2448.84 1025.66 2061.93 1814.12 468.083 675.237 1569.56 1568.9 328.45 582.002 877.234 1340.37 2512.89 2607.94 870.681 891.621 1708.82 4036.84 2864.3 4548.64 883.223 994.739 4752.84 991.659 2745.64 3225.4 1243.73 3632.7 3919.4 1774.42
974000 2155.79 1131.29 1008.89 832.51 1977.16 507.194 1533.8 1336.05 1158.48 1087.14 1091.19 2455.09 1018.36 2063.9 1815.29 469.165 679.44 1574.03 1571.78 327.928 581.331 875.518 1341.54 2519.59 2601.69 871.772 897.314 1716.02 4046.34 2868.5 4547.66 881.325 989.845 4763.17 991.7 2760.27 3246.74 1248 3637.18 3932.99 1777.82
976000 2166.93 1129.99 1014.47 832.401 1976.69 505.029 1537.68 1339.36 1160.23 1090.04 1095.53 2460.57 1012.16 2065.31 1814.93 469.92 683.688 1577.94 1576.42 329.186 582.732 873.193 1343.43 2526.51 2593.28 872.349 903.112 1722.14 4056.63 2872.92 4545.25 879.352 985.132 4772.28 994.22 2774.67 3270.39 1250.47 3643.55 3948.3 1781.21
978000 2178.43 1127.36 1018.79 832.39 1975.15 502.676 1542.26 1342.81 1161.59 1093.05 1101.68 2465.3 1005.51 2065.94 1815.84 471.105 688.655 1580.63 1582.26 330.592 585.239 872.008 1342.22 2530.55 2584.16 874.385 907.603 1727.49 4068.48 2877.66 4542.61 878.448 983.676 4781.92 996.032 2791.86 3293.05 1254.89 3650.05 3963.95 1784.71
980000 2190.08 1125.39 1022.96 832.332 1971.61 500.344 1544.9 1347.28 1162.39 1095.65 1106.74 2469.4 1000.84 2066.05 1819.02 472.53 692.7 1581.97 1585.53 331.724 585.954 870.693 1342.48 2534.42 2575.15 876.906 910.748 1732.9 4078.67 2883.32 4540.73 877.796 982.837 4791.16 996.19 2808.46 3314.68 1260.83 3657.61 3978.55 1787.99
982000 2199.58 1124.98 1028.9 833.478 1968.32 496.464 1546.97 1351.62 1164.02 1098.71 1112.11 2474.36 995.948 2065.27 1821.35 473.561 696.682 1583.82 1588.69 332.391 585.205 866.2 1341.11 2536.79 2565.59 880.441 914.443 1738.65 4089.6 2889.25 4536.65 877.399 982.877 4799.76 995.565 2827.55 3337.46 1266.14 3665.53 3994.07 1791.19
984000 2208.62 1124.09 1034.61 832.351 1964.8 493.147 1550.3 1357.98 1167.1 1099.59 1116.75 2480.13 989.96 2063.84 1822.37 474.565 701.956 1586.27 1590.62 331.772 583.74 862.126 1337.92 2538.61 2557.84 884.274 918.307 1743.2 4101.25 2895.09 4533.2 878.262 983.237 4807.97 994.986 2848.86 3361.12 1270.25 3671.72 4011.06 1794.35
986000 2217.4 1124.89 1041.69 832.081 1960.75 490.366 1554.52 1364.51 1167.53 1100.38 1120.59 2486.64 983.466 2060.48 1825.38 475.724 707.143 1587.59 1591.93 331.444 581.793 858.005 1335.78 2538.91 2552.26 885.229 922.963 1748.27 4112.46 2902.52 4532.04 878.165 983.725 4816.91 994.014 2869.38 3384.07 1276.68 3679.96 4027.52 1797.63
988000 2228.08 1126.77 1048.93 831.079 1958.91 487.709 1558.95 1371.63 1166.55 1099.16 1124.73 2493.56 977.139 2058.06 1828.34 478.315 711.405 1589.1 1591.7 332.943 580.691 853.775 1334.43 2538.47 2542.74 887.007 925.366 1752.83 4126.43 2910.87 4532.62 880.39 985.161 4825.18 995.289 2888.65 3406.85 1283.45 3688.93 4045.14 1801.18
990000 2238.38 1126.81 1054.84 830.048 1957.1 484.912 1563.09 1378.18 1166.54 1098.08 1129.47 2499.22 970.927 2054.82 1829.46 480.699 715.398 1590.41 1590.71 333.012 579.747 847.814 1331.87 2537.55 2533.51 888.542 928.792 1757.02 4135.49 2919.5 4532.92 883.158 986.996 4832.4 997.785 2908.69 3428.99 1287.7 3696.41 4064.86 1804.3
992000 2249.97 1128.53 1060.81 830.179 1952.44 481.57 1565.97 1383.42 1167.79 1096.33 1134.22 2505.05 965.411 2052.46 1828.04 481.958 718.833 1592.97 1587.79 334.078 580.33 842.912 1330.14 2534.52 2525.27 890.268 933.54 1764.58 4145 2928.52 4530.55 887.057 989.826 4835.93 997.269 2930.14 3450.76 1292.57 3705.35 4081.09 1807.34
994000 2262.45 1131.01 1067.23 831.021 1949.03 477.978 1570.16 1386.13 1167.99 1094.58 1138.62 2511.87 959.623 2052.68 1824.22 485.992 722.792 1595.36 1586.64 334.704 581.922 839.019 1330.69 2533.14 2515.1 892.014 937.429 1770.5 4154.65 2935.85 4526.62 889.494 992.355 4837.95 995.63 2950.47 3472.54 1298.04 3716.3 4096.98 1810.42
996000 2275.12 1131.69 1073.22 831.787 1945.88 475.439 1576.41 1390.79 1168.19 1092.46 1142.92 2519.52 955.88 2053.12 1820.84 489.602 728.802 1596.81 1585.89 335.716 584.607 836.242 1329.17 2530.72 2506.01 895.39 939.887 1776.36 4163.4 2940.57 4522.67 891.345 993.608 4840.41 993.862 2971.39 3496.09 1302.17 3727.02 4113.35 1813.61
998000 2286.81 1132.44 1078.95 833.885 1943.83 472.6 1583.11 1395.81 1166.4 1090.35 1147.56 2528.89 949.354 2052.83 1817.14 491.144 732.896 1597.64 1584.39 338.875 586.868 833.335 1327.82 2527 2496.49 899.901 943.846 1783.63 4170.44 2946.8 4520.09 892.589 994.674 4841.76 991.766 2991.33 3519.91 1307.35 3735.56 4130.95 1816.68
1e+06 2297.86 1131.27 1086.54 834.386 1943.24 471.843 1591.44 1400.99 1163.87 1088.12 1151.17 2535.35 942.956 2051.47 1813.42 493.24 734.286 1598.44 1583.35 342.611 589.757 829.941 1327.62 2523.13 2483.88 902.559 948.485 1788.93 4175.43 2951.44 4519.26 893.8 994.473 4847.96 991.437 3011.19 3543.91 1312.42 3742.82 4147.26 1819.54
1.002e+06 2309.17 1132.2 1093.25 834.779 1942.27 470.588 1600.05 1406.5 1162.15 1086.67 1153.1 2542.48 935.613 2048.37 1806.01 493.318 736.765 1597.94 1581.03 347.204 591.083 826.773 1326.65 2517.41 2468.33 905.077 953.474 1794.9 4179.56 2959.8 4516.48 893.183 995.327 4854.12 991.361 3031.49 3565.62 1318.53 3751.51 4165.2 1822.13
1.004e+06 2319.54 1130.25 1099.88 834.105 1943.02 469.038 1609.59 1410.92 1161.83 1084.66 1152.4 2550.03 930.633 2048.73 1797.79 493.563 740.494 1599.12 1579.26 351.897 591.24 823.547 1326.25 2513.52 2452.49 906.113 958.632 1799.59 4183.49 2968.57 4513.81 892.471 996.415 4858.23 990.507 3051.22 3586 1324.97 3760.27 4182.1 1824.65
1.006e+06 2329.82 1128.34 1107.22 834.271 1942.06 468.329 1618.11 1416.13 1162.84 1083.01 1151.71 2558.15 925.466 2049.1 1791.16 495.065 744.737 1599.18 1578.48 356.286 590.464 820.7 1327.95 2510.57 2436.64 907.133 964.342 1803.82 4186.93 2975.79 4512.47 894.115 996.831 4861.53 988.396 3070.88 3603.69 1330.43 3767.64 4198.98 1827.22
1.008e+06 2341.17 1127.23 1114.21 834.822 1939.63 467.5 1624.29 1421.83 1163.98 1080.78 1150.98 2566.28 922.218 2046.94 1783.23 497.103 747.847 1599.65 1577.19 361.698 590.14 817.562 1329.95 2510.07 2420.46 908.506 969.84 1809.39 4192.93 2981.15 4516.42 894.565 999.778 4866 987.706 3093.27 3618.83 1335.64 3775.98 4215.48 1830.06
1.01e+06 2352.74 1124.58 1121.56 835.42 1939.17 467.673 1629.2 1426.84 1163.9 1078.78 1149.78 2575.34 919.04 2040.36 1774.36 498.936 750.616 1599.9 1573.3 367.193 589.703 814.021 1329.95 2511.14 2405.22 912.417 976.583 1815.87 4196.52 2984.23 4523.27 895.301 1002.08 4872.83 989.808 3117.5 3632.82 1342.26 3784.77 4232.95 1832.95
1.012e+06 2364.53 1121.42 1127.5 835.211 1937.14 466.646 1635.88 1431.29 1161.26 1077.15 1150.95 2584.69 917.323 2030.93 1765.83 500.24 753.194 1598.43 1571.77 372.343 588.701 810.887 1327.84 2512.63 2392.85 915.64 984.086 1820.9 4200.67 2985.04 4531.44 894.98 1004.5 4881.86 992.253 3138.67 3646.23 1348.48 3793.96 4250.71 1835.65
1.014e+06 2378.28 1118.63 1132.29 834.764 1935.95 466.739 1643.78 1435.08 1158.17 1075.91 1151.71 2592.32 914.796 2023.45 1757.27 500.37 755.251 1597.16 1572.23 377.586 586.644 808.234 1324.57 2514.2 2382.27 921.54 989.538 1827.96 4203.76 2986.95 4539.73 893.95 1007.08 4889.99 992.609 3159.98 3660.35 1355.61 3803.59 4268.98 1838.48
1.016e+06 2392.69 1114.99 1137.6 835.925 1933.37 466.15 1649.7 1437.77 1155.1 1076.15 1152.58 2601.01 913.017 2017.38 1750.84 500.316 757.577 1596.56 1571.61 383.314 584.304 803.885 1321.35 2514.62 2371.91 927.746 995.619 1835.55 4206.84 2986.44 4548.35 892.034 1010.18 4897.46 993.69 3177.66 3675.67 1363.62 3812.78 4289.29 1841.32
1.018e+06 2405.09 1110.92 1142.73 837.37 1931.56 464.718 1654.18 1442.13 1154.96 1077.08 1151.89 2611.81 911.429 2014.52 1744.48 501.529 761.297 1593.9 1569.42 388.66 583.578 799.506 1319.24 2516.38 2361.28 933.688 1001.41 1840.57 4212.44 2985.69 4556.01 889.223 1012.19 4905.29 994.376 3195.9 3691.76 1371.8 3823.68 4310.39 1844.35
1.02e+06 2417.29 1109.93 1146.42 839.027 1927.81 462.142 1657.98 1448.65 1153.29 1078.52 1149.26 2624.73 910.281 2011.28 1739.88 502.27 765.281 1592.16 1568.16 394.519 581.531 795.743 1318.65 2517.7 2352.92 939.305 1006.01 1843.3 4218.55 2985.67 4562.42 885.559 1013.64 4911.45 994.78 3215.06 3708.88 1377.96 3833.47 4331.84 1847.33
1.022e+06 2429.7 1109.78 1150.11 840.836 1924.6 458.827 1661.37 1451.54 1153.82 1080.52 1146.91 2637.61 908.16 2009.02 1736.23 501.818 770.397 1591.38 1567.65 400.08 580.008 791.63 1319.29 2519.05 2344.5 943.299 1011.36 1844.09 4224.02 2986.47 4566.69 882.156 1014.12 4919.77 994.379 3231.83 3722.21 1383.7 3845.17 4352.53 1850.17
1.024e+06 2440.73 1110.11 1153.99 842.615 1921.58 454.917 1664.78 1453.4 1155.13 1083.38 1142.69 2650.31 906.365 2008.79 1732.4 502.626 774.6 1591.81 1566.76 405.04 577.798 789.969 1319.8 2520.61 2333.42 946.915 1017.55 1847.58 4227.62 2990.73 4568.28 878.726 1017.02 4927.15 993.149 3252.88 3738.7 1388.93 3856.62 4372.41 1853.2
1.026e+06 2450.45 1110.48 1157 843.713 1919.34 451.834 1668.87 1456.86 1156.6 1084.81 1139.53 2663.83 904.291 2010.32 1729.02 503.448 778.126 1591.64 1564.15 408.814 575.876 789.432 1320.92 2522.06 2319.39 948.145 1024.82 1852.94 4231.67 2998.55 4569.66 875.864 1020.17 4934.56 991.143 3274.34 3753.44 1392.66 3868.72 4391.16 1856.22
1.028e+06 2461.84 1110.01 1159.81 844.465 1917.53 445.488 1674.89 1457.83 1156.68 1086.27 1137.73 2674.74 902.766 2012.11 1726.06 503.291 781.884 1591.24 1561.61 413.893 574.926 785.862 1321.64 2524.5 2309.84 949.302 1032.78 1857.22 4233.04 3006.3 4573.79 871.628 1022.36 4942.26 988.227 3297.56 3769.13 1398.67 3884.1 4409.13 1859.31
1.03e+06 2472.84 1110.9 1163.1 844.169 1917.08 440.268 1681.3 1457.35 1157.74 1089.93 1135.85 2684.08 900.098 2012.96 1722.38 502.826 785.466 1591 1557.89 418.447 574.204 781.12 1323.45 2527.12 2298.32 948.188 1039.48 1857.59 4238.07 3011.87 4580.14 869.137 1024.38 4953.26 987.705 3320.22 3782.88 1404.58 3900.93 4425.07 1862.33
1.032e+06 2486.17 1110.7 1168.24 842.737 1917.42 435.278 1686.47 1457.8 1158.9 1092.58 1134.77 2693.52 899.47 2010.28 1719.34 503.63 787.918 1590.97 1554.2 423.738 572.09 776.465 1323.83 2529.01 2289.67 946.972 1043.87 1858.28 4242.86 3016.46 4585.71 866.52 1027.27 4963.67 985.586 3345.84 3793.26 1411.92 3918.16 4439.68 1865.28
1.034e+06 2500.09 1111.31 1172.2 841.473 1918.67 431.028 1692.14 1459.04 1160.6 1095.41 1132.74 2702.97 897.816 2007.62 1714.3 503.562 790.683 1592.17 1547.57 430.148 570.784 771.095 1323.36 2528.67 2280.76 948.362 1048.86 1858.82 4248.11 3019.32 4590.43 863.705 1028.98 4973.21 984.361 3370.15 3803.44 1419.17 3934.97 4452.94 1868.03
1.036e+06 2513.1 1111.34 1176.77 840.335 1917.19 427.37 1697.13 1461.39 1166.26 1099.92 1130.03 2712.97 898.725 2004.49 1709.45 504.943 795.037 1594.29 1542.26 437.741 571.001 766.909 1321.57 2530.07 2270.41 950.85 1053.3 1858.97 4253.88 3019.81 4595.22 859.294 1030.4 4983.05 983.008 3394.78 3816.22 1427.58 3951.27 4467.94 1871.16
1.038e+06 2525.97 1112.48 1183.59 838.046 1915.61 426.143 1704.05 1465.6 1170.43 1103.34 1129.28 2721.78 899.622 2001.06 1703.3 505.297 797.893 1596.27 1537.72 446.83 573.512 763.7 1318.59 2528.96 2258.6 952.759 1060.22 1859.89 4260.9 3019.29 4601.3 855.213 1031.57 4997.06 981.185 3419.21 3827.72 1435.56 3966.05 4484.32 1874.5
1.04e+06 2538.22 1113.57 1189.56 837.504 1911.83 424.729 1709.77 1470.44 1173.61 1107.16 1126.99 2728.12 898.884 1995.96 1698.87 505.607 800.586 1595.3 1534.21 455.872 575.919 759.159 1317.8 2526.18 2247.15 954.798 1067.06 1858.72 4266.46 3020.63 4606.41 851.827 1032.27 5012.45 979.895 3442.49 3840.14 1442.78 3982.87 4501.75 1877.59
1.042e+06 2550.94 1112.67 1194.64 835.988 1908.4 423.34 1715.32 1476.16 1175.83 1110.71 1122.67 2732.71 900.928 1991.67 1694.92 505.858 803.063 1596.63 1532.51 464.289 577.903 755.476 1315.02 2522.27 2234.62 955.456 1073.01 1856.68 4271.29 3020.94 4608.46 847.587 1032.48 5028.72 978.085 3466.11 3852.14 1449.57 4001.51 4519.92 1880.41
1.044e+06 2563.59 1111.18 1198 838.214 1902.98 422.453 1720.62 1480.43 1178.69 1115.04 1120.1 2738.21 901.768 1988.93 1690.92 506.54 805.905 1597.5 1530.78 472.234 578.826 750.636 1314.58 2519.82 2223.65 953.098 1080.76 1856.12 4274.91 3023.46 4611.46 843.73 1033.74 5045.24 976.363 3488.63 3864.63 1456.95 4018.94 4538.54 1883.45
1.046e+06 2576.96 1110 1202.41 839.587 1896.99 422.839 1726.71 1483.95 1179.56 1119.44 1118.93 2742.06 903.09 1986.08 1687.46 507.087 810.647 1598.06 1529.88 478.891 579.789 746.009 1311.61 2518.24 2211.42 952.417 1087.56 1858.46 4278.4 3026.08 4616.8 838.568 1034.37 5058.82 974.662 3509.3 3875.57 1463.48 4035.45 4558.06 1886.39
1.048e+06 2589.83 1108.88 1207.59 838.708 1892.44 422.14 1733.42 1486.08 1182.32 1122.55 1120 2744 906.483 1982.27 1683.55 506.118 817.143 1597.74 1527.26 485.944 581.468 740.411 1309.52 2517.12 2198.92 953.43 1093.41 1860.35 4283.15 3027.75 4620.34 833.14 1035.4 5075.68 970.266 3530.88 3889.13 1469.11 4052.04 4575.51 1889.29
1.05e+06 2604.01 1108.59 1213.55 840.531 1888.7 422.834 1740.14 1485.65 1185.23 1124.68 1120.15 2743.54 909.657 1977.59 1680.26 505.576 824.68 1594.36 1524.98 494.282 583.967 735.82 1308.22 2513.97 2186.73 953.184 1098.72 1861.36 4283.43 3030.4 4626.75 828.702 1037.01 5094.67 967.047 3555.9 3902.75 1473.15 4070.36 4593.03 1892.35
1.052e+06 2616.92 1107.9 1219.73 842.802 1882.66 423.129 1747.18 1486.69 1190.89 1124.76 1121.57 2743.1 912.37 1971.5 1676.56 505.176 831.706 1590.1 1524.34 503.367 586.813 730.218 1304.94 2511.87 2172.83 954.781 1106.08 1862.6 4280.86 3033.87 4633.41 825.545 1036.94 5115.11 963.4 3582.41 3915.93 1479.08 4087.03 4608.57 1895.37
1.054e+06 2631.02 1107.23 1224.38 843.778 1878.11 424.247 1752.32 1488.42 1196.29 1125.27 1122.72 2739.89 916.647 1964.29 1673.47 504.77 837.401 1585.1 1523.79 510.854 589.618 725.033 1302.91 2508.5 2158.22 956.625 1112.3 1862.45 4275.97 3039.96 4639.09 823.691 1037.19 5138.5 960.763 3607.51 3927.72 1486.46 4104.57 4623.64 1898.27
1.056e+06 2644.34 1107.92 1228.99 844.436 1873.9 426.278 1760.78 1493.56 1203.12 1125.16 1123.65 2737.96 922.768 1952.56 1669.04 504.802 843.633 1579.03 1523.2 518.777 592.005 720.225 1302.38 2507.27 2142.6 957.72 1119.02 1861.35 4270.93 3045.76 4646.43 822.053 1037.69 5161.79 956.237 3633.29 3941.95 1492.39 4119.65 4637.23 1901.3
1.058e+06 2656.47 1108.6 1233.08 846.798 1869.27 427.878 1768.94 1496.99 1206.34 1124.11 1124.69 2736.94 927.121 1939.76 1661.42 505.211 850.781 1572.99 1522.64 525.267 594.939 716.735 1303.47 2507.95 2127.2 959.415 1124.63 1857.84 4264.18 3049.3 4652.1 822.082 1038.38 5186.13 951.358 3659.88 3954.43 1499.09 4133.32 4653.88 1904.04
1.06e+06 2667.28 1109.97 1235.82 848.763 1865.07 431.07 1777.15 1500.34 1209.38 1123.43 1126.75 2735.51 930.962 1928 1651.49 506.965 858.164 1566.44 1520.72 531.564 596.98 713.25 1303.89 2508.5 2112.22 957.537 1131.24 1852.64 4257.44 3051.72 4658.48 821.379 1039.21 5210.05 943.93 3686.6 3968.94 1503.54 4144.54 4665.2 1906.3
1.062e+06 2677.58 1112.82 1240.37 851.602 1861.24 432.516 1783.21 1504.36 1211.73 1122.44 1129.75 2737.5 934.188 1912.47 1641.7 507.947 866.328 1560.35 1518.85 538.463 599.439 711.051 1305.03 2507.48 2096.56 956.214 1138.46 1844.95 4247.42 3054.48 4670.36 819.783 1040.56 5234.87 937.249 3715.53 3984.43 1508.46 4155.04 4677.92 1908.77
1.064e+06 2688.57 1115.84 1242.45 854.081 1856.17 434.207 1789.62 1508.82 1216.19 1119.6 1133.74 2740.45 934.692 1900.55 1628.77 508.848 872.952 1554.72 1516.99 544.994 601.329 710.551 1308.52 2506.76 2081.62 955.823 1143.56 1839.4 4236.21 3058.59 4682.63 818.529 1041.09 5258.31 932.254 3744.12 3998.96 1510.99 4163.01 4688.59 1911.08
1.066e+06 2697.64 1120.3 1245.69 855.885 1849.41 436.876 1795.62 1512.78 1220.03 1115.71 1135.28 2741.06 936.552 1891.57 1614.88 509.496 878.343 1549.04 1518.44 549.436 602.403 710.048 1311.25 2506.08 2065.45 956.003 1149.93 1837.64 4225.48 3064.9 4695.04 817.956 1040.1 5282.3 928.601 3775.16 4013.02 1513.7 4168.28 4697.75 1913.38
1.068e+06 2706 1123.8 1248.9 857.578 1841.6 438.407 1799.67 1517.1 1223.57 1112.21 1138.43 2741.51 938.418 1884.45 1601.35 509.205 883.663 1542.75 1522.44 552.87 603.941 708.865 1313.28 2506.29 2050.44 956.474 1155.77 1836 4215.49 3069.78 4710.03 817.958 1039.36 5309.78 925.163 3808.02 4027.97 1518.96 4171.38 4703.82 1915.82
1.07e+06 2713.96 1125.6 1252.28 858.329 1835.19 440.915 1805.52 1521.89 1226.58 1108.92 1140.62 2744.84 939.651 1875.31 1589.12 508.221 888.392 1538.36 1526.25 557.485 604.726 707.613 1315.62 2506.08 2039.41 954.69 1163.6 1834.5 4207.81 3073.61 4723.38 818.25 1038.64 5336.45 918.926 3840.92 4041.03 1526.58 4177.47 4706.46 1918.33
1.072e+06 2721.88 1128.33 1256.66 860.087 1830.1 442.762 1809.46 1527.6 1230.56 1106.3 1142.92 2749.25 940.807 1864.61 1576.15 507.872 893.294 1536.37 1532.88 563.006 603.819 706.588 1317.72 2505.24 2027.01 952.12 1170.64 1832.59 4198.22 3077.63 4739.49 818.499 1036.03 5360.96 914.22 3874.84 4052 1532.94 4180.77 4709.19 1920.79
1.074e+06 2732.54 1129.92 1261.4 861.965 1825.67 443.74 1813.52 1532.58 1235.07 1105.54 1143.56 2752.95 941.467 1856.76 1564.94 506.934 898.481 1533.21 1536.65 568.357 603.381 706.926 1319.83 2503.44 2015.82 946.146 1174.66 1830.4 4192.09 3079.75 4757.67 818.159 1033.65 5386.6 911.377 3909.49 4057.52 1540.1 4187.18 4709.25 1923.22
1.076e+06 2742.09 1130.32 1267.78 864.952 1823.93 444.716 1817.09 1538.07 1237.29 1103.14 1141.93 2759.26 943.573 1849.6 1555.85 506.514 905.699 1529.95 1538.6 572.246 603.122 706.624 1320.26 2503.18 2002.69 938.205 1179.1 1829.8 4187.84 3082.16 4775.53 816.591 1031.66 5411.43 910.774 3943.94 4062.27 1547.04 4195.56 4709.18 1925.74
1.078e+06 2751.08 1130.25 1274.31 867.771 1822.05 443.375 1821.77 1543.19 1237.59 1098.94 1143.08 2764.79 945.3 1842.02 1547.62 506.442 913.172 1526.62 1541.07 575.918 602.604 705.463 1319.38 2505.56 1987.36 932.312 1183.28 1823.07 4184.57 3084.62 4789.73 816.049 1030.22 5433.01 911.071 3977.05 4069.08 1555.02 4207.63 4710.99 1928.11
1.08e+06 2761.58 1129.83 1281.76 872.088 1819.78 443.3 1826.58 1548.6 1238.48 1096.66 1143.68 2769.83 945.023 1836.21 1537.79 504.424 921.089 1522.74 1543.46 579.846 602.262 702.311 1319.82 2509.87 1971.72 928.243 1186.49 1816.05 4183.91 3084.46 4805.15 814.844 1028.5 5455.81 912.214 4010.16 4077.11 1560.8 4220.77 4712.4 1930.64
1.082e+06 2771.03 1128.59 1288.19 875.881 1816.4 442.759 1832.71 1556.18 1240.75 1093.61 1145.94 2773.61 944.639 1828.13 1529.32 503.588 928.261 1521.49 1547.2 582.76 601.503 698.483 1321.4 2513.49 1957.71 923.802 1190.06 1807.46 4182.38 3086.16 4822.22 811.538 1025.65 5479.95 911.537 4043.72 4085.5 1566.16 4234.45 4710.19 1933.11
1.084e+06 2778.38 1129.03 1295.59 880.935 1813.49 441.776 1840.28 1565.58 1242.05 1088.3 1149.82 2777.75 946.388 1817.58 1519.25 502.858 936.282 1519.73 1548.9 585.025 603.811 696.472 1323.38 2518.45 1944.34 917.085 1195.92 1796.02 4179.05 3089.59 4838.76 809.644 1023.48 5502.65 910.901 4078.87 4094.71 1571.23 4247.15 4709.56 1935.75
1.086e+06 2784.69 1131.37 1302.83 886.566 1810.23 441.382 1848.18 1574 1246.05 1084.81 1153.51 2780.01 946.296 1806.37 1512.16 502.506 944.086 1518.23 1552.3 588.468 605.426 696.521 1325.13 2524.11 1932.43 911.371 1202.31 1786.39 4177.45 3096.32 4854.11 807.572 1022.25 5528.4 909.319 4109.21 4101.9 1577.52 4257.93 4708.72 1938.71
1.088e+06 2789.46 1133.1 1308.52 890.842 1805.76 442.145 1854.46 1582.32 1248.81 1079.37 1161.07 2781.01 944.483 1795.23 1506.97 503.05 952.778 1516.57 1557.34 593.409 607.08 696.364 1326.2 2527.78 1918.96 904.937 1208.71 1778.53 4174.42 3104.36 4869.79 805.6 1021.78 5551.11 908.559 4139.54 4109.17 1584.45 4267.12 4707.71 1941.47
1.09e+06 2792.51 1137.07 1315.1 893.702 1801.5 444.308 1859.86 1588.94 1253.72 1074.83 1167.72 2782.33 943.064 1784.35 1502.22 502.099 959.673 1514.71 1562.04 599.31 608.115 696.294 1328.4 2531.78 1904.58 900.651 1216.17 1769.5 4173.52 3109.97 4889.62 805.366 1022.28 5576.63 906.538 4169.45 4114.9 1589.33 4276.57 4704.22 1944.32
1.092e+06 2796.5 1140.71 1320.96 894.878 1796.99 446.022 1865.84 1595.55 1257.16 1069.53 1171.05 2782.9 942.855 1774.46 1498.77 501.825 968.035 1513.38 1564.38 604.063 610.258 698.833 1329.6 2535.17 1896.28 896.925 1221.93 1760.6 4172.49 3114 4914.22 805.874 1022.22 5604.24 903.321 4198.97 4122.49 1594.74 4284.71 4705.43 1947.45
1.094e+06 2800.31 1144.65 1325.71 896.111 1792.18 447.631 1871.82 1600.9 1259.38 1064.5 1175.01 2785.95 943.518 1764.7 1494.89 499.982 976.107 1510.34 1566.21 607.527 613.385 700.642 1331.71 2539.49 1886.63 893.037 1227.88 1752.88 4168.76 3118.53 4940.91 805.965 1022.59 5632.04 898.491 4229.5 4131.8 1597.94 4290.77 4708.55 1950.47
1.096e+06 2803.44 1149.12 1330.93 899.127 1787.79 449.007 1879.56 1607.86 1261.67 1058.28 1181.16 2790.43 945.641 1755.93 1490.79 499.183 981.832 1508.34 1570.3 610.179 616.081 702.947 1333.03 2543.69 1875.58 890.426 1234.12 1745.83 4164.16 3124.87 4967.22 805.77 1022.92 5658.56 897.245 4259.24 4143.87 1599.9 4298.15 4714.47 1953.97
1.098e+06 2806.34 1152.62 1334.36 902.869 1784.19 451.233 1885.77 1612.89 1264.74 1052.67 1185.95 2795.43 948.964 1746.2 1486.79 499.113 987.655 1506.56 1574.18 614.674 619.543 705.297 1333.52 2546.26 1865.35 886.59 1240.08 1738.23 4159.43 3130.22 4994.87 804.004 1023.37 5684.87 896.979 4286.99 4151.97 1602.86 4304.2 4718.3 1957.15
1.1e+06 2809.02 1156.08 1336.98 906.069 1782.16 453.321 1891.27 1618.14 1267.44 1046.5 1190.89 2798.63 950.493 1738.34 1483.18 499.789 993.995 1507.1 1577.1 618.297 622.876 706.374 1334.99 2552.31 1853.84 881.638 1245.35 1731.51 4156.81 3133.54 5023.41 803.825 1023.8 5713.27 895.732 4312.44 4159.58 1605.8 4311.31 4720.04 1960.33
1.102e+06 2809.33 1158.76 1337.62 908.636 1778.89 454.76 1895.53 1623.86 1269.04 1042.58 1197.46 2800.42 949.754 1730.53 1480.58 498.876 1000.96 1506.92 1578.25 623.08 627.493 707.669 1336.96 2561.95 1842.91 877.072 1251.4 1723.91 4153.13 3137.48 5050.04 805.052 1024.38 5741.35 894.428 4336.79 4170.54 1607.84 4317.57 4721.36 1963.38
1.104e+06 2810.31 1161.77 1339.41 912.289 1774.96 454.79 1896.39 1628.88 1270.26 1039.39 1204.86 2802.61 949.974 1723.69 1477.89 498.186 1008.4 1507.68 1580.74 627.746 632.472 710.795 1339.91 2570.27 1834.69 872.795 1257.39 1718.92 4149.19 3140.61 5075.09 806.409 1025.53 5770.59 892.714 4360.58 4184.55 1610.49 4322.93 4720.36 1966.66
1.106e+06 2813.3 1164.37 1343.39 915.686 1771.62 455.851 1895.94 1634.34 1271.41 1035.27 1213.76 2806.04 948.922 1716.73 1476.42 495.823 1015.88 1510.81 1582.27 632.165 637.33 713.189 1343.01 2578.69 1826 868.434 1260.56 1714.47 4148.65 3141.99 5098.62 806.867 1026.53 5797.59 888.626 4384.42 4202.85 1611.51 4326.6 4721.74 1969.94
1.108e+06 2817.89 1167.05 1346.29 919.766 1769.68 456.599 1895.74 1637.95 1270.4 1031.31 1223.73 2810.6 945.162 1710.12 1473.18 493.913 1024.71 1513.48 1582.1 637.707 641.314 712.977 1344.95 2584.58 1814.94 864.192 1263.01 1711.18 4148.22 3138.56 5121.53 807.429 1027.41 5824.46 883.988 4407.56 4221.15 1615.95 4331.86 4720.42 1972.83
1.11e+06 2823.21 1168.17 1349.78 925.336 1766.84 457.295 1893.79 1640.09 1268.97 1028.08 1232.87 2813.61 940.465 1705.43 1468.68 491.523 1032.78 1515.32 1582.93 643.898 645.005 713.782 1347.49 2592.04 1802.69 860.33 1265.82 1706.64 4150.37 3138.08 5145.39 806.344 1026.33 5849.86 881.923 4430.82 4239.3 1622.01 4338.29 4716.36 1975.7
1.112e+06 2827.93 1169.95 1352.63 930.463 1763.85 457.533 1894.96 1644.3 1266.92 1023.94 1241.04 2816.92 936.159 1697.43 1464.69 488.245 1041.81 1515.86 1582.13 651.19 649.704 716.241 1350.54 2599.16 1791.28 856.033 1271.16 1703.36 4149.95 3137.91 5169.06 805.227 1024.84 5877.04 879.571 4455.52 4259.17 1624.88 4344.66 4717.91 1978.78
1.114e+06 2834.13 1170.45 1353.95 935.293 1758.98 457.563 1895.37 1648.81 1259.61 1019.69 1248.23 2819.76 928.997 1690.09 1462.06 486.929 1049.28 1515.23 1579.72 658.056 654.169 717.842 1352.69 2606.7 1779.12 849.727 1276.09 1700.39 4147.88 3136.82 5192.42 802.662 1022.55 5901.21 877.774 4483.62 4278.67 1627.78 4354.66 4722.48 1981.44
1.116e+06 2839.73 1171.85 1358.86 941.265 1755.44 457.889 1894.87 1650.02 1255.92 1017.09 1254.79 2823.09 922.249 1683.99 1458.71 484.496 1056.41 1511.75 1579.23 663.596 657.379 721.737 1354.93 2613.39 1766.05 842.481 1278.21 1697.22 4146.85 3136.9 5213.94 800.805 1020.25 5922.51 878.255 4513.6 4300.39 1630.07 4367.43 4723.36 1984.18
1.118e+06 2847.19 1173.41 1362.6 946.474 1749.81 457.745 1895.64 1650.27 1252.28 1014.15 1259.98 2825.52 914.483 1676.68 1456.51 481.332 1062.34 1509.82 1579.48 668.761 659.874 724.799 1356.75 2620.75 1751.39 835.905 1279.36 1692.38 4141.07 3141.23 5234.27 800.128 1016.63 5944.82 877.874 4543.44 4320.44 1633.27 4382.89 4727.22 1986.72
1.12e+06 2855.06 1173.53 1366.04 951.124 1743.15 457.605 1896.86 1651.13 1251.18 1013.26 1263.96 2830.16 907.76 1674.01 1454.39 479.154 1067.9 1511.29 1584.57 673.667 662.21 728.813 1361.39 2628.73 1736.61 828.651 1280.36 1687.08 4133.16 3144.09 5255.19 799.046 1011.1 5966.83 875.966 4574.69 4337.22 1637.73 4396.85 4731.2 1989.57
1.122e+06 2861.91 1172.66 1368.11 955.238 1736.42 455.735 1899.78 1650.73 1250.88 1011.61 1268.7 2832.41 902.915 1670.73 1452.6 476.438 1074.76 1509.52 1588.55 678.609 665.068 732.123 1365.55 2635.15 1723.73 822.164 1282.71 1681.27 4129.4 3145.1 5274.9 796.913 1003.95 5990.36 873.091 4605.49 4353.08 1642.13 4407.17 4739.14 1992.17
1.124e+06 2868.63 1171.52 1370.75 960.293 1731.7 453.82 1903.49 1651.54 1248.16 1010.15 1273.22 2835.74 897.547 1666.95 1452.29 475.096 1080.4 1506.16 1590.41 683.335 665.871 735.557 1370.85 2639.81 1708 815.197 1283.07 1672.5 4123.72 3147.21 5297.02 795.588 994.464 6011.2 869.395 4637.89 4368.45 1644.38 4418.98 4748.42 1994.47
1.126e+06 2876.82 1169.45 1374.29 965.532 1728.53 451.756 1906.23 1656.47 1244.86 1008.49 1277.77 2837.7 891.261 1662.57 1452.94 473.779 1083.97 1500.33 1591.09 688.56 664.775 741.568 1375.79 2642.46 1691.67 804.547 1283.76 1666.4 4120.16 3152.42 5315.64 792.075 983.824 6032.11 864.269 4667.63 4382.39 1646.03 4431.39 4754.31 1996.39
1.128e+06 2886.14 1166.39 1376.67 968.804 1725.78 449.801 1910.08 1660.86 1242.05 1005.99 1282.42 2838.92 883.831 1661.07 1453.22 472.899 1088.5 1494.64 1589.47 693.282 665.181 746.991 1379.5 2644.48 1673.06 796.109 1283.51 1659.28 4120.46 3155.77 5336.54 789.562 973.361 6053.61 858.933 4694.78 4395.54 1648.79 4443.42 4759.88 1998.24
1.13e+06 2896.81 1166.54 1379.05 970.258 1722.47 446.735 1914.57 1666.86 1239.89 1005.89 1286.12 2843.12 877.447 1657.79 1454.66 471.183 1092.33 1490.31 1586.61 700.2 666.47 750.258 1384.35 2646.65 1656.6 791.076 1282.65 1657.27 4116 3157.8 5356.15 786.189 963.73 6072.84 854.2 4720.48 4408.72 1650.89 4456.9 4762.85 2000.27
1.132e+06 2906.15 1167.77 1383.79 970.389 1718.04 441.966 1916.52 1674.08 1237.88 1006.1 1290.3 2848.14 873.023 1657.17 1455.3 471.782 1097.43 1487.01 1582.95 706.941 667.979 754.122 1391.18 2649.88 1641.47 787.343 1282.53 1658.18 4113.58 3159.54 5376.27 782.126 954.095 6094.01 851.264 4745.38 4423.59 1650.74 4468.37 4770.84 2002.88
1.134e+06 2914.2 1169.38 1388.91 967.946 1711.8 437.69 1916.56 1680.75 1236.84 1005.37 1293.82 2854.05 866.904 1657.17 1457.08 473.94 1102.33 1484.04 1576.35 713.978 670.345 755.773 1398.3 2653.19 1624.6 782.212 1284.52 1657.17 4111.26 3160.55 5397.82 779.003 945.914 6113.45 847.045 4772.87 4438 1647.68 4476.83 4775.82 2005.04
1.136e+06 2923.23 1171.54 1395.02 965.168 1704.64 435.831 1915.71 1689.31 1235.11 1004.74 1298.28 2860.29 857.975 1653.44 1458.97 476.247 1108.54 1480.02 1569.57 721.523 674.233 756.163 1403.83 2657.65 1605.79 774.704 1290.33 1658.12 4108.74 3161.28 5421.76 775.006 937.626 6133.35 843.124 4801.89 4453.71 1642.98 4482.88 4779.31 2007.19
1.138e+06 2932.51 1175.67 1399.47 960.648 1700.55 432.25 1917.16 1697.87 1233 1001.04 1304.69 2864.77 850.639 1650.34 1464.91 477.546 1114.89 1477.76 1560.9 728.539 678.022 757.426 1407.34 2662.85 1588.11 768.045 1296.79 1657.95 4102.5 3161.17 5449.09 769.358 930.899 6152.17 842.306 4829.23 4467.37 1642.22 4485.02 4786.01 2009.48
1.14e+06 2943.21 1178.31 1403.93 956.006 1696.32 427.268 1919.58 1706.06 1232.87 998.14 1309.08 2869.08 844.481 1646.57 1471.07 480.642 1120.76 1477.6 1554.75 735.643 681.994 758.206 1412.01 2672.51 1571.39 760.77 1301.29 1659.94 4094.07 3162.03 5474.18 766.03 923.87 6173.16 841.182 4857.12 4480.4 1642.26 4483.71 4792.32 2012
1.142e+06 2954.84 1181.91 1411.06 950.511 1692.46 423.985 1919.95 1712.98 1230.93 994.429 1314.66 2872.08 840.756 1643.5 1474.15 483.162 1125.53 1474.67 1548.2 742.851 686.039 760.184 1416.48 2681.71 1556.34 751.744 1304.34 1662.96 4090.63 3162.72 5498.25 760.994 917.341 6193.35 840.631 4883.68 4493.66 1641.83 4479.4 4798.77 2014.34
1.144e+06 2964.44 1185.08 1415.51 945.496 1689.23 421.241 1919.93 1719 1229.01 992.034 1320.45 2875.06 835.231 1640.76 1479.54 484.037 1131.39 1468.42 1540.56 749.866 689.899 763.915 1422.87 2690.69 1543.5 743.08 1307.48 1664.33 4085.36 3164.55 5522.57 755.33 911.758 6213.41 839.141 4908.68 4505.93 1642.15 4477.14 4805.07 2016.58
1.146e+06 2975.23 1187.65 1419.61 939.523 1687.71 416.827 1921.5 1725.44 1225.18 987.929 1328.69 2873.6 829.43 1641.77 1483.48 485.723 1138.48 1461.43 1534.6 756.731 693.904 765.184 1429.37 2699.03 1533.35 733.869 1310.76 1666.16 4083.9 3166.99 5543.28 748.652 907.419 6235.47 836.848 4933.02 4516.64 1643.12 4475.32 4811.93 2018.87
1.148e+06 2985 1189 1422.79 935.501 1684.23 412.575 1921.21 1733.16 1220.24 983.543 1335.84 2872.03 822.919 1643.88 1487.29 487.635 1145.69 1453.18 1528.59 762.466 696.873 767.686 1434 2707.63 1520.56 725.175 1312.45 1672.27 4088.06 3165.01 5565.4 740.991 905.696 6253.08 832.439 4957.97 4527.32 1645.05 4474.99 4822 2021.04
1.15e+06 2994.7 1189.07 1426.29 931.294 1681.59 406.917 1920.38 1740.76 1216.13 979.353 1340.58 2871 815.333 1644.31 1492.34 488.084 1152.2 1445.73 1523.17 768.326 699.806 770.131 1439.02 2714.46 1507.53 718.297 1316.23 1676.81 4091.15 3162.9 5587.67 734.274 903.476 6273.4 829.581 4982.2 4538.43 1645.4 4479.11 4831.05 2023.21
1.152e+06 3007.51 1187.24 1428.4 927.777 1677.86 401.834 1918.65 1747.6 1215.41 976.331 1346.83 2870.7 806.497 1644.62 1499.29 486.923 1159.4 1438.03 1517.41 772.677 702.142 773.334 1444.07 2721.94 1497.5 712.294 1320.16 1680.68 4093.41 3162.94 5607.17 728.802 901.81 6292.48 827.925 5010.84 4552.7 1646.23 4479.33 4839.45 2025.66
1.154e+06 3021.43 1186.5 1429.53 924.859 1674.27 395.466 1919.07 1753.82 1215.84 973.435 1353.34 2870.63 799.727 1640.43 1506.67 484.118 1166.79 1431.36 1513.8 778.189 703.98 776.227 1451.85 2731.44 1488.34 706.473 1328.96 1685.97 4093.08 3163.47 5625.84 724.273 899.372 6312.66 826.257 5041.64 4562.5 1645.17 4480.01 4846.48 2028.33
1.156e+06 3036.08 1186.98 1430.92 921.592 1669.77 391.478 1920.86 1757.81 1216.56 972.534 1359.88 2870.2 793.772 1638.19 1513.42 482.775 1173.46 1427.16 1510.39 784.72 706.277 780 1459.84 2743.02 1478.37 700.58 1338.48 1689.75 4091.76 3163.64 5645.74 719.562 897.362 6333.23 823.09 5073.54 4570 1645.46 4480.11 4849.59 2031.2
1.158e+06 3048.91 1188.82 1429.44 919.953 1665.43 386.753 1923.7 1763.52 1216.95 970.084 1365.89 2871.17 785.135 1637.52 1523.46 480.771 1180.36 1420.83 1508.18 790.605 709.881 785.499 1468.71 2753.12 1467.05 692.955 1349.68 1692.52 4093.94 3163 5664.07 716.064 895.794 6353.17 820.76 5104.83 4577.51 1645.53 4481.59 4852.95 2034.15
1.16e+06 3056.33 1192.26 1428.19 916.951 1660.5 383.682 1923.33 1769.53 1213.16 966.03 1371.43 2873.91 775.81 1637.75 1533.78 477.693 1186.59 1415.83 1504.33 795.934 713.304 788.89 1476.5 2763.77 1451.72 685.847 1361.93 1697.18 4098.79 3158.42 5683.99 711.938 894.077 6370.83 819.399 5132.05 4589.44 1642.49 4484.26 4854.91 2036.57
1.162e+06 3064.72 1194.66 1425.34 914.629 1654.37 378.908 1922.37 1771.52 1210.48 960.608 1376.89 2876.02 768.02 1635.62 1543.48 475.799 1195.11 1409.36 1502.83 801.27 717.511 794.398 1486.68 2774.47 1439.6 676.833 1371.38 1702.59 4102.29 3154.24 5703.9 709.423 892.015 6387.79 819.43 5159.83 4603.04 1636.8 4488.17 4856.22 2038.97
1.164e+06 3074.38 1199.02 1421.38 912.689 1650.08 377.061 1917.27 1772.35 1208.59 956.844 1382.16 2879.83 759.761 1630.41 1553.17 474.146 1204.11 1401.73 1502.35 806.397 723.498 800.839 1495.57 2785.41 1427.61 670.112 1378.89 1707.47 4098.72 3152.39 5720.7 705.595 890.164 6406.69 818.838 5189.05 4615.5 1631.71 4493.03 4855.71 2041.28
1.166e+06 3088.67 1203.13 1415.83 912.227 1647.8 377.089 1915.63 1772.92 1207.1 954.197 1383.92 2881.59 752.533 1628.2 1562.23 470.828 1211.75 1391.54 1501.83 810.901 728.625 805.867 1504.03 2795.52 1414.6 666.218 1385.95 1713.32 4089.27 3153.26 5740.34 702.718 886.851 6426.77 816.902 5218.06 4629.05 1625.83 4500.67 4857.13 2043.77
1.168e+06 3101.48 1206.87 1408.77 912.097 1646.77 378.852 1912.22 1777.05 1204.76 951.56 1386.6 2886.43 743.794 1625.67 1569.42 467.505 1220.4 1382.91 1500.73 813.997 735.11 811.727 1512.11 2807.83 1401.36 664.737 1392.49 1719.79 4077.62 3154.74 5757.44 700.651 884.188 6444.49 814.736 5246.04 4648.85 1622.24 4510.43 4857.53 2046.55
1.17e+06 3114.9 1208.46 1403.6 913.501 1646.08 379.126 1911.9 1780.48 1204.3 950.655 1389.95 2888.38 734.225 1623.29 1576.23 464.396 1228.37 1373.21 1500.36 816.263 742.463 817.506 1520.52 2822.39 1387.11 663.741 1401.16 1723.59 4068.31 3153.36 5778.63 698.12 883.451 6460.45 813.12 5275.28 4666.39 1618.9 4518.24 4862.25 2049.57
1.172e+06 3127.98 1214.17 1398.22 914.445 1643.52 377.404 1914.39 1784.23 1202.45 950.37 1392.75 2892.63 725.05 1625.63 1584.03 463.427 1238.91 1366.23 1499.73 818.968 748.584 822.98 1527.53 2838.12 1372.37 665.991 1411.45 1725.01 4058.61 3149.23 5798.55 695.12 881.247 6479.38 813.299 5305.5 4681.5 1615.32 4528.24 4869.29 2053.05
1.174e+06 3142.47 1220.27 1390.13 916.049 1639.05 376.938 1914.62 1787.99 1198.35 948.457 1396.39 2897.05 718.126 1624.46 1590.94 462.029 1249.9 1360.96 1499.99 822.017 756.298 827.256 1535.48 2853.72 1357.98 669.933 1422 1725.11 4047.99 3148.93 5817.49 690.433 879.436 6499.32 813.226 5334.42 4697.83 1613.5 4536.82 4877.52 2056.52
1.176e+06 3153.34 1224.57 1381.5 919.351 1634.55 376.236 1915.93 1791.11 1195.42 945.558 1400.63 2899.1 709.298 1625.21 1596.35 459.626 1260.5 1355.33 1501.41 824.185 763.289 831.564 1543.24 2869.52 1345 673.069 1432.75 1722.54 4035.16 3151.01 5832.5 683.739 879.024 6516.84 812.195 5361.26 4719.41 1612.46 4544.15 4885.27 2059.58
1.178e+06 3162.75 1230.34 1372.34 921.647 1629.23 375.814 1916.81 1795.37 1195.05 942.794 1404.65 2902.32 701.61 1626.06 1600.24 456.993 1272.77 1347.36 1504.84 824.02 770.615 833.092 1548.66 2887 1333.75 675.565 1442.1 1721.21 4023.52 3151.22 5846.13 680.206 879.295 6531.67 810.896 5388.89 4739.4 1611.95 4549.25 4889.98 2062.44
1.18e+06 3172.3 1235.68 1363.93 923.044 1622.87 376.912 1914.33 1799.53 1195.2 943.379 1407.01 2906.93 694.808 1626.17 1604.35 451.836 1286.25 1337.96 1509.22 824.253 778.811 833.354 1553.81 2905.29 1320.84 676.071 1449.3 1719.27 4011.68 3152.64 5859.9 676.967 880.495 6547.84 809.49 5416.95 4764.35 1608.12 4554.02 4895.67 2065.27
1.182e+06 3180.25 1239.85 1353.74 925.498 1615.59 376.19 1909.31 1803.92 1194.6 943.263 1410.89 2908.52 690.762 1625.1 1608.18 447.929 1298.97 1327.55 1517.15 824.062 785.926 834.378 1559.53 2924.58 1308.4 676.062 1454.25 1719.62 4000.59 3150.48 5878.4 674.464 880.587 6566.02 807.362 5445.18 4787.86 1607.22 4555.29 4903.45 2068.02
1.184e+06 3188.9 1244.32 1342.69 928.023 1608.4 376.574 1906.24 1808.6 1193.13 943.617 1414.11 2907.77 687.149 1623.43 1611.91 445.763 1309.13 1319.97 1524.26 824.006 793.235 833.51 1565.68 2940.05 1294.51 678.349 1455.82 1719.92 3990.47 3146.99 5903.21 673.452 878.983 6580 803.577 5472.84 4812.24 1604.2 4554.41 4909.47 2070.47
1.186e+06 3199.67 1246.72 1334.63 932.042 1600.2 376.91 1900.87 1811.75 1191.93 944.631 1418.97 2906.12 680.758 1619.47 1621.34 443.802 1319.64 1313.67 1533.02 823.881 800.087 831.373 1570.67 2953.29 1276.42 679.562 1458.59 1720.07 3978.38 3143.5 5927.54 671.482 876.601 6590.97 800.863 5500.96 4831.83 1600.8 4554.56 4919.07 2072.67
1.188e+06 3213.65 1247.7 1324.34 934.197 1593.19 375.04 1896.37 1813.88 1192.61 945.149 1423.68 2908.74 675.48 1617.26 1628.36 442.314 1330.67 1306.76 1542.93 824.894 805.028 829.761 1574.13 2966.45 1257.38 681.898 1460.83 1719.69 3966.5 3140.5 5952.07 667.816 874.285 6604.36 796.731 5528.66 4859.22 1596.32 4556.01 4929.67 2075.11
1.19e+06 3228.02 1248.27 1316.63 938.343 1586.12 374.792 1890.69 1815.1 1193 945.061 1428.15 2914.92 670.811 1617.31 1634.02 440.274 1339.98 1300.83 1553.29 827.543 810.94 829.201 1580.47 2979.07 1242.71 685.529 1464.93 1723.47 3953.38 3136.85 5977.39 664.852 871.199 6617.76 793.18 5557.74 4882.94 1588.92 4558.31 4941.65 2078.09
1.192e+06 3240.11 1247.61 1309.46 943.951 1576.3 376.866 1880.83 1815.59 1193.81 942.826 1433.62 2923.25 668.136 1620.9 1639.3 438.002 1348.31 1292.84 1565.34 830.237 815.678 827.702 1583.01 2990.08 1224.22 691.383 1473.92 1727.67 3941.84 3133.82 5999.88 662.616 866.901 6628.01 788.011 5585 4905.08 1583.07 4561.77 4950.61 2080.69
1.194e+06 3249.95 1246.47 1302.45 949.784 1567.34 379.77 1871.88 1816.69 1192.77 943.125 1438.11 2933.57 667.794 1624.61 1645.24 434.943 1354.34 1283.93 1578 831.312 820.431 830.113 1589.01 3005.49 1207.11 696.994 1484.67 1731.1 3928.13 3131.59 6022.17 664.797 863.381 6639.45 783.204 5609.25 4927.81 1574.41 4564.5 4962.68 2083.71
1.196e+06 3260.01 1244.46 1294.15 956.288 1558.52 381.12 1866.26 1816.64 1191.13 944.926 1442.46 2943.55 667.862 1629.43 1652.32 432.012 1358.74 1275.32 1589.96 832.859 823.738 833.192 1592.9 3020.35 1186.14 701.73 1494.92 1735.23 3916.27 3127.79 6039.88 667.353 858.205 6653.05 777.73 5628.56 4949.21 1564.85 4566.31 4967.55 2086.07
1.198e+06 3269.19 1245.04 1286.24 959.642 1549.99 379.998 1859.71 1816.23 1189 947.556 1447.67 2951.15 666.638 1635.66 1655.56 429.657 1361.88 1268.09 1601.31 831.451 825.957 837.747 1598.17 3033.11 1167.04 706.764 1507.15 1740.76 3901.05 3123.05 6059.35 670.455 852.594 6667.07 770.998 5641.52 4970.17 1556.66 4569.09 4971.68 2088.05
1.2e+06 3276.85 1246.55 1280.84 962.749 1542.43 378.93 1856.29 1812.98 1188.81 950.498 1452.93 2959.15 667.119 1640.99 1660.8 428 1366.03 1265.41 1612.17 831.425 830.074 842.456 1601.99 3045.87 1149.67 712.162 1515.48 1748.43 3886.66 3112.84 6075.75 672.347 846.412 6674.88 764.102 5656.81 4988.14 1548.84 4568.56 4974.22 2089.92
1.202e+06 3280.12 1246.74 1274.89 963.735 1535.23 378.637 1854.5 1813.41 1188.89 954.247 1456.16 2964.13 668.928 1642.41 1666.34 426.992 1371.29 1263.46 1622.28 829.02 832.708 847.328 1607.47 3054.47 1133.92 715.698 1522.26 1757.38 3875.52 3104.59 6095.14 675.021 840.461 6679.08 759.168 5670.32 5003.51 1541.11 4565.09 4970.59 2091.31
1.204e+06 3284.75 1249.59 1269.08 964.454 1524.86 380.232 1847.08 1815 1188.3 956.526 1462.58 2972.02 671.139 1643.6 1673.95 426.628 1376.33 1262.54 1632.96 825.752 835.162 853.098 1613.3 3069.53 1115.11 719.24 1529.58 1764.76 3866.05 3098.97 6110.98 678.298 834.71 6686.91 753.465 5684.07 5018.97 1536.44 4559 4967.43 2093.06
1.206e+06 3287.62 1249.03 1260.45 963.802 1513.52 380.515 1841.28 1815.11 1187.32 959.655 1469.12 2981.74 676.635 1645.59 1684.21 425.518 1380.48 1260.9 1641.31 821.86 836.586 857.818 1616.99 3082.49 1094.29 724.869 1539.64 1771.57 3853.3 3092.24 6124.71 681.114 828.435 6688.91 745.761 5697.52 5034.15 1529.07 4550.77 4970.83 2094.17
1.208e+06 3292.99 1251.52 1252.51 962.79 1503.61 381.378 1835.57 1820.66 1186.8 960.686 1477.47 2991.89 680.989 1652.58 1692.74 424.083 1385.39 1261.34 1650.69 819.105 837.8 861.749 1623.83 3096.83 1076.49 732.986 1548.79 1780.62 3842.7 3087.6 6138.41 685.055 821.282 6691.34 740.527 5712.94 5046.99 1520.02 4546.62 4972.32 2096.24
1.21e+06 3306.23 1252.48 1243.54 961.103 1496.17 383.798 1830.94 1828.59 1187.15 960.635 1485.57 3000.74 683.402 1661.29 1704.45 421.243 1389.59 1263.06 1662.7 820.056 837.925 866.793 1627.33 3110.2 1061.21 738.305 1557.47 1793.43 3832.34 3083.77 6148.19 688.715 814.924 6698.87 734.563 5728.24 5057.57 1510.99 4538.53 4978.5 2098.77
1.212e+06 3314.67 1253.28 1238.65 959.903 1487.76 387.112 1828.32 1836.26 1186.82 959.374 1494.39 3008.13 684.852 1672.63 1716.29 419.418 1396.51 1267.56 1675.89 820.436 837.923 871.015 1628.34 3125.71 1047.24 742.493 1565.07 1804.15 3827.07 3074.5 6157.34 691.83 808.402 6704.55 729.08 5746.82 5074.01 1501.51 4530.35 4986.79 2101.56
1.214e+06 3323.03 1254.89 1232.89 956.684 1479.3 389.93 1830.52 1841.64 1185.82 960.105 1504.11 3017.43 684.582 1680.9 1729.06 416.671 1401.32 1272.53 1689.64 818.931 840.384 872.335 1631.04 3142.51 1034.39 747.891 1575.47 1815.01 3821.45 3064.73 6167.32 696.054 802.943 6710.36 722.259 5763.31 5087.8 1493.7 4525.72 4995.56 2104.51
1.216e+06 3330.39 1256.21 1227.01 952.749 1472.06 389.656 1832.12 1849.64 1186.78 962.546 1512.88 3027.59 682.456 1691.4 1743.02 413.936 1404.92 1275.92 1703.44 816.691 840.236 874.594 1636.6 3153.68 1021.84 752.105 1581.43 1827.18 3819.79 3055.86 6181.79 697.25 797.148 6718.4 714.512 5780.04 5099.77 1485.63 4520.72 5004.26 2107.36
1.218e+06 3338.03 1258.71 1220.21 952.002 1469.4 390.56 1831.61 1855.4 1188.22 965.263 1522.17 3038.08 681.331 1699.25 1758.69 411.463 1409.66 1280.75 1717.07 813.223 839.061 876.723 1644.82 3163.5 1008.03 756.479 1589 1835.4 3819.09 3047.03 6198.6 697.192 792.476 6725.31 708.192 5800 5114.76 1479.23 4513.65 5005.62 2110.38
1.22e+06 3347.33 1259.86 1214.83 953.599 1468.33 391.02 1832.92 1862.31 1187.63 968.588 1530.22 3051.98 680.644 1707.68 1772.39 408.494 1412.17 1283.02 1731.57 809.132 839.863 874.259 1650.85 3175.28 996.884 756.12 1598.53 1842.48 3817.02 3039.61 6217.29 698.702 787.196 6729.2 704.527 5824.86 5131.31 1475.33 4502.77 5005.57 2113.53
1.222e+06 3358.01 1258.59 1212.83 956.738 1465.93 391.781 1837.68 1864.15 1185.44 973.452 1538.89 3066.36 678.707 1717.52 1784.68 405.977 1412.34 1287.13 1744.57 807.288 837.26 870.802 1659.52 3184.24 989.207 753.527 1614.38 1850.14 3813.9 3030.95 6238.55 701.04 782.022 6737.18 702.968 5850.72 5150.25 1472.99 4492.56 5006.73 2117.18
1.224e+06 3370.68 1256.11 1210.25 958.942 1462.81 394.663 1844.28 1867.7 1183.83 976.168 1548.38 3078.94 676.213 1724.92 1797.22 406.189 1412.9 1292.36 1762.26 805.103 831.937 869.216 1663.22 3195.61 981.1 752.812 1628.31 1858.01 3812.53 3026.06 6258.07 703.572 778.666 6744.04 700.524 5877.85 5169.2 1467.41 4484.12 5009.04 2121.03
1.226e+06 3379.86 1255.59 1209.02 962.214 1455.46 395.56 1851.89 1873.02 1181.61 980.987 1557.59 3090.2 676.441 1729.17 1808.84 405.9 1414.07 1295.45 1781.25 803.441 828.768 866.324 1668.52 3207.88 972.27 751.601 1639.67 1866.14 3815.66 3020.26 6282.53 704.759 772.672 6755.31 698.572 5905.09 5191.32 1460.39 4474.66 5008.39 2124.96
1.228e+06 3389.43 1257.23 1205.7 966.504 1446.88 395.272 1861.1 1876.96 1178.44 987.551 1565.71 3102.49 676.29 1731.93 1824.27 404.921 1413.62 1300.4 1799.92 803.858 825.884 863.646 1670.07 3217.26 961.964 751.382 1650.37 1870.98 3818.55 3012.41 6299.85 707.28 767.61 6767.21 697.3 5937.22 5214.5 1451.01 4464.45 5005.63 2128.58
1.23e+06 3398.81 1260.66 1203.04 973.211 1434.52 394.417 1869.64 1880.48 1176.59 993.921 1571.25 3115.32 675.757 1734.65 1842.12 402.984 1412.29 1305.25 1819.24 806.783 821.594 860.803 1675.89 3228.61 953.383 754.544 1659.84 1876.29 3822.29 3005.24 6318.91 707.559 764.722 6776.98 694.528 5970.09 5238.56 1442.44 4452.56 5001.21 2132.42
1.232e+06 3404.67 1263.62 1201.57 976.526 1421.81 391.53 1875.5 1883.69 1174.56 999.028 1576.9 3127.19 675.322 1732.46 1860.22 402.763 1413.29 1309.74 1837.85 808.366 816.715 853.695 1679.98 3241.68 941.181 757.986 1669.69 1884.82 3828.51 3002.75 6345.27 710.047 760.317 6786.85 689.625 6002.83 5262.73 1433.02 4437.7 5003.88 2136.15
1.234e+06 3406.93 1265.28 1201.73 981.11 1411.76 387.929 1881.52 1888.85 1173.73 1003.12 1581.99 3138.92 673.411 1736.49 1878.2 403.918 1414.31 1313.26 1857.31 806.408 809.923 848.275 1681.63 3254.54 929.571 760.361 1678.12 1893.1 3832.8 3002.66 6370.2 710.611 756.913 6799.5 682.801 6039.34 5290.89 1422.38 4427.86 5009.92 2140.19
1.236e+06 3410.26 1263.44 1204.7 985.897 1401.74 386.128 1889.23 1895.24 1170.35 1004.88 1588 3147.41 669.79 1739.96 1895.53 404.638 1415.71 1317.88 1878.65 804.969 804.169 843.746 1685.75 3263.7 919.098 764.803 1686.07 1900.3 3837.97 2999.11 6391.06 711.103 752.491 6813.22 675.874 6072.91 5314.14 1413.94 4422.09 5014.92 2144.02
1.238e+06 3409.76 1259.39 1206.46 987.28 1396.17 383.663 1895.34 1902.16 1165.44 1007.92 1594.44 3157.76 667.839 1739.9 1914.93 404.444 1418.55 1322.1 1899.25 801.678 802.506 841.433 1689.72 3269.1 912.403 771.793 1694.12 1905.12 3842.81 2993.41 6413.66 710.934 748.414 6825.09 669.519 6108.52 5334.57 1404.33 4412.68 5022.15 2147.67
1.24e+06 3408.54 1256.48 1208.94 988.863 1392.41 382.755 1902.95 1909.6 1158.18 1011.31 1597.9 3172.71 666.886 1738.28 1932.69 403.413 1420.28 1327.66 1918.74 799.647 799.886 840.827 1693.15 3276.91 905.259 777.053 1698.55 1907.99 3850.57 2984.01 6431.5 710.561 745.69 6832.85 663.512 6138.9 5359.43 1392.79 4402.89 5031.28 2151.05
1.242e+06 3404.93 1252.67 1210.46 991.909 1390.88 382.745 1909.27 1921 1149.78 1011.25 1600.86 3187.65 665.955 1737.79 1951.4 399.287 1422.45 1331.64 1938.57 797.222 795.068 840.319 1688.1 3283.29 895.524 782.506 1698.09 1910.01 3858.25 2973.24 6441.87 708.906 742.306 6831.92 659.585 6169.84 5380.07 1382.85 4396.46 5042.24 2153.45
1.244e+06 3401.59 1251.61 1210.61 995.462 1387.03 379.862 1913.75 1933.95 1142.98 1012.4 1602.61 3203.46 664.058 1736.22 1969.55 394.937 1425.99 1336.27 1960.67 795.81 789.868 840.385 1685.34 3286.85 890.96 788.511 1697.15 1913.88 3863.52 2966.69 6455.63 706.421 736.949 6829.14 657.082 6201.78 5401.62 1370.75 4394.3 5049.9 2156.14
1.246e+06 3401.94 1248.29 1212.67 997.574 1380.58 377.383 1922.42 1946.39 1137.48 1014.5 1605.13 3221.06 662.332 1735.67 1982.85 391.727 1426.63 1337.65 1986.54 793.578 784.446 839.636 1680.29 3289.4 885.245 794.368 1694.34 1917.14 3866.74 2967.8 6474.41 704.338 732.063 6828.16 653.656 6232.83 5420.16 1354.98 4389.79 5062.28 2158.86
1.248e+06 3398.39 1243.03 1213.75 997.473 1373.34 376.459 1926.76 1957.25 1134.23 1015.28 1608.85 3238.82 657.551 1732.49 1998.25 389.108 1426.63 1340.58 2011.17 792.601 778.766 839.5 1679.61 3297.78 880.593 802.502 1690.92 1922.16 3865.25 2968.37 6493.79 701.636 727.351 6829.9 652.535 6263.13 5443.22 1341.07 4386.06 5070.06 2161.66
1.25e+06 3393.58 1238.97 1215.31 998.549 1366.3 378.307 1929.15 1967.03 1129.32 1014.87 1610.03 3257.9 654.542 1726.02 2012.88 386.735 1424.88 1344.71 2034.03 789.968 769.586 839.439 1679.44 3305.19 878.409 808.285 1692.99 1923.5 3867.64 2966.34 6513.54 697.159 721.888 6828.24 654.617 6290.19 5466.35 1328.64 4387.33 5077.67 2164.24
1.252e+06 3391.66 1237.56 1216.41 998.161 1358.49 381.111 1933.32 1978.57 1124.79 1017.07 1611.67 3275.72 652.257 1721.02 2027.13 383.266 1427.01 1350.82 2056.42 786.818 759.85 840.659 1681.84 3309.27 877.876 815.191 1694.2 1923.26 3865.68 2963.95 6533.43 694.269 718.701 6826 653.769 6314.77 5487.19 1314.47 4390.96 5077.1 2166.79
1.254e+06 3392.55 1233.63 1218.22 998.431 1346.3 383.845 1936.48 1988.77 1119.27 1023.07 1616.87 3294.1 649.005 1721.42 2042.54 383.259 1427.54 1357.01 2080.76 785.124 749.317 842.753 1681.48 3312.35 875.543 820.34 1694.13 1920.3 3866.84 2962.68 6550.84 690.995 715.242 6823.58 656.054 6334.2 5503.53 1298.82 4397.19 5072.32 2169.17
1.256e+06 3396.24 1231.02 1222.58 998.723 1334.24 388.483 1942.06 1997.09 1112.13 1030.16 1619.75 3311.75 645.213 1718.02 2060.52 380.917 1427.22 1360.91 2105.49 784.437 741.469 842.567 1674.45 3316.33 873.334 824.34 1698.03 1913.41 3870.93 2960.59 6569.78 685.853 711.233 6822.78 656.951 6351.28 5516.05 1283.65 4405.63 5068.28 2171.35
1.258e+06 3405.17 1225.75 1225.01 999.614 1324.5 392.81 1943.61 2008.66 1106.27 1038.69 1624.12 3326.91 641.909 1711.51 2079.62 377.758 1427.31 1365.64 2127.85 784.109 733.917 842.772 1670.23 3319.02 867.451 828.683 1701.05 1905.83 3878.39 2961.07 6585.76 683.234 710.118 6827.48 659.359 6363.81 5529.14 1270.28 4415.15 5061.31 2173.77
1.26e+06 3411.62 1220.45 1227.77 997.453 1319.37 396.72 1943.32 2018.31 1099.74 1048.41 1630.92 3339.52 639.892 1707.27 2098.68 375.729 1425.69 1371.13 2147.51 786.277 727.203 843.234 1666.54 3323.9 860.848 834.964 1703.88 1899.16 3881.74 2959.44 6602.26 679.23 707.595 6828.67 659.041 6376.24 5546.8 1257 4425.66 5054.74 2176.1
1.262e+06 3419.25 1210.13 1232.7 994.995 1315.52 402.806 1939.98 2029.95 1089.89 1057.77 1639.76 3348.18 637.072 1707.25 2112.5 374.703 1422.64 1377.1 2166.3 787.192 723.627 839.639 1661.68 3328.31 858.64 842.644 1708.38 1890.93 3884.42 2959.25 6615.54 674.123 705.573 6828.19 657.62 6386.11 5565.16 1248.13 4434.48 5046.48 2178.12
1.264e+06 3426.04 1199.75 1235 990.784 1313.27 406.526 1937.85 2041.53 1084.74 1064.84 1645.4 3354.61 632.443 1706.35 2128.72 370.88 1422 1384.45 2183.3 784.836 718.327 835.512 1655.58 3332.27 858.232 849.231 1715.98 1884.2 3881.25 2964.65 6636.21 671.998 705.082 6832.42 657.123 6393.91 5582.54 1239.51 4443.01 5040.43 2180.27
1.266e+06 3433.65 1188.66 1240.41 985.078 1311.44 409.725 1937.77 2054.99 1080.87 1073.21 1649.81 3355.57 628.328 1707.48 2144.49 367.989 1419.06 1392.96 2202.55 783.842 711.475 833.343 1649.92 3336.12 855.236 853.085 1720.29 1878.63 3876.26 2966.93 6651.05 669.775 703.754 6835.08 658.09 6389.82 5597.98 1232.26 4451.41 5022.87 2181.53
1.268e+06 3439.1 1177.24 1244.65 979.736 1309.04 412.646 1941.05 2067.28 1073.99 1080.79 1654.07 3355.03 628.649 1706.19 2157.12 363.655 1413.95 1400.92 2222.3 780.465 709.626 830.25 1643.44 3342.2 849.958 857.41 1729.33 1872.4 3870.82 2969.73 6667.94 664.909 701.684 6845.13 662.405 6382.58 5609.94 1224.77 4462.55 5005.54 2182.76
1.27e+06 3447.26 1165.42 1250.63 970.713 1309.21 415.793 1946.09 2081.14 1068.58 1088.34 1659.01 3353.16 629.326 1702.63 2170.63 362.475 1410.82 1410.05 2242.19 776.928 709.87 827.61 1633.06 3347.96 848.063 861.303 1732.72 1864.76 3868.57 2976.2 6689.52 663.89 700.271 6849.5 667.485 6374.18 5624.41 1214.89 4467.19 4989.25 2184.28
1.272e+06 3454.27 1154.31 1259.36 966.398 1307.11 419.576 1949.22 2095.84 1062.84 1099.28 1666.61 3353.68 633.498 1701.78 2187.93 359.914 1408.77 1420.07 2261 770.962 707.396 829.006 1621.74 3353.9 847.443 863.778 1734.76 1859.33 3860.13 2984.96 6714.11 662.514 695.792 6854.43 671.85 6369.95 5634.72 1209.48 4472.93 4971.77 2186.31
1.274e+06 3464.2 1146.11 1264.66 962.274 1303.66 416.325 1955.1 2110.81 1056.27 1107.95 1672.04 3352.03 638.376 1700.35 2208.04 354.326 1407.46 1428.69 2282.59 764.307 706.761 827.658 1615.67 3356.08 846.678 866.327 1738.91 1855.98 3850.49 2995.1 6744.52 660.718 689.718 6855.55 675.482 6363.07 5645.28 1207.29 4479.56 4946.35 2188.07
1.276e+06 3475.24 1134.54 1269.4 957.319 1300.24 412.645 1958.41 2125.41 1050.23 1115.15 1681.98 3352.6 640.336 1700.66 2228.91 349.504 1408.19 1437 2305.94 759.847 705.933 823.597 1611.37 3354.46 844.54 867.979 1741.2 1848.09 3847.81 3009.68 6775.14 659.264 680.938 6861.83 682.113 6356.19 5655.75 1205.33 4486.96 4921.15 2190.07
1.278e+06 3483.39 1124.59 1274.43 953.537 1300.55 409.638 1961.51 2137.01 1043.84 1120.28 1693.18 3351.53 644.524 1705.33 2250.04 345.529 1407.24 1447.02 2331.42 755.611 708.373 817.167 1605.76 3355.39 842.944 871.426 1745.27 1838.16 3842.05 3025.14 6808.79 657.681 672.454 6867.63 690.338 6348.23 5669.82 1206.13 4494.9 4891.11 2192.47
1.28e+06 3486.84 1113.15 1279.57 949.519 1300.82 406.521 1967.34 2149.53 1042.07 1130.01 1702.65 3352.1 651.258 1709.99 2270.18 342.423 1402.24 1456.48 2355.92 750.827 711.94 816.133 1599.4 3355.24 840.579 874.466 1750.77 1829.38 3836.27 3036.71 6840.55 654.23 661.902 6873.11 697.824 6341.09 5688.63 1204.73 4502.62 4858.35 2194.83
1.282e+06 3490.49 1103.75 1287.19 945.092 1297.07 401.737 1974.21 2161.81 1041.87 1137.54 1713.5 3349.55 653.717 1715.97 2287.95 340.884 1398.1 1465.61 2380.77 744.592 715.425 811.979 1590.95 3352.59 839.948 878.255 1760.96 1817.97 3828.34 3045.14 6868.68 649.302 650.433 6881.12 704.915 6332.56 5711.8 1202.37 4507.73 4834.3 2196.9
1.284e+06 3492.92 1095.53 1293.52 939.749 1296.01 399.06 1979.18 2178.46 1041.6 1144.75 1721.43 3348.71 659.105 1723.39 2310.68 338.294 1393.51 1475.94 2405.38 741.023 714.056 807.612 1577.16 3348.58 841.514 882.896 1770.58 1805.97 3817.46 3051.2 6898.01 642.89 638.662 6888.34 708.841 6325.44 5737.79 1201.09 4520.12 4811.87 2199.21
1.286e+06 3492.97 1082.26 1299.68 936.726 1294.18 395.387 1982.4 2193.19 1045.75 1149.07 1731.58 3345.59 664.698 1730.17 2332.1 336.427 1386.53 1484.36 2432.68 738.438 711.979 808.142 1559.08 3347.89 844.652 891.158 1781.39 1790.27 3810.34 3054.59 6928.2 637.942 626.993 6891.98 713.741 6313.57 5769.84 1203.59 4532.32 4787.03 2201.47
1.288e+06 3490.26 1074.74 1304.74 936.253 1291.71 391.881 1983.21 2204.68 1047.31 1153.72 1739.88 3350.84 668.929 1738.58 2352.73 336.805 1381.28 1492.77 2461.22 733.605 711.723 807.722 1539.99 3347.08 843.921 900.833 1789.73 1777.45 3805.13 3062.31 6951.17 634.025 618.456 6899.94 718.295 6301.14 5797.45 1206.97 4543.58 4765.43 2203.94
1.29e+06 3487.67 1065.4 1310.82 938.02 1288.88 388.077 1986.11 2216.9 1048.11 1157.89 1745.78 3358.38 676.836 1746.89 2373.5 335.294 1372.07 1502.57 2489.31 728.211 712.168 806.195 1518.21 3342.57 841.872 908.177 1802.77 1765.71 3793.17 3072.21 6984.14 632.39 610.773 6907.13 721.927 6286.64 5823.17 1215.18 4546.15 4742.99 2206.26
1.292e+06 3486.93 1061.4 1317.24 938.45 1286.43 386.017 1990.41 2227.05 1050.06 1160.75 1753.31 3366.32 684.694 1752.96 2395.76 335.079 1365.68 1513.61 2510.04 722.337 713.172 807.158 1496.72 3336.52 842.035 915.684 1816.11 1753.9 3774.69 3081.15 7018.3 627.697 599.274 6913.18 729.118 6275.03 5850.2 1223.76 4549.25 4714.87 2208.56
1.294e+06 3485.41 1055.09 1318.65 936.824 1282.77 384.315 2000.68 2233.19 1051.36 1166.9 1756.09 3378.7 695.966 1757.95 2418.51 335.223 1361.82 1526.04 2533.41 717.648 711.016 811.783 1481.5 3333.58 840.894 920.58 1831.85 1738.93 3756.74 3086.4 7046.88 626.376 585.649 6918.01 734.515 6261.53 5878.75 1230.74 4557.66 4694.15 2211.1
1.296e+06 3484.48 1049.75 1322.01 933.401 1277.53 383.101 2014.41 2236.67 1051.18 1171.12 1758.8 3394.27 705.902 1765.61 2439.17 335.944 1355.57 1533.35 2555.64 713.475 706.595 816.547 1461.13 3321.62 838.171 922.794 1845.44 1721.82 3736.07 3088.53 7069.89 626.058 571.845 6921.26 740.398 6255.64 5906.43 1238.73 4564.69 4670.53 2212.64
1.298e+06 3484.08 1046.59 1323.43 931.947 1273.83 380.578 2024.47 2238.79 1048.77 1175.14 1763.37 3409.82 712.753 1770.47 2462.06 334.14 1345.88 1543.59 2579.77 708.292 701.958 822.411 1443.94 3312.17 834.385 923.397 1862.07 1705.52 3721.35 3085.68 7089.17 624.554 560.032 6923.02 745.789 6246.97 5928.31 1246.09 4568.9 4645.54 2213.73
1.3e+06 3487.35 1044.44 1323.22 935.088 1270.71 378.683 2036.54 2239.13 1048.66 1178.81 1764.4 3421.24 719.796 1778.45 2487.6 330.333 1339.12 1554.06 2603.35 703.052 697.844 828.702 1427.73 3299.59 833.46 921.704 1878.85 1691.04 3708.8 3086.37 7108.33 621.566 550.291 6918.03 749.123 6230.21 5955.69 1251.86 4574.36 4619.24 2214.92
1.302e+06 3491.3 1041.72 1326.83 935.773 1265.63 378.622 2048.7 2239.54 1047.34 1182.12 1768.08 3432.32 728.172 1783.76 2514.38 328.907 1331.92 1563.53 2623.38 696.238 691.318 833.263 1411.85 3286 831.799 921.052 1893.76 1674.94 3683.47 3093.24 7128.05 619.843 542.08 6905.08 754.087 6212.82 5985.01 1260.58 4573.48 4593.53 2215.59
1.304e+06 3491.34 1039.58 1330.53 937.52 1259.2 381.432 2057.97 2244.34 1044.26 1187.81 1764.97 3446.26 738.007 1794.23 2544.37 325.716 1320.8 1572.79 2640.83 689.906 681.938 837.718 1397.17 3276.4 831.575 919.23 1910.11 1659.37 3656.97 3094.61 7140.54 618.84 534.896 6889.68 757.338 6193.03 6011.7 1269.56 4571.66 4567.1 2215.78
1.306e+06 3493.73 1037.18 1336.96 939.596 1253.01 386.951 2070.47 2252.61 1040.82 1193.47 1764.71 3456.73 747.865 1809.54 2572.64 317.93 1309.63 1581.05 2658.38 683.897 676.307 837.661 1383.87 3265.51 831.74 920.747 1921.03 1647.82 3631.94 3097.12 7152.46 618.157 530.123 6876.8 765.457 6170.13 6036.49 1279.78 4575.19 4549.21 2216.87
1.308e+06 3492.8 1034.77 1342.18 939.606 1249.73 391.269 2084.94 2255.94 1036.94 1200.83 1765.08 3468.74 755.323 1822.93 2602.8 310.592 1304.91 1589.28 2680.82 677.811 674.991 836.754 1371.25 3254.42 835.231 923.165 1930.31 1639.03 3608.71 3093.75 7171.55 620.345 525.094 6854.09 774.83 6146.65 6056.69 1290.9 4585.73 4534.29 2218.38
1.31e+06 3489.6 1032.71 1348.56 940.505 1245.87 397.587 2100.93 2258.78 1033.13 1207.42 1764.23 3480.73 763.631 1837.05 2627.78 303.398 1297.12 1601.12 2702.35 670.187 675.592 836.035 1352.31 3240.34 838.407 926.886 1939.43 1631.41 3584.69 3092.79 7191.44 626.185 520.105 6829.87 785.246 6129.95 6068.3 1301.19 4592.49 4515.55 2219.52
1.312e+06 3480.93 1028.63 1355.92 943.127 1238.59 400.289 2116.13 2259.55 1026.35 1211.1 1765.1 3493.97 774.425 1846.18 2654.92 296.324 1285.25 1609.15 2720.87 666.715 675.782 838.495 1334 3231.25 842.254 930.857 1948.78 1626.04 3560.84 3093.06 7213 629.27 513.442 6801.37 798.285 6123.73 6081.02 1308.41 4599.08 4486.81 2220.23
1.314e+06 3473.03 1026.61 1364.23 948.176 1232.95 401.421 2122.94 2262 1016.38 1209.63 1762.32 3508.65 784.034 1861.5 2686.43 292.589 1269.98 1612.73 2735.82 663.86 677.984 839.644 1311.92 3227.52 845.857 938.737 1956.57 1620.22 3538.54 3094.72 7235.12 632.947 507.166 6772.2 810.894 6123.9 6091.86 1318.25 4612.17 4464.02 2221.39
1.316e+06 3468.93 1026.46 1371.5 952.73 1228.56 403.389 2131.88 2259.61 1010.53 1208.55 1761.33 3526.91 791.949 1878.18 2710.05 290.278 1258.91 1614.06 2750.57 656.014 679.288 844.304 1292.54 3230.19 845.277 946.96 1961.78 1617.31 3512.72 3089.06 7262.18 632.323 503.511 6739.94 821.449 6125.24 6101.07 1324.01 4627.47 4439.5 2222.41
1.318e+06 3462.61 1029.93 1376.11 962.671 1224.14 404.891 2143.06 2260.56 1002.99 1206.44 1762.39 3556.61 801.168 1894.26 2735.74 287.641 1243.79 1614.11 2763.18 651.831 681.337 847.344 1274.47 3230.28 843.835 953.436 1964.57 1612.24 3487.02 3078.82 7289.94 629.073 496.918 6711.91 834.674 6126.24 6114.93 1328.06 4633.83 4403.09 2223.15
1.32e+06 3456.71 1029.9 1381.63 973.272 1219.91 403.692 2158.31 2270.6 998.662 1203.99 1764.83 3584.79 805.497 1913.92 2758.64 284.981 1230.27 1612.83 2777.68 649.487 684.412 849.857 1257.55 3232.08 841.694 961.348 1964.77 1603.84 3467.39 3063.94 7314.54 624.675 490.835 6680.27 846.997 6140.22 6130.13 1334.07 4641.61 4372.87 2224.57
1.322e+06 3450.76 1031.1 1385.91 985.072 1216.33 404.07 2171.52 2279.78 992.492 1204.18 1772.41 3616.26 809.497 1935.36 2781.29 282.355 1216.68 1614.6 2792.46 646.014 684.835 850.463 1240.72 3227.39 839.329 967.192 1964.4 1597.59 3450.24 3048.99 7336.15 625.957 481.299 6657.77 860.177 6148.37 6135.76 1342.05 4652.91 4342.17 2226.05
1.324e+06 3445.96 1032.69 1387.43 990.546 1211.77 405.58 2182.89 2285.51 984.594 1205.52 1779.9 3642.73 812.981 1955.5 2806.48 279.217 1204.64 1613.44 2802.34 642.583 682.147 850.168 1219.12 3224.89 839.805 975.48 1964.09 1597.03 3437.79 3041.07 7357.56 627.824 472.993 6632.46 873.602 6152.52 6149.8 1350 4667.58 4312.4 2227.52
1.326e+06 3434.83 1035 1389.76 995.199 1204.44 404.59 2197.09 2293.24 975.851 1204.59 1793.29 3668.91 819.361 1978.23 2832.25 279.505 1192.79 1611.54 2812.24 635.482 677.849 854.503 1199.37 3222.53 837.999 987.231 1965.52 1595.26 3427.43 3034.39 7387.36 632.414 463.331 6602.18 890.841 6147.07 6157.73 1362.65 4682.98 4278.02 2229.12
1.328e+06 3422.89 1039.63 1393.65 999.085 1196.77 405.879 2212.24 2304.58 973.804 1202.58 1802.65 3694.29 825.062 1994.73 2853.59 279.662 1179.03 1613.81 2820.86 624.008 670.038 856.63 1180.22 3216.87 834.363 995.586 1966.87 1588.88 3417.66 3025.4 7415.71 639.9 454.261 6573.78 906.589 6145.39 6169.14 1371.73 4699.11 4233.47 2230.01
1.33e+06 3416.15 1046.05 1396.71 1002.81 1190.31 405.547 2219.02 2316.35 966.011 1201.93 1807.27 3722.66 833.397 2016.79 2876.8 278.406 1165.03 1615.97 2827.86 611.241 657.177 865.116 1165.29 3218.13 834.439 1005.44 1970.57 1578.39 3411.84 3014.57 7436.47 644.967 444.664 6544.24 925.151 6140.25 6185.23 1380 4713.56 4189.16 2231.03
1.332e+06 3413.79 1052.73 1396.02 1003.96 1181.24 404.641 2224.7 2334.14 960.088 1203.05 1811.63 3753.89 838.319 2041.38 2902.82 279.01 1152.58 1618.89 2831 600.433 648.12 871.663 1145.68 3216.84 834.573 1017.09 1973.19 1569.01 3405.16 3003.18 7449.55 648.484 435.196 6523.49 946.473 6135.61 6203.64 1391.6 4727.53 4152.66 2232.58
1.334e+06 3408.91 1058.93 1397.22 1003.42 1172.77 402.721 2233.51 2351.61 956.948 1205.25 1819.85 3777.63 845.613 2071.17 2926.18 279.613 1138.51 1620.15 2829.11 584.14 639 878.626 1127.39 3213.39 837.276 1028.4 1976.39 1557.84 3402.23 2993.86 7465.48 652.152 427.147 6497.23 967.525 6133.49 6218.4 1406.31 4737.62 4121.82 2234.12
1.336e+06 3404.46 1066.34 1397.12 1001.98 1170.3 397.409 2236.73 2371.76 949.325 1205.16 1829.5 3797.92 851.457 2102.53 2952.37 279.7 1127.38 1619.34 2832.81 568.923 633.671 882.93 1110.17 3210.77 840.789 1034.43 1978.43 1543.78 3405.65 2984.02 7487.32 653.361 421.08 6471.95 986.036 6127.03 6236.54 1416.14 4758.28 4101.37 2236.16
1.338e+06 3397.76 1076.87 1395.48 999.119 1171.68 395.833 2233.54 2387.12 942.106 1206.25 1840.02 3815.21 856.77 2133.33 2980.47 282.898 1114.44 1619.74 2837.03 555.328 627.572 887.833 1090.78 3205.86 843.096 1035.02 1978.7 1527.23 3406.04 2976.64 7517.19 655.627 414.69 6442.92 1004.16 6124.24 6253.21 1424.17 4770.35 4086.9 2237.83
1.34e+06 3391.01 1083.65 1393.76 993.451 1173.44 395.085 2235.76 2403.68 936.949 1210.15 1851.42 3835.1 862.477 2164.14 3007.49 285.608 1102.7 1628.39 2837.19 548.608 622.375 896.952 1074.73 3208.35 844.307 1032.27 1980.48 1506.04 3407.62 2971 7553.3 656.347 409.95 6411.19 1019.79 6117.69 6272.43 1433.3 4777.38 4065.37 2240.02
1.342e+06 3378.92 1085.91 1396.05 988.024 1175.08 393.091 2241.13 2422.15 936.091 1213.15 1864.76 3851.16 867.197 2190.33 3038.93 288.217 1091.13 1631.45 2841.98 543.605 617.401 907.448 1051.98 3211.08 843.844 1031.57 1980.68 1488.03 3405.77 2969.41 7584.43 657.841 406.111 6384.47 1032.56 6098.99 6288.56 1443.58 4779.8 4044.97 2241.67
1.344e+06 3363.48 1088.88 1397.78 985.768 1176.66 397.752 2241.7 2439.89 934.417 1217.34 1876.56 3864.08 867.627 2214.74 3071.65 289.654 1084.83 1638.05 2846.13 539.834 612.78 917.209 1033.26 3216.11 844.805 1033.22 1977.56 1471.7 3409.82 2964.85 7606.12 659.585 403.622 6360.25 1042.32 6083.27 6318.37 1457.21 4781.89 4031.96 2244.07
1.346e+06 3347.64 1087.35 1400.71 978.846 1174.93 399.935 2242.93 2459.75 929.758 1215.76 1883.53 3876.56 873.276 2242.77 3102.6 291.321 1079.04 1646.36 2853.75 536.822 608.091 929.93 1012.68 3225.7 847.736 1032.53 1972.99 1456.73 3414.74 2953.75 7617.77 651.969 404.413 6346.99 1055.65 6065.97 6351.59 1472.79 4788.18 4026.73 2246.51
1.348e+06 3329.33 1084.69 1406.2 974.212 1169.31 403.647 2241.2 2488.22 928.053 1215.86 1887.1 3885.37 879.107 2268.87 3138.63 291.884 1074.52 1658.37 2861.95 532.39 602.418 940.372 992.608 3231.17 850.308 1034.46 1973.08 1447.18 3422.27 2939.29 7638.81 646.689 402.771 6341.6 1069.07 6037.41 6378.06 1484.85 4789.33 4016.62 2248.93
1.35e+06 3313.76 1086.76 1408.89 966.817 1165.38 407.947 2247.03 2510.99 925.74 1220.25 1889.13 3899.12 886.009 2295.97 3175.87 290.584 1072.67 1670.46 2868.06 527.832 595.43 952.779 970.983 3232.88 852.173 1038.79 1974.65 1438.16 3430.91 2920.24 7664.21 636.852 401.684 6334.43 1082.81 6004.87 6400.85 1497.09 4794.02 4012.7 2251.64
1.352e+06 3304.26 1085.05 1409.5 958.974 1164.68 411.432 2257.83 2530.08 924.978 1224.58 1890.04 3918.81 892.192 2322.23 3212.99 290.707 1074.56 1678.85 2874.47 526.518 586.454 969.64 945.285 3238.3 855.037 1044.69 1969.39 1430.76 3442.05 2902.05 7678.58 627.618 401.026 6317.94 1096.23 5970.59 6429.13 1506.74 4799.68 4012.33 2254.41
1.354e+06 3293.64 1080.72 1407.07 951.73 1161.37 417.588 2270.51 2545.45 923.422 1228.13 1888.65 3933.64 900.139 2344.87 3244.84 290.626 1072.7 1685.53 2878.18 524.719 580.508 984.743 923.618 3236.28 857.2 1051.28 1963.47 1422.49 3439.84 2884.65 7697.08 610.129 404.331 6290.89 1111.25 5942.13 6458.02 1515.53 4805.83 4005.75 2255.71
1.356e+06 3282.13 1069.38 1407.35 949.712 1160.6 419.438 2281.31 2564.69 919.112 1232.2 1886.72 3941.69 907.244 2369.54 3276.64 290.264 1072.84 1691.24 2875.94 519.509 572.835 997.635 903.169 3236.62 857.674 1053.23 1955.92 1412.93 3443.78 2870.55 7730.47 592.488 406.453 6254.76 1126.38 5912.51 6474.72 1521.57 4806.21 4004.4 2256.3
1.358e+06 3275.51 1061.9 1409.97 945.594 1158.04 422.529 2288.24 2585.92 912.837 1241.43 1879.91 3954.37 919.658 2394.63 3303.74 290.923 1072.7 1699.19 2880.31 517.12 563.42 1011.75 888.337 3230.71 857.691 1057.88 1943.83 1402.49 3442.97 2857.99 7760.8 571.022 410.033 6216.1 1141.65 5886.5 6489.96 1527.68 4804.37 4005.32 2257.13
1.36e+06 3266.07 1054.99 1411.12 948.985 1157.73 424.539 2291.47 2609.8 905.438 1252.96 1873.95 3966.96 933.106 2418.7 3329.16 287.208 1071.22 1711.28 2884 513.985 555.905 1024.46 874.483 3226.63 856.503 1061.8 1932.88 1389.89 3456.05 2843.78 7787.52 547.862 414.226 6179.41 1156.32 5864.33 6500.62 1531.98 4804.85 4007.96 2258.25
1.362e+06 3251.24 1049.95 1416.92 949.63 1156.56 421.695 2300.98 2636.61 897.326 1263.32 1865.72 3974.85 949.938 2439.41 3358.34 286.208 1064.27 1727.02 2888.85 511.959 550.828 1034.47 858.852 3222.3 854.792 1065.33 1925.94 1374.16 3466.35 2832.45 7806.3 530.219 418.651 6144.64 1171.37 5842.79 6516.04 1530.46 4811.35 4004.47 2259.31
1.364e+06 3245.42 1045.31 1421.32 952.156 1152.5 421.783 2309.68 2664.33 888.517 1273.34 1860 3986.64 968.444 2462.23 3385.9 287.828 1059.59 1742.29 2900.02 509.773 544.708 1045.57 843.183 3218.22 850.566 1070.48 1913.3 1354.24 3479.14 2826.67 7828.66 509.34 420.288 6104.54 1187.39 5819.96 6527.32 1530.53 4816.58 3985.98 2260.34
1.366e+06 3231.9 1040.16 1430.94 959.975 1146.98 419.744 2314.92 2690.02 884.345 1284.17 1854.19 3999.91 984.839 2486.62 3409.06 286.915 1057.85 1747.66 2907.18 509.853 539.327 1061.41 828.443 3217.17 843.439 1073.83 1907.88 1338.81 3484.34 2823.99 7846.43 495.724 421.001 6060.28 1200.57 5790.06 6537.62 1529.68 4814.4 3961.86 2260.59
1.368e+06 3217.23 1032.53 1443.57 967.727 1142.98 416.165 2320.13 2719.7 881.273 1302.45 1843.39 4012.69 1004.03 2517.53 3434.5 287.35 1056.85 1756.97 2917.9 506.611 534.376 1076.22 810.244 3215.27 836.366 1080.68 1901.52 1322.9 3487.68 2810.33 7852.42 484.034 420.135 6019.91 1217.3 5770.93 6554 1530.63 4814.77 3941.59 2261.57
1.37e+06 3204.71 1034.93 1451.34 977.571 1141.88 416.399 2315.83 2751.73 876.275 1316.95 1830.3 4032.15 1021.4 2553.03 3466.93 288.589 1057.39 1761.73 2927.17 500.279 528.736 1090.48 795.892 3209.73 828.468 1089.12 1898.64 1311.47 3484.45 2794.96 7848.08 467.31 417.712 5990.06 1237.84 5754.15 6576.3 1531.06 4815.48 3924.29 2263.02
1.372e+06 3188.46 1040.74 1459.86 989.413 1140.55 416.63 2309.75 2780.23 874.144 1331.34 1814.34 4050.43 1038.47 2582.77 3495.33 293.155 1059.47 1759.39 2941.55 493.333 525.638 1107.94 783.759 3199.56 825.403 1090.18 1891.2 1303.98 3486.09 2782.32 7843.59 450.169 416.325 5969.66 1255.4 5743.09 6586.94 1532.8 4836.66 3908.61 2264.97
1.374e+06 3184.16 1044.59 1467.38 1001.98 1140.21 413.104 2296.52 2801.99 874.47 1348.03 1805.21 4065.85 1059.29 2612.09 3518.92 295.328 1059.64 1757.44 2958.2 486.168 524.154 1125.27 769.568 3179.37 822.43 1091.36 1877.43 1298.33 3493.24 2771.6 7840.37 430.435 415.33 5950.9 1270.83 5731.19 6604.81 1529.05 4859.31 3897.63 2266.83
1.376e+06 3173.07 1048.11 1483.44 1018.57 1139.36 410.741 2284.28 2827.33 873.846 1361.12 1795.33 4082.59 1075.91 2643.86 3546.76 298.02 1061.13 1759.74 2974.65 482.063 522.819 1139.79 753.378 3165.72 821.175 1096.67 1863.95 1295.32 3499.29 2753.01 7834.46 409.822 416.542 5939.37 1290.41 5726.73 6622.49 1526.31 4879.09 3883.41 2269.49
1.378e+06 3160.98 1052.57 1502.62 1038.53 1139.55 409.381 2270.99 2852.34 877.869 1373.21 1780.89 4103.97 1092.75 2674.76 3566.06 301.046 1061.91 1771.34 2986.44 476.738 523.051 1149.82 734.858 3162.4 820.179 1102.13 1848.81 1289.43 3511.48 2732.96 7845.74 389.044 417.213 5923.68 1312.26 5718.29 6626.68 1522.56 4904.33 3876.42 2272.63
1.38e+06 3147.19 1056.84 1520.96 1059.99 1139.21 409.367 2262.03 2875.59 890.151 1385.63 1770.22 4126.15 1106.81 2706.31 3583.08 302.529 1064.7 1784.28 3003.01 471.33 525.317 1154.62 714.918 3163.04 816.812 1105.12 1831.29 1282.63 3530.4 2722.15 7856.35 372.183 423.129 5908.43 1329.17 5710.64 6628.24 1521.97 4923.88 3867.41 2276.33
1.382e+06 3123.97 1065.02 1537.59 1081.08 1141.11 414.458 2262.31 2899.29 898.878 1392.14 1757.98 4151.1 1120.52 2734.75 3601.34 302.427 1068.52 1791.98 3022.71 465.546 526.897 1154.54 696.123 3169.21 809.055 1108.94 1816.78 1279.43 3538.96 2708.4 7858.45 357.958 429.623 5895.59 1347.32 5714.15 6624.13 1519.21 4949.01 3855.36 2279.8
1.384e+06 3099.64 1071.75 1560.71 1103.35 1141.29 418.056 2260.14 2922.13 905.558 1392.6 1753.8 4171.04 1134.77 2755.27 3610.29 303.916 1073.95 1793.84 3038.08 464.958 532.779 1154.42 681.488 3167.22 797.47 1115.16 1801.83 1280.06 3537.84 2693.93 7865.99 343.582 436.893 5869.67 1365.72 5712.55 6619.55 1514.07 4976.03 3846.42 2282.2
1.386e+06 3077.73 1077.88 1580.88 1122.03 1138.55 421.648 2250.97 2935.39 916.068 1394.27 1746.87 4196.59 1144.54 2773.34 3618.7 306.023 1078.25 1794.91 3054.85 461.752 539.726 1149.64 661.219 3159.81 791.819 1120.49 1785.42 1280.37 3538.87 2672.89 7870.83 331.147 448.289 5850.42 1384.9 5718.55 6605.37 1513.8 5000.51 3848.66 2284.1
1.388e+06 3059.36 1076.32 1602.46 1141.69 1131.81 423.901 2254.6 2949.33 924.858 1397.24 1732.9 4215.62 1155.1 2793.47 3633.17 305.944 1087.17 1790.45 3062.4 457.985 546.052 1148.09 639.793 3157.51 790.108 1129.06 1774.47 1271.17 3532.4 2662.13 7874.68 320.973 457.485 5826.82 1402.23 5719.21 6587.94 1518.47 5028.95 3849.19 2285.81
1.39e+06 3035.89 1074.78 1622.02 1156.68 1128.35 426.005 2251.76 2958.26 928.327 1402.79 1723.6 4234.05 1171.24 2814.51 3644.45 303.863 1094.1 1791.57 3077.5 453.871 552.935 1146.75 621.762 3154.57 787.268 1134.55 1771.32 1266.82 3536.8 2646.05 7874.18 313.05 463.338 5785.13 1419.11 5713.3 6589.72 1526.61 5064.01 3851.93 2287.82
1.392e+06 3013.07 1069.61 1636.9 1161.47 1126.37 432.835 2250.38 2969.26 937.129 1410.24 1721.63 4254.06 1186.17 2837.42 3659.83 302.779 1102.22 1786.63 3089.64 445.695 560.158 1152.23 597.734 3152.53 782.098 1133.4 1764.82 1257.5 3539.11 2633.45 7859.92 306.275 472.685 5737.07 1439.14 5703.71 6594.36 1538.2 5093.5 3865.2 2289.41
1.394e+06 2988.33 1064.93 1648.67 1165.45 1120.2 439.912 2251.18 2979.83 943.46 1413.59 1715.24 4272.6 1199.96 2863.4 3680.59 301.844 1108.55 1785.2 3098.47 436.724 568.71 1153.44 576.375 3156.26 776.671 1140.35 1767.21 1252.56 3543.44 2622.99 7860.48 294.796 481.322 5686.28 1459.86 5692.39 6598.74 1550.64 5125.85 3885.47 2291.8
1.396e+06 2977.6 1057.53 1660.79 1171.17 1110.46 444.16 2246.55 2998.54 952.975 1415.79 1705.14 4293.17 1214.81 2892.94 3700.55 303.056 1115.03 1785.68 3108.92 427.206 576.768 1164.21 565.042 3159.25 775.065 1153.9 1758.51 1249.45 3534.44 2620.68 7854.17 290.338 491.939 5659.56 1483.57 5677.47 6601.46 1570.44 5155.57 3906.67 2295.76
1.398e+06 2961.59 1054.37 1679.39 1178.51 1098.94 451.599 2242.24 3012.41 962.433 1423.1 1687.9 4307.55 1229.96 2924.55 3717.18 303.718 1115.39 1787.72 3111.77 425.308 583.65 1171.8 560.1 3164.98 771.562 1164.41 1749.97 1244.62 3527.88 2614.82 7845.22 288.547 501.669 5628.34 1500.76 5669.45 6596.51 1584.55 5199.44 3935.51 2299.49
1.4e+06 2945.19 1048.11 1698.29 1183.12 1087.1 460.257 2249.96 3030.2 977.039 1432.89 1679.94 4314.06 1247.9 2957.18 3740.18 303.27 1117.97 1788.93 3104.97 420.56 591.803 1181.24 544.92 3176.37 764.077 1168.5 1747.43 1240.13 3518.71 2616.76 7832.79 288.988 510.344 5607.14 1513.13 5659.66 6584.89 1607.67 5243.45 3964.92 2303.75
1.402e+06 2922.22 1045.9 1719.6 1187.79 1073.83 468.617 2260.94 3059.74 993.208 1440.8 1672.83 4327.23 1263.52 2994.24 3749.88 301.616 1121.35 1789.52 3097.23 416.465 593.803 1188.46 530.669 3189.78 755.594 1175.09 1747.01 1239.37 3513.55 2616.4 7821.55 290.345 518.207 5580.58 1526.48 5659.08 6591.03 1630.94 5294.58 3989.08 2308.95
1.404e+06 2901.77 1043.63 1734.92 1191.66 1057.32 475.735 2272.56 3090.08 1010.89 1452.1 1651.21 4340.85 1280.79 3021.93 3757.37 299.786 1128.13 1794.78 3094.81 416.731 597.61 1201.67 520.716 3212.19 746.721 1177.76 1748.19 1233.51 3524.38 2619.22 7818.92 288.341 526.766 5544.48 1541.88 5669.34 6591.25 1658.84 5338.48 4013.96 2314.78
1.406e+06 2887.72 1043.62 1750.03 1196.53 1041.73 478.307 2290.46 3125.04 1030.45 1458.45 1632.87 4352.36 1299.6 3049.81 3756.01 301.153 1126.73 1796.94 3093.87 413.72 605.508 1211.55 509.986 3232.49 742.93 1180.28 1743.79 1234.1 3545.95 2603.72 7812.84 287.639 536.346 5497.53 1555.34 5677.28 6589.43 1689.68 5380.55 4032 2319.86
1.408e+06 2871.72 1041.48 1763 1194.2 1025.28 483.681 2304.05 3151.1 1049.82 1470.91 1611.17 4371.42 1326.83 3075.52 3760.15 303.519 1129.9 1796.56 3090.45 411.124 609.389 1220.04 496.648 3255.42 731.48 1188.6 1746.97 1243.61 3567.08 2593.31 7783.97 284.86 542.242 5450.79 1569.59 5688.76 6593.57 1728.71 5423.38 4041.34 2324.79
1.41e+06 2854.04 1039.35 1765.51 1200.23 1013.34 492.215 2314.45 3171.65 1065.52 1479.57 1588.52 4388.83 1352.67 3094.8 3765.92 300.392 1125.44 1793.81 3092.97 403.517 614.936 1224.26 483.577 3275.04 716.817 1203.68 1751.53 1255.53 3590.16 2579.21 7747.64 286.288 545.208 5409.97 1586.62 5689.85 6595.41 1771.02 5462.23 4058.63 2328.76
1.412e+06 2832.98 1036.57 1770.25 1215.12 1005.45 496.053 2317.72 3200.66 1079.61 1482.58 1561.99 4407.94 1374.61 3118.03 3777.57 301.765 1122.47 1789.78 3097.78 397.881 625.841 1232.22 477.032 3291.91 700.231 1210.42 1751.18 1257.77 3618.18 2570.58 7719.68 285.524 550.826 5362.79 1600.92 5689.66 6598.34 1804.03 5488.34 4076.11 2332.46
1.414e+06 2814.12 1031.98 1773.47 1230.87 994.244 496.701 2323.11 3236.22 1095.17 1486.35 1538.39 4424.06 1396.74 3131.37 3781.82 305.527 1124.36 1784.64 3101.2 393.75 639.636 1232.22 464.868 3315.18 678.973 1215.03 1749.49 1261.68 3644.1 2561.25 7701.18 286.237 553.919 5318.51 1606.84 5681.29 6591.1 1832.18 5516.85 4094.47 2335.23
1.416e+06 2798.65 1027.22 1776.6 1246.38 977.263 503.762 2331.49 3268.5 1116.37 1499.75 1523.17 4440.2 1415.8 3138.56 3779.09 309.681 1118.26 1779.36 3104.88 393.253 653.664 1241.67 457.729 3340.27 652.68 1218.93 1748.11 1270.43 3686.36 2553.33 7684.87 290.178 554.577 5279.86 1612.15 5672.19 6592.59 1854.02 5550.42 4103.92 2339.15
1.418e+06 2784.06 1017.49 1777.38 1257.41 961.437 511.308 2331.82 3289.1 1145.08 1507.94 1507.32 4460.94 1426.06 3156.99 3772.1 317.624 1108.25 1782.66 3105.57 388.535 667.208 1241.88 453.466 3362.02 625.177 1227.13 1736.54 1273.57 3723.82 2538.57 7664.48 295.12 551.762 5250.33 1622.93 5670.34 6592.2 1873.76 5586.02 4100.88 2341.66
1.42e+06 2771.76 1009.07 1771.19 1258.49 950.976 520.216 2338.31 3304.02 1169.09 1509.83 1500.61 4485.69 1440.57 3185.2 3767.55 320.231 1092.32 1790.62 3108.3 384.438 680.1 1238.38 448.286 3385.07 598.359 1227 1726.72 1274.21 3761.43 2528.57 7632.77 297.701 552.977 5215.13 1620.3 5661.97 6572.19 1891.71 5630.57 4089.75 2342.79
1.422e+06 2755.5 1000.27 1769.91 1262.45 934.873 527.417 2334.36 3317.55 1201.03 1514.67 1493.52 4499.14 1439.44 3227.46 3774.86 326.61 1075.59 1801.1 3099.56 383.334 687.945 1228.98 450.44 3405.99 579.078 1231.74 1723.86 1273.26 3797.55 2517.05 7613.66 302.478 553.373 5167.9 1625.73 5669.29 6544.39 1899.31 5682.05 4093.93 2344.67
1.424e+06 2737.49 997.533 1768.12 1271.38 918.633 532.775 2335.51 3340.14 1232.6 1521.06 1489.27 4510.36 1441.86 3266.92 3781.69 331.208 1052.79 1810.14 3092.15 382.505 695.168 1224 453.215 3430.55 565.053 1231.68 1713.49 1274.16 3814.19 2513.4 7590.6 303.531 554.123 5129.08 1626.77 5683.06 6522.94 1908.45 5726.82 4100.69 2346.88
1.426e+06 2721.11 999.825 1760.24 1285.86 910.914 539.588 2341.77 3345.86 1268.95 1527.79 1477.74 4508.73 1443.78 3310.54 3794.71 337.673 1036.84 1817.14 3084.39 380.853 703.682 1209.4 456.868 3454.27 547.904 1237.96 1702.45 1279.98 3824.65 2504.85 7564.11 304.576 548.242 5093.41 1626.36 5705.43 6480.43 1928.56 5765.65 4111.98 2348.63
1.428e+06 2707.75 995.082 1755.87 1305.48 897.487 546.862 2347.67 3365.1 1307.31 1529.88 1455.44 4507.6 1441.09 3345.96 3800.7 338.858 1019.94 1821.27 3062.24 379.015 704.989 1201.92 453.303 3466.87 533.408 1246.8 1680.42 1286.03 3839.19 2501.61 7546.4 304.408 538.074 5048.88 1624.64 5718.26 6473.76 1946.39 5785.09 4120.52 2348.79
1.43e+06 2685.73 994.83 1751.91 1324.85 882.102 557.962 2361.04 3392.7 1343.03 1529.06 1441.93 4502.85 1438.82 3381.42 3805.99 342.847 998.964 1835.23 3029.82 376.181 709.392 1192.63 457.996 3471.25 516.693 1256.67 1642.44 1285.54 3860.8 2487.75 7520.61 305.463 526.472 5030.87 1618.09 5723.34 6440.6 1965.93 5799.58 4131.31 2348.02
1.432e+06 2671.13 989.955 1752.4 1345.79 868.588 567.737 2371.8 3428.47 1377.67 1522.58 1423.48 4491.74 1440.23 3416.3 3785.61 346.733 987.072 1845.05 2990.78 377.143 710.713 1169.87 461.105 3481.57 501.304 1271.23 1610.88 1297.28 3869.46 2467.36 7492.78 304.31 518.176 4986.56 1622.4 5732.13 6419.98 1980.33 5806.04 4125.67 2345.74
1.434e+06 2645.21 983.259 1751.76 1358.16 860.781 578.925 2382.06 3461.41 1402.06 1521.28 1399.67 4495.21 1442.68 3445.96 3774.38 350.574 974.352 1853.62 2959.54 382.915 710.427 1137.64 460.752 3498.24 487.865 1282.58 1569.49 1309.78 3879.94 2457.92 7476.71 300.908 512.015 4941.18 1618.91 5739.77 6395.32 1995.39 5809.83 4128.82 2343.43
1.436e+06 2637.56 970.657 1750.32 1372.32 849.239 602.372 2397.41 3485.9 1433.64 1522.77 1377.72 4503.51 1449.17 3473.37 3762.66 354.465 966.304 1847.33 2944.62 386.723 708.505 1105.08 473.36 3496.27 474.576 1297.7 1539.14 1315.68 3885.13 2460.21 7450.71 300.577 513.315 4904.94 1615.23 5727.28 6371.32 2004.39 5818.76 4139.34 2342.24
1.438e+06 2623.7 961.025 1747.4 1386.37 833.779 618.559 2418.75 3502.55 1458.84 1516.71 1356.82 4510.04 1442.69 3513.11 3746.41 353.971 958.886 1845.05 2937.3 386.468 708.742 1077.22 476.131 3486.13 464.891 1304.93 1501.44 1327.62 3899.4 2453.8 7424.45 300.765 511.274 4871.83 1604.96 5703.1 6333.28 2013.24 5833.97 4158.55 2339.35
1.44e+06 2621.1 946.226 1747.36 1400.24 818.065 638.232 2435.14 3522.03 1479.77 1506.47 1331.57 4505.83 1446.1 3555.45 3714.15 354.757 952.298 1830.59 2920.89 391.143 704.451 1042.82 478.376 3479.81 453.029 1316.37 1459.76 1345.31 3913.92 2444.1 7381.75 309.925 511.043 4844.49 1590.39 5677.11 6283.96 2023.56 5840.36 4189.32 2335.18
1.442e+06 2603.75 937.297 1738.23 1416.97 805.484 657.669 2445.33 3552.55 1495.63 1496.47 1320.26 4497.05 1439.96 3612.06 3669.14 355.675 939.431 1804.61 2919.02 398.464 693.402 1021.2 488.628 3451.43 444.378 1328.16 1424.99 1355.28 3947.13 2441.38 7319.87 320.065 505.946 4822.12 1576.51 5675.57 6225.48 2021.04 5828.47 4219.9 2330.4
1.444e+06 2596.66 929.32 1722.96 1435.26 791.451 674.397 2450.09 3594.99 1522.46 1497.17 1302.9 4482.71 1430.55 3659.71 3617.18 354.533 922.728 1779.84 2915.73 402.627 682.547 986.692 500.779 3425.37 436.823 1354.47 1381.42 1370.78 3966.33 2439.16 7257.56 332.522 498.663 4815.59 1560.56 5666.03 6166.02 2010.71 5810.3 4260.55 2325.15
1.446e+06 2588.89 916.285 1705.69 1454.85 775.523 693.781 2447.09 3620.39 1548.94 1501.05 1296.73 4456.97 1417.88 3716.85 3560.17 350.852 916.625 1747.09 2917.12 406.193 666.962 952.077 513.848 3406.8 429.292 1385.82 1348.07 1382.68 3977.42 2443.4 7193.39 341.328 485.494 4791.04 1550.65 5622.43 6120.1 1989.28 5812.82 4301.46 2318.83
1.448e+06 2573.39 911.217 1684.49 1466.87 763.773 713.393 2454.43 3648.58 1579.75 1507.69 1279.17 4442.09 1414.81 3767.37 3519.64 346.221 922.597 1724.84 2939.23 415.099 655.201 926.052 524.665 3391.66 418.407 1418.17 1308.55 1409.58 3972.1 2441.71 7125.82 354.045 476.221 4778.26 1546.32 5590.46 6062.71 1973.09 5801.85 4337.19 2314.67
1.45e+06 2576.55 897.088 1667.61 1477.4 751.34 728.726 2479.04 3678.91 1603.65 1510.85 1279.12 4419.47 1418.98 3818.15 3475.64 340.898 919.522 1704.25 2968.9 414.578 644.6 902.95 538.514 3385.67 413.579 1446.73 1270.2 1443.28 3948.81 2413.99 7059.49 360.51 471.789 4761.32 1539.67 5554.01 5990.67 1954.49 5797.55 4359.33 2309.7
1.452e+06 2585.25 873.523 1650.1 1496.43 737.167 742.578 2486.51 3701.76 1629.3 1524.57 1282.21 4408.24 1425.75 3865.79 3449.48 331.215 901.014 1693.75 2991.77 404.962 626.445 883.012 554.085 3393.29 399.844 1478.2 1230.69 1460.39 3939.91 2394.36 7015.62 369.134 471.038 4740.06 1545.73 5536.01 5919.79 1943.36 5775.87 4380.18 2305.96
1.454e+06 2587.08 853.403 1629.86 1527.18 718.927 760.436 2479.98 3738.19 1658.98 1534.11 1292.19 4391.98 1432.08 3901.48 3410.61 332.599 890.054 1686.67 3013.9 399.206 608.357 877.845 567.215 3411.31 396.188 1488.58 1199.16 1485.63 3951.97 2389.8 7015.33 378.589 461.813 4745.99 1546.15 5513.51 5891.01 1944.72 5770.8 4374.77 2306.44
1.456e+06 2575.89 850.656 1609.02 1559.71 698.223 781.826 2488.39 3769.34 1694.58 1537.18 1303.33 4361.84 1418.58 3942.77 3389.07 328.088 888.104 1686 3048.2 397.168 587.774 870.053 588.495 3409.03 395.782 1501.25 1171.06 1513.69 3959.76 2375.89 7003.27 390.017 452.905 4755.21 1538.76 5493.77 5877.53 1953.02 5770.81 4363.39 2307.49
1.458e+06 2543.12 848.486 1613.33 1572.6 665.694 800.63 2496.95 3792.66 1721.96 1559.83 1318.49 4302.21 1389.28 4005.67 3374.7 329.52 883.274 1681.2 3078.54 403.332 558.215 880.62 609.572 3406.81 391.334 1511.9 1147.83 1527.09 3965.56 2351.64 7011.68 401.138 446.172 4750.91 1530.68 5533.77 5861.66 1963.74 5746.61 4356.9 2308.38
1.46e+06 2514.73 842.71 1601.82 1598.66 633.203 820.417 2512.99 3795.07 1735.5 1576.59 1350.11 4232.97 1352.71 4039.54 3354.12 331.236 879.501 1676.39 3101.28 408.105 532.127 882.177 640.14 3393.36 395.375 1532.16 1107.68 1537.87 3984.74 2339.53 7055.67 415.131 439.886 4730.33 1518.5 5573.62 5829.4 1979.37 5706.4 4378.37 2308.24
1.462e+06 2470.13 839.847 1589.61 1624.92 601.743 839.363 2540.8 3805.43 1740.81 1591.18 1384.44 4163.27 1328.91 4062.14 3346.89 332.381 880.953 1655.51 3122.14 415.799 510.554 894.975 675.202 3376.06 397.643 1539.06 1056.08 1558.46 4005.93 2346.45 7041.75 424.047 435.585 4711.5 1513.49 5597.88 5812.91 1983.14 5637.93 4406.85 2306.54
1.464e+06 2429.71 831.698 1567.29 1651.86 559.259 852.544 2561.09 3826.06 1726.99 1603.54 1403.75 4092.79 1316.89 4093.86 3326.29 337.111 892.703 1626.1 3122.04 422.071 490.981 896.168 711.304 3349.13 399.732 1549.77 1025 1570.36 4022 2324.58 7064.04 434.543 429.269 4692.23 1511.62 5610.2 5812.03 1976.11 5581.13 4437.1 2303.27
1.466e+06 2381.01 821.868 1532.82 1685.18 528.8 871.84 2567.64 3817.42 1720.15 1615.64 1426.18 3997.23 1314 4140.78 3285.01 327.868 907.224 1590.91 3124.37 419.113 459.019 899.5 738.597 3310.8 406.895 1562.35 1010.09 1581.82 4057.18 2326.39 7061.56 441.963 421.417 4725.71 1502.05 5637 5787.16 1972.42 5508.53 4462.61 2298.7
1.468e+06 2317.93 816.666 1495.79 1734.11 501.039 896.426 2577.11 3827.28 1734.78 1637.43 1452.17 3917.83 1306.6 4179.7 3246.99 316.073 916.696 1556.25 3124 418.386 429.24 893.12 761.72 3258.58 406.913 1578.85 979.369 1570.54 4079.54 2337.7 7078.18 438.873 415.632 4756.71 1507.57 5654.78 5785.12 1923.58 5492.18 4486.66 2295.2
1.47e+06 2246.19 812.325 1455.22 1793.18 463.328 905.532 2588.07 3808.79 1748.39 1666.8 1481.35 3858.01 1308.73 4214.89 3221.2 299.967 913.868 1525.59 3127.66 430.844 396.801 880.858 782.625 3202.73 397.654 1580.84 956.394 1559.66 4106.54 2317.03 7121.1 450.097 414.474 4789.53 1512.2 5650.93 5790.81 1880.85 5442.95 4528.71 2290.82
1.472e+06 2187.6 815.958 1409.98 1835.12 428.867 923.318 2574.33 3794.76 1760.79 1687.38 1513.62 3813.23 1296.41 4208.72 3200.23 284.677 905.65 1513.91 3110.36 440.613 372.005 866.228 794.675 3143.75 403.835 1558.46 934.711 1562.45 4133.26 2274.66 7144.88 459.323 413.354 4842.31 1515.38 5644.41 5802.35 1836.12 5428.14 4581.11 2285.42
1.474e+06 2136.83 805.03 1386.85 1853.32 391.94 953.6 2570.5 3826.82 1796.75 1708.49 1578.69 3770.64 1311.18 4175.66 3154.47 268.315 898.714 1514.92 3050.11 444.667 354.426 842.992 798.789 3105.6 400.565 1574.93 933.326 1580.01 4175.55 2226.53 7143.51 465.868 425.775 4876.44 1497.99 5642.22 5873.54 1783.77 5396.29 4567.03 2281.57
1.476e+06 2097.8 800.553 1346.57 1910.1 356.8 996.65 2545.45 3824.34 1848.46 1726.25 1639.51 3747.29 1327.07 4157.95 3128.95 253.708 908.505 1523.96 3024.66 454.356 349.733 816.344 789.662 3038.44 390.371 1597.57 926.083 1565.98 4208.48 2184.71 7146.57 485.612 441.713 4903.1 1474.3 5564.74 6000.78 1696.38 5390.21 4538.22 2278.2
1.478e+06 2077.67 776.269 1312.71 1941.85 326.901 1040.55 2502.95 3828.99 1887.28 1739.57 1679.44 3735.23 1348.35 4135.08 3149.29 237.631 926.147 1524.89 3001.52 459.927 354.206 814.29 748.332 2952.89 378.659 1607.02 910.4 1545.16 4262.72 2137.2 7168.15 507.041 467.576 4941.72 1448.72 5515.32 6070.34 1627.04 5387.72 4473.81 2273.76
1.48e+06 2039.98 752.901 1278.65 1969.48 309.13 1068.56 2460.56 3834.11 1958.38 1744.56 1713.78 3697.37 1385.11 4106.99 3150.03 216.778 961.838 1531.53 2958.45 465.266 333.702 800.014 735.57 2829.07 368.969 1626.85 920.431 1541.24 4372.27 2067.86 7173.72 509.766 503.738 4994 1408.88 5463.36 6124.46 1573.83 5344.61 4408.91 2267.62
1.482e+06 2012.56 759.104 1252.99 1965.39 288.406 1099.26 2410.22 3782.77 2030.11 1728.39 1743.65 3686.73 1386.1 4046.01 3159.88 202.58 982.823 1549.64 2940.42 456.453 309.9 788.304 742.184 2740.02 348.27 1649.65 919.339 1539.16 4450.56 1999.42 7167.67 496.863 538.47 5050.54 1361.45 5435.97 6179.99 1522.54 5301.27 4411.51 2260.91
1.484e+06 1952.92 769.278 1252.85 1976.1 269.802 1122.15 2381.19 3755.71 2132.22 1710.26 1797.67 3653.38 1393.93 4015.79 3175.05 184.566 1020.29 1586.58 2901.94 430.081 292.732 790.034 789.665 2648.49 349.044 1677.74 937.288 1529.74 4506.72 1972.05 7169.11 480.091 574.932 5108.02 1329.05 5372.37 6242.52 1507.22 5249.84 4476.19 2262.11
1.486e+06 1902.76 757.229 1242.24 1958.25 260.465 1147.41 2384.08 3744.38 2241.16 1664.68 1818.64 3588.65 1378.8 3902.06 3177.54 166.96 1077.14 1619.7 2907.84 419.795 286.816 795.879 860.401 2539.24 347.464 1696.84 977.139 1510.89 4612.61 1961.57 7129.65 456.435 606.61 5170.46 1314.32 5281.15 6285.85 1473.62 5165.36 4590.73 2260.57
1.488e+06 1860.98 754.945 1255.91 1961.82 254.473 1154.07 2394.05 3718.49 2337.26 1627.84 1873.07 3526.23 1349.78 3797.3 3208.04 139.97 1122.94 1677.58 2911.97 437.191 277.098 842.132 964.576 2475.25 351.858 1744.12 985.005 1461.65 4705.38 1988.53 7037.51 438.778 624.62 5202.37 1307.6 5173.91 6230.98 1463.67 4994.58 4740.74 2259.36
1.49e+06 1831.59 746.407 1244.7 1894.99 247.958 1165.85 2409.04 3679.32 2453.65 1633.1 1902.97 3485.63 1307.81 3717.18 3230.6 118.687 1184.49 1745.28 2878.45 462.955 259.924 905.317 1051.77 2427.16 345.708 1794.94 973.561 1421.03 4833.05 1990.35 6928.75 429.899 629.37 5230.22 1279.89 5159.49 6245.5 1468.26 4916.71 4908.44 2263.5
1.492e+06 1801.42 745.668 1245.77 1938.21 239.919 1174.08 2399.87 3610.33 2550.5 1594.21 1943.21 3448.49 1274.94 3612.36 3220.52 104.225 1234.2 1807.15 2824.17 472.691 239.87 908.712 1131.04 2370.75 347.669 1851.99 960.668 1356.22 4869.56 1931.83 6835.23 423.623 619.097 5267.83 1228.05 5164.19 6310.13 1481.36 4858.19 5084.97 2262.07
1.494e+06 1780.31 736.113 1286.64 1981.05 231.891 1165.03 2374.63 3501.7 2683.19 1508.64 1922.23 3412.33 1253.14 3530.98 3231.51 81.2982 1240.56 1816.65 2742.2 501.664 220.637 878.998 1197.09 2327.59 341.752 1887.96 918.061 1231.22 4883.72 1957.14 6752.67 443.445 575.799 5228.03 1228.77 5208.5 6370.66 1532.13 4848.28 5223.59 2255.94
1.496e+06 1756.28 725.628 1274.19 2041.15 216.734 1167.57 2441.97 3429.4 2802.92 1483.89 1915.56 3419.86 1286.72 3511.14 3207.72 66.319 1242.26 1810.44 2616.3 514.954 189.683 897.007 1230.92 2304.42 364.121 1926.34 912.485 1108.12 4860.14 2006.58 6661.8 457.734 585.18 5102.34 1187.59 5209.84 6437.07 1586.74 4913.27 5287.58 2254
1.498e+06 1711.14 722.546 1299.69 2044.18 195.722 1134.41 2504.97 3318.7 2863.67 1437.84 1854.22 3395.64 1287.61 3541.52 3056.92 51.219 1215.78 1812.18 2482.34 526.048 190.814 851.972 1258.83 2351.59 366.703 1925.93 965.645 1018.23 4842.53 2036.19 6516.75 451.266 571.36 4948.97 1133.97 5108.43 6271.94 1589.78 5035.97 5468.36 2234.04
1.5e+06 1786.17 691.382 1239.52 2016.69 200.488 1072.41 2379.92 3155.5 2842.38 1425.17 1867.41 3351.91 1320.07 3691.11 2833.95 52.447 1217.02 1823.09 2447.97 555.172 214.108 831.221 1214.83 2298.55 380.629 1982.17 1007.19 1021.01 4883.82 2118.22 6467.2 414.75 578.388 4681.68 1114.73 5023.32 6362.19 1531.78 5218.66 5447.18 2219.04
1.502e+06 1833.43 739.593 1250.66 2014.6 183.407 1053.61 2298.95 3022.17 2702.73 1462.74 1889.52 3134.67 1451.6 3700.42 2611.11 42.1782 1275.13 1892.06 2401.68 593.538 236.718 859.218 1200.13 2219.01 384.67 2082.25 1078.55 1167.38 4905.54 2173.24 6358.76 442.588 623.827 4609.76 1141.43 4790.96 6292.18 1565.17 5340.81 5507.26 2213.33
1.504e+06 1904.1 835.791 1195.67 2052.3 207.974 1200.3 2236.61 3043.2 2394.05 1403.57 1902.14 3016.54 1672 3795.19 2227.76 25.9576 1215.18 1959.22 2353.07 534.638 241.123 1017.43 1161.63 2246.25 369.538 2102.48 1272.83 1115.54 4927.52 2160.23 6122.32 426.552 648.788 4670.96 1081.32 4535.4 6412.61 1763.58 5457.33 5690.69 2214.99
