# Supplementary material for: Topological digestion drives time-varying rheology of entangled DNA fluids
Source: Nat Commun. 2022 Jul 28;13:4389. doi: 10.1038/s41467-022-31828-w (PMC9334285; doi:10.1038/s41467-022-31828-w)
Supplement: Supplementary file 3 — Source Data [file 41467_2022_31828_MOESM3_ESM.zip › SOURCE_DATA/DATA_FIG2/panel_c_MSD_semidilute/g3_SCMdigest.N40M800SS0.06.dat.100pc]

#t[t_LJ]	g3
0 0 0 0 0 0 0 0 0 0 0 0 0 0 0 0 0 0 0 0 0 0 0 0 0 0 0 0 0 0 0 0 0 0 0 0 0 0 0 0 0 0
2000 13.4368 12.7814 15.1671 14.0554 11.7178 13.1314 13.5928 11.3729 12.0672 14.8436 12.1958 11.8381 13.4289 17.437 12.1918 11.5196 12.8862 15.0404 12.2143 13.6229 13.0316 12.2283 12.3095 13.3711 13.3234 11.4512 11.9958 12.0512 12.4639 15.0871 12.8967 11.8847 11.6271 11.6255 12.6544 11.8767 12.294 12.655 13.1511 11.6954 12.8554
4000 25.5495 23.2408 28.9794 26.2969 21.4616 24.3205 24.4936 21.6616 22.717 27.9486 22.282 21.7313 25.4737 33.3125 22.9569 21.436 23.3897 28.1151 21.5165 25.3468 23.9767 21.5405 21.5321 25.2715 25.3219 21.2097 21.4657 22.1563 22.5327 28.4096 24.208 22.5848 22.367 21.1258 23.0156 21.4138 22.8196 23.5573 23.9983 20.8533 23.7898
6000 36.1014 32.6867 42.1847 38.1508 29.7737 33.7322 34.786 31.2338 32.2271 39.8984 30.113 30.7482 36.5352 48.4076 33.0828 31.3991 33.1187 40.3812 30.5276 36.601 33.8894 29.1782 30.1233 36.3152 36.5128 30.0111 30.2953 32.3687 31.3489 40.4712 34.2365 32.1137 32.4489 29.482 32.9883 30.2577 32.208 33.2747 33.7064 28.7233 33.7911
8000 46.2082 41.8604 54.3399 48.8323 37.9171 43.1466 45.1207 40.3326 40.8187 51.3337 37.4517 38.9922 47.3197 62.7152 41.6976 39.1699 42.9476 52.2741 38.0015 46.6567 42.1615 36.3352 37.4166 47.1994 46.7154 37.2973 38.4804 41.3749 40.8254 52.2906 44.0896 40.4595 41.2168 37.0728 42.2271 37.6847 40.1816 43.0568 43.5729 35.855 43.0662
10000 56.1213 50.9226 66.9695 59.1859 45.909 51.3751 55.7247 48.3778 48.6294 61.8707 43.8229 46.7849 57.9131 77.0308 49.594 46.4888 52.7921 63.1323 45.9579 55.7072 49.7802 43.1178 44.4533 56.3117 56.8916 44.139 46.5016 50.0205 50.5905 64.5133 53.6536 47.7587 50.1741 44.2573 50.8025 44.6703 47.9571 52.3576 52.482 42.6458 51.9347
12000 65.4833 59.1893 78.9275 69.3461 53.3754 60.137 65.3078 56.0306 56.6305 72.4507 49.4429 54.1364 68.6666 89.9785 57.2397 52.8114 61.0593 72.729 53.3022 63.8326 57.6002 50.1839 50.6997 64.9082 66.3322 51.0158 53.0773 58.1411 59.6639 76.4821 62.3217 55.328 58.7094 50.8056 60.0838 50.4317 55.0878 61.7334 60.6789 49.1101 60.3118
14000 74.8074 67.2017 90.8749 78.5944 61.1819 67.9893 74.4758 62.9304 64.5185 82.3983 55.6914 61.2416 79.1293 102.182 64.0842 58.3036 69.0358 83.2339 60.2865 72.0078 65.1362 56.9103 56.4347 73.5907 75.6998 56.8903 58.5434 64.9908 68.5721 87.8517 72.1582 63.3686 66.0736 57.0233 68.3916 56.5145 62.3457 70.8944 68.6677 54.4905 68.3679
16000 83.9669 74.511 104.052 87.6409 68.6419 75.2804 83.2486 69.7618 71.3601 92.8838 62.0819 67.9576 88.6404 114.786 70.1326 63.3884 76.7894 93.2218 67.1305 80.3146 73.1377 63.6731 63.1444 82.4855 83.9514 62.9893 63.6167 72.6938 76.6418 99.0087 81.7925 71.2289 73.2666 63.204 76.516 62.6664 68.8781 79.9075 76.5909 59.3923 76.2644
18000 92.3477 81.3043 116.728 96.781 75.8921 82.804 91.8433 76.5513 77.7785 102.927 67.8647 74.3187 97.217 126.501 75.7677 68.4645 83.9552 102.445 73.3289 88.8185 80.185 70.4381 68.8561 91.039 91.8691 69.2248 68.9264 79.7734 85.1541 110.579 90.524 78.8313 80.6277 68.9629 84.0766 68.4234 75.906 89.4268 83.8329 64.5629 83.8714
20000 100.838 87.7282 129.424 104.99 82.6545 90.5759 100.037 82.8653 84.1905 112.077 73.5402 81.086 105.903 137.804 81.0932 73.5889 90.9265 112.116 80.3584 96.8731 86.5901 76.0669 75.3369 100.768 100.608 75.5366 74.0502 86.4956 92.4614 121.481 99.1722 85.8994 87.3694 74.941 90.7892 73.2328 82.76 98.3014 91.5356 69.9444 91.3002
22000 108.495 93.3727 141.874 113.254 89.8069 98.1166 108.1 89.2568 90.0577 120.856 79.3668 88.1149 113.69 148.807 85.5142 78.4083 97.4139 122.297 87.7305 104.859 93.0004 81.9268 81.1498 109.881 109.638 80.988 79.4583 92.1771 99.3862 131.251 107.167 93.0342 94.0269 81.9871 97.2049 78.1771 89.7348 106.79 99.5517 74.7485 98.5167
24000 115.344 100.3 153.995 121.983 97.926 105.487 115.319 95.2359 96.3765 128.608 85.0842 95.6286 120.866 160.192 89.7898 83.9962 103.384 131.532 94.579 112.562 100.014 88.2578 86.7951 118.222 118.781 86.3053 85.1434 98.1263 106.029 141.326 114.405 100.572 100.735 88.7611 102.201 83.1574 96.2105 115.291 106.608 79.1304 105.606
26000 121.812 106.993 165.71 131.703 105.641 112.838 123.103 100.255 102.285 136.705 90.7942 102.569 127.663 171.298 94.593 89.2201 110.282 140.556 100.502 120.92 106.033 94.1794 91.4614 126.127 126.449 91.0521 90.5669 103.911 113.418 150.735 121.61 107.725 107.225 95.2105 107.145 88.0397 102.539 124.305 113.863 83.0032 112.501
28000 129.52 113.652 177.685 141.693 113.411 120.285 130.901 104.685 108.259 144.528 96.1795 109.855 133.8 183.409 99.6995 93.4563 116.828 148.525 106.996 128.553 110.819 100.397 96.3528 133.305 133.877 96.5363 95.6165 110.311 120.318 160.336 129.171 114.765 113.955 101.443 112.056 93.8111 109.332 132.995 120.948 86.8834 119.379
30000 136.1 120.678 189.43 150.356 121.172 127.647 138.317 108.47 114.408 152.169 101.748 117.15 139.022 195.715 103.768 97.6701 122.48 156.202 113.607 136.146 114.966 106.919 100.726 140.602 141.475 101.056 100.685 117.305 126.306 168.99 135.984 121.61 118.925 107.298 117.402 99.3578 115.727 141.302 127.881 90.6879 125.936
32000 142.864 127.642 199.889 158.807 129.172 135.929 144.929 112.073 121.021 159.7 106.717 123.95 144.129 207.459 108.322 101.24 128.044 164.126 119.86 144.452 119.267 112.113 105.494 147.622 147.843 105.284 105.616 123.119 131.625 176.556 143.454 128.632 124.013 113.068 122.883 105.461 122.103 149.692 135.736 94.2723 132.354
34000 150.52 134.119 210.261 167.733 137.523 143.011 152.174 115.685 126.255 167.387 110.429 129.975 148.921 218.73 113.151 105.125 133.523 172.263 125.804 152.591 123.126 117.12 109.617 155.846 154.211 110.274 109.627 127.278 137.242 184.382 150.701 135.714 129.6 118.514 128.683 111.575 128.335 158.58 143.057 98.1845 138.671
36000 157.751 139.762 220.182 176.217 145.709 150.93 159.735 119.043 130.918 176.364 113.878 136.892 153.894 231.024 116.938 109.419 138.839 181.134 131.397 161.265 128.024 121.689 113.686 163 160.169 115.011 113.7 131.278 142.062 193.051 157.433 142.452 135.471 123.816 133.332 117.059 134.344 167.255 149.168 102.642 144.898
38000 164.295 145.713 230.422 184.951 154.361 158.448 166.885 123.254 137.065 184.533 117.483 143.299 158.173 244.018 120.303 113.413 144.212 190.609 137.838 170.205 133.594 126.956 117.895 169.675 166.02 119.858 117.776 134.336 147.012 201.243 163.365 148.919 140.972 128.877 137.543 121.961 140.695 176.368 156.268 108.043 151.171
40000 171.772 151.366 239.729 193.832 162.39 165.901 173.557 127.131 143.838 192.347 121.454 149.348 162.06 256.398 123.728 117.715 149.429 200.835 143.89 179.555 138.711 131.749 122.268 175.181 171.082 124.058 121.903 137.866 152.551 209.334 168.707 156.157 145.644 133.99 142.145 126.659 146.882 184.854 162.795 112.515 157.283
42000 177.89 156.086 249.032 202.412 170.658 173.643 179.673 131.155 150.642 199.658 125.267 155.699 166.505 268.955 127.001 122.713 155.155 210.883 150.227 188.205 143.361 137.678 127.647 180.758 175.536 128.782 125.125 141.321 158.129 218.2 174.154 164.209 149.953 139.816 146.007 131.092 152.41 192.322 168.711 117.845 163.363
44000 183.26 160.448 258.157 211.424 178.492 180.973 184.801 135.559 157.146 206.948 129.134 161.705 170.79 282.14 130.619 127.802 161.148 219.793 155.838 197.021 148.251 143.411 132.472 185.922 180.204 132.531 128.513 144.168 164.294 226.756 179.087 172.257 155.159 145.079 149.815 136.408 157.87 200.057 175.27 122.374 169.327
46000 189.21 164.773 268.235 220.381 186.346 188.664 190.127 139.258 162.567 214.85 133.056 166.815 174.958 295.155 134.602 132.2 166.12 228.423 160.56 205.76 152.894 148.415 137.237 192.149 184.069 137.188 132.724 147.432 171.298 234.592 184.266 179.665 160.601 150.126 152.908 142.268 162.97 207.567 182.077 126.7 175.23
48000 194.488 168.896 278.161 230.344 193.7 197.237 196.422 143.522 168.265 223.735 137.751 172.192 179.042 308.633 139.249 137.088 171.553 236.536 165.673 214.638 157.147 153.391 141.709 198.368 188.154 141.822 136.794 151.025 178.433 243.245 189.12 187.633 166.026 155.853 155.914 148.433 167.785 215.43 189.888 132.141 181.386
50000 200.671 173.379 287.775 240.999 201.237 206.292 202.264 147.48 174.549 232.555 142.541 177.167 182.663 321.997 144.08 142.095 177.01 244.991 170.286 223.282 161.63 158.208 147.938 205.194 192.061 145.855 140.932 154.527 185.216 251.424 193.367 194.67 171.381 160.503 158.458 154.009 171.772 222.821 197.075 137.769 187.453
52000 206.572 178.609 298.315 252.056 209.154 215.288 207.057 152.023 180.718 240.588 147.506 182.508 186.132 335.253 149.415 147.494 182.866 253.399 174.673 231.753 166.115 164.043 153.889 212.403 196.313 149.76 145.109 158 191.987 260.657 197.417 200.762 176.686 164.838 161.112 158.975 175.908 229.158 204.295 143.429 193.556
54000 212.808 183.883 309.238 263.923 215.777 223.744 212.578 156.643 186.208 248.617 151.679 187.613 188.865 347.423 154.873 152.253 188.594 261.324 179.156 239.295 170.999 169.356 160.141 219.632 199.387 153.418 150.151 161.561 199.072 269.176 200.832 206.618 182.139 168.227 163.707 164.328 179.532 235.791 211.623 148.901 199.477
56000 218.909 189.561 316.608 271.731 221.751 230.364 215.178 160.827 190.9 254.09 156.206 191.404 192.328 352.309 159.899 156.224 192.594 267.459 183.322 246.712 175.925 175.317 163.962 225.026 203.153 157.436 154.159 165.198 203.513 275.579 204.023 211.094 185.864 171.736 164.592 168.504 180.906 241.537 217.88 154.661 204.211
58000 225.617 194.333 323.276 279.39 228.75 237.363 218.614 165.13 195.257 259.904 161.398 195.349 195.735 356.523 165.101 160.318 196.9 272.676 186.711 252.854 180.528 180.313 167.462 229.35 207.548 162.126 157.634 168.344 208.422 282.574 207.855 215.2 189.656 174.57 165.985 171.99 181.837 247.962 223.816 161.132 208.888
60000 232.322 199.155 329.842 286.691 235.732 244.162 222.328 170.386 200.312 265.268 167.383 198.951 201.079 361.912 169.606 164.413 201.28 278.61 191.323 258.289 185.003 185.454 169.635 232.389 211.577 166.399 160.918 170.937 213.149 289.227 211.255 219.545 193.821 177.093 167.396 175.004 183.36 254.707 229.492 168.095 213.587
62000 238.943 202.685 335.909 293.971 242.805 250.667 225.992 175.662 205.759 271.199 173.569 203.339 204.213 366.145 172.893 167.696 205.884 284.096 195.059 264.581 189.213 190.473 171.708 236.01 215.709 170.44 163.468 173.234 217.406 295.785 215.773 223.996 198.762 179.746 169.397 178.37 185.163 260.362 236.01 174.768 218.172
64000 245.095 207.189 342.747 300.927 250.224 256.576 229.248 181.177 211.105 275.602 179.681 207.504 207.842 369.529 176.837 171.954 210.654 288.408 199.409 271.94 192.863 195.631 174.762 239.602 220.651 175.138 167.024 176.325 221.181 301.328 220.329 228.186 203.898 182.446 171.675 181.344 187.353 266.465 242.394 180.694 222.823
66000 250.895 210.576 349.905 309.818 257.646 261.651 232.128 186.416 216.586 280.825 185.24 211.057 211.839 374.073 180.554 176.036 215.214 292.915 202.227 279.855 195.873 200.772 177.52 243.513 225.98 179.964 169.846 179.128 225.686 306.659 224.25 232.375 208.303 185.332 174.188 184.854 189.453 272.233 248.914 186.125 227.411
68000 256.748 214.144 357.491 318.503 264.378 266.089 234.66 191.462 221.661 287.143 190.958 214.719 214.664 377.195 183.762 180.495 219.269 296.972 205.572 287.999 198.795 205.282 180.017 247.347 231.464 184.988 173.084 182.127 230.28 312.981 228.933 235.95 212.645 187.878 176.924 188.767 190.698 277.686 255.78 191.368 231.922
70000 262.896 217.349 365.636 327.063 270.491 270.913 237.223 196.075 226.46 292.486 196.532 217.431 218.04 380.463 187.33 184.467 222.812 301.71 208.898 296.937 201.348 210.344 182.012 249.48 236.139 190.441 176.206 185.763 234.835 319.988 233.824 240.214 216.482 190.486 179.955 192.918 192.68 283.581 262.122 197.031 236.426
72000 269.648 221.469 373.526 335.904 276.723 276.147 239.061 201.266 231.08 297.283 201.636 221.19 221.885 384.118 190.341 188.283 226.192 306.333 212.936 306.507 203.605 215.185 184.901 252.232 241.732 195.231 179.525 189.211 239.46 326.007 238.706 244.672 221.474 192.718 182.673 197.497 193.543 290.065 267.624 201.867 240.986
74000 275.067 226.436 380.438 345.068 282.713 281.453 240.461 205.943 235.944 302.106 206.729 225.233 225.686 387.316 193.554 192.819 230.737 311.63 216.5 315.755 206.225 220.189 186.962 254.66 247.456 200.441 183.78 192.214 244.23 331.919 244.061 248.509 226.149 195.935 185.702 201.511 195.715 295.708 273.807 206.746 245.588
76000 280.148 230.321 386.844 354.543 287.835 287.283 242.68 210.452 242.02 306.924 211.365 228.925 229.674 392.181 196.195 197.944 234.963 317.063 219.355 326.255 209.207 225.309 188.898 256.971 252.556 205.253 188.803 195.522 249.756 337.998 249.055 252.162 231.29 199.35 188.901 205.575 198.113 301.087 280.037 211.694 250.263
78000 284.513 234.941 394.107 363.02 292.201 293.137 246.422 214.658 248.197 310.703 216.417 232.278 234.072 397.348 198.609 202.573 238.919 322.203 223.394 337.179 212.261 229.929 190.161 259.378 257.912 210.491 193.099 198.892 255.26 343.895 254.192 256.637 235.967 202.335 193.264 209.637 199.965 306.334 285.11 216.57 254.904
80000 289.001 239.798 400.473 370.356 295.972 299.038 249.326 218.329 254.425 314.021 220.809 234.729 237.037 403.325 202.109 207.141 242.769 328.19 227.623 347.448 215.61 234.726 191.348 261.868 262.204 214.685 197.674 202.255 260.743 350.549 258.381 261.682 241.086 205.71 197.719 212.635 202.019 311.378 290.096 221.762 259.401
82000 293.272 244.779 406.626 377.126 299.718 304.935 251.864 222.125 259.702 317.608 225.39 237.508 240.107 408.893 205.831 211.718 246.891 334.354 231.642 357.307 219.216 239.862 192.678 264.083 266.421 218.954 202.378 205.149 266.019 358.118 263.049 267.049 245.831 209.654 201.333 214.906 204.765 315.627 294.64 225.792 263.823
84000 297.259 250.441 412.989 384.496 303.17 310.872 254.306 225.781 264.763 320.776 230.552 240.389 243.049 415.013 210.059 216.467 250.307 340.762 235.594 367.025 223.164 244.21 194.316 266.492 271.095 223.343 207.093 207.812 271.795 365.143 266.833 271.448 251.227 212.883 204.65 217.467 208.23 320.044 299.033 230.292 268.266
86000 301.038 256.098 418.57 392.617 305.526 315.857 257.268 229.246 270.093 323.256 235.019 242.904 244.891 420.79 213.244 220.856 254.129 346.63 239.002 376.302 227.234 248.631 196.118 269.015 275.604 228.07 210.751 210.031 276.967 372.818 269.881 275.984 256.409 216.192 208.202 219.95 211.273 324.184 303.962 235.221 272.496
88000 305.116 262.187 424.424 400.139 308.534 320.844 259.673 232.719 276.047 324.855 238.71 245.661 246.412 427.147 216.92 226.369 258.455 352.803 242.046 385.409 231.473 253.5 198.867 271.121 279.978 232.058 214.426 211.934 282.618 381.063 272.59 280.461 261.668 219.575 211.418 222.659 214.36 328.159 309.005 240.7 276.803
90000 309.034 267.933 429.07 408.207 311.231 325.578 261.975 236.348 281.832 326.396 242.139 247.937 248.537 433.268 221.079 230.526 262.083 358.323 244.763 395.115 236.133 257.721 202.205 272.88 284.754 235.735 218.229 213.605 288.818 388.595 275.915 285.482 266.772 223.849 214.545 225.701 218.238 332.53 314.032 246.492 281.09
92000 312.261 273.965 433.001 415.947 313.685 329.913 264.341 239.451 287.15 328.078 246.627 250.484 251.559 438.922 225.295 234.972 266.132 363.845 247.303 403.878 240.525 261.461 205.3 274.844 290.211 239.154 221.922 215.773 294.784 396.089 278.967 290.741 271.519 227.633 216.939 229.201 221.349 338.112 319.544 251.753 285.316
94000 315.545 280.756 437.16 423.629 316.458 334.298 266.842 243.163 292.94 330.031 251.285 253.267 254.28 442.678 229.246 239.213 269.027 368.894 250.737 414.512 244.448 264.542 207.826 277.782 295.997 242.286 225.212 218.129 300.147 403.197 282.286 296.142 275.627 230.759 219.167 232.132 225.131 344.227 324.909 257.459 289.534
96000 319.172 287.215 441.095 431.434 319.084 338.846 269.201 246.733 298.312 332.91 255.977 255.537 256.646 445.747 232.703 243.251 271.101 375.096 254.311 424.228 247.648 267.497 209.678 282.308 302.221 246.335 228.749 219.915 305.83 408.123 286.434 301.207 279.173 233.112 221.584 234.614 229.13 349.579 330.502 263.257 293.637
98000 323.265 294.472 444.475 438.246 321.002 344.367 271.966 250.392 303.912 335 260.558 257.508 259.726 448.859 236.044 247.281 274.141 381.189 257.543 434.423 251.3 270.756 211.822 286.603 308.144 249.306 231.953 221.377 311.324 413.167 289.821 305.05 282.831 235.555 223.474 237.151 232.624 354.318 335.244 268.344 297.613
100000 327.521 301.016 447.78 445.814 323.232 348.277 274.231 253.64 309.545 337.757 264.194 259.858 262.113 451.847 239.141 252.217 277.511 386.742 261.505 443.945 255.21 274.361 212.924 290.33 313.904 252.725 235.626 222.692 316.429 417.689 293.386 309.094 285.981 238.398 225.841 240.142 235.245 359.938 340.224 274.643 301.567
102000 332.028 306.257 451.323 453.066 324.868 351.132 276.922 257.049 315.431 340.002 268.299 262.726 264.981 454.888 242.831 256.556 281.35 392.299 264.617 452.896 258.241 277.734 213.632 293.128 319.5 256.12 239.404 223.89 320.292 422.492 296.412 312.374 289.145 242.082 228.647 243.57 238.111 364.902 345.344 280.524 305.377
104000 336.099 311.408 455.065 460.689 326.164 354.257 279.05 260.88 320.566 340.722 271.952 265.192 267.439 458.323 245.903 261.074 284.071 397.361 266.86 462.35 262.21 281.352 214.505 295.562 324.54 259.396 242.84 225.086 324.139 428.063 298.523 316.782 293.565 245.329 231.273 247.214 241.352 370.157 350.742 285.663 309.093
106000 341.539 316.745 458.453 468.482 327.479 358.22 280.589 264.139 325.696 341.088 275.264 269.007 270.245 461.826 249.524 265.129 288.292 402.575 269.359 471.811 265.828 285.024 215.186 298.175 329.195 262.609 245.386 226.891 327.576 432.46 300.613 321.532 298.605 249.248 233.197 251.158 244.933 375.417 355.838 290.73 312.877
108000 347.033 321.236 461.438 475.761 328.991 362.223 282.42 268.736 330.592 341.45 279.428 273.15 274.343 465.454 252.604 268.784 291.999 408.52 272.304 481.83 269.622 288.449 216.134 300.84 333.976 265.949 248.337 228.604 331.374 437.17 302.559 325.837 303.43 253.033 235.012 255.31 248.569 380.777 361.04 296.039 316.759
110000 352.817 326.373 465.281 483.927 330.309 365.337 284.38 273.889 335.379 343.517 284.04 277.116 278.27 469.484 255.555 271.899 295.565 414.233 274.953 490.94 273.628 292.913 217.937 303.812 339.194 270.294 250.9 230.305 335.458 442.606 303.916 330.512 307.593 256.793 237.34 259.08 252.301 385.633 366.124 300.846 320.761
112000 357.091 330.769 469.249 493.032 331.085 367.751 286.45 278.852 340.365 345.71 289.109 281.091 281.767 473.165 259.058 274.921 299.206 419.434 277.671 500.886 278.515 297.052 218.706 307.114 343.521 275.353 253.74 231.877 340.231 449.998 305.506 334.884 311.562 260.009 238.814 262.077 255.961 390.839 371.09 305.262 324.719
114000 362.258 334.403 473.711 502.118 331.902 371.357 288.132 284.128 345.794 347.42 293.973 284.964 285.348 476.366 262.443 278.208 302.816 423.527 280.307 510.727 283.052 300.852 219.923 310.212 347.903 280.327 256.443 233.538 345.485 458.89 306.333 339.227 315.092 262.742 240.397 265.878 259.14 394.864 376.197 309.62 328.65
116000 366.732 338.488 478.362 511.33 332.139 374.624 289.266 289.125 351.417 349.275 299.35 288.482 289.372 478.824 265.72 282.803 305.043 428.429 282.802 520.446 286.827 304.686 221.859 311.982 351.517 284.613 259.162 235.672 350.957 466.985 306.872 343.801 318.897 264.624 242.108 269.65 262.328 398.963 380.592 314.428 332.464
118000 371.018 342.342 481.979 520.49 332.155 377.411 290.368 293.357 356.881 349.915 304.203 291.959 293.708 483.023 267.971 287.547 307.955 435.104 285.147 529.45 291.558 309.619 224.617 313.748 355.563 287.754 262.045 237.137 356.491 474.123 308.483 348.582 322.495 265.97 244.278 273.251 265.054 402.51 384.45 319.881 336.24
120000 375.018 345.745 484.798 528.324 331.812 380.255 291.083 297.838 362.291 352.073 310.131 296.209 297.138 487.181 269.481 292.926 310.29 442.038 287.621 536.558 296.612 314.656 226.341 315.265 359.218 290.094 264.818 238.068 361.89 481.213 310.03 352.269 326.505 267.735 246.856 276.639 267.533 405.454 387.927 325.392 339.833
122000 378.677 349.348 487.982 536.17 331.133 383.925 292.762 301.735 367.874 352.972 316.6 300.527 300.633 492.001 271.56 298.435 312.862 449.503 289.685 544.08 302.185 319.62 228.123 317.293 363.25 291.793 266.904 238.768 366.531 488.924 312.392 356.028 329.853 269.167 249.539 280.209 270.586 408.779 391.069 331.077 343.514
124000 382.72 353.086 491.794 543.716 330.13 387.692 294.204 305.45 374.061 354.083 322.398 304.683 304.664 496.513 273.238 303.799 316.227 455.959 290.971 551.24 307.812 324.522 230.492 319.047 366.772 294.338 269.252 239.218 371.088 496.556 314.813 360.2 333.824 271.512 252.753 283.982 273.484 411.53 394.589 336.381 347.22
126000 386.303 356.684 494.832 552.066 329.521 391.191 296.526 310.01 380.096 355.712 328.405 308.285 308.533 502.173 274.486 307.944 319.729 461.661 292.091 558.614 314.005 330.791 232.843 320.566 371.16 297.138 271.613 240.26 375.822 503.408 317.421 363.315 337.683 274.276 255.913 287.095 276.511 413.369 398.559 342.158 350.969
128000 389.782 359.821 498.803 560.547 329.436 393.568 298.498 314.196 386.228 356.826 334.637 312.41 312.869 507.379 276.023 312.315 322.506 467.892 292.665 565.898 319.291 336.607 234.68 322.699 376.343 300.01 274.348 240.621 380.139 509.696 320.038 366.279 340.506 276.37 259.902 289.996 279.916 415.435 402.529 347.388 354.627
130000 393.327 364.04 503.391 568.477 329.136 397.21 300.014 318.003 392.19 357.986 340.2 316.094 317.11 511.535 277.86 315.504 325.232 473.615 293.679 573.772 324.135 341.905 236.579 323.737 380.897 302.795 277.058 240.914 384.665 516.267 324.172 369.91 343.753 278.462 264.745 293.977 282.362 416.775 406.996 352.231 358.268
132000 397.441 367.641 507.383 576.279 329.128 400.81 301.624 321.613 397.881 360.252 344.721 319.503 321.635 515.747 280.358 318.101 329.372 477.794 294.555 581.495 328.819 346.615 238.628 324.665 385.051 305.461 280.141 241.109 389.736 522.11 327.946 373.525 345.998 279.627 268.859 297.228 285.648 418.868 410.983 356.806 361.779
134000 400.932 371.975 510.983 583.525 328.929 404.71 302.989 325.227 404.075 362.505 348.921 324.062 325.946 519.651 282.192 320.893 332.73 481.878 294.566 589.015 332.677 350.763 240.834 325.752 388.977 308.104 283.312 240.281 394.544 529.238 331.777 377.141 347.642 280.653 273.089 300.495 288.009 421.368 414.207 361.164 365.143
136000 405.004 375.408 514.649 591.003 329.179 409.32 305.634 329.035 410.447 364.671 354.054 328.291 330.89 523.659 283.844 323.585 335.229 486.037 295.416 598.035 337.21 354.43 242.67 327.121 392.542 310.409 285.893 240.008 399.455 535.384 335.504 381.295 350.019 282.699 277.462 304.806 289.872 423.499 418.523 365.896 368.702
138000 408.866 379.074 517.049 598.782 330.045 413.191 308.591 332.209 417.176 366.527 359.428 332.79 336.14 527.21 284.779 326.986 338.246 488.837 295.859 607.022 340.873 358.704 243.706 328.145 396.535 313.121 289.322 239.562 404.327 541.738 338.469 383.791 351.64 283.366 281.448 308.826 290.633 424.68 422.771 369.599 372.002
140000 412.458 383.316 518.959 606.508 331.906 416.758 311.245 335.667 423.819 368.934 364.907 336.775 341.574 531.631 285.756 329.897 340.818 491.63 295.304 615.512 345.331 362.612 245.029 328.646 400.238 316.4 293.462 239.382 408.233 547.734 340.633 385.735 353.893 283.899 285.65 312.05 291.241 426.777 427.588 374.492 375.31
142000 415.018 387.125 520.433 613.9 333.805 420.184 314.518 339.3 430.562 371.049 370.712 340.727 346.84 534.672 285.743 331.958 343.159 494.934 295.458 624.033 350.757 365.872 245.721 329.629 403.105 319.487 296.669 239.324 412.254 552.637 343.041 386.723 356.677 284.355 289.351 315.333 291.131 429.223 433.17 379.505 378.452
144000 417.396 390.677 522.967 620.53 335.673 423.428 318.507 343.182 437.023 372.707 376.394 344.921 352.07 536.553 285.801 334.285 345.776 497.593 295.878 632.66 356.003 367.426 245.136 331.192 405.511 322.009 300.333 239.877 415.039 557.548 345.187 388.383 358.601 285.318 293.676 318.487 291.603 429.737 438.195 384.94 381.456
146000 419.398 394.794 525.81 626.63 337.394 425.862 322.363 347.464 443.765 374.682 382.628 348.861 357.149 539.446 286.139 335.926 347.979 501.511 295.783 640.914 361.214 370.76 244.251 333.65 407.395 323.919 303.003 239.848 417.999 562.576 347.233 389.787 360.95 287.708 297.967 321.993 292.003 431.054 444.675 390.619 384.578
148000 421.365 398.379 527.932 633.396 339.28 428.343 326.357 351.403 450.069 376.725 388.808 352.058 362.534 543.935 287.009 337.942 351.461 506.094 295.869 649.403 365.663 375.334 243.611 336.445 409.397 326.574 305.67 240.976 421.572 567.976 348.997 391.763 362.501 289.574 301.814 324.924 293.019 432.632 451.009 396.819 387.866
150000 422.418 402.554 530.48 639.507 341.608 430.597 331.011 354.858 455.273 379.328 395.22 355.772 366.778 547.956 287.248 339.395 354.041 510.018 296.748 657.361 370.562 378.604 243.596 338.441 411.526 328.74 309.12 241.74 425.946 574.175 351.4 394.01 364.331 291.111 304.591 327.988 293.44 433.399 457.048 403.058 391.025
152000 423.063 405.897 534.675 646.878 343.116 434.183 335.921 359.162 461.571 381.589 401.276 358.576 370.864 551.619 287.304 340.503 356.185 514.141 297.714 663.67 375.928 382.462 245.002 341.802 413.058 330.319 311.832 243.152 430.465 580.762 354.501 395.868 366.326 292.955 306.955 330.355 294.336 433.707 462.812 409.407 394.248
154000 423.901 409.695 537.355 654.554 344.437 436.981 340.254 363.244 467.335 383.697 407.33 361.822 374.857 556.103 287.854 341.68 358.248 517.798 298.535 670.746 382.297 386.591 246.903 343.805 414.695 331.537 314.618 245.146 434.267 586.841 357.274 397.627 368.442 294.909 308.832 332.823 294.509 435.192 467.848 416.027 397.415
156000 424.736 413.838 540.059 662.04 346.059 441.209 344.773 367.014 472.093 386.083 413.048 364.91 379.139 560.925 289.901 344.132 360.422 521.634 300.001 678.254 387.987 390.712 248.683 345.876 416.501 332.687 317.528 246.997 438.537 593.749 360.507 400.183 370.113 296.371 311.697 335.585 294.752 436.407 471.965 422.407 400.738
158000 426.507 417.617 543.135 668.768 348.397 445.654 348.416 369.979 477.01 387.945 418.347 367.446 382.105 566.182 291.623 346.735 363.664 524.876 300.949 685.162 393.724 394.359 250.889 348.021 417.556 334.051 320.747 249.278 442.35 599.831 363.816 402.986 372.195 297.457 314.772 338.139 295.144 438.513 475.714 428.91 403.974
160000 428.407 421.973 545.924 675.76 350.434 449.861 352.155 372.797 482.468 390.035 423.458 370.09 385.39 571.136 293.491 349.942 367.056 527.758 301.965 691.885 400.002 399.271 253.228 350.573 419.199 335.685 323.939 251.236 445.696 605.818 366.925 404.643 374.161 299.241 317.767 340.692 295.056 440.847 479.944 434.539 407.261
162000 430.686 426.374 548.519 683.258 353.174 454.029 355.272 375.354 488.8 391.699 429.679 372.265 387.706 576.92 295.052 352.099 370.832 530.315 302.654 698.699 405.803 404.702 254.388 353.103 421.328 336.734 326.423 252.815 449.724 610.884 370.216 406.791 376.435 301.613 319.693 343.559 294.896 442.907 483.414 440.996 410.495
164000 433.26 430.437 551.476 691.1 356.166 458.14 357.43 378.598 494.867 392.381 436.053 375.268 389.592 581.776 296.491 354.524 374.139 532.852 303.545 705.098 410.704 409.727 254.675 356.392 423.002 338.231 329.613 255.318 453.428 615.892 374.265 408.549 378.315 304.136 321.794 345.307 294.875 445.516 486.524 447.928 413.685
166000 436.052 434.348 555.128 697.733 359.594 463.071 360.824 382.099 501.317 393.517 442.493 377.854 391.17 587.626 297.449 357.919 377.758 535.809 304.007 711.629 416.051 415.166 255.89 360.139 425.592 339.564 332.659 257.343 457.106 620.064 379.268 410.216 379.705 306.851 323.868 347.534 295.884 448.44 490.115 455.679 417.113
168000 438.698 438.608 559.841 703.961 362.779 468.57 364.096 385.941 507.141 395.769 448.615 381.311 391.56 592.795 298.358 360.537 381.266 537.283 304.788 718.381 420.906 420.316 256.518 363.472 427.848 341.538 335.806 260.183 460.827 624.244 384.69 412.417 380.593 309.175 325.615 350.312 297.621 451.278 494.038 462.72 420.51
170000 442.418 442.852 563.745 709.609 365.084 473.972 368.011 388.483 512.798 398.086 454.955 386.124 392.981 598.501 298.452 363.911 384.858 538.565 306.582 724.501 426.437 424.897 258.119 366.535 430.147 343.921 339.231 262.608 465.232 629.264 389.914 414.22 379.946 311.724 327.132 352.937 299.119 453.598 497.839 468.775 423.902
172000 445.69 446.991 568.747 714.842 368.224 479.184 372.143 390.27 518.685 400.24 461.182 390.501 393.826 603.76 300.123 366.744 387.048 539.679 308.759 729.702 431.404 429.541 258.722 369.422 432.236 346.222 341.696 264.178 469.095 634.404 394.885 416.344 380.502 314.401 328.563 355.169 300.283 455.381 502.05 475.198 427.151
174000 448.315 450.971 573.214 721.174 372.042 483.541 375.785 391.738 523.471 402.454 467.866 394.825 394.216 610.615 301.548 370.306 390.044 539.992 311.186 736.61 437.029 434.458 259.764 372.252 434.975 349.452 344.624 265.302 473.008 638.733 399.749 418.353 381.058 317.563 330.171 357.554 301.677 456.912 506.869 481.472 430.522
176000 451.276 456.397 577.319 727.73 375.569 487.669 379.417 393.469 529.162 404.986 474.735 399.403 394.468 617.253 301.594 372.713 393.418 540.878 313.482 743.117 441.632 438.994 260.673 374.894 438.301 352.012 348.046 266.006 476.924 642.203 403.842 419.967 382.373 320.307 331.522 360.523 303.027 458.516 510.945 487.541 433.808
178000 454.437 460.729 581.478 733.669 378.922 492.017 383.523 394.543 533.949 406.623 482.544 404.151 395.458 624.356 302.009 375.253 395.724 542.006 316.457 750.902 444.991 443.566 262.259 377.019 441.075 354.341 351.685 266.609 481.031 646.944 406.852 421.101 385.246 322.547 332.332 363.477 305.095 460.075 516.292 493.318 437.115
180000 456.077 465.156 586.554 739.271 382.314 495.778 387.032 394.922 538.982 408.859 489.62 409.451 396.912 630.327 301.442 377.759 397.72 542.807 319.502 758.62 447.991 447.824 264.23 379.116 443.284 356.396 354.835 266.323 484.517 651.113 409.27 422.032 388.3 324.817 332.682 366.721 306.204 460.648 520.257 499.681 440.134
182000 456.821 469.991 591.999 744.729 385.128 500.231 390.485 395.088 543.265 411.386 496.546 415.264 398.627 635.46 301.456 380.864 400.178 543.216 322.153 766.279 451.744 451.312 265.64 380.431 445.725 358.025 357.789 266.609 488.447 655.787 410.658 422.887 391.664 327.956 332.755 369.286 308.221 461.102 524.788 505.9 443.147
184000 456.549 474.285 596.73 749.825 388.367 505.058 394.007 396.498 547.311 413.618 504.613 419.73 401.133 640.219 300.96 383.838 402.628 544.096 325.247 773.526 455.585 454.791 268.397 381.765 447.671 359.48 361.743 266.845 492.25 660.835 411.169 424.696 394.372 331.145 333.204 371.536 310.769 461.728 530.263 512.227 446.218
186000 456.912 479.136 602.372 755.269 391.832 509.815 397.67 398.233 552.323 416.385 511.946 423.776 403.484 643.87 300.739 387.024 404.805 545.096 327.952 780.004 459.705 458.6 271.316 382.68 450.779 360.714 365.491 267.702 496.341 665.486 413.369 427.065 397.165 334.473 333.717 373.914 312.829 463.172 534.78 518.368 449.408
188000 456.266 484.293 608.214 760.226 395.101 514.245 400.516 400.04 556.797 418.942 519.887 427.834 405.624 648.492 302.01 390.479 407.383 546.551 330.674 785.369 464.571 461.996 273.143 383.917 454.236 361.618 368.845 268.458 500.584 669.872 414.426 429.184 399.553 337.783 334.231 377.453 314.735 463.307 539.364 524.712 452.523
190000 455.545 490.053 614.798 765.361 399.095 518.874 402.563 401.524 560.962 422.269 527.449 432.467 406.764 652.534 303.488 393.365 410.005 548.855 332.738 790.626 470.036 465.639 274.904 385.521 457.676 362.347 373.025 268.898 505.66 674.562 416.391 431.053 400.48 341.202 335.667 381.119 316.839 464.184 543.997 530.674 455.73
192000 454.178 495.804 621.25 770.063 402.652 523.386 404.846 402.874 565.824 424.661 534.826 437.856 408.257 657.145 305.77 396.099 411.547 551.949 334.877 796.834 474.882 469.737 278.055 388.338 460.618 363.048 376.876 269.573 510.093 679.218 418.478 433.431 401.982 344.632 336.956 384.558 318.933 464.6 549.345 537.244 459.032
194000 452.031 501.463 628.539 773.562 406.265 528.181 408.147 403.487 570.961 427.529 542.157 443.486 408.757 662.499 307.892 398.877 413.188 554.902 338.189 802.641 478.602 473.62 280.57 390.767 462.942 363.547 379.526 269.092 515.04 683.861 420.088 435.9 404.255 347.497 338.085 387.985 321.338 465.749 554.163 544.541 462.248
196000 451.379 506.573 635.511 778.335 409.661 533.113 411.763 404.392 576.203 430.86 550.406 449.408 410.427 667.206 309.886 401.373 415.122 558.165 341.841 808.514 482.308 477.563 283.68 393.311 465.236 363.552 382.26 269.326 519.248 687.369 422.219 438.558 406.356 349.953 339.539 391.568 324.747 467.337 559.252 552.079 465.64
198000 451.245 512.582 641.196 783.572 412.291 537.521 414.871 405.373 582.238 433.879 559.114 454.387 412.686 671.239 311.584 403.986 417.164 560.191 345.848 814.508 486.07 481.531 286.799 396.371 467.949 363.168 384.168 269.261 522.255 691.002 424.639 439.843 408.909 352.66 341.087 394.113 328.545 469.363 564.406 559.969 468.94
200000 450.802 518.758 646.194 789.022 414.072 541.98 417.948 407.124 588.122 437.166 567.895 459.766 414.421 675.15 313.809 406.132 418.354 562.791 348.727 820.437 489.771 485.566 289.962 398.242 469.38 362.519 386.097 268.862 525.001 693.963 426.807 441.106 410.293 355.296 343.014 397.018 332.48 471.906 569.465 567.393 472.07
202000 451.177 525.306 650.056 794.143 416.553 547.205 421.246 409.016 593.403 440.17 577.305 464.87 416.276 679.385 316.148 408.014 419.362 564.749 350.517 826.69 493.68 489.77 293.215 401.273 470.755 362.036 388.679 268.287 527.025 697.693 429.631 442.696 412.696 357.655 345.607 400.1 335.967 475.128 574.701 575.002 475.33
204000 451.68 531.821 653.802 799.734 419.922 551.297 423.993 410.055 597.228 443.354 586.414 469.853 418.799 684.147 317.925 409.776 421.172 567.556 352.489 833.901 497.077 493.763 295.985 404.461 472.579 362.962 390.638 267.595 529.584 701.266 432.493 444.204 414.92 361.189 348.105 403.743 338.219 478.575 579.711 581.949 478.598
206000 451.528 537.459 657.283 806.44 423.543 554.52 425.94 409.742 600.052 446.068 594.811 475.752 420.816 689.599 319.9 412.857 422.274 569.755 355.523 840.615 499.604 498.144 299.144 407.092 474.579 363.855 394.245 267.458 532.359 705.201 434.955 445.13 415.967 364.261 350.778 407.59 340.773 481.615 584.69 589.366 481.782
208000 452.078 543.313 661.36 813.449 426.803 558.334 426.877 409.557 603.378 447.688 603.757 482.542 422.796 695.225 321.67 415.556 423.191 570.853 357.717 847.527 501.724 502.431 301.775 410.749 476.147 365.028 396.049 267.258 534.615 708.455 438.288 445.866 415.919 368.254 352.892 411.382 342.65 483.014 589.626 596.528 484.808
210000 453.238 548.808 666.066 820.757 429.842 561.979 429.041 409.574 606.862 449.236 611.905 489.332 425.233 699.847 323.692 418.275 424.299 572.209 360.458 854.587 504.174 507.657 304.934 413.963 477.316 366.2 397.808 266.4 536.619 711.65 441.115 447.277 416.333 372.455 354.641 415.648 345.068 483.43 595.385 603.651 487.924
212000 453.955 554.839 668.247 829.342 433.2 564.448 431.807 409.926 610.949 451.675 620.012 496.021 428.082 704.069 324.471 420.09 424.953 575.13 363.045 862.153 507.961 512.774 307.018 417.039 477.994 367.156 400.66 265.787 539.853 715.538 443.649 448.954 417.82 376.13 357.483 419.976 346.425 482.987 601.818 610.836 491.107
214000 455.354 560.317 671.253 837.274 436.426 565.967 434.474 409.92 614.386 454.502 628.014 501.348 431.437 708.978 324.736 421.68 424.787 577.113 365.786 869.241 511.275 517.761 308.873 419.905 478.905 368.704 402.969 265.31 542.935 719.752 447.003 450.93 418.547 378.426 360.592 424.299 347.996 483.434 607.817 617.904 494.158
216000 457.504 566.53 674.114 843.21 438.294 567.636 436.949 410.033 617.981 456.321 635.732 507.008 435.704 714.37 326.064 423.161 424.752 579.701 368.047 876.234 514.333 522.172 311.951 422.581 480.215 369.463 405.662 265.001 546.312 725.144 450.616 452.9 419.806 380.819 363.654 428.458 350.389 483.305 614.5 624.779 497.285
218000 460.509 571.678 676.853 849.654 440.518 568.945 440.184 410.818 621.329 458.168 643.689 512.703 439.484 719.449 327.557 425.328 425.329 581.089 370.628 883.507 516.888 525.528 315.564 425.636 481.785 370.435 409.713 265.118 548.613 730.323 454.32 454.572 421.091 383.163 366.128 432.87 352.021 482.056 621.234 631.675 500.404
220000 461.997 576.964 679.82 856.454 442.472 570.482 443.714 411.293 625.289 460.891 652.45 518.181 443.294 722.807 328.538 427.418 425.408 582.027 373.097 890.351 519.298 528.827 319.074 428.086 483.755 372.484 413.348 265.337 551.123 735.28 458.9 456.313 422.965 385.953 369.088 438.182 353.474 481.657 627.355 639.556 503.575
222000 463.911 583.117 683.279 862.171 444.013 571.954 447.296 411.638 629.845 463.504 660.763 522.875 447.949 726.086 328.877 429.293 426.329 584.02 375.258 897.78 522.807 532.751 323.361 432.138 485.739 373.78 417.001 265.226 553.777 740.142 462.944 458.517 424.027 388.71 372.861 443.216 354.467 481.981 634.369 647.448 506.88
224000 465.38 590.773 686.715 868.364 445.155 574.483 449.086 411.469 634.644 466.347 668.933 527.111 453.269 729.592 329.499 430.671 426.282 586.203 376.645 905.35 526.033 536.684 327.497 436.777 487.807 375.322 419.849 264.576 556.724 745.3 467.027 460.461 425.886 391.575 376.259 447.488 355.304 481.775 640.503 655.672 510.112
226000 466.802 597.351 690.612 874.113 445.886 576.792 451.832 411.308 638.743 469.083 677.009 530.586 458.642 732.074 329.392 432.075 427.054 588.958 377.69 912.462 528.324 540.965 330.319 441.393 489.898 376.426 422.686 264.57 560.068 748.37 470.965 462.581 428.216 393.862 379.259 452.422 356.206 480.948 646.665 664.204 513.17
228000 468.599 603.875 694.943 880.909 446.083 579.712 455.426 410.944 642.932 472.427 685.119 533.953 463.989 734.249 329.811 433.862 428.829 591.559 379 921.235 530.147 545.646 334.371 446.199 492.421 377.08 425.127 265.02 563.793 751.068 474.289 464.749 430.995 395.715 382.256 456.276 357.122 480.171 653.838 672.214 516.399
230000 470.007 610.065 698.875 889.065 446.729 582.047 458.426 409.836 646.395 475.92 693.641 538.061 469.227 736.673 329.716 436.608 430.531 594.033 380.148 929.476 532.196 550.662 338.764 450.964 495.684 377.629 427.372 266.21 567.496 752.901 477.883 466.899 433.308 397.954 385.057 461.534 358.719 479.184 660.653 678.804 519.634
232000 471.047 615.616 704.396 897.178 448.041 583.427 462.006 409.291 649.803 478.946 701.463 542.271 474.941 737.317 330.561 440.263 430.912 595.802 381.805 937.874 534.676 554.813 342.934 455.839 499.675 377.946 429.419 267.73 572.287 753.298 481.908 468.708 435.043 399.649 386.876 466.262 359.608 478.073 667.379 686.295 522.785
234000 472.76 621.559 708.778 905.205 450.076 583.536 465.274 409.099 653.076 480.732 709.644 547.412 481.117 739.522 331.621 442.563 432.347 598.211 382.742 946.368 536.553 558.562 346.466 460.371 503.187 377.847 432.703 269.288 576.298 753.844 486.419 470.153 436.623 401.565 388.16 470.942 360.478 475.604 675.065 693.581 525.884
236000 474.937 627.566 713.775 911.881 451.571 583.046 466.719 409.054 656.991 482.978 717.344 552.455 486.391 743.344 333.202 444.51 433.47 599.411 382.04 954.595 538.282 562.304 350.79 465.146 507.173 378.607 436.5 270.31 580.01 754.553 491.257 470.443 438.909 403.333 389.881 475.617 360.363 474.644 682.803 700.941 528.929
238000 475.529 633.173 719.577 918.846 453.026 582.323 468.773 408.138 661.789 485.378 725.982 558.163 491.348 745.768 333.521 445.902 435.265 599.19 382.027 962.616 540.499 564.932 355.286 470.517 511.49 380.484 441.743 271.887 584.536 755.5 494.994 471.829 440.875 405.051 391.662 480.928 360.12 474.093 690.068 708.787 532.04
240000 476.683 638.359 724.893 926.296 454.295 581.406 471.078 407.629 666.68 488.897 734.459 564.01 495.865 748.514 334.27 446.851 436.705 600.773 381.273 970.679 542.37 567.798 359.68 476.134 516.466 383.643 446.718 273.642 587.858 756.27 498.475 472.303 442.241 407.35 393.291 487.131 360.345 473.045 697.114 716.917 535.21
242000 479.196 642.466 729.344 933.184 455.487 581.517 472.886 406.582 671.016 493.54 742.899 570.43 500.152 752.337 335.265 447.907 439.356 602.874 381.417 979.044 544.953 570.551 363.471 480.961 520 386.745 451.468 274.778 590.928 756.907 501.72 474.266 444.618 409.539 394.498 492.901 361.562 471.926 704.584 725.387 538.467
244000 482.002 647.532 733.246 940.053 456.681 582.026 473.89 405.355 675.316 497.557 750.461 576.362 502.611 756.379 336.691 448.556 442.376 604.831 381.146 988.422 548.013 573.898 367.244 484.512 523.439 389.356 456.102 275.757 595 756.779 505.235 477.134 447.358 412.085 396.255 498.764 362.254 470.696 712.586 733.773 541.693
246000 484.293 653.053 735.082 947.376 458.017 582.903 475.117 404.536 680.497 501.251 758.586 581.623 505.054 758.583 338.017 449.39 444.976 606.749 381.01 997.277 551.135 576.983 370.633 488.599 526.562 392.344 460.068 277.174 598.364 757.352 509.531 478.993 450.34 414.108 396.228 504.153 363.217 470.501 720.645 741.749 544.802
248000 486.746 658.545 738.185 955.122 459.607 582.979 477.217 403.057 685.928 503.677 766.489 586.24 506.505 761.664 338.572 449.716 447.19 608.966 381.07 1005.94 553.558 580.323 374.175 492.807 530.665 394.78 464.362 278.31 601.895 758.715 513.515 479.44 453.257 417.117 396.525 509.124 364.232 470.201 728.262 749.85 547.863
250000 488.323 664.312 741.42 962.962 460.685 582.276 479.886 401.447 691.241 505.778 774.419 591.242 508.215 765.107 339.255 449.977 448.796 611.765 381.148 1013.92 555.51 583.86 377.315 496.754 533.927 396.395 468.573 279.204 605.046 760.687 518.403 479.57 455.218 421.159 397.13 514.009 366.401 470.169 735.399 758.257 550.879
252000 489.737 670.269 744.946 969.472 462.504 581.201 482.944 400.173 695.671 508.007 782.521 596.853 509.799 768.965 340.063 450.325 451.417 615.172 381.845 1021.77 558.154 586.982 380.498 500.163 537.766 397.73 472.634 280.427 608.961 763.225 523.013 479.841 456.616 425.793 397.06 517.911 367.529 471.466 741.811 765.972 553.93
254000 491.358 676.673 748.076 976.616 463.366 580.699 486.016 399.138 699.985 509.351 791.032 601.772 512.644 772.1 341.601 450.802 454.001 617.998 381.996 1029.67 561.026 590.537 384.408 503.354 540.165 399.586 475.918 281.449 613.337 765.525 527.196 479.943 458.281 428.978 396.929 521.842 369.19 471.397 747.728 773.522 556.88
256000 492.904 683.459 751.101 983.756 463.527 580.149 488.736 397.706 704.277 512.102 799.74 607.014 514.878 777.022 343.172 451.11 455.911 621.339 381.6 1037.55 564.011 593.99 388.272 505.329 542.745 401.868 479.958 281.767 619.047 767.731 531.163 480.731 460.594 431.268 397.081 526.421 370.77 471.328 754.104 782.102 559.933
258000 494.19 689.891 754.048 990.219 462.87 580.253 492.031 396.104 709.67 514.407 808.6 611.949 517.048 780.498 345.223 450.563 457.338 624.054 381.012 1045.44 566.626 597.016 391.715 506.677 544.654 404.74 483.789 282.521 623.957 769.743 535.333 480.886 463.059 433.56 398.164 530.721 373.158 472.226 760.048 790.084 562.852
260000 496.66 697.348 757.273 997.131 462.462 579.589 494.789 395.141 715.046 517.755 817.228 616.475 519.444 783.902 348.196 450.42 459.175 628.691 379.912 1053.67 569.552 599.872 395.105 507.568 546.857 407.445 487.479 283.376 628.789 770.966 540.068 480.344 465.657 435.014 399.492 534.197 374.765 474.019 765.709 798.531 565.878
262000 499.551 705.163 759.516 1004.93 462.169 579.861 497.447 394.629 720.969 521.03 826.043 621.855 522.979 786.996 350.247 450.331 461.674 633.374 379.817 1061.1 572.552 603.14 399.172 508.915 549.279 409.727 490.521 284.035 633.642 772.199 545.647 479.371 468.74 435.943 400.807 537.525 376.913 474.952 771.306 806.182 569.006
264000 502.09 713.02 761.306 1013.52 461.392 581.701 500.228 393.552 725.647 524.472 835.369 626.95 527.07 791.234 351.255 450.288 464.208 638.005 379.5 1068.61 575.784 607.349 403.555 509.804 551.634 412.768 493.201 284.861 638.759 773.31 551.113 478.967 472.33 435.89 402.011 540.377 378.297 476.092 776.73 813.341 572.14
266000 505.981 721.582 764.629 1021.65 460.131 583.063 503.178 392.683 730.515 528.878 844.105 633.076 531.297 794.516 352.306 450.33 465.988 642.749 379.565 1076.37 578.651 609.584 408.761 510.374 552.855 415.969 495.89 286.328 643.999 774.958 555.491 479.235 476.4 435.781 404.433 544.396 380.209 477.463 781.598 820.651 575.39
268000 509.931 729.072 766.861 1028.77 459.363 584.017 505.797 391.423 735.625 532.932 853.324 638.055 535.101 797.931 353.472 450.021 467.243 646.576 380.011 1083.89 581.213 612.005 413.743 511.441 554.768 419.558 498.649 288.029 649.337 775.816 559.68 479.359 479.775 436.303 407.883 548.147 381.466 479.291 786.77 827.885 578.513
270000 514.392 736.951 770.213 1037.93 458.915 583.936 507.025 390.522 741.477 537.093 861.882 642.367 539.661 801.58 354.987 449.252 468.315 650.152 380.389 1091.72 583.435 614.679 417.352 512.046 556.033 422.536 500.882 288.99 654.8 777.128 563.363 480.076 482.957 437.276 410.04 552.97 382.793 479.633 791.931 835.351 581.576
272000 518.165 744.282 773.682 1047.1 457.581 583.161 509.148 389.081 746.853 540.675 870.438 647.711 545.103 805.906 355.977 448.4 469.413 653.885 381.421 1099.74 586.465 617.086 421.3 513.158 557.47 425.408 502.734 290.235 660.847 778.252 567.111 480.388 485.697 438.603 414.127 558.607 383.84 478.95 796.887 842.999 584.697
274000 521.661 750.904 776.403 1054.65 456.747 580.927 511.682 387.368 753.308 543.873 878.927 653.06 550.121 810.03 357.749 447.546 471.675 656.313 383.092 1107.74 589.009 619.932 424.997 514.107 559.488 428.424 505.51 292.263 666.229 778.764 569.969 480.083 488.611 439.028 416.986 563.298 385.097 478.925 801.526 850.39 587.66
276000 525.358 758.058 779.812 1064.22 455.59 578.467 514.028 386.085 758.732 547.701 887.968 658.276 554.058 815.242 359.404 447.37 473.889 659.597 384.385 1116.53 592.496 623.079 427.76 515.822 561.641 430.894 509.146 293.878 672.442 778.135 572.709 480.52 490.837 439.057 420.475 566.753 385.412 478.591 805.291 857.819 590.688
278000 529.122 765.504 782.689 1072.56 455.035 575.957 517.2 384.836 764.122 551.034 898.075 663.583 557.872 819.667 360.004 447.514 475.902 662.76 386.724 1125.41 595.596 626.022 431.175 517.13 563.171 433.426 513.188 295.029 678.321 777.902 576.531 481.057 492.068 439.009 424.433 570.637 386.295 478.068 809.12 866.034 593.744
280000 533.19 772.906 785.381 1081.62 454.441 573.794 519.96 383.297 768.887 554.97 906.926 669.35 561.171 825.402 359.762 447.588 477.775 665.159 388.952 1134.03 598.204 628.7 434.871 518.951 565.151 435.251 515.592 296.431 684.518 777.389 579.825 481.856 493.686 439.04 427.788 574.655 387.212 477.545 813.307 875.271 596.745
282000 535.813 780.873 787.806 1090.34 454.409 570.759 522.114 382.167 773.576 558.661 915.498 674.324 563.99 830.637 361.245 447.672 480.34 666.585 391.554 1142.71 600.791 631.647 439.104 520.951 566.59 437.292 517.895 297.24 689.904 776.979 582.995 481.845 495.429 438.161 431.209 578.682 388.188 476.587 816.295 883.645 599.562
284000 539.981 790.029 790.478 1099.14 454.689 569.464 526.087 380.407 778.703 563.348 925.318 679.254 567.125 835.991 363.419 447.802 483.413 667.503 394.063 1151.95 604.292 635.157 443.078 521.506 567.441 438.713 521.435 297.609 695.142 777.41 587.517 482.834 497.392 437.463 434.59 584.15 388.164 475.309 818.647 892.997 602.725
286000 544.063 798.887 790.95 1107.14 454.282 568.916 529.64 378.375 783.051 567.715 934.693 683.729 570.151 842.591 365.751 447.388 486.531 668.539 397.176 1160.5 608.184 638.033 446.705 521.149 568.271 440.348 524.034 298.336 700.789 776.55 593.158 483.966 500.436 437.081 438.205 588.99 388.309 474.499 821.998 902.412 605.788
288000 546.8 807.492 792.434 1113.87 454.184 568.519 532.42 376.834 787.417 571.37 944.091 688.209 573.744 848.664 368.191 446.679 489.469 669.793 400.116 1169.22 611.916 641.511 450.041 520.789 569.178 441.948 525.975 298.709 707.332 776.042 598.572 484.348 504.18 436.886 441.902 593.316 389.126 474.747 824.932 911.211 608.804
290000 550.343 816.157 793.438 1120.48 453.969 567.81 534.933 374.929 790.116 574.233 953.36 693.013 576.692 854.534 370.638 445.591 492.85 672.624 402.708 1177.37 615.924 645.047 453.767 519.656 570.188 443.17 528.182 298.519 712.794 774.479 604.338 485.005 507.48 436.494 446.128 597.747 388.762 474.867 827.667 919.801 611.645
292000 553.858 824.263 795.162 1127.39 454.038 566.665 536.467 373.548 792.457 577.009 961.543 697.479 579.937 860.439 373.602 445.539 497.052 675.251 404.654 1185.41 619.903 647.748 456.342 518.254 571.503 445.263 531.587 299.333 717.931 773.621 609.099 485.636 510.304 436.235 449.759 602.973 388.44 476.306 830.442 927.881 614.508
294000 556.928 833.497 797.428 1133.96 455.085 564.958 538.666 371.774 795.737 580.885 969.871 701.627 583.498 866.488 375.875 445.339 501.207 679.265 406.655 1192.07 624.56 650.194 459.048 517.865 572.611 447.156 534.549 299.702 722.592 773.115 614.888 486.256 513.349 435.22 452.876 607.521 387.267 478.526 833.598 936.68 617.46
296000 560.832 843.636 800.118 1139.59 456.821 563.105 540.53 370.674 797.958 584.069 978.656 706.128 586.93 871.119 377.705 445.432 504.936 683.595 409.004 1199.24 628.679 653.187 460.987 517.731 574.186 449.043 536.956 300.869 727.836 772.552 620.975 486.149 515.647 434.376 455.134 611.777 385.919 481.017 836.395 944.891 620.36
298000 564.504 852.917 802.549 1145.17 459.062 561.782 541.968 370.094 800.645 587.193 986.973 710.848 590.888 873.403 379.513 445.032 508.576 688.427 410.801 1206.19 633.292 655.752 462.782 517.872 576.85 451.228 538.941 301.202 734.474 772.229 626.51 486.339 518.45 433.344 457.571 615.783 385.422 484.564 839.632 951.766 623.263
300000 567.954 862.048 805.158 1150.92 461.502 560.326 543.209 369.59 802.859 589.828 995.38 715.681 594.461 875.934 382.029 444.687 512.456 693.222 412.92 1213.34 636.841 658.23 465.349 518.148 580.539 452.574 541.633 301.562 741.827 771.258 631.926 486.286 520.875 431.659 459.787 618.785 384.624 488.68 842.975 958.707 626.144
302000 571.762 870.309 806.788 1157.02 463.469 558.149 545.744 369.774 806.229 591.175 1004.79 721.193 598.643 877.455 384.598 444.742 516.038 698.266 415.556 1220.83 640.473 660.212 467.355 518.019 583.592 453.832 543.724 301.282 749.249 771.359 637.199 487.073 523.566 429.679 461.804 621.6 383.708 492.168 847.762 965.435 629.041
304000 574.952 878.922 806.567 1162.94 465.717 557.177 547.672 369.992 809.568 593.752 1013.38 724.439 603.051 879.345 386.679 445.138 518.946 702.774 417.615 1229.82 642.994 662.601 469.193 517.293 586.398 455.471 545.905 300.85 756.725 770.462 641.418 487.161 525.645 427.728 463.451 624.091 382.206 496.183 851.762 971.628 631.69
306000 577.787 887.471 805.921 1169.13 467.768 555.653 549.965 371.481 812.497 595.787 1021.23 728.458 607.746 882.301 389.045 445.6 521.629 707.352 419.575 1237.92 646.322 665.176 471.469 516.737 589.095 456.92 548.743 300.565 763.064 768.607 645.51 487.448 527.945 425.66 464.599 626.726 380.949 499.485 856.206 978.8 634.358
308000 580.457 895.87 806.114 1176.21 470.441 555.174 552.384 372.652 815.192 597.991 1029.5 731.842 613.606 885.351 392.123 445.298 524.035 712.444 421.31 1245.26 649.837 668.05 473.847 516.494 592.43 458.464 551.745 300.189 769.286 765.31 650.247 488.224 530.745 425.159 465.046 629.322 380.798 502.515 859.785 986.315 637.177
310000 582.907 902.956 806.117 1183.7 472.751 556.255 555.315 374.09 818.389 599.602 1037.25 735.019 619.169 888.456 394.574 444.806 527.418 717.52 423.768 1251.75 653.189 671.923 476.071 516.891 595.917 460.154 555.393 299.502 775.302 761.563 654.978 488.358 533.247 424.388 465.103 632.549 379.353 505.823 862.716 992.85 639.927
312000 584.827 910.235 806.139 1191.32 474.613 558.316 556.915 375.553 821.662 601.77 1044.75 738.824 625.916 891.772 397.278 443.755 530.291 721.4 426.006 1257.73 655.973 676.33 477.411 517.575 599.487 461.713 559.766 299.13 781.177 756.931 658.971 488.428 535.098 424.715 464.997 635.891 378.302 509.838 864.211 1000.76 642.644
314000 587.34 916.8 805.661 1199.15 476.984 561.705 559.322 377.382 823.864 603.676 1053.32 742.448 631.425 895.957 399.652 442.972 533.755 724.314 428.925 1263.52 658.869 680.616 479.079 518.411 602.991 463.164 563.722 298.981 786.826 753.422 661.955 488.776 537.159 425.988 465.224 639.904 377.059 513.295 865.074 1009.84 645.463
316000 590.987 922.506 805.908 1206.66 478.495 565.822 560.537 379.542 826.139 606.544 1061.56 745.662 637.93 899.759 401.239 443.353 536.578 728.292 431.427 1269.36 662.298 684.545 481.294 519.173 606.535 464.557 567.155 298.868 792.832 749.444 666.082 488.398 539.436 426.52 464.965 643.921 375.529 517.389 867.435 1019.16 648.346
318000 594.684 928.48 807.403 1214.36 479.936 568.97 561.661 381.63 828.806 610.101 1069.67 748.517 645.325 902.577 401.88 445.144 538.717 732.652 434.069 1274.51 666.539 688.31 483.255 519.67 610.891 466.13 570.534 298.35 799.781 746.445 670.495 488.286 541.41 427.093 465.821 647.191 374.437 521.703 870.151 1028.97 651.364
320000 598.035 933.917 808.613 1223.34 481.229 572.058 563.044 384.309 831.409 613.749 1078.81 751.872 653.036 905.044 403.194 446.799 540.901 736.697 436.091 1279.75 670.047 691.337 484.763 519.529 614.375 466.525 573.017 297.852 806.196 742.624 675.333 488.814 542.807 427.401 466.446 650.267 373.627 526.943 871.542 1038.5 654.246
322000 601.946 939.235 810.278 1231.86 482.086 574.093 565.85 386.522 834.43 618.008 1087.65 756.336 660.767 906.626 405.187 447.864 544.095 740.535 439.128 1284.91 673.782 694.278 486.478 519.428 617.261 466.801 576.891 297.516 811.908 739.081 680.644 489.631 544.278 427.955 466.398 652.432 372.968 531.927 872.776 1046.82 657.167
324000 605.727 944.991 810.945 1238.74 484.13 576.63 569.631 388.828 836.398 621.666 1096.27 760.851 668.208 907.807 407.155 448.711 547.103 744.809 443.372 1289.74 677.047 697.833 488.293 520.556 619.649 467.711 579.761 297.504 818.913 736.271 686.496 488.586 545.776 428.864 466.14 654.095 372.467 536.879 873.6 1055.01 660.079
326000 609.263 951.046 811.958 1246.27 485.799 578.986 573.287 390.186 837.016 625.321 1105.55 764.522 675.743 909.508 409.507 449.438 550.423 748.554 447.69 1294.82 679.372 701.241 489.736 522.129 622.538 468.202 582.017 297.93 824.979 734.214 691.976 487.838 547.443 429.839 465.962 656.278 372.641 540.568 874.443 1063.32 662.939
328000 613.631 958.11 813.357 1254.08 487.792 581.341 577.109 391.366 837.081 629.361 1115.38 768.007 683.362 910.557 411.325 450.863 552.97 752.803 451.971 1300.14 682.025 705.502 491.104 523.124 625.07 468.847 585.235 297.523 831.07 731.596 697.068 487.442 549.249 430.828 466.795 659.103 372.562 545.216 875.774 1071.9 665.941
330000 617.569 964.162 815.114 1261.27 489.832 584.019 580.954 391.88 837.952 632.696 1124.27 771.287 691.302 911.642 413.616 452.133 554.151 758.515 455.205 1305.16 684.359 709.168 491.815 523.323 627.579 470.296 588.581 297.219 837.684 730.218 702.699 486.973 551.473 432.65 467.089 662.512 373.865 550.391 876.734 1081.43 668.97
332000 621.561 970.5 816.18 1267.26 493.021 587.836 583.679 392.775 839.025 636.438 1132.57 774.862 698.878 913.463 416.546 453.397 556.652 762.879 458.886 1309.22 686.973 712.812 492.522 523.42 630.191 471.42 591.6 297.303 843.935 728.308 707.3 486.203 554.55 434.688 467.554 665.486 375.14 555.081 877.609 1091.08 671.97
334000 625.708 977.358 818.219 1273.78 495.188 592.233 585.982 394.215 840.515 639.736 1141.15 779.297 706.793 913.18 418.701 453.721 559.999 768.164 462.132 1312.89 689.292 716.491 493.841 524.162 633.739 471.803 594.107 297.786 849.037 726.352 711.864 485.599 558.395 436.385 468.52 668.285 376.142 559.866 878.183 1101.1 674.998
336000 629.178 984.556 820.573 1280.66 497.062 597.684 586.873 395.339 842.804 642.02 1149.95 784.248 714.207 912.651 420.436 454.414 561.275 773.559 465.298 1316.21 691.792 719.748 495.821 524.954 637.215 472.277 597.269 298.346 854.04 724.194 716.205 484.681 561.811 438.588 469.578 670.839 376.051 565.068 878.973 1110.71 677.929
338000 632.097 992.102 821.931 1286.82 499.367 602.618 588.138 396.043 845.319 644.126 1158.96 788.845 721.539 913.071 422.771 455.127 563.902 778.606 468.512 1318.83 694.008 723.739 497.631 525.904 640.471 473.656 600.834 299.31 859.016 722.969 719.729 483.008 564.616 442.025 471.623 672.836 377.08 569.59 880.618 1119.59 680.924
340000 635.705 999.522 823.173 1292.09 501.625 607.499 589.146 396.494 848.031 645.834 1168.12 794.763 728.513 912.133 424.696 456.176 567.736 782.945 472.002 1321.49 695.829 727.516 498.442 527.625 642.841 475.479 603.101 300.314 864.568 720.683 722.892 480.275 566.879 445.091 473.151 674.644 378.733 573.684 880.957 1128.53 683.723
342000 640.216 1006.87 824.349 1297.53 504.464 613.828 589.258 397.338 850.823 647.049 1177.61 800.285 736.157 911.306 428.546 458.016 571.028 787.651 476.04 1325.12 697.635 731.724 498.952 530.198 645.153 477.446 605.291 301.074 870.04 717.3 724.551 477.455 568.636 448.646 474.697 675.469 380.804 577.736 881.372 1137.12 686.62
344000 644.543 1014.2 826.241 1303.49 508.132 620.085 589.137 397.186 853.59 647.541 1187.22 805.901 742.325 909.3 432.519 460.668 574.071 792.96 480.45 1328.86 699.408 736.341 498.962 532.36 647.283 478.303 608.716 300.739 876.507 715.787 726.525 474.314 570.859 451.894 477.1 676.441 383.449 582.068 881.192 1146.73 689.585
346000 648.8 1022.04 829.221 1309.62 511.593 626.354 589.518 398.004 857.176 647.547 1197.14 811.138 749.344 908.572 436.075 463.733 578.431 798.054 485.065 1333.06 701.547 740.427 499.177 534.504 648.555 479.076 612.044 300.26 882.212 713.47 728.963 472.205 573.48 455.055 479.662 676.401 385.549 585.517 882.067 1154.64 692.632
348000 653.298 1029.65 831.626 1315.97 514.713 633.269 590.417 398.709 859.98 648.279 1206.88 817.106 756.626 905.865 439.1 465.63 581.809 803.936 489.526 1337.1 703.355 745.918 500.19 535.312 649.25 479.5 615.222 300.204 888.153 712.234 730.977 471.46 576.297 457.96 482.279 677.357 387.299 588.068 883.292 1164.07 695.697
350000 657.461 1035.84 834.669 1322.28 518.453 641.334 591.265 399.793 863.5 649.945 1216.15 821.64 763.629 904.242 443.052 467.726 586.029 810.076 493.049 1340.86 705.702 750.417 501.561 537.118 649.448 480.238 618.18 300.968 894.676 709.965 733.514 470.834 579.035 459.904 485.572 677.973 388.939 589.703 885.879 1174.25 698.872
352000 661.58 1043.63 837.053 1327.84 522.676 648.347 592.935 400.536 867.509 651.302 1225.35 826.555 770.578 904.081 447.258 470.938 589.9 814.049 497.512 1345.99 708.1 755.244 503.793 539.759 649.038 481.068 621.458 301.295 900.763 707.975 735.769 470.717 581.793 463.086 488.487 679.208 390.188 592.254 888.251 1184.87 702.219
354000 666.052 1050.21 838.157 1334.82 526.408 655.105 594.347 401.451 871.283 653.106 1234.64 831.056 778.14 905.278 451.363 474.211 592.209 817.659 501.231 1349.7 709.819 761.05 505.931 543.028 649.588 480.717 624.536 300.828 907.695 706.179 739.112 469.868 585.281 465.872 491.362 680.912 392.347 594.507 890.081 1196.56 705.542
356000 670.424 1057.24 839.279 1341.72 530.667 661.248 596.23 402.739 875.223 654.704 1244.61 836.141 785.826 906.396 454.679 476.73 594.358 819.863 506.431 1353.46 712.194 765.843 507.774 546.674 650.542 479.644 626.407 300.279 914.703 703.811 743.785 469.126 589.093 468.403 494.369 682.607 395.164 596.742 891.958 1207.32 708.86
358000 674.258 1063.85 840.903 1349.64 534.065 668.89 597.305 404.412 878.638 657.348 1254.52 842.391 793.268 907.669 457.731 479.347 596.934 823.336 510.633 1357.05 713.521 770.189 510.602 550.863 650.66 478.877 628.968 299.292 921.257 702.335 748.689 470.148 593.568 471.099 496.558 683.74 398.303 598.559 893.293 1218.63 712.284
360000 677.578 1070.26 843.154 1356.7 537.599 676.949 599.564 406.41 882.533 660.477 1265.61 847.658 800.994 909.418 459.901 482.326 600.154 827.048 514.641 1359.37 714.917 775.227 512.931 553.839 651.567 477.954 629.982 299.761 927.926 701.946 754.725 471.234 598.106 473.831 499.275 684.207 402.699 601.072 894.398 1230.81 715.869
362000 680.205 1077.51 846.361 1363.19 540.953 682.805 601.271 408.382 886.338 663.709 1276.82 853.586 809.05 909.716 462.351 486 604.152 829.394 518.45 1360.99 715.868 779.356 515.194 555.862 653.46 477.517 631.321 298.077 935.87 701.869 760.126 471.496 602.645 477.108 501.359 685.531 405.905 602.08 895.816 1243.32 719.275
364000 683.423 1085.05 848.683 1369.1 544.566 688.609 603.107 410.198 890.108 667.262 1288.18 858.583 816.907 910.21 465.325 489.212 609.183 831.901 521.813 1362.25 717.474 784.347 518.115 559.637 655.458 476.532 633.27 296.829 943.414 701.528 765.309 471.894 607.648 480.121 504.887 687.358 408.685 603.095 897.86 1255.61 722.819
366000 686.317 1091.75 850.32 1374.67 547.966 695.247 604.517 412.341 893.87 671.327 1298.66 862.812 824.421 910.613 467.604 491.534 612.572 834.499 524.735 1362.54 720.142 788.568 520.625 562.589 657.934 475.94 635.881 294.925 950.13 700.712 769.233 472.613 612.029 482.444 508.579 688.641 411.279 603.853 900.266 1269.1 726.095
368000 688.453 1098.1 851.216 1381.47 551.091 701.212 606.81 414.56 898.118 675.353 1309.12 867.02 831.297 910.108 469.893 493.628 616.402 837.317 527.192 1362.5 723.067 792.876 524.001 565.48 660.341 475.678 638.16 293.501 956.387 699.108 772.507 472.859 615.914 484.018 510.948 690.558 413.368 604.104 902.447 1282.33 729.213
370000 691.201 1104.46 851.867 1388 552.944 705.887 608.928 417.151 901.689 679.422 1319.42 872.133 837.67 910.96 472.797 495.418 620.47 839.309 529.542 1362.82 725.116 797.958 526.996 569.584 662.696 475.334 638.778 291.739 962.901 698.737 775.046 473.88 619.727 486.138 513.351 692.339 414.441 605.059 904.728 1294.28 732.273
372000 694.31 1113.77 853.219 1395.06 555.568 710.621 610.552 418.712 905.966 683.227 1329.61 877.038 843.533 912.063 476.363 496.922 623.886 841.567 532.521 1363.16 727.047 803.184 529.844 573.113 665.713 475.683 639.294 290.087 968.665 698.827 777.035 475.312 623.538 488.285 514.352 693.43 415.715 605.247 907.365 1306.64 735.401
374000 698.717 1123.13 854.718 1401.59 557.386 714.646 611.735 421.126 909.876 686.392 1340.26 882.755 851.223 912.593 479.265 499.202 628.108 845.436 534.723 1363.59 729.074 808.351 533.014 575.751 668.645 476.529 640.633 289.175 974.25 698.407 780.187 477.107 627.449 490.286 516.035 694.765 418.043 604.89 909.696 1317.4 738.654
376000 702.902 1131.23 855.935 1407.48 560.159 720.051 612.63 423.689 913.993 689.449 1350.51 888.273 858.459 911.545 481.382 502.228 631.633 849.58 536.705 1364.89 732.226 813.67 536.417 577.957 671.399 477.73 640.977 288.336 979.986 698.058 784.238 478.926 632.453 492.157 517.325 697.676 419.845 604.568 911.626 1328.56 741.921
378000 706.478 1141.1 857.302 1413.19 563.34 725.586 614.575 427.014 918.12 692.096 1360.93 894.029 865.408 911.035 483.711 505.011 635.087 853.605 538.267 1366.83 733.661 819.102 540.436 579.286 673.407 478.742 642.893 287.303 984.259 698.346 788.268 481.166 637.444 493.413 520.055 700.958 420.866 604.355 915.144 1339.62 745.286
380000 710.104 1151.31 858.257 1418.98 567.094 731.132 615.643 430.376 921.486 693.297 1371.19 898.852 872.356 908.81 485.456 507.26 637.184 858.296 540.12 1367.59 736.202 825.615 543.514 580.282 675.012 479.194 646.705 286.397 987.323 698.277 791.727 482.825 643.113 493.999 521.836 704.355 422.978 605.119 919.145 1350.79 748.48
382000 713.833 1161.76 858.501 1424.98 570.934 737.096 616.985 433.217 925.714 694.67 1382.12 904.416 878.919 907.886 487.159 509.613 640.085 861.026 541.794 1366.59 738.904 831.203 545.615 583.189 677.323 480.05 650.227 285.86 990.787 698.736 794.947 484.237 648.895 494.32 522.879 707.811 424.552 605.756 922.605 1361.24 751.661
384000 717.422 1171.13 858.965 1430.53 574.959 743.465 618.328 436.816 929.461 696.741 1394.1 909.607 885.343 906.449 489.446 512.484 642.167 862.734 543.481 1364.91 741.129 836.955 547.643 584.54 678.611 479.98 652.75 285.773 994.091 699.995 797.668 484.947 653.771 495.468 523.773 711.489 426.829 606.679 925.919 1373.33 754.747
386000 720.989 1180.67 859.433 1437.31 578.506 749.353 620.466 439.632 933.19 698.115 1405.53 914.413 890.802 905.563 491.604 515.261 644.084 863.72 544.927 1363.86 743.347 843.193 549.723 585.511 679.69 480.178 654.573 285.961 998.835 701.241 801.668 486.539 658.673 496.647 525.551 715.221 429.06 608.114 929.18 1384.86 757.88
388000 724.733 1190.78 860.746 1443.18 581.376 754.056 622.586 442.056 936.025 700.744 1417.1 919.94 897.867 904.174 494.05 518.46 647.032 863.654 545.892 1363.07 745.164 849.29 552.481 586.988 680.612 479.696 657.222 286.553 1003.1 701.616 805.434 486.649 663.327 498.36 527.53 719.23 431.244 610.627 933.334 1396.7 761.067
390000 727.516 1199.95 862.451 1448.9 583.49 758.939 624.314 444.501 938.373 704.666 1428.96 925.945 903.801 902.413 496.608 521.751 649.704 864.364 545.979 1360.73 747.055 855.335 555.463 587.582 680.938 478.352 659.705 286.638 1007.05 701.149 809.15 487.385 668.132 499.635 529.811 723.367 433.614 614.461 937.536 1409.9 764.141
392000 729.862 1208.42 864.88 1454.38 586.07 764.148 625.874 446.101 940.174 709.034 1441.25 932.175 911.642 900.886 498.52 525.241 651.446 866.279 546.291 1359.01 749.383 859.874 558.218 587.576 680.745 476.598 660.818 287.288 1012.53 701.597 812.954 487.749 671.825 501.02 532.462 726.759 435.26 617.312 941.55 1421.68 767.122
394000 732.711 1216.38 866.714 1460.19 589.01 767.484 626.967 448.869 943.495 714.557 1452.94 937.83 918.523 900.183 499.654 528.463 652.862 868.37 545.561 1356.66 752.586 864.078 560.877 587.819 681.928 475.833 662.696 288.14 1018.25 702.067 817.169 488.621 674.954 503.16 535.661 730.321 436.908 620.341 945.518 1434.32 770.216
396000 736.066 1223.99 868.465 1466.01 591.944 770.666 628.789 451.673 946.442 718.254 1465.28 944.357 926.034 897.484 501.397 531.825 655.406 871.385 544.843 1354.62 755.328 867.808 563.875 587.565 682.902 474.662 665.924 288.586 1022.93 702.146 820.162 489.912 678.892 505.809 538.08 733.441 438.365 623.839 949.839 1447.26 773.306
398000 738.719 1231.62 872.042 1471.7 595.311 772.497 631.201 454.258 948.917 721.218 1478 950.784 933.335 896.515 504.103 534.694 658.398 874.753 544.453 1352.51 758.092 871.251 567.062 586.524 684.126 473.629 668.729 289.416 1026.81 703.127 823.656 491.069 682.483 507.825 540.59 736.914 439.564 628.809 954.574 1460.64 776.498
400000 741.811 1238.89 875.258 1477.97 598.715 773.537 634.433 456.78 950.667 724.972 1490.74 955.802 941.35 895.361 507.342 537.446 661.085 877.874 545.025 1352.03 760.867 875.061 570.308 586.976 685.507 471.743 671.135 289.761 1030.64 702.743 826.54 492.704 685.842 509.906 542.712 741.368 441.232 633.149 960.078 1474.03 779.735
402000 745.781 1246.23 878.63 1484.66 602.22 773.471 637.891 459.701 953.459 727.515 1505 960.706 949.247 893.928 510.947 540.855 662.712 880.827 545.714 1350.97 763.088 879.747 572.608 587.399 687.473 470.512 673.403 291.262 1034.05 700.896 829.414 494.47 688.376 512.987 545.289 744.586 442.539 638.992 964.27 1487.62 782.986
404000 749.4 1254.76 881.54 1490.49 605.404 774.086 642.084 462.876 955.395 730.688 1518.72 965.636 958.904 891.989 513.827 543.836 664.202 884.808 546.361 1350.28 765.966 884.548 575.182 587.663 689.931 470.534 675.976 292.718 1037.63 699.952 832.716 495.574 692.408 515.279 547.795 747.567 443.891 644.234 968.549 1500.93 786.358
406000 751.519 1262.25 885.162 1495.85 608.911 775.785 646.341 466.664 958.338 732.003 1531.43 970.197 967.218 890.199 516.78 547.624 665.605 889.668 546.357 1348.57 768.717 889.401 579.102 586.576 693.721 471.345 678.597 293.322 1041.77 699.031 837.569 497.768 695.877 517.156 550.035 750.618 445.839 648.16 972.911 1513.91 789.697
408000 754.28 1270.96 888.619 1501.19 612.265 776.947 650.957 471.811 962.24 734.681 1544 974.796 975.93 889.082 519.072 551.392 667.035 893.624 546.727 1346.85 771.491 894.722 582.516 585.096 696.671 471.127 679.359 293.78 1044.87 699.108 842.826 500.605 698.933 519.307 551.578 752.831 447.665 651.254 978.611 1526.96 793.044
410000 756.834 1280.33 892.581 1506.51 614.798 776.097 655.015 476.607 967.21 738.15 1556.57 979.713 983.783 887.34 520.721 555.151 668.464 898.734 546.846 1346 774.88 899.52 585.126 584.02 699.67 470.331 680.907 293.648 1048.06 699.418 848.454 501.919 702.488 522.029 553.341 755.761 448.88 653.569 983.964 1540.71 796.354
412000 759.728 1289.03 897.083 1511.48 617.888 775.277 658.744 481.396 971.897 741.441 1568.68 984.691 991.212 883.728 523.818 557.685 671.381 904.039 546.602 1344.81 778.173 904.663 586.805 582.863 701.149 471.439 682.009 292.845 1051.03 699.347 854.484 503.202 707.367 523.316 555.743 758.662 450.959 654.742 988.766 1553.2 799.535
414000 762.613 1298.19 901.749 1516.11 621.021 774.209 662.289 485.778 976.174 744.117 1582.16 988.597 998.456 878.874 527.866 559.728 675.977 909.411 547.154 1344.33 780.131 909.883 588.378 582.473 701.923 472.901 683.147 292.16 1054.34 697.801 860.326 503.894 711.96 525.131 557.792 761.452 453.139 654.951 994.809 1564.35 802.644
416000 766.21 1307.9 906.436 1520.2 624.269 775.495 666.184 490.362 979.826 745.49 1595.46 992.454 1004.58 875.226 531.846 561.758 679.563 913.771 547.292 1344.88 782.938 914.67 591.043 581.804 701.611 474.318 684.205 290.286 1057.69 697.249 866.338 503.952 715.461 526.698 560.018 764.404 455.773 654.749 1000.3 1575.41 805.703
418000 769.877 1317.37 909.779 1525.17 627.893 778.202 669.791 493.994 982.908 747.614 1608.84 996.831 1011.78 873.423 535.402 565.601 683.537 918.374 547.659 1345.19 785.777 920.685 593.608 580.884 701.75 474.602 683.719 289.001 1061.73 696.072 872.942 504.431 718.391 528.38 562.492 767.886 458.969 654.688 1005.05 1586.86 808.929
420000 773.781 1326.13 913.77 1528.91 630.604 781.481 673.722 496.731 986.814 749.634 1622.49 1001.24 1018.22 871.439 539.736 568.818 687.679 921.56 547.841 1346.19 788.333 926.149 595.788 579.9 702.48 474.125 683.315 287.581 1064.83 695.184 879.632 504.364 722.476 530.12 565.039 770.852 461.654 655.027 1010.18 1598.66 812.062
422000 778.079 1335.47 917.003 1532.31 633.835 784.186 678.158 499.193 990.924 751.404 1635.72 1005.16 1025.46 870.354 543.942 572.721 692.734 924.175 547.516 1346.1 789.805 932.442 597.129 579.044 702.376 473.136 683.18 286.528 1067.59 693.37 885.604 504.756 725.653 531.476 568.433 773.639 463.945 655.581 1015.71 1610.2 815.101
424000 781.796 1344.41 921.029 1536.78 637.116 784.726 683.23 502.604 994.45 752.455 1648.2 1009.3 1034.17 868.284 546.781 576.001 698.254 926.919 546.539 1346.36 791.059 938.967 598.055 576.605 703.76 471.77 683.573 285.771 1069.59 692.552 891.855 504.37 728.108 532.888 571.408 775.23 466.66 656.446 1022.28 1622.56 818.073
426000 784.781 1354.52 924.414 1541.44 640.282 785.445 688.146 505.486 997.009 753.225 1660.29 1013.78 1042.99 865.736 549.767 578.276 702.936 927.539 546.261 1345.93 792.129 944.644 598.345 574.627 705.165 471.273 683.612 285.197 1072.22 690.721 897.25 503.424 731.558 533.695 575.348 777.808 469.397 657.467 1029.82 1635.67 820.941
428000 788.704 1365.2 927.529 1546.46 642.566 786.003 691 507.907 999.34 753.011 1672.89 1017.62 1051.82 864.013 553.462 580.725 707.37 926.088 545.603 1345.92 792.974 950.805 598.981 573.73 705.579 471.051 683.995 285.578 1075.48 689.479 901.967 503.329 733.769 533.867 578.345 781.193 472.074 657.454 1037.28 1649.47 823.741
430000 793.63 1376.43 931.193 1552.55 645.186 786.359 694.461 510.289 1000.87 751.57 1685.84 1021.46 1060.65 863.106 558.137 581.676 712.484 926.206 545.53 1344.25 793.039 956.239 599.569 573.008 705.501 470.713 684.186 285.816 1080.08 687.66 907.131 503.429 737.119 535.36 579.965 784.484 474.742 657.179 1045.32 1663.82 826.656
432000 798.884 1387.06 933.287 1559.26 648.505 786.459 696.72 512.664 1003.33 749.846 1698.81 1026.94 1070 860.381 562.656 582.487 717.139 924.37 544.687 1342.38 793.413 962.223 600.149 572.946 706.192 470.358 685.308 285.767 1084.68 685.231 912.801 504.325 739.326 537.104 581.232 787.51 477.125 655.441 1052.22 1678.4 829.44
434000 804.708 1397.38 936.752 1566.4 652.17 787.551 699.555 514.492 1005.62 746.845 1711.98 1032.84 1079.75 858.826 566.775 583.481 721.08 924.102 544.121 1340.6 793.35 968.883 600.864 572.046 707.206 470.101 686.444 285.077 1089.64 683.08 919.274 504.999 741.411 538.347 583.238 790.12 480.195 653.69 1058.99 1692.56 832.363
436000 811.314 1408.35 939.201 1574.31 655.653 788.446 702.293 516.001 1008.27 743.98 1725.61 1037.74 1089.16 855.823 569.785 584.176 726.499 924.122 543.641 1339.53 792.282 975.249 602.97 570.405 709.099 471.077 686.843 284.605 1094.56 681.309 924.777 506.642 743.286 539.834 584.528 792.27 482.6 651.952 1065.76 1706.71 835.267
438000 816.413 1418.58 942.206 1581.62 658.893 788.965 704.919 516.973 1009.79 741.951 1738.56 1043.54 1099.4 852.463 572.685 585.145 731.94 924.615 543.323 1338.97 790.628 980.944 604.231 569.382 709.912 471.834 687.023 283.904 1098.79 679.318 930.263 508.35 745.985 542.11 586.444 795.057 485.89 649.779 1072.62 1720.63 838.101
440000 822.538 1429.2 945.604 1587.77 663.591 789.312 706.238 517.323 1011.44 740.663 1752.17 1049.13 1109.01 851.067 574.996 586.444 736.213 926.038 543.57 1337.07 788.621 986.229 605.717 568.606 710.036 472.378 686.834 282.942 1103.76 677.261 935.214 509.487 748.161 544.638 587.754 797.834 488.223 648.184 1079.33 1733.67 840.856
442000 829.308 1440.71 948.82 1592.79 667.908 789.587 709.072 517.137 1011.28 739.073 1765.64 1054.92 1118.12 849.787 577.3 587.649 740.884 927.082 543.684 1334.05 787.473 992.053 607.939 568.309 710.22 472.141 685.678 283.283 1109.55 675.653 940.75 510.408 750.702 546.352 588.442 800.483 490.225 647.596 1086.42 1746.19 843.616
444000 836.461 1451.75 951.135 1596.66 672.418 789.489 713.29 517.585 1012.07 736.636 1779.17 1060.82 1127.52 849.481 580.292 589.112 745.383 926.626 543.328 1330.88 787.01 998.543 610.483 567.629 710.717 471.233 684.188 283.598 1113.98 674.137 947.437 510.201 753.671 546.736 589.577 803.54 493.06 647.47 1093.82 1756.85 846.35
446000 843.264 1462.22 953.737 1600.77 676.077 788.273 716.733 518.076 1012.81 733.809 1793.59 1067.13 1136.72 849.229 583.6 590.126 750.461 925.871 542.579 1328.31 786.975 1005 614.162 565.691 710.39 470.913 683.534 284.808 1118.4 673.249 954.65 510.156 756.759 547.011 590.581 806.908 495.822 647.833 1099.07 1768.87 849.104
448000 850.334 1473 957.267 1606.1 680.303 787.187 721.584 519.28 1014.63 731.936 1807.76 1072.68 1145.78 849.028 588.299 590.208 755.968 925.937 541.881 1326.33 785.925 1012.43 616.854 564.169 710.161 469.986 682.471 286.482 1123.12 672.768 962.417 510.865 759.073 548.303 591.674 809.949 498.403 648.124 1104.02 1781.03 852.093
450000 857.126 1484.03 961.715 1611.08 684.926 786.407 725.695 520.419 1015.87 731.347 1821.27 1077.97 1154.77 848.723 592.922 589.77 761.821 926.606 541.372 1324.92 785.508 1019.81 619.291 563.108 708.519 468.68 682.187 288.166 1126.48 673.115 970.783 511.484 761.595 549.034 591.718 813.267 500.436 648.149 1109.37 1792.01 855.036
452000 863.451 1495.36 965.429 1614.98 689.539 786.344 729.004 521.839 1017.43 731.482 1835.42 1083.15 1162.95 848.092 597.408 587.621 766.44 927.017 540.14 1324.95 784.518 1026.65 620.496 561.731 708.371 467.649 682.711 289.145 1130.02 672.415 978.782 512.307 764.232 549.807 592.77 817.064 502.891 647.14 1114.01 1801.71 857.812
454000 870.285 1507.12 968.812 1619.45 693.149 786.658 731.231 523.419 1019.55 731.498 1848.99 1087.65 1169.28 846.039 601.754 584.932 772.494 927.668 539.278 1323.68 784.271 1032.68 622.406 560.681 708.087 466.03 682.77 290.112 1133.93 670.863 987.206 513.763 767.156 550.648 594.142 820.932 505.753 647.189 1117.74 1812.43 860.543
456000 877.119 1518.99 972.329 1623.99 697.175 786.737 733.413 525.057 1021.95 732.731 1861.62 1091.42 1175.74 845.794 606.01 583.083 779.347 927.15 538.179 1322.44 784.059 1039.56 624.84 558.829 707.532 463.826 682.446 291.972 1137.13 669.897 993.408 514.677 771.26 551.66 594.934 825.622 507.488 646.325 1122.24 1821.29 863.232
458000 883.855 1531.13 977.578 1628.25 701.573 785.65 734.693 526.684 1024.63 734.222 1874.32 1094.94 1181.5 846.325 610.296 581.585 785.051 928.091 538.284 1320.94 784.312 1046.18 626.842 556.301 706.522 461.918 682.453 293.942 1140.36 668.438 999.812 516.139 777.274 552.761 595.55 830.89 508.373 645.689 1126 1830.81 866.004
460000 890.867 1543.37 983.896 1633.09 705.045 784.474 735.708 529.484 1027.14 735.719 1887.25 1098.17 1187.85 846.209 614.314 580.154 790.812 928.226 537.407 1320.02 783.005 1052.26 627.727 554.351 705.762 459.631 682.403 295.96 1142 666.63 1005.1 517.966 782.793 553.881 596.101 834.831 509.705 643.432 1131.59 1839.55 868.597
462000 896.765 1555.36 990.265 1636.63 709.178 783.841 735.592 532.141 1030.73 736.263 1899.22 1101.73 1194.56 845.404 618.558 578.173 797.732 926.26 536.411 1321.18 780.948 1058.08 628.826 552.15 705.745 458.539 680.581 297.651 1142.58 665.064 1010.69 520.828 789.048 554.089 597.33 837.947 512.292 642.5 1136.4 1848.78 871.152
464000 900.662 1566.3 996.523 1640.39 713.257 782.143 736.988 533.991 1033.28 738.198 1912.02 1105.36 1202.14 845.393 623.367 576.811 803.832 925.481 534.649 1322.83 779.411 1064.65 629.318 550.603 706.286 457.365 678.888 300.019 1144.39 662.318 1016.26 523.23 794.683 554.592 597.372 841.812 513.767 641.76 1140.72 1858.88 873.748
466000 904.798 1579.24 1003.07 1645.18 717.842 781.602 738.145 535.33 1036.63 738.163 1924.38 1109.09 1210.59 845.58 627.759 575.444 810.075 924.848 533.016 1324.52 777.648 1070.19 629.16 550.283 706.041 456.279 676.794 301.289 1147.09 660.312 1021.66 525.034 798.528 555.02 597.437 845.432 516.079 639.55 1145 1869.72 876.346
468000 910.02 1590.78 1010.38 1650.19 721.639 781.535 739.706 536.454 1039.73 739.219 1936.85 1113.37 1218.55 846.779 631.469 574.351 817.23 924.316 531.238 1326.68 775.742 1076.55 628.975 549.654 706.826 454.293 675.648 302.766 1149.16 658.298 1025.89 528.569 801.928 556.875 598.307 849.177 518.761 637.62 1150.44 1880.55 879.163
470000 916.123 1601.59 1016.3 1654.91 725.931 782.951 740.414 537.275 1043.01 740.493 1949.64 1117.87 1226.85 847.866 635.068 571.579 825.395 924.925 530.65 1327.63 773.552 1083.29 629.524 550.122 708.38 453.439 672.849 303.524 1150.79 655.897 1030.45 532.578 805.367 557.942 598.693 853.063 520.587 636.217 1155.4 1891.43 881.989
472000 921.292 1611 1021.84 1660.04 729.897 784.138 741.184 537.897 1045.79 740.867 1962.34 1122.5 1235.8 847.946 638.331 569.953 832.918 926.313 529.776 1329.85 772.391 1089.68 629.658 551.017 710.344 452.811 671.753 303.761 1152.32 653.635 1035.09 535.939 807.798 558.966 599.786 857.246 523.251 634.763 1160.99 1902.25 884.828
474000 927.123 1621.27 1028.29 1666.55 732.972 784.552 740.712 539.654 1048.17 739.644 1974.57 1127.79 1244.35 846.609 642.178 568.292 840.207 927.392 527.975 1330.9 770.153 1095.24 628.377 551.004 711.285 452.455 671.478 304.077 1154.48 652.039 1040.52 539.783 810.761 559.592 600.753 860.682 525.172 633.64 1166.18 1913.31 887.504
476000 932.179 1631.94 1033.68 1672.69 735.612 784.748 740.932 540.89 1050.16 739.502 1985.74 1132.79 1252.81 846.892 646.726 566.325 845.854 927.488 525.842 1332.68 768.576 1100.53 628.239 551.581 711.385 453.241 671.939 303.652 1157.03 650.941 1045.73 544.134 813.143 560.634 601.642 865.094 526.609 633.292 1170.21 1924.73 890.196
478000 937.697 1643.27 1038.58 1678.94 738.1 788.347 740.257 541.767 1051.28 740.414 1996.73 1138.3 1261.73 846.645 651.729 564.33 850.718 927.345 523.57 1334.76 766.117 1104.88 628.869 551.787 710.641 452.928 673.392 303.013 1159.68 649.326 1053.41 548.216 816.333 561.501 602.44 869.357 528.26 633.235 1173.33 1936.6 892.945
480000 943.237 1654.82 1043.22 1686.02 740.555 791.143 740.105 541.635 1054.06 742.66 2007.09 1145.04 1271.79 846.375 655.634 562.948 856.005 925.066 522.283 1336.23 764.06 1108.96 630.044 552.661 710.172 452.539 674.191 302.025 1161.92 647.342 1060.81 552.836 820.312 562.147 603.099 873.692 529.972 632.128 1176.66 1948.2 895.743
482000 948.019 1665.71 1047.97 1692.34 743.046 793.622 739.511 541.058 1057.31 746.509 2018.56 1151.56 1280.56 843.829 659.522 562.283 860.946 923.247 521.275 1338.26 762.017 1112.78 630.829 553.036 710.225 451.851 674.448 301.401 1163.55 646.085 1067.08 557.598 824.209 562.253 603.789 878.686 530.631 630.631 1179.54 1959.7 898.387
484000 953.466 1676.92 1053.09 1697.86 745.838 794.742 737.949 541.716 1060.84 751.288 2030.17 1157.31 1288.5 841.433 663.226 562.5 865.512 923.292 520.241 1341.25 759.428 1118.32 632.288 553.755 709.362 450.995 675.413 300.197 1164.42 645.359 1072.96 562.92 826.859 562.265 604.515 883.608 531.907 629.221 1182.56 1970.52 901.101
486000 957.681 1688.05 1059.48 1704.63 749.004 795.472 736.482 542.261 1064.23 756.655 2041.42 1162.1 1295.34 840.246 667.265 562.23 871.356 922.756 518.735 1344.48 757.393 1123.15 633.167 553.609 708.099 449.674 676.449 299.738 1165.59 645.388 1077.99 566.676 828.692 562.645 606.114 887.417 532.973 628.809 1185.19 1980.93 903.74
488000 960.643 1697.99 1064.72 1710.34 751.379 797.046 734.587 543.213 1067 763.052 2052.5 1167.41 1302.92 839.165 672.016 561.474 876.22 922.752 517.133 1348.17 754.855 1127.06 633.961 553.612 707.535 448.463 677.231 299.062 1167.03 645.43 1082.11 571.003 830.286 563.203 607.255 891.509 534.321 629.441 1188.89 1991.24 906.331
490000 963.007 1707.61 1070.19 1715.72 753.701 798.641 733.043 544.027 1068.77 767.808 2064.35 1173.24 1309.01 838.411 677.566 561.789 879.649 923.234 515.175 1351.59 752.626 1131.78 633.856 552.868 707.984 447.044 677.218 298.591 1170.08 645.969 1086.52 574.184 830.305 563.612 610.195 894.502 535.592 629.855 1192.73 2000.45 908.813
492000 965.942 1716.5 1075.33 1720.31 755.918 798.363 731.495 545.063 1070.95 775.022 2075.58 1179.35 1315.28 837.502 683.864 562.459 882.669 923.602 515.03 1355.24 750.078 1135.65 634.355 552.775 707.672 445.425 679.148 297.952 1172.82 645.225 1090.54 577.822 830.372 563.24 613.043 897.047 537.196 631.529 1195.97 2009.34 911.317
494000 967.078 1725.74 1079.31 1725.03 757.12 797.749 731.954 546.693 1073.39 782.547 2087.72 1185.65 1321.95 835.448 690.287 562.828 885.735 922.172 514.882 1360.79 747.484 1140.27 634.707 552.939 708.781 443.67 681.63 297.619 1174.99 644.569 1094.69 581.781 829.264 563.276 614.121 899.688 539.097 633.623 1199.28 2019.06 913.865
496000 967.164 1736.51 1083.29 1729.49 759.231 799.076 731.539 548.322 1076.34 789.749 2099.94 1191.46 1330.45 834.824 696.775 564.06 889.897 921.066 514.8 1365.26 744.174 1144.65 635.069 554.134 709.006 441.825 683.978 298.252 1176.93 643.405 1098.76 583.87 829.679 562.841 615.379 902.411 541.03 634.197 1200.99 2028.71 916.464
498000 967.979 1746.44 1087.69 1734.75 763.05 800.26 730.944 549.707 1079.19 796.212 2112.17 1197.13 1339.15 835.076 702.084 564.306 893.797 919.574 514.224 1371.52 740.911 1148.68 634.92 554.906 708.952 441.076 686.264 297.881 1180.21 643.108 1102.48 585.755 831.356 562.293 615.508 905.524 542.445 634.026 1204.04 2038.41 919.1
500000 970.429 1755.57 1092.68 1739.71 766.308 800.8 730.89 550.393 1081.94 801.293 2123.92 1202.9 1348.11 835.874 706.938 565.007 897.721 916.155 513.565 1377.39 738.065 1151.59 634.743 556.642 708.487 440.28 689.118 297.062 1183.21 641.302 1106.46 587.745 832.696 561.665 615.855 907.746 543.674 634.255 1207.7 2047.86 921.594
502000 972.628 1765.3 1097.4 1744.84 769.302 801.769 732.35 550.517 1082.8 805.805 2136.03 1209.42 1356.45 837.44 711.328 565.729 902.199 914.235 512.532 1382.61 734.568 1155.1 634.395 558.2 707.077 439.853 691.912 295.287 1186.39 639.903 1109.89 589.551 833.203 561.002 616.659 910.673 546.495 631.698 1210.51 2057.29 924.009
504000 974.968 1775.42 1102.1 1750.36 772.537 803.137 735.716 551.364 1083.2 809.611 2148.58 1215.9 1364.72 838.662 714.652 566.974 905.858 912.822 512.655 1389.16 731.992 1158.11 634.551 559.462 705.865 438.847 694.842 294.332 1189.18 640.467 1114.19 590.819 833.942 558.502 617.658 912.194 549.38 629.165 1212.7 2067.34 926.549
506000 977.423 1784.74 1107.29 1755.47 775.601 804.676 737.958 552.417 1084.47 813.428 2162.01 1222.05 1373.35 839.498 718.527 567.88 910.051 910.039 512.235 1395.96 730.288 1161.28 634.898 561.407 703.997 438.563 697.627 293.537 1192.35 641.805 1119.18 593.023 834.591 555.994 619.702 913.927 552.685 627.04 1215.57 2077.61 929.254
508000 979.25 1794.04 1112.34 1759.26 778.885 806.031 740.189 553.221 1085.86 816.409 2176.37 1227.54 1381.98 839.42 722.5 568.507 913.661 908.051 511.845 1401.2 728.475 1164.29 636.129 563.255 703.077 438.36 699.487 292.437 1194.83 642.398 1125.65 595.35 835.797 553.57 620.734 915.773 555.838 626.186 1218.73 2087.6 931.863
510000 981.825 1804.01 1118.96 1762.37 782.432 808.092 741.112 554.019 1087.39 818.689 2191.12 1233.6 1391.18 839.792 725.755 568.268 917.409 906.131 510.785 1406.91 726.259 1167.29 637.131 565.898 703.687 438.059 702.33 293.042 1196.41 640.882 1132.62 597.518 836.739 550.618 621.938 918.07 558.796 625.373 1222.57 2098.48 934.589
512000 982.718 1815.01 1125.42 1765.41 785.663 810.705 742.077 554.477 1088.96 819.882 2206.24 1239.84 1400.55 837.092 730.099 568.407 920.998 905.171 509.181 1412.83 723.955 1170.7 637.35 570.053 704.369 437.919 704.737 293.091 1198.77 640.388 1139.4 599.267 837.607 547.745 623.494 920.136 561.922 626.029 1226.05 2110.06 937.344
514000 983.469 1826.4 1131.72 1769.36 789.032 813.005 742.867 554.966 1090.92 820.671 2221.91 1245.93 1409.35 836.056 734.072 568.608 924.81 904.226 507.673 1418.16 722.169 1174.18 636.814 574.641 705.781 438.399 705.67 292.026 1201.68 639.7 1147.27 601.911 838.35 545.141 625.286 922.143 565.524 625.415 1229.57 2121.26 940.153
516000 984.328 1838.1 1139.18 1774.05 792.251 814.911 743.725 555.328 1092.02 822.01 2237.14 1252.44 1416.72 835.244 738.579 568.181 926.785 903.621 506.21 1422.9 719.877 1177.65 637.085 579.579 704.729 437.964 706.471 291.391 1204.45 640.013 1154.74 604.173 838.525 542.901 627.436 923.387 568.944 625.508 1232.46 2132.34 942.834
518000 985.848 1848.84 1146.5 1778.41 795.088 816.856 744.789 555.858 1092.8 824.228 2252.34 1259.07 1425.27 835.406 741.43 567.155 928.808 904.646 504.917 1426.42 718.141 1179.87 637.24 583.093 705.233 436.666 706.35 291.753 1206.77 640.087 1163.06 605.952 837.852 541.131 630.43 925.72 572.435 625.154 1234.72 2143.01 945.483
520000 986.098 1858.97 1151.56 1782.81 798.423 819.393 746.842 556.559 1093.9 826.332 2268.84 1265.85 1434.56 835.05 745.065 565.783 930.805 904.222 503.585 1429.83 715.19 1181.33 637.069 587.127 705.791 435.611 706.848 290.495 1210.13 640.435 1171.96 608.772 837.879 540.309 632.895 928.595 576.198 623.993 1236.28 2153.2 948.114
522000 986.256 1868.39 1156.15 1787.89 801.068 820.395 749.975 557.189 1096.24 827.871 2285.24 1273.23 1444.33 836.084 747.999 564.379 932.738 904.177 501.384 1432.78 712.174 1183.14 636.463 590.271 706.556 434.291 706.898 290.1 1213.76 641.028 1181.63 611.336 837.718 539.798 634.049 932.065 580.234 623.012 1237.69 2164.3 950.757
524000 987.313 1879.11 1160.66 1792.56 803.792 822.242 753.208 557.518 1099.7 828.175 2300.75 1280.92 1455.04 838.27 750.996 563.167 934.22 903.921 499.174 1437.45 709.666 1184.64 636.909 591.887 707.134 433.212 707.133 288.201 1215.51 642.161 1193.33 612.772 837.623 538.096 634.494 934.492 584.932 623.663 1238.73 2175.36 953.453
526000 988.389 1890.48 1165.45 1796.19 806.826 823.248 755.986 556.926 1102.27 828.347 2316.37 1286.99 1464.41 840.664 754.606 561.521 936.024 903.847 497.198 1442.01 706.96 1185.19 636.954 593.283 708.947 431.464 706.652 286.968 1217.29 644.198 1204.44 615.124 837.753 536.602 633.89 936.111 589.908 624.138 1240.62 2186.22 956.012
528000 989.716 1902.13 1169.19 1799.14 809.725 823.272 760.397 556.081 1104.9 830.469 2332.12 1293.93 1473.95 842.475 757.965 559.042 939.119 903.89 495.223 1447.81 704.533 1185.87 637.576 593.536 711.752 429.192 706.919 285.123 1217.91 647.412 1213.85 618.235 838.712 536.529 633.253 937.365 595.306 624.23 1243.56 2195.95 958.684
530000 991.246 1913.81 1171.51 1801.38 812.486 824.871 765.731 555.502 1108.08 831.843 2346.06 1301.09 1483.79 842.432 761.172 557.609 941.791 904.052 492.645 1454.22 701.721 1188.4 638.374 593.333 715.318 426.64 708.214 285.045 1219.11 649.796 1222.43 621.204 839.653 535.368 632.447 937.945 601.081 623.627 1246.9 2204.93 961.321
532000 993.046 1924.82 1174.08 1803.65 814.333 823.781 770.945 554.908 1111.37 833.447 2361.23 1307.73 1493.96 843.718 764.314 557.041 945.213 903.6 490.832 1460.08 698.01 1191.28 639.302 593.133 719.115 425.037 708.823 286.024 1220.5 652.978 1229.91 623.273 841.42 533.668 632.003 938.824 604.743 623.543 1249.61 2211.39 963.867
534000 996.169 1934.79 1175.13 1805.08 816.455 821.777 775.356 555.206 1114.36 834.879 2377.84 1313.83 1503.64 844.172 768.88 557.163 949.065 903.139 489.4 1465.4 695.836 1194.11 639.535 592.058 722.778 423.898 707.584 287.281 1221.82 655.317 1238.05 625.929 842.308 532.737 632.532 939.339 607.79 624.595 1253.3 2218.16 966.417
536000 999.457 1945.5 1177.18 1806.69 819.699 821.123 780.342 554.596 1116.4 835.277 2394.56 1319.99 1513.99 845.101 773.1 557.48 953.794 903.326 487.281 1469.56 694.301 1197.11 639.504 591.102 725.2 421.427 706.722 288.699 1223.2 657.393 1246.08 628.585 842.951 532.256 632.921 940.948 610.228 626.41 1255.12 2226.33 969.023
538000 1002.93 1956.32 1178.97 1809.23 822.266 820.936 784.917 553.826 1118.1 834.76 2410.55 1326.24 1524.2 846.134 778.04 558.843 957.982 904.472 486.129 1474.1 692.626 1199.27 639.354 588.666 728.219 418.965 706.504 289.493 1223.85 659.978 1254.66 631.594 843.405 532.27 633.612 943.135 612.251 626.04 1256.28 2234.04 971.579
540000 1006.36 1966.2 1180.11 1810.23 824.168 822.114 790.225 553.52 1119.9 835.21 2426.37 1332.64 1534.12 845.692 783.187 558.491 961.852 906.025 484.773 1478.45 690.591 1200.03 639.504 586.844 731.818 417.536 705.435 291.17 1226.34 661.896 1262.19 635.89 844.773 532.002 634.942 944.031 615.136 625.925 1256.81 2242.23 974.119
542000 1008.79 1976.69 1181.88 1810.59 826.47 822.614 794.966 552.698 1122.47 835.456 2442.62 1338.82 1543.26 846.403 788.219 558.244 966.861 908.748 483.122 1483.69 687.219 1201.24 639.941 584.284 733.948 416.076 705.112 291.83 1228.89 663.928 1269.86 639.614 846.331 532.167 635.784 944.936 618.458 625.584 1258.64 2249.61 976.652
544000 1010.18 1986.39 1182.4 1811.94 829.481 823.269 800.07 551.21 1125.32 834.902 2458.93 1344.95 1552.01 847.233 791.836 557.871 971.749 912.045 480.703 1488.68 682.792 1201.81 640.733 583.239 736.148 414.296 704.648 292.927 1230.53 666.392 1278.53 642.408 848.445 531.899 636.54 946.786 622.926 625.405 1260.6 2258.28 979.163
546000 1011.41 1997.01 1182.75 1813.08 832.622 824.402 805.124 549.349 1128.9 833.198 2473.47 1351.04 1560.65 846.937 794.922 558.292 976.843 916.093 478.611 1494.76 678.554 1201.25 641.64 582.109 739.103 412.512 705.812 292.113 1232.97 669.43 1285.77 644.734 850.826 531.388 637.641 948.071 627.663 625.884 1262.78 2267.78 981.687
548000 1013.1 2007.68 1183.4 1814.79 834.933 825.424 809.604 547.741 1132.21 829.216 2488.78 1357 1569.19 846.569 796.764 558.164 982.122 920.097 476.729 1501.68 675.27 1201.79 641.664 581.293 740.53 409.649 706.137 291.601 1235.48 671.806 1294.48 645.292 852.825 530.239 638.336 951.212 631.498 626.539 1266.69 2278.36 984.147
550000 1015.07 2018.96 1185.5 1816.38 835.859 826.253 814.889 545.306 1135.35 825.224 2505.6 1362.58 1576.89 845.484 797.895 556.979 987.043 925.236 473.798 1508.51 672.172 1203.06 640.893 578.908 742.171 406.81 707.494 291.599 1235.59 674.383 1302.31 645.354 853.543 529.308 638.699 953.739 634.343 626.775 1269.64 2289.05 986.366
552000 1017.37 2029.21 1187.53 1817.65 836.288 826.238 818.439 543.443 1138.36 821.705 2522.27 1366.99 1583.3 845.486 799.232 556.597 991.848 928.742 471.601 1513.38 668.824 1203.96 641.431 575.675 743.936 403.568 708.574 291.513 1236.75 677.194 1310.36 646.003 854.413 528.607 640.153 956.671 637.252 627.684 1272.99 2298.32 988.489
554000 1019.21 2039.57 1190.08 1818.37 836.741 828.309 823.43 542.493 1140.99 818.907 2539.15 1370.04 1590.34 845.522 801.15 556.31 997.823 933.478 469.904 1518.43 665.066 1204.49 641.344 572.381 744.919 400.048 709.717 291.705 1238.22 679.366 1317.15 646.844 855.216 528.129 642.071 958.992 641.027 628.317 1276.84 2307.02 990.728
556000 1020.62 2051.12 1191.91 1817.76 837.981 830.438 827.767 542.043 1143.23 817.186 2554.81 1372.95 1598.05 844.669 804.007 556.794 1003.17 938.554 468.333 1525.02 661.07 1205.68 641.801 569.665 746.324 396.693 711.339 292.276 1239.9 681.279 1324.24 648.126 855.708 527.931 643.728 960.259 643.178 630.022 1280.06 2315.09 993.019
558000 1022.56 2062.19 1193.13 1818.15 837.53 832.438 830.809 541.216 1145.7 817.208 2570.9 1375.78 1605.87 843.478 807.684 558.221 1008.63 942.878 466.728 1531.85 657.758 1207.26 641.61 568.073 747.528 394.804 711.248 293.162 1242.75 682.652 1332.44 649.526 855.835 528.056 644.508 961.995 645.631 631.433 1282.89 2324.57 995.417
560000 1024.26 2072.65 1194.78 1817.19 836.538 833.271 834.36 540.364 1148.39 817.106 2587.34 1378.58 1612.16 843.854 811.924 560.043 1013.65 948.143 465.202 1538.65 656.077 1208.04 640.948 567.375 748.879 393.514 711.599 294.825 1244.88 683.707 1341.75 651.202 856.437 527.128 645.279 961.75 649.179 634.292 1287.25 2334.06 997.916
562000 1025.92 2083.46 1196.88 1815.89 835.301 833.807 838.308 537.854 1151.09 817.937 2602.73 1380.62 1619 842.668 814.688 560.572 1017.49 953.563 462.667 1545.56 654.082 1208.38 640.121 566.696 749.439 391.395 713.591 295.652 1246.34 684.371 1350.19 653.176 857.11 525.726 645.55 962.423 652.919 636.243 1290.92 2342.34 1000.07
564000 1026.7 2094.59 1199.1 1814.43 834.558 835.739 841.677 534.921 1153.53 819.061 2618.88 1382.41 1626.36 840.403 816.87 561.726 1021.14 958.561 461.499 1553.31 651.611 1208.89 639.598 565.592 750.287 388.953 715.187 296.682 1247.83 685.453 1359.53 655.795 858.363 524.277 645.32 963.159 655.35 638.587 1293.86 2349.59 1002.23
566000 1028.64 2106.06 1200.77 1813.66 832.826 838.311 845.57 532.075 1155.85 821.612 2634.32 1384.44 1634.08 837.543 818.563 562.253 1026.12 964.31 460.408 1562.25 650.743 1210.12 639.357 563.694 750.385 387.005 716.519 296.597 1248.51 686.043 1367.9 657.921 858.684 523.061 645.108 964.91 657.901 641.274 1296.75 2356.78 1004.47
568000 1029.88 2116.77 1204.39 1813.5 831.752 840.011 849.405 529.655 1159.62 825.236 2649.11 1386.71 1643.76 833.694 820.365 561.832 1031.12 970.791 460.078 1572 650.105 1212.18 639.498 561.139 750.996 386.546 717.505 296.388 1249.53 685.772 1377.08 661.483 859.206 520.636 643.816 965.797 660.423 642.942 1298.51 2364.88 1006.85
570000 1029.59 2127.9 1207.09 1813.27 830.934 842.53 853.915 527.579 1164.01 828.63 2664.09 1389.18 1653.81 830.041 822.372 561.123 1037.02 974.157 460.171 1581.58 648.141 1212.43 640.425 559.371 752.085 385.473 719.278 296.501 1250.53 685.451 1386.09 664.311 860.858 517.385 643.946 967.758 662.302 644.368 1301.24 2373.16 1009.25
572000 1028.97 2139.24 1209.52 1812.46 830.601 845.797 857.262 525.887 1167.27 831.728 2679.6 1390.77 1663.17 827.115 824.609 560.837 1042.84 976.622 459.75 1591.3 646.698 1214.23 642.654 557.545 752.2 384.561 721.412 296.641 1251.39 685.554 1395.24 667.299 863.574 514.32 643.52 969.967 665.106 646.055 1305.21 2382.73 1011.78
574000 1028.32 2150.22 1212.32 1812.15 830.463 848.265 859.439 523.449 1169.18 834.808 2695.14 1392.79 1671.97 825.187 826.455 561.497 1047.65 980.235 459.768 1599.85 645.622 1214.72 644.246 555.803 752.772 384.686 722.917 296.534 1251.43 686.117 1404.63 670.039 866.209 510.968 643.353 970.69 666.847 649.084 1308.09 2391.25 1014.13
576000 1026.72 2162.79 1215.47 1812.16 830.223 852.995 862.189 521.276 1170.76 839.072 2709.88 1394.45 1680.21 820.156 829.162 562.72 1051.55 984.922 460.009 1608.96 645.579 1216.18 644.157 554.372 754.41 385.557 724.032 296.031 1252.25 685.795 1412.04 673.621 869.358 507.793 643.482 970.264 668.826 652.558 1310.7 2399.99 1016.57
578000 1026.13 2175.36 1218.27 1811.74 830.688 857.641 865.204 518.607 1173.52 844.365 2723.65 1394.87 1688.61 815.605 831.16 564.295 1056.21 987.769 461.221 1617.5 645.013 1217.32 644.804 552.192 755.232 386.469 725.663 295.626 1253.88 685.994 1419.69 678.25 873.053 504.119 644.651 970.529 671.514 656.597 1314.37 2408.88 1019.16
580000 1025.34 2188.03 1221.04 1810.55 830.659 862.277 867.199 516.295 1176.56 849.987 2737.41 1396.65 1697.21 810.104 833.044 565.621 1060.23 991.111 462.533 1624.67 644.986 1219.81 645.618 549.788 755.361 386.654 726.127 295.68 1255.8 684.7 1427.15 681.359 876.031 502.181 645.582 971.043 674.628 660.597 1315.68 2418.12 1021.59
582000 1025.15 2201.73 1224.73 1809.53 830.661 866.883 867.656 513.889 1180.41 855.171 2750.34 1400.17 1706.22 803.515 834.4 566.477 1064.63 996.006 463.281 1630.31 645.181 1222.5 645.697 545.548 755.358 386.395 726.935 295.635 1257.11 683.318 1435.61 683.687 879.187 500.222 646.463 972.522 677.444 664.794 1317.69 2426.21 1023.97
584000 1025.17 2216.43 1228.95 1807.16 830.501 871.616 868.325 511.277 1183.7 859.923 2763.46 1404.02 1714.17 799.209 835.439 566.275 1069.62 1001.37 464.492 1635.51 646.848 1225.39 645.74 541.699 756.783 386.136 728.638 297.219 1259.87 682.591 1442.74 686.346 882.466 498.376 646.197 972.127 679.867 669.516 1319.73 2434.15 1026.48
586000 1024.99 2229.82 1233.23 1804.42 830.291 875.531 869.03 508.91 1187.96 864.226 2776.63 1406.94 1722.33 792.231 836.335 566.562 1073.07 1008.77 466.674 1641.08 647.531 1227.5 647.389 538.463 757.873 385.192 729.535 298.509 1261.99 681.326 1449.61 687.794 886.198 495.557 646.068 971.745 682.774 673.282 1321.29 2441.93 1028.76
588000 1025.7 2244.07 1237.33 1802.71 828.957 880.48 869.636 505.915 1192.1 868.827 2789.97 1409.94 1729.81 785.874 838.259 566.656 1075.94 1015.88 469.351 1646.21 647.918 1229.76 648.266 536.031 759.853 384.463 730.867 300.526 1263.75 680.865 1456.87 688.601 889.256 493.234 646.074 969.984 686.113 676.32 1321.72 2448.64 1031.07
590000 1025.46 2257.87 1240.71 1801.37 827.164 885.313 870.561 503.573 1196.01 873.613 2803.31 1412.3 1738.25 780.285 841.381 568.057 1078.93 1021.68 471.943 1652.13 647.14 1230.94 648.179 533.525 762.685 383.313 731.291 301.116 1265.16 681.161 1464.69 690.387 891.861 491.469 646.473 967.757 689.133 680.459 1322.98 2455.26 1033.37
592000 1022.93 2272.32 1243.96 1799.93 825.059 889.477 870.888 502.171 1200.6 878.822 2816.3 1414.5 1746.54 776.036 845.719 570.421 1083.79 1027.76 473.966 1658.41 646.965 1231.98 650.463 531.082 764.727 382.086 731.828 301.698 1265.17 680.222 1471.63 691.405 893.907 490.782 645.013 965.493 693.231 683.77 1324.39 2462.61 1035.7
594000 1020.73 2286.24 1247.08 1797.71 824.788 894.977 870.954 500.889 1204.78 882.349 2829.81 1416.27 1755.16 773.173 849.887 573.056 1087.27 1032.85 475.888 1662.67 646.634 1232.8 652.776 528.47 767.108 381.394 732.471 301.489 1264.29 680.547 1478.46 691.864 896.319 489.026 644.057 964.281 697.374 687.587 1325.92 2470 1037.98
596000 1019.98 2299.68 1249.81 1797.97 824.165 899.268 873.266 500.567 1208.75 885.117 2842.65 1417.27 1763.21 770.68 855.186 574.882 1092.58 1038.36 478.685 1667.96 646.234 1233.89 654.909 525.529 768.942 381.502 732.786 301.196 1264.08 678.957 1484.98 692.992 899.049 487.304 643.615 963.691 700.221 689.951 1328.1 2477.14 1040.38
598000 1019.59 2313.64 1252.76 1797.86 822.716 904.415 875.136 500.184 1213.52 887.453 2856.94 1419.08 1770.86 769.313 860.452 576.53 1097.47 1044.39 480.363 1673.61 645.704 1235.36 657.276 522.877 769.944 382.347 733.995 302.4 1263.43 676.42 1489.86 692.953 902.286 485.886 644.219 963.082 703.977 693.382 1328.91 2483.11 1042.84
600000 1019.29 2328.3 1255.72 1797.21 822.372 910.016 877.626 499.005 1218.04 889.618 2870.92 1421.79 1778.05 768.047 865.362 578.952 1103.12 1051.08 481.466 1679.01 644.795 1237.78 660.236 520.389 771.374 382.269 733.395 303.147 1261.01 674.69 1493.87 692.948 906.061 483.591 644.337 962.167 707.264 696.892 1330.4 2488.13 1045.24
602000 1019.81 2343.11 1257.95 1795.47 822.197 914.656 880.045 498.012 1223.42 891.954 2885.08 1423.9 1785.73 764.656 870.706 580.998 1108.62 1055.96 481.604 1685.89 644.168 1239.69 663.037 517.139 773.281 382.072 733.28 304.879 1258.34 672.048 1497.87 692.898 910.469 481.709 644.471 961.115 710.54 699.203 1330.4 2493.14 1047.49
604000 1022.58 2357.96 1259.57 1792.96 822.359 919.31 881.957 495.7 1229.93 895.526 2899.15 1425.83 1793.88 763.452 875.847 583.666 1114.07 1061.58 482.77 1692.34 643.039 1241.24 666.167 515.499 774.867 380.759 733.254 306.046 1256.38 669.249 1504.17 692.308 914.187 479.396 644.771 962.127 713.098 701.131 1329.55 2498.83 1049.91
606000 1023.91 2372.1 1259.4 1791.23 822.613 922.565 884.138 493.317 1235.96 901.011 2912.22 1427.79 1803.43 762.781 881.028 585.398 1118.59 1066.89 483.869 1697.94 641.698 1242.45 668.392 514.836 775.222 379.318 733.751 307.831 1253.26 665.909 1510.76 691.819 917.61 476.44 645.537 963.809 715.606 702.725 1328.77 2505.19 1052.18
608000 1027.76 2386.87 1259.56 1790.1 822.736 925.037 884.234 492.344 1242.62 905.542 2925.86 1429.02 1813.91 762.631 885.141 587.3 1123.06 1071.99 485.648 1704.24 639.452 1244.63 670.634 513.723 774.961 378.259 734.392 309.885 1250.95 663.371 1516.87 691.299 921.318 474.546 647.302 965.962 718.158 704.367 1327.84 2511.86 1054.63
610000 1031.7 2402.14 1259.31 1788.35 822.221 927.657 885.088 491.178 1247.57 911.3 2939.5 1430.45 1825.85 762.721 888.478 589.597 1127.27 1077.02 488.588 1711.46 638.7 1245.9 674.766 514.04 774.668 377.701 735.819 311.808 1249.45 659.617 1522.28 691.046 924.627 471.371 648.847 968.089 720.134 704.677 1325.63 2518.56 1057.13
612000 1033.89 2416.6 1259.97 1786.88 822.304 929.568 885.545 489.655 1253.18 917.091 2954.36 1431.22 1838.33 762.008 889.993 591.341 1131.17 1082.44 491.848 1717.44 638.361 1246.74 678.258 513.204 774.355 377.962 737.051 313.485 1247.79 656.244 1528.04 690.637 928.299 467.03 650.544 969.537 721.649 703.738 1324.34 2524.59 1059.42
614000 1037.28 2430.94 1261.82 1785.26 821.881 932.048 887.479 488.468 1258.72 922.338 2968.63 1431.23 1849.85 760.657 891.514 594.388 1135.84 1085.78 494.633 1721.88 637.69 1248.51 681.329 513.195 774.302 378.736 739.449 315.071 1246.35 653.775 1534.8 691.445 933.046 461.094 652.797 969.903 723.64 703.881 1324.56 2531.4 1061.89
616000 1040.45 2445.71 1263.27 1783.79 821.538 934.417 889.337 486.711 1263.5 925.721 2981.91 1432.2 1860 762.638 893.564 596.908 1140.6 1090.6 497.787 1726.39 636.608 1250.22 683.309 513.508 774.183 379.763 741.3 316.22 1245.15 651.718 1540.8 692.53 937.081 454.811 655.485 970.674 726.068 704.264 1324.36 2537.89 1064.32
618000 1043.34 2460.4 1264.69 1781.77 820.909 936.533 890.842 486.398 1267.91 929.073 2995.92 1433.09 1869.32 764.246 895.33 599.536 1144.89 1095.13 501.001 1729.16 634.97 1251.95 685.794 513.858 772.873 379.963 744.018 316.401 1243.25 649.401 1546.73 693.276 941.478 448.331 657.707 972.027 728.082 706.015 1323.95 2546.08 1066.64
620000 1045.92 2474.88 1265.92 1780.19 819.645 939.904 890.934 485.462 1271.22 934.22 3010.85 1435.05 1876.98 766.375 899.388 601.38 1149.51 1097.84 503.684 1732.93 632.344 1254.22 688.941 514.301 772.655 379.784 746.34 317.169 1241.81 647.533 1551.23 694.439 946.986 442.644 660.423 974.123 728.643 707.069 1322.69 2553.62 1068.98
622000 1048.61 2490.06 1266.29 1778.3 818.341 944.711 891.861 484.684 1274.97 939.773 3026.41 1437 1884.96 769.019 903.356 604.074 1153.61 1101.27 506.311 1737.44 630.344 1257.11 691.788 514.871 774.243 380.573 748.417 318.958 1241.18 646.504 1556.08 696.833 952.144 436.691 663.419 976.651 728.652 707.811 1319.62 2562.24 1071.63
624000 1048.99 2504.85 1267.87 1776.84 817.166 950.244 895.822 485.276 1278.01 945.774 3042.12 1438.84 1894.31 772.514 907.19 604.822 1156.25 1106.14 509.343 1743.09 627.671 1260.81 693.956 514.827 776.229 381.683 750.181 321.606 1240.83 645.93 1561.45 699.431 955.275 431.742 665.017 978.996 728.593 708.438 1317.51 2571.11 1074.42
626000 1049.88 2521.55 1269.42 1774.93 815.772 955.11 898.49 485.376 1280.73 951.786 3057.11 1440.54 1903.16 775.372 909.639 605.44 1158.77 1110.85 512.348 1749.6 625.349 1264.02 697.751 514.311 778.82 381.869 751.961 324.276 1240.37 645.661 1567.62 700.369 957.694 426.214 667.513 979.772 729.171 708.611 1313.84 2580.21 1077.03
628000 1051.72 2538.69 1271.4 1772.79 815.709 959.539 901.239 485.404 1283.76 959.595 3071.42 1442.13 1912.25 778.081 911.632 606.089 1161.08 1116.19 515.282 1758.09 623.05 1268.19 701.149 513.52 780.415 382.929 753.791 326.097 1238.95 644.99 1574.7 700.119 959.679 420.756 671.169 980.142 729.923 707.579 1312.4 2587.57 1079.73
630000 1053.47 2555.12 1272.61 1771.8 816.21 961.874 904.427 485.404 1286.85 967.11 3087.6 1444.57 1921.67 782.182 914.27 606.907 1163.16 1120.53 517.494 1767.65 620.507 1273.22 703.683 512.525 782.362 384.503 754.933 327.954 1237.09 644.159 1582.16 698.827 962.157 416.08 675.162 981.082 729.649 706.055 1310.62 2592.98 1082.41
632000 1054.95 2572.56 1273.55 1770.47 816.324 964.971 906.908 485.252 1289.45 974.315 3103.41 1446.99 1930.16 787.654 918.156 607.977 1164.95 1125.03 520.693 1776.36 617.604 1278.3 706.754 511.602 784.292 385.378 756.666 329.925 1235.66 642.931 1588.66 698.221 963.955 410.563 678.601 983.063 729.74 704.628 1311.24 2598.03 1085.15
634000 1056.5 2588.93 1274.78 1768.07 817.347 968.513 909.744 485.965 1292.94 982.161 3119.96 1449.24 1938.95 793.865 922.625 609.998 1167.83 1131.22 523.554 1785 615.538 1284.46 711.193 509.586 785.99 385.698 758.531 331.684 1234.09 643.302 1594.33 699.113 965.87 405.473 682.155 985.526 728.795 703.5 1311.53 2602.25 1088.15
636000 1058.69 2605.1 1277.16 1764.15 819.182 971.052 913.483 485.521 1296.47 990.023 3135.97 1451.81 1947.75 801.149 927.646 612.954 1169.12 1137.96 527.019 1794.35 612.791 1289.96 714.208 506.761 786.592 385.961 760.117 333.877 1232.11 644.152 1601.73 700.739 967.304 400.161 685.89 987.416 728.379 701.228 1310.58 2606.98 1091.09
638000 1060.5 2621.63 1277.71 1761.49 819.712 971.646 917.605 486.085 1298.9 997.37 3152.29 1454.13 1957.61 805.977 931.725 614.889 1170.54 1145.07 530.329 1803.96 609.693 1295.18 717.334 505.246 786.977 387.019 761.697 337.123 1231.32 646.001 1609.31 703.167 967.676 396.041 688.55 989.044 728.336 699.225 1309.8 2611.36 1093.98
640000 1061.22 2639.08 1276.35 1759.74 820.523 972.346 920.935 485.75 1301.62 1003.93 3169.17 1455.82 1968.85 811.862 936.715 617.202 1172.48 1151.45 533.263 1813.88 606.229 1300.78 721.287 503.877 786.974 388.76 762.998 339.973 1231.08 647.219 1617.4 707.484 968.005 391.583 690.168 990.558 727.923 695.195 1309.02 2615.84 1096.86
642000 1062.82 2656.39 1276.52 1757.08 821.978 974.846 924.283 484.611 1306.34 1011.74 3186.08 1457.15 1980.55 817.551 942.932 620.162 1174.55 1157.42 535.494 1823.53 601.8 1306.96 723.603 503.165 786.654 390.087 764.712 342.665 1231.1 648.415 1626.04 711.638 968.645 386.768 690.515 991.716 727.866 691.354 1308.21 2620.63 1099.86
644000 1064.63 2673.39 1277.17 1755.05 823.831 979.081 926.626 484.058 1312.65 1017.03 3201.96 1458.3 1992.29 822.408 949.458 622.089 1177.5 1163.56 537.35 1833.44 598.203 1312.38 726.213 502.027 786.49 391.157 765.996 345.578 1230.66 649.535 1636.57 715.451 970.821 382.523 690.716 993.644 727.336 687.675 1305.64 2625.71 1102.9
646000 1066.37 2689.39 1277.24 1752.32 824.518 982.145 927.686 483.463 1319.31 1021.62 3217.76 1458.94 2003.65 825.677 955.752 623.787 1181.81 1168.34 539.092 1843.39 596.266 1318.1 727.468 500.802 786.598 391.364 766.786 348.997 1231.73 651.629 1646.16 719.252 971.324 378.798 690.828 995.825 727.627 683.649 1302.7 2629.33 1105.69
648000 1068.22 2705.96 1278.25 1749.58 825.931 983.983 928.119 482.611 1325.2 1026.36 3233.12 1458.26 2015.17 829.666 962.737 624.977 1185.77 1173.02 540.824 1850.9 593.299 1323.8 728.384 500.574 787.368 392.79 767.877 351.935 1232.35 652.389 1656.61 722.728 973.788 374.622 691.409 998.384 728.127 679.559 1298.57 2633.28 1108.41
650000 1069.68 2722.69 1279.99 1746.67 828.271 985.435 927.723 481.785 1332.16 1033.47 3248.92 1457.11 2026.34 832.677 967.868 627.408 1190.03 1176.66 542.86 1860.04 590.739 1328.8 729.534 500.729 787.199 393.342 768.893 355.347 1233.82 653.266 1665.23 725.103 975.676 370.725 691.095 1001.28 728.766 676.857 1296.82 2636.08 1111.18
652000 1071.75 2738.41 1281.51 1745.13 831.254 987.962 927.757 481.234 1338.8 1041.15 3265.3 1455.97 2038.44 835.763 971.775 628.795 1195.02 1181 545.147 1869.49 588.688 1334.06 730.701 500.118 787.579 394.312 770.536 358.534 1234.25 653.95 1674.98 727.999 977.248 367.683 691.302 1004.74 729.046 673.978 1293.86 2638.55 1114.09
654000 1074.74 2755.52 1282.37 1744.78 834.267 990.134 928.139 481.528 1346.56 1048.72 3280.68 1453.72 2049.31 839.357 975.325 629.883 1200.79 1185.64 545.756 1879.74 586.992 1338.93 732.811 501.083 787.886 395.761 772.025 361.903 1235.38 654.91 1683.87 732.418 979.92 363.939 691.382 1006.45 730.392 671.384 1292.62 2642.62 1117.24
656000 1077.97 2771.64 1282.56 1745.6 835.627 993.031 928.493 480.407 1353.56 1055.37 3296.54 1450.66 2059.86 845.326 977.578 630.893 1207.09 1190.91 547.14 1891.49 586.542 1344.11 734.353 503.064 787.162 397.534 774.069 365.104 1235.37 656.806 1691.27 737.781 982.696 358.823 692.573 1008.39 731.982 669.342 1290.42 2645.28 1120.36
658000 1080.19 2788.4 1281.48 1745.05 837.281 998.151 929.981 480.287 1360.51 1061.79 3313 1447.61 2070.55 851.462 980.014 631.823 1214.33 1197.58 548.419 1904.03 585.974 1349.61 736.95 505.481 786.114 398.987 775.275 367.82 1236.83 658.503 1699.45 743.328 985.553 355.067 694.058 1010.75 733.405 666.975 1288.85 2648.46 1123.73
660000 1081.79 2805.05 1280.55 1745.89 839.573 1001.96 931.551 480.608 1367.38 1065.75 3328.91 1444.02 2080.13 858.672 982.221 633.052 1221.16 1203.8 548.745 1916.41 585.369 1354.27 740.358 508.963 784.342 399.487 777.117 370.776 1237.75 658.791 1707.75 747.257 988.804 351.526 696.853 1013 735.072 665.064 1286.16 2651.19 1126.93
662000 1085.05 2823 1279.87 1747.6 841.702 1006.1 933.929 480.624 1373.91 1070.29 3345.82 1439.4 2089.02 866.981 984.478 634.538 1228.43 1209.11 549.239 1927.07 585.061 1359.05 743.127 513.828 781.954 400.16 779.471 373.188 1239.35 660.33 1715.58 752.455 991.043 348.792 700.611 1015.06 736.199 662.961 1284.1 2654.54 1130.33
664000 1089.44 2841.39 1278.69 1749.72 843.348 1008.88 934.648 480.584 1380.63 1075.2 3364.08 1435.02 2099.12 875.331 986.231 635.164 1236.76 1216.01 549.631 1935.41 585.39 1364.49 745.082 518.379 782.456 401.479 781.604 376.129 1239.69 660.817 1724.48 757.3 993.417 347.49 703.986 1016.98 737.236 661.66 1282.18 2658.86 1133.86
666000 1092.32 2859.16 1278 1749.91 844.827 1014.17 935.336 482.107 1388.11 1080.51 3381.46 1429.94 2109.41 882.988 989.467 636.08 1243.79 1222.54 549.227 1944.64 585.384 1370.33 746.989 524.596 783.13 402.688 783.186 378.764 1239.78 659.101 1733.74 762.246 995.766 345.415 708.284 1018.97 738.817 661.931 1278.72 2663.22 1137.38
668000 1094.72 2876.05 1277.08 1749.96 845.214 1021.91 935.64 483.331 1395.01 1086.64 3399.52 1422.71 2119.88 888.671 993.371 637.477 1250.46 1228.55 548.735 1952.7 585.394 1374.7 748.787 530.244 781.472 404.401 786.04 381.9 1239.93 658.026 1741.73 767.284 997.893 343.144 711.531 1022.07 740.05 660.724 1274.77 2667.78 1140.64
670000 1097.52 2894.41 1277.93 1750.12 846.254 1030.09 935.826 485.78 1402.46 1091.95 3417.13 1417.28 2130.91 894.728 997.003 638.982 1257.48 1233.53 548.417 1961.33 586.268 1379.08 750.375 535.562 780.384 407.133 789.796 384.445 1240.02 656.689 1750.86 772.475 999.845 342.098 715.23 1023.96 742.622 659.27 1272.11 2671.88 1144.23
672000 1099.33 2912 1277.89 1751.2 848.478 1037.92 936.846 488.328 1410.41 1096.49 3432.54 1411.71 2141.61 901.25 1000.74 641.733 1262.98 1238.66 547.01 1970.47 587.038 1382.95 753.052 540.41 779.559 409.318 792.513 386.655 1239.37 655.534 1759.13 777.436 1002.29 340.418 718.522 1023.36 744.746 657.191 1269.44 2676.31 1147.57
674000 1101.34 2929.5 1276.24 1753 852.61 1045.92 937.788 491.146 1418.66 1101.54 3447.95 1408.16 2153.08 907.127 1003.63 643.489 1267.45 1244.33 545.427 1979.18 587.658 1387.68 755.58 546 779.496 410.86 793.965 389.454 1237.41 655.711 1767.22 782.197 1003.4 338.704 721.483 1021.86 746.988 655.382 1268.21 2679.86 1150.92
676000 1103.09 2947.02 1277.09 1754.79 856.185 1052.33 938.06 493.45 1426.51 1106.21 3463.25 1404.27 2164.15 912.179 1005.76 646.366 1273.06 1250.52 544.738 1987.87 588.801 1392.69 759.379 551.063 777.033 412.136 796.949 392.102 1235.59 655.285 1773.55 787.351 1003.2 336.448 725.309 1021.37 748.574 654.052 1266.56 2685.59 1154.25
678000 1104.04 2963.73 1278.55 1757.41 859.138 1057.6 936.36 495.501 1434.23 1110.58 3478.96 1400.41 2175.84 916.827 1008.13 650.066 1277.87 1256.42 544.129 1997.29 588.247 1397.55 762.457 555.081 773.576 414.08 800.849 394.834 1236.25 654.893 1781.27 792.011 1003.18 334.428 728.877 1021.28 749.319 652.517 1265.37 2691.08 1157.51
680000 1105.41 2980.38 1279.52 1759.8 862.272 1063.01 934.755 497.331 1442.25 1116.28 3495.21 1398 2187.65 921.057 1009.64 654.1 1283.55 1263.46 542.75 2004.96 587.645 1402.19 765.301 559.6 771.028 415.644 803.22 396.663 1236.42 654.308 1787.84 796.312 1003.75 333.122 731.937 1019.79 750.821 652.808 1265.07 2695.31 1160.75
682000 1107.4 2996.27 1281.35 1761.47 865.486 1069.88 933.144 499.435 1451.57 1118.48 3510.57 1397.75 2199.32 924.449 1011.24 657.748 1288.96 1269.21 541.954 2013.08 587.852 1407.37 769.046 563.667 769.12 416.658 803.895 398.633 1237.17 653.947 1793.18 801.144 1004.79 332.01 734.486 1018.01 752.838 653.143 1266.11 2699.5 1164.03
684000 1108.56 3013.2 1283.03 1763.27 867.918 1074.41 931.482 501.65 1460.64 1120 3527.46 1395.54 2210.67 927.729 1012.31 661.127 1293.9 1274.35 539.391 2020.02 588.393 1411.98 771.983 566.611 767.345 417.574 805.221 400.6 1237.52 654.364 1800.08 805.149 1006.06 331.845 737.31 1015.37 755.309 654.749 1264.88 2703.89 1167.07
686000 1109.53 3030.27 1284.08 1763.12 869.772 1077.96 930.997 502.855 1468.43 1123.17 3544.54 1394.31 2222.54 931.656 1015.26 664.761 1298.06 1280.51 538.864 2026.86 589.76 1415.99 774.117 569.929 764.146 418.605 808.163 402.37 1237.32 655.186 1806.27 808.962 1008.08 331.115 739.796 1013.19 756.894 656.801 1264.01 2708.94 1170.18
688000 1110.15 3046.96 1285.32 1762.65 871.852 1082.41 930.731 504.889 1475.97 1123.73 3562.54 1392.42 2233.23 934.735 1018.28 669.076 1303.3 1287.36 537.868 2035.32 589.615 1420.65 775.135 572.171 761.18 419.376 811.253 404.249 1236.46 654.924 1813.08 812.931 1009.6 332.108 741.272 1012.55 758.927 658.746 1263.72 2713.69 1173.26
690000 1111.38 3064.13 1286.79 1761.28 874.136 1086.8 929.866 506.644 1484.65 1122.81 3579.07 1391.34 2244.73 938.261 1021.26 673.612 1309.03 1294.51 535.787 2044.75 589.156 1424.97 776.785 574.377 758.257 420.248 813.109 406.546 1235.77 654.075 1819.56 816.074 1012.56 331.923 742.593 1011.86 760.777 660.749 1262.79 2719.47 1176.31
692000 1112.13 3080.15 1289.02 1761.19 876.406 1090.54 929.689 508.541 1493.95 1123.05 3595.97 1389.51 2256.91 941.854 1025.15 678.89 1313.73 1302.47 533.007 2055.25 590.569 1429.3 777.475 577.007 756.094 421.85 816.532 409.074 1234.36 654.004 1826.02 818.828 1015.5 332.209 743.573 1010.75 762.632 662.486 1262.55 2723.61 1179.55
694000 1113.46 3097.39 1291.14 1759.86 879.405 1095.02 929.181 510.676 1503.36 1121.59 3614.42 1386.38 2271.16 944.697 1028.55 683.403 1320.1 1309.82 530.545 2065.78 591.09 1433.49 778.999 576.914 753.799 422.152 818.994 411.897 1233.19 653.077 1831.22 821.66 1019.34 331.997 744.328 1009.58 764.327 664.014 1262.01 2727.16 1182.63
696000 1115.93 3116.02 1293.07 1758.56 881.114 1101.06 929.613 512.866 1513.26 1120.65 3633.34 1383.25 2286.07 947.348 1033.12 688.617 1326.55 1315.86 527.524 2075.77 593.081 1437.74 780.073 576.05 752.257 423.82 820.555 414.453 1230.76 651.987 1836.1 824.609 1020.67 332.86 744.838 1007.76 766.2 665.233 1262.14 2732.72 1185.84
698000 1118.01 3133.92 1295.43 1758.02 882.766 1106.08 929.941 514.509 1521.84 1120.54 3652.17 1380.85 2302.35 949.927 1037.62 691.213 1332.24 1322.44 523.572 2086.79 595.116 1441.17 782.251 576.642 750.191 425.18 822.253 417.668 1228.55 650.389 1840.21 827.912 1021.56 333.713 744.604 1006.6 766.338 667.426 1263.56 2738.54 1189
700000 1121.58 3151.86 1295.29 1757.35 884.034 1112.84 930.402 516.694 1531.55 1120.02 3672.28 1378.7 2318.83 953.052 1040.85 695.048 1338.39 1329.76 518.624 2098.51 597.148 1445.68 784.788 577.823 747.46 427.186 823.867 420.452 1227.11 648.472 1843.31 831.77 1022.06 333.349 745.493 1006.09 766.133 670.136 1265.5 2745.88 1192.38
702000 1124.82 3170.21 1296.19 1757.7 885.306 1118.91 930.109 519.065 1541.18 1117.74 3691.03 1375.95 2334.76 955.723 1045.01 699.503 1344.04 1336.55 514.177 2112.06 597.848 1450.85 787.192 579.351 744.973 429.366 823.661 423.099 1225.81 644.755 1846.92 835.103 1023.66 334.509 747.194 1006.62 765.818 672.83 1267.56 2752.57 1195.74
704000 1127.09 3189.44 1294.54 1758.42 886.948 1125.84 929.65 522.559 1550.96 1115.22 3710.6 1373.88 2351.79 959.4 1047.45 704.615 1350.84 1341.31 508.63 2123.71 598.285 1455.57 790.652 580.007 742.186 431.231 824.857 425.155 1222.95 642.384 1850.74 837.813 1025.97 335.543 749.993 1007.37 766.994 674.492 1267.03 2758.55 1199.02
706000 1130.49 3206.62 1293.26 1759.72 889.235 1130.53 929.383 524.868 1560.84 1112.4 3729.58 1372.83 2367.84 963.776 1050.4 708.935 1358.65 1348.02 503.519 2134.51 597.697 1460.21 793.972 582.245 739.178 432.755 826.103 427.928 1220.61 638.599 1854.89 840.508 1027.02 337.254 752.085 1008.27 768.485 675.778 1265.93 2765.39 1202.26
708000 1135.39 3225.43 1291.76 1760.69 891.489 1134.26 928.599 527.908 1569.59 1108.03 3748.78 1375.11 2383.54 967.971 1052.43 713.366 1367.98 1354.01 498.936 2143.59 597.722 1463.82 798.422 584.342 734.874 433.382 827.42 428.944 1218.16 635.618 1859.64 841.399 1028.56 338.957 754.8 1009.71 770.431 678.213 1264.05 2772.56 1205.5
710000 1139.11 3243.35 1290.2 1760.64 893.347 1137.99 928.518 530.774 1577.52 1103.98 3768.22 1377.98 2398.91 972.031 1056.71 718.809 1376 1359.44 494.183 2152.45 596.867 1467.59 801.756 586.321 732.27 433.86 829.157 429.825 1215.18 632.541 1864.33 843.003 1027.75 339.896 757.296 1011.36 771.566 680.459 1261.71 2779.44 1208.56
712000 1145.83 3261.98 1287.73 1759.79 894.676 1141.32 929.288 533.076 1585.83 1099.7 3787.3 1379.64 2412.86 975.537 1062.07 723.282 1384.32 1364.84 489.35 2161.53 596.626 1470.39 806.331 588.58 729.38 433.915 830.569 432.059 1212.2 629.825 1867.95 844.344 1027.85 339.824 759.23 1012.89 772.152 682.088 1258.75 2787.12 1211.55
714000 1151.75 3279.39 1284.01 1756.71 897.118 1144.49 931.887 535.656 1592.99 1096.49 3807.33 1382.05 2427.43 978.592 1067.02 726.77 1391.57 1370.63 484.819 2170.81 597.432 1473.6 809.851 590.579 725.586 433.179 832.921 434.733 1209.38 626.586 1870.53 844.986 1028.42 341.548 761.092 1013.68 772.632 683.647 1255.92 2795.32 1214.48
716000 1155.75 3296.54 1280.55 1755.05 898.587 1147.44 934.214 537.909 1600.5 1092.93 3825.65 1385.75 2442.43 982.917 1070.83 729.966 1398.57 1377.28 479.633 2180.76 597.596 1477.54 812.93 591.315 720.576 432.338 835.176 437.832 1206.17 622.915 1872.91 845.584 1030.55 342.713 761.511 1013.98 773.777 684.047 1253.43 2803.16 1217.23
718000 1159.19 3314.39 1276.89 1752.27 899.614 1151.04 937.248 542.164 1608.83 1087.96 3844.37 1389.44 2456.98 986.528 1074.37 734.339 1405.54 1382.66 474.96 2191.1 596.644 1481.69 815.496 591.037 715.145 431.388 836.895 439.243 1203.43 620.637 1874.46 845.527 1031.55 343.259 763.135 1015.02 775.04 683.906 1250.41 2811.1 1219.87
720000 1163.48 3332.87 1271.95 1747.88 900.368 1153.3 940.624 546.843 1617.55 1083.52 3863.11 1394.25 2471.99 988.762 1078.79 738.877 1413.57 1388.25 470.15 2201.13 594.264 1483.67 820.193 591.01 710.251 431.506 839.014 441.188 1201.13 619.309 1877.22 844.816 1032.39 343.592 764.266 1015.44 775.835 684.384 1250.14 2818.96 1222.65
722000 1167.7 3350.5 1267.9 1742.82 901.614 1156.4 943.857 551.408 1625.06 1079.27 3881.83 1398.46 2485.83 990.331 1081.58 742.713 1420.38 1395.01 466.646 2210.01 592.271 1487 824.296 590.471 706.18 432.652 841.699 444.095 1199.24 618.53 1879.88 845.231 1033.85 344.55 764.695 1014.44 776.253 686.184 1252.02 2826.96 1225.49
724000 1172.63 3369.68 1263.7 1736.47 902.953 1161.19 947.781 555.011 1632.18 1075.58 3900.28 1402.78 2500.06 990.233 1083.05 747.794 1425.64 1401.82 464.356 2216.9 591.883 1492.2 827.83 590.849 700.394 434.218 844.223 445.636 1198.33 619.905 1882.09 845.813 1035.47 345.986 765.193 1014.76 777.56 688.742 1255.06 2834.51 1228.52
726000 1179.2 3388.81 1258.09 1730.04 904.29 1166.77 950.934 559.316 1640.14 1072.04 3919.86 1406.98 2513.27 990.095 1084.32 753.003 1431.69 1409.62 461.694 2225.74 590.734 1497.44 830.515 591.356 695.378 435.303 846.388 445.993 1197.58 620.495 1885.01 846.657 1036.98 348.844 766.852 1015.14 778.505 688.826 1257.12 2840.23 1231.53
728000 1183.56 3407.42 1254.41 1724.99 904.41 1172.64 953.085 562.956 1649.8 1068.33 3938.62 1412.41 2526.18 991.654 1086.59 758.583 1436.44 1417.17 458.008 2232.98 590.596 1503.23 832.225 592.022 690.139 436.391 847.422 445.37 1197.22 621.649 1888.86 848.055 1038.77 350.557 769.837 1016.88 779.466 690.181 1258.52 2846.47 1234.6
730000 1188.89 3425.38 1249.84 1718.84 906.158 1177.78 957.572 566.524 1659.66 1064.67 3956.97 1417.03 2538.1 992.563 1087.46 762.477 1440.89 1423.62 454.531 2240.97 589.948 1508.34 833.174 593.486 685.697 436.366 847.574 444.426 1196.13 623.121 1892.27 849.567 1038.67 351.512 771.173 1017.05 780.283 689.852 1261.23 2853.5 1237.33
732000 1194.5 3444.52 1244.63 1712.6 908.458 1183.39 961.787 569.141 1668.96 1062.45 3976.07 1422.31 2550.29 992.606 1088.19 768.4 1445.16 1431.38 451.829 2248.91 588.641 1514.79 832.947 595.967 681.979 438.318 847.854 443.577 1194.35 625.52 1895.5 850.352 1039.06 351.988 773.219 1018.78 780.603 690.296 1264.01 2860.54 1240.35
734000 1199.17 3463.55 1240.01 1707.97 912.1 1185.59 965.698 570.849 1677.75 1059.73 3994.81 1428.81 2562.45 994.299 1088.98 772.45 1450.67 1438.51 449.413 2255.24 589.029 1519.78 834.804 598.405 678.531 439.322 847.04 444.969 1192.29 628.826 1897.53 852.348 1040.64 353.484 776.385 1021.06 781.504 692.01 1266.93 2865.58 1243.46
736000 1202.8 3483.07 1234.76 1703.12 914.801 1187.84 967.013 571.883 1686.63 1057.67 4010.38 1434.43 2575.94 994.573 1089.12 776.14 1455.48 1446.3 447.104 2261.9 589.1 1526 835.396 601.296 675.333 441.397 846.723 446.234 1190.23 632.667 1899.78 854.034 1043.16 355.593 780.396 1024.32 781.836 693.229 1270.68 2872.76 1246.53
738000 1208.54 3502.62 1230.29 1699.18 917.363 1190.94 969.154 572.927 1694.51 1057.52 4025.89 1439.74 2587.94 994.525 1090.46 778.549 1461.37 1453.45 445.315 2269.22 590.841 1532.34 837.82 604.45 671.51 443.921 847.012 447.179 1187.33 634.105 1901.9 856.581 1045.36 356.558 784.346 1027.51 782.752 694.593 1275.41 2881.35 1249.81
740000 1215.79 3520.45 1227.37 1694.42 920.502 1195.14 969.556 573.567 1703.05 1058.04 4042.83 1443.86 2601.11 993.591 1091.15 780.974 1466.47 1461.45 444.204 2275.74 590.839 1538.93 839.374 605.941 669.446 447.067 847.169 447.303 1184.48 635.051 1903.71 858.371 1047.12 356.898 788.141 1030.46 784.019 697.292 1280.26 2890.99 1253.05
742000 1221.76 3538.12 1224.4 1690.79 924.468 1200.21 968.947 574.941 1711.65 1060.42 4058.36 1449.85 2615.35 992.786 1091.97 784.371 1472.45 1468.94 443.211 2282.36 590.805 1545.62 842.843 606.24 667.789 450.701 848.259 446.198 1180.69 636.077 1903.47 862.113 1051.54 358.329 791.616 1034.16 785.872 700.25 1285.37 2900.07 1256.58
744000 1226.96 3553.75 1222.22 1686.58 927.801 1203.86 969.172 575.318 1722.02 1063.48 4074.11 1455.99 2630.64 990.73 1095.31 786.143 1478.3 1476.7 443.188 2286.91 591.196 1552.16 844.971 607.736 666.281 452.412 850.625 444.035 1178.57 636.101 1901.64 866.044 1055.52 360.209 794.294 1038.04 788.452 703.588 1290.91 2907.69 1259.99
746000 1232.22 3571.13 1220.62 1680.55 932.601 1206.96 971.037 576.028 1731.65 1065.68 4091.46 1462.52 2643.83 986.644 1099.41 789.35 1485.11 1484.09 442.638 2291.35 592.363 1559.35 847.243 609.215 665.549 455.324 852.459 441.768 1174.88 634.656 1901.17 869.076 1059.71 361.428 798.252 1041.38 788.681 706.654 1294.9 2916.36 1263.38
748000 1238.32 3588.78 1217.73 1676.88 935.9 1209.24 973.141 577.037 1741.08 1068.44 4106.07 1468.54 2658.62 982.075 1102.16 792.019 1490.94 1490.41 441.11 2297.59 592.928 1565.47 848.703 611.066 665.744 458.712 854.156 440.062 1171.45 634.899 1897.68 872.75 1062.61 364.432 801.993 1044.59 789.021 709.353 1298.88 2924.94 1266.64
750000 1245.97 3606.13 1213.45 1672.73 938.204 1210.34 973.745 577.618 1749.99 1071.97 4120.88 1476.24 2672.75 978.9 1103.42 795.743 1496.49 1498.77 440.414 2302.8 593.067 1570.77 850.21 613.561 665.705 462.62 856.604 438.493 1169.12 635.927 1894.51 877.524 1066.92 367.701 804.999 1048.06 789.084 711.389 1302.31 2932.97 1269.95
752000 1251.87 3623.54 1209.07 1667.66 941.767 1211.85 974.44 579.094 1759.77 1075.97 4136.67 1483.3 2685.4 975.147 1103.7 800.025 1500.84 1506.84 438.643 2307.91 592.33 1575.87 850.906 615.356 665.156 465.523 857.738 435.817 1165.61 637.212 1893.16 882.669 1069.98 371.071 808.705 1050.1 789.237 713.787 1305.42 2942.62 1273.04
754000 1256.41 3639.81 1205.42 1664.86 944.614 1215.17 976.106 579.408 1769.51 1077.92 4152.13 1489.25 2697.76 970.842 1104.6 804.39 1504.82 1514.64 437.419 2313.42 592.227 1580.75 852.261 615.308 663.805 467.756 858.662 432.861 1161.35 636.871 1890.92 887.333 1071.99 373.377 813.133 1051.61 790.788 717.875 1308.49 2951.65 1275.94
756000 1261.79 3656.08 1200.63 1659.88 947.514 1218.56 977.071 580.512 1780.75 1078.41 4168.07 1496.05 2710.23 968.273 1105.48 809.125 1508.51 1521.7 436.253 2317.96 592.271 1586.2 853.939 616.345 663.724 469.657 860.855 429.186 1159.23 636.108 1890.33 892.155 1073.11 375.089 817.814 1054.19 792.511 722.019 1311.34 2960.45 1278.99
758000 1266.75 3673.86 1197.41 1654.72 950.422 1221.52 979.367 582.269 1791.79 1080.62 4185.17 1502.13 2721.91 963.343 1105.93 813.544 1512.89 1529.42 436.238 2322.87 591.583 1592.99 855.799 616.743 665.086 471.785 863.328 426.777 1157.28 635.624 1891.83 897.09 1073.35 377.175 819.644 1056.25 794.186 725.298 1315.93 2970.26 1282.25
760000 1272.66 3691.07 1192.75 1649.25 952.139 1225.69 981.53 584.612 1802.87 1082.5 4200.75 1508.18 2731.9 957.873 1108.05 817.749 1517.36 1535.53 434.804 2327.29 590.767 1599.3 859.056 617.545 667.226 473.66 865.587 424.423 1156.16 634.735 1893.43 901.843 1072.55 379.061 821.909 1057.48 796.606 727.82 1320.02 2979.89 1285.34
762000 1278.99 3707.38 1186.54 1645.7 952.833 1229.15 984.998 586.59 1813.25 1084.82 4214.61 1514.62 2740.43 953.26 1109.89 821.89 1523.29 1540.91 434.262 2333.23 590.47 1604.07 861.806 621.015 668.95 476.318 865.34 421.647 1153.99 634.249 1895 907.341 1071.03 380.551 823.63 1060.2 798.628 730.749 1325.14 2989.26 1288.4
764000 1285.55 3724.15 1183.28 1640.84 954.771 1231.51 986.777 589.653 1824.06 1087.7 4229.51 1521.01 2750.96 949.064 1112.91 824.579 1528.18 1546.63 433.477 2341.14 589.844 1607.15 863.513 624.476 670.938 478.444 865.363 418.471 1151.76 633.704 1897.84 912.137 1071.21 382.996 824.972 1063.21 799.887 732.713 1330.8 2998.76 1291.6
766000 1291.98 3741.48 1177.81 1636.13 957.478 1233.08 989.556 591.678 1835.34 1091.06 4243.53 1524.6 2759.43 943.908 1115.62 828.136 1533.13 1551.89 432.483 2349.53 589.905 1610.69 864.405 628.425 670.193 479.928 863.922 415.679 1150.05 634.657 1901.15 918.622 1071.34 384.961 825.756 1066.22 802.678 734.452 1338.22 3009.24 1294.71
768000 1298.32 3759.42 1173.19 1630.65 959.366 1231.24 992.021 594.834 1846.46 1094.61 4258.31 1528.95 2767.39 936.708 1119.52 831.901 1538.84 1556.13 431.433 2356.64 590.527 1614.25 866.273 630.804 669.723 481.461 863.603 413.921 1147.67 635.513 1905.56 924.826 1071.23 387.576 825.046 1067.69 806.292 735.895 1345.41 3018.53 1297.69
770000 1305.28 3777.16 1166.53 1627.36 962.003 1230.18 993.308 598.777 1856.4 1096.08 4275.26 1533.21 2777.36 931.172 1123.34 835.714 1543.17 1561.5 430.403 2363.27 590.937 1617.9 867.322 632.726 667.44 482.102 863.66 411.884 1145.45 638.506 1911.09 929.975 1071.9 390.52 825.581 1070.18 809.366 738.499 1352.03 3028.01 1300.81
772000 1311.67 3795.35 1159.32 1624.76 964.829 1229.42 993.077 602.841 1867.12 1099.01 4291.73 1538.65 2786.76 925.171 1125.57 838.803 1547.94 1567.15 428.951 2369.84 590.191 1622.51 867.375 634.751 665.785 482.99 862.642 409.573 1142.96 640.248 1917.04 933.367 1073.4 392.359 826.294 1073.51 811.839 740.99 1361.17 3037.28 1303.86
774000 1319.62 3812.24 1151.6 1623.5 968.8 1228.49 992.406 606.127 1876.66 1103.16 4305.93 1543.98 2797.57 918.017 1125.34 842.697 1552.56 1573.09 428.053 2375.61 588.843 1626.91 868.109 636.282 664.102 483.496 862.126 408.566 1140.42 642.797 1921.78 936.411 1075.07 394.102 825.701 1077.14 813.281 744.009 1368.37 3046.87 1306.75
776000 1326.94 3829.84 1144.52 1623.4 972.998 1227.18 992.901 610.396 1886.12 1106.79 4319.33 1548.61 2807.86 912.287 1126.08 845.516 1556.1 1579.91 427.479 2381.58 586.371 1629.98 870.357 637.724 662.021 485.021 861.632 409.371 1138.56 645.072 1928.06 940.348 1075.8 396.035 826.254 1081.14 814.097 746.289 1376.08 3057.44 1309.84
778000 1334.55 3845.97 1138.61 1621.17 977.351 1224.85 992.808 615.027 1895.59 1110.38 4332.41 1553.72 2819.22 907.534 1126.95 847.871 1560.46 1587.32 425.665 2388.92 582.857 1632.06 872.146 638.623 659.445 487.415 859.809 409.513 1135.62 644.715 1934.62 944.222 1076.16 397.593 826.95 1083.6 815.426 749.414 1383.06 3067.72 1312.68
780000 1342.55 3861.29 1134.37 1620.05 982.195 1222.26 992.094 617.865 1904.95 1111.63 4345.85 1558.03 2831.17 904.668 1127.49 849.931 1565.71 1594.88 425.866 2394.7 579.713 1633.34 874.4 639.675 657.186 489.009 858.998 409.157 1132.37 642.075 1941.18 947.449 1075.91 399.065 826.879 1085.82 816.332 752.683 1391.07 3078 1315.45
782000 1351.73 3874.63 1130.94 1619.19 986.913 1218.76 991.736 620.525 1914.57 1113.24 4358.18 1561.66 2843.89 900.391 1128.78 852.35 1569.24 1603.53 425.48 2399.33 576.614 1636.23 877.848 640.284 653.796 489.53 859.455 408.258 1130.03 639.879 1948.6 950.119 1075.49 401.289 827.107 1086.76 816.544 755.679 1400.09 3088 1318.17
784000 1360.51 3886.68 1126.71 1618.48 992.183 1217.08 989.948 622.947 1923.54 1113.02 4372.33 1563.59 2855 896.592 1130.29 854.749 1572.48 1611 425.45 2403.41 574.35 1639.64 880.571 640.974 649.589 491.372 860.179 407.14 1127.3 638.918 1956.19 952.538 1074.66 402.711 826.858 1087.22 817.424 758.611 1408.85 3099.79 1320.77
786000 1368.66 3899.83 1121.47 1617.76 997.535 1213.99 990.004 624.419 1933.03 1111.37 4386.65 1565.61 2866.25 893.154 1132.76 857.919 1575.4 1617.4 426.579 2408.5 571.241 1643.84 883.705 639.956 646.591 493.807 861.729 405.336 1125.18 636.31 1963.17 954.892 1074.42 404.303 828.659 1085.98 817.713 760.769 1417.43 3111.37 1323.37
788000 1376.67 3913.47 1116.18 1615.83 1003.2 1210 990.227 626.98 1941.94 1111.47 4399.89 1568.43 2878.73 889.881 1136.81 861.138 1575.98 1624.12 428.731 2413.22 568.596 1645.69 887.785 639.175 642.812 495.646 864.505 402.947 1121.46 634.189 1968.84 955.779 1074.06 406.823 829.362 1084.88 816.844 762.657 1424.45 3124.81 1325.86
790000 1385.29 3929.28 1112.32 1614.09 1008.18 1206.16 990.993 630.061 1951.31 1111.75 4415.47 1570.73 2892.31 885.459 1140.61 864.991 1576.84 1630.06 429.324 2415.53 568.906 1649.39 892.876 639.668 639.47 497.272 864.725 401.57 1118.91 633.388 1975.49 956.192 1073.84 409.33 831.784 1083.38 815.42 765.71 1434.42 3136.36 1328.72
792000 1394.34 3943.26 1107.16 1611.16 1013.56 1203.54 991.466 633.407 1960.56 1112.32 4428.34 1572.51 2906.73 883.448 1143.79 868.68 1577.96 1634.41 430.128 2416.25 568.254 1653.54 896.04 640.554 635.154 499.301 865.274 400.949 1115.82 631.046 1984.6 956.306 1074.4 410.405 832.431 1081.55 812.591 768.623 1442.04 3149.81 1331.29
794000 1403.65 3956.51 1101.79 1607.54 1019.44 1199.97 992.935 636.028 1970.9 1113.51 4441.57 1573.07 2921.82 880.636 1146.12 873.227 1580.41 1636.32 430.821 2416.83 566.632 1657.99 899.832 640.397 630.754 501.325 866.131 400.584 1113.98 628.47 1994.51 957.002 1075.73 413.113 832.608 1080.06 810.197 770.196 1450.4 3160.97 1333.85
796000 1411.19 3971.48 1095.85 1604.14 1025.84 1194.98 993.983 637.82 1981.97 1113.87 4454.34 1573.94 2934.13 878.309 1148.86 877.2 1580.8 1640.65 431.397 2416.6 566.831 1662.93 902.918 639.85 628.147 504.597 866.37 400.668 1111.18 624.432 2005.76 958.377 1077.57 415.243 833.613 1078.79 806.874 772.556 1457.91 3171.61 1336.34
798000 1419.62 3987.21 1089.44 1602.03 1031.82 1191.13 995.192 640.049 1992.19 1115.71 4467.51 1575.29 2948.58 875.13 1151.2 881.322 1582.99 1643.37 431.26 2419.24 566.137 1666.7 905.408 639.044 624.136 507.388 867.115 400.427 1107.59 621.683 2017.4 959.545 1079.93 416.931 833.602 1075.99 804.082 775.205 1465.39 3180.63 1338.87
800000 1427.91 4002.43 1081.94 1599.95 1039.65 1188.86 996.055 642.964 2001.63 1118.15 4481.13 1575.44 2961.86 872.755 1153.58 886.212 1583.58 1646.59 432.202 2424.62 565.287 1667.07 906.95 640.849 619.267 511.034 868.621 401.956 1105.19 619.371 2028.95 960.695 1081.03 417.239 834.171 1074.08 802.367 777.341 1473.14 3187.94 1341.5
802000 1435.57 4017.05 1075.09 1597.87 1045.77 1182.32 998.918 645.167 2010.26 1118.7 4495.25 1575.74 2973.64 872.325 1155.7 890.257 1582.84 1651.21 432.424 2430.47 565.536 1667.71 908.862 643.301 614.066 515.417 869.889 403.687 1101.55 616.979 2038.57 961.409 1082.25 417.104 834.945 1073.41 799.669 780.625 1482.38 3192.73 1343.92
804000 1442.78 4033.51 1069.24 1596 1050.54 1177.31 1002.24 647.39 2018.59 1120.4 4511.17 1575.82 2985.95 871.772 1156.25 895.518 1582.95 1655.04 434.127 2436.08 566.625 1670.32 910.808 646.861 607.328 519.68 870.947 405.465 1097.07 614.485 2045.83 962.557 1083.76 417.765 836.499 1072.68 795.043 783.283 1491.46 3199.15 1346.51
806000 1449.02 4049.39 1064.57 1594.38 1055.55 1171.89 1005.01 649.793 2025.89 1121.88 4527.92 1575.68 2998.52 870.775 1155.66 900.487 1585.19 1659.5 434.481 2440.24 568.643 1672.93 911.956 651.24 601.239 523.985 870.74 406.306 1092.63 610.866 2052.78 963.94 1085.88 417.777 837.71 1072.93 790.904 784.932 1499.91 3204.7 1348.95
808000 1455.08 4063.65 1059.02 1592.13 1059.91 1166.16 1008.23 652.367 2033.28 1126.89 4542.55 1574.01 3008.74 870.274 1155.15 906.112 1587.67 1662.1 434.312 2444.98 569.489 1675.78 914.019 656.344 594.944 529.918 871.938 407.8 1089.2 606.644 2058.6 965.966 1088.15 417.273 838.014 1072.38 786.562 785.262 1508.37 3209.5 1351.22
810000 1461.03 4077.94 1053.5 1590.35 1064.98 1162.27 1011.08 653.568 2039.7 1130.57 4557.61 1573.21 3019.78 869.157 1156.38 911.521 1590.63 1664.64 434.511 2448.33 571.273 1680.62 915.516 662.548 590.883 535.29 871.016 406.955 1085.15 604.507 2062.49 968.454 1089.19 415.455 838.586 1070.63 781.566 785.27 1515.8 3214.18 1353.4
812000 1468.05 4093.52 1047.82 1588.62 1070.95 1157.42 1011.53 654.615 2047.56 1133.43 4571.44 1573.41 3030.39 866.943 1156.99 915.889 1593.17 1668.65 435.527 2452.86 573.221 1683.81 916.355 667.686 587.065 540.197 870.415 407.096 1080.57 601.008 2064.94 971.664 1089.58 413.234 839.122 1069.54 777.853 784.615 1523.09 3220.28 1355.5
814000 1476.22 4107.92 1042.49 1586.56 1078.33 1152.08 1012.58 656.384 2056.3 1136.57 4585.07 1573.87 3040.04 864.562 1158.03 919.447 1596.06 1673.11 437.285 2456.99 575.219 1687.5 916.988 673.071 583.203 543.958 869.745 408.071 1075.86 596.743 2066.09 974.972 1088.07 411.374 839.904 1069.37 774.402 782.764 1530.48 3227.65 1357.63
816000 1484.28 4121.91 1036.7 1584.26 1085.45 1148.19 1012.07 658.034 2066.48 1138.86 4598.82 1572.92 3050.73 862.033 1159.36 922.892 1597.89 1678.12 439.211 2460.42 578.049 1689.85 917.636 677.997 581.09 548.15 867.63 407.988 1070.71 592.73 2066.88 977.529 1086.52 410.511 841.047 1067.61 771.168 781.713 1535.48 3233.6 1359.56
818000 1492.2 4137.8 1033.36 1584.07 1091.37 1145.05 1011.26 659.352 2077.04 1141.62 4613.6 1572.96 3063.21 859.247 1161.01 927.448 1600.53 1681.79 441.605 2465.3 581.226 1694.07 917.954 683.419 580.173 551.851 865.624 408.401 1065.79 587.969 2067.17 979.273 1084.59 410.416 843.052 1066.89 768.711 781.53 1541.97 3238.02 1361.95
820000 1497.87 4151.93 1030.37 1584.14 1097.06 1142.48 1011.71 659.155 2088.3 1144.33 4628.6 1572.13 3076.99 855.702 1162.38 930.449 1602.71 1686.78 443.124 2469.53 584.279 1697.07 919.139 688.732 580.967 555.058 863.962 408.887 1059.38 585.227 2067.01 980.651 1081.83 410.175 844.241 1064.37 767.619 782.273 1548.48 3242.52 1364.19
822000 1502.63 4167.58 1028.65 1585.06 1103.27 1141.43 1013.27 658.298 2099.88 1146.5 4643.77 1570.88 3090.25 851.885 1162.52 934.278 1605.23 1691.65 445.222 2474.88 587.643 1699.92 921.322 693.892 583.272 558.868 863.443 408.102 1053.52 583.084 2066.44 981.811 1079.12 411.071 845.797 1063.11 765.977 782.617 1556.53 3249.2 1366.8
824000 1508.57 4182.8 1026.57 1584.59 1109.29 1139.21 1014.12 657.639 2111.08 1150.76 4658.83 1571.03 3104.35 849.326 1163.33 938.963 1606.8 1697.27 447.221 2478.26 591.149 1704.32 922.96 700.229 586.68 562.284 862.435 409.737 1048.47 580.203 2066.4 983.572 1077.93 411.877 846.418 1062.33 764.468 782.182 1562.84 3257.76 1369.61
826000 1513.64 4196.59 1024.85 1584.42 1114.31 1139.2 1016.65 656.298 2121.94 1152.66 4673.65 1570.46 3118.93 845.821 1162.83 943.541 1607.92 1703.43 448.469 2481.49 594.039 1706.78 924.192 704.54 588.622 565.981 861.706 410.917 1045.21 577.462 2067.79 987.66 1076.2 414.368 845.875 1061.64 761.628 782.583 1569.93 3266.98 1372.28
828000 1518.19 4212.59 1023.71 1583.5 1119.97 1140.19 1018.31 654.614 2132.92 1154.74 4687.63 1570.64 3135.16 842.816 1163.19 948.67 1609.98 1710.44 450.084 2487.2 596.662 1709.13 924.759 708.806 591.164 569.521 861.071 412.762 1040.96 575.775 2069.85 990.891 1074.97 417.084 845.126 1060.5 759.957 782.746 1577.56 3276.29 1375.25
830000 1524.02 4229.63 1024.96 1581.59 1124.06 1140.07 1020.41 650.885 2143.13 1155.08 4702.17 1572.22 3151.29 840.279 1163.02 952.3 1612.54 1717.18 451.697 2493.24 600.407 1712.07 926.008 713.226 594.059 574.379 860.073 415.072 1038.21 573.906 2069.88 993.92 1074.55 420.185 843.763 1060.13 759.892 783.372 1584.08 3283.1 1378.25
832000 1529.48 4245.55 1026.04 1580.16 1129.04 1141.99 1023.5 648.688 2152.56 1154.76 4715.39 1574.59 3168.03 838.842 1163.56 957.134 1614.97 1723.39 452.779 2500.53 606.148 1715.64 927.892 718.373 597.445 579.629 859.305 415.97 1036.14 573.658 2069.09 998.916 1074.85 422.88 842.993 1059.99 758.752 785.462 1590.29 3288.97 1381.58
834000 1536.15 4264.19 1026.07 1576.23 1133.02 1144.32 1025.46 646.78 2161.03 1156.37 4728.64 1579.05 3181.92 836.25 1163.74 962.301 1616.81 1727.21 453.355 2507.75 612.565 1720.58 931.136 723.819 601.267 585.51 858.144 416.907 1032.7 575.08 2069.66 1002.73 1074.6 425.301 843.174 1059.17 757.208 787.865 1596.41 3296.35 1384.92
836000 1542.5 4283.85 1025.18 1571.94 1136.19 1147.33 1027.07 645.25 2169.06 1157.36 4741.72 1584.5 3197.01 833.166 1162.56 966.942 1618.28 1730.39 455.145 2514.68 619.253 1723.72 933.639 728.186 606.738 591.334 857.037 417.587 1028.5 576.799 2073.27 1007.05 1075.48 427.726 843.953 1059.44 756.147 788.597 1602.7 3303.59 1388.27
838000 1549.52 4304.17 1023.87 1566.94 1138.59 1150.23 1027.88 643.352 2177.38 1161.19 4755.22 1589.04 3211.59 828.919 1160.61 972.507 1617.95 1734.23 456.077 2522.49 624.616 1728.41 936.27 731.783 612.427 596.133 856.47 419.303 1026.81 580.021 2077.24 1011.25 1075.49 429.223 843.971 1059.75 755.288 789.409 1609.92 3310.75 1391.66
840000 1554.65 4325.11 1023.22 1561.82 1141.36 1153.16 1030.72 640.219 2186.78 1162.86 4769.08 1593.18 3224.89 823.184 1160.44 977.505 1618.31 1738.94 456.272 2530.89 631.223 1732.62 938.235 735.74 617.544 601.399 854.764 421.137 1025.06 585.6 2079.65 1015.5 1077.24 430.599 842.842 1058.3 754.55 790.403 1617.31 3318.33 1395.02
842000 1562.08 4345.63 1023.38 1556.76 1142.57 1155.46 1033.39 636.317 2194.77 1164.1 4781.32 1596.56 3237.26 816.987 1160.12 982.044 1619.42 1742.86 457.552 2537.88 636.553 1738.24 938.936 739.796 622.492 606.428 855.121 421.546 1024.5 589.548 2080.68 1020.58 1078.43 431.403 842.831 1056.36 754.492 791.859 1623.04 3324.35 1398.09
844000 1569.58 4368.06 1022.97 1550.96 1143.99 1157.42 1036.37 633.178 2201.29 1166.17 4794.8 1600.68 3250.02 812.08 1160.99 986.824 1621.81 1746.59 458.815 2545.12 640.75 1744.82 939.706 744.123 627.541 611.088 855.691 422.192 1024.26 592.643 2082.41 1025.84 1080.49 432.616 842.679 1053.99 754.799 793.886 1628.63 3329.2 1401.38
846000 1577.03 4389.56 1023.8 1543.56 1146.07 1158.38 1039.34 630.63 2205.69 1168.86 4808.35 1604.19 3263.28 805.952 1162.98 992.693 1623.89 1751.7 458.766 2551.81 646.288 1752.17 941.101 747.971 631.809 615.925 856.634 423.198 1023.93 595.317 2086.17 1030.27 1081.29 432.907 843.047 1052.01 753.726 795.819 1634.78 3332.39 1404.58
848000 1586.69 4409.9 1025.14 1535.7 1148.08 1159.47 1043 628.008 2211.81 1171.64 4822.05 1608.98 3274.78 797.929 1165.06 998.333 1624.77 1757.03 459.876 2557.57 652.728 1757.55 944.024 752.224 636.759 621.384 857.708 424.248 1023.48 599.524 2090.53 1033.12 1082.21 434.589 841.266 1049.65 753.251 797.683 1641.98 3335.29 1407.88
850000 1596.69 4430.76 1028.63 1528.82 1151.37 1161.26 1046.52 626.353 2218.4 1172.51 4837.11 1612.79 3287.76 791.444 1166.19 1003.76 1626.06 1760.65 460.969 2563.33 659.028 1761.9 947.391 758.546 641.784 627.075 860.388 426.476 1022.36 604.24 2094.07 1035.96 1083.71 435.315 838.768 1046.02 754.595 798.95 1648.36 3339.1 1411.39
852000 1606.69 4451.75 1030.88 1522.31 1154.15 1164.02 1050.51 625.666 2225.64 1172.14 4853.08 1617.16 3300.02 784.759 1165.82 1008.98 1626.76 1762.99 461.437 2568.1 665.383 1766.89 951.409 764.057 647.436 631.487 862.937 428.66 1021.65 606.89 2098.08 1039.55 1086.01 437.349 837.215 1042.08 755.31 801.831 1653.55 3344.1 1414.87
854000 1615.93 4471.72 1032.43 1515.74 1155.26 1168.82 1055.76 624.84 2233.03 1171.23 4866.84 1621.19 3313.13 779.347 1166.2 1014.15 1628.37 1766.19 460.932 2572.66 672.844 1772.33 955.708 769.335 650.942 634.747 865.662 430.853 1020.87 610.515 2102.76 1043.99 1089.88 440.079 837.493 1037.35 755.571 805.464 1658.59 3350.46 1418.48
856000 1625.57 4491.64 1032.65 1512.4 1156.39 1173.5 1058.23 624.55 2238.8 1171.36 4878.49 1625.33 3326.33 773.716 1167.16 1018.53 1630.56 1768.17 459.452 2576.12 679.006 1776.58 959.69 775.714 655.011 638.026 868.491 433.022 1020.92 612.392 2108.04 1049.11 1093.86 442.695 837.462 1033.44 756.788 809.043 1661.1 3358.51 1421.95
858000 1633.61 4510.29 1033.22 1510.32 1157.34 1176.48 1058.37 625.591 2246.07 1171.19 4891.53 1628.11 3340.45 769.085 1168.7 1021.86 1634.24 1770.51 458.491 2578.67 683.317 1781.27 963.946 780.305 657.907 641.487 871.507 435.234 1021.9 613.828 2113.66 1054.71 1096.9 445.063 836.738 1029.75 757.51 811.566 1663.73 3366.76 1425.28
860000 1642.37 4530.4 1033.59 1506.5 1159.63 1179.87 1058.95 627.479 2252.72 1170.99 4905.95 1629.81 3356.3 765.495 1169.94 1024.95 1636.79 1772.75 455.689 2581.29 687.436 1787.38 968.84 784.047 661.333 646.007 873.03 436.782 1022.78 615.328 2118.39 1060.24 1100.18 446.611 836.62 1026.69 758.699 813.618 1666.73 3375.25 1428.69
862000 1652.29 4552.29 1034.63 1503.37 1162.4 1181.74 1059.25 629.244 2259.6 1169.38 4919.36 1632.25 3372.24 761.744 1172.61 1027.04 1639.56 1773.35 452.908 2583.65 691.618 1793.69 973.913 787.312 664.549 651.615 874.064 439.26 1024.37 617.448 2123 1065.02 1102.34 448.657 835.27 1025.9 760.222 815.898 1669.54 3384.88 1432.19
864000 1662.55 4572.78 1035.12 1500.01 1165.36 1182.25 1057.67 630.062 2265.33 1165.54 4936.29 1633.5 3387.66 757.273 1174.8 1030.54 1644.07 1773.31 450.457 2585.26 697.188 1801.97 978.111 790.36 666.89 656.918 874.071 440.907 1027.43 618.27 2129.24 1069.45 1105.18 451.603 836.603 1026.39 762.334 817.999 1671.79 3393.21 1435.64
866000 1671.51 4593.65 1034.56 1496.85 1167.1 1180.95 1057.15 630.767 2270.4 1161.62 4954.06 1634.54 3400.96 754.991 1175.27 1033.06 1647.74 1774.89 447.74 2588.71 703.266 1809.98 982.466 793.26 672.208 661.764 875.485 442.309 1030.42 617.59 2135.96 1073.27 1107.61 454.956 836.929 1025.02 763.605 819.574 1674.46 3401.2 1438.95
868000 1683.66 4613.43 1035.03 1492.54 1168.45 1180.78 1057.49 631.004 2276.27 1157.66 4970.87 1635.95 3415.7 752.667 1175.35 1036.34 1650.91 1777.21 446.495 2593.33 709.48 1817.05 985.686 797.331 678.619 667.559 876.526 444.728 1032.7 617.611 2139.91 1077 1109.8 459.786 835.57 1024.51 764.613 821.828 1678.86 3409.61 1442.5
870000 1697.6 4635.06 1036.34 1487.86 1171.19 1180.57 1057.19 631.978 2283.02 1154.71 4989.5 1638.74 3433.54 750.584 1175.02 1039.28 1655.04 1777.5 445.999 2599.78 714.226 1825.25 988.695 801.599 684.886 672.864 876.846 445.368 1035.64 617.597 2143 1081.43 1110.6 463.968 834.788 1023.72 765.975 823.631 1680.02 3420.28 1446.27
872000 1709.81 4655.89 1038.27 1482.28 1173.62 1182.91 1056.75 630.796 2291.1 1153.1 5007.32 1640.66 3451.98 749.436 1175.76 1044.04 1659.68 1777.91 445.035 2603.46 718.921 1830.85 991.769 805.968 691.184 678.232 877.752 445.934 1039.74 617.755 2146.61 1088.06 1111.63 466.37 834.042 1023.32 767.482 824.525 1680.36 3430.39 1450.02
874000 1721.67 4677.07 1038.55 1477.54 1176.9 1183.48 1055.61 628.491 2297.41 1150.96 5025.71 1643.81 3471.57 747.013 1179.43 1049.55 1664.65 1779.41 443.109 2607.89 723.004 1838.4 996.202 811.29 695.98 683.96 880.954 445.48 1044.46 619.485 2147.07 1093.83 1111.58 469.187 832.609 1023.68 769.15 826.25 1680.63 3441.31 1453.86
876000 1733.33 4697.07 1038.61 1472.07 1179.9 1184.3 1054.76 626.114 2304.09 1150.42 5043.16 1646.82 3490.78 746.538 1183.67 1053.65 1669.46 1781.42 441.623 2613.86 726.433 1845.2 1000 816.606 700.33 689.649 882.158 446.263 1047.38 621.225 2146.28 1098.36 1110.92 473.282 831.237 1023.71 770.801 827.788 1681.31 3450.54 1457.53
878000 1745.37 4715.5 1038.37 1464.86 1183.16 1187.54 1055.04 623.831 2311.47 1150.04 5062.35 1649.55 3512.44 743.53 1186.98 1055.77 1673.71 1783.43 441.704 2619.08 730.189 1852.69 1002.6 821.786 704.804 693.604 882.678 446.713 1047.75 623.061 2144.61 1102.72 1109.81 475.649 829.778 1023.68 771.816 829.159 1681.86 3458.43 1460.93
880000 1757.61 4735.55 1038.61 1458.05 1187.07 1190.24 1052.9 621.056 2318.61 1150.34 5080.31 1652.67 3535.65 741.303 1189.94 1058.08 1679.29 1785.24 441.366 2626.09 734.492 1861.03 1005.07 827.708 708.987 697.332 885.085 446.808 1049.61 624.894 2144.45 1107.68 1108.82 476.738 826.152 1023.93 774.423 829.739 1683.9 3464.84 1464.54
882000 1769.92 4753.97 1039.69 1452.31 1191.34 1193.18 1051.3 619.508 2324.73 1150.26 5095.5 1656.72 3557.26 738.424 1192.31 1061.83 1685.92 1788.89 440.788 2633.28 739.533 1870.8 1008.7 834.424 713.627 700.082 887.131 447.655 1051.25 627.741 2142.4 1113.82 1107.58 478.185 822.626 1021.72 777.698 831.293 1686.07 3471.62 1468.28
884000 1780.59 4773.01 1040.88 1445.45 1194.09 1197.63 1050.2 617.73 2331.94 1151.2 5110.75 1659.75 3576.41 734.379 1193.58 1066.18 1691.83 1795.19 439.641 2638.39 745.178 1879.84 1011.46 838.687 717.729 703.34 887.335 449.344 1053.08 629.286 2140.7 1121.59 1107.86 478.186 818.664 1021.68 781.456 831.969 1688.21 3478.57 1471.82
886000 1791.2 4792.11 1041.36 1437.1 1197.52 1203.26 1048.37 617.6 2338.53 1153.21 5127.48 1662.02 3593.86 729.679 1195.88 1070.61 1697.14 1803.75 438.862 2643.21 750.314 1888.36 1013.9 843.499 722.1 706.737 887.579 449.477 1054.54 629.622 2140.17 1127.82 1108.75 480.708 812.002 1021.68 783.759 832.489 1689.39 3488.38 1475.35
888000 1800.16 4808.41 1041.86 1428.42 1200.11 1210.81 1046.38 616.043 2348.18 1153.11 5142.65 1662.9 3612.29 726.72 1199.71 1075.94 1703.13 1812.31 438.971 2648.65 755.837 1896.29 1016.32 849.091 727.032 708.877 889.588 448.368 1056.49 629.92 2139.31 1135.01 1107.74 483.529 805.35 1020.85 785.401 833.025 1689.44 3495.31 1478.74
890000 1808.68 4823.78 1044.53 1417.79 1204.12 1217.64 1043.39 615.086 2359.52 1154.1 5157.96 1664.67 3630.14 722.728 1204.12 1079.84 1709.85 1821.89 438.323 2656.06 760.672 1906.83 1019.52 854.521 732.767 712.296 889.655 446.693 1056.61 629.484 2136.13 1141.67 1105.54 485.469 799.976 1020.18 785.704 832.792 1691.79 3505.76 1482.21
892000 1817.67 4839.88 1048.36 1407.67 1207.94 1223.09 1040.99 612.968 2369.79 1154.76 5172.69 1666.2 3647.6 718.273 1209.48 1082.46 1716.05 1832.61 437.401 2664.2 765.278 1916.61 1022.77 858.48 740.39 715.896 889.619 445.411 1056.5 628.21 2132.64 1147.04 1102.74 487.47 794.644 1019.37 786.194 833.925 1694.42 3514.71 1485.56
894000 1825.94 4855.8 1052.09 1395.67 1211.75 1228.36 1039.1 609.046 2380.92 1155.73 5186.81 1669.25 3668.01 714.655 1213.4 1086.12 1722.04 1842.53 437.929 2672 768.796 1925.35 1026.64 865.227 746.983 720.612 889.616 443.521 1055.35 626.909 2127.72 1152.3 1103.46 488.945 790.375 1019.59 786.901 834.075 1693.8 3522.83 1488.9
896000 1834.63 4871.36 1055.8 1383.05 1215.7 1234.46 1038.21 605.071 2390.8 1157.71 5201.42 1672.53 3689.21 714.09 1218.85 1089.68 1727.22 1853.37 438.059 2681.02 771.752 1934.46 1031.32 874.128 753.965 723.739 890.016 442.219 1053.18 627.953 2125.68 1157.29 1100.65 490.117 784.624 1019.53 786.012 832.606 1695.32 3529.61 1492.41
898000 1841.6 4888.01 1059.17 1369.57 1220.04 1237.88 1036.48 601.925 2399.81 1159.06 5215.23 1673.74 3709.59 713.134 1224.17 1092.18 1731.72 1861.64 439.27 2691.45 773.877 1943.14 1035.79 878.418 760.106 727.171 888.586 441.575 1051.21 628.174 2124.43 1163.26 1100.25 491.569 779.447 1017.43 785.86 832.751 1696.85 3537.75 1495.58
900000 1849.6 4904.83 1061.76 1357.82 1223.78 1242.06 1036.33 598.26 2408.63 1159.75 5226.95 1674.77 3729.8 713.468 1230.56 1094.46 1736 1869.17 437.633 2703.78 775.048 1952.64 1039.13 881.467 767.203 731.637 887.199 440.29 1049.36 629.607 2122.81 1168.98 1099.07 492.378 775.217 1017.4 787.085 832.146 1697.14 3547 1498.81
902000 1857.34 4922.83 1065.49 1347.92 1227.24 1247.95 1035.57 595.157 2416.98 1160.87 5238.04 1676.34 3749.01 714.839 1236.58 1096.66 1741.18 1877.41 436.115 2716.62 775.968 1961.7 1043.53 883.014 774.435 737.172 888.156 438.554 1046.75 630.786 2118.15 1173.28 1099.01 493.792 772.023 1016.5 789.293 833.834 1696.62 3555.18 1502.2
904000 1864.26 4938.94 1070.17 1338.84 1228.21 1256.4 1037.43 592.313 2424.08 1162.21 5250.58 1677.26 3769.08 716.18 1240.96 1100.54 1747.17 1886.22 435.429 2727.39 776.447 1970.66 1047.16 882.017 780.37 743.269 889.117 436.437 1047.03 632.061 2112.07 1177.58 1099.94 494.932 770.241 1017.76 790.65 835.564 1696.79 3562.5 1505.66
906000 1871.66 4955.98 1078.32 1330.78 1231.11 1264.27 1039.43 591.039 2432.2 1163.81 5262.87 1678.13 3787.75 716.124 1245.02 1104.29 1752.76 1896.31 435.191 2736.15 778.973 1981.74 1049.06 881.44 786.243 749.4 890.599 436.343 1047.84 635.031 2109.04 1179.98 1101.7 497.223 766.317 1018.53 791.859 836.754 1696.88 3570.91 1509.48
908000 1878.74 4972.01 1084.72 1324.05 1234.9 1271.02 1041.26 590.422 2440.1 1165.81 5272.76 1678.09 3807.46 716.244 1247.16 1110.01 1758.3 1905.64 433.319 2745.25 781.304 1992.44 1051.83 882.169 792.796 753.736 891.996 435.64 1048.41 638.02 2104.65 1183.64 1104.44 499.662 761.49 1018.63 793.33 838.926 1695.95 3580.24 1513.16
910000 1882.82 4987.63 1089.84 1316.19 1238.11 1276.04 1043.76 589.976 2447.74 1165.25 5283.93 1678.38 3824.88 716.949 1249.87 1115.2 1762.94 1916.25 432.34 2754.63 785.791 2003.14 1054.49 883.702 799.149 757.268 893.252 435.132 1047.32 642.669 2102.01 1188.62 1106.41 500.597 756.334 1019.98 793.24 841.104 1697.16 3590.88 1516.77
912000 1886.29 5004.95 1093.95 1309.65 1242.02 1280.02 1045.8 588.818 2455.87 1163.78 5295.17 1679.48 3843.93 717.257 1251.24 1118.4 1766.17 1926.78 430.571 2766.4 790.566 2012.63 1055.93 884.62 807.258 760.776 893.473 435.186 1046.61 646.848 2098.39 1192.14 1109.4 502.334 751.952 1019.29 791.881 843.835 1698.29 3598.66 1520.17
914000 1891.11 5021.56 1099.68 1304.67 1246.53 1284.47 1047.06 587.728 2464.53 1160.58 5304.29 1681.16 3863.39 717.192 1252.12 1120.99 1773.36 1937.88 427.598 2776.94 795.397 2021.76 1056.89 886.729 814.535 765.311 893.26 434.655 1045.4 652.159 2097.09 1194.63 1113.29 503.436 746.599 1019.72 790.539 845.338 1695.89 3604.06 1523.49
916000 1895.24 5038.05 1103.72 1297.07 1251.67 1290.47 1048.9 585.754 2470.12 1157.68 5314.71 1682.13 3884.29 716.555 1253.01 1123.93 1779.9 1948.04 425.41 2786.87 799.443 2031.21 1058.73 887.333 822.035 769.734 893.002 433.16 1045.5 655.456 2096.63 1197.54 1116.25 506.943 741.247 1020.55 789.05 845.351 1696.37 3609.21 1526.71
918000 1898.07 5056.01 1108.9 1286.92 1256.49 1296.95 1049.56 583.406 2475.49 1155.38 5325.12 1684.4 3903.64 716.453 1255.92 1126.51 1785.67 1959.28 424.091 2798.1 804.291 2040.68 1061.04 887.434 829.516 773.078 893.387 432.162 1045.16 660.138 2095.96 1201.33 1118.04 508.54 737.727 1020.64 788.259 844.637 1698.09 3617.02 1530.09
920000 1901.21 5072.03 1114.02 1278.9 1261.9 1304.34 1052.67 583.03 2480.1 1151.75 5334.72 1687.8 3922.49 715.621 1257.97 1129.81 1790.38 1970.13 422.575 2810.35 809.306 2046.77 1062.57 888.199 835.29 775.517 890.644 431.597 1047.8 666.168 2095.08 1205.18 1121.06 509.552 735.508 1019.65 787.783 843.07 1699.49 3623.25 1533.38
922000 1904.21 5087.49 1120.52 1270.34 1267.46 1311.36 1056.56 581.831 2483.66 1149.44 5343.62 1690.73 3941.81 716.013 1261 1132.36 1794.76 1980.04 420.882 2821.38 813.815 2053.67 1064.16 888.341 841.124 778.493 889.105 431.269 1050.07 673.214 2096.83 1208.34 1123.38 510.577 732.959 1017.64 786.942 841.676 1698.05 3629.64 1536.62
924000 1908.16 5101.86 1124.83 1259.5 1272.15 1320.74 1061.1 579.912 2487.13 1147.13 5353.1 1692.63 3959.17 714.59 1264.69 1135.24 1799.59 1990.01 420.948 2831.41 819.331 2060.44 1064.64 888.026 847.201 781.327 888.456 430.509 1051.77 679.683 2099.82 1212.06 1125.45 510.486 728.662 1016.2 785.508 841.278 1699.52 3638.76 1539.82
926000 1912.59 5118.14 1126.98 1251.33 1277.27 1328.65 1067.62 579.094 2493.3 1144.22 5362.3 1691.94 3977.56 711.98 1268.14 1139.14 1805.64 2000.61 421.19 2842.6 824.591 2069.24 1067.37 888.102 853.344 785.103 888.411 429.923 1054.94 683.993 2103.81 1215.48 1128.82 511.332 724.41 1014.25 784.209 838.787 1701.83 3646.84 1543.38
928000 1917.68 5135.94 1130.71 1244.33 1282.5 1339.65 1073.24 577.581 2500.19 1140.56 5373.63 1692.66 3999.04 713.185 1272.03 1141.41 1810.14 2012.25 423.472 2852.46 829.649 2080.43 1069.22 887.078 861.284 787.058 886.673 430.237 1057.89 687.892 2107.46 1217.69 1131.45 512.504 722.14 1011.87 783.817 835.796 1705.81 3654.52 1547.33
930000 1922.17 5152.11 1132.45 1238.82 1288.01 1350.11 1079.58 574.623 2505.34 1136.79 5383.52 1694.26 4018.38 712.917 1275.25 1145.18 1815.19 2022.97 425.695 2862.29 834.811 2091.97 1071.7 885.788 869.577 789.028 884.854 430.137 1060.68 692.657 2109.47 1221.38 1133.5 510.203 718.337 1012.23 784.88 831.949 1710.18 3664.48 1551.09
932000 1927.41 5169.06 1134.5 1232.07 1293.2 1359.29 1084.24 571.195 2510.61 1131.53 5393.82 1694.7 4035.65 713.191 1276.07 1149.43 1821.52 2034.89 425.645 2871.03 839.983 2103.52 1073.88 884.115 878.922 790.902 883.863 429.054 1064.26 696.299 2109.6 1225.77 1132.96 507.691 714.42 1013.27 786.029 830.252 1715.59 3673.6 1554.58
934000 1934.39 5187.85 1134.6 1224.22 1299.69 1367.72 1087.82 569.605 2515.33 1127.44 5402.91 1695.4 4053.91 713.203 1278.6 1154.24 1827.5 2046.2 426.311 2879.68 845.478 2115.77 1074.92 881.152 886.956 793.013 881.777 425.818 1067.96 700.653 2109.74 1231.18 1132.45 506.131 710.892 1011.85 786.945 830.045 1719.53 3681.6 1558.01
936000 1939.43 5203.77 1133.85 1215.91 1305.72 1372.35 1092.53 567.274 2520.45 1124.29 5414.32 1697.18 4070.06 713.425 1281.69 1158.82 1834.68 2055.24 427.732 2889.22 850.14 2127.43 1076.94 877.381 895.754 795.637 879.746 423.196 1072.76 704.703 2107.93 1236.03 1132.06 503.252 707.602 1010.76 786.888 829.952 1722.88 3688.91 1561.2
938000 1945.46 5220.55 1132.37 1210.28 1312.5 1376.98 1096.55 565.579 2523.26 1125.3 5426.23 1698.34 4088.52 714.093 1285.32 1161.94 1843.16 2064.29 428.761 2896.39 855.313 2138.16 1078.43 873.752 904.059 798.066 876.375 420.152 1075.63 708.758 2105.34 1240.81 1130.6 500.115 702.905 1007.12 787.671 828.992 1726.39 3695.86 1564.26
940000 1950.13 5233.89 1133.34 1200.99 1319.15 1382.6 1101.07 565.735 2527.52 1127.78 5435.5 1703.87 4107.65 716.131 1289.64 1165.15 1852.86 2074.3 428.813 2905.3 860.089 2150.53 1082.49 870.029 910.486 800.381 870.446 417.192 1077.85 713.411 2103.48 1247.62 1128.55 496.641 698.603 1003.26 788.435 827.305 1729.33 3701.18 1567.47
942000 1953.36 5246.96 1135.55 1192.62 1326.73 1386.5 1105.27 565.606 2531.2 1131.37 5444.79 1709.22 4128.07 716.55 1294.83 1168.37 1862.32 2081.1 428.673 2916.03 864.755 2163.78 1086.88 865.574 918.695 800.966 862.692 414.191 1079.45 715.949 2099.1 1253.78 1126.3 493.311 694.46 998.19 791.446 825.887 1730.38 3705.1 1570.4
944000 1957.12 5258.89 1138 1185.77 1333.29 1392.41 1109.59 564.564 2535.5 1135.83 5456.86 1713.88 4147.84 719.648 1299.17 1171.34 1871.7 2091.54 427.413 2924.73 868.839 2175.78 1091.3 860.935 925.059 803.189 855.759 409.438 1082.2 718.323 2096.3 1259.59 1124.51 490.447 688.56 994.469 793.917 825.033 1731.92 3709.76 1573.51
946000 1960.91 5269.53 1140.71 1180.33 1341.14 1399.21 1113.82 564.397 2538.45 1138.55 5471.8 1718.5 4170.35 723.06 1303.14 1173.61 1879.44 2101.26 426.813 2934.71 873.612 2184.45 1094.84 857.508 929.718 804.067 848.066 405.523 1084.58 721.019 2093.28 1264.48 1123.52 486.657 682.11 991.38 794.977 823.194 1734.71 3715.76 1576.58
948000 1962.06 5282.96 1144.25 1175.29 1346.99 1408.44 1116.64 563.741 2543.31 1143.13 5482.31 1724.23 4191.91 726.552 1306.83 1176.57 1885.71 2109.59 427.347 2941.33 880.624 2192.91 1096.06 851.264 934.586 805.087 839.194 403.003 1086.59 723.291 2090.21 1268.51 1121.86 483.859 674.982 985.827 795.496 822.731 1739 3719.05 1579.33
950000 1964.32 5295.82 1146.55 1170.92 1352.11 1417.97 1118.86 563.081 2549.08 1148.24 5493.37 1729.92 4210.84 724.993 1309.55 1180.16 1891.92 2117.27 427.463 2944.9 888.691 2202.39 1096.72 844.936 940.128 806.482 833.042 401.394 1089.23 727.625 2088.13 1272.02 1121.94 480.874 666.488 980.652 796.078 821.781 1740.63 3721.4 1581.95
952000 1968.73 5309.89 1148.75 1166.93 1358.68 1425.31 1120.49 563.208 2553.15 1153.35 5503.86 1736.7 4231.4 722.631 1313.82 1184.49 1899.04 2124.33 426.156 2951.12 898.224 2210.62 1096.57 838.414 943.54 807.949 827.368 400.356 1090.02 731.545 2086.16 1275.87 1121.53 477.766 657.425 976.487 797.381 821.602 1742.78 3726.81 1584.76
954000 1972.01 5325.66 1149.88 1162.54 1367.47 1435.1 1123.14 563.03 2555.74 1158.18 5511.72 1743.04 4250.96 719.472 1316.44 1188.84 1906.95 2129.08 424.695 2959.52 906.425 2217.43 1097.91 830.93 945.565 809.534 823.759 399.644 1090.16 734.676 2084.73 1280.56 1121.81 475.333 648.539 970.987 798.059 821.344 1746.45 3734.46 1587.54
956000 1974.84 5340.38 1150.9 1158.9 1377.56 1444.84 1124.37 563.212 2555.38 1161.78 5519.97 1749.92 4272.01 716.065 1318.4 1191.22 1914.75 2136.08 423.153 2967.82 913.621 2223.58 1098.99 823.623 948.537 812.067 817.984 400.038 1089.31 737.253 2084.6 1284.84 1123.05 472.022 639.291 965.519 799.146 822.543 1749.73 3744.94 1590.31
958000 1980.69 5352.92 1152.7 1155.98 1387.11 1454.23 1124.55 562.032 2555.84 1165.46 5529.53 1754.73 4292.98 712.732 1322.19 1193.77 1924.22 2140.21 421.781 2977.87 919.5 2228.49 1100.56 818.063 951.607 814.733 813.387 400.674 1089.56 742.335 2083.71 1289.56 1122.32 467.471 629.647 960.899 800.28 822.604 1752.47 3755.15 1593.11
960000 1986.09 5367.6 1151.25 1153.42 1396.85 1462.82 1125.93 560.928 2556.25 1168.37 5539.03 1760.22 4315.84 712.558 1327.31 1197.06 1934.71 2144.17 420.083 2987.32 925.294 2232.95 1102.66 813.541 954.683 817.283 809.396 400.094 1089.44 748.549 2081.64 1296.72 1121.28 462.319 620.762 953.299 801.682 822.267 1755.29 3765.25 1596.06
962000 1989.01 5383.42 1150.63 1151.66 1406.17 1470.89 1126.95 560.074 2559.09 1168.97 5549.01 1764.13 4338.14 712.846 1332.05 1200.32 1945.02 2148.47 418.834 2996 931.65 2236.36 1105.46 808.871 955.233 819.769 804.044 401.529 1091.2 754.483 2081.17 1304.34 1120.6 457.907 613.348 944.583 803.208 820.379 1760.1 3773.86 1598.99
964000 1992.48 5396.91 1151.02 1150.03 1414.03 1480.6 1125.09 558.645 2562.8 1170.37 5558.69 1767.45 4361.02 710.336 1335.48 1203.52 1955.59 2152.51 417.554 3002.17 936.765 2242.53 1108.16 802.427 957.661 821.614 797.719 402.713 1093.19 757.419 2080.53 1311.63 1121.2 454.993 606.775 935.642 805.761 818.638 1764.84 3783.12 1601.74
966000 1996.68 5406.77 1151.44 1146.4 1420.72 1488.18 1123.41 557.658 2565.71 1171.48 5567.05 1772 4382.65 703.566 1339.91 1205.32 1965.85 2153.06 416.708 3008.35 942.925 2248.24 1111.16 796.735 956.038 824.355 790.149 404.198 1092.12 760.237 2081.51 1318.3 1120.9 452.651 599.873 929.572 808.604 818.444 1769 3793.96 1604.05
968000 2000.02 5416.81 1152.65 1145.44 1428.21 1497.06 1124.32 557.23 2568.18 1175.53 5577.1 1776.72 4402.09 696.917 1344.51 1209.57 1972.77 2150.91 413.898 3012.08 948.931 2257 1112.13 791.266 955.472 829.068 787.53 402.957 1094.22 764.046 2082.75 1323.69 1122.43 449.924 593.599 923.986 810.196 819.566 1770.76 3803.89 1606.64
970000 2003.73 5428.43 1154.18 1143.75 1437.28 1502.09 1124.2 556.598 2569.02 1177.34 5586.19 1782.88 4419.48 689.381 1348.54 1214.09 1978.48 2148.46 411.079 3014.45 956.461 2265.72 1114.13 785.549 957.555 834.515 784.807 403.25 1096.52 767.877 2087.11 1328.9 1122.95 445.924 588.956 917.441 811.504 819.124 1773.73 3813.14 1609.12
972000 2008.92 5438.02 1156.43 1143.89 1446.37 1509.17 1124.17 554.596 2573.56 1178.52 5594.12 1787.87 4435.82 680.108 1352.53 1218.15 1982.19 2147.47 406.795 3018.37 963.639 2270.16 1117.21 781.71 957.475 838.969 783.314 403.045 1098.98 772.41 2090.14 1334.41 1124.63 443.112 584.838 912.299 810.814 819.948 1775.22 3820.82 1611.51
974000 2015.25 5447.43 1156.19 1144.24 1456.89 1518.1 1124.99 553.447 2579.73 1179.94 5602.14 1795.7 4452.03 672.552 1355.82 1221.8 1984.82 2145.87 403.711 3024.53 969.431 2274.73 1120.32 778.795 957.432 842.749 782.924 403.526 1101.58 777.559 2092.02 1338.12 1125.97 439.934 579.599 906.545 810.618 819.992 1777.61 3830.24 1614.12
976000 2020.52 5456.56 1155.07 1146.31 1467.57 1524.7 1127.21 552.035 2586.33 1181.46 5612.57 1803.74 4469.69 667.465 1360.39 1226.5 1988.45 2142.81 400.761 3026.37 974.95 2280.18 1124.88 775.136 957.713 846.501 783.303 404.109 1103.64 784.299 2094.81 1342.1 1127.75 436.003 574.68 902.288 810.014 818.491 1783.53 3839.63 1617.01
978000 2024.56 5463.56 1153.75 1146.56 1476.94 1532.8 1130.51 552.598 2592.69 1184.43 5625.11 1811.59 4486.71 662.252 1366.11 1231.17 1992.6 2142.26 396.185 3027.91 980.136 2286.59 1129.01 771.478 956.918 849.679 781.05 405.283 1107.43 789.919 2096.85 1346.62 1129.63 433.234 570.386 898.707 807.09 818.543 1788.08 3846.71 1619.84
980000 2030.23 5471.77 1151.68 1147.78 1485.37 1540.01 1130.15 552.354 2597.66 1182.75 5637.95 1820.9 4506.18 657.929 1369.63 1235.4 1998.07 2141.61 392.255 3031.33 984.238 2293.03 1131.87 768.428 958.237 852.791 780.261 408.027 1111.98 794.146 2100.31 1350.93 1131.36 432.249 562.922 896.269 804.968 819.268 1791.66 3855.22 1622.73
982000 2038.27 5477.88 1150.05 1146.6 1493.86 1546.45 1129.07 552.453 2603.61 1182.84 5654.9 1828.64 4522.92 650.372 1371.35 1239.2 2005.15 2144.22 387.795 3037.25 988.081 2299.12 1135.4 765.542 960.898 855.085 778.278 409.915 1113.85 798.267 2104 1354.71 1134.56 431.71 555.107 892.725 802.597 820.077 1798.05 3863.97 1625.62
984000 2047.07 5486.45 1150.61 1145.94 1502.96 1551.38 1127.33 552.494 2610.91 1180.34 5671.35 1834.59 4539.2 644.789 1372.49 1241.46 2012.51 2146.71 385.179 3042.97 995.861 2305.63 1140.4 763.319 964.244 858.036 777.017 411.565 1117.14 805.831 2107.27 1359.57 1136.23 432.13 548.603 889.541 799.05 821.887 1805.95 3872.54 1628.96
986000 2053.83 5492.72 1148.21 1144.89 1510.18 1555.21 1126.74 554.634 2620.07 1178.07 5687.79 1841.75 4556.22 637.981 1374.36 1244.67 2022.33 2146.55 382.311 3045.04 1004.62 2312.45 1145.23 761.767 966.772 860.444 777.019 412.327 1121.58 814.289 2111.59 1364.11 1139.65 432.826 542.65 883.481 797.548 821.865 1812.22 3881.63 1632.19
988000 2061.09 5501.86 1144.93 1144.08 1518.61 1561.34 1125.34 556.796 2630.06 1174.88 5704.31 1849.76 4573.37 633.085 1376.27 1246.21 2031.9 2148.1 379.332 3046.21 1014.45 2320.71 1150.22 758.321 968.843 862.825 775.223 411.479 1125.07 823.032 2114.09 1368.34 1143.54 433.274 539.271 878.228 797.155 820.712 1816.75 3889.99 1635.48
990000 2066.92 5509.44 1143.73 1143.76 1526.94 1566.17 1122.75 557.921 2638.54 1172.74 5718.67 1855.94 4589.32 627.142 1376.21 1248.94 2040.21 2151.98 377.35 3048.51 1022.45 2329.23 1154.82 755.369 971.302 865.034 774.029 411.734 1125.82 829.89 2117.08 1372.12 1147.55 435.887 536.791 873.853 795.695 819.84 1822.61 3897.11 1638.54
992000 2072.98 5515.12 1145.75 1143.85 1535.8 1569.02 1119.69 558.774 2649.34 1166.01 5734.03 1861.84 4607.79 623.465 1375.26 1250.32 2048.67 2155.25 375.641 3051.9 1029.47 2338.19 1157.36 753.349 972.036 868.387 771.921 412.492 1128.45 836.744 2120.15 1376.22 1151.41 438.267 536.818 871.464 793.448 818.588 1827.94 3904.74 1641.7
994000 2080.01 5522.69 1148.03 1143.7 1544.27 1570.36 1117.97 558.612 2658.36 1158.98 5750.71 1867.17 4623.07 619.081 1374.16 1249.11 2057.28 2157.71 374.376 3054 1031.9 2347.65 1158.93 751.022 972.684 872.638 770.801 413.091 1130.25 841.909 2124.76 1380.72 1154.55 441.059 536.562 870.522 791.308 817.897 1832.16 3909.38 1644.49
996000 2084.83 5529.36 1148.2 1146.15 1552.68 1575.36 1117.74 559.265 2663.62 1153.08 5767.75 1874.68 4640.91 613.903 1371.29 1249.14 2065.47 2158.18 371.49 3054.16 1032.6 2356.45 1161.08 750.545 974.048 875.784 771.052 415.115 1133.03 848.236 2127.19 1386.11 1158.73 443.841 537.944 870.48 788.061 817.21 1837.13 3915.91 1647.45
998000 2090.71 5536.12 1148.85 1147.8 1561.27 1581.28 1116.32 560.61 2668.88 1146.33 5788.2 1884.55 4657 607.934 1368.03 1247.81 2073.09 2158.16 368.577 3051.96 1034.78 2366.91 1163.06 751.552 977.177 878.503 773.235 416.167 1135.94 856.475 2130.11 1391.99 1162.39 446.088 540.302 870.141 784.133 817.038 1841.8 3919.97 1650.53
1e+06 2098.39 5540.06 1149.06 1151.44 1569.44 1586.95 1115.9 562.01 2673.18 1140.6 5811.8 1895.21 4674.62 601.565 1366.28 1248.25 2080.66 2160.59 365.461 3049.97 1039.83 2377.3 1163.8 752.839 979.02 882.005 774.227 416.25 1138.79 863.49 2135.13 1397.61 1165.31 448.283 542.188 867.024 781.692 819.351 1839.69 3921.95 1653.68
1.002e+06 2106.36 5547.08 1150.98 1156.78 1577.08 1593.83 1116.55 562.364 2674.85 1135.8 5835.28 1905.03 4692.93 592.788 1367.19 1247.59 2087.61 2163.65 363.68 3047.59 1043.49 2388.02 1164.45 755.19 982.658 887.044 776.304 415.503 1141.76 870.032 2139.27 1403.98 1168.19 451.73 544.113 862.219 780.265 819.214 1835.74 3925.91 1657
1.004e+06 2114.6 5549.91 1150.97 1159.61 1586.01 1599.87 1117.67 561.992 2677.07 1131.78 5861 1913.71 4711.46 586.328 1366.68 1247.75 2094.94 2165.77 361.251 3046.99 1047.35 2401.62 1166.88 759.624 986.489 889.851 778.193 416.307 1142.89 877.969 2143.88 1408.53 1170.17 454.545 546.529 858.521 780.312 819.728 1832.77 3931.01 1660.46
1.006e+06 2123.01 5555.68 1153.01 1162.87 1595.24 1608.52 1120.64 563.444 2677.1 1125.98 5884.69 1923.08 4729.16 576.735 1364.57 1248.56 2101.87 2168.44 359.312 3047.88 1050.37 2413.33 1169.07 765.774 988.965 892.99 778.465 416.027 1144.44 884.159 2148.78 1415.95 1172.78 455.629 547.884 854.375 780.703 819.899 1830.61 3935.23 1663.88
1.008e+06 2130.15 5563.24 1156.93 1165.22 1603.43 1614.15 1123.43 564.912 2678.04 1119.71 5906.3 1931.28 4749.44 566.83 1363.98 1249.97 2106.85 2169.78 356.916 3046.73 1051.15 2424.73 1170.47 770.226 991.102 896.184 773.722 415.168 1146.75 890.923 2154.05 1422.85 1176.15 456.667 549.705 851.168 781.351 820.198 1829.54 3938.23 1666.94
1.01e+06 2137.4 5570.32 1161.39 1169.02 1611.27 1619.84 1127.34 567.2 2681.08 1116.54 5927.75 1940.39 4771.47 561.544 1363.55 1251.22 2111.62 2165.9 355.941 3043.69 1052.28 2436.97 1171.97 774.285 991.609 898.939 769.427 412.604 1148.48 898.125 2161.19 1428.83 1178.52 456.364 551.93 848.603 783.707 819.791 1829.86 3940.84 1670.22
1.012e+06 2143.37 5579.59 1165.26 1173.61 1616.69 1623.05 1131.18 569.519 2687.43 1115.41 5951.36 1949.87 4795.32 555.421 1360.25 1251.82 2117.11 2162.77 355.343 3041.43 1054.63 2447.41 1172.98 779.335 991.602 902.418 768.528 410.839 1149.61 904.952 2171.35 1435.93 1179.94 456.181 554.307 847.758 787.485 820.055 1830.21 3945.68 1673.92
1.014e+06 2150.19 5588.56 1168.85 1177.91 1622.53 1626.04 1133.49 571.26 2694.09 1113.53 5972.95 1959.72 4817.99 549.62 1356.58 1253.91 2122.23 2157.23 353.309 3038.54 1055.66 2460.13 1172.71 783.404 994.717 905.397 767.22 410.175 1151.42 908.598 2181.84 1441.94 1180.7 458.006 555.233 846.511 790.392 820.502 1830.23 3951.87 1677.38
1.016e+06 2155.31 5599.83 1172.94 1182.92 1629.44 1629.39 1136.73 571.562 2697.22 1112.81 5995.17 1969.65 4838.41 542.639 1353.94 1258.13 2124.98 2152.54 352.043 3034.38 1057.15 2472.74 1171.65 788.659 1001.29 908.042 764.256 409.333 1151.9 912.515 2189.29 1446.48 1182.57 459.026 554.235 843.75 791.409 819.272 1832.46 3958.37 1680.61
1.018e+06 2159.51 5612.3 1175.85 1187.48 1636.73 1633.12 1141.35 571.755 2700.28 1112.42 6020.45 1979.6 4859.41 540.405 1352.4 1259.77 2127.72 2150.08 350.78 3028.59 1059.95 2484.7 1169.03 792.651 1007.13 908.718 761.609 409.138 1152.52 916.399 2195.52 1451.33 1184.33 459.156 553.548 842.328 793.109 818.519 1833.51 3964.64 1683.95
1.02e+06 2164.05 5621.78 1181.73 1192.65 1644.71 1635.72 1146.47 573.082 2702.07 1110.76 6043.82 1989.2 4878.25 539.212 1350.55 1260.77 2129.93 2148.54 351.04 3020.38 1065.16 2494.17 1164.92 795.473 1012.93 909.5 761.976 408.62 1154.25 922.227 2202.21 1455.43 1186.31 459.167 552.705 842.171 795.894 817.379 1836.94 3969.44 1687.29
1.022e+06 2169.9 5629.01 1184.82 1199.4 1651.43 1640.17 1149.25 572.763 2703.31 1108.12 6066.81 1999.84 4899.95 538.744 1347.96 1261.37 2131.97 2148.26 350.743 3012.76 1070.83 2503.98 1160.79 797.187 1017.01 911.042 758.976 407.787 1157.79 926.222 2208.86 1458.71 1188.26 460.143 551.358 837.974 799.11 816.39 1840.98 3975.21 1690.38
1.024e+06 2177.59 5638.22 1184.63 1205.05 1661.13 1645.02 1151.85 573.265 2707.03 1103.56 6089.75 2006.81 4921.7 538.73 1344.75 1260.41 2132.21 2149.79 350.545 3004.94 1076.6 2513.73 1159.91 799.621 1022.57 913.651 757.207 405.874 1160.79 931.389 2213.42 1459.96 1190.12 461.923 549.899 833.051 802.671 817.499 1844.58 3981.83 1693.58
1.026e+06 2186.06 5647.25 1185.1 1209.56 1670.28 1648.56 1152.47 575.592 2708.29 1100.84 6113.24 2013.72 4943.95 539.271 1345.05 1260.17 2136.47 2145.88 350.681 2999.58 1080.57 2521.99 1158.46 799.162 1029.97 916.159 753.467 403.598 1161.71 935.743 2221.71 1463.79 1191.52 462.994 547.064 827.235 807.071 819.166 1848.63 3984.45 1696.66
1.028e+06 2193.88 5655.28 1186.9 1213.81 1678.82 1651.66 1154.53 578.305 2709.19 1096.23 6134.73 2019.75 4966.98 539.923 1344.77 1258.67 2139.02 2145.46 350.328 2993.18 1084.71 2532.7 1156.92 800.277 1036.33 919.86 750.2 401.948 1165.29 939.86 2228.67 1465.51 1193.31 463.062 545.171 821.756 809.731 820.609 1848.31 3985.73 1699.53
1.03e+06 2202.67 5666.97 1188.44 1215.14 1687.67 1658.05 1156.31 580.057 2709.7 1090.06 6154.49 2024.47 4988.55 539.098 1343.84 1258.48 2140.41 2144.12 349.498 2983.73 1088.51 2542.89 1154.1 800.357 1043.65 923.816 748.341 399.857 1170.89 945.699 2233.85 1466.25 1194.42 462.384 544.735 814.419 811.665 822.282 1851.58 3985.22 1702.17
1.032e+06 2212.85 5674.29 1188.81 1216.75 1698.12 1663.65 1157.88 580.861 2710.18 1084.3 6176.35 2027.01 5006.68 538.137 1342.43 1259.53 2142.64 2138.76 349.363 2972.22 1093.8 2551.92 1150.79 798.08 1052.33 928.274 746.232 398.419 1175.29 952.041 2240.84 1465.95 1195.77 464.147 544.063 808.235 814.833 822.916 1855.27 3986.52 1704.66
1.034e+06 2222.94 5686.66 1190.4 1216.47 1708.44 1672.62 1160.3 580.452 2708.46 1079.7 6195.99 2028.5 5027.09 538.503 1343.67 1259.89 2146.45 2135.77 348.746 2960.64 1100.26 2562.69 1148.92 797.335 1059.03 931.789 743.459 396.74 1181.8 959.582 2248.11 1466.65 1196.43 465.111 544.764 801.61 816.338 825.668 1859.72 3985.52 1707.58
1.036e+06 2236.29 5695.01 1191.21 1216.43 1717.8 1683.04 1162.23 579.88 2706.45 1074.8 6218.87 2030.9 5048.14 539.525 1344.63 1258.95 2152.22 2135.09 350.068 2942.78 1107.08 2571.64 1145.36 799.115 1066.46 935.055 741.637 394.016 1191.01 965.63 2256.5 1467.73 1195.92 466.171 544.063 796.061 817.41 829.964 1865.03 3984.87 1710.63
1.038e+06 2252.19 5705.51 1190.35 1217.86 1725.39 1696.89 1166.48 578.81 2706.16 1071.1 6242.2 2032.89 5069.29 540.726 1344.71 1256.08 2156.96 2132.23 349.759 2924.7 1111.35 2582.15 1143.07 798.743 1073.01 937.909 738.759 392.675 1198.83 970.258 2265.41 1470.14 1198.42 466.295 544.477 791.066 818.752 833.911 1870.96 3984.41 1713.77
1.04e+06 2265.77 5716.12 1191.62 1218.83 1732.61 1709.26 1171.17 577.782 2707.07 1063.57 6265.67 2035.47 5089.16 540.963 1345.92 1254.08 2160.87 2128.39 348.82 2908.49 1115.12 2591.5 1141.39 798.833 1078.91 941.564 736.004 393.67 1206.37 975.584 2271.78 1470.68 1198.57 464.614 542.607 787.594 818.037 837.159 1875.06 3983.47 1716.5
1.042e+06 2277.99 5724.07 1190.72 1220.17 1739.92 1719.84 1175.53 577.657 2710.02 1058.06 6289.9 2038.89 5105.37 541.287 1347.6 1251.55 2163.75 2124.29 347.596 2898.06 1116.46 2602.78 1139.03 798.9 1083.86 943.953 736.396 395.929 1213.82 981.464 2279.9 1469.83 1198.76 463.339 541.344 786.347 817.379 840.374 1879.95 3980.72 1719.32
1.044e+06 2290.03 5729.9 1187.71 1222.4 1747.8 1729.32 1178.94 576.516 2711.34 1054.05 6313.36 2039.8 5122.28 542.779 1349.07 1249.91 2166.78 2117.57 348.066 2886.04 1118.89 2612.35 1136.3 798.117 1089.33 945.855 732.763 396.515 1222.25 986.094 2289.1 1467.67 1198.62 462.159 541.255 782.45 815.747 843.759 1883.53 3979 1721.63
1.046e+06 2299.22 5735.2 1182.96 1224.32 1754.04 1739.65 1181.87 575.957 2714.66 1054.54 6339.2 2040.64 5142.2 544.549 1350.27 1249.71 2169 2111.14 347.933 2873.95 1122.14 2618.23 1134.15 799.185 1096.8 948.923 730.569 396.774 1230.37 989.16 2299.25 1467.32 1196.93 460.468 539.979 777.286 814.178 849.171 1886.42 3979.5 1724.2
1.048e+06 2309.94 5741.68 1178.81 1226.62 1760.24 1751.51 1181.3 575.051 2719.35 1056.47 6361.28 2043.5 5163.99 548.955 1351.94 1250.22 2167.77 2107.29 346.397 2862.65 1127.58 2623.33 1130.92 799.065 1103.79 951.766 725.711 398.253 1240.55 991.606 2308.98 1466.39 1197.44 458.582 538.1 772.02 813.677 851.952 1888.84 3980.63 1726.85
1.05e+06 2320.81 5747.42 1176.59 1231.75 1764.59 1760.77 1177 574.241 2724.56 1058.28 6388.05 2046.84 5189.18 552.918 1355.46 1251.2 2169.35 2102.25 343.536 2853.28 1134.22 2628.65 1126.53 797.967 1113.41 953.773 723.03 399.665 1252.74 993.701 2318.19 1463.74 1198.07 458.543 536.587 766.491 813.254 857.143 1889.9 3979.23 1729.82
1.052e+06 2332.39 5753.01 1175.19 1235.92 1769.2 1770.36 1174.45 574.562 2725.28 1056.44 6415.51 2049.24 5214.67 553.974 1359.07 1253.71 2168.12 2095.93 342.297 2847.8 1139.45 2634.47 1122.11 798.446 1125 955.517 717.716 399.359 1264.92 995.488 2327.95 1459.06 1197.18 459.253 535.009 764.122 812.893 861.539 1889.03 3982.43 1732.7
1.054e+06 2345.29 5759.98 1174.25 1239.85 1773.91 1779.08 1169.7 574.139 2728.72 1055.6 6443 2050.71 5239.57 558.109 1360.8 1256.34 2167.5 2089.14 341.219 2843.05 1146.7 2640.49 1118.51 800.028 1138.07 956.626 711.628 397.29 1277.88 997.74 2337.56 1452.71 1195.58 460.598 534.37 760.086 810.974 865.287 1887.63 3986.5 1735.66
1.056e+06 2357.71 5768.88 1175.39 1240.39 1779.32 1788.34 1163.88 573.925 2731.35 1055.08 6470.87 2051.92 5264.49 562.279 1364.84 1258.51 2170.03 2080.52 341.67 2838.38 1153.53 2644.48 1113.61 801.289 1150.18 956.566 706.807 394.523 1290.01 998.014 2344.88 1444.91 1192.77 461.06 533.187 754.503 811.332 868.195 1888.67 3987.29 1738.34
1.058e+06 2369.33 5777.78 1175.97 1242.8 1783.72 1796.65 1160.89 574.078 2734.23 1054.04 6499.23 2053.74 5287.49 565.853 1371.02 1258.29 2169.45 2073.17 342.799 2834.43 1161.2 2649.58 1107.86 800.196 1160.33 958.204 705.375 392.524 1302.95 996.306 2349.78 1436.73 1192.59 459.626 531.236 748.898 812.152 871.238 1889.72 3986.48 1740.95
1.06e+06 2382.72 5787.25 1178.24 1245.86 1788.42 1801.01 1154.97 572.3 2739.98 1054.09 6525.52 2057.04 5311.89 568.459 1377.14 1258.2 2170.52 2069.7 344.51 2830.5 1167.1 2654.69 1101.63 797.708 1170.34 960.232 703.958 391.151 1314.08 994.019 2355.85 1425.02 1192.3 458.026 530.253 745.39 812.199 873.379 1891.76 3984.6 1743.55
1.062e+06 2397.01 5793.3 1180.23 1251.75 1795.67 1804.69 1146.24 570.286 2746.69 1051.67 6550.16 2059.76 5336.41 574.817 1383.92 1259.29 2171.74 2069.6 348.051 2824.44 1174.69 2658.21 1095.89 793.659 1181.42 965.276 701.29 390.223 1324.19 991.182 2362.35 1413.05 1194.19 457.036 530.473 740.451 813.661 873.969 1893.79 3987.2 1746.45
1.064e+06 2411.2 5799.61 1184.1 1257.31 1801.19 1807.74 1138.52 570.593 2755.09 1047.87 6576.79 2060.8 5360.72 579.552 1390.23 1260.28 2174.77 2070.77 351.129 2819.7 1182.18 2663.9 1091.15 790.515 1192.47 969.849 701.375 390.212 1333.57 987.73 2370.62 1401.72 1197.54 457.729 532.237 738.049 814.639 876.626 1892.47 3990.29 1749.82
1.066e+06 2422.93 5806.4 1188.93 1263.78 1806.65 1813.05 1133.69 571.049 2761.96 1043.77 6603.24 2061.71 5387.74 585.04 1395.35 1261.45 2177.51 2072.57 353.684 2814.56 1188.12 2669.57 1087.54 786.828 1203.77 974.576 697.79 391.374 1345.21 983.176 2378.62 1390.16 1201.38 457.822 533.512 733.525 815.25 880.183 1896.07 3994.93 1753.36
1.068e+06 2436.49 5812.63 1192.45 1270.88 1812.19 1820.44 1131.47 570.237 2767.04 1040.97 6629.79 2064.9 5413.6 588.704 1401.31 1263.05 2179.05 2073.32 354.214 2812.09 1194.53 2674.72 1084.57 785.026 1213.81 979.491 695.417 393.998 1357.58 980.932 2387.49 1379.19 1205.1 459.646 534.014 725.918 815.632 883.302 1903.48 4001.42 1757.25
1.07e+06 2450.75 5820.24 1196.28 1272.8 1816.32 1827.88 1128.08 569.75 2769.25 1038.69 6658.96 2067.73 5438.19 591.979 1407.8 1264.09 2180.27 2076.29 355.51 2807.28 1202.51 2680.06 1081.54 781.289 1221.33 985.133 691.352 395.696 1368.82 979.51 2401.02 1369.35 1206.47 462.538 535.921 717.718 815.726 885.703 1909.1 4008.53 1760.94
1.072e+06 2462.17 5827.51 1199.96 1278.62 1820.47 1839.1 1125.22 568.334 2773.6 1034.42 6685.2 2068.5 5467.57 596.499 1416.24 1266.6 2177.93 2083.11 356.862 2805.49 1209.68 2684.37 1078.31 777.545 1227.87 989.343 687.736 396.288 1381.02 976.467 2416.93 1359.27 1207.45 465.714 536.756 709.86 814.893 886.408 1916.21 4015.36 1764.77
1.074e+06 2471.33 5835.09 1202.37 1284.89 1827.61 1850.04 1120.38 566.805 2774.62 1031.91 6709.46 2071.55 5495.7 600.742 1423.19 1269.23 2175.98 2088.39 357.837 2800.4 1218.19 2688.42 1075.75 773.95 1235.95 993.486 680.393 396.442 1395.92 972.328 2431.98 1352.96 1207.02 467.412 537.364 703.411 813.871 886.921 1921.18 4021.84 1768.31
1.076e+06 2481.77 5843.85 1206.65 1294.05 1834.26 1860.96 1115.4 566.804 2774.84 1029.41 6732.14 2074.23 5523.53 604.937 1429.16 1272.48 2173.87 2093.96 359.535 2797.59 1226.94 2693.17 1073.46 773.358 1243.9 998.643 674.528 398.319 1408.82 969.771 2448.2 1346.19 1207.07 469.499 537.972 695.648 813.043 886.123 1927.05 4025.33 1772.16
1.078e+06 2489.91 5854.84 1209.25 1300.73 1840.4 1868.77 1112.4 566.186 2775.04 1026.32 6753.75 2076.94 5549.02 613.374 1435.12 1275.26 2173.97 2099.56 361 2791.33 1232.85 2699.65 1072.16 775.472 1250.81 1002.67 670.138 400.447 1422.2 967.4 2464.48 1340.98 1208.17 472.295 537.758 690.744 810.614 885.299 1934.43 4029.91 1776.04
1.08e+06 2498.88 5860.29 1212.39 1308.75 1846.39 1875.28 1109.43 566.648 2775.58 1021.67 6777.25 2080.75 5579.88 623.235 1442.68 1276.19 2175.03 2106.45 364.767 2788.28 1237.16 2705.25 1069.79 776.354 1259.54 1005.54 667.149 403.156 1435.02 965.207 2479.05 1337.33 1208.99 473.424 536.843 684.119 809.394 884.169 1941.48 4034.38 1780.08
1.082e+06 2506.25 5867.5 1213.38 1316.04 1851.02 1883.44 1105.62 567.623 2777.2 1018.84 6802.2 2085.1 5609.97 632.74 1449.57 1275.46 2175.64 2113.65 368.092 2780.57 1243.44 2711.23 1065.99 778.755 1267.06 1009.42 664.922 405.843 1448.43 961.803 2493.96 1331.32 1210.79 475.088 537.31 677.496 808.476 883.724 1948.06 4041.5 1784.11
1.084e+06 2514.68 5876.88 1216.17 1327.31 1854.35 1895.58 1102.23 567.768 2780.22 1017.54 6825.05 2088.64 5646.04 643.744 1456.1 1277.18 2174.82 2123.49 372.804 2777.03 1250.98 2719.69 1064.46 780.732 1270.1 1012.31 664.198 407.298 1460.68 958.745 2509.37 1324.88 1211.42 476.999 535.664 672.552 809.99 880.809 1952.46 4046.31 1788.68
1.086e+06 2525.67 5887.08 1217.77 1339.1 1857.36 1904.06 1098.52 568.074 2782.23 1016.39 6850.66 2087.72 5679.91 657.212 1462.29 1279.36 2173.13 2135.54 376.433 2776.55 1257.78 2727.43 1063.64 783.06 1274.91 1015.04 662.897 408.931 1471.97 956.192 2523.91 1318.05 1214.27 477.84 535.707 667.914 810.412 876.796 1956.73 4048.86 1793.19
1.088e+06 2539.21 5897.28 1219.31 1349.81 1864.07 1911.38 1094.46 567.456 2785.75 1016.19 6871.23 2090.68 5716.1 669.609 1471.78 1282.63 2172.59 2145.92 382.365 2784.43 1264.37 2736.31 1062.67 788.162 1281.89 1016.37 660.083 409.486 1482.03 953.406 2534.95 1310.71 1218.58 479.769 535.973 662.925 815.421 874.601 1960.92 4052.66 1798.34
1.09e+06 2551.92 5906.5 1220.65 1357.84 1873.28 1919.1 1092.7 566.859 2790.02 1017.25 6887.77 2092.92 5751.58 684.895 1479.94 1286.26 2173.14 2155.38 387.056 2792.74 1269.69 2743.68 1062.04 792.008 1286.28 1016.26 657.429 412.013 1491.75 950.874 2547.67 1304.77 1222.14 480.336 537.527 657.455 820.173 872.661 1965.33 4058.42 1803.41
1.092e+06 2566.41 5920.9 1221.14 1363.75 1880.84 1924.62 1089.23 566.18 2792.82 1018.46 6904.77 2097.77 5786.16 700.335 1487.69 1290.54 2170.57 2164.82 392.68 2796.71 1274.14 2748.01 1061.54 795.345 1292.07 1017.64 654.543 414.452 1501.43 948.394 2559.1 1300.7 1225.38 481.044 540.933 651.843 825.582 870.891 1970.49 4066.06 1808.4
1.094e+06 2581.28 5934.99 1220.01 1370.89 1889.94 1930.72 1085.97 565.217 2794.25 1023.13 6922.85 2102.52 5820.68 716.191 1494.39 1296.55 2170.34 2176.45 397.89 2802.07 1278.18 2752.34 1062.96 798.675 1295.45 1017.8 650.315 418.401 1512.02 946.921 2570.08 1295.43 1228.6 482.283 545.249 648.341 832.31 871.014 1977.3 4074.49 1813.86
1.096e+06 2598.37 5951.59 1220.18 1379.07 1900.13 1932.9 1081.24 564.688 2796.41 1029.82 6943.89 2107.86 5855.37 732.752 1498.69 1301.34 2171.23 2187.44 402.661 2807.71 1283.73 2755.75 1062.23 802.421 1301.77 1019.01 643.917 421.144 1523.03 944.344 2578.72 1291.51 1231.89 483.405 549.342 646.561 841.455 870.314 1983.25 4083.81 1819.52
1.098e+06 2613.3 5969.05 1223 1385.95 1906.62 1937.36 1076.72 564.164 2797.22 1033.72 6964.89 2111.5 5888.91 750.478 1502.27 1305.48 2172.77 2197.55 408.662 2815.98 1288.69 2757.7 1059.43 804.919 1307.39 1020.76 638.595 421.505 1535.17 941.894 2586.31 1287.38 1236.34 484.548 552.139 644.961 851.833 870.866 1991.81 4094.62 1825.06
1.1e+06 2624.26 5985.61 1224.06 1394.81 1914.39 1940.08 1072.22 564.366 2801.05 1038.74 6986.86 2116.1 5918.6 768.371 1505.9 1308.43 2177.83 2205.98 415.404 2826.87 1293.6 2759.23 1056.88 810.237 1311.33 1022.35 631.349 421.336 1546.8 942.836 2591.73 1284.22 1238.32 485.624 553.895 644.077 859.022 868.83 2000.41 4105.63 1830.44
1.102e+06 2636.8 5999.39 1223.05 1401.53 1919.02 1943.7 1067.5 565.538 2805.77 1042.41 7005.89 2123.55 5948.17 784.195 1509.59 1313.75 2183.36 2214.7 421.468 2836.07 1298.66 2758.85 1053.98 813.911 1315.33 1025.16 624.815 420.494 1558.5 943.171 2597.51 1279.84 1240.35 487.174 554.867 643.643 863.447 866.487 2009.44 4116.52 1835.44
1.104e+06 2646.12 6013.82 1222.05 1409.73 1924.14 1948.55 1064.81 566.011 2809.62 1043.15 7030.99 2129.61 5976.89 803.504 1514.04 1317.59 2186.07 2221.93 427.253 2845.47 1300.66 2757.23 1051.64 816.535 1320.35 1026.53 619.265 418.679 1569.55 945.437 2602.97 1276.31 1241.84 488.555 556.649 642.191 865.027 866.047 2020.22 4129.15 1840.4
1.106e+06 2653.2 6033.43 1221.39 1417.32 1929.1 1955.11 1059.24 567.191 2811.87 1045.1 7055 2135.41 6003.05 823.156 1520.54 1319.82 2187 2230.39 432.297 2854.81 1301.91 2755.42 1047.42 820.788 1325.57 1028.38 612.106 416.999 1580.2 947.039 2609.99 1271.55 1242.89 492.386 559.066 639.765 867.093 863.975 2032.98 4139.07 1845.23
1.108e+06 2660.23 6050.81 1217.81 1425.32 1932.73 1961.61 1055.55 567.218 2811.25 1049.08 7078.39 2142.11 6029.09 842.154 1527.11 1321.47 2187 2239.62 437.74 2860.62 1303.89 2752.22 1044.37 823.792 1328.42 1029.63 604.498 414.47 1593.89 948.933 2613.87 1267.74 1243.96 497.486 563.408 635.814 870.137 860.611 2043.98 4145.68 1849.59
1.11e+06 2667.38 6066.2 1213.17 1436.69 1936.43 1966.84 1050.45 567.04 2810.94 1053.41 7099.21 2150.12 6053.44 859.699 1534.31 1321.28 2187.95 2250.56 443.823 2869.66 1304.95 2751.46 1042.67 824.295 1333.21 1027.71 597.525 411.662 1607.85 952.613 2617.76 1266.76 1244.74 502.664 565.3 630.162 871.211 858.412 2056.28 4154.81 1854.02
1.112e+06 2674.34 6084.28 1207.13 1444.14 1941.33 1974.74 1046.44 566.063 2811.27 1060.65 7121.75 2157.95 6074.95 876.483 1542.85 1324.57 2191 2260.98 449.654 2880.88 1305.56 2752.57 1038.67 823.752 1334.84 1027.09 592.164 410.481 1619.46 954.876 2620.23 1267.19 1244.03 506.382 566.898 626.777 871.169 854.733 2064.8 4165 1858.45
1.114e+06 2679.98 6100.06 1198.83 1452.75 1946.92 1980.29 1044.84 564.046 2813.19 1069.5 7138.33 2164.77 6094.53 893.551 1552.62 1325.67 2194.5 2269.17 454.321 2890.14 1306.33 2753.36 1033.77 823.671 1338.23 1025.77 584.634 407.982 1631.38 957.934 2623.43 1268.51 1242.9 509.769 569.318 623.27 873.023 849.055 2073.37 4174.22 1862.45
1.116e+06 2684.68 6113.42 1188.19 1459.88 1953.71 1985.26 1041.51 563.96 2813.38 1079.3 7153 2176.78 6114.85 908.275 1560.83 1330.25 2197.7 2278.25 458.688 2903.77 1307.27 2754.75 1029.77 822.43 1339.58 1025.32 579.736 406.23 1642.61 960.487 2625.76 1268.23 1239.72 509.729 573.246 618.743 874.493 844.818 2081.79 4185.02 1866.39
1.118e+06 2688.49 6125.08 1176.12 1466.66 1960.83 1989.67 1039.4 561.792 2817.34 1090.49 7167.82 2189.35 6129.14 923.373 1567.18 1334.77 2200.19 2287.77 463.576 2921.19 1307.15 2759.33 1024.98 822.189 1340.73 1024.28 574.014 405.778 1652.4 962.166 2628.1 1266.08 1235.54 509.743 577.861 616.207 877.29 840.531 2094.65 4193.19 1870.31
1.12e+06 2692.94 6138.42 1164.55 1473.51 1966.32 1992.68 1036.53 558.793 2820.75 1103.12 7185.26 2201.87 6140.99 940.185 1573.96 1338.33 2201.09 2299.17 467.776 2939.42 1306.55 2762.64 1019.49 821.235 1342.56 1024.66 568.951 405.716 1658.65 964.381 2633.41 1260.74 1233.92 510.527 582.797 611.422 879.528 838.948 2108.95 4203.11 1874.35
1.122e+06 2697.3 6154.17 1149.32 1481.81 1970.63 1996.32 1031.4 556.341 2823.23 1112.11 7202.9 2216.14 6153.91 956.79 1580.59 1341.45 2202.67 2314.21 471.586 2960.44 1306.61 2764.87 1014.87 821.742 1347.24 1026.33 563.669 406.58 1663.35 965.633 2636.95 1257.43 1232.73 511.859 587.729 605.057 879.983 839.108 2117.95 4214.07 1878.43
1.124e+06 2701.94 6165.09 1134.81 1492.86 1973.92 1996.35 1029.08 554.282 2824.2 1121.99 7223.15 2229.41 6170.92 975.725 1587.2 1345.79 2204.5 2326.02 474.659 2979.9 1307.25 2768.58 1010.34 820.281 1350.97 1027.19 558.744 405.665 1665.41 963.984 2637.11 1256.78 1232.33 512.141 592.629 599.279 883.168 839.862 2130.09 4223.25 1882.42
1.126e+06 2707.35 6171.59 1121.42 1502.79 1976.99 1994.72 1025.77 551.384 2826.57 1135.58 7242.5 2241.3 6186.93 993.627 1594.52 1350.47 2204.87 2336.6 474.938 2999.09 1307.28 2767.49 1004.38 818.986 1357.14 1027.25 553.39 405.507 1668.75 964.727 2633.25 1254.89 1230.3 511.903 598.336 596.407 884.998 838.738 2143.35 4229.81 1885.9
1.128e+06 2713.75 6176.25 1107.26 1511.57 1978.5 1997.15 1021.3 549.977 2829.59 1147.98 7262.7 2254.63 6201.25 1011.12 1601.41 1353.26 2204.05 2348.23 474.531 3018.01 1306.68 2764.44 999.593 816.545 1360.9 1027.69 549.821 404.186 1668.58 961.972 2629.01 1253.25 1228.86 511.818 604.26 590.886 885.544 836.954 2157.07 4237.55 1888.95
1.13e+06 2720.72 6181.55 1094.06 1523.72 1981.07 2000.78 1014.16 547.554 2832.73 1160.08 7283.05 2267.87 6216.4 1031.83 1609.15 1354.17 2206.57 2359.1 474.424 3034.4 1307.28 2764.09 994.415 813.267 1364.78 1027.65 544.935 404.761 1671.51 958.716 2624.71 1250.11 1225.83 511.636 611.025 585.387 885.416 835.83 2167.68 4245.58 1892.2
1.132e+06 2728.16 6186.43 1083.04 1537.97 1981.13 2001.58 1006.88 544.515 2836.34 1173.79 7304.58 2279.83 6229.73 1046.95 1615.62 1356.16 2206.12 2370.19 475.025 3054.71 1307.74 2764.4 988.442 808.861 1371.76 1029.52 542.774 405.082 1676.27 956.07 2623.92 1246.84 1220.44 511.849 616.369 580.819 884.166 833.592 2177.37 4252.42 1895.44
1.134e+06 2735.59 6192.17 1070.69 1551.88 1979.94 2004.51 999.862 540.351 2837.08 1189.42 7324.24 2290.83 6248.23 1062.91 1619.72 1358.23 2204.61 2379.78 476.473 3077.57 1307.98 2763.14 985.187 803.05 1375.19 1033.21 544.958 405.943 1683.13 951.645 2622.77 1242.51 1216.31 514.629 619.007 578.101 882.653 831.189 2186.56 4258.84 1898.75
1.136e+06 2739.3 6200.22 1055.97 1565.85 1978.87 2006.12 992.903 537.329 2839.57 1203.74 7341.56 2302.47 6267.46 1077.04 1623.15 1359.17 2202.92 2383.85 476.666 3098.17 1306.64 2763.65 982.068 798.851 1376.37 1037.22 547.507 406.367 1690.35 942.797 2623.41 1236.11 1212.98 516.023 622.552 569.358 882.171 830.764 2198.33 4266.69 1901.56
1.138e+06 2742.88 6201.37 1040.11 1576.6 1978.19 2008.66 984.801 533.388 2842.18 1215.78 7357.67 2313.37 6291.62 1088.81 1626.97 1359.01 2197.8 2388.44 478.203 3117.29 1307.92 2762.89 977.951 795.873 1379.18 1041.58 548.193 406.34 1701.53 932.925 2623.65 1230.18 1211.89 516.814 625.381 565.024 883.924 829.831 2207.8 4273.14 1904.13
1.14e+06 2752.42 6203.17 1024.25 1586.08 1976.28 2010.94 976.368 529.509 2844.06 1230.99 7375.68 2322.79 6315.59 1097.05 1625.41 1358.93 2196.89 2392.77 479.15 3134.78 1307.4 2760.98 973.866 794.766 1378.79 1044.35 548.908 408.751 1711.33 924.514 2625.83 1225.09 1208.81 517.273 626.553 561.095 882.794 831.02 2218.1 4282.51 1906.65
1.142e+06 2759.1 6205.7 1010.9 1593.04 1972.9 2015.33 968.661 525.673 2845.36 1244.8 7399.91 2332.63 6338.15 1107.71 1622.45 1361.41 2196.56 2399.77 480.448 3148.46 1307.34 2756.77 970.409 787.788 1380.59 1047.88 551.892 411.342 1724.59 917.557 2627.18 1218.09 1203.23 518.169 626.789 558.151 879.525 831.994 2229.44 4289.85 1909.19
1.144e+06 2768.4 6211.16 992.984 1601.86 1972.18 2022.03 962.933 523.98 2847.73 1260.05 7426.34 2340.73 6357.21 1121.71 1619.72 1363.21 2195.9 2409.32 478.683 3161.6 1307.7 2756.46 967.563 782.97 1383.64 1049.54 551.186 413.506 1735.72 914.74 2629.9 1214.13 1198.75 517.301 626.058 555.187 874.077 832.422 2241.72 4296.06 1912.16
1.146e+06 2777.56 6210.45 975.081 1612.26 1970.64 2030.24 956.283 521.597 2849.4 1273.53 7451.66 2348.5 6376.74 1135.29 1618.73 1363.71 2196.01 2419.58 479.685 3177.36 1307.54 2757.67 962.834 779.428 1387.78 1051.83 551.925 415.392 1750.36 909.753 2633.35 1208.76 1196.99 514.222 624.709 554.968 868.436 833.324 2254.75 4302.61 1915.27
1.148e+06 2783.38 6211.36 960.192 1621.36 1966.24 2038.99 949.094 518.07 2853.55 1288.14 7473.96 2357.34 6393.23 1149.71 1616.33 1365.49 2194.79 2426.65 481.655 3195.91 1308.54 2757.47 959.304 774.905 1392.07 1054.74 556.504 416.011 1761.96 900.96 2636.43 1202.06 1193.32 511.81 622.421 555.627 861.312 836.169 2268.61 4309.26 1918.12
1.15e+06 2791.26 6211.67 945.685 1629.86 1962.14 2049.09 942.17 515.353 2857.93 1299.73 7496.14 2367.34 6408.08 1161.83 1615.33 1369.57 2193.16 2430.26 484.974 3213.59 1307.97 2754.42 953.28 771.412 1395.94 1058.26 561.827 415.636 1772.37 892.548 2638.78 1195.68 1186.64 510.383 618.782 554.886 857.159 838.843 2283.53 4313.09 1920.66
1.152e+06 2799.06 6210.87 930.568 1639.34 1956.13 2059.81 940.469 512.177 2859.63 1312.26 7516.69 2376.29 6424.14 1172.31 1611.17 1372.08 2192.6 2435.25 487.563 3228.21 1307.98 2752.45 943.723 767.347 1401.84 1064.1 566.419 414.842 1785.7 884.661 2639.12 1188.64 1180.94 507.317 618.548 554.551 853.887 843.244 2301.92 4315.42 1923.23
1.154e+06 2809.95 6216.49 915.181 1649.84 1952.17 2072.18 937.441 508.437 2863.32 1325.78 7539.26 2384.19 6437.58 1185.51 1609.52 1372.27 2196.8 2444.37 489.163 3243.84 1309.58 2750.34 937.107 762.863 1406.48 1067.55 572.737 415.568 1799.13 872.819 2644.62 1181.22 1178.13 506.309 619.165 552.72 852.452 847.748 2320.22 4315.46 1926.64
1.156e+06 2819.31 6218.81 905.2 1660.52 1952.22 2085.67 936.353 504.484 2866.21 1341.79 7559.43 2391.17 6451.08 1202.45 1611.89 1370.38 2198.86 2453.67 488.917 3257.29 1314.48 2747.21 932.927 758.88 1408.84 1070.94 580.01 417.814 1813.12 864.393 2648.99 1174.02 1174.92 504.974 617.701 549.434 852.889 851.045 2337.7 4313.7 1930.24
1.158e+06 2828.39 6222.01 892.575 1669.69 1950.16 2098.25 936.518 502.29 2865.76 1359.7 7578.72 2399.8 6467.2 1213.15 1613.8 1369.4 2200.59 2461.89 491.241 3270.95 1319.03 2742 929.026 754.759 1407 1074.89 586.446 420.535 1826.74 857.262 2652.23 1165.47 1173.31 504.642 616.833 545.115 850.175 850.641 2354.3 4316.25 1933.47
1.16e+06 2833.78 6226.47 877.973 1679.97 1946.14 2111.19 936.278 501.359 2866.61 1379.45 7596.71 2408.64 6487.63 1224.19 1613.88 1369.26 2206.35 2469.82 493.857 3287.28 1322.7 2739.72 923.223 752.488 1406.58 1077.47 589.506 423.171 1842.16 849.044 2653.02 1160.41 1170.02 502.673 614.006 542.771 844.468 849.935 2371.51 4318.3 1936.75
1.162e+06 2837.06 6228.81 864.873 1690.54 1943.97 2123.94 931.349 502.187 2870.52 1397.47 7611.45 2416.58 6506.47 1232.52 1612.74 1373.37 2210.67 2478.9 498.393 3309.11 1326.59 2736.65 918.316 750.263 1405.62 1080.13 596.045 429.12 1858.9 839.386 2657.89 1155.06 1167.34 500.41 611.435 538.697 837.453 848.856 2388.77 4320.38 1940.21
1.164e+06 2839.4 6231.86 852.762 1699.91 1939.96 2141.37 927.178 504.402 2875.82 1413.09 7624.63 2425.16 6530.45 1245.09 1612.62 1377.34 2217.27 2484.53 503.342 3331.52 1330.92 2735.22 913.011 747.063 1405.08 1082.68 600.84 431.647 1873.52 831.1 2660.5 1147.77 1165.41 499.883 610.524 536.749 830.65 846.691 2404.9 4320.31 1943.8
1.166e+06 2840.08 6232.13 840.786 1709.1 1936.77 2163.99 925.422 506.919 2883.08 1425.98 7634.5 2435.18 6552.54 1261.35 1611.91 1382.87 2223.82 2486.13 507.658 3350.14 1334.09 2731.23 908.936 746.777 1406.82 1086.06 604.321 435.378 1885.37 828.143 2663.06 1141.56 1163.44 500.14 609.186 536.024 823.203 847.06 2426.39 4320.87 1947.71
1.168e+06 2841.41 6229.38 825.799 1719.28 1935.56 2189.08 923.755 507.623 2889.36 1435.62 7644.64 2445.39 6574.19 1281.67 1611.63 1386.15 2227.71 2487.14 512.112 3368.47 1338.76 2726.76 905.113 746.885 1406.35 1089.95 609.59 439.766 1901.1 823.96 2665.59 1138.68 1162.97 502.275 607.451 537.694 816.676 845.577 2447.45 4325.21 1951.84
1.17e+06 2842.93 6224.82 813.334 1732.44 1935.37 2214.26 924.705 507.932 2897.25 1446.25 7651.72 2456.14 6593.11 1305.03 1612.49 1388.88 2228.42 2485.88 517.06 3386.4 1346.16 2726.55 898.514 746.593 1408.05 1095.6 613.969 444.474 1916.83 818.607 2670.57 1135.69 1163.39 506.254 605.257 540.121 810.141 844.013 2468.99 4328.21 1956.31
1.172e+06 2843.87 6224.64 803.428 1747.04 1933.3 2237.66 926.05 508.185 2905.09 1456.23 7656.75 2467.29 6615.43 1327.76 1614.09 1391.9 2232.56 2486.58 519.81 3405.69 1351.88 2729.23 895.963 743.404 1410.31 1099.68 619.143 448.756 1929.38 817.277 2676.92 1135.16 1163.15 512.444 601.273 539.662 805.582 843.362 2490.32 4330.38 1961.17
1.174e+06 2842.19 6222.98 795.354 1764.1 1933.26 2263.88 922.916 507.504 2910.87 1463.45 7656.83 2482.24 6638.73 1344.97 1617.14 1392.15 2233.72 2486.41 520.817 3428.55 1355.17 2736.29 893.783 740.968 1414.87 1102.6 626.88 452.68 1941.24 819.143 2678.08 1131.51 1159.89 517.069 599.391 538.709 800.59 842.276 2510.29 4334.79 1965.61
1.176e+06 2843.38 6220.12 790.2 1780.77 1937.39 2293.62 922.694 507.197 2914.3 1472.57 7658.66 2494.11 6659.19 1360.23 1617.33 1391.67 2232.43 2485.84 521.078 3450.68 1357.68 2740.82 893.747 736.096 1417.56 1105.45 634.42 456.963 1949.85 818.543 2680.37 1126.56 1155.82 524.084 597.866 536.793 797.797 839.292 2528 4339.63 1969.77
1.178e+06 2844.49 6214.81 786.946 1798.33 1939.37 2324.62 918.47 505.306 2920.83 1477.17 7656.48 2507.62 6673.32 1377.54 1616.55 1390 2230.68 2489.63 521.881 3468.03 1356.9 2746.11 893.529 732.209 1419.05 1109.38 643.288 462.075 1958.76 817.549 2679.79 1121.08 1150.87 529.588 596.985 533.679 794.878 838.171 2551.76 4344.13 1973.55
1.18e+06 2843.21 6214.42 780.988 1815.35 1942.68 2357.64 911.557 501.982 2925.01 1478.43 7655.15 2522.68 6686.75 1394.07 1617.6 1386.4 2228.9 2495 523.126 3487.69 1355.64 2751.74 894.489 728.234 1420.81 1113.37 652.996 468.444 1967.6 816.282 2683.61 1115.95 1144.84 535.109 594.454 530.483 792.62 837.205 2573.65 4346.22 1977.31
1.182e+06 2840.64 6215.04 777.51 1833.71 1947.26 2389.81 904.193 497.341 2927.52 1480.83 7658.16 2535.72 6702.22 1411.65 1618.05 1383.46 2230.58 2499.95 523.537 3513.22 1352.06 2756.96 896.22 722.646 1420.9 1117.14 660.866 475.732 1976.51 816.61 2688.34 1109.53 1140.33 541.295 592.197 527.625 791.162 837.979 2595.02 4347.76 1981.43
1.184e+06 2840.87 6213.57 771.406 1849.45 1951.18 2426.92 898.326 490.874 2927.83 1483.92 7660.51 2550.85 6716.47 1424.79 1617.67 1383.11 2233.58 2498.82 523.834 3538.22 1349.91 2761.35 893.816 718.881 1421.53 1123.16 671.042 480.13 1985.69 816.662 2690.91 1103.05 1137.42 547.747 588.286 524.648 787.408 839.599 2617.02 4348.45 1985.22
1.186e+06 2837.98 6204.8 765.066 1864.6 1957.13 2463.6 894.724 482.977 2928.4 1487.28 7671.12 2567.93 6733.07 1440.54 1615.18 1381.36 2236.69 2499.01 526.423 3561.63 1347.87 2767.84 891.005 718.582 1425.19 1128.96 680.57 485.661 1991.26 814.094 2693.23 1098.23 1134.53 553.309 583.053 523.046 780.936 841.334 2635.95 4353.71 1989.2
1.188e+06 2835.32 6196.18 756.482 1882.5 1961 2501.73 890.933 473.354 2931.65 1491.03 7677.99 2586.75 6749.58 1451.43 1614.59 1380.44 2237.62 2497.23 529.552 3584.58 1346.93 2774.02 888.32 717.805 1430.71 1134.14 687.841 492.014 1999.63 811.527 2694.81 1094.91 1132.05 560.879 581.375 517.258 777.365 844.391 2654.93 4357.32 1993.2
1.19e+06 2832.01 6188.04 749.16 1896.14 1963.61 2541.51 886.943 465.941 2934.76 1495.04 7683.77 2604.75 6770.09 1461.52 1612.76 1383.75 2239.3 2496.92 532.304 3605.76 1345.88 2781.93 889.025 717.046 1438.52 1136.78 695.638 496.208 2008.94 812.941 2693.67 1091.21 1127.2 566.871 581.489 514.665 773.226 843.972 2674.04 4360.43 1997.34
1.192e+06 2834.78 6181.41 741.758 1908.63 1965.86 2578.11 883.923 458.729 2940.29 1496.5 7687.42 2621.35 6794.01 1473.23 1612.59 1382.34 2245.2 2499.9 534.346 3630.09 1346.47 2789 889.936 716.06 1447.67 1141.8 700.434 501.151 2016.23 813.24 2690.92 1086.95 1121.96 571.081 578.761 513.095 769.818 845.002 2692.08 4365.39 2001.69
1.194e+06 2837.21 6175.32 733.244 1921.08 1971.2 2614.66 877.029 453.108 2944.76 1500.05 7690.4 2633.57 6819.19 1485.87 1614.47 1381.28 2249.28 2496.06 538.32 3656.09 1346.65 2792.81 891.325 711.839 1456.32 1146.66 706.416 506.634 2025.86 811.235 2688.96 1080.78 1116.62 574.979 574.827 512.943 770.554 845.226 2708.73 4367.25 2005.72
1.196e+06 2841.45 6162.98 721.802 1937.82 1978.14 2650.6 873.697 448.63 2948.54 1504.27 7693.11 2647.38 6845.69 1498.76 1615.65 1380.09 2250.92 2492.35 541.242 3679.61 1348.71 2797.04 894.132 711.317 1464.96 1153.6 710.124 514.528 2035.6 812.08 2692.64 1075.99 1113.43 576.94 570.939 514.423 772.1 846.345 2725.91 4371.24 2010.37
1.198e+06 2844.77 6147.92 709.556 1956 1983.66 2681.43 869.649 444.092 2952.47 1508.54 7697.06 2662.22 6870.6 1507.99 1617.67 1380.76 2251.31 2484.9 545.512 3703.68 1356.53 2799.58 895.389 710.255 1471.74 1156.7 715.342 521.551 2047.49 814.124 2695.83 1071.56 1113 581.311 567.966 515.165 773.685 845.368 2740.81 4374.26 2014.69
1.2e+06 2843.67 6129.46 700.093 1976.85 1990.38 2717.81 864.592 440.49 2955.51 1514.49 7702.53 2675.16 6894.32 1517.5 1618.76 1380.64 2252.15 2480.6 551.327 3725.34 1363.21 2797.26 896.419 711.044 1475.7 1161.62 721.465 530.826 2056.95 818.341 2696.38 1068.17 1111.19 584 563.006 514.706 776.499 844.678 2753.66 4375.7 2018.81
1.202e+06 2844.69 6114.77 690.194 1995.5 2001 2759.96 860.911 435.374 2958.97 1520.21 7705.55 2688.07 6913.04 1534.57 1616.91 1379.59 2254.27 2477.39 557.666 3742.74 1369.79 2795.34 899.314 712.136 1479.34 1167 727.053 538.652 2071.65 822.083 2698.79 1065 1107.54 587.623 557.657 512.97 777.421 841.039 2769.52 4378.1 2023.23
1.204e+06 2843.44 6098.42 682.414 2012.99 2012.04 2801.03 854.06 429.995 2964.78 1526.59 7706.41 2704.39 6939.16 1553.7 1614.99 1378.25 2251.53 2466.78 559.976 3757.39 1378.82 2794.1 899.376 712.681 1479.49 1170.65 729.504 545.527 2086.48 826.121 2704.91 1059.29 1103 590.951 550.984 509.58 778.01 836.536 2785.34 4384.48 2027.1
1.206e+06 2844.66 6082.63 675.798 2029.98 2024.75 2845.05 844.997 423.899 2971.23 1535.25 7704.69 2723.87 6962.73 1575.22 1608.7 1377.45 2249.82 2450.49 559.783 3773.4 1385.16 2792.42 899.715 711.87 1477.22 1176.25 730.432 552.155 2097.79 832.441 2712.2 1054.38 1096.45 594.089 545.246 506.066 781.768 833.045 2800.76 4390.56 2030.86
1.208e+06 2845.22 6059.71 668.914 2046.78 2034.72 2887.85 839.539 416.858 2977.26 1540.78 7705.4 2746.51 6981.97 1594.63 1602.67 1377.55 2246.6 2434.08 560.152 3790.51 1391.64 2789.46 900.452 712.105 1477.73 1180.58 731.006 558.869 2108.63 840.131 2718.88 1049.61 1092.49 599.238 537.565 505.343 783.888 827.016 2817.21 4399.44 2034.47
1.21e+06 2845.71 6039.1 661.691 2065.67 2040.75 2930.49 835.26 409.348 2978.41 1545.47 7706.26 2768.69 7003.04 1606.25 1593.42 1378.17 2242.62 2420.38 560.325 3816.22 1397.61 2793.01 903.062 712.775 1483.67 1185.35 730.28 565.458 2121.78 848.002 2728.76 1042.59 1088.11 603.707 529.107 505.057 784.827 821.022 2831.24 4408.76 2038.29
1.212e+06 2845.35 6019.15 656.562 2085.42 2043.86 2974.23 830.328 403.842 2977.77 1550.05 7707.14 2789.09 7024.05 1626.02 1585.15 1379.68 2235.24 2404.53 559.84 3843.73 1401.66 2800.92 904.537 714.665 1491.06 1191.01 730.82 570.691 2135.97 852.866 2734.76 1035.78 1082.98 609.182 517.268 506.25 784.646 816.179 2843.67 4420.76 2042.17
1.214e+06 2842.99 5996.13 652.185 2100.39 2047.76 3016.75 824.166 397.854 2978.57 1550.79 7709.4 2807.18 7040.83 1651.19 1579.32 1379.15 2226.32 2397.07 557.925 3870.5 1404.19 2805.85 905.311 718.014 1500.23 1194.19 738.987 578.036 2150.73 856.683 2739.79 1026.36 1077.05 613.178 508.401 506.678 784.385 812.62 2854.61 4430.84 2045.82
1.216e+06 2843.46 5978.01 650.202 2117.43 2050.57 3061.79 820.78 391.13 2975.49 1550.16 7712.68 2824.63 7058.64 1673.92 1577.67 1377.23 2222.31 2387.22 556.303 3897.01 1401.54 2813.34 908.67 720.809 1508.59 1196.85 749.771 585.136 2165.63 859.741 2740.55 1018.52 1070.13 616.697 498.769 506.088 782.008 806.116 2864.87 4444.79 2049.63
1.218e+06 2837.93 5952.44 648.657 2135.73 2052.61 3107.04 819.674 384.911 2972.63 1548.39 7717.12 2845.64 7080.31 1690.71 1572.99 1371.94 2216.12 2378.12 553.091 3920.04 1401.15 2814.88 912.789 726.444 1514.25 1198.72 760.164 591.164 2180.39 860.163 2735.78 1009.29 1064.92 620.625 489.576 504.69 777.98 801.61 2876.43 4457.53 2052.62
1.22e+06 2832.79 5929.14 648.007 2152.67 2056.33 3149.24 820.229 380.103 2968.03 1547.15 7722.64 2867.13 7100.3 1706.14 1573.63 1367.97 2210.07 2371.42 551.047 3944.91 1404.12 2818.9 915.435 729.531 1517.24 1199.39 770.8 596.682 2197.19 858.908 2731.53 999.317 1059.99 623.746 479.253 502.376 774.453 798.348 2883.54 4468.72 2055.71
1.222e+06 2828.66 5909.93 648.729 2166.86 2060.28 3192.51 821.819 378.231 2968.56 1547.62 7732.1 2887.39 7114.6 1722.03 1575.03 1363.52 2202.93 2363.34 549.892 3972.4 1406.85 2823.86 917.192 728.957 1521.12 1199.63 779.883 602.877 2217.2 859.575 2726.75 990.859 1053.29 627.546 470.982 498.69 771.163 796.403 2894.15 4485.09 2059.46
1.224e+06 2823.96 5891.14 647.811 2181.55 2063.99 3235.7 821.48 373.33 2967.4 1548.88 7737.24 2910.22 7131 1733.99 1579.76 1361.47 2197.11 2355.05 549.316 4001.15 1406.12 2826.24 918.456 731.01 1523.34 1199.73 787.454 612.651 2238.31 863.597 2721.87 985.963 1049.47 630.301 465.221 496.162 767.069 794.522 2912.61 4495.75 2063.43
1.226e+06 2820.92 5880.6 646.305 2199.76 2067.8 3280.12 819.114 366.771 2969.07 1547.74 7739.24 2936.81 7147.47 1749.15 1586.53 1358.42 2193.52 2351.4 552.575 4029.89 1406.37 2827.22 917.813 734.258 1526.35 1198.58 796.411 621.884 2256.91 861.589 2721.62 985.308 1047.84 635.595 460.217 495.105 764.447 794.613 2931.52 4504.99 2068.3
1.228e+06 2821.63 5869.17 643.364 2217.98 2072.06 3318.99 818.144 363.134 2974.32 1552.25 7748.08 2963.07 7164.31 1767.14 1591.29 1355.6 2188.68 2345.92 555.517 4057.42 1410.43 2825.46 917.84 739.198 1530.27 1198.01 804.719 634.01 2277.61 855.286 2725.56 983.769 1049.02 640.422 458.128 495.448 760.969 793.02 2945.08 4512.82 2073.63
1.23e+06 2818.42 5859.8 640.24 2235.04 2077.38 3361.59 815.742 358.504 2976.56 1555.02 7760.68 2986.8 7183.88 1789.83 1596.32 1355.18 2185.43 2339.16 557.404 4086.19 1414.36 2829.37 912.756 749.622 1532.1 1196.82 810.077 646.841 2294.89 853.275 2728.78 980.778 1051.63 645.835 455.517 495.827 758.824 790.22 2960.02 4518.13 2079.12
1.232e+06 2816.63 5851.9 639.697 2252.99 2076.18 3400.43 814.44 354.349 2981.46 1557.93 7769.88 3004.65 7198.23 1807.97 1600.6 1356.16 2185.56 2333.9 557.719 4111.41 1421.2 2834.08 909.62 760.579 1537.8 1196.98 813.546 655.382 2316.07 856.599 2732.68 978.334 1053.71 651.256 454.144 497.079 755.955 784.678 2971.89 4526.59 2084.51
1.234e+06 2812.74 5847.36 637.028 2269.59 2077.43 3438.41 811.887 349.798 2986.41 1558.71 7787.75 3023.37 7212.86 1826.55 1607.02 1358.26 2187.34 2323.86 555.393 4136.34 1426.92 2838.85 905.294 769.337 1539.09 1195.87 820.083 659.548 2336.05 859.385 2736.36 975.674 1056.85 658.782 451.379 499.678 747.509 782.741 2980.6 4535.62 2089.59
1.236e+06 2808.11 5837.87 635.217 2278.85 2078.95 3477.34 806.821 345.642 2989.86 1558.36 7807.69 3042.62 7224.83 1846.89 1614.04 1359.22 2188.37 2322.93 552.493 4159.09 1431.4 2844.62 902.967 775.394 1543.45 1197.66 828.564 663.575 2348.45 861.397 2733.66 971.176 1058.3 664.514 450.2 503.042 739.983 780.597 2989.4 4545.42 2094.22
1.238e+06 2802.94 5827.75 639.1 2289.29 2077.07 3514.19 799.764 343.694 2996.97 1560.14 7831.82 3059.25 7237 1871.05 1620.9 1361.42 2187.82 2324.43 551.256 4178.73 1438.93 2848.32 898.721 778.77 1547.79 1199.23 833.923 666.106 2359.98 861.504 2738.6 968.573 1061.05 668.73 449.663 507.687 730.145 779.132 2998.86 4556.53 2099.17
1.24e+06 2797.47 5820.36 642.081 2296.37 2071.76 3548.73 796.912 342.38 3006.28 1560.07 7854.03 3074.06 7252.44 1890.1 1627.59 1361.31 2187.66 2321.65 554.65 4198.59 1446.6 2856.27 894.593 780.455 1553.89 1198.5 836.912 668.651 2371.94 861.624 2741.19 964.431 1065.23 674.331 447.938 513.577 723.042 776.77 3012.77 4568.38 2104.04
1.242e+06 2793.14 5810.28 642.788 2303.19 2069.95 3581.71 792.604 342.835 3011.11 1556.15 7877.94 3087.9 7261.89 1915.99 1635.78 1359.31 2186.08 2319.94 556.567 4216.58 1456.2 2864.4 890.227 781.836 1557.02 1197.82 840.589 673.678 2384.49 863.247 2743.65 961.157 1073.71 675.582 446.26 517.45 712.477 773.832 3032.47 4581.32 2108.73
1.244e+06 2792.66 5803.96 643.861 2309.09 2067.98 3610.92 792.6 341.158 3013.6 1551.91 7905.02 3102.71 7270.33 1939.67 1644.07 1358.81 2184.86 2319.07 556.711 4233.65 1465.75 2872.02 883.556 782.48 1558.73 1192.29 845.073 679.882 2395.43 870.625 2751.98 959.48 1083.67 675.114 442.189 521.17 704.689 773.696 3055.25 4591.57 2113.68
1.246e+06 2788.23 5793.34 647.043 2314.38 2066.12 3633.73 794.402 340.604 3010.82 1543.41 7928.57 3117.41 7277 1969.39 1651.96 1358.23 2184.33 2314.51 555.716 4251.09 1474.34 2873.66 878.198 780.238 1558.41 1185.69 849.587 686.206 2407.92 875.324 2762.07 955.43 1092.11 673.885 440.459 525.337 696.933 770.679 3075.59 4599.67 2117.55
1.248e+06 2786.47 5781 649.543 2325.07 2064.88 3653.34 798.15 338.309 3009.16 1534.52 7951.79 3132.95 7289.89 2000.77 1653.72 1356.34 2180.13 2318.44 558.24 4268.6 1481.23 2879.14 872.851 777.577 1558.26 1175.74 856.408 691.275 2422.39 882.754 2769.78 950.356 1097.92 669.55 438.621 527.987 689.521 769.335 3097.47 4610.27 2121.74
1.25e+06 2782.15 5770.73 653.515 2335.88 2060.61 3672.57 802.631 335.738 3009.37 1527.55 7977.06 3150.22 7304.19 2032.35 1658.54 1354.3 2177.72 2316.21 562.196 4289.28 1486.08 2891.1 869.965 774.734 1551.5 1165.06 863.723 693.291 2435.34 890.67 2775.07 945.498 1103.56 667.57 442.268 530.748 681.992 769.853 3125.22 4620.82 2126.42
1.252e+06 2776.59 5764.15 658.683 2343.11 2054.71 3697.9 808.412 333.742 3006.67 1523.72 8001.64 3167.65 7319.46 2063.83 1661.39 1352.12 2179.66 2315.13 567.429 4310.21 1490.16 2904.66 867.481 768.434 1545.98 1154.5 873.368 698.272 2447.27 902.285 2777.93 941.272 1107.37 664.68 444.419 532.395 673.262 765.457 3153.22 4634.51 2131.33
1.254e+06 2768.77 5757.15 664.047 2355.42 2048.54 3722.4 812.702 331.67 3006.11 1523.13 8022.85 3186.8 7333.56 2095.52 1662.21 1348.39 2180.75 2310.67 572.082 4332.93 1495.46 2921.66 862.506 756.047 1538.98 1145.49 880.706 703.315 2461.62 916.791 2778.54 939.779 1112.52 662.834 447.436 535.003 663.083 763.551 3181.86 4648.43 2136.28
1.256e+06 2761.36 5755.41 668.441 2365.49 2042.09 3750.72 817.07 326.86 3007.4 1520.76 8042.46 3205.88 7345.99 2118.64 1663.87 1343.9 2182.77 2304.4 578.676 4359.92 1496.96 2940.89 861.649 749.849 1536.66 1134.47 886.56 709.168 2477.89 928.791 2782.85 937.933 1118.15 662.103 450.459 538.708 655.836 759.66 3210.44 4669.55 2141.77
1.258e+06 2758.53 5759.17 672.155 2373.08 2033.85 3782.96 824.376 323.957 3011.61 1518.05 8068.09 3226.91 7363.76 2142.11 1666.14 1338.57 2185.64 2303.83 583.564 4382.36 1500.29 2959.51 861.855 741.555 1533.26 1121.08 894.164 711.48 2494.07 939.927 2785.25 936.044 1123.41 660.917 452.534 544.276 650.29 757.74 3229.17 4688.93 2147.61
1.26e+06 2755.07 5766.92 673.759 2378.78 2026.79 3819.02 833.309 323.167 3009.73 1515.84 8087.14 3246.4 7382.09 2157.61 1665.93 1334.93 2188.41 2307.85 588.965 4407.25 1502.45 2977.04 862.962 733.969 1527.29 1109.9 905.815 715.502 2504.22 946.69 2786.4 935.942 1130.86 658.924 455.214 550.119 650.467 754.304 3244.11 4705.07 2153.15
1.262e+06 2753.09 5775.37 678.799 2380.87 2020.07 3852.89 838.868 322.463 3007.79 1515.03 8098.71 3262.59 7403.73 2171.65 1666.22 1332.7 2195.72 2308.54 592.036 4434.95 1504.96 2995.26 860.155 725.705 1521.5 1098.27 915.679 721.155 2514.49 951.943 2784.33 934.878 1137.78 659.715 457.844 553.446 648.702 749.751 3256.84 4717.31 2158.04
1.264e+06 2754.35 5786.25 679.456 2380.44 2015.61 3887.34 844.958 324.394 3006.66 1511.38 8119.92 3274.62 7425.92 2195.46 1664.4 1333.19 2200.72 2308.15 598.353 4461.53 1506.73 3013.11 855.728 715.114 1516.9 1085.3 929.007 725.933 2526.07 957.256 2782.08 931.54 1145.08 659.78 458.222 551.618 644.993 743.904 3270.7 4722.55 2162.87
1.266e+06 2753.9 5796.99 680.962 2381.65 2011.88 3924.82 847.352 325.769 3006.6 1509.46 8140.16 3284.09 7451.65 2215.41 1662.83 1336.2 2210 2306.19 603.047 4487.18 1510.03 3032.47 851.257 706.369 1510.56 1071.77 941.894 730.407 2540.85 965.358 2774.57 929.061 1146.64 658.264 459.809 552.751 642.687 742.419 3288.23 4730.4 2168.05
1.268e+06 2748.82 5811.26 682.831 2383.23 2005.45 3953.25 849.149 327.313 3013.68 1510.19 8167.91 3293.51 7481.68 2232.07 1659.17 1340.41 2221.09 2302.6 607.628 4510.17 1512.93 3047.43 845.847 698.668 1503.85 1058.05 949.799 736.976 2554.76 971.184 2772.21 922.743 1146.44 657.786 459.281 551.69 640.065 740.176 3305.02 4738.96 2172.88
1.27e+06 2740.79 5829.34 685.282 2387.58 2001.59 3980.63 845.418 328.9 3020.69 1510.26 8195.55 3305.88 7507.33 2250.06 1659.43 1340.83 2231.41 2301.62 614.762 4529.99 1512.65 3059.81 839.683 693.902 1499.88 1043.32 960.766 742.454 2572.58 978.076 2771.47 916.429 1144.94 661.757 455.947 549.196 636.445 739.496 3318.58 4745.2 2177.75
1.272e+06 2734.42 5847.47 683.82 2386.01 1992.94 4004.77 842.111 330.316 3026.1 1510.68 8221.29 3316.83 7538.17 2268.47 1655.19 1341.28 2243.21 2303.83 620.952 4542.26 1514.69 3075.07 829.938 691.886 1496.04 1025.6 972.937 746.83 2589.95 981.821 2769.62 912.571 1145.06 663.761 452.089 547.516 631.509 740.374 3334.2 4751.03 2182.07
1.274e+06 2724.04 5861.44 681.083 2382.17 1984.57 4032.38 837.222 332.381 3030.95 1513.19 8240.14 3328.97 7571.09 2288.27 1653.73 1346 2255.63 2309.39 627.984 4556.37 1517.86 3087.68 821.28 695.362 1491.33 1009.39 985.049 753.799 2606.02 983.185 2770.26 908.348 1145.81 664.828 453.246 544.419 625.022 739.391 3356.24 4751.65 2186.68
1.276e+06 2715.32 5875.83 678.234 2381.39 1977.11 4053.8 833.506 332.794 3033.82 1516.99 8252.66 3338.74 7605.24 2316.76 1652.01 1353.22 2272.07 2318.95 635.82 4569.42 1521.41 3103.74 813.328 702.534 1480.89 995.441 994.477 757.198 2626.87 987.237 2771.04 907.484 1144.12 666.423 452.664 541.386 622.614 737.33 3375 4752.23 2191.68
1.278e+06 2704.94 5889.26 674.955 2382.51 1969.07 4078.96 831.254 333.072 3035.82 1519.93 8264.32 3349.32 7641.13 2346.78 1653.43 1361.47 2283.92 2327.4 643.688 4586.56 1527.13 3122.93 805.204 709.746 1473.45 982.482 1005.4 762.164 2647.96 987.424 2766.53 907.765 1141.09 669.353 449.468 540.677 622.373 735.305 3388.56 4753.24 2196.9
1.28e+06 2687.02 5899.02 671.863 2385.7 1959.74 4099.39 824.208 332.2 3034.78 1520.23 8269.33 3359.2 7684.53 2369.22 1653.41 1373.56 2287.77 2334.89 649.534 4606.68 1532.52 3138.85 799.302 721.098 1462.29 965.844 1016.78 762.138 2671 986.581 2758.32 908.087 1134.24 671.398 444.63 539.577 623.359 734.02 3400.79 4751.84 2200.62
1.282e+06 2665.46 5914.08 673.962 2389.14 1950.38 4123.09 815.711 330.64 3034.37 1517.9 8272.95 3366.44 7729.56 2384.63 1651.27 1384.76 2293.32 2345.49 657.511 4625.74 1538.52 3157.4 791.644 729.609 1452.8 944.904 1024.42 760.05 2694.7 989.314 2752.86 908.246 1132.77 671.79 439.204 537.508 625.435 731.612 3411.69 4750.46 2204.28
1.284e+06 2640.13 5928.97 677.985 2393.1 1942.08 4144.97 807.6 329.854 3033.98 1519 8276.59 3373.62 7774.56 2395.37 1648.7 1393.29 2297.86 2361.82 666.419 4649.6 1541.92 3175.34 785.899 734.851 1443.2 922.669 1031.88 758.248 2717.64 989.79 2748.8 907.174 1133.12 671.74 435.406 535.312 626.046 730.39 3419.31 4750.07 2207.86
1.286e+06 2606.68 5943.66 680.619 2392.65 1935.98 4173.98 802.399 328.362 3032.68 1522.85 8278.19 3380.21 7819.93 2405.82 1646.34 1399.09 2304.22 2376.43 670.46 4675.62 1546.31 3188.32 778.971 738.009 1433.39 897.813 1043.08 755.385 2737.33 989.499 2744.17 907.111 1136.4 671.634 429.962 530.985 625.818 725.924 3429.34 4742.76 2210.71
1.288e+06 2573.87 5956.18 687.854 2384.74 1927.68 4205.01 796.583 328.257 3025.81 1535.14 8270.77 3384.63 7871.77 2424.09 1642.78 1406.69 2307.25 2394.83 676.397 4701.96 1549.76 3205.72 777.513 739.227 1426.49 874.325 1058.25 750.221 2753.69 992.206 2741.6 905.635 1135.23 672.673 425.99 528.207 626.239 714.181 3445.34 4741.81 2214.16
1.29e+06 2543.59 5970.73 695.116 2381.64 1921.68 4235.37 791.024 325.901 3023.83 1548.08 8264.62 3394.23 7923.45 2440.26 1639.4 1412.64 2306.03 2403.34 681.001 4729.44 1552.77 3225.22 773.934 741.577 1422.35 850.593 1071.01 745.995 2777.74 997.312 2735.89 903.913 1134.1 676.193 423.35 525.773 625.81 704.574 3462.3 4735.6 2217.93
1.292e+06 2514.49 5982.26 698.861 2377.89 1918.51 4263.7 789.772 322.694 3031.05 1558.65 8257.54 3401.33 7967.49 2455.51 1635.08 1416.56 2303.72 2413.65 687.422 4753.29 1554.7 3245.85 771.535 741.962 1416.81 833.112 1083.89 747.467 2803.09 1004.55 2731.66 899.527 1132.31 678.933 421.723 524.434 625.568 695.396 3478.32 4729.63 2221.75
1.294e+06 2485.99 5992.95 703.124 2371.5 1916.71 4291.36 790.509 321.519 3039.11 1567.68 8255.78 3409.47 8005.78 2471.41 1628.17 1418.79 2303.49 2421.65 691.877 4785.06 1560.35 3258.6 765.932 740.443 1412.5 814.067 1097.69 746.438 2828.52 1007.37 2731.54 896.762 1131.7 675.953 419.003 519.325 624.957 685.452 3494.07 4725.18 2225.19
1.296e+06 2464.89 6002.7 714.446 2362.74 1910.37 4313.67 793.101 322.849 3049.52 1576.56 8252.32 3419.16 8047.04 2483.52 1621.46 1418.97 2304.71 2431.5 697.024 4814.25 1567.39 3269.31 765.049 731.856 1408.68 793.245 1113.48 746.027 2849.23 1010.03 2735.44 890.707 1133.73 676.026 417.706 514.946 622.819 676.707 3509.92 4721.82 2228.87
1.298e+06 2441.28 6017.89 730.517 2352.04 1903.63 4332.71 793.094 324.68 3054.78 1584.02 8243.42 3428.29 8093.91 2508.88 1616.78 1419.26 2303.75 2439.48 700.635 4843.99 1572.24 3278.27 762.435 724.763 1409.05 773.68 1122.11 748.232 2869.99 1011.95 2739.63 889.617 1137.4 678.215 415.537 509.144 621.489 665.663 3528.66 4720.82 2232.8
1.3e+06 2423.96 6032.47 743.633 2336.91 1892.97 4349.61 794.858 322.725 3061.25 1589.88 8244.06 3440.97 8141.07 2531.54 1612.01 1421.65 2301.85 2441.48 706.298 4875.28 1573.15 3291.76 757.963 722.725 1404.95 755.004 1135.87 751.604 2896.25 1014.86 2739.45 886.173 1144.59 682 413.863 502.157 618.471 658.423 3549.63 4718.44 2237.05
1.302e+06 2414.9 6052.49 757.896 2320.02 1886.44 4367.65 796.985 323.048 3069.19 1605 8240.45 3454.09 8193.33 2553.7 1606.17 1425.67 2310.27 2444.1 713.673 4903.96 1573.45 3303.47 750.846 722.869 1399.82 735.617 1146.66 754.191 2921.08 1012.5 2741.32 883.146 1156.49 685.88 409.104 498.751 612.654 649.816 3570.02 4712.84 2241.99
1.304e+06 2405.55 6074.23 774.453 2306.21 1883.42 4394.96 799.438 326.942 3076.84 1614.81 8235.43 3462.68 8244.68 2576.29 1603.12 1427.1 2319.08 2452.27 721.355 4929.46 1575.79 3314.15 749.362 720.042 1398.78 722.863 1159.97 759.733 2944.62 1007.8 2741.1 882.694 1168.78 689.881 404.772 498.066 607.023 638.141 3586.77 4705.98 2247.62
1.306e+06 2402.07 6092.78 789.456 2293.24 1877.36 4419.15 798.696 330.731 3078.26 1621.15 8231.93 3476.67 8295 2592.1 1602.5 1426.17 2330.68 2462.27 725.817 4958.59 1572.24 3327.57 750.003 722.57 1401.82 709.279 1167.51 766.522 2965.26 1001.69 2735.47 879.384 1181.08 693.606 404.431 502.639 605.217 631.949 3603.1 4703.13 2253.23
1.308e+06 2398.61 6106.93 801.964 2277.53 1874.96 4443.75 796.581 335.878 3080.17 1625.29 8216.82 3488.99 8347.89 2604.23 1597.05 1425.32 2339.44 2470.43 728.74 4983.52 1567.29 3337.27 750.263 726.31 1401.4 696.021 1171.52 771.375 2979.28 1000.91 2741.08 878.477 1195.15 696.078 403.081 505.727 603.113 623.648 3623.58 4693.41 2257.73
1.31e+06 2397.07 6129.77 813.62 2255.93 1871.91 4462.21 794.859 338.438 3087.18 1623.8 8201.39 3500 8401.78 2617.93 1585.39 1429.76 2345.54 2480.57 734.35 5012.09 1562.95 3348.89 746.785 730.997 1403.6 682.393 1177.13 774.476 2993.46 1003.89 2742.44 876.585 1207.42 700.138 403.137 508.841 598.327 621.408 3643.8 4673.53 2262.09
1.312e+06 2396.91 6157.43 828.371 2243.39 1870.78 4484.84 790.287 341.097 3093.59 1631.64 8188.21 3503.71 8446.87 2632.71 1573.09 1429.71 2354.77 2498.25 738.239 5030.74 1562.17 3356.99 742.362 737.711 1407.07 670.191 1178.26 778.762 3001.4 1007.46 2749.2 877.266 1220.94 706.287 404.411 510.201 594.325 616.205 3665.33 4659.34 2267.01
1.314e+06 2400.29 6176.42 842.459 2230.86 1873.23 4498.04 785.8 347.355 3098.26 1647.59 8167.23 3507.42 8492.26 2647.85 1573.02 1429.91 2362.22 2515.46 739.998 5061.79 1565.09 3367.55 736.31 741.824 1416.24 663.757 1180.34 781.875 3015.57 1015.4 2752.73 879.067 1233.65 713.925 405.409 513.523 595.101 610.907 3690.28 4640.06 2272.9
1.316e+06 2396.99 6190.65 850.039 2218.81 1880.07 4510.7 787.24 355.749 3101.59 1665.04 8147.81 3508.27 8533.25 2668.83 1578.96 1431.8 2365.85 2533.1 743.789 5087.78 1568.11 3375.13 731.371 744.89 1428.62 654.501 1183.39 784.806 3026.71 1031.52 2759.34 881.315 1244.91 717.758 402.665 518.464 595.572 607.864 3714.09 4624.6 2278.8
1.318e+06 2397.72 6206.49 864.892 2204.5 1887.34 4530.28 790.66 364.154 3103.88 1680.22 8127.37 3510.27 8573.71 2683.28 1586.95 1432.77 2370.9 2548.61 748.155 5114.96 1570.11 3382.85 725.603 748.593 1438.56 647.198 1184.86 791.169 3035.71 1046.6 2765.49 886.913 1254.67 720.869 399.522 525.055 594.286 603.397 3737.9 4607.16 2284.84
1.32e+06 2399.38 6221.04 876.283 2186.58 1892.86 4550.69 794.897 371.385 3102.64 1690.52 8100.48 3504.04 8618.35 2699.53 1592.03 1435.27 2375.99 2571.44 751.688 5134.49 1575.93 3380.13 721.828 758.367 1454.21 641.01 1178.95 796.868 3045.76 1065.09 2774.26 890.172 1267.58 719.113 396.385 528.837 590.632 596.064 3756.88 4585.58 2289.83
1.322e+06 2398.77 6234.57 884.316 2169.42 1898.03 4569.04 800.498 378.786 3103.6 1694.6 8072.09 3500.29 8655.33 2726.23 1596.02 1437.38 2380.38 2594.95 757.364 5154.71 1577.95 3381.77 715.799 770.184 1468.44 634.769 1178.56 802.354 3052.92 1082.3 2775.14 891.348 1283.56 717.515 394.189 531.241 585.437 592.369 3781.22 4563.2 2294.67
1.324e+06 2399.32 6254.79 892.277 2153.76 1904.32 4582.51 808.688 385.57 3102.69 1700.6 8060.15 3502.1 8694.78 2758.73 1606.22 1443.92 2383.22 2619.97 762.094 5181.82 1580.68 3385.42 711.278 779.653 1476.67 627.148 1176.67 805.258 3064.65 1099.31 2780.08 891.995 1295.11 715.269 393.384 533.408 582.394 590.209 3817.8 4543.18 2301.18
1.326e+06 2405.61 6269.58 908.161 2136.43 1909.28 4599.17 812.362 391.415 3101.23 1710.35 8046.76 3503.56 8728.72 2787.27 1610.23 1452.08 2386.32 2641.1 762.964 5215.25 1583.4 3387.71 705.329 784.555 1483.95 616.839 1176.67 805.921 3075.74 1114.37 2793.19 890.01 1309.85 714.618 392.431 538.541 574.248 588.681 3851.96 4516.24 2307.05
1.328e+06 2405.24 6280.54 928.37 2121.51 1912.92 4619.77 818.13 398.026 3106.05 1722.08 8025.1 3505.03 8762.18 2805.74 1616.97 1453.81 2385.87 2658.4 763.804 5251.37 1586.47 3399.33 700.036 788.583 1500.27 610.197 1177.98 813.98 3091.13 1122.85 2813.46 889.759 1322.16 713.099 393.67 543.484 567.049 588.072 3886.62 4490.87 2313.5
1.33e+06 2400.93 6299.1 951.479 2104.58 1911.52 4650.46 820.766 403.34 3116.07 1725.51 8000.4 3508.31 8799.44 2819.41 1621.18 1454.35 2376.26 2674.13 766.612 5276.61 1582.12 3411.06 694.27 786.864 1517.55 601.845 1182.29 821.085 3105.93 1136.06 2828.54 889.728 1336.16 710.222 394.854 549.44 561.816 583.469 3921.69 4464.04 2318.99
1.332e+06 2403.51 6324.23 973.316 2080.75 1911.65 4686.9 827.115 408.375 3131.51 1723.64 7979.88 3514.88 8836.81 2840.67 1621.12 1447.92 2365.79 2691.94 767.138 5302.83 1575.69 3425.01 688.911 780.631 1533.16 593.909 1184.53 829.675 3117.38 1153.68 2848.19 888.959 1351.5 703.256 393.401 556.38 556.691 581.552 3951.2 4434.04 2324.69
1.334e+06 2401.59 6346.85 990.624 2051.62 1911.95 4733.87 837.052 412.46 3144.98 1720.93 7956.66 3523 8870.6 2863.05 1618.45 1442.06 2353.33 2718.15 767.952 5320.77 1572.05 3438.3 681.219 777.262 1553.8 588.586 1188.5 835.724 3131.17 1170.52 2866.72 886.932 1363.32 692.6 393.99 564.295 550.969 581.622 3982.83 4408.71 2330.38
1.336e+06 2400.46 6364.92 1002.95 2029.63 1906.68 4774.95 849.03 414.463 3151.73 1727.13 7948.2 3537.32 8914.54 2891.22 1619.4 1433.48 2348.38 2746.89 769.73 5338.32 1571.38 3467.53 672.629 769.549 1572.56 582.311 1195.5 835.73 3150.9 1183.74 2879.29 883.143 1368.47 681.676 393.479 570.337 544.404 589.654 4014.44 4388.38 2337.11
1.338e+06 2400.43 6377.83 1015.15 2006.17 1901.04 4808.52 860.289 416.349 3159.59 1736.97 7928.42 3552.42 8954.26 2927.85 1622.3 1418.67 2347.85 2763.93 771.381 5363.4 1571.56 3496.01 662.575 763.995 1591.69 577.83 1205.36 836.172 3160.6 1192.15 2891.62 876.9 1371.56 674.981 394.975 575.065 537.114 599.57 4045.93 4370.42 2343.22
1.34e+06 2395.44 6394.19 1024.13 1981.26 1899.61 4838.98 871.329 415.332 3171.95 1753.06 7901.78 3560.05 9000.61 2963.8 1628.51 1406.86 2349.1 2782.87 774.229 5395.22 1567.41 3526.45 656.19 757.78 1611.79 571.294 1210.24 830.695 3175.03 1208.74 2908.33 871.299 1376.73 665.26 398.063 579.497 536.585 613.113 4075.28 4350.36 2349.96
1.342e+06 2388.13 6404.52 1033.87 1953.44 1897.63 4864.56 886.041 411.873 3184.2 1771.36 7886.76 3570.26 9049.36 2999.6 1632.85 1393.83 2349.42 2807.38 773.789 5427.43 1567.63 3553.83 652.431 747.695 1628.77 566.88 1205.68 826.804 3183.46 1227.39 2928.91 864.496 1383.28 657.685 401.506 588.163 538.344 629.541 4105.56 4334.49 2356.97
1.344e+06 2380.32 6415.36 1042.34 1930.89 1897.08 4888.64 907.596 407.408 3192.76 1787.28 7866.6 3576.62 9105.19 3033.57 1629.94 1382.09 2352.52 2840.22 774.225 5450.58 1565.85 3581.36 653.086 738.674 1647.79 560.763 1206.84 826.312 3193.45 1242.25 2954.66 856.498 1394.49 647.787 404.294 592.661 537.897 642.111 4133.14 4319.16 2364.01
1.346e+06 2375.78 6423.61 1054.37 1904.63 1906.91 4914.8 932.329 402.487 3200.46 1804.54 7847.67 3585.8 9163.37 3064.22 1631.12 1380.57 2358.74 2875.31 770.667 5472.46 1566.97 3611.29 652.355 732.965 1660.29 553.324 1213.66 828.108 3204.83 1263.22 2984.09 852.342 1405.98 638.098 404.572 596.562 533.591 658.286 4158.31 4303.08 2372.29
1.348e+06 2363 6433.92 1062.28 1873.34 1915.97 4949.34 946.501 395.267 3200.14 1821.49 7833.43 3594.71 9211.76 3109.05 1630.58 1378.82 2360.47 2916.2 769.45 5505.12 1566.62 3630.27 655.103 728.191 1685.3 544.662 1223.2 830.946 3210.81 1288.23 3015.4 846.609 1417.46 629.259 405.524 601.512 528.004 677.025 4185.06 4285.36 2380.63
1.35e+06 2351.5 6454.25 1068.02 1837.78 1926.86 4985.46 961.694 387.271 3197.59 1842.93 7814.22 3599.13 9264.95 3159.68 1628.19 1375.35 2366.79 2948.06 769.738 5535.26 1565.27 3654.42 660.704 728.742 1709.78 533.847 1228.04 831.449 3228.53 1313.5 3046.66 842.909 1427.98 616.508 409.46 603.768 525.639 699.247 4206.16 4263.12 2389.26
1.352e+06 2337.02 6485.46 1072.14 1804.71 1929.03 5027.31 980.977 381.864 3198.93 1868.58 7796.08 3609.62 9319.24 3202.68 1616.27 1370.1 2376.29 2967.92 770.801 5565.23 1564.37 3680.83 665.632 736.14 1735.15 524.949 1235.35 832.389 3243.93 1342.06 3078.27 839.09 1438.07 610.83 417.716 606.436 525.86 724.096 4228.25 4245.79 2398.89
1.354e+06 2315.96 6532.76 1082.92 1775.97 1930.42 5076.15 999.028 377.087 3198 1895.05 7776.78 3632.71 9389.22 3246.77 1601.4 1364.37 2374.54 2997.6 772.047 5601.44 1567.08 3703.91 666.777 742.595 1765.49 516.697 1236.43 833.445 3256.6 1376.74 3116.42 837.804 1449.25 605.818 425.968 616.339 525.326 749.66 4244.82 4222.54 2410
1.356e+06 2285.99 6580.49 1086.41 1743.19 1929.96 5119.71 1016.47 375.84 3202.24 1918.5 7766.62 3648.42 9458.77 3290.27 1588.14 1361.94 2370.9 3020.82 775.567 5633.16 1570.86 3735.43 668.611 752.79 1800.29 509.622 1238.09 830.433 3262.51 1410.08 3155.18 834.466 1457 598.597 430.8 629.519 524.625 772.79 4250.16 4204.17 2420.24
1.358e+06 2254.15 6626.78 1086.96 1705.08 1923.08 5158.93 1029.41 375.25 3209.9 1948.5 7767.86 3663.09 9531.03 3334.23 1576.81 1360.79 2367.16 3042.73 776.952 5662.46 1571.5 3759.01 669.773 763.559 1837.95 506.492 1249.11 827.374 3277.92 1438.36 3195.77 829.586 1470.21 593.402 437.832 639.487 523.993 799.458 4261.87 4179.47 2430.83
1.36e+06 2225.05 6667.23 1092.27 1666.32 1912.46 5202.54 1046.7 378.142 3219.33 1986.72 7771.76 3674.8 9589.43 3384.61 1568.63 1353.99 2351.25 3070.18 782.372 5700.88 1569.18 3785.41 667.457 777.664 1878.4 502.413 1260.44 827.529 3301.69 1473 3235.78 825.863 1481.52 583.781 445.439 651.912 523.263 828.687 4275.69 4157.26 2442.43
1.362e+06 2197.54 6711.48 1100.62 1629.14 1902.72 5244.01 1063.96 382.607 3216.07 2030.25 7776.67 3677.04 9646.56 3443.65 1570.31 1343.99 2329.63 3099.8 788.471 5741.12 1564.92 3818.29 659.778 785.52 1923.35 497.205 1281.49 824.78 3323.06 1510.53 3272.52 817.038 1496.84 575.588 452.604 663.671 517.805 856.523 4279.54 4138.44 2453.88
1.364e+06 2177.98 6747.01 1113.77 1597.52 1902.5 5293.55 1078.46 387.836 3208.08 2073.71 7777.81 3682.97 9708.54 3512.74 1566.49 1334.31 2300.79 3129.66 793.013 5774.3 1557.87 3853.29 656.602 790.725 1963.08 494.853 1305.91 820.544 3331.89 1554.51 3311.75 809.432 1510.29 570.948 458.485 676.769 517.421 886.85 4286.19 4119.24 2465.94
1.366e+06 2147.94 6780.28 1134.93 1558.24 1911.73 5360.05 1091.52 389.409 3198.85 2118.02 7766.97 3697.03 9764.05 3585.01 1563.67 1331.75 2265.19 3163.63 798.717 5804.78 1553.58 3893.86 656.111 800.658 1999.34 490.675 1330.86 811.742 3341.35 1596.39 3348.73 800.47 1528.48 565.799 462.563 689.929 517.793 914.603 4304.95 4101.37 2478.53
1.368e+06 2112.09 6817.4 1157.66 1524.91 1922.72 5429.15 1103.33 393.142 3186.13 2168.34 7762.69 3705.03 9792.62 3667.43 1562.18 1324.64 2228.1 3182.08 801.945 5833.49 1545.15 3937.63 650.332 812.028 2034.46 486.664 1356.49 806.365 3360.57 1633.03 3380.96 794.378 1544.36 557.394 466.224 705.637 520.176 938.643 4313.27 4078.71 2489.94
1.37e+06 2075.23 6838.76 1187.95 1491.38 1920.58 5499.33 1112.71 397.779 3177.1 2227.22 7767.45 3716.42 9820.77 3744.57 1569.88 1319.27 2198.49 3210.87 806.87 5870.43 1541.07 3981.7 638.023 822.763 2065.56 480.103 1379.06 803.934 3384.77 1664.4 3412.98 788.126 1562.89 555.175 468.815 721.755 520.488 958.005 4330.32 4056.98 2502.25
1.372e+06 2053.75 6867.55 1208.49 1459.45 1916.1 5567.42 1120.29 404.474 3166.13 2288.63 7762.38 3724.2 9862.39 3827.19 1590.23 1317.15 2174.89 3240.81 808.308 5899.87 1535.22 4033.05 632.997 832.304 2089.96 475.491 1400.87 801.048 3404.13 1692.58 3437.18 782.287 1573.66 559.027 467.925 741.593 523.078 979.935 4352.76 4028.98 2515.09
1.374e+06 2025.79 6910.52 1226.22 1419.21 1918.91 5633.81 1137.22 410.252 3149.22 2352.67 7748.18 3728.84 9884.68 3925.52 1609.73 1311.5 2161.04 3275.98 811.551 5941.55 1516.96 4090.4 626.929 842.518 2112.54 471.262 1423.91 798.489 3419.52 1710.16 3462.59 777.015 1589.2 571.417 464.792 764.919 527.449 1000.39 4369.33 4009.59 2528.29
1.376e+06 1989.07 6951.45 1246.52 1383.9 1923.44 5684.33 1156.37 411.219 3123.69 2423.23 7749.63 3732.04 9916.88 4020.28 1618.39 1305.57 2143.93 3317.46 814.626 5973.4 1500.69 4140.87 616.238 857.5 2141.46 464.46 1448.49 802.316 3448.1 1742.27 3501.43 775.297 1600.66 580.596 454.285 790.909 538.147 1020.19 4383.39 3993.21 2542.15
1.378e+06 1963.74 6990.2 1265.61 1352.72 1922.13 5749.91 1176.29 416.074 3100.53 2500.35 7760.77 3732.74 9956.6 4109.82 1631.34 1297.73 2135.17 3353.72 816.159 6002.2 1483.56 4185.55 594.56 875.249 2173.92 457.215 1472.2 806.867 3475.35 1775.77 3547.1 775.92 1619.16 589.216 447.757 816.746 548.16 1038.97 4412.09 3976.71 2557.65
1.38e+06 1938.33 7019.15 1288.12 1311.28 1931.82 5820.92 1196.99 417.279 3085.39 2568.66 7768.52 3728.58 10007 4194.67 1649.83 1291.45 2133.22 3394.59 816.796 6030.88 1467.72 4234.73 580.773 895.996 2204.13 448.353 1495.45 804.51 3509.02 1807.62 3583.4 778.921 1639.36 598.4 437.105 845.138 552.935 1057.27 4442.58 3969.36 2573.66
1.382e+06 1914.63 7057.91 1293.28 1273.09 1948.47 5894.6 1217.82 420.09 3072.27 2640.24 7795.93 3728.78 10049 4284.36 1670.72 1283.85 2131.53 3436.14 818.228 6062.69 1458.1 4272.96 565.814 923.124 2240.79 438.864 1521.93 803.722 3538.22 1840.11 3619.94 780.105 1657.35 611.474 428.697 864.464 554.845 1072.27 4470.52 3973.69 2590.76
1.384e+06 1885.87 7097.96 1295.06 1228.53 1967.03 5967.48 1241.54 421.217 3058.33 2725.77 7811.64 3728.37 10095.6 4390.54 1695.02 1273.19 2128.62 3484.84 809.716 6106.4 1451.35 4320.18 550.106 949.594 2281.97 426.742 1548.16 804.322 3560.91 1867.38 3662.19 778.519 1676.89 629.146 418.011 880.959 556.965 1090.95 4510.47 3964.24 2608.54
1.386e+06 1863.13 7136.95 1288.48 1180.89 1984.25 6032.15 1272.98 423.412 3039.33 2806.22 7823.82 3721.01 10150.2 4487.35 1720.05 1272.47 2131.15 3531.1 796.804 6158.05 1442.26 4371.33 529.728 978.139 2327.89 421.818 1577.91 808.426 3561.6 1896.38 3706.34 782.557 1695.9 647.246 406.959 900.551 559.146 1108.26 4560.34 3952.83 2626.39
1.388e+06 1829.56 7167.06 1291.41 1131.1 2001.2 6098.18 1309.33 421.349 3019.12 2889.84 7832 3727.03 10204.6 4591.06 1747.52 1260 2140.65 3554.01 791.483 6201.92 1441.06 4418.5 511.512 1007.7 2381.6 418.937 1594.41 801.855 3558.46 1928 3746.06 792.164 1724.84 661.312 397.266 916.917 555.523 1122.71 4607.24 3961.09 2643.89
1.39e+06 1790.93 7174.19 1288.9 1084.08 2025.94 6166.12 1350.63 418.81 2990.14 2962.46 7844.22 3734.15 10265.6 4705.44 1769.7 1249.86 2149.09 3585.16 776.922 6278.93 1440.39 4473.59 493.935 1035.6 2434.18 414.185 1620.5 795.488 3554.51 1963.19 3788.49 804.185 1752.22 677.868 385.541 923.198 554.575 1131.98 4656.99 3965.01 2661.92
1.392e+06 1757.58 7174.61 1281.98 1044.51 2051.68 6248.88 1394.88 415.696 2970.82 3046.67 7858.91 3736.09 10315.1 4813.64 1789.91 1234.83 2143.42 3636.53 757.324 6345.69 1442.12 4532.75 474.47 1061.6 2485.44 407.924 1637.87 792.768 3553.94 2007.02 3837.4 808.13 1774.61 693.252 375.504 934 557.628 1137.96 4697.66 3965.45 2679.91
1.394e+06 1725.05 7198.48 1281.57 1001.82 2078.01 6342.95 1438.68 411.654 2947.85 3130.35 7869.98 3725.41 10376.9 4928.3 1796.77 1224.18 2137.22 3698.01 740.412 6407.46 1445.05 4594.33 455.473 1085.75 2546.74 398.99 1648.64 791.707 3560.18 2055.53 3881.87 810.751 1789.93 707.252 362.601 945.63 560.548 1148.66 4726.45 3961.01 2698.46
1.396e+06 1683.2 7206.98 1283.16 948.118 2108.29 6448.1 1470.56 406.637 2935.39 3219.9 7892.53 3712.94 10445.1 5039.74 1805.04 1210.7 2132.61 3748.15 718.032 6490.01 1446.42 4656.85 435.611 1116.79 2621.25 392.264 1661.54 798.889 3581.07 2105.37 3927.62 816.032 1814.59 722.815 352.906 948.894 561.106 1150.3 4766.12 3943.84 2718.14
1.398e+06 1635.87 7211.92 1284.83 892.173 2127.5 6548.28 1501.81 405.552 2918.56 3320.39 7898.21 3690.13 10539.4 5147.07 1821.31 1201.3 2131.98 3793.25 698.163 6578.46 1459.94 4704.62 412.298 1156.21 2708.57 387.198 1672.78 805.794 3600.07 2164.69 3977.3 826.433 1848.83 735.539 340.602 956.193 564.069 1157.16 4803.49 3926.55 2738.86
1.4e+06 1586.39 7221.12 1284.96 836.627 2145.06 6645.37 1524.25 399.2 2891.03 3425.35 7914.45 3666.9 10627.1 5266.94 1840.26 1195.82 2134.01 3850.47 683.01 6640.03 1466.05 4749.24 398.706 1193.24 2796.98 380.175 1674.42 813.622 3616.1 2212.47 4027.18 839.121 1888.31 745.624 327.494 965.434 567.875 1155.26 4837.4 3903.83 2758.42
1.402e+06 1541.12 7214.34 1285.56 792.796 2173.15 6725.04 1548.61 388.132 2864.06 3542.19 7927.07 3647 10718.7 5381.15 1852.53 1190.14 2140.65 3899.77 671.087 6716.4 1456.5 4801.33 387.65 1219.94 2887.15 377.186 1681.44 821.654 3642.88 2266.33 4083.27 845.938 1920.28 752.707 315.864 971.959 573.019 1144.36 4880.86 3880.67 2778.26
1.404e+06 1487.69 7219.72 1284.96 765.707 2205.09 6817.94 1588.67 376.784 2844.69 3656.6 7963.19 3626.26 10790.9 5510.16 1860.1 1181.52 2133.98 3941.72 659.097 6777.97 1451.39 4858.71 377.865 1249.71 2980.15 376.748 1679.6 834.865 3681.31 2317.58 4153.23 857.005 1954.35 760.48 301.24 982.495 569.761 1132.4 4936.11 3853.27 2800.03
1.406e+06 1444.83 7221.01 1289.04 727.301 2237.58 6924.32 1620.23 371.699 2823.19 3782.63 7994.46 3605.98 10855.4 5640 1855.6 1179.95 2123.25 4002.03 638.21 6870.99 1450.7 4912.14 365.287 1279.51 3078.63 377.788 1695.26 842.852 3713.62 2371.83 4227.21 865.772 1983.03 766.752 291.345 996.313 564.282 1118.82 5001.26 3837.64 2823.69
1.408e+06 1404.06 7216.42 1289.85 691.073 2273.89 7041.95 1650 361.417 2793.34 3916.36 8024.19 3589.2 10915.4 5774.05 1846.35 1174.16 2129.91 4046.58 621.528 6959.07 1437.45 4973.72 355.29 1314.23 3186.78 373.789 1718.88 856.207 3747.88 2419.25 4291.76 874.945 2018.24 777.855 280.153 1003.99 557.827 1111.17 5063.46 3829.33 2847.77
1.41e+06 1374.08 7225.21 1294.57 638.769 2310.52 7170.27 1680.83 349.969 2774.8 4062.63 8055.85 3575.49 11008.4 5902.39 1847.99 1163.26 2132.28 4105.83 613.314 7042.29 1418.88 5039.03 343.318 1348.99 3293.32 364.362 1742.02 869.212 3791.27 2470.94 4359.71 886.778 2054.52 795.531 272.262 1016.42 549.538 1108.73 5134.05 3827.62 2875.38
1.412e+06 1339.87 7255.65 1304.29 585.725 2348.97 7297.05 1722.14 339.92 2759.47 4207.87 8097.38 3562.57 11117.4 6032.04 1858.52 1151.64 2137.8 4181.36 589.274 7122.41 1412.31 5111.55 324.943 1381.12 3397.92 359.279 1742.17 880.084 3835.82 2530.69 4441.89 897.305 2094.09 821.099 268.959 1026.42 542.035 1107.14 5209.04 3827.17 2905.56
1.414e+06 1287.86 7286.57 1310.54 530.085 2386.59 7416.57 1765.17 328.43 2728.6 4339.55 8133.49 3548.66 11257.4 6144.98 1865.46 1146 2142.38 4250.19 554.532 7181.98 1411.75 5175.79 314.97 1418.27 3497.87 351.329 1747.91 892.441 3857.89 2579.66 4511.14 900.11 2143.97 855.218 265.536 1029.1 537.759 1109.33 5270.48 3838.29 2932.85
1.416e+06 1240.42 7333.82 1318.44 476.956 2442.46 7543.08 1805.94 320.473 2687.5 4485.92 8177.92 3528.21 11401.6 6250.43 1869.1 1138.23 2141.11 4289.85 516.044 7246.05 1415.24 5260.5 298.651 1453.09 3604.3 338.774 1762.26 895.531 3888.85 2619.29 4573.83 904.534 2205.12 884.832 254.464 1039.47 533.725 1118 5362.46 3841.94 2961.71
1.418e+06 1189.57 7389.94 1321.08 414.475 2491.81 7648.45 1855.19 310.65 2667.49 4632.72 8220.94 3497.5 11531.6 6379.4 1874.18 1134.49 2137.27 4356.39 480.939 7306.42 1416.96 5324.53 274.731 1483.19 3725.17 323.288 1767.99 896.597 3916.36 2670.89 4644.06 913.911 2273.71 921.172 237.335 1058.64 520.06 1138.86 5450.94 3857.68 2991.41
1.42e+06 1145.54 7445.94 1327.89 347.481 2530.33 7731.56 1899.82 300.628 2634.26 4786.42 8238.23 3464.58 11681.9 6532.99 1875.31 1122.22 2144.67 4410.79 448.559 7382.81 1416.29 5403.12 248.531 1520.03 3878.76 302.008 1781.55 881.914 3935.58 2745.94 4727.81 929.68 2352.92 957.148 223.709 1078.17 520.566 1155.71 5553.56 3863.89 3023.22
1.422e+06 1101.53 7493.98 1317.16 272.418 2563.02 7824.85 1941.23 289.088 2615.64 4942.77 8237.46 3423.31 11846.8 6707.34 1870.81 1088.39 2156.75 4472.99 406.016 7464 1417.96 5482.77 224.981 1559.96 4032.03 290.253 1803.07 858.481 3966.61 2845.39 4815.84 938.866 2450 994.138 214.755 1084.84 518.266 1184.87 5651.23 3865.84 3055.89
1.424e+06 1054.63 7581.07 1307.76 187.492 2590.72 7946.49 1997.25 280.391 2593.31 5100.68 8282.69 3374.5 12031.5 6896.52 1872.48 1048.32 2178.43 4542.69 356.287 7561.21 1407.89 5571.07 195.421 1600.46 4193.36 270.35 1836.62 835.775 4013.48 2943.79 4886.76 946.884 2551.62 1031.99 198.4 1103.09 520.15 1200.37 5742.87 3876.61 3092.78
1.426e+06 1013.92 7637.47 1302.15 103.466 2629.13 8097.54 2051.56 270.485 2561.59 5265.76 8338.49 3316.42 12213.3 7094.05 1854.89 1025.05 2191.05 4625.32 319.915 7647.33 1394.1 5642.48 171.507 1637.02 4369.07 247.168 1866.35 801.26 4047.49 3042.51 4958.6 960.076 2664.44 1065.31 179.712 1122.71 529.784 1209.94 5807.01 3884.33 3128.99
1.428e+06 1001.24 7619.37 1277.83 103.452 2609.87 8093.47 2054.78 262.614 2565.88 5269.33 8344.57 3297.85 12189.4 7069.86 1877.59 1009.87 2185.21 4625.68 322.265 7680.68 1364.25 5604.7 161.201 1622.34 4389.07 229.627 1874.89 781.116 4057.29 3051.85 4981.11 979.076 2733.9 1061.67 176.957 1119.74 527.852 1208.35 5769.06 3818.26 3124.33
1.43e+06 984.781 7593.39 1258.9 97.8531 2584.68 8087.56 2060.63 248.885 2589.56 5290.06 8356.18 3268.36 12155.5 7037.35 1889.68 997.656 2162.88 4634.81 329.215 7707.9 1334.37 5579.89 152.374 1588.17 4404.21 213.062 1897.12 759.988 4077.49 3052.01 4991.6 1001.52 2787.3 1070.7 170.24 1115.79 519.735 1209.51 5724.3 3734.72 3118
1.432e+06 981.132 7600.53 1237.73 94.1332 2542.47 8107.19 2074.8 242.401 2618.28 5301.23 8390.67 3206.54 12126.7 7007.92 1890.79 973.323 2161.09 4638.23 336.063 7714.82 1306.88 5553.33 149.979 1572.54 4405.03 196.355 1905.59 738.039 4083.1 3052.14 4967.63 1020.58 2836.69 1074.68 157.732 1105.48 509.812 1207.12 5683.69 3682.93 3111.38
1.434e+06 970.175 7567.07 1201.61 92.5017 2507.83 8091.86 2084.57 233.596 2651.97 5333.66 8395.29 3149.53 12109.7 7007.05 1902.15 962.269 2149.9 4646.64 347.762 7726.7 1275.1 5550.65 152.186 1546.64 4413.48 182.356 1926.5 726.149 4091.79 3031.53 4971.34 1039.55 2890.02 1080.3 146.125 1087.06 503.933 1207.96 5662.68 3631.91 3106.23
1.436e+06 957.669 7557.23 1167.05 88.2338 2489.44 8086.56 2094.66 225.053 2683.3 5360.58 8392.21 3098.23 12061.2 7016.67 1913.38 954.523 2135.57 4647.82 363.021 7684.84 1250.34 5556.24 154.505 1525.88 4428.95 177.653 1950.48 705.438 4089.65 2998.11 4962.76 1053.98 2938.84 1079.52 136.773 1075.2 504.716 1213.14 5670.88 3571.96 3100.56
1.438e+06 958.88 7572.65 1150.15 85.7017 2474.24 8071.91 2098.95 216.35 2702.82 5392.84 8376.99 3045.83 12026.3 7010.57 1927.99 960.904 2124.27 4672.91 378.491 7667.04 1232.19 5545.44 159.39 1518.92 4443.56 170.396 1971.38 691.241 4123.94 2958.89 4981.62 1053.46 2970.86 1078.17 130.011 1075.83 493.692 1221.77 5659.07 3514.98 3097.76
1.44e+06 960.833 7601.51 1144.1 79.7091 2455.87 8081.91 2124.78 202.685 2726.42 5432.05 8366.52 3002.89 11940.8 7015.8 1965.36 962.842 2111.81 4702.72 393.331 7623.18 1219.53 5540.6 171.697 1507.37 4456.3 166.235 1973.8 673.416 4158.86 2912.02 5030.99 1051.52 3009.48 1069.98 125.776 1077.75 497.279 1246.38 5651.17 3492.93 3098.2
1.442e+06 954.371 7613.44 1122.54 76.4173 2446.85 8118.38 2145.32 185.677 2751.1 5476.24 8351.47 2965.77 11791.8 6986.84 2007.62 942.955 2105.63 4725.22 407.646 7569.09 1201.27 5509.3 172.935 1506.35 4459.92 163.218 2004.29 648.121 4183.68 2867.64 5054.98 1044.76 3038.08 1063.03 128.58 1067.18 504.554 1274.79 5632.1 3468.42 3093.44
1.444e+06 946.961 7615.43 1096.69 73.343 2412.53 8155.38 2158.25 169.181 2776.94 5493.88 8340.23 2938.3 11603.2 6950.61 2066.15 925.747 2111.16 4741.94 418.563 7485.02 1178.68 5458.35 177.18 1501.97 4489.24 157.454 2043.42 601.136 4195.09 2827.43 5046.7 1035.85 3064.68 1054.46 126.347 1064.11 510.022 1302.94 5617.89 3435.7 3084.2
1.446e+06 936.03 7648.12 1070.7 71.862 2385.94 8218.54 2157.39 156.843 2810.4 5495.79 8308.82 2934.22 11384.6 6972.74 2127.38 911.797 2104.66 4792.63 421.359 7427.65 1160.02 5429.55 189.956 1493.6 4483.66 145.127 2090.73 559.525 4237.36 2773.73 5019.04 1036.6 3099.98 1053.67 124.849 1053.95 512.078 1337.66 5564.04 3391.09 3077.34
1.448e+06 930.532 7708.62 1051.18 74.4519 2382.64 8271.89 2157.26 144.782 2836.36 5508.12 8309.19 2953.91 11217.8 6963.67 2180.4 896.417 2143.37 4829.4 407.998 7395.5 1141.83 5414.94 206.711 1469.67 4450.89 132.124 2157.15 509.561 4271.12 2728.48 5009.87 1028.11 3139.53 1053.94 115.35 1022.57 512.98 1356.47 5551.65 3332.1 3074.21
1.45e+06 928.488 7750.05 1037.26 68.8627 2380.33 8310.9 2175.04 128.495 2875.25 5526.35 8286.22 2948.15 11121.1 6950.3 2262.4 882.39 2172.69 4896.4 380.607 7369.01 1110.16 5344.13 217.625 1446.59 4405.95 121.629 2216.38 457.756 4304.51 2650.74 5015.37 1044.32 3169.34 1056.16 120.587 1015.64 506.775 1392.05 5538.83 3252.48 3070.93
1.452e+06 921.248 7791.94 1024.23 72.6522 2407.55 8392.56 2201.5 115.924 2936.95 5535.85 8265.84 2895.13 11030.6 6930.38 2350.58 861.846 2207.61 4951.29 370.515 7339.73 1065.84 5338.07 223.463 1417.45 4347.04 110.329 2232.28 425.289 4357.8 2582.97 5019.86 1076.07 3217.69 1060.9 124.025 990.008 507.138 1433.29 5521.28 3219.51 3071.85
1.454e+06 934.193 7860.09 1011.36 72.3325 2430.06 8473.25 2225.09 99.7529 3016.84 5568.04 8126.35 2821.31 10917.6 6898.71 2451.01 846.604 2239.48 4964.89 355.302 7324.94 1019.82 5350.29 225.112 1395.7 4295.65 106.006 2260.19 392.391 4424.68 2535.32 5013.69 1111.62 3255.06 1076.02 123.384 950.106 522.53 1453.57 5532.58 3179.7 3071.51
1.456e+06 959.109 7926.33 997.339 71.3736 2423.5 8453.35 2265.2 89.1956 3083.76 5606.04 8022.77 2723.88 10816.1 6884.34 2541.11 826.885 2275.43 4905.55 346.41 7352.78 994.891 5342.67 232.08 1398.64 4248.01 104.964 2282.99 360.94 4464.55 2510.96 4994.45 1134.92 3302.82 1082.4 119.76 923.957 536.842 1501.3 5562.85 3150.19 3070.52
1.458e+06 980.383 7974.54 999.501 73.1943 2382.16 8382.47 2306.2 81.4558 3156.69 5651.98 7888.59 2704.2 10808.2 6807.17 2608.45 809.645 2311.19 4850.47 343.945 7337.81 976.223 5351.33 234.652 1390.67 4236.88 95.4277 2316.94 348.552 4466.76 2508.53 4972.84 1165.39 3329.75 1089.09 110.64 902.13 546.62 1529.33 5566.88 3118.57 3067.89
1.46e+06 974.596 8055.65 999.521 77.9997 2340.9 8366.24 2338.48 72.7044 3183.98 5621.29 7800.53 2674.14 10806.4 6755.5 2691.1 813.46 2297.98 4761.61 350.809 7327.87 961.232 5320.39 253.177 1376.51 4256.53 86.8506 2380.09 352.381 4493.54 2503.88 4927.5 1189.12 3378.5 1110.49 111.492 893.02 567.278 1535.84 5543.92 3120.3 3066.82
1.462e+06 951.847 8044.78 1020.72 82.8347 2307.01 8348.87 2340.77 62.6352 3159.88 5554.45 7785.7 2657.33 10761 6684.3 2779.41 855.521 2280.95 4726.32 346.326 7419.05 949.978 5329.99 264.678 1371.98 4256.37 73.5053 2420.28 339.726 4509.53 2501.56 4850.19 1214.94 3386.58 1110.38 112.362 879.371 579.798 1558.5 5518.16 3140.94 3063.46
1.464e+06 896.824 8059.23 1052.78 87.6827 2256.27 8378.66 2383.79 48.3473 3204.44 5471.73 7722.79 2637.15 10646.3 6624 2874.68 898.794 2273.31 4818.16 346.754 7525.62 929.342 5332.77 269.305 1386.83 4151.31 44.9343 2491.02 324.991 4484.12 2479.35 4737.49 1251.7 3421.13 1105.47 115.931 862.643 589.329 1607.78 5562.83 3124.38 3062
1.466e+06 846.776 8063.97 1078.78 85.0952 2241.62 8455.64 2398.67 51.6516 3231.51 5397.84 7748.6 2619.84 10682 6618.22 2987.36 906.531 2335.74 4876.01 336.57 7701.45 900.683 5291.81 276.244 1406.56 4064.66 43.2469 2573.02 317.302 4495.77 2461.01 4635.41 1269.08 3443.26 1081.9 117.778 856.934 614.388 1638.11 5673.88 3112.49 3073.43
1.468e+06 822.535 7924.57 1105.12 110.463 2240.76 8470.04 2405.14 40.7388 3236.69 5424.9 7894.4 2570 10742.8 6747.34 3104.9 920.266 2388.02 4848.94 312.284 7720.62 907.514 5223.73 271.559 1411.82 4035.89 41.2719 2719.83 342.258 4590.3 2452.54 4580.15 1282.65 3452.37 1008.75 109.64 877.117 676.197 1627.78 5665.36 3050.3 3083.94
1.47e+06 839.247 7796.66 1111.93 122.429 2229.59 8508.55 2475.19 40.3118 3339.24 5408.12 8027.82 2552.04 10827.7 6913.05 3179.43 906.227 2484.79 4886.3 316.957 7850.93 918.416 5141.32 273.773 1408.37 4050.29 48.1637 2830.74 402.291 4648.1 2473.19 4479.15 1273.44 3443.72 964.211 98.5502 901.281 753.068 1633.86 5722.08 2951.27 3105.8
1.472e+06 881.718 7677.28 1138.12 133.508 2271.06 8421.57 2549.97 32.2228 3437.34 5413.53 7968.9 2518.25 10662.3 6951.01 3148.57 951.092 2642.26 4843.86 334.248 7864.58 891.486 5026.74 267.014 1420.7 4098.18 57.9406 2847.71 462.319 4590.75 2522.44 4478.84 1281.47 3409.13 909.615 98.8597 934.114 817.683 1601.88 5792.2 2826.11 3104.41
1.474e+06 953.547 7428.63 1147.93 183.517 2298.64 8518.6 2471.88 35.289 3504.15 5331.66 7838.52 2596.42 10315 7037.15 3089.67 942.317 2818.16 4933.15 355.48 7774.12 900.253 4892.9 263.863 1455.08 3936.87 66.2354 2936.99 516.01 4566.49 2480.2 4341.15 1256.94 3332.44 826.096 87.1544 982.104 807.288 1549.19 5773.77 2799.83 3083.62
1.476e+06 1126.35 7626.54 1290.31 252.659 2269.04 8590.29 2486.63 28.3626 3426.85 5209.07 7950.83 2595.3 9783.5 6951.18 2957.75 984.947 2764.7 4862.9 324.125 7623.78 842.169 4827.11 279.466 1423.44 3797.9 68.3306 3169.43 536.346 4654.47 2248.29 4151.28 1137.81 3190.1 806.049 88.6667 1150.09 774.927 1503.72 5740.9 2699.45 3054.88
1.478e+06 1285.5 7672.06 1202.99 374.248 2173.78 8683.38 2345.5 48.4885 3193.22 5234.99 7532.94 2723.17 9355.08 6504.75 2857.57 1100.34 2730.09 4662.32 301.672 7333.87 821.714 4626.01 342.797 1416.07 3794.59 61.1812 3638.29 602.386 4500.38 1972.81 4289.01 1099.74 3249.53 762.679 71.3652 1210.6 798.895 1528.82 5664.19 2677.31 3011.11
