# Supplementary material for: Topological digestion drives time-varying rheology of entangled DNA fluids
Source: Nat Commun. 2022 Jul 28;13:4389. doi: 10.1038/s41467-022-31828-w (PMC9334285; doi:10.1038/s41467-022-31828-w)
Supplement: Supplementary file 3 — Source Data [file 41467_2022_31828_MOESM3_ESM.zip › SOURCE_DATA/DATA_FIG2/panel_c_MSD_semidilute/g3_SCMdigest.N40M800SS0.06.dat.10pc]

#t[t_LJ]	g3
0 0 0 0 0 0 0 0 0 0 0 0 0 0 0 0 0 0 0 0 0 0 0 0 0 0 0 0 0 0 0 0 0 0 0 0 0 0 0 0 0 0
2000 11.7903 12.4546 11.9977 12.4619 12.9284 12.7736 13.2751 13.4039 13.2877 13.2706 12.5712 13.1402 12.5948 13.0707 12.8407 13.1783 13.2083 13.3169 13.6073 13.5968 13.0476 12.6047 12.3451 13.6994 13.1927 13.2363 12.8931 12.9401 12.6097 12.573 13.4321 13.4492 13.4023 13.4348 12.6439 13.1095 12.7549 12.9309 13.2531 12.7087 12.9758
4000 23.0597 24.4474 22.8004 24.2973 24.6092 25.2881 25.7415 26.8568 25.6317 25.269 23.6164 25.1291 24.2069 24.192 24.8955 25.8637 24.8503 26.1057 27.424 27.1719 23.2813 24.3033 23.8121 26.0097 25.6717 24.9275 25.1975 24.3322 24.5179 23.8467 25.2101 26.6367 25.3018 25.1375 24.1665 25.3558 24.1551 24.029 26.3783 25.639 24.9841
6000 32.4206 35.4349 32.4473 35.0945 36.3993 36.9077 38.1354 40.5423 37.4978 36.2329 34.6249 36.0356 35.0802 34.6417 36.5199 38.3008 35.6973 38.7337 41.3398 39.1588 32.3759 36.1052 34.6394 37.4867 37.129 36.2606 36.1497 34.5792 35.7686 34.3393 36.5454 38.6675 37.0826 35.4419 34.2398 36.5504 36.0897 34.7171 38.287 38.2497 36.2987
8000 41.2147 45.1533 41.6111 44.6353 47.1624 47.4679 49.7577 54.0058 48.4954 47.1121 45.283 46.7972 44.9012 45.0003 47.0173 50.1198 45.7345 51.1697 54.734 50.561 41.1364 46.6001 44.8557 48.8617 46.7171 47.9286 46.6059 44.0616 47.2514 44.7826 46.8375 50.5079 48.2193 44.8296 44.5712 46.7279 47.5048 45.6094 49.698 49.5329 47.0193
10000 50.3891 54.1124 50.0864 53.1589 58.0276 57.2267 60.2164 66.7944 58.7391 57.7108 55.536 56.7644 54.4145 54.2493 57.0596 61.6048 54.9618 62.4112 67.4444 61.1092 48.6956 57.3527 54.9611 60.8303 56.9776 59.753 56.7666 52.6064 58.0252 54.0564 57.6265 62.3962 59.3048 53.4787 54.744 56.7314 57.8381 55.3997 60.8168 59.475 57.2463
12000 58.9179 63.0828 58.0999 61.7605 67.7763 66.4413 70.0755 79.8987 68.4701 67.7383 65.0767 66.5285 64.04 63.4332 65.9439 73.1887 63.9801 73.2335 79.5231 70.6432 56.334 66.9007 65.2505 71.0162 67.2017 70.8638 66.4944 59.854 68.491 63.6197 68.7369 74.1252 70.0485 62.5286 64.5495 65.4317 67.9758 64.9263 71.4392 68.5009 67.0535
14000 66.8464 72.8361 65.4485 69.8832 76.3256 75.7994 79.7439 92.9845 78.8458 77.3141 74.2656 76.4614 73.1064 72.7278 73.8855 85.2598 72.8167 83.3316 90.8542 79.9693 65.0118 75.5756 75.8459 80.1681 76.3531 82.2356 75.5215 66.3229 79.2368 72.789 79.9928 85.6263 79.9809 71.143 73.4136 73.4207 77.0011 74.6983 82.4837 77.1719 76.5675
16000 75.2828 82.7003 71.559 77.9762 86.2072 85.5068 90.0987 106.255 89.4291 85.9785 82.0453 85.8469 81.4345 81.5512 82.9548 95.8396 81.8589 93.1453 101.401 89.1389 72.9937 84.099 86.2154 88.5759 85.6713 92.8547 83.8251 72.5274 89.2962 82.1686 91.1072 97.0287 89.8881 80.4446 81.9668 81.3847 85.0513 83.3272 94.1302 85.0318 85.8449
18000 84.2274 92.47 78.1111 86.5112 95.0911 95.6421 100.212 119.283 100.447 94.9345 89.4765 96.369 90.2384 90.6564 92.1056 105.881 91.6287 102.086 111.219 98.0871 81.0572 92.518 96.6244 97.2789 94.8284 104.064 92.0389 79.0071 99.0066 91.7828 101.852 108.286 98.8813 89.0247 90.7251 88.6417 93.5101 92.6379 105.837 93.6743 95.1489
20000 93.0684 101.792 83.8644 95.3756 104.887 106.048 110.199 132.797 110.663 104.283 96.7357 106.255 99.1572 99.7939 102.086 115.635 100.892 111.632 120.064 107.234 88.4119 100.707 106.067 106.392 103.879 114.257 100.175 85.2456 109.518 101.006 112.312 119.634 108.248 97.9689 97.6816 96.2793 102.359 102.177 117.742 102.563 104.377
22000 102.246 110.055 89.673 104.129 114.523 116.457 120.087 146.687 119.527 113.129 103.841 115.086 107.97 108.537 111.395 125.903 110.33 120.291 128.56 116.197 95.8533 108.189 115.049 115.387 112.25 123.999 108.641 91.733 118.665 110.884 122.461 131.14 117.475 107.353 104.173 103.387 110.675 111.204 128.449 112.015 113.34
24000 111.496 117.722 95.7709 112.716 123.779 126.517 129.862 160.647 128.073 121.429 110.54 122.827 116.372 116.764 120.283 135.612 119.151 129.397 137.055 125.311 102.899 116.797 124.771 124.19 120.275 132.503 116.756 97.6112 126.954 120.844 132.377 141.935 126.138 115.904 110.795 110.997 118.826 120.377 139.232 122.398 122.098
26000 119.917 126.523 102.314 121.709 133.234 136.243 139.858 174.208 136.253 129.948 117.164 131.232 124.223 125.151 128.966 144.558 127.176 138.498 145.658 133.52 110.424 125.591 134.934 133.594 127.827 141.872 123.357 103.497 135.456 130.556 141.899 151.99 136.029 124.42 116.805 119.722 126.854 128.969 150.567 132.461 130.829
28000 128.221 135.049 108.335 130.552 142.446 145.908 149.216 188.206 143.18 137.849 123.968 139.525 131.61 133.836 138.113 152.466 135.532 146.852 154.116 141.374 117.723 134.714 144.929 143.038 135.814 150.604 130.455 110.31 144.101 139.787 151.712 162.236 145.678 133.274 122.85 127.355 135.191 137.246 161.247 141.901 139.413
30000 136.669 143.465 115.688 139.853 151.214 154.507 158.167 201.827 150.648 145.231 130.14 147.457 138.662 141.861 147.63 159.385 143.769 155.463 162.382 149.205 125.469 142.745 154.172 151.99 143.755 159.969 137.371 116.791 153.409 148.594 162.049 172.822 154.958 141.983 129.498 134.251 141.945 145.63 171.316 151.392 147.833
32000 145.261 151.732 122.635 148.979 159.574 162.777 167.822 215.724 158.419 152.018 135.888 155.801 146.297 150.187 157.595 166.849 152.113 163.959 170.034 157.385 132.905 151.625 162.913 160.995 151.943 169.394 144.17 122.364 163.684 156.79 172.873 183.831 164.263 150.016 136.303 140.607 148.586 153.658 180.529 160.871 156.234
34000 153.129 159.654 128.978 156.582 167.895 171.172 176.431 229.708 165.813 159.538 142.545 164.807 153.574 158.256 168.021 173.206 160.166 172.336 176.803 165.245 139.398 159.872 171.746 170.831 159.528 178.3 151.343 127.922 174.845 165.765 183.557 194.587 172.599 157.671 143.001 146.781 155.224 162.359 189.852 170.42 164.487
36000 160.406 166.382 133.958 164.049 176.301 178.951 184.749 242.615 173.083 166.228 149.66 173.003 160.19 166.038 177.525 179.579 168.229 180.43 183.209 173.611 146.528 168.125 179.937 180.44 166.229 186.557 158.669 134.414 186.519 175.476 195.367 205.446 180.433 165.355 147.984 152.558 161.426 172.266 198.623 180.199 172.519
38000 167.066 173.77 137.717 170.792 184.576 186.572 193.464 254.78 180.953 172.709 157.05 180.04 166.561 173.142 187.191 186.451 176.154 188.014 189.82 181.597 152.33 176.33 187.904 189.014 174.192 195.735 166.176 140.949 197.713 185.256 207.026 215.482 188.195 173.387 152.689 158.519 167.459 181.147 207.219 189.591 180.368
40000 173.635 181.548 141.778 177.319 192.232 194.294 203.025 267.675 189.583 178.796 165.157 187.47 172.969 180.889 196.602 193.604 183.153 195.994 196.378 189.923 158.603 185.048 195.761 197.789 182.584 204.678 173.116 147.78 208.827 195.171 217.833 224.935 195.83 182.68 158.736 164.581 173.011 191.68 215.268 198.017 188.349
42000 181.25 189.179 145.721 184.662 199.825 201.882 212.531 281.088 197.909 185.535 173.617 195.188 178.854 188.066 205.703 200.354 190.125 203.891 202.641 198.902 164.763 193.082 203.91 206.823 191.232 213.72 180.425 154.5 220.492 205.075 228.203 234.201 203.39 191.737 164.515 169.584 179.59 201.566 222.751 206.318 196.32
44000 189.469 196.941 150.107 192.704 207.356 208.582 221.697 293.628 206.506 191.836 182.202 202.918 184.307 195.88 215.065 206.052 197.23 212.172 208.798 208.691 171.077 200.84 212.128 216.203 198.82 222.897 187.444 161.102 232.434 214.633 238.242 243.439 210.431 200.317 170.413 173.659 186.76 211.26 229.995 214.052 204.207
46000 196.769 204.593 154.411 200.788 216.092 214.667 230.757 306.384 215.451 197.526 191.265 210.268 188.802 203.889 224.693 211.561 203.912 220.901 215.751 218.165 178.439 207.517 219.57 225.153 206.742 233.23 194.33 166.809 244.003 223.597 248.533 252.93 218.699 208.551 176.354 176.973 193.654 220.408 237.571 221.914 212.041
48000 205.338 211.952 159.854 208.733 224.868 222.087 240.231 319.59 224.396 203.551 199.119 217.369 194.181 210.642 233.847 218.318 209.771 229.544 222.141 227.93 185.434 215.657 226.197 234.252 214.03 242.594 200.823 172.51 255.82 232.369 258.016 263.299 225.58 216.505 182.883 181.001 200.748 229.247 244.901 229.928 219.881
50000 213.954 219.147 164.955 217.286 233.985 229.238 249.571 332.197 233.406 209.902 206.355 224.632 198.382 217.546 241.902 225.4 216.098 239.038 228.076 237.619 192.183 222.575 232.658 242.984 221.812 253.015 207.176 177.647 267.058 241.726 266.956 272.485 232.187 224.13 189.726 184.939 207.027 238.388 252.433 237.497 227.582
52000 221.986 226.74 170.255 224.621 242.539 235.459 258.991 346.498 242.971 215.761 213.18 232.14 202.238 224.403 249.79 231.545 221.979 248.114 233.176 247.801 198.839 228.658 238.428 251.979 228.426 262.849 213.726 182.569 278.842 250.924 275.264 281.533 239.218 231.239 196.45 189.832 214.02 247.756 259.351 245.678 235.144
54000 229.847 234.096 175.842 232.226 251.588 241.71 268.085 360.976 252.753 221.866 220.746 237.712 205.441 230.693 257.563 237.501 227.628 257.139 238.172 258.097 205.075 233.974 244.73 261.384 235.288 271.986 220.78 188.363 290.908 260.535 283.751 290.377 246.87 237.416 202.25 195.949 222.153 255.593 266.524 253.783 242.684
56000 237.07 240.982 181.902 240.528 260.593 247.352 277.266 375.104 262.643 228.286 228.767 243.37 208.726 238.028 265.488 243.399 233.726 266.446 243.306 268.093 212.331 239.051 251.032 271.33 242.32 281 228.151 194.429 302.996 269.752 292.473 296.997 254.836 243.228 209.49 202.417 229.822 263.854 273.279 261.122 250.275
58000 244.073 247.353 188.17 248.758 268.66 253.21 287.358 389.127 271.882 234.87 236.319 249.311 213.104 245.155 274.014 249.532 239.569 274.76 248.171 277.082 219.292 242.925 257.39 281.15 248.643 290.402 235.354 200.552 314.899 278.264 301.575 303.798 262.035 249.116 215.883 207.923 237.778 272.604 280.224 267.628 257.698
60000 250.379 253.805 193.836 257.148 275.791 259.255 297.736 402.987 280.976 240.595 243.383 254.727 217.02 251.596 282.705 255.638 245.611 282.1 253.472 285.675 225.938 246.638 264.164 290.833 255.355 299.399 242.382 206.924 326.729 287.5 310.715 309.775 268.325 254.594 222.586 212.73 245.658 281.328 286.709 273.659 264.909
62000 257.5 259.923 198.447 264.196 282.787 264.983 308.532 416.679 290.025 245.713 250.589 259.953 221.428 257.485 290.601 260.937 250.735 289.871 258.737 294.705 232.125 250.51 270.396 300.587 261.097 308.333 248.106 213.482 338.359 296.476 319.531 316.123 273.891 260.302 229.181 217.524 252.853 289.99 292.795 279.658 271.879
64000 264.895 266.13 202.501 271.798 289.603 271.457 319.161 430.622 298.666 250.723 257.473 265.07 225.436 262.636 297.956 266.103 256.646 298.852 262.77 303.296 237.237 255.082 277.027 311.581 266.731 316.686 253.459 218.853 349.331 304.19 328.378 322.431 279.419 266.803 235.824 222.717 260.373 298.231 299.211 285.425 278.77
66000 273.268 272.003 206.506 279.124 296.224 278.721 330.4 443.749 306.895 256.281 265.542 270.585 229.712 267.452 304.596 270.216 262.246 307.87 267.253 311.057 242.483 260.068 283.562 322.998 272.011 324.96 258.337 225.259 359.25 313.259 336.203 329.165 284.989 273.104 242.024 227.425 268.231 306.078 305.216 290.932 285.631
68000 281.99 278.145 210.247 287.68 303.335 286.172 341.36 455.764 315.8 261.137 274.124 275.638 233.964 272.142 310.927 274.409 266.6 317.048 272.372 318.604 247.298 264.063 289.435 334.277 277.273 333.216 263.446 232.337 369.349 322.154 343.771 335.983 289.986 280.13 247.31 232.451 276.55 313.982 311.422 296.365 292.456
70000 290.476 284.395 213.992 296.83 310.584 294.133 352.272 467.57 325.429 265.212 283.279 279.793 237.959 277.278 317.314 278.33 271.69 327.199 277.992 326.904 253.277 268.679 296.378 346.089 283.063 341.241 268.466 240.411 378.45 330.789 351.053 342.519 296.187 286.682 252.509 237.392 284.981 321.629 317.114 302.456 299.45
72000 298.8 291.376 217.766 306.621 317.256 302.151 363.421 479.305 334.39 269.844 292.071 282.339 241.502 283.043 324.657 282.29 276.159 336.382 283.154 335.202 259.033 273.225 303.347 357.927 288.947 349.357 274.284 247.792 386.951 339.519 358.172 348.769 302.06 293.295 257.973 241.894 293.098 329.272 322.599 308.655 306.348
74000 306.226 297.963 222.12 316.055 324.308 309.501 373.972 490.6 343.055 274.542 301.697 285.593 244.627 288.727 332.848 285.979 280.296 345.022 288.654 343.481 265.12 277.521 310.114 369.516 294.737 357.389 281.4 254.922 396.163 347.63 365.21 355.277 307.953 300.342 262.883 245.766 301.096 337.711 328.428 313.85 313.207
76000 313.436 305.509 225.832 324.999 331.223 316.749 384.184 501.694 352.858 278.553 310.65 289.031 246.713 293.739 339.878 289.696 285.023 354.218 293.977 352.357 271.016 282.501 317.766 380.735 301.534 365.015 287.265 262.059 405.416 355.528 372.967 362.009 313.63 306.788 267.878 249.759 308.807 346.039 334.629 319.56 320.03
78000 320.644 312.8 229.529 333.531 338.164 325.26 394.654 512.265 362.537 282.429 319.462 292.022 248.772 297.524 346.058 293.633 289.372 363.327 298.7 361.837 276.583 287.593 325.25 393.124 308.172 373.133 293.368 268.728 413.625 363.821 380.731 368.171 319.344 314.376 272.646 254.316 316.784 354.096 339.825 325.167 326.784
80000 327.678 319.558 233.108 341.47 345.443 334.08 404.835 522.62 372.141 286.307 328.549 295.657 250.633 301.194 353.75 298.068 293.319 371.868 303.298 370.83 282.798 292.73 333.334 405.487 314.478 380.447 299.748 275.359 421.902 372.334 387.82 374.347 325.584 321.92 277.884 259.148 325.505 362.13 345.273 330.917 333.589
82000 334.964 326.303 236.662 349.458 352.698 341.735 414.945 532.57 381.67 290.687 337.621 299.708 252.96 304.774 361.828 302.733 297.237 381.556 308.063 380.252 289.363 297.245 340.78 417.601 320.591 387.524 305.477 281.929 429.311 380.81 394.497 380.217 331.659 329.098 283.42 264.647 334.108 370.337 350.455 335.955 340.336
84000 343.098 332.604 240.824 357.679 359.156 349.498 424.47 543.622 391.73 295.666 346.758 303.378 256.246 308.595 369.683 307.578 300.955 391.211 313.269 390.016 296.201 302.036 348.479 428.288 326.043 393.757 310.387 288.964 436.903 389.278 401.47 386.174 337.598 335.633 289.036 270.193 342.203 378.358 356.289 341.661 347.125
86000 350.813 338.8 243.559 365.921 365.48 357.208 433.541 555.078 401.056 301.109 355.625 307.425 259.248 312.009 377.516 313.47 305.398 401.123 318.432 399.254 302.09 307.81 355.739 439.681 331.406 401.323 315.075 295.972 444.213 397.645 408.517 392.158 343.069 341.047 294.974 274.821 350.39 387.257 362.069 347.584 353.873
88000 358.965 344.66 246.902 374.575 372.258 364.787 442.927 566.501 410.392 306.794 364.33 311.759 262.497 315.311 385.569 319.605 309.615 411.012 323.322 407.419 308.236 314.405 362.917 450.858 336.523 408.176 319.036 302.455 451.115 406.474 415.749 398.653 347.943 346.22 301.162 278.679 358.983 394.727 367.441 353.47 360.56
90000 367.743 349.893 250.054 382.477 378.504 372.384 452.059 578.216 420.835 312.539 373.576 316.53 265.351 319.993 393.557 327.303 313.485 419.256 329.036 415.65 313.86 320.183 369.463 461.8 341.422 415.517 322.798 308.462 457.759 414.37 423.239 406.243 352.503 351.527 307.553 282.769 368.598 401.89 372.005 358.575 367.224
92000 375.925 354.407 253.2 389.784 384.003 380.025 460.674 589.938 431.163 318.593 381.544 320.903 268.399 325.103 401.765 335.336 316.213 427.864 335.344 424.005 319.739 326.111 376.909 473.693 346.411 421.614 326.076 315.592 464.356 422.618 431.62 415.153 357.369 356.584 314.88 287.226 377.628 409.794 377.707 363.488 373.969
94000 383.449 358.078 256.927 397.257 389.406 388.795 468.334 602.015 440.698 324.685 389.249 324.636 272.02 330.038 411.345 343.145 319.692 436.471 341.43 432.266 326.601 331.712 383.717 485.882 351.785 428.634 329.336 321.737 471.248 429.729 439.837 424.342 363.855 361.846 321.577 291.487 386.4 417.936 383.698 368.981 380.757
96000 390.386 361.393 260.542 403.989 395.64 397.405 477.137 614.06 449.894 331.755 396.776 328.284 276.145 334.566 420.889 350.724 323.846 445.687 347.769 440.448 333.118 336.673 390.173 498.513 357.428 434.737 334.14 328.605 477.665 437.161 447.926 432.796 369.915 365.471 328.056 296.28 395.266 425.569 389.713 374.077 387.515
98000 397.603 364.75 263.802 410.608 401.792 406.094 485.794 625.462 460.078 339.282 404.908 331.222 279.621 339.226 430.486 357.973 327.614 455.485 353.79 448.258 338.506 341.797 395.895 510.744 361.983 441 338.307 335.944 484.411 445.237 456.328 439.863 375.795 369.817 334.24 301.476 403.695 434.319 395.53 379.654 394.21
100000 404.609 368.53 267.995 417.883 408.277 414.095 493.969 637.147 468.977 347.333 412.356 333.721 283.776 343.509 439.515 365.292 331.748 464.971 359.703 456.618 344.137 346.011 402.446 522.142 365.842 447.581 342.78 341.945 490.56 453.077 464.435 447.357 382.313 374.869 340.751 306.956 411.921 442.783 401.696 385.611 400.881
102000 411.095 373.846 271.761 424.61 414.669 424.06 503.138 648.395 476.916 355.842 419.858 336.32 287.794 348.115 448.432 372.458 335.647 474.369 366.422 464.759 349.594 350.164 409.312 534.044 370.168 453.549 346.091 349.248 496.55 460.922 473.162 455.282 389.51 379.791 348.276 312.662 420.683 451.876 407.023 391.81 407.706
104000 418.692 378.379 276.055 431.049 421.863 433.948 511.737 658.174 485.405 364.585 426.982 338.122 291.649 352.951 457.158 379.716 339.92 483.84 373.85 471.968 354.795 354.357 415.674 544.89 375.406 458.878 349.059 356.858 502.14 469.978 481.891 464.075 397.134 384.521 356.381 318.836 428.582 460.941 411.683 397.081 414.48
106000 426.848 382.436 279.864 437.109 428.237 443.071 521.136 668.343 493.864 372.626 433.899 340.361 294.52 357.299 465.681 387.538 343.965 493.249 381.615 478.839 359.924 358.681 421.508 555.438 380.673 464.531 352.611 364.335 508.5 477.893 490.205 472.55 405.397 389.15 364.354 324.658 436.925 469.76 416.335 401.855 421.145
108000 434.498 386.181 284.564 442.891 435.08 451.366 530.411 679.278 503.809 379.943 441.516 342.989 298.511 361.471 473.916 395.394 346.755 502.546 389.445 484.903 365.868 362.714 428.131 566.424 385.502 469.601 356.09 371.159 514.521 485.895 497.79 480.918 412.858 393.468 371.517 330.711 445.682 478.813 421.012 406.455 427.765
110000 442.453 389.857 288.703 449.727 442.122 460.45 539.968 691.009 513.45 387.148 450.221 345.272 302.505 365.611 482.732 402.715 349.536 512.315 396.772 491.408 372.277 367.057 434.129 578.282 390.345 474.807 359.221 377.639 519.889 492.634 505.882 489.46 420.02 398.385 379.57 336.433 455.753 487.356 426.798 410.6 434.513
112000 451.074 394.023 292.867 456.927 448.372 470.632 550.314 703.468 523.805 393.601 457.881 347.565 306.419 369.05 492.062 409.946 353.058 522.096 403.375 499.195 377.668 371.693 440.169 589.651 394.276 479.99 362.749 383.663 524.254 499.344 514.347 498.369 426.065 403.411 386.855 341.897 465.977 495.916 432.721 414.39 441.228
114000 458.735 398.957 297.337 463.557 455.036 481.155 559.12 715.833 532.867 399.319 465.249 350.629 310.586 372.473 501.069 417.603 356.813 531.001 409.726 507.391 383.031 375.725 445.855 600.736 398.315 486.806 366.403 389.853 528.6 505.611 522.727 507.407 431.442 408.261 393.744 347.507 475.861 504.544 438.531 418.992 447.86
116000 465.681 402.633 302.906 470.753 461.149 492.15 569.256 727.902 542.244 404.568 472.739 353.641 314.306 375.248 510.567 425.94 360.042 540.45 415.301 515.765 388.785 380.449 450.996 612.303 402.254 493.364 370.741 396.213 533.218 511.723 531.071 516.623 436.741 414.073 401.055 352.709 484.983 513.134 444.564 423.251 454.537
118000 473.714 405.941 308.238 476.99 468.286 502.534 578.834 738.968 550.652 409.784 480.584 357.606 317.3 377.843 519.729 434.177 362.353 549.778 421.153 523.298 394.392 385.127 455.511 624.728 405.175 499.65 375.642 403.943 537.195 518.224 539.441 525.808 443.586 419.988 407.881 357.992 494.389 520.912 450.331 428.327 461.15
120000 482.139 408.661 313.687 482.73 474.719 512.033 588.343 750.291 560.15 415.534 488.9 361.45 320.243 381.05 528.501 443.201 363.498 558.532 426.981 531.746 400.525 390.129 460.343 636.944 407.868 505.205 380.094 412.152 540.782 525.255 548.544 534.705 450.066 425.605 414.511 363.385 503.814 529.718 454.793 433.463 467.757
122000 490.331 410.877 318.706 487.696 481.793 520.894 597.622 761.434 569.367 421.974 496.875 364.746 322.979 383.532 537.75 452.481 365.101 567.488 432.891 539.221 406.742 394.605 465.187 648.9 410.753 510.123 384.683 419.665 544.807 531.996 558.493 544.071 456.065 430.616 421.014 368.476 513.484 539.034 458.936 438.652 474.252
124000 498.692 413.744 323.847 493.011 489.515 529.018 607.217 771.69 579.186 427.686 504.831 368.528 325.731 385.908 547.106 461.539 367.814 576.932 438.916 545.846 411.971 398.552 470.001 660.897 413.959 514.63 389.491 427.661 548.051 539.083 568.781 553.565 462.061 435.684 427.413 373.435 522.934 548.91 462.758 442.616 480.73
126000 506.994 416.937 328.63 499.177 496.987 537.73 618.198 781.974 589.156 433.048 513.933 372.106 328.717 388.206 557.357 470.479 371.256 586.31 444.728 551.992 416.669 402.032 474.81 673.725 416.798 519.48 394.556 434.596 551.382 545.419 578.407 563.353 466.955 440.568 434.752 378.129 532.595 558.848 465.811 445.766 487.214
128000 514.939 420.328 332.641 504.945 504.927 547.419 628.784 792.089 599.266 438.988 522.111 376.973 331.954 389.791 566.882 478.973 374.636 595.09 450.676 557.158 422.084 405.336 480.133 687.223 420.746 524.379 400.469 440.774 555.113 551.719 588.86 572.273 471.454 445.775 442.03 383.045 542.949 568.778 468.95 448.68 493.733
130000 522.905 423.677 336.091 510.883 512.561 556.888 639.107 802.286 609.002 444.262 530.57 382.184 334.77 392.044 577.367 486.319 377.671 603.798 456.757 562.635 427.047 408.34 485.036 701.042 425.663 530.047 405.661 446.808 558.695 557.384 598.896 580.622 474.662 451.043 449.743 388.812 553.723 578.398 471.44 452.081 500.173
132000 531.348 426.059 339.774 516.497 521.111 566.526 648.499 812.844 618.101 449.462 539.098 387.381 337.041 394.13 586.087 493.453 380.272 612.223 463.94 568.22 432.287 412.001 490.838 713.917 430.249 535.064 409.912 452.837 562.507 563.255 609.146 588.696 478.291 457.121 457.548 393.314 565.853 589.746 473.651 455.312 506.59
134000 538.842 428.179 341.959 522.541 528.619 575.765 657.97 823.349 627.41 454.468 547.36 393.312 339.936 396.675 594.776 501.403 383.514 620.8 471.079 573.909 437.646 415.926 496.682 727.217 435.101 539.832 413.832 460.028 566.47 569.637 619.26 597.022 482.175 463.115 465.77 397.681 579.236 600.746 475.655 458.609 513.088
136000 546.553 429.729 343.609 529.074 536.246 584.945 667.156 833.912 637.026 458.913 556.135 399.641 342.325 399.285 602.837 509.435 387.496 628.986 478.887 581.097 443.218 419.838 501.978 740.429 439.109 545.889 417.494 468.31 570.321 576.84 629.679 605.519 484.376 469.028 473.335 402.561 592.241 611.162 477.515 462.431 519.614
138000 553.693 432.494 346.083 535.479 543.506 593.001 676.03 844.367 645.646 464.28 563.687 404.92 344.696 400.745 610.379 517.825 392.492 637.391 486.721 589.072 449.553 423.926 508.289 754.28 442.647 552.192 421.12 475.58 573.839 583.738 639.801 615.009 486.753 474.777 480.797 406.679 605.021 620.974 479.413 466.75 526.091
140000 559.606 435.415 348.263 542.633 550.733 601.643 684.762 854.24 654.77 469.663 571.367 409.64 347.329 401.74 617.817 526.266 396.594 646.577 494.236 597.446 455.221 426.67 513.609 767.118 445.965 559.742 424.589 481.963 578.13 591.029 649.257 624.285 488.826 479.604 488.639 409.928 618.129 631.276 481.179 471.413 532.433
142000 565.272 438.062 351.173 550.02 558.504 610.065 692.224 863.788 662.112 474.53 579.023 414.703 349.85 403.259 626.117 534.218 400.393 656.008 501.154 606.51 460.831 428.851 519.776 780.552 450.187 567.942 427.808 488.208 581.443 598.314 658.477 632.382 491.648 484.328 496.551 413.007 631.511 641.819 483.788 476.464 538.772
144000 569.957 440.23 353.793 556.889 566.057 616.757 699.392 873.241 670.539 479.26 586.048 420.187 352.657 404.375 634.456 541.652 404.173 665.192 508.633 615.07 467.287 431.696 526.654 793.82 454.52 576.194 431.671 495.031 585.002 605.754 667.613 640.441 494.796 490.315 504.108 415.734 644.464 651.796 486.9 481.782 545.103
146000 574.548 442.915 356.535 563.384 572.859 624.777 706.607 882.618 678.732 483.431 592.417 425.653 356.119 406.288 642.565 549.084 408.622 674.192 517.247 623.934 473.566 435.602 533.65 806.893 458.23 584.465 435.289 501.625 589.286 612.938 677.046 648.736 497.677 496.559 512.223 418.614 656.68 661.826 489.163 487.342 551.498
148000 579.138 445.59 359.498 569.078 579.413 632.762 713.649 891.321 686.219 487.152 598.618 430.399 359.93 408.215 650.727 556.27 413.16 683.939 525.743 632.447 479.541 439.256 540.038 819.528 461.155 592.999 439.631 508.417 594.325 618.521 686.929 656.531 500.746 503.411 520.078 421.405 668.668 671.828 492.59 492.96 557.796
150000 583.659 448.028 362.588 574.537 584.868 640.692 722.003 898.982 694.149 491.739 604.201 435.482 364.746 409.089 659.046 563.262 417.367 694.203 534.658 639.998 485.48 443.726 546.557 832.6 464.398 600.054 443.83 516.176 599.174 623.247 696.406 663.953 503.621 510.061 528.715 424.181 680.531 681.828 494.756 498.041 564.016
152000 588.655 451.84 365.526 580.377 591.035 648.166 730.2 906.047 701.923 496.72 611.353 440.161 369.733 409.73 666.935 569.921 421.519 705.555 543.023 647.588 491.228 449.276 552.32 845.45 467.756 607.29 449.528 523.459 603.752 628.5 705.246 670.583 507.04 517.523 535.965 426.012 692.855 691.419 497.41 503.11 570.293
154000 592.908 455.96 368.779 586.235 596.71 654.73 738.86 912.871 709.36 500.217 617.503 445.562 375.218 411.077 674.038 575.685 425.727 716.83 551.399 655.075 496.35 454.885 558.337 858.309 471.004 615.061 455.418 530.328 607.885 633.62 714.431 676.97 509.834 525.445 543.759 427.794 705.167 701.05 499.683 509.018 576.477
156000 595.977 460.179 371.511 592.554 602.892 660.548 747.717 920.044 716.611 503.758 624.222 450.663 380.882 413.355 680.614 581.266 428.738 727.179 559.759 662.179 500.601 460.547 564.082 870.178 474.64 624.403 460.334 536.85 611.787 639.481 723.354 683.086 513.55 533.885 551.634 430.419 716.786 709.14 501.584 515.046 582.551
158000 599.409 464.519 373.678 596.82 608.17 666.394 756.239 928.163 724.579 507.748 630.436 456.858 385.981 415.499 686.783 587.269 431.655 737.022 568.894 669.979 504.881 465.2 570.118 883.477 479.542 633.606 464.679 541.767 615.585 645.523 732.822 688.724 517.707 541.03 558.759 433.109 728.846 717.477 503.647 520.756 588.584
160000 602.433 468.022 376.649 600.967 614.953 671.342 764.283 937.086 732.928 511.166 636.534 463.534 391.251 418.029 693.501 594.575 434.901 747.437 577.756 677.841 508.261 468.587 577.317 896.031 485.402 642.348 468.237 547.735 618.839 652.627 741.96 693.628 521.963 548.329 564.858 436.107 739.985 726.213 505.413 525.922 594.624
162000 605.623 470.745 379.226 605.456 621.585 675.847 772.943 944.454 741.765 514.892 642.52 470.641 395.793 420.69 699.377 601.749 437.991 756.939 586.401 684.17 511.959 471.835 584.264 909.595 489.951 650.679 472.181 553.668 622.437 659.351 751.087 698.716 526.085 555.561 571.759 438.594 750.601 734.881 507.23 531.033 600.507
164000 608.754 473.871 382.511 609.157 628.446 681.067 781.454 951.67 750.424 518.643 649.463 477.189 401.464 422.158 706.301 609.152 440.848 766.137 595.095 689.82 516.198 475.782 591.579 922.834 493.926 659.99 476.896 558.847 625.736 665.263 759.417 703.603 529.839 562.568 579.294 441.589 760.231 743.857 509.706 536.741 606.438
166000 610.947 476.56 385.381 612.715 634.456 686.097 789.462 960.671 759.451 522.212 656.392 483.552 407.957 422.045 712.191 616.04 444.135 775.715 603.908 697.384 520.426 480.308 598.133 936.098 497.534 668.744 482.593 563.834 629.229 671.431 767.458 707.222 532.501 570.484 586.254 445.337 770.271 754.104 511.417 542.768 612.335
168000 613.229 479.41 386.815 616.625 640.819 692.121 797.481 970.218 767.088 525.901 664 490.115 414.39 421.66 718.119 622.952 448.506 785.501 612.771 704.419 523.81 484.839 604.387 950.031 500.538 678.373 488.535 568.785 632.296 678.484 775.166 710.978 536.867 577.816 592.743 448.693 779.377 764.447 512.707 549.617 618.266
170000 616.251 481.653 389.165 620.138 647.616 697.32 805.575 980.475 776.973 528.798 670.426 496.028 420.593 421.583 723.038 629.825 452.095 794.804 620.953 711.134 527.025 488.709 610.35 963.78 502.93 686.846 493.474 573.73 635.12 685.135 783.04 714.42 540.193 585.545 599.371 452.659 789.381 774.587 512.492 556.734 623.999
172000 619.103 483.145 391.799 624.401 654.455 702.891 814.182 989.344 786.763 532.057 677.634 501.107 427.094 421.831 729.229 636.814 456.467 804.497 629.573 718.784 530.009 493.219 615.748 977.504 506.402 695.59 498.885 578.927 637.936 692.654 790.516 718.11 544.145 593.025 605.702 456.56 799.24 784.807 511.999 563.08 629.881
174000 621.904 484.5 394.443 629.351 661.374 708.598 821.912 998.169 796.735 535.827 684.513 506.033 433.762 422.093 735.358 643.009 461.402 815.135 638.044 726.696 533.592 498.016 621.442 991.238 510.108 704.91 504.651 583.379 641.317 699.444 798.195 721.424 548.045 601.646 612.08 460.437 809.798 794.474 511.377 569.289 635.843
176000 625.609 486.467 397.501 635.389 669.222 713.802 830.019 1005.94 806.449 539.439 692.096 510.223 439.908 421.971 740.61 649.264 465.842 825.736 644.935 732.821 537.074 502.217 626.828 1004.7 513.042 713.419 509.961 588.026 645.168 706.481 806.174 725.33 551.17 610.035 619.095 464.127 820.388 804.048 511.321 575.128 641.674
178000 629.265 488.583 400.13 642.202 677.35 719.201 837.409 1013.86 815.641 543.944 698.994 514.969 446.003 422.4 746.507 656.146 470.637 836.189 651.302 738.267 540.336 506.401 632.422 1018.49 516.651 721.754 515.426 593.818 649.461 711.865 814.177 728.584 552.971 617.35 624.789 468.102 831.388 813.511 511.705 579.187 647.435
180000 632.676 490.138 402.392 648.35 684.685 724.659 844.277 1019.91 824.379 549.256 706.6 519.293 451.751 422.707 752.92 662.309 476.107 846.99 656.903 742.673 544.032 512.212 638.308 1032.01 519.979 730.553 521.53 598.655 653.325 717.651 822.381 732.471 555.373 625.388 631.231 471.985 842.137 822.876 512.351 582.983 653.16
182000 636.086 491.71 404.27 654.216 692.143 730.125 849.447 1026.95 833.958 554.617 713.767 523.473 457.037 422.563 759.14 668.986 481.294 857.538 661.806 748.812 547.968 517.8 644.849 1046.05 522.607 739.299 526.833 603.104 658.4 723.109 830.832 736.668 557.877 634.476 637.11 476.707 852.895 832.8 512.176 586.216 658.893
184000 639.22 493.162 406.511 659.124 699.904 735.244 854.381 1035.1 844.559 559.691 720.981 527.597 461.876 422.761 764.548 675.864 487.387 869.05 666.342 755.842 551.887 523.167 650.982 1061.24 524.79 748.139 532.412 607.04 663.3 728.059 839.24 739.988 560.401 643.044 642.931 481.318 864.61 842.126 512.569 590.619 664.675
186000 642.648 494.587 408.05 663.878 706.663 740.201 859.852 1043.65 854.507 563.519 728.369 530.542 465.491 422.71 771.089 682.709 492.818 880.624 671.283 763.348 555.595 527.583 656.857 1076.46 526.497 755.968 538.184 611.255 668.644 732.487 847.369 742.558 563.289 651.652 649.507 484.738 876.473 850.901 512.594 595.572 670.268
188000 646.945 495.56 409.288 669.087 714.045 745.528 864.82 1051.73 863.711 567.178 736.251 533.288 469.47 423.419 777.353 688.713 498.499 892.204 675.742 769.657 558.723 532.447 662.081 1090.92 528.935 763.378 544.267 614.834 673.654 736.628 854.571 745.461 565.688 660.342 656.251 487.823 889.586 860.626 513.095 600.649 675.811
190000 650.805 497.096 410.452 674.767 721.019 749.353 870.531 1060 872.66 571.12 743.779 535.944 473.552 424.951 783.842 695.889 504.506 903.728 678.813 776.396 561.27 537.301 667.835 1104.63 531.14 770.989 550.875 619.187 678.021 740.745 862.022 749.315 567.43 668.356 662.53 489.807 902.755 870.059 513.738 606.014 681.331
192000 654.871 498.942 412.821 680.842 727.801 753.848 876.003 1068.37 882.814 575.856 751.089 539.156 478.144 426.323 789.512 704.223 510.88 916.266 682.218 782.393 563.838 541.033 672.398 1119.03 533.029 778.311 556.43 623.244 683.044 744.84 869.46 753.253 569.005 676.27 669.215 491.644 916.428 879.141 514.722 610.695 686.935
194000 658.9 501.31 415.39 687.035 734.698 758.542 881.775 1076.6 892.441 580.719 759.108 542.439 482.947 426.577 796.243 712.791 516.493 927.245 685.274 788.229 566.642 543.578 677.694 1133.08 534.112 785.094 562.067 627.839 688.656 748.568 876.664 756.687 569.42 684.666 676.355 493.065 929.607 888.522 516.221 614.97 692.457
196000 661.904 503.942 418.382 693.165 740.491 762.96 887.592 1084.39 901.038 584.973 766.829 546.634 487.705 426.529 802.415 720.858 521.606 937.939 688.564 794.074 568.86 545.662 682.612 1147.62 535.838 792.942 568.098 632.399 693.464 752.237 883.914 760.138 570.772 692.308 683.2 493.914 942.835 897.484 516.45 618.371 697.778
198000 665.014 507.066 421.608 699.589 745.538 767.312 891.955 1092.39 910.52 590.031 775.266 550.786 493.493 426.979 808.57 728.695 525.898 948.52 691.809 799.515 571.05 547.649 686.988 1162.43 537.316 801.373 573.661 637.079 697.754 755.763 891.491 764.249 572.561 699.631 689.669 494.763 956.064 906.949 516.276 621.57 703.121
200000 668.72 510.062 424.753 706.303 750.59 770.443 895.446 1099.35 920.184 593.624 783.633 555.6 499.42 427.059 814.786 736.586 529.382 959.77 694.956 805.096 573.515 549.133 691.636 1176.3 537.813 810.707 578.38 642.219 702.713 759.906 900.295 768.599 574.529 706.733 696.134 494.146 969.094 916.731 515.972 625.088 708.385
202000 672.336 513.091 427.581 714.125 755.567 773.587 898.902 1106.4 930.443 596.662 791.324 560.314 506.625 427.081 820.794 744.423 532.678 972.659 698.148 811.307 576.109 550.191 696.22 1189.87 537.963 820.214 583.301 648.16 707.762 763.681 908.726 771.888 576.381 714.865 702.455 493.35 982.283 926.798 516.03 628.424 713.718
204000 676.028 516.177 430.43 720.94 761.485 777.852 903.77 1113.73 940.415 599.811 799.089 565.581 513.458 427.659 827.154 751.507 534.708 985.199 702.413 818.765 578.707 551.309 700.98 1203.07 538.144 830.16 588.488 654.094 712.807 767.652 916.527 773.806 578.424 721.741 708.224 492.357 995.682 937.994 514.99 631.162 719.062
206000 680.114 519.945 433.828 727.298 766.844 780.808 908.22 1119.97 950.522 602.677 806.732 571.345 519.699 428.49 832.832 757.732 537.746 997.994 707.611 825.585 581.557 553.619 706.14 1215.88 538.507 838.43 593.989 659.193 717.398 771.307 923.083 776.008 580.375 728.265 713.764 490.672 1009.04 949.022 514.478 635.49 724.305
208000 685.076 522.948 437.482 734.408 772.924 783.736 911.108 1126.54 960.372 605.024 814.094 577.864 526.532 430.181 839.043 765.465 540.806 1009.27 713.233 833.482 585.679 555.884 710.811 1228.09 539.687 847.401 599.59 665.225 721.71 774.953 929.729 778.094 582.483 733.962 718.674 489.033 1022.07 958.632 513.35 639.538 729.604
210000 689.597 525.708 440.096 740.909 777.605 786.845 915.021 1133.87 970.256 607.061 821.846 584.205 533.796 431.041 844.993 773.679 543.732 1019.97 719.39 841.054 589.093 557.686 713.749 1240.46 540.068 856.491 603.637 670.255 726.791 778.257 936.6 779.448 584.307 738.901 724.222 488.274 1035.04 969.533 512.649 644.256 734.759
212000 693.636 528.25 442.681 746.98 782.072 790.632 918.798 1140.61 980.413 608.392 830.056 589.1 541.216 431.967 850.704 782.653 546.22 1030.45 726.331 849.256 593.382 559.007 717.356 1252.22 541.018 865.826 607.719 675.412 731.967 781.441 942.856 781.339 586.651 745.072 729.803 487.162 1047.37 980.144 511.27 648.614 739.902
214000 697.817 530.732 445.145 753.419 786.114 793.996 923.76 1147.43 990.84 610.243 837.573 592.581 547.806 432.488 857.132 790.565 548.615 1040.81 732.332 857.564 597.651 559.766 720.946 1263.84 542.104 873.121 611.939 680.181 736.106 784.546 947.621 783.622 589.493 750.707 734.752 484.941 1059.13 990.775 509.347 652.208 744.744
216000 701.909 532.913 447.393 760.452 789.645 797.886 929.069 1154.2 1001.54 613.407 845.611 596.119 554.229 433.068 864.381 799.572 551.048 1051.19 737.705 866.495 600.754 559.497 723.826 1274.37 542.169 880.292 615.762 685.426 740.064 787.803 952.591 785.475 592.267 755.315 740.19 484.306 1071.59 1000.32 506.714 655.591 749.554
218000 705.746 535.421 450.033 768.371 793.659 802.729 934.148 1160.12 1012.08 616.827 853.865 600.164 561.759 434.151 871.1 809.225 552.325 1060.63 743.067 875.097 605.293 559.375 725.773 1284.29 541.508 886.813 619.061 691.852 743.994 790.349 957.614 786.916 594.576 758.097 745.448 483.09 1083.71 1009.33 504.433 659.075 754.278
220000 710.025 538.291 452.774 775.981 797.423 807.187 940.344 1165.13 1023.94 620.768 861.894 603.81 568.983 434.823 877.066 818.15 553.092 1070.35 747.728 883.265 610.316 559.852 728.538 1295.08 540.211 892.283 622.698 698.575 747.802 792.354 962.558 788.159 595.829 760.727 750.841 482.039 1096.09 1019.08 503.289 662.974 759.007
222000 714.653 540.707 456.29 783.665 801.999 811.775 945.23 1169.08 1034.79 624.375 869.346 607.292 576.345 436.261 882.07 826.141 554.477 1079.56 751.689 890.525 615.115 561.144 731.584 1305.51 540.217 898.016 626.482 704.341 751.96 794.419 966.568 790.364 597.469 763.037 755.606 480.455 1108.62 1029.78 501.869 666.469 763.632
224000 719.633 543.697 459.174 791.942 806.686 816.92 949.983 1173.19 1045.07 628.203 876.602 610.26 582.446 436.727 886.15 833.145 556.977 1089 755.719 898.269 618.647 561.743 735.618 1315.44 540.757 905.039 630.081 709.927 756.626 797.291 971.765 792.49 598.866 764.747 759.991 479.671 1122.18 1039.59 500.568 669.773 768.265
226000 724.593 547.377 462.219 799.228 811.484 822.674 955.328 1177.81 1054.29 631.495 882.655 612.594 588.306 437.314 890.708 840.689 559.975 1098.31 760.791 906.096 622.995 562.635 738.417 1326.55 540.753 911.34 632.658 714.653 761.688 799.468 976.249 795.572 600.684 766.777 763.921 479.671 1135.53 1049.73 498.362 672.072 772.842
228000 729.82 550.787 465.104 806.01 816.507 828.133 961.418 1183.51 1063.03 634.744 888.759 613.715 594.218 439.048 894.446 849.594 563.159 1108.12 765.565 912.991 627.883 564.06 741.762 1338.65 542.242 919.274 634.46 719.253 766.404 801.085 981.178 799.195 601.668 768.781 767.297 479.597 1149.33 1060.3 497.13 674.251 777.562
230000 734.694 553.078 468.237 811.606 822.09 833.053 968.612 1189.3 1072.39 639.022 894.482 614.199 599.649 440.751 899.536 858.509 565.788 1118.28 770.643 919.773 633.739 566.256 743.879 1350.8 543.662 925.556 637.073 722.93 770.457 803.702 985.842 802.282 602.236 770.503 771.6 479.76 1162.36 1070.54 496.294 676.015 782.229
232000 740.147 555.929 470.659 817.572 827.76 838.236 975.038 1194.76 1081.77 643.548 900.006 614.77 605.379 443.308 904.224 866.288 567.911 1128.13 776.672 927.333 639.485 568.584 745.614 1363.55 546.043 932.59 639.436 726.441 774.254 806.894 991.184 805.836 602.207 771.393 775.627 479.768 1175.6 1081.23 495.319 678.77 786.982
234000 746.158 559.856 472.75 824.454 833.329 842.959 981.741 1199.25 1090.72 648.914 904.925 615.515 610.934 446.265 909.009 873.156 569.954 1140.1 783.433 933.283 644.506 571.184 748.736 1375.99 547.764 939.634 641.422 730.11 778.689 809.776 995.743 810.261 602.867 772.404 780.415 480.577 1188.36 1090.11 493.973 682.493 791.793
236000 752.191 563.741 475.932 831.344 838.639 848.984 987.704 1202.94 1099.03 654.842 909.735 617.051 615.597 448.107 913.094 879.902 571.93 1151.34 790.447 938.745 649.356 573.846 752.088 1389.19 549.664 947.021 643.763 734.287 782.878 812.154 1000.5 815.298 604.928 772.898 785.026 480.991 1201.8 1099.13 492.772 686.742 796.641
238000 757.956 567.735 478.715 839.389 843.802 855.738 992.91 1206.94 1107.91 661.824 915.019 618.895 620.116 449.41 916.565 886.738 573.69 1163.43 799.21 943.455 654.1 576.601 755.375 1402.98 551.373 954.254 645.724 739.361 786.996 814.422 1004.99 821.53 606.733 773.462 789.825 482.021 1215.36 1108.95 491.257 690.485 801.631
240000 764.696 571.083 480.718 847.416 847.521 862.773 998.91 1212.91 1117.81 668.641 919.42 620.358 624.327 451.854 919.68 893.492 575.172 1176.67 807.929 948.031 658.189 579.414 759.035 1416.05 552.456 961.972 647.854 744.813 791.916 815.81 1010.07 827.884 607.948 775.049 794.654 483.424 1228.92 1117.8 490.502 694.549 806.693
242000 770.615 575.047 481.76 855.706 850.479 869.497 1004.7 1219.59 1128.81 675.067 923.178 621.625 628.447 453.723 923.546 899.374 577.712 1190.07 815.922 953.532 662.781 582.828 763.151 1429.35 554.137 968.186 650.503 750.369 797.499 817.195 1015.15 834.84 609.119 778.142 798.801 485.564 1241.5 1127.75 490.867 697.737 811.847
244000 776.528 578.167 482.984 863.895 853.865 875.407 1010.08 1225.75 1138.7 681.812 927.269 623.506 632.676 456.652 927.318 904.573 579.971 1203.47 822.9 959.128 666.878 585.415 767.48 1442.74 556.782 974.336 653.344 754.372 802.677 818.51 1019.8 841.388 610.98 781.796 802.776 487.06 1253.48 1138.98 491.203 700.301 816.874
246000 782.11 581.689 483.794 870.927 857.644 882.196 1015.2 1231.89 1148.35 688.675 930.787 626.07 636.509 459.505 929.762 909.87 581.576 1216.59 829.305 965.143 670.798 588.221 772.309 1456.91 560.386 978.982 656.091 757.354 807.207 820.848 1023.5 847.21 612.675 785.149 807.522 489.513 1264.72 1150.04 492.471 703.402 821.823
248000 788.273 584.812 485.142 877.896 862.706 888.714 1019.77 1238.26 1158.64 695.803 935.069 628.788 640.767 462.853 932.64 916.762 583.375 1229.06 834.591 971.625 674.936 591.544 777.621 1471.1 564.005 984.938 658.326 760.022 811.719 823.909 1027.41 853.065 614.162 788.968 812.356 491.969 1275.85 1159.65 493.629 705.661 826.91
250000 795.193 587.773 487.569 884.127 867.797 896.75 1025.45 1245.24 1168.56 702.165 939.676 631.671 645.111 466.169 935.922 924.146 585.466 1241.53 840.633 977.878 679.257 594.782 782.571 1485.63 566.497 989.746 660.441 763.451 815.991 826.636 1030.24 858.442 614.928 790.93 817.608 494.329 1286.31 1169.68 494.865 707.911 831.977
252000 802.073 591.164 490.166 890.303 873.273 905.904 1029.91 1254.7 1179.03 710.047 945.394 633.582 648.476 469.633 939.16 930.727 586.848 1253.41 846.82 984.792 684.148 598.361 787.209 1500.44 568.563 995.541 662.11 765.646 820.03 829.098 1035.61 863.88 615.794 793.756 822.34 495.403 1296.88 1180.07 496.588 710.847 837.193
254000 809.013 594.393 492.312 896.023 877.749 913.685 1035.47 1264.2 1189.56 718.096 950.653 634.922 652.639 472.434 941.542 937.219 587.641 1265.88 851.682 991.618 689.4 602.587 791.4 1514.52 570.164 1000.22 662.169 768.479 822.966 832.939 1041.42 868.813 616.371 795.153 826.926 495.761 1308.97 1190.29 498.675 714.01 842.199
256000 815.889 598.299 494.899 901.888 883.724 920.981 1042.09 1273.48 1199 725.845 954.979 637.17 656.608 474.905 944.023 943.453 588.332 1277.03 856.808 998.489 696.293 607.071 795.629 1528.38 572.207 1004.68 661.515 772.117 825.509 837.773 1047.35 874.03 616.455 795.739 830.984 495.901 1321.64 1201.13 500.798 717.762 847.272
258000 823.555 601.473 496.657 908.18 890.165 928.352 1048.16 1283.95 1209.87 734.198 957.974 640.386 661.294 477.824 946.594 950.611 589.066 1287.84 861.016 1004.95 702.683 611.369 799.91 1542.99 574.68 1009.39 661.261 775.562 828.372 842.945 1053.74 880.208 616.074 796.254 835.447 496.225 1334.42 1211.3 502.905 721.998 852.496
260000 831.074 604.066 498.215 915.294 896.727 935.479 1054.2 1295.15 1220.14 742.047 960.802 643.719 665.067 479.689 948.144 957.144 589.776 1297.2 866.632 1010.71 708.168 615.344 804.586 1557.14 577.571 1014.07 662.061 778.682 831.62 847.928 1058.27 886.789 614.907 797.772 839.949 496.628 1347.6 1222.15 504.096 725.299 857.548
262000 838.554 606.142 500.368 922.261 904.637 943.051 1060.43 1305.24 1229.46 749.674 963.986 647.214 668.613 481.448 949.107 963.49 589 1307.78 872.882 1016.87 713.454 618.851 810.273 1571.94 580.27 1018.1 663.093 781.762 834.211 852.329 1063.09 893.206 613.736 799.331 844.012 496.844 1361.33 1232.7 505.797 727.996 862.563
264000 845.694 610.28 501.586 929.18 911.991 950.158 1065.83 1315.32 1239.24 757.739 967.669 651.737 672.243 483.618 950.181 970.643 587.211 1317.76 878.899 1023 718.248 622.068 815.561 1585.75 583.692 1021.8 663.011 785.74 836.942 855.714 1067.76 899.162 613.543 801.321 848.423 498.08 1373.93 1243.43 507.534 730.488 867.554
266000 853.749 614.706 503.383 936.215 919.715 957.135 1071.26 1325.09 1248.95 765.491 970.863 656.017 675.084 485.128 952.023 978.283 585.463 1329.6 885.714 1029.25 722.865 625.629 820.547 1599.57 587.389 1026.77 663.558 788.918 840.427 858.969 1072.28 904.753 612.493 802.638 853.612 499.613 1386.93 1253.54 509.575 732.796 872.65
268000 861.224 618.338 506.307 942.669 926.631 962.228 1076 1335.47 1258.22 773.738 974.009 660.927 677.934 485.98 954.632 986.681 583.893 1341.2 892.462 1035.15 727.148 629.241 826.164 1614.42 591.011 1030.99 664.048 790.967 844.259 862.613 1075.93 909.934 611.395 803.943 858.153 500.842 1400.04 1263.5 511.148 735.604 877.626
270000 868.927 622.74 508.618 949.505 933.656 968.281 1080.61 1347.13 1267.7 782.455 977.589 666.67 681.528 487.578 958.712 995.359 583.562 1352.22 898.883 1041.37 731.846 632.418 831.525 1631.16 593.909 1036.19 663.867 793.463 847.095 866.182 1078.8 915.862 609.894 805.887 862.847 503.06 1412.37 1274.13 512.649 738.976 882.88
272000 877.736 626.334 512.123 956.049 940.667 975.44 1086.46 1358.89 1277.27 792.393 980.467 673.985 685.841 488.245 963.532 1003.08 583.23 1361.84 904.372 1048.67 737.638 635.817 837.836 1648.61 596.496 1041.95 663.471 795.695 850.11 869.32 1082.28 921.891 608.47 808.727 866.112 506.716 1425.06 1284.59 513.997 742.727 888.353
274000 885.732 630.067 515.91 962.734 947.335 983.697 1092.13 1371.8 1285.4 801.395 983.12 681.669 690.879 489.358 968.432 1010.79 583.794 1370.88 910.553 1055.37 743.125 639.262 844.263 1665.72 599.394 1049.05 664.542 796.754 852.94 873.123 1084.1 927.801 607.11 811.258 869.851 509.752 1438.36 1294.53 514.963 745.566 893.813
276000 893.309 634.172 519.81 969.656 954.294 992.189 1097.5 1384.66 1294.5 810.686 985.95 688.914 696.494 490.809 972.967 1018.11 583.765 1380.74 915.828 1062.78 749.801 642.667 850.949 1682.5 601.983 1055.92 665.936 797.797 855.708 876.961 1085.85 934.351 606.358 812.608 873.906 512.498 1451.16 1304.97 515.495 749.836 899.36
278000 902.151 637.01 523.496 976.731 961.233 999.807 1102.92 1396.45 1303.17 820.696 988.382 695.136 701.097 491.23 976.821 1024.1 582.882 1391.1 921.447 1069.17 755.516 645.349 856.04 1699.07 604.005 1062.01 668.501 799.753 858.872 879.66 1087.75 940.738 606.805 815.47 878.456 515.674 1464.19 1314.92 515.255 753.423 904.662
280000 911.515 640.093 526.887 984.065 969.184 1007.07 1109.44 1407.89 1311.74 830.739 990.861 702.498 705.778 492.139 980.976 1030.04 582.137 1401.71 927.248 1074.23 761.085 648.253 861.655 1716.15 604.841 1068.56 671.55 802.44 861.795 882.174 1089.55 946.763 607.418 818.448 882.67 517.404 1475.72 1325.33 514.993 757.093 910.003
282000 919.943 643.577 530.207 991.588 977.356 1014.61 1115.87 1420.11 1320.95 840.595 992.899 710.044 711.087 492.641 986.14 1036.36 582.398 1413.58 933.209 1080.59 766.828 650.088 866.816 1732.06 606.04 1075.72 674.655 805.953 864.435 884.548 1092 953.639 608.442 822.373 885.942 518.905 1487.95 1335.89 514.578 760.526 915.528
284000 928.594 646.983 532.578 998.721 984.655 1023.48 1122.52 1431.13 1331.2 849.142 995.499 717.701 717.151 493.524 990.621 1042.17 583.171 1426.17 939.948 1088.1 773.369 652.123 871.943 1748.6 607.666 1082.76 678.396 809.512 867.004 886.155 1094.92 961.093 609.324 825.784 889.444 520.813 1499.04 1347.25 514.366 764.07 921.167
286000 937.392 650.163 534.187 1005.79 992.991 1032.56 1128.97 1442 1342.54 857.696 998.551 725.283 723.222 495.006 995.552 1048.39 584.114 1437.43 947.15 1095.17 780.631 654.225 877.568 1764.17 609.602 1090.38 681.171 813.532 869.445 887.872 1099.09 968.683 610.967 828.017 893.352 521.969 1509.54 1358.47 513.613 768.201 926.866
288000 947.011 654.124 535.207 1012.5 1000.42 1041.66 1134.49 1453.66 1354.45 866.882 1001.63 733.158 728.469 496.511 1000.33 1055.1 584.105 1449.07 954.293 1103.04 787.031 656.061 882.601 1780.32 611.029 1098.07 683.533 816.891 871.019 890.469 1101.75 976.354 612.703 831.754 897.393 522.568 1519.87 1369.9 513.041 773.095 932.539
290000 957.211 657.33 537.574 1019.32 1007.81 1050.4 1140.69 1466.15 1366.2 876.227 1004.3 739.75 733.503 498.514 1004.74 1060.87 583.712 1461 961.617 1110.65 793.167 657.81 888.937 1796.8 612.514 1106.23 685.361 820.993 872.076 892.289 1105.5 983.877 614.899 836.063 901.641 523.499 1529.78 1380.92 512.955 778.149 938.276
292000 966.811 660.482 539.054 1025.2 1015.85 1059.45 1146.9 1478.95 1378.66 885.641 1005.09 746.277 738.625 499.136 1009.07 1066.19 582.307 1472.48 969.696 1119.48 799.225 660.073 895.025 1812.11 614.291 1114.11 687.52 825.232 873.071 893.6 1108.63 991.503 616.131 838.619 906.236 524.838 1538.86 1391.6 512.942 783.117 943.801
294000 976.847 664.922 540.698 1030.78 1024.16 1068.85 1152.62 1490.2 1391.89 895.535 1005.15 752.513 743.163 500.291 1012.92 1072.28 581.371 1483.96 978.873 1127.29 804.889 662.001 900.545 1826.91 614.792 1121.64 688.73 828.734 874.876 895.555 1112 998.765 616.761 841.095 912.427 525.891 1547.13 1401.91 513.587 788.542 949.277
296000 986.267 668.94 542.302 1036.78 1031.94 1077.75 1157.11 1502.74 1405 904.424 1003.93 758.546 748.487 502.182 1018.37 1079.44 579.621 1495.71 987.178 1134.51 811.002 663.032 907.159 1842.07 615.554 1129.14 689.074 831.975 875.613 897.449 1114.34 1005.93 617.246 843.836 919.354 526.631 1554.57 1411.92 514.152 792.14 954.585
298000 995.678 673.965 544.153 1043.04 1039.66 1087.45 1162.02 1515.38 1418.52 913.986 1002.53 763.311 754.418 502.956 1024.62 1086.3 578.751 1506.55 993.948 1140.83 816.903 663.752 914.148 1856.23 616.645 1135.55 688.795 835.043 875.381 900.573 1117.12 1012.89 617.728 847.035 925.877 526.968 1563.07 1422.51 514.256 795.69 959.856
300000 1004.78 679.214 546.075 1049.71 1047.26 1097.19 1166.97 1527.91 1431.62 922.84 1000.51 767.563 761.393 504.445 1031.44 1093.1 578.769 1516.8 1001.12 1148.17 822.365 664.379 920.87 1871.18 617.883 1142.48 688.642 837.683 874.219 903.212 1120.46 1019.55 618.458 850.319 932.241 527.136 1571.19 1433 514.627 799.915 965.167
302000 1013.56 683.563 548.941 1056.38 1054.18 1106.43 1172.32 1541.3 1443.76 931.386 999.38 771.706 769.477 506.048 1038.63 1099.82 578.817 1526.6 1008.76 1156.45 827.253 665.106 926.37 1887.11 619.168 1149.78 688.274 838.746 872.331 906.267 1123.53 1027 618.133 854.359 938.886 527.492 1579.59 1443.76 514.086 804.41 970.479
304000 1022.04 688.562 550.828 1062.5 1061.29 1116.68 1177.49 1553.93 1455.98 939.487 998.669 775.367 778.147 508.23 1046.41 1108.16 578.865 1536.14 1018.09 1163.8 832.3 664.784 932.606 1902.57 621.316 1157.07 686.368 839.233 870.908 908.429 1126.87 1033.31 617.227 858.208 945.328 526.842 1590.08 1455.01 514.495 808.097 975.793
306000 1030.5 693.763 552.982 1068.79 1067.89 1127.8 1183.3 1565.08 1467.38 947.371 997.994 779.191 785.983 510.969 1054.23 1115.46 578.17 1546.2 1027.06 1170.73 836.717 664.366 939.315 1916.95 623.07 1162.85 685.184 840.344 870.416 910.876 1129.84 1039.97 615.466 861.758 951.425 525.636 1600.39 1465.06 514.935 812.29 980.942
308000 1039.83 700.285 555.228 1075.01 1074.47 1139.83 1188.89 1575.83 1479.66 956.704 997.608 782.638 794.25 514.442 1062.03 1122.28 577.474 1557.73 1036 1177.44 840.963 663.891 945.616 1932.33 624.265 1169.61 684.034 842.189 870.263 913.885 1134.73 1046.65 614.446 865.297 957.504 524.071 1611.08 1474.98 514.33 816.638 986.359
310000 1048.23 706.766 557.025 1081.93 1081.36 1152.06 1194.65 1587.27 1490.32 966.556 996.056 786.715 801.681 517.7 1070.26 1129.05 577.572 1569.69 1044.54 1183.72 845.945 663.554 952.07 1947.39 625.003 1176.36 682.742 843.404 869.552 916.895 1139.49 1053.31 613.525 868.505 963.808 523.274 1621 1485.15 513.316 820.78 991.705
312000 1055.64 713.054 557.626 1088.91 1089.19 1163.86 1201.37 1599.46 1500.72 976.307 994.711 792.339 809.305 521.136 1077.82 1135.35 577.987 1581.05 1052.89 1189.3 851.34 663.706 958.179 1961.16 626.455 1183.19 682.188 845.525 869.418 919.834 1144.91 1060.14 613.399 871.391 969.2 521.534 1632.94 1494.95 512.14 825.391 997.126
314000 1063.65 718.674 559.38 1095.14 1097.71 1175.94 1207.85 1610.27 1511.52 986.891 993.851 798.948 816.899 525.283 1086.24 1140.73 578.365 1592.83 1061.92 1194.57 857.167 664.325 963.739 1975.96 627.681 1189.53 682.369 847.52 868.939 921.846 1150.89 1066.05 613.38 874.391 974.823 520.025 1644.71 1503.8 511.509 830.021 1002.63
316000 1071.86 722.202 560.196 1101.52 1105.87 1187.93 1213.99 1620.01 1522.33 998.109 994.387 804.704 824.884 528.144 1094.76 1146.91 580.395 1603.43 1070.65 1198.85 862.239 665.569 969.104 1991.62 629.449 1195.66 682.221 848.12 868.573 923.504 1157.08 1071.65 612.718 877.843 980.852 520.027 1656.8 1513.07 508.871 834.206 1008.01
318000 1081.48 726.299 561.942 1106.98 1114.45 1201.18 1220.08 1628.27 1534.38 1009.14 994.459 810.261 832.288 531.959 1102.42 1151.98 582.669 1614.01 1078.69 1203.87 866.831 667.362 973.394 2007.48 630.769 1201.8 682.159 849.416 868.348 925.714 1163.46 1076.72 612.8 882.252 987.141 520.731 1669.36 1523.4 506.933 838.441 1013.53
320000 1091.45 730.046 564.603 1110.75 1122.61 1214.52 1226.62 1636.3 1546.63 1019.78 994.396 817.718 838.928 534.354 1109.52 1156.03 584.087 1623.99 1085.89 1209.37 871.971 669.176 978.981 2022.85 631.797 1208.27 682.315 851.054 867.741 928.703 1170.89 1082.18 611.993 886.886 992.861 521.179 1682.96 1533.65 504.701 842.53 1019.01
322000 1101.39 735.067 567.809 1114.97 1130.7 1228.08 1234.24 1644.21 1559.13 1030.34 994.404 825.469 843.908 536.599 1116.37 1160.56 585.56 1633.66 1092.81 1215.56 877.701 671.463 984.818 2038.16 633.279 1214.72 681.125 850.577 866.714 931.774 1178.5 1088.51 612.025 891.492 998.515 521.535 1695.51 1542.77 502.888 846.032 1024.47
324000 1110.47 738.859 571.046 1118.95 1138.97 1241.29 1241.16 1651.61 1571.21 1040.54 994.116 832.686 849.808 538.297 1122.54 1164.07 588.462 1643.32 1099.57 1221.64 883.525 672.706 990.439 2053.85 634.515 1221.73 679.241 850.56 866.134 935.013 1185.68 1094.98 611.352 896.096 1004.47 521.407 1709.21 1551.79 500.814 849.215 1029.78
326000 1119.98 741.829 574.033 1123.15 1146.77 1255.2 1248.14 1658.11 1583.83 1050.25 994.585 839.01 855.491 539.942 1128.14 1167.21 590.431 1651.7 1107.25 1227.57 890.424 673.939 995.935 2070.32 635.919 1228.1 678.161 849.546 866.464 937.451 1193.36 1101.08 611.105 902.037 1010.51 521.565 1722.94 1559.21 498.776 853.204 1035.07
328000 1129.35 743.002 577.752 1127.57 1154.04 1269.04 1255.46 1663.7 1596.04 1058.96 994.678 844.77 861.506 541.551 1134.16 1171.16 592.826 1660.05 1114.32 1232.81 896.806 675.555 1001.68 2086.11 637.143 1235.92 677.938 847.887 866.285 939.496 1200.81 1108.06 610.854 906.218 1016.84 520.576 1736.4 1568.57 497.333 856.328 1040.24
330000 1137.93 744 580.225 1132.62 1161.61 1283.06 1262.24 1669.66 1608.05 1068.4 994.311 850.151 866.272 542.005 1139.82 1175.42 594.044 1669.57 1121.39 1238.12 903.717 677.06 1007.78 2101.87 638.195 1243.56 676.813 845.332 865.038 940.679 1208.01 1115.84 609.699 908.684 1022.93 519.005 1750.74 1577.08 495.515 860.398 1045.17
332000 1145.89 744.343 583.037 1137.99 1168.76 1297.15 1268.24 1675.23 1620.13 1076.92 994.121 854.935 869.587 542.442 1145.34 1179.91 595.228 1677.9 1128.39 1242.75 910.22 678.848 1014.24 2118.9 640.112 1251.12 675.668 842.543 863.017 944.031 1216.17 1123.55 608.133 911.759 1029.36 517.901 1766.99 1585.36 494.457 863.564 1050.11
334000 1154.25 744.994 585.754 1142.87 1176.2 1310.63 1274.68 1681.91 1632.97 1084.41 994.521 860.037 872.426 543.108 1150.62 1184.89 596.384 1687.4 1135.75 1249.05 917.354 680.066 1020.6 2136.58 642.095 1258.77 675.21 838.807 861.749 948.545 1222.88 1130.97 607.035 913.793 1035.36 517.491 1782.66 1593.77 494.137 866.967 1055.19
336000 1162.98 746.462 588.433 1147.77 1183.47 1325.34 1281.46 1688.03 1647.26 1091.99 994.683 865.719 875.891 543.272 1156.67 1189.95 598.172 1697.02 1143.55 1256.08 925.376 682.429 1027.94 2154.1 643.529 1267.35 675.595 835.326 861.41 953.376 1228.78 1137.88 605.639 915.085 1042.19 516.446 1798.21 1602.13 493.188 871.835 1060.55
338000 1171.98 748.449 590.1 1152.42 1190.31 1340.06 1287.69 1693.21 1660.73 1099.47 995.369 871.213 880.252 543.777 1163.16 1194.26 599.792 1707.1 1151.53 1262.47 932.444 684.936 1036.21 2171.44 643.476 1275.66 675.774 831.443 860.912 958.504 1235.01 1145.16 605.371 916.036 1049.31 515.462 1813.29 1609.91 492.562 877.984 1065.86
340000 1181.41 750.218 590.303 1157.86 1196.27 1354.42 1293.85 1698.59 1674.34 1107.97 996.155 876.456 884.522 544.508 1170.23 1198.15 601.96 1716.06 1159.6 1269.69 940.173 686.409 1043.41 2188.46 643.762 1283.21 675.54 827.609 860.905 964.404 1239.76 1152.57 605.034 917.731 1056.77 514.803 1826.17 1618.02 493.566 884.371 1071.13
342000 1190.06 749.924 590.18 1162.51 1202.72 1368.51 1299.6 1703.53 1687.91 1116.85 997.175 880.65 888.707 544.93 1177.09 1202.71 604.817 1723.83 1167.43 1277.17 948.637 687.137 1050.16 2207.28 644.657 1290.27 674.797 823.892 861.381 971.107 1245.58 1160.37 605.583 919.379 1064.76 514.844 1838.9 1626.68 492.779 890.566 1076.38
344000 1200.17 748.493 590.371 1166.83 1210.24 1382.13 1306.36 1707.82 1701 1125.84 997.26 885.82 892.045 546.766 1182.28 1206.37 608.875 1730.69 1173.7 1283.5 956.482 688.349 1055.62 2225.2 645.297 1297.63 673.516 821.194 860.337 977.903 1251.75 1168.68 606.047 920.937 1073.25 515.406 1851.66 1635.06 491.306 896.156 1081.46
346000 1210.22 747.86 590.848 1171.22 1217.97 1395.24 1311.53 1711.76 1713.61 1134.66 996.871 891.207 895.824 547.476 1185.65 1209.83 612.779 1737.42 1180.41 1289.52 963.834 688.937 1061.73 2243.96 646.56 1304.17 672.181 818.311 859.994 984.639 1258.22 1176.56 605.582 922.317 1081.67 515.615 1863.98 1643.59 490.082 901.387 1086.38
348000 1220.81 747.158 592.899 1174.75 1225.42 1408.79 1318.03 1716.44 1726.8 1143.03 995.915 897.127 900.073 548.608 1190.46 1214.76 616.084 1743.88 1187 1296.73 971.963 688.915 1068.41 2262.74 648.479 1308.76 670.179 815.013 859.552 991.191 1264.52 1185.38 604.244 924.624 1089.69 515.079 1876.17 1653.15 489.751 906.648 1091.48
350000 1231.17 747.116 595.287 1178.84 1232.96 1422.17 1325.2 1720.3 1740.54 1151.19 995.442 903.665 903.604 549.575 1195.46 1218.32 620.555 1751.32 1194.1 1302.93 979.42 689.039 1075 2282.13 650.774 1314.04 668.476 811.276 857.477 997.643 1271.06 1193.66 604.144 925.986 1096.81 514.015 1887.85 1662.92 489.371 911.909 1096.57
352000 1240.62 746.073 597.772 1184.43 1239.74 1435.87 1331.93 1725.92 1753.67 1158.48 993.652 911.568 907.418 549.838 1201.49 1221.38 624.171 1759.49 1202.25 1309.44 987.011 689.664 1082.26 2301.44 652.925 1318.93 668.291 808.019 855.233 1004.8 1277.93 1201.79 603.975 927.261 1103.73 513.005 1900.92 1671.77 488.768 917.38 1101.76
354000 1251.11 744.816 600.524 1189.96 1246.08 1448.25 1338.17 1728.77 1766.93 1165.77 991.628 918.549 910.672 549.894 1207.67 1224.06 627.959 1767.92 1210.37 1315.97 994.301 690.461 1089.51 2319.88 654.655 1323.57 668.749 805.167 852.958 1011.75 1284.62 1208.12 604.089 930.164 1110.39 511.639 1914.25 1682.04 487.666 921.572 1106.77
356000 1261.06 743.978 602.903 1195.36 1251.8 1459.49 1344.37 1733.56 1780.52 1172.07 989.97 925.185 913.483 550.373 1214.3 1226.68 631.941 1776.67 1219.22 1322.03 1001.18 692.189 1095.83 2338.27 657.565 1328.01 669.433 801.962 851.161 1019.17 1291.22 1215.11 602.795 933.199 1116.09 509.388 1927.28 1691.24 487.712 926.036 1111.74
358000 1270.47 742.931 605.61 1200.98 1257.7 1470.38 1351.38 1739.33 1794.32 1179.77 988.728 930.704 916.694 550.567 1221.82 1230.6 636.248 1785.26 1228.62 1327.67 1007.75 694.169 1103.21 2357.3 659.346 1331.8 670.527 798.412 850.603 1026.08 1298.28 1223.72 602.408 935.732 1122.07 505.868 1939.72 1700.21 488.047 929.708 1116.87
360000 1278.84 741.418 607.94 1206.05 1263.79 1482.09 1357.18 1744.86 1808.87 1188.46 986.772 937.301 918.651 549.874 1229.48 1235.59 639.834 1793.79 1238.1 1334.1 1014.16 696.925 1110.32 2376.58 662.029 1335.66 671.456 794.821 848.865 1032.84 1304.8 1232.88 602.86 938.449 1126.88 502.486 1953.14 1708.98 487.288 932.891 1121.93
362000 1287.08 741.387 610.584 1210.66 1269.35 1494.82 1362.55 1750.74 1824.56 1195.6 984.283 943.989 921.371 549.445 1236.47 1239.84 643.888 1801.52 1247.16 1339.33 1021.25 700.542 1117.03 2395.45 663.525 1341.79 672.325 790.774 847.348 1039.95 1311.19 1241.93 603.412 941.039 1131.75 498.945 1965.98 1717.59 487.87 936.407 1127.02
364000 1295.97 741.67 613.943 1215.26 1274.85 1506.64 1369.12 1758 1840.03 1203.55 981.326 950.481 924.999 548.406 1242.93 1245.27 649.037 1810.12 1254.97 1344.7 1029.44 702.837 1124.26 2414.4 664.977 1348.21 672.728 787.315 846.339 1046.3 1316.43 1250.01 602.725 942.28 1135.81 495.809 1978.97 1725.2 488.811 940.182 1132.11
366000 1304.87 742.238 617.027 1220.89 1280.01 1519.1 1376.12 1766.52 1856.18 1212.17 979.594 957.053 930.461 548.823 1249.07 1251.2 653.104 1818.38 1263.05 1351.07 1036.63 705.519 1131.65 2432.33 666.171 1355.59 673.152 784.205 845.887 1053.35 1322.07 1257.28 601.849 943.614 1141.13 493.704 1991.9 1733.38 489.537 943.357 1137.48
368000 1313.63 742.277 619.024 1226.85 1286.51 1530.53 1383.17 1775.02 1871.51 1220.69 979.28 962.373 934.971 548.863 1255.17 1258.23 657.369 1826.79 1271.94 1357.24 1043.74 707.727 1139.36 2448.92 667.289 1363.17 674.234 781.304 846.599 1059.91 1327.29 1265.36 602.221 943.028 1146.81 492.807 2005.37 1742 490.256 947.086 1142.9
370000 1322.61 742.207 621.263 1233.13 1292.76 1540.69 1389.86 1783.99 1886.64 1229.06 978.988 967.269 939.966 547.982 1260.7 1264.28 662.174 1834.49 1280.57 1363.32 1050.91 709.535 1146.13 2465.09 668.477 1372.44 675.115 778.85 847.827 1066.4 1332.18 1273.47 602.542 943.268 1152.04 490.96 2018.85 1748.73 490.997 950.91 1148.17
372000 1330.55 742.543 624.122 1239.04 1297.75 1551.09 1395 1793.05 1903.34 1237.35 978.733 972.142 943.856 547.074 1266.36 1271.7 666.263 1842.01 1289.28 1369.32 1058.85 711.417 1152.91 2481.28 669.982 1382.5 676.427 777.25 849.851 1073.58 1336.48 1281.58 602.749 943.759 1157.27 488.443 2032.12 1755.88 491.482 954.972 1153.48
374000 1339.09 742.743 628.451 1244.98 1302.68 1562.27 1400.83 1802.2 1918.9 1246.27 979.015 977.123 948.123 547.467 1273.18 1279.11 670.869 1849.42 1298.39 1374.21 1066.4 713.581 1160.91 2498.38 670.994 1393.4 676.75 775.079 851.864 1079.35 1340.92 1288.3 602.519 944.867 1162.96 485.454 2045.89 1762.76 491.688 959.657 1158.93
376000 1347.14 744.19 632.364 1251.72 1308.95 1574.07 1405.75 1810.19 1933.38 1254.25 979.91 984.212 951.317 548.306 1278.97 1287.82 675.552 1857.39 1308.39 1378.83 1073.54 715.782 1168.09 2515.6 671.614 1404.44 676.486 773.118 852.803 1084.51 1344.66 1294.23 603.099 946.02 1168.41 482.06 2059.94 1770.28 492.802 964.062 1164.36
378000 1354.23 746.772 635.888 1259.87 1315.76 1583.76 1411.66 1818.9 1947.9 1262.92 981.539 991.143 953.382 549.098 1285.24 1296.51 681.054 1866.14 1317.71 1382.99 1081.26 716.581 1175.8 2533.3 672.065 1416.39 676.001 771.749 853.17 1090.45 1349.35 1299.22 604.399 948.225 1173.2 478.521 2074.65 1776.83 494.08 968.536 1169.91
380000 1361.22 748.974 639.164 1268.55 1320.6 1593.17 1419.78 1826.84 1961.25 1270.87 982.521 997.91 955.234 549.509 1291.97 1304.24 686.324 1874.28 1328.13 1386.92 1088.39 717.214 1182.22 2550.27 672.703 1427.43 675.501 769.804 853.045 1095.59 1352.53 1303.31 605.642 950.43 1178.36 474.12 2089.49 1783.16 495.533 972.108 1175.11
382000 1368.31 750.297 642.134 1276.66 1325.77 1603.78 1428.75 1835.9 1975 1279.44 983.475 1003.92 958.496 550.402 1299.08 1311.67 691.296 1882.85 1339.52 1390.3 1096.18 718.573 1188.86 2566.88 673.675 1438.98 675.369 768.002 853.171 1101.9 1354.61 1307.1 606.063 952.428 1184.51 469.028 2103.81 1788.74 496.199 975.583 1180.42
384000 1375.45 749.763 645.084 1284.38 1330.54 1616.07 1437.99 1844.58 1989.27 1288.05 984.551 1009.43 961.324 552.023 1305.34 1320.05 696.395 1893.02 1350.36 1392.44 1103.76 719.154 1194.33 2583.92 675.291 1449.54 675.321 765.109 853.207 1109.31 1357.59 1311.14 605.718 954.267 1191.74 463.57 2117.13 1793.45 496.598 978.857 1185.63
386000 1382.9 750.152 648.393 1292.42 1335.24 1627.83 1447.72 1852.41 2003.47 1297.16 985.012 1014.11 963.61 553.867 1310.01 1327.82 700.977 1902.98 1361.04 1394.66 1111.1 719.288 1199.35 2600.95 677.536 1460.74 675.289 762.453 854.161 1116.89 1360.17 1315.03 605.241 956.386 1198.05 457.334 2130.26 1799.45 497.09 982.364 1190.77
388000 1390.8 749.928 650.915 1300.72 1337.9 1639.67 1458.08 1858.61 2017.55 1304.69 985.938 1017.66 966.313 556.195 1314.75 1335.49 703.999 1913.41 1369.89 1397.89 1118.09 720.149 1205.73 2618.07 679.616 1471.14 676.417 759.842 855.108 1124.02 1363.91 1318.87 604.428 958.727 1204.47 451.825 2143.44 1805.07 497.404 986.457 1195.83
390000 1397.81 746.807 653.588 1309.22 1339.93 1650.79 1466.39 1863.3 2031.97 1313.6 985.662 1021 968.602 557.84 1319.25 1342.9 707.294 1923.35 1378.99 1400.55 1125.62 720.807 1212.41 2634.73 682.216 1482.22 677.729 756.393 855.922 1131.69 1366.39 1322.03 603.974 961.114 1211.6 446.228 2157.38 1810.35 498.279 989.703 1200.64
392000 1404.64 745.117 655.286 1317.98 1342.97 1661.68 1474.47 1867.17 2046.25 1321.72 985.695 1024.54 971.014 559.581 1325.53 1350.33 710.322 1934.35 1387.46 1403.94 1132.39 720.877 1219.7 2652.45 685.033 1492.56 679.589 753.034 857.093 1138.78 1368.49 1324.98 603.487 963.837 1217.57 440.904 2171.38 1816.17 500.389 992.089 1205.52
394000 1411.35 744.293 656.981 1327.47 1346.14 1673.34 1483.14 1872.9 2060.91 1329.94 987.66 1029.1 973.009 561.213 1330.51 1355.92 712.454 1944.8 1394.99 1408.2 1138.98 721.761 1227.11 2669.79 687.493 1502.48 681.356 750.644 857.628 1145.77 1369.81 1329.11 603.347 966.462 1224.51 436.948 2186.62 1820.71 501.483 994.36 1210.52
396000 1419.53 742.6 660.13 1336.83 1349.65 1684.67 1491.49 1880.54 2076.66 1338.38 990.514 1033.22 975.344 562.413 1336.05 1360.8 713.816 1955.06 1404.33 1413.03 1145.69 723.144 1234.87 2688.16 689.718 1511.86 681.197 749.336 858.149 1153.07 1371.56 1333.35 601.856 969.173 1231.6 433.597 2200.84 1825.91 502.449 996.358 1215.67
398000 1426.4 742.061 662.927 1346.4 1353.33 1695.85 1500.73 1887.29 2092.27 1345.96 992.591 1037.58 977.325 564.362 1341.11 1366.87 715.291 1965.35 1412.85 1417.43 1151.51 724.839 1242.75 2706.46 692.712 1521.06 680.987 748.061 859.177 1160.23 1373.85 1336.76 599.428 971.934 1237.37 431.328 2216.79 1831.63 503.328 999.07 1220.83
400000 1434.49 741.005 665.218 1355.51 1356.93 1706.43 1510.09 1894.15 2108.14 1352.28 994.791 1043.63 979.464 565.947 1346.52 1374.15 717.458 1975.37 1420.83 1422 1156.45 727.43 1250.77 2724.94 695.185 1529.58 680.438 746.303 860.947 1167.08 1376.97 1340.66 597.833 973.884 1243.25 429.738 2234.12 1838.26 505.626 1001.69 1226.14
402000 1442.53 739.694 668.431 1364.98 1360.82 1717.36 1519.93 1901.01 2124.37 1358.71 997.367 1049.71 982.042 568.095 1351.79 1381.1 719.455 1985.05 1428.65 1426.67 1161.47 730.47 1258.29 2744.34 697.274 1537.81 680.064 745.884 861.49 1173.34 1379.91 1343.72 597.058 975.66 1248.89 428.298 2249.99 1846.3 508.024 1004.84 1231.52
404000 1451.13 738.99 670.791 1374.74 1364.73 1727.84 1530.52 1908.53 2140.25 1365.47 998.764 1057.09 985.329 569.013 1355.48 1387.85 721.343 1994.45 1436.13 1430.32 1167.3 734.066 1265.42 2764.48 700.386 1546.12 679.376 746.386 861.954 1179.76 1382.57 1347.66 596.357 977.142 1253.37 427.005 2265.47 1853.23 511.12 1007.44 1236.88
406000 1459.76 736.866 672.124 1384.84 1368.63 1737.06 1540.61 1915.68 2156.56 1372.6 999.721 1064.39 987.738 570.602 1359.94 1393.8 723.798 2003.89 1443.1 1434.61 1173.01 736.225 1271.56 2784.07 703.482 1555.36 678.87 746.557 862.955 1186.54 1385.05 1351.25 594.835 977.513 1257.83 426.068 2281.51 1859.88 512.79 1009.77 1242.04
408000 1469.67 735.536 673.51 1395.33 1372.62 1746.06 1550.75 1922.97 2172.56 1378.81 1001.8 1070.7 990.909 573.414 1365.33 1399.08 726.351 2012.64 1450.16 1439.72 1178.99 738.187 1277.95 2804.51 707.674 1563.46 679.007 747.44 864.78 1193.33 1387.6 1354.22 592.511 978.834 1263 424.525 2297.57 1868.68 515.317 1012.04 1247.44
410000 1480.48 733.188 674.11 1406.08 1376.09 1755.9 1560.01 1931 2188.38 1384.93 1003.4 1076.26 992.543 575.124 1371.6 1406.75 728.36 2020.77 1458.19 1445.72 1184.2 740.218 1284.96 2825.21 710.555 1572.6 678.904 747.973 865.55 1200.37 1390.84 1356.7 589.965 979.295 1268.1 422.164 2313.31 1876.91 517.039 1015.04 1252.72
412000 1491.66 730.252 676.452 1416.45 1379.05 1765.68 1570.13 1938.24 2204.2 1391.25 1005.43 1082.74 994.492 577.668 1378.51 1414.61 730.017 2029.98 1465.83 1451.93 1190 742.765 1291.99 2845.2 714.452 1583.67 678.536 748.332 866.585 1207.06 1394.46 1359.7 588.144 981.49 1272.83 421.148 2328.62 1884.9 519.325 1017.05 1258.27
414000 1504.24 728.059 678.978 1426.13 1380.72 1774.71 1582.1 1946.98 2220.4 1397.19 1006.76 1088.49 996.024 580.443 1385.64 1423.12 731.335 2039.8 1472.89 1457.34 1196.45 745.192 1299.29 2865.8 719.902 1594.49 678.102 748.955 866.785 1213.83 1397.75 1362.98 585.945 983.551 1276.6 418.523 2344.81 1893.54 521.553 1019.2 1263.87
416000 1516.64 726.81 680.973 1434.81 1383.2 1783.57 1595.08 1957.4 2236.21 1402.55 1006.55 1094.55 998.369 581.788 1391.9 1432.11 731.651 2049.83 1480.06 1463.15 1203.98 748.025 1307.08 2886.9 725.239 1604.46 678.101 748.802 866.374 1220.72 1401.87 1365.78 582.983 984.412 1280.08 417.049 2361.07 1900.59 524.572 1023.07 1269.46
418000 1528.29 724.586 682.949 1443.42 1383.27 1793.27 1607.73 1968.12 2253.23 1408.26 1005.87 1099.35 1001.88 583.464 1398.75 1439.82 732.157 2060.01 1485.81 1467.83 1211.08 751.613 1315.05 2906.92 731.318 1615.2 677.924 749.469 866.312 1227.77 1405.17 1368.9 578.114 984.003 1283.87 416.978 2377.38 1907.78 527.184 1027.36 1274.94
420000 1539.48 722.852 684.76 1453.12 1383.83 1802.08 1618.86 1979.46 2270.59 1413.64 1005.1 1103.22 1006.18 583.867 1406.23 1447.79 731.908 2072.24 1491.32 1472.82 1219.14 755.219 1323.69 2925.95 736.865 1626.24 679.113 749.204 866.954 1234.23 1407.61 1371.57 573.67 985.576 1288.74 415.8 2394.18 1915.79 529.726 1031.73 1280.51
422000 1550.53 721.352 687.029 1462.75 1384.41 1810.81 1630.45 1991.11 2288.34 1419.03 1004.55 1106.37 1010.82 584.523 1412.66 1456.17 731.618 2083.57 1496.41 1478.42 1225.37 758.243 1333.29 2946.86 743.125 1637.65 680.878 749.459 868.519 1241.42 1412.9 1373.82 569.929 987.79 1293.3 414.437 2410.67 1923.57 533.343 1035.63 1286.28
424000 1561.87 720.525 690.08 1472.03 1385.75 1819.32 1642.11 2002.58 2306.18 1424.39 1004.15 1111.23 1014.96 585.163 1417.83 1462.86 730.151 2094.84 1501.75 1483.63 1232.21 760.668 1342.6 2968.1 749.545 1648.36 683.756 751.039 870.139 1248.61 1417.36 1377.17 566.255 989.643 1297.9 413.585 2426.05 1930.17 536.43 1039.07 1292
426000 1573 719.697 693.132 1480.36 1384.88 1827.98 1654.08 2014.14 2323.19 1429.39 1004.78 1115.12 1020.49 585.112 1424.13 1469.94 729.603 2105.43 1506.16 1489.16 1239.56 763.123 1352.97 2990.35 755.305 1660.48 686.06 752.457 871.993 1255.1 1422.55 1380.55 561.981 990.856 1302.28 412.788 2441.58 1935.87 539.756 1042.44 1297.7
428000 1584.89 718.622 695.913 1488.48 1384.02 1836.54 1665.87 2024.98 2341.06 1435.33 1006.17 1118.95 1025.71 585.464 1430.97 1475.72 728.809 2117.45 1509.15 1495.16 1247.16 765.134 1363.16 3012.25 760.455 1672.94 688.795 753.803 873.952 1262.51 1427.23 1383.74 558.437 992.873 1307.27 411.239 2455.47 1942.27 542.565 1045.73 1303.41
430000 1597.3 718.558 698.862 1496.92 1383.16 1845.15 1677.38 2035.39 2359.45 1440.97 1010 1122.56 1030.55 586.313 1438.55 1481.57 727.272 2129.43 1512.35 1500.07 1254.7 765.745 1374.66 3034.95 766.85 1686.66 692.381 755.349 875.202 1270.39 1433.05 1388.04 555.06 994.592 1312.89 410.854 2469.96 1947.84 546.196 1050 1309.43
432000 1609.41 718.75 701.525 1504.72 1383.27 1854.89 1689.42 2046 2378.63 1446.09 1013.81 1125.56 1034.14 586.952 1445.77 1487.22 726.817 2141.2 1515.67 1503.44 1261.46 765.972 1386.26 3057.32 774.524 1700.22 696.557 756.452 877.042 1277.38 1439.19 1392.92 552.291 997.998 1317.99 410.218 2484.25 1952.38 549.711 1054.83 1315.46
434000 1621.41 718.734 703.444 1512.38 1384.66 1862.84 1701.2 2057.05 2396.72 1450.7 1017.58 1130.06 1037.64 588.986 1451.81 1492.77 725.218 2153 1520.11 1506.06 1266.94 767.23 1397.83 3079.55 783.299 1714.78 701.185 758.524 877.855 1283.56 1445.05 1398.35 549.178 1000.32 1321.82 409.79 2498.72 1957.09 552.364 1059.36 1321.38
436000 1633.05 718.891 705.903 1520.07 1385.24 1872.01 1713.25 2067.77 2415.05 1455.03 1021.53 1135.37 1040.23 591.213 1457.46 1499.6 724.016 2163.78 1526.73 1508.89 1273.06 768.079 1408.48 3102 791.494 1728.35 705.327 760.614 878.111 1290.36 1451.06 1403.38 546.865 1002.55 1324.92 411.16 2513.32 1962.33 555.518 1064.31 1327.41
438000 1644.63 719.595 708.257 1527.39 1385.71 1881.74 1725.79 2077.01 2432.55 1459.75 1024.36 1141.65 1042.79 592.44 1462.15 1505.33 723.073 2173.83 1533.89 1511.66 1278.37 769.295 1418.64 3123.24 800.032 1741.3 709.978 762.752 878.694 1297.52 1457.37 1408.04 544.068 1004.7 1328.5 412.24 2530.13 1966.41 559.53 1070.02 1333.36
440000 1655.89 720.356 711.07 1533.97 1385.83 1891.61 1738.48 2087.9 2449.66 1463.35 1027.62 1147.87 1044.89 593.659 1467.52 1510.41 720.973 2183.42 1542.17 1513.64 1282.74 770.456 1428.51 3145.09 808.597 1753.56 714.879 766.259 879.221 1305.23 1463.57 1412.74 543.281 1006.86 1333.13 413.036 2547.89 1970.32 564.273 1075.05 1339.37
442000 1667.09 720.095 713.804 1540.1 1385.97 1901.78 1753.01 2098.12 2466.09 1466.49 1030.63 1152.62 1047.25 594.149 1472.66 1515.7 718.863 2193.14 1550.32 1515.52 1287.16 771.43 1437.25 3166.88 817.452 1765.64 718.93 767.99 879.552 1314.26 1469.99 1418.9 541.999 1008.15 1336.76 414.229 2566.73 1972.77 567.875 1079.31 1345.17
444000 1678.43 720.892 716.985 1547.15 1385.75 1913.02 1766.85 2108.83 2481.53 1468.62 1034.14 1157.44 1050.98 595.803 1478.45 1520.79 717.554 2203.11 1559.7 1516.24 1291.33 771.812 1445.31 3187.46 825.397 1777.54 723.439 768.683 880.824 1322.91 1476.28 1425.26 540.251 1008.54 1339.41 415.573 2584.53 1974.72 571.456 1084.53 1350.94
446000 1689.48 722.985 718.983 1553.7 1385.49 1923.88 1779.78 2121.31 2497.06 1471.07 1038.1 1162.96 1054.71 597.155 1483.86 1526.64 717.743 2213.94 1568.7 1518.93 1295.43 772.519 1453.55 3209.7 833.526 1788.81 727.448 769.513 882.552 1331.35 1482.86 1432.68 538.544 1010.09 1341.87 416.747 2602.27 1977.37 575.927 1090.37 1356.99
448000 1700.24 725.26 720.106 1560.2 1385.31 1936.21 1792.53 2132.72 2511.64 1474.03 1043.3 1168.69 1058.94 598.91 1489.18 1532.86 716.818 2225.1 1575.6 1522.24 1300.55 773.484 1461.8 3231.9 841.695 1799.06 731.242 768.949 884.559 1340.4 1487.98 1439.4 537.196 1013.19 1344.86 416.555 2617.15 1980.06 580.069 1096.16 1362.9
450000 1711.58 727.625 720.723 1567.56 1386.79 1948.63 1804.2 2144.89 2526.63 1477.69 1049.7 1174.29 1063.79 600.949 1495.52 1540.06 716.039 2234.49 1582.02 1526.02 1305.23 773.911 1469.76 3254.03 849.809 1807.32 734.713 768.307 885.969 1348.32 1493.75 1446.84 535.28 1016.62 1347.78 416.468 2633.07 1981.11 582.908 1102.49 1368.82
452000 1722.89 730.251 719.813 1574.5 1388.34 1961.66 1815.48 2156.83 2541.57 1481 1055.76 1178.49 1069.61 602.27 1501.2 1547.79 714.439 2243.1 1586.88 1530.55 1310.68 773.144 1477.53 3275.2 857.043 1814.44 737.954 766.773 886.568 1355.95 1499.44 1454.68 532.497 1021.05 1350.99 416.029 2648.76 1982.68 586.137 1108.85 1374.47
454000 1733.94 732.686 718.346 1581.99 1389.86 1973.74 1826.57 2167.93 2555.72 1484.61 1061.53 1182.62 1075.72 603.22 1506.64 1555.46 711.984 2251.28 1591.9 1535.63 1317.12 772.024 1485.18 3296.8 865.074 1822.14 741.25 765.595 887.032 1363.79 1506.54 1463.42 529.52 1025.43 1354.63 416.165 2664.41 1982.34 589.36 1116 1380.13
456000 1744.28 736.622 716.352 1589.91 1390.3 1986.09 1837.14 2177.82 2569.9 1488.79 1067.33 1187.24 1081.81 603.675 1511.77 1563.7 709.905 2261.56 1598.46 1541.6 1323.22 771.531 1492.83 3317.73 872.3 1829.13 744.261 765.257 886.677 1372.3 1512.15 1472.01 527.678 1029.52 1357.24 416.263 2679.22 1980.07 591.623 1122.84 1385.7
458000 1753.39 740.446 714.246 1597.71 1390.48 1997.64 1848.17 2187.35 2584.7 1493.77 1072.56 1192.25 1088.34 604.733 1517.51 1571.6 708.016 2272.33 1604.64 1548.21 1330.52 770.615 1499.37 3338.46 878.933 1836.47 747.378 765.06 887.217 1381.39 1515.82 1480.98 526.185 1033.23 1360.34 415.999 2694.74 1979.19 593.435 1129.3 1391.32
460000 1761.29 744.764 712.732 1604.67 1391.28 2008.25 1858.83 2198 2599.92 1498.37 1079.15 1195.79 1094.09 605.242 1523.43 1578.96 706.196 2283.91 1610.86 1554.38 1338.71 769.803 1507.12 3358.94 886.742 1842.16 751.04 765.268 888.762 1390.37 1519.5 1488.95 524.145 1035.77 1360.87 416.353 2711.71 1977.8 596.595 1136.24 1396.92
462000 1769.36 748.604 711.809 1610.45 1392.59 2019.37 1869.52 2208.92 2614.26 1502.88 1085.38 1199.06 1100.2 605.429 1527.62 1585.48 704.961 2295.17 1616.46 1558.47 1347.35 769.496 1514.35 3378.03 894.631 1847.09 754.508 764.329 891.17 1401.16 1524.32 1498.18 522.244 1038.71 1361.79 417.401 2727.43 1977.02 600.315 1143.8 1402.48
464000 1777.27 752.948 712.635 1616.71 1392.95 2029.78 1879.81 2220.19 2626.57 1507.17 1092.18 1202.93 1106.88 606.176 1532.15 1592.56 702.989 2306.06 1621.7 1562.73 1354.26 769.019 1521.85 3398.69 901.93 1851.97 758.142 762.638 893.275 1411.84 1527.96 1507.2 520.961 1042.73 1362.97 419.102 2743.65 1977.3 604.11 1151.7 1408.09
466000 1785.83 755.028 714.653 1622.46 1393.49 2041.13 1889.44 2231.24 2638.54 1512.06 1098.27 1207.34 1113.03 607.32 1537.31 1599.6 701.124 2316.46 1626.94 1567.72 1360.91 768.226 1529.52 3420.82 908.429 1857.05 762.501 763.412 894.632 1422.32 1531.43 1513.38 519.421 1046.45 1364.47 419.437 2758.85 1976.73 607.224 1159.33 1413.59
468000 1794.12 757.156 717.59 1628.1 1395.85 2052.43 1899.95 2242.96 2651.8 1516.37 1104.25 1210.98 1118.89 608.103 1543.21 1605.34 699.016 2326.32 1633.11 1572.04 1368.15 767.648 1537.48 3442.51 915.418 1862.35 765.727 763.265 897.027 1433.12 1533.05 1520.45 517.177 1052.02 1365.61 420.321 2773.23 1976.9 609.783 1165.1 1419.1
470000 1802.72 759.639 721.13 1633.27 1397.21 2064.7 1909.72 2254.49 2665 1520.65 1109.46 1214.33 1124.99 607.26 1549.28 1610.96 697.641 2334.73 1639.76 1576.28 1374.89 767.229 1545.39 3462.3 922.346 1868.43 769.802 763.874 899.403 1443.21 1535.58 1528.06 514.24 1056.68 1366.91 421.326 2788.83 1976.37 613.348 1169.91 1424.53
472000 1809.98 763.685 725.379 1638.19 1399.05 2076.63 1921.35 2267.15 2679.23 1526.04 1114.87 1219.72 1131.53 607.618 1554.63 1616.68 696.323 2341.89 1645.87 1580.58 1382.41 766.638 1554.21 3482.21 929.959 1874.5 773.341 764.857 901.548 1453.93 1537.67 1535.46 511.385 1061.15 1367.99 422.853 2804.09 1976.04 617.363 1174.91 1430.22
474000 1817.63 769.225 728.944 1642.39 1399.55 2087.84 1932.8 2279.05 2693.23 1530.68 1121.22 1225 1136.9 608.026 1560.58 1623.28 692.866 2349.74 1651.9 1585.45 1390.09 766.193 1563.16 3501.97 937.393 1881.73 777.039 766.313 903.154 1464.5 1538.88 1542.67 508.635 1065.63 1369.23 425.003 2817.95 1973.99 621.781 1181.15 1435.82
476000 1826.16 774.905 732.646 1647.69 1400.01 2098.45 1945.16 2291.56 2707.21 1535.99 1127.56 1230.36 1142.64 607.914 1566.9 1630.05 690.961 2358.74 1657.81 1590.83 1397.32 766.587 1572.69 3521.88 945.065 1887.33 780.902 767.964 904.02 1475.75 1540.08 1550.02 506.045 1068.88 1369.12 426.003 2832.74 1971.23 626.023 1188.12 1441.53
478000 1834.16 779.003 736.161 1653.21 1400.04 2107.76 1957.89 2304.39 2720.29 1541.59 1134.29 1235.59 1148.06 607.048 1572.07 1637.34 689.398 2367.16 1663.01 1595.59 1404.98 768.484 1582.78 3540.46 952.745 1892.92 785.394 769.253 905.254 1487.64 1542.46 1556.79 503.057 1071.75 1369.89 426.655 2844.81 1968.14 629.453 1196.18 1447.08
480000 1842.06 781.098 739.391 1658.77 1399.83 2116.72 1970.26 2317.92 2733.1 1546.53 1139.78 1240.87 1154.49 604.971 1577.07 1645.08 687.602 2376.1 1666.51 1598.93 1412.04 771.791 1591.98 3559.65 961.081 1898.87 789.193 769.13 907.733 1498.93 1544.01 1563.43 499.996 1074.88 1371.05 427.762 2856.64 1965.34 632.87 1205.17 1452.47
482000 1848.08 782.454 743.304 1663.5 1400.54 2125.15 1983.21 2331.78 2746.86 1550.01 1144.77 1245.42 1161.61 602.707 1582.21 1652.94 685.533 2385.46 1670.06 1602.27 1418.81 773.288 1601.49 3578.19 968.945 1904.27 791.576 768.646 909.366 1508.99 1546.1 1569.84 496.566 1078.43 1371.57 430.231 2868.92 1963 637.992 1214.27 1457.71
484000 1853.49 783.473 747.075 1668.42 1402.34 2132.84 1996.17 2346.85 2762.22 1553.44 1149.82 1249.28 1167.71 600.353 1587.96 1660.38 683.72 2394.7 1671.5 1605.07 1426.27 773.64 1611.31 3596.89 977.077 1909 794.076 769.212 910.762 1518.41 1548.8 1577.32 493.888 1080.79 1372.54 431.907 2880.72 1959.48 643.62 1224.91 1462.94
486000 1859.34 784.243 751.261 1672.33 1404.89 2141.34 2009.13 2363.33 2776.74 1557.86 1154.49 1253.18 1174.11 598.58 1593.73 1668.34 682.359 2402.78 1671.67 1608.82 1432.6 775.362 1621.49 3614.34 985.627 1912.99 795.964 770.108 912.865 1526.36 1551.59 1584.37 489.78 1083.76 1374.04 433.809 2893.11 1956.85 649.239 1234.42 1468.18
488000 1863.91 785.866 755.174 1677.43 1406.23 2148.83 2021.06 2379.14 2790.84 1563.38 1158.45 1257.4 1179.92 595.95 1599.52 1675.67 681.672 2410.98 1671 1613.57 1439.67 777.221 1631.14 3631.11 994.894 1916.42 797.249 770.664 915.015 1534.16 1554.95 1589.67 485.373 1088.02 1376.46 435.559 2906.35 1953.61 654.997 1243.33 1473.3
490000 1868.94 786.619 758.366 1681.34 1408.17 2156.37 2035.13 2395.21 2804.52 1568.29 1163.63 1261.72 1186 594.334 1605.04 1682.69 680.048 2418.22 1671.86 1618.56 1445.99 778.234 1640.58 3647.67 1002.83 1920.7 797.872 770.61 916.256 1542.13 1556.62 1595.57 481.893 1091.63 1379.79 437.866 2918.33 1949.64 660.278 1252.47 1478.3
492000 1875.61 786.901 760.696 1683.47 1409.94 2163.74 2049.69 2411.87 2817.69 1572.61 1168.62 1265.95 1191.34 592.689 1609.97 1692.1 679.378 2424.71 1672.11 1623.6 1451.86 777.517 1649.29 3665.68 1011.49 1923.7 799.013 771.986 917.868 1548.24 1558.59 1601.85 479.291 1094.85 1381.72 441.668 2931.58 1946.68 664.867 1262.13 1483.31
494000 1882.29 788.582 765.134 1683.36 1411.92 2172.36 2064.19 2427.83 2831.38 1576.94 1174.74 1271.26 1196.17 590.919 1613.96 1701.85 679.262 2429.9 1671.81 1627.63 1457.81 777.56 1659.07 3682.5 1018.51 1927.1 799.232 774.248 918.194 1554.6 1561.26 1606.85 476.757 1098.13 1382.59 444.12 2944.7 1944.2 669.268 1272.17 1488.26
496000 1888.82 791.124 769.314 1683.71 1412.57 2181.25 2078.92 2443.37 2844.93 1582.05 1181.6 1276.32 1200.63 589.246 1618.4 1711.3 679.446 2436.31 1672.48 1631.99 1463.76 777.569 1667.4 3700.76 1026.23 1931.67 799.521 776.541 918.375 1561.3 1563.55 1612.61 474.091 1100.94 1385.08 447.917 2958.28 1942.85 674.286 1281.68 1493.45
498000 1895.96 794.164 771.915 1684.87 1412.13 2189.52 2093.75 2460.64 2859.78 1586.94 1189.28 1279.88 1205.65 586.168 1624.14 1720.18 679.237 2443.3 1673.5 1636.94 1469.13 777.706 1674.93 3719.82 1034.98 1936 799.776 777.585 918.947 1568.47 1565.84 1617.6 473.286 1104.09 1386.91 450.71 2971.76 1941.9 680.095 1289.55 1498.68
500000 1903.08 797.769 773.558 1685.38 1411.67 2197.9 2107.34 2477.26 2874.56 1591.32 1197.62 1283.68 1211.32 581.929 1630.12 1728.24 678.863 2451.81 1674.31 1641.64 1475.48 777.997 1683.2 3739.89 1041.7 1939.77 798.432 779.5 920.171 1576.57 1568.73 1621.65 471.805 1107.86 1388.71 452.275 2986.55 1940.85 685.302 1296.13 1503.8
502000 1910.4 801.487 775.003 1686.72 1411.56 2206.11 2120.96 2494.32 2889.77 1595.39 1207.05 1287.92 1217.32 577.506 1635.63 1736.69 677.802 2461.14 1675.29 1646.83 1481.37 778.449 1691.65 3758.89 1047.65 1943.59 798.802 780.684 921.107 1585.35 1570.48 1626.06 470.235 1111.07 1390.58 453.413 3003.03 1939.8 689.54 1302.12 1508.97
504000 1916.52 806.042 776.718 1688.69 1412.35 2214.02 2136.01 2511.3 2905.54 1599.06 1215.36 1292.42 1223.31 571.326 1641.97 1745.61 676.624 2469.76 1678.44 1651.1 1486.69 779.704 1699.96 3778.73 1053.29 1947.05 799.369 781.423 922.916 1593.8 1573.58 1630.2 468.605 1113.77 1391.75 455.933 3018.21 1939.05 692.896 1307.85 1514.17
506000 1922.38 811.701 779.246 1692.16 1413.84 2224.32 2150.83 2529.45 2921.02 1602.22 1222.24 1297.67 1230.12 565.843 1648.16 1752.02 677.692 2479.17 1682.17 1657.55 1492.27 781.32 1708.15 3799.71 1059.68 1950.95 800.772 782.753 924.203 1602.81 1577.37 1632.8 466.96 1117.94 1393.65 460.216 3033.35 1938.51 695.631 1312.67 1519.79
508000 1929.14 816.664 782.024 1695.5 1415.6 2235.52 2167.3 2546.13 2936.32 1604.06 1230.51 1301.38 1237.24 561.56 1654.31 1758.24 678.506 2489.79 1685.73 1663.09 1497.82 783.126 1716.1 3819.48 1067.05 1954.8 801.332 783.353 926.045 1611.55 1581.89 1635.12 465.162 1121.17 1396.01 464.787 3049.38 1938.96 699.305 1316.3 1525.43
510000 1936.28 821.735 784.993 1698.08 1417.18 2244.91 2183.74 2561.84 2951.85 1606.37 1239.56 1305.48 1245.78 558.029 1659.06 1763.88 678.094 2500.66 1689.88 1666.86 1502.27 785.597 1724.09 3838.46 1074.21 1959.18 801.794 784.819 927.385 1621.93 1586.96 1638.47 463.4 1124.33 1397.84 469.845 3065.31 1939.47 703.295 1320.23 1531.08
512000 1944.99 826.652 787.621 1701.56 1418.48 2255.27 2200.4 2578.39 2966.97 1608.76 1249.3 1310.11 1254.59 553.89 1662.68 1769.39 676.257 2512.51 1693.63 1669.31 1507.93 787.267 1733.08 3855.88 1080.98 1962.42 802.993 787.456 929.64 1633.32 1591.5 1640.92 461.353 1127.25 1399.38 475.199 3079.64 1939.35 706.905 1325.41 1536.72
514000 1954.53 831.899 792.067 1704.65 1418.56 2266.27 2216.35 2594.93 2983.08 1609.86 1259.22 1312.71 1263.37 551.275 1664.39 1774.5 674.091 2525.38 1697.34 1670.51 1511.85 788.867 1740.86 3872.44 1086.8 1965.02 804.686 789.28 930.516 1643.56 1597.01 1643.21 459.653 1127.93 1401.01 480.68 3093.3 1938.25 711.313 1332.12 1542.08
516000 1964.95 837.668 796.017 1708.23 1418.97 2275.46 2231.73 2612.27 2999.09 1611.42 1268.99 1314.74 1271.54 548.762 1665.79 1779.65 672.104 2538.53 1700.06 1672.28 1516.17 790.831 1748.22 3889.66 1092.66 1968.32 807.223 790.52 931.241 1653.35 1602.08 1646.49 458.722 1131.2 1402.75 485.006 3107.18 1936.15 715.515 1338.07 1547.49
518000 1974.63 843.352 800.951 1711.24 1418.83 2283.54 2246.5 2630.51 3015.63 1612.4 1278.07 1318.53 1279.99 546.788 1666.53 1785.36 668.878 2551.06 1701.87 1675.37 1519.71 791.841 1755.01 3906.72 1097.92 1971.95 810.262 792.097 932.857 1663.14 1606.83 1650.31 457.184 1133.9 1404.77 489.229 3123.18 1934.58 719.45 1342.46 1552.84
520000 1983.35 848.719 805.529 1713.79 1417.87 2292.88 2259.27 2647.95 3031.4 1615.05 1286.44 1320.52 1285.74 544.956 1669.35 1790.83 666.764 2563.76 1703.71 1678.15 1523.82 793.583 1760.56 3923.92 1100.48 1975.46 812.96 793.197 932.606 1673.63 1611.68 1654.17 456.988 1137.66 1406.68 493.829 3138.87 1932.88 722.736 1346.49 1557.96
522000 1991.38 853.805 808.895 1717.48 1418.75 2302.86 2271.58 2663.06 3046.73 1618.08 1293.31 1323.25 1291.86 542.511 1671.7 1798.15 665.151 2576.01 1705.07 1679.53 1529.22 794.316 1766.48 3942.4 1102.52 1978.49 816.048 793.329 931.596 1684.02 1617.39 1658.05 456.641 1141.19 1408.01 497.188 3153.7 1931.07 726.509 1349.17 1562.91
524000 1997.93 858.864 812.527 1721.85 1419.57 2313.04 2285.09 2677.21 3062.4 1621.36 1300.43 1324.94 1297.49 539.721 1674.82 1805.33 664.472 2587.93 1706.53 1680.29 1533.84 794.141 1772.28 3959.96 1104.66 1979.75 819.643 793.949 930.338 1694.94 1623.76 1662.24 457.396 1143.8 1408.62 499.766 3169.42 1928.97 728.595 1350.9 1567.72
526000 2004.7 864.926 817.194 1727.19 1420.14 2322.83 2298.7 2690.7 3077.69 1625.56 1307.14 1327 1301.03 538.701 1677.69 1812.41 662.738 2598.37 1708.66 1682.81 1538.14 794.546 1777.96 3976.66 1108.17 1980.99 822.278 795.583 928.774 1705.77 1630.52 1665.55 457.756 1146.39 1408.86 501.188 3186.69 1925.5 730.212 1352.06 1572.49
528000 2011.72 871.627 820.651 1732.83 1420.92 2334.19 2313.57 2705.13 3092.18 1630.29 1313.8 1329.44 1304.73 538.084 1680.89 1819.87 659.378 2607.14 1711.82 1686.49 1543.28 794.349 1783.02 3993.64 1112.06 1984.07 824.467 796.825 926.46 1714.18 1637.36 1668.19 460.044 1148.57 1410.91 502.797 3203.24 1924.05 731.612 1353 1577.42
530000 2018.48 880.54 822.659 1738.56 1422.11 2346.56 2328.18 2719.44 3106.84 1635.21 1320.42 1332.15 1306.8 538.078 1684.25 1826.27 655.788 2615.15 1714.94 1690.2 1547.65 794.863 1788.36 4009.64 1115.22 1984.76 825.811 799.161 923.852 1722.68 1642.77 1671.61 462.56 1150.91 1411.65 505.465 3219.09 1924.24 733.252 1352.68 1582.22
532000 2023.64 888.442 824.691 1743.56 1423.99 2359.8 2342.15 2732.06 3122.47 1639.15 1326.01 1334.8 1309.44 538.345 1687.68 1833.62 653.041 2622.35 1718 1693.11 1552.58 795.119 1793.86 4023.71 1118.31 1985.23 828.753 801.084 922.152 1731.57 1649.3 1676.61 464.091 1152.3 1412.42 508.499 3235.13 1923.93 734.608 1352.15 1586.94
534000 2028.48 895.392 825.818 1747.63 1425.27 2372.89 2356.9 2745.58 3138.17 1643.5 1332.37 1337.6 1312.52 538.37 1691.19 1841.48 650.65 2629.31 1722.27 1695.35 1557.62 794.516 1799.82 4037.18 1121.11 1984.86 831.158 802.764 920.717 1740.59 1656 1682.28 465.188 1154.05 1412.1 511.568 3250.76 1922.77 734.944 1352.94 1591.59
536000 2034.11 900.658 827.751 1749.9 1428.08 2385.58 2372.26 2760.19 3154.5 1648.55 1338.89 1340.52 1315.65 538.16 1693.82 1848.83 648.52 2634.7 1724.99 1698.21 1561.81 793.581 1805.66 4050.29 1125.5 1983.5 832.807 804.142 920.14 1748.62 1662.28 1687.42 466.315 1155.86 1410.47 514.585 3266.01 1920.6 735.524 1353.9 1596.07
538000 2039.45 906.49 828.566 1752.42 1430.84 2399.03 2389.35 2775.92 3170.53 1652.29 1345.3 1344.65 1317.06 539.059 1696.94 1856.44 647.739 2639.29 1727.78 1701.04 1567.41 792.282 1812.1 4063.45 1129.6 1984.25 836.635 805.325 918.853 1756.88 1669.78 1690.93 467.97 1156.58 1410.3 517.272 3282.51 1916.66 736.242 1354.78 1600.75
540000 2043.57 911.544 828.892 1754.8 1435 2412.61 2406.16 2791.07 3185.11 1656.08 1350.11 1347.89 1317.94 540.127 1699.08 1864.21 648.256 2644.06 1728.72 1705.09 1573.42 791.685 1818.35 4076.38 1133.96 1986.66 840.297 808.149 916.525 1765.45 1676.82 1693.84 470.018 1157.54 1410.98 521.599 3298.41 1913.46 737.34 1356.39 1605.44
542000 2047.34 916.99 828.715 1757.39 1438.29 2425.33 2422.27 2805.94 3199.64 1658.68 1355.12 1350.24 1319.01 540.267 1701.17 1871.11 647.899 2648.36 1730.15 1709.7 1577.9 790.762 1823.58 4086.92 1137.45 1990.42 843.46 811.347 914.331 1774.72 1683.28 1698.3 471.704 1158.91 1411.41 526.1 3315.88 1908.49 739.327 1357.77 1609.89
544000 2051.71 922.718 828.265 1759.25 1441.87 2439.19 2437.68 2820.4 3213.67 1663.08 1360.59 1351.7 1322 540.339 1704.2 1878.84 647.515 2652.14 1731.9 1712.89 1582.49 789.257 1829.95 4098.04 1141.58 1995.65 846.547 814.581 912.06 1785.39 1689.34 1701.22 474.624 1159.92 1411.86 528.961 3332.39 1902.51 741.126 1358.88 1614.41
546000 2056.5 927.035 828.072 1762.37 1446.8 2453.25 2453.43 2835.2 3229.7 1666.56 1366.13 1351.94 1325.22 539.414 1707.25 1887.16 645.554 2656.08 1732.16 1716.62 1588.23 787.179 1835.83 4108.52 1145.24 2001.63 850.258 817.786 910.835 1795.82 1695.51 1703.31 477.507 1161.31 1412.62 530.453 3349.11 1897.52 741.396 1361.58 1618.95
548000 2059.72 932.818 829.387 1764.91 1450.79 2467.06 2469.53 2848.96 3245.34 1669.76 1371.83 1351.97 1328.18 537.077 1710.76 1896.45 643.403 2659.44 1732.72 1720.9 1592.53 785.557 1841.71 4119.98 1149.31 2007.8 854.206 820.666 909.659 1805.34 1701.23 1706.57 480.764 1162.45 1411.49 532.602 3365.45 1891.36 741.374 1365.16 1623.4
550000 2063.96 937.192 830.086 1766.17 1454.24 2479.55 2485.7 2861.6 3260.81 1673.16 1376.92 1352.17 1331.53 533.451 1715.53 1905.31 641.996 2662.76 1732.23 1724.59 1596.78 782.873 1848.93 4132.02 1152.46 2015.58 857.86 823.093 908.626 1813.22 1708.35 1709.37 484.671 1164.99 1410.34 535.13 3381.92 1885.71 741.907 1369.28 1627.8
552000 2069.4 941.927 831.007 1766.79 1458.42 2491.76 2502.97 2875.7 3277.27 1677.19 1383.16 1352.95 1334.72 530.938 1719.54 1912.91 639.633 2667.19 1732.12 1727.05 1602.1 780.345 1856.29 4144.13 1155.18 2022.49 862.139 825.078 906.73 1819.5 1716.96 1712.04 488.165 1166.91 1410.05 537.724 3397.61 1881.06 743.02 1372.95 1632.33
554000 2076.11 946.71 832.458 1767.25 1461.79 2503.42 2519.39 2889.86 3293.28 1680.34 1388.88 1353.64 1338.76 528.287 1722.31 1920.72 638.349 2671.82 1730.07 1730.77 1608.45 777.353 1864.36 4156.46 1158.33 2029.72 865.905 828.107 904.071 1825.91 1725.64 1716.75 493.009 1170.54 1409.81 541.673 3413.2 1873.8 744.14 1376.59 1636.95
556000 2082.81 950.755 832.731 1767.89 1465.47 2515.11 2534.8 2901.46 3308.96 1682.52 1394.37 1354.31 1341.53 527.123 1724.78 1928.84 637.497 2677.11 1726.23 1735.87 1615.28 774.602 1871.86 4168.75 1162.39 2038.46 868.717 832.161 900.599 1832.89 1733.85 1721.72 498.087 1173.06 1408.25 546.904 3428.99 1865.86 744.787 1380.11 1641.44
558000 2090.52 954.901 831.147 1768.61 1469.01 2525.71 2549.68 2914.89 3323.37 1683.9 1399.94 1354.72 1345.26 525.158 1726.68 1935.8 636.722 2684.29 1722.38 1741.39 1621.23 771.33 1879.22 4181.71 1165.6 2047.85 872.395 836.306 897.33 1840.31 1741.23 1725.88 502.808 1175.48 1407.43 553.259 3444.97 1860.08 745.863 1383.72 1645.95
560000 2098.28 960.238 830.816 1769.58 1471.96 2536.7 2563.96 2927.7 3337.16 1685.18 1405.38 1354.7 1347.2 524.466 1729.43 1942.22 635.682 2690.79 1720.1 1746.64 1628.8 768.423 1887.06 4193.95 1167.65 2058.14 875.603 839.543 893.342 1847.16 1747.76 1731.27 507.466 1177.33 1406.45 559.234 3460.07 1852.96 746.742 1388.16 1650.38
562000 2105.56 964.536 830.278 1770.95 1475.62 2547.1 2578.18 2939.66 3350.41 1687.21 1411.35 1354.52 1349.91 523.979 1732.65 1948.38 633.561 2697.35 1719.53 1750.84 1635.5 766.234 1893.74 4205.78 1170.98 2067.32 877.946 842.558 889.222 1854.36 1754.51 1737.58 511.802 1179.01 1405.8 564.492 3474.21 1845.42 748.011 1392.69 1654.72
564000 2111.73 967.621 829.6 1771.86 1477.85 2556.32 2591.59 2951.37 3363.35 1688.34 1417.93 1354.18 1354.52 522.609 1735.55 1954.77 630.908 2703.99 1719.6 1756.34 1642.39 764.916 1900.73 4215.8 1173.1 2077.46 881.843 843.767 885.55 1862.41 1759.7 1742.78 515.889 1181.25 1403.49 570.271 3487.88 1837.44 749.304 1398.14 1658.85
566000 2116.32 971.839 829.562 1772.94 1479.51 2565.54 2605.86 2962.37 3376.31 1688.4 1424.54 1353.15 1358.63 519.598 1737.63 1961.52 628.475 2710.71 1719.13 1761.68 1651 762.972 1908.16 4225.99 1175.14 2087.36 885.131 848.207 881.203 1869.34 1765.42 1747.05 518.336 1183.89 1400.51 574.163 3501.3 1830.52 750.612 1403.66 1662.84
568000 2120.6 975.153 830.307 1773.73 1481.61 2576.7 2620.43 2975.39 3388.3 1687.78 1430.72 1352.68 1361.94 517.588 1740.76 1968.63 626.359 2717.41 1718.9 1766.97 1657.91 760.914 1915.17 4238.96 1176.2 2095.59 887.49 852.568 876.479 1875.64 1768.93 1750.97 521.05 1184.9 1399.12 577.992 3517.08 1823.54 751.608 1409.6 1666.84
570000 2124.87 980.851 831.402 1774.65 1485.92 2589.66 2633.75 2987.84 3401.2 1685.48 1437.44 1352.06 1365.66 515.077 1745.36 1975.94 624.495 2724.52 1718.84 1773.42 1664.96 758.834 1922.67 4250.13 1178.39 2104.21 891.075 856.953 871.794 1882.31 1773.63 1755.82 523.706 1185.75 1397.64 582.708 3533.85 1817.15 750.99 1416.11 1671.18
572000 2129.29 986.731 831.345 1775.95 1489.9 2601.27 2646.64 2997.38 3414.15 1684.32 1443.31 1351.27 1369.29 512.726 1749.14 1983.58 622.424 2729.2 1719.21 1779.18 1672.25 757.312 1929.02 4261.96 1181.64 2112.3 895.079 861.544 866.509 1889.39 1777.84 1759.08 528.252 1187.26 1395.14 587.71 3550.63 1811.12 750.523 1421.26 1675.3
574000 2132.72 992.345 832.074 1777.42 1492.91 2612.74 2660.25 3007.37 3426.91 1684.46 1449.32 1350.75 1373.03 511.745 1752.23 1991.8 620.962 2733.94 1719.68 1785.48 1679.27 755.998 1936.62 4275.59 1184.36 2120.11 898.297 865.892 861.092 1896.33 1782.48 1760.73 533.33 1188.22 1392.98 592.824 3566.59 1803.63 751.667 1427.27 1679.54
576000 2136.37 998.022 832.882 1778.45 1496.15 2624.09 2673.98 3015.43 3438.86 1686.45 1455.95 1350.49 1378.09 510.842 1756.65 1998.64 617.843 2737.89 1721.09 1791.42 1686.29 753.822 1943.65 4287.51 1187.28 2127.86 902.093 871.237 855.806 1903.06 1786.6 1761.47 537.106 1189.11 1390.64 596.602 3581.24 1797.11 753.482 1433.62 1683.63
578000 2140.56 1002.91 833.537 1780.74 1497.83 2634.42 2685.5 3023.46 3451.4 1688.32 1462.11 1351.52 1383.36 511.099 1760.77 2005.35 615.437 2741.94 1722.95 1797.03 1693.36 751.412 1950.4 4298.79 1188.37 2135.5 904.974 876.179 849.342 1909.34 1790.01 1761.77 541.468 1190.45 1387.3 600.084 3596.57 1790.41 754.788 1440.33 1687.53
580000 2143.31 1007.16 833.469 1783.27 1499.73 2644 2697.28 3030.29 3464.32 1690.43 1468.52 1352.05 1389 511.647 1764.56 2012.2 614.119 2745.64 1722.47 1802.61 1700.7 748.555 1958.17 4311.21 1189.43 2143.71 907.453 881.239 842.993 1916.64 1794.24 1760.94 546.677 1192.4 1384.23 603.979 3612.29 1782.56 755.224 1447.06 1691.39
582000 2144.89 1010.7 832.587 1786.17 1501.43 2655.58 2711.15 3035.93 3478.16 1694.4 1475.08 1353.22 1394.56 512.46 1767.27 2019.77 613.592 2747.85 1721.57 1807.32 1707.43 746.078 1965.15 4324.16 1190.65 2151.85 910.116 886.542 835.914 1922.78 1797.65 1760.09 552.122 1194.72 1381.67 607.201 3628.52 1775.35 755.254 1453.16 1695.25
584000 2146.55 1015.44 832.923 1788.28 1502.7 2666.82 2723.86 3041.92 3492.83 1696.77 1482.89 1353.14 1399.37 512.606 1770.47 2026.12 613.551 2748.41 1720.15 1811.44 1715.26 743.096 1972.5 4335.85 1193.28 2160.48 913.277 891.329 829.902 1928.16 1800.15 1758.93 556.949 1197.27 1379.25 610.618 3645.81 1767.87 755.744 1459.4 1699.03
586000 2148.72 1018.5 833.546 1789.65 1504.39 2677.45 2736.01 3047.49 3506.89 1700.37 1489.27 1352.49 1403.2 513.2 1773.25 2030.46 614.188 2748.46 1718.97 1814.84 1723 740.835 1979.04 4347.08 1194.97 2168.02 917.243 895.59 823.716 1932.75 1802.64 1757.17 562.032 1199.39 1376.89 613.745 3663.45 1761.7 756.691 1465.3 1702.57
588000 2151.84 1019.74 834.918 1790.48 1505.52 2687.45 2748.11 3054.32 3519.52 1703.89 1495.72 1351.55 1407.65 514.232 1777.74 2034.14 614.611 2747.47 1718.76 1819.16 1730.91 739.01 1984.75 4357.9 1196.87 2176.05 920.651 900.667 817.016 1936.88 1804.96 1756.55 567.429 1202.68 1374.16 615.977 3681.84 1754.94 758.271 1470.9 1706.13
590000 2155.43 1021.55 835.659 1792.18 1508.41 2698.06 2760.49 3062.77 3532.95 1706.72 1502.72 1352.18 1414.22 513.967 1781.41 2036.4 615.779 2747.77 1718.47 1824.32 1738.47 736.519 1990.96 4368.34 1198.59 2182.4 923.776 905.697 809.931 1941.06 1806.27 1756.41 573.352 1206.3 1372.56 619.329 3699.83 1748.85 758.324 1477.66 1709.9
592000 2158.4 1022.36 835.595 1794.45 1511.5 2707.45 2772.84 3069.97 3544.98 1708.67 1509.6 1352.58 1421.56 512.765 1784.61 2038.88 614.797 2747.13 1719.07 1829.46 1744.63 733.844 1997.56 4378.31 1201.22 2188.95 926.037 910.992 803.666 1945.41 1806.45 1755.77 579.836 1209.63 1370.7 623.412 3716.75 1742.81 758.878 1484.49 1713.4
594000 2160.46 1022.37 836.286 1795.67 1514.12 2717.28 2784.18 3075.48 3556.62 1711.31 1515.67 1354.35 1429.18 511.726 1786.75 2042.01 613.981 2746.68 1719.38 1834.93 1750.7 732.118 2005.14 4387.78 1203.05 2193.91 928.424 916.175 796.606 1949.82 1807.33 1754.76 585.659 1213.92 1368.81 627.803 3735.05 1736.31 757.893 1491.27 1716.77
596000 2163.54 1025.22 836.593 1796.48 1515.67 2727.45 2796.28 3081.38 3567.46 1714.08 1520.55 1357.88 1435.92 512.019 1788.73 2046.89 614.334 2748.41 1719.41 1840.93 1756.84 731.125 2012.74 4395.77 1205.26 2198.54 931.117 920.229 789.502 1955.15 1809.63 1752.66 590.655 1219 1367.48 632.242 3752.19 1729.91 757.075 1498.59 1720.37
598000 2166.74 1029.25 837.521 1796.8 1516.94 2737.43 2808.25 3087.2 3577.09 1715.74 1524.85 1360.16 1442.16 511.175 1790.96 2052.23 613.608 2751.66 1720.17 1848.46 1763.17 730.021 2019.76 4404.07 1208.33 2204.62 933.161 924.753 782.255 1957.23 1810.66 1751.46 595.457 1225.13 1367.81 636.987 3768.24 1723.15 756.008 1506.05 1723.92
600000 2169.64 1032.94 840.124 1796.99 1515.98 2748.93 2820.09 3091.62 3588.2 1716.97 1529 1362.77 1449.04 510.41 1793.34 2058.2 612.821 2752.18 1720.59 1856.57 1769.62 730.21 2026.64 4412.33 1212.38 2208.99 937.127 929.789 774.478 1957.84 1810.68 1750.3 599.563 1230.13 1367.39 641.098 3785.09 1717.64 755.861 1513.45 1727.43
602000 2173.47 1036.64 841.848 1797.18 1515.14 2759.14 2831.86 3096.26 3599.92 1716.71 1534.65 1367.02 1454.68 509.347 1795.27 2063.08 613.142 2752.47 1721.88 1865.98 1776.71 730.151 2031.4 4419.12 1216.85 2212.28 940.875 933.103 767.255 1958.21 1810.39 1748.24 604.572 1235.12 1367.84 644.667 3799.86 1712.73 755.902 1519.52 1730.76
604000 2177.86 1040.18 842.802 1797 1513.77 2770.9 2843.88 3100.51 3612.21 1715.54 1539.01 1369.78 1460.27 507.982 1797.98 2068.21 614.11 2752.2 1724.34 1876.83 1783.23 730.249 2036.54 4424.67 1221.09 2216.36 944.189 935.982 759.063 1959.63 1812.31 1746.64 609.616 1240.83 1368.44 648.042 3814.28 1707.37 754.54 1526.55 1734.12
606000 2182.22 1042.41 845.518 1796.93 1512.49 2783.67 2857.07 3103.46 3623.16 1715.66 1543.09 1373.51 1465.2 506.132 1801.98 2075.13 615.584 2750.57 1727.75 1888.24 1791.13 730.766 2043.36 4429.53 1225.74 2220.92 946.657 937.486 750.203 1960.98 1814.44 1746.69 615.797 1246.78 1368.07 651.789 3828.87 1701.98 752.946 1533.44 1737.68
608000 2185.45 1045.71 847.928 1798.23 1510.7 2797.32 2870.6 3107.17 3634.73 1716.17 1546.08 1377.88 1470.08 504.843 1803.92 2082.31 617.395 2749.46 1731.48 1898.82 1798.93 731.413 2052.11 4434.69 1229.85 2225.75 948.536 941.558 741.598 1961.71 1817.03 1745.87 621.441 1253.02 1368.21 654.855 3844.38 1695.9 752.217 1540.67 1741.4
610000 2190.8 1049.11 849.344 1800.32 1509.9 2811.17 2883.22 3110.84 3645.78 1716.71 1549.92 1381.99 1476.04 503.28 1804.23 2089.77 618.748 2747.15 1733.38 1909.03 1806.57 732.39 2061.01 4439.1 1235.9 2230.26 952.809 945.491 732.75 1962.41 1818.26 1744.24 627.684 1259.7 1368.37 657.565 3858.98 1689.08 751.675 1547.06 1745.05
612000 2195.39 1050.55 850.034 1802.13 1508.12 2824.21 2897 3113.58 3657.01 1717.46 1553.94 1385.29 1482.27 502.215 1805.54 2097.25 621.204 2744.16 1736.37 1918.48 1813.8 733.168 2071.08 4446.27 1241.51 2236.67 956.63 948.543 723.817 1963.76 1819.96 1741.61 633.376 1265.66 1368.81 660.277 3873.32 1681.96 751.096 1554.04 1748.69
614000 2200.19 1053.52 850.889 1803.46 1505.78 2837.9 2910.92 3113.83 3666.42 1720.21 1558.43 1389.65 1489.5 501.737 1807.23 2103.98 623.404 2742.02 1740.4 1927.45 1821.47 733.489 2080.99 4452.2 1246.87 2243.07 959.114 951.837 715.582 1966.09 1821.97 1740.43 638.871 1271.52 1369.68 661.481 3888.62 1674.1 750.51 1562.14 1752.42
616000 2203.44 1055.19 851.271 1804.06 1502.37 2851.1 2924.84 3112.64 3675.19 1722.38 1564.12 1394.89 1496.85 502.397 1808.6 2111.55 625.749 2742.42 1745.59 1938.4 1829.06 734.061 2090.72 4458.46 1252.25 2248.54 962.424 953.392 706.365 1967.59 1823.07 1739.98 645.357 1277.02 1370.98 662.024 3902.24 1666.87 749.666 1570.23 1756.08
618000 2207.76 1056.23 852.146 1806.04 1499.63 2864.37 2938.72 3113.23 3685.74 1723.99 1570.38 1400.39 1504.03 503.205 1809.33 2117.46 627.656 2744.71 1751.15 1949.53 1836.23 733.369 2099.5 4463.24 1258.97 2252.18 965.542 954.74 698.191 1969.37 1823.2 1739.35 651.158 1284.14 1372.89 662.947 3915.98 1659.47 748.078 1578.61 1759.82
620000 2211.78 1055.9 853.278 1808.76 1496.26 2877.07 2952.78 3113.37 3697.25 1724.91 1576.42 1408.06 1512.24 503.891 1809.63 2123.63 629.885 2747.7 1757.78 1960.32 1844.39 731.505 2107.64 4467.64 1266.17 2256.1 967.507 956.385 689.95 1970.11 1821.84 1740.52 656.934 1291.71 1375.14 663.488 3929.84 1652.56 746.654 1586.35 1763.58
622000 2216.91 1056.07 853.729 1811.38 1493.77 2889.44 2966.33 3113.67 3706.94 1726.24 1583.03 1415.81 1518.52 504.005 1809.53 2129.32 632.419 2748.78 1761.83 1972.65 1851.74 730.567 2115.27 4472.31 1272.32 2259.34 970.177 958.898 679.658 1971.04 1822.66 1740.73 662.168 1300.27 1377.04 663.402 3943.24 1645.45 745.133 1593.34 1767.13
624000 2222.27 1055.62 855.103 1813.76 1491.76 2899.88 2980.68 3114.84 3716.57 1728.24 1589.92 1425.15 1524.77 504.861 1809.14 2135.06 634.967 2751.07 1765.39 1983.68 1859.65 729.535 2121.79 4477.07 1279.05 2261.17 972.417 962.931 671.601 1971.81 1823.51 1739.19 666.694 1308.45 1377.2 664.724 3957.08 1638.62 743.571 1600.17 1770.72
626000 2228.55 1055.11 855.431 1815.44 1490.49 2910.17 2993.97 3114.93 3726.58 1729.48 1597.25 1433.43 1531.95 507.581 1808.27 2141.77 636.892 2753.9 1770.03 1994.45 1868.15 728.074 2130.85 4484.23 1286.36 2263.65 974.738 966.569 664.197 1971.46 1824.92 1737.65 670.258 1316.6 1376.51 664.95 3972.17 1632.22 742.024 1606.55 1774.45
628000 2234.36 1055.74 854.317 1816.91 1489.38 2920.09 3007.5 3117.02 3738.49 1732.03 1604.93 1440.69 1538.58 509.871 1808.93 2149.39 638.595 2757.41 1774.91 2004.58 1876.68 726.102 2140.46 4492.65 1292.84 2266.81 976.263 969.773 657.92 1971.77 1827.22 1735.19 673.422 1323.89 1377.92 664.964 3987.61 1625.04 739.425 1612.74 1778.31
630000 2240.5 1057.48 854.234 1820.72 1487.75 2931.84 3020.62 3117.39 3748.36 1733.3 1613.12 1448.22 1545.42 511.631 1809.94 2156.62 640.393 2761.15 1779.3 2015.9 1886.27 724.19 2150.29 4502.53 1298.22 2270.96 979.38 974.561 651.159 1971.7 1829.1 1733.6 675.648 1331.65 1379.72 666.35 4002.9 1617.1 738.317 1619.31 1782.42
632000 2248.06 1059.44 852.861 1824.42 1487.31 2943.22 3033.57 3118.16 3759.54 1734.29 1621 1455.58 1550.73 513.202 1811.48 2164.42 643.298 2765.8 1783.91 2025.02 1896.44 722.665 2162.91 4514.44 1304.73 2276.63 982.57 979.452 646.66 1971.89 1829.73 1731.36 677.733 1339.3 1382.46 668.033 4019.68 1609.09 737.256 1625.6 1786.85
634000 2254.49 1061.9 851.107 1827.87 1486.43 2954.93 3045.6 3119.58 3769.73 1735.48 1628.56 1462.34 1556.09 513.919 1811.29 2170.57 646.669 2769.73 1787.63 2034.94 1905.83 720.523 2176.32 4525.06 1311.06 2283.17 986.107 984.546 640.35 1973.29 1830.05 1729.2 680.671 1346.76 1385.86 668.467 4035.88 1602.3 736.508 1631.26 1791.05
636000 2260.13 1061.23 848.603 1831.95 1486.25 2966.57 3057.05 3121.99 3780.34 1736.38 1637.13 1468.92 1563.41 514.396 1811.81 2176.32 650.044 2771.96 1791.72 2045.71 1915.92 718.893 2189.2 4536 1318.22 2289.18 991.111 987.954 633.887 1973.69 1830.84 1726.53 684.586 1354.95 1389.3 669.205 4052.79 1596.75 735.365 1637.08 1795.33
638000 2265.82 1061.94 845.401 1836.9 1484.49 2976.29 3068.66 3123.7 3790.04 1736.8 1645.56 1475.9 1570.51 514.718 1812.24 2180.73 652.632 2772.23 1795.26 2056.44 1924.87 717.368 2200.6 4545.7 1324.65 2293.42 994.168 990.993 628.953 1975.35 1831.74 1723.3 687.615 1362.79 1392.65 669.672 4069.89 1591.97 733.566 1642.81 1799.21
640000 2271.17 1063.67 843.159 1841.93 1483.09 2985.9 3081.21 3123.4 3800.39 1735.6 1655.05 1482.21 1577.8 514.728 1813.02 2185.78 654.947 2772.52 1798.99 2067.23 1933.89 716.084 2212.15 4554.76 1330.91 2298.82 996.637 994.471 624.719 1977.69 1834.05 1719.32 691.969 1370.54 1397.08 670.003 4087.69 1586.45 731.528 1648.45 1803.22
642000 2276.6 1067 841.09 1848.1 1480.94 2994.44 3094.46 3126.69 3810.56 1733.27 1663.17 1486.81 1584.52 513.922 1814.92 2191.56 657.031 2773.55 1801.78 2077.05 1942.77 715.172 2225.18 4564.22 1337.98 2305.49 1000.06 997.981 620.947 1980.6 1835.39 1716.78 697.722 1377.68 1400.44 670.44 4105.45 1580.83 729.732 1652.74 1807.38
644000 2280.16 1070.79 840.093 1855.04 1479.36 3003.34 3107.83 3129.67 3819.33 1729.65 1670.94 1491.99 1591.71 512.399 1816.57 2197.18 658.28 2774.68 1804.26 2085.65 1952.89 714.17 2237.42 4572.99 1344.89 2311.51 1004.24 1002.22 618.315 1983.81 1836.54 1715.14 702.158 1382.74 1403.1 671.347 4121.49 1577.03 727.898 1656.72 1811.39
646000 2282.7 1074.9 838.913 1862.05 1477.82 3012.44 3119.97 3133.97 3827.52 1726.64 1678.22 1497.21 1597.78 512.932 1816.55 2200.54 659.164 2776.81 1808.02 2094.21 1961.72 712.64 2249.12 4581.28 1351.19 2317.63 1005.84 1007.89 616.199 1984.68 1836.94 1713.93 709.08 1388.92 1405.39 672.685 4135.45 1574.16 725.973 1660.14 1815.23
648000 2283.83 1078.13 837.491 1870.29 1477.05 3020.46 3131.27 3138.56 3835.75 1724.72 1684.06 1502.16 1603.24 512.335 1817.57 2204.08 661.41 2778.97 1811.67 2101.96 1970.06 711.188 2261.42 4590.15 1356.9 2323.57 1007.06 1013.73 614.05 1986.01 1837.3 1712.79 715.729 1395.45 1407.4 675.972 4148.67 1571.12 724.87 1664.62 1819.08
650000 2283.51 1081.9 837.67 1878.68 1475.3 3029.1 3139.95 3142.35 3843.8 1722.1 1688.72 1505.52 1608.11 513.364 1817.33 2207.24 663.463 2780.96 1817 2110.75 1976.87 710.257 2271.64 4599.12 1363.25 2331.02 1007.45 1019.46 613.138 1988.51 1836.96 1712.26 721.648 1402.74 1408.26 678.525 4164.01 1567.75 724.369 1667.96 1822.8
652000 2283.13 1085.73 837.254 1886.23 1472.75 3037.65 3150.07 3149.38 3851.92 1719.22 1693.27 1507.88 1613.59 514.355 1818.04 2212.07 665.534 2783.54 1822.09 2120.39 1982.38 708.168 2282.15 4607.71 1369.39 2338.53 1008.5 1024.63 611.998 1991.87 1836.88 1711.53 728.295 1409.69 1409.59 679.977 4179.16 1563.19 723.184 1671.16 1826.55
654000 2283.06 1089.78 836.12 1894.46 1469.91 3045.88 3161.71 3155.19 3860.21 1716.44 1699.39 1512.31 1620.24 515.221 1819.88 2215.84 667.621 2785.86 1828.05 2130.22 1988.21 706.437 2292.83 4617.31 1377.08 2346.9 1008.59 1030.22 610.457 1994.23 1836.3 1710.6 734.869 1415.69 1409.87 680.971 4195.16 1558.52 722.395 1673.54 1830.44
656000 2282.37 1093.78 835.171 1903.1 1467.84 3056.89 3171.94 3161.94 3868.67 1712.48 1705.23 1516.93 1627.08 516.014 1821.7 2221.79 668.302 2789.63 1833.38 2141.29 1994.42 703.999 2305.06 4627.67 1385.43 2355.25 1007.08 1035.72 607.931 1995.76 1835.86 1709.27 741.72 1419.96 1409.48 682.537 4212.18 1553.36 723.27 1675.22 1834.42
658000 2281.07 1097.62 834.057 1911.08 1466.11 3067 3182.96 3168.34 3876.37 1709.34 1709.82 1520.89 1633.13 516.462 1823.55 2227.33 669.977 2795.59 1838.93 2151.97 2001.51 700.935 2316.3 4634.81 1394.39 2362.84 1004.08 1041.04 604.776 1997.9 1835.19 1707.12 747.295 1425.13 1409.35 684.387 4230.65 1549.34 724.308 1676 1838.22
660000 2282.29 1103.39 832.698 1918.53 1465.14 3076.06 3193.25 3176.47 3883.69 1708.12 1715.12 1525 1639.14 517.393 1824.49 2232.81 671.228 2799.14 1845.37 2162.64 2008.32 697.998 2325.81 4640.99 1402.62 2370.65 1001.48 1045.67 602.993 2000.3 1836.47 1704.7 752.354 1429.27 1409.35 687.151 4250.75 1545.17 724.607 1676.93 1842.14
662000 2284.72 1108.4 831.166 1925.24 1465.27 3085.69 3203.95 3183.66 3891.57 1707.1 1720.58 1531.61 1645.92 517.942 1826.97 2239.98 671.112 2803.22 1852.99 2173.07 2014.2 694.003 2335.23 4650.57 1411.85 2377.07 999.878 1049.41 601.279 2003.94 1838.21 1701.86 757.993 1433.84 1407.49 689.462 4268.3 1539.47 724.864 1678.71 1846.19
664000 2287.16 1113.6 829.66 1933.02 1465.91 3095.81 3212.82 3192.5 3900.04 1706.79 1725.36 1537.57 1652.45 521.99 1829.04 2246.91 670.804 2807.7 1860.4 2182.21 2019.58 690.273 2345.46 4661.82 1422.28 2382.81 998.021 1052.4 599.892 2008.15 1839.79 1698.96 762.038 1438.37 1405.97 690.49 4286.39 1533.46 726.019 1680.36 1850.36
666000 2289.41 1120.25 829.848 1939.59 1466.6 3105.7 3222.88 3200.5 3909.65 1706.76 1730.5 1541.88 1660.03 525.925 1830.5 2254.87 670.558 2811.08 1869 2191.4 2024.44 686.181 2357.22 4675.14 1432.97 2389.49 997.503 1055.98 599.142 2012.72 1840.02 1698.84 765.272 1443.93 1404.68 690.905 4303.63 1527.87 726.372 1683.58 1854.82
668000 2292.77 1127.89 830.06 1946.23 1467.39 3116.16 3231.94 3210.18 3920.02 1706.4 1735.55 1546.59 1668.2 529.512 1833.48 2264.52 669.663 2811.83 1877.95 2202.13 2028.85 681.653 2367.78 4686.94 1443.61 2399.3 995.995 1058.23 598.815 2018.08 1841.11 1698.42 768.498 1449.65 1403.76 691.523 4319.69 1521.85 726.998 1684.71 1859.35
670000 2296.5 1135.8 830.947 1950.41 1467.95 3128.07 3241.05 3220.58 3929.82 1705.85 1740.99 1551.68 1678.14 532.462 1836.03 2273.74 669.636 2813.91 1887.06 2212.8 2033.14 677.267 2378.2 4698.53 1453.98 2407.97 994.909 1061.59 598.573 2023.72 1843.06 1696.61 771.291 1455.32 1402.39 692.693 4336.52 1516.87 729.571 1684.47 1864
672000 2300.61 1141.75 831.247 1955.11 1466.3 3141.12 3249.89 3231.68 3939.49 1705.04 1744.66 1556.41 1688.7 534.362 1839.11 2283.53 667.349 2815.37 1895.36 2223.86 2038.64 673.537 2390.26 4711.51 1464.2 2416.15 993.351 1065.76 598.897 2029.37 1844.82 1694.44 772.349 1462.69 1402.74 694.064 4352.94 1511.7 731.481 1684.74 1868.61
674000 2303.1 1147.46 830.877 1959.77 1463.93 3153.88 3257.87 3242.11 3951.14 1704.88 1748.73 1561.33 1697.67 537.24 1841.59 2291.58 664.515 2813.91 1903.6 2233.78 2042.64 669.563 2400.63 4725.08 1473.43 2424.56 991.056 1069.72 599.499 2034.84 1844.55 1692.02 773.847 1470.42 1402.04 695.951 4372.4 1505.63 734.125 1685.37 1872.91
676000 2305.83 1153.73 829.992 1963.42 1462.29 3167.31 3267.24 3250.74 3963.41 1704.84 1750.95 1565.07 1704.65 539.161 1845.13 2299.22 662.48 2812.2 1911.76 2244.34 2046.9 665.226 2409.98 4738.12 1482.44 2434.42 989.261 1075.13 601.339 2042.66 1845.54 1689.29 775.23 1478.18 1400.5 697.815 4392.33 1499.96 735.036 1687.19 1877.26
678000 2308.79 1159.46 830.572 1968.11 1461.56 3179.13 3275.57 3258.05 3975.26 1704.2 1752.75 1570.09 1710.23 540.536 1846.95 2306.86 661.407 2809.89 1919.83 2253.58 2051.45 661.727 2418.57 4750.71 1490.76 2444.46 986.29 1079.08 602.249 2049.8 1846.03 1687.22 775.924 1485.5 1398.61 698.927 4413.69 1492.82 736.123 1687.78 1881.26
680000 2310.41 1164.6 829.731 1972.41 1461.71 3189.96 3281.74 3263.43 3987.47 1704.34 1755.89 1575.69 1717.53 542.38 1848.5 2314.47 661.547 2808.56 1927.28 2263.05 2055.41 658.378 2428.27 4764.29 1499.67 2454.27 983.907 1083.52 603.364 2056.91 1848.15 1685 775.915 1492.01 1397.16 699.453 4434.82 1487.2 737.188 1689.31 1885.37
682000 2311.49 1170.74 828.92 1976.55 1463.89 3202.77 3288.25 3268.91 3999.09 1703.11 1756.84 1580.34 1725.55 543.359 1848.52 2320.68 662.382 2807.02 1933.94 2272.48 2060.56 655.389 2439.18 4778.25 1508.19 2463.82 982.687 1087.98 605.265 2065.02 1849.83 1683.5 774.757 1498.08 1396.6 700.859 4456.52 1481.89 738.462 1692.38 1889.6
684000 2309.82 1177.66 827.161 1980.34 1465.7 3214.08 3296.12 3271.52 4010.63 1701.92 1756.73 1586.32 1732.46 544.522 1848.9 2327.26 664.315 2807.09 1941.69 2280.3 2066.15 652.759 2450.4 4791.02 1515.23 2474.55 983.286 1093.54 607.008 2072.25 1852.76 1683.93 774.267 1504.25 1394.21 701.709 4477.35 1475.41 738.95 1697.19 1893.77
686000 2308.41 1183.44 827.805 1983.07 1468.68 3225.49 3305.67 3271.91 4021.1 1699.75 1758.46 1592.83 1739.74 545.979 1849.47 2335.6 665.39 2805.46 1947.42 2289.24 2071.66 651.181 2461.96 4804.61 1520.91 2483.38 983.151 1098.43 607.972 2080.5 1855.88 1684.51 773.294 1511.09 1391.06 702.395 4496.46 1469.79 739.544 1699.91 1897.82
688000 2305.47 1186.98 827.34 1984.36 1471.96 3237.45 3316.35 3272.3 4031.66 1697.81 1759.78 1598.51 1746.74 547.558 1849.34 2344.42 667.305 2804.56 1952.33 2297.92 2077.83 648.063 2473.02 4817.8 1527.01 2491.91 983.522 1103.29 609.222 2089.73 1859.02 1685.93 771.797 1516.69 1388.14 701.262 4514.86 1465.13 741.851 1701.82 1901.7
690000 2300.5 1188.17 827.087 1986.01 1475.79 3249.21 3327.23 3273.07 4042.78 1695.07 1760.3 1603.03 1753.49 550.493 1849.73 2352.71 668.545 2804.55 1955.97 2307.05 2082.02 645.115 2483.6 4832.27 1533.87 2502.08 984.855 1107.96 610.325 2100.76 1861.41 1687.99 769.623 1522.88 1383.6 699.314 4533.11 1460.71 742.965 1703.57 1905.47
692000 2295.05 1190.5 827.431 1986.31 1480.23 3262.1 3338.18 3272.82 4053.1 1692.17 1762.78 1609.18 1759.32 553.22 1851.76 2363.01 670.705 2803.46 1959.85 2316.38 2087.05 641.291 2494.45 4845.67 1539.7 2512.79 986.494 1112.96 613.167 2110.99 1863.74 1691.67 767.769 1529.42 1379.82 698.204 4550.38 1455.55 745.302 1706.73 1909.52
694000 2288.98 1193.94 828.286 1986.4 1484.48 3275.5 3350.1 3274.07 4065.23 1687.67 1765.54 1615.82 1763.76 554.81 1851.89 2372.27 671.963 2802.26 1965.43 2326.51 2089.98 637.695 2505.59 4859.22 1545.46 2524.42 989.105 1118.6 614.852 2119.95 1866.24 1696.19 767.096 1536.11 1375.9 697.725 4568.25 1449.93 747.282 1710.7 1913.63
696000 2282.76 1197.66 829.198 1987.27 1491.62 3288.83 3362.41 3273.53 4077.13 1684.23 1767.97 1620.28 1769.83 557.968 1853.1 2381.65 674.732 2801.53 1971.67 2337.2 2094.29 634.208 2519.24 4872.55 1551.53 2535.89 991.65 1122.46 616.963 2128.84 1868.48 1699.07 767.383 1542.93 1370.97 699.147 4587.13 1443.75 747.943 1714.13 1917.98
698000 2276.68 1201.16 830.027 1989.41 1499.72 3299.89 3374.52 3272.57 4089.36 1681.05 1770.57 1623.34 1776.68 559.685 1854.23 2392.21 676.78 2799.51 1978.59 2349.22 2099.98 629.87 2530.41 4885.7 1556.69 2548.25 994.843 1128.22 619.442 2138.86 1871 1703.37 767.449 1550.15 1366.03 700.444 4606.1 1435.57 747.529 1718.82 1922.35
700000 2271.35 1203.42 831.873 1991.58 1506.62 3311.75 3385.67 3273.92 4101.98 1678.11 1772.49 1625.2 1785.78 561.411 1853.77 2402.94 678.289 2795.26 1987.21 2361.15 2105.24 624.325 2540.24 4897.78 1561.97 2558.77 996.09 1134.44 622.129 2148.66 1872.36 1705.43 768.066 1557.72 1360.65 701.58 4624.98 1427.6 746.84 1724.26 1926.47
702000 2266.33 1206.13 832.929 1994.68 1513.17 3323.1 3395.89 3275.12 4114.83 1677.02 1774.06 1626.7 1793.42 562.103 1852.08 2413.88 680.008 2789.23 1997.12 2373.52 2110.14 618.644 2549.59 4907.22 1566.12 2568.93 997.342 1140.37 625.152 2158.25 1872.84 1708.16 768.891 1564.14 1356.12 702.493 4646.87 1420.89 746.803 1728.93 1930.48
704000 2260.36 1210.11 834.545 1996.05 1519.57 3335.39 3404.42 3275.17 4129.16 1675.56 1775.53 1629.66 1802.29 563.138 1852.06 2426.12 682.012 2781.52 2007.83 2385.25 2115.39 612.384 2559.25 4916.7 1571.59 2580.18 997.202 1144.83 628.363 2167.71 1873.52 1712.11 768.668 1569.99 1351.13 703.203 4666.26 1415.9 748.49 1734.55 1934.58
706000 2254.28 1215.21 836.972 1999.13 1527.08 3347.52 3412.49 3275.8 4142.5 1674.2 1778.03 1631.21 1810.73 564.542 1850.94 2437.09 683.668 2774.48 2017.96 2395.23 2121.67 606.913 2569.64 4927.16 1577.58 2592.43 998.148 1148.43 631.584 2176.37 1874.36 1715.66 766.794 1576.97 1346.5 704.759 4685.98 1411.32 750.428 1741.7 1938.84
708000 2248.58 1223.13 838.654 2001.49 1534.96 3360.42 3420.34 3275.89 4157.64 1673.05 1781.1 1633.37 1820.54 565.628 1850.01 2449.54 684.602 2768.69 2027.65 2405.17 2127.43 601.654 2580.48 4938.1 1582.35 2602.76 998.346 1154.23 633.934 2185.47 1874.42 1718.34 765.359 1583.93 1342.18 706.828 4703.5 1408.72 752.836 1747.57 1943.22
710000 2243.2 1230.15 841.464 2003.9 1543.91 3372.36 3428.12 3277.7 4171.39 1670.36 1783.57 1637.26 1831.15 566.836 1849.46 2461.99 686.541 2762.71 2034.69 2415.28 2133.56 596.379 2591.63 4950.22 1586.28 2614.45 999.709 1159.45 635.728 2194.86 1875.32 1722.85 765.961 1590.42 1336.09 709.531 4723.1 1403.52 753.869 1752.82 1947.69
712000 2236.25 1235.41 844.242 2007.55 1553.18 3382.24 3438.65 3280.51 4183.58 1668.04 1786.3 1642.3 1842.74 568.561 1850.53 2473.22 688.112 2757.17 2039.3 2425.51 2138.95 591.438 2600.45 4961.26 1590.93 2627.26 1002.06 1164.56 636.759 2203.65 1877.55 1728.87 764.732 1596.06 1330.01 712.563 4742.47 1399.11 754.083 1760.15 1952.16
714000 2228.12 1240.17 845.719 2012.13 1562.15 3394.71 3448 3283.74 4195.85 1662.85 1787.78 1647.79 1853.99 571.588 1851.48 2485.24 688.617 2749.52 2044.19 2433.12 2143.7 586.369 2609.89 4972.3 1595.01 2640.11 1005.04 1168.45 637.203 2213.83 1879.63 1736.25 762.136 1601.65 1324.63 714.639 4760.96 1395.22 754.736 1767.95 1956.41
716000 2219.85 1246.24 847.571 2015.41 1569.42 3407.73 3454.83 3285.87 4209.27 1656.84 1788.49 1653.66 1864.61 574.166 1853.13 2498.11 688.208 2741.15 2049.67 2441.47 2147.05 581.369 2620.75 4983.02 1597.84 2651.79 1009.04 1170.85 638.234 2223.64 1881.69 1743.16 759.53 1606.52 1319.31 715.715 4781.89 1391.25 755.968 1776.07 1960.51
718000 2212.85 1253.68 849.144 2019.19 1576.13 3421.92 3459.92 3290.41 4222.55 1651.04 1788.67 1660.35 1877.59 576.04 1856.74 2510.01 688.943 2733.98 2054.49 2450.6 2150.92 576.922 2632.04 4993.95 1601.23 2662.99 1013.32 1173.41 639.398 2233.18 1885.12 1750.85 757.83 1612.17 1314.78 717.491 4801.51 1388.24 756.399 1784.57 1965.01
720000 2205.63 1261.77 849.584 2024.11 1581.1 3436.6 3463.76 3296.58 4236.49 1643.84 1787.41 1667.2 1890.02 576.456 1860 2521.65 689.449 2728.42 2058.98 2460.88 2154 572.222 2643.28 5005.29 1603.14 2674.26 1017.18 1175.91 639.729 2241.2 1888.72 1758.36 755.196 1617.55 1308.63 719.496 4822.27 1385.52 757.299 1792.03 1969.28
722000 2196.67 1269.81 847.664 2029.64 1587.55 3452.25 3467.78 3301.95 4251.13 1638.6 1785.89 1676.2 1902 576.933 1863.66 2533.13 689.884 2722.67 2064.7 2467.88 2157.38 566.964 2654.01 5019.53 1604.11 2684.36 1020.65 1178.4 640.208 2249.71 1893.02 1767.37 751.799 1623.64 1302.35 721.931 4843.44 1382.26 759.257 1801.18 1973.69
724000 2188.75 1277.24 845.768 2033.24 1591.7 3467.49 3471.23 3307.03 4264.93 1634.67 1786.33 1687.47 1912.9 576.759 1865.45 2544.41 689.158 2718.01 2070.54 2473.86 2160.63 561.608 2666.15 5034.91 1605.8 2692.51 1025.76 1179.94 641.237 2258.02 1896.84 1775.68 750.581 1629.88 1296.39 724.201 4864.35 1378.86 761.212 1810.87 1978.06
726000 2181.8 1285.12 842.868 2036.22 1596.83 3481.27 3476.72 3311.67 4277.03 1629.85 1787.91 1697.75 1925.08 574.934 1867.17 2554.3 689.215 2713.62 2076.54 2481.26 2164.32 556.41 2678.09 5048.86 1607.66 2700.27 1031.51 1181.02 643.501 2266.94 1901.47 1784.2 749.182 1636.89 1289.31 726.131 4887.38 1374.57 763.08 1821.43 1982.48
728000 2174.91 1291.42 841.191 2038.56 1602.6 3495.31 3481.28 3316.64 4289.04 1625.28 1787.58 1708.42 1938.53 573.304 1868.66 2564.72 688.96 2709.88 2083.03 2489.42 2167.42 550.878 2688.77 5064.89 1609.79 2706.41 1034.42 1182.41 645.961 2276.08 1905.73 1793.88 748.273 1644.74 1281.31 727.75 4910.1 1371.4 765.034 1831.73 1986.89
730000 2166.53 1298.19 838.503 2039.8 1609.57 3508.82 3486.77 3321.96 4302.04 1619.59 1787.25 1717.35 1950.58 571.839 1870.58 2577.81 689.412 2703.48 2090.94 2497.25 2170.42 546.45 2698.23 5082.42 1611.16 2711.79 1036.77 1183.35 648.34 2284.14 1908.68 1804.83 745.998 1652.33 1275.15 729.682 4934.27 1369.18 767.361 1843.01 1991.3
732000 2159.2 1305.24 838.677 2040.17 1617 3522.54 3493.05 3327.95 4313.61 1614.08 1788.03 1724.74 1962.19 571.645 1871.91 2591.83 689.42 2698.34 2098.15 2504.49 2173.44 542.751 2709.04 5100.41 1615.42 2717.66 1039.44 1182.06 650.814 2292.3 1912.75 1815.73 744.418 1661.11 1269.05 731.106 4958.54 1365.7 768.916 1853.63 1995.91
734000 2153.34 1311.19 839.708 2039.93 1625.03 3538.42 3501.93 3334.11 4325.57 1607.19 1788.69 1733.15 1971.88 571.597 1872.63 2605.95 689.189 2695.84 2106.04 2512.1 2175.46 540.191 2720.5 5119.36 1619.68 2723.74 1043.42 1180.59 652.78 2298.79 1916.83 1826.58 743.587 1669.77 1262.12 733.637 4982.33 1364.39 769.76 1864.4 2000.79
736000 2147.8 1317.51 840.644 2041.04 1632.5 3553.64 3510.09 3340.62 4337.01 1600.36 1789.63 1741.26 1980.75 571.008 1874.51 2619.52 688.896 2693.4 2113.39 2521.94 2176.02 537.637 2729.23 5141.63 1623.76 2728.33 1047.6 1180.24 653.365 2306.31 1918.02 1836.72 743.028 1677.24 1254.02 736.671 5007.32 1362.87 770.796 1876.01 2005.56
738000 2140.83 1323.83 842.108 2044.22 1638.85 3567.04 3516.91 3347.8 4347.17 1594.38 1790.32 1749.1 1988.69 570.437 1877.03 2630.53 689.88 2691.17 2122.27 2531.47 2176.46 536.633 2738.97 5163.46 1628.88 2732.72 1052 1178.86 655.2 2313.72 1918.79 1846.8 742.891 1685.22 1247.28 739.152 5033.53 1361.18 771.542 1888.24 2010.39
740000 2135.32 1329.76 842.268 2048.08 1646.93 3581.62 3522.33 3357.91 4354.49 1588.68 1791.94 1756.81 1996.15 569.376 1879.55 2643.06 690.287 2688.06 2131.41 2541.98 2177.53 535.074 2748.13 5184.74 1632.26 2738.23 1054.16 1177.64 655.544 2322.39 1920.42 1856.59 740.803 1693.17 1240.21 739.663 5060.2 1359.11 773.723 1900.03 2015.14
742000 2130.02 1333.58 843.598 2051.03 1654.75 3594.03 3528.75 3370.97 4364.69 1583.85 1791.84 1764.44 2005.82 567.721 1880.71 2656.51 691.376 2684.64 2138.16 2551.59 2178.62 534.513 2756.19 5207.98 1638.2 2745.99 1056.42 1177.06 656.576 2331.21 1922.95 1866.81 740.704 1701.28 1232.92 738.623 5085.93 1357.08 775.048 1912.46 2020.12
744000 2124.62 1336.93 844.882 2053.12 1661.99 3607.42 3533.63 3384.92 4374.91 1580.98 1792.19 1769.33 2014.18 566.766 1883.19 2669.46 692.551 2680.21 2142.49 2561.3 2181.39 533.27 2763.13 5229.08 1644.01 2754.18 1059.27 1175.95 658.028 2339.23 1927.21 1877.25 741.552 1710.66 1225.76 739.221 5111.81 1355.29 775.763 1925.89 2025.08
746000 2119.52 1341.73 845.231 2055.62 1667.98 3623.31 3540.22 3399.71 4384.06 1578.19 1791.33 1774.45 2022.52 565.16 1886.6 2683.46 694.336 2673.54 2147.67 2571.89 2182.61 530.988 2768.6 5250.17 1648.96 2762.41 1062.3 1176.62 659.568 2347.95 1930.16 1888.94 742.781 1720.09 1218.71 739.157 5138.81 1354.34 777.175 1940.31 2030.18
748000 2116.85 1346.41 846.7 2056.12 1674.36 3638.19 3549.98 3415.33 4393.77 1575.82 1786.91 1781.38 2031.66 563.794 1890.76 2697.6 695.762 2670.26 2152.97 2582.6 2183.07 529.975 2774.22 5271.32 1655.39 2771.38 1064.58 1177.63 661.129 2355.86 1934.07 1901.01 744.194 1728.22 1209.57 740.257 5167.36 1352.87 778.53 1955.22 2035.58
750000 2114.31 1350.4 847.387 2056.23 1680.28 3653.76 3559.12 3433.37 4405.02 1573.65 1782.39 1787.37 2041.31 562.017 1893.93 2711.07 697.899 2666.74 2156.31 2593.22 2184.66 529.807 2778.9 5289.14 1661.01 2780.2 1065.74 1178.53 662.113 2362.81 1938.52 1914.52 743.94 1737.12 1200.44 740.429 5194.36 1352.84 779.648 1969.19 2040.74
752000 2110.16 1355.72 848.287 2057.93 1688.12 3668 3568.85 3453.84 4417.42 1571.21 1777.31 1792.5 2051.66 560.591 1895.72 2724.62 699.508 2663.25 2158.97 2603.44 2186.4 528.899 2784.26 5309.05 1666.81 2788.46 1066.11 1179.47 662.231 2369.81 1942.35 1929.17 744.489 1746.39 1191.11 740.84 5222.06 1351.69 780.341 1982.6 2045.99
754000 2102.33 1360.04 849.513 2060.9 1695.97 3682.81 3577.3 3473.51 4430.62 1569.11 1770.68 1795.96 2061.77 559.367 1898.29 2736.93 700.297 2658.66 2161.18 2614.37 2188.48 528.242 2789 5331.3 1669.91 2797.52 1064.52 1179.69 661.731 2378.64 1947.77 1943.58 743.744 1753.64 1182.69 742.156 5248.48 1349.95 781.056 1995.24 2050.92
756000 2095.58 1365.24 852.62 2064.2 1703.57 3695.89 3586.76 3493.49 4441.54 1565.3 1764.61 1798.55 2070.41 558.534 1899.53 2749.42 699.842 2654.48 2163.21 2624.76 2188.69 527.092 2794.15 5351.65 1672.71 2807.23 1063 1179.15 661.038 2387.62 1952.51 1958.42 742.356 1760.46 1176.47 745.456 5275.45 1348.05 781.557 2009.54 2055.75
758000 2089.41 1371.12 858.564 2068.86 1712.04 3706.82 3593.46 3514.06 4451.51 1561.3 1759.82 1800.17 2078.98 556.995 1901.96 2759.86 699.537 2650.23 2164.84 2635.87 2186.99 526.375 2797.21 5374.62 1677.39 2816.65 1060.9 1178.04 659.503 2397.13 1957.26 1973.29 740.559 1765.19 1171.34 748.995 5302.75 1344.3 782.4 2024.14 2060.51
760000 2081.54 1377.19 865.221 2072.4 1719.86 3718.31 3598.9 3535.78 4462.29 1557.71 1756.86 1799.56 2087.01 556.002 1902.15 2770.48 700.508 2644.6 2166.47 2648.25 2185.74 526.314 2799.22 5400.56 1681.62 2825.38 1057.4 1175.88 657.105 2407.29 1961.38 1988.85 737.951 1770.66 1165.63 751.779 5329.83 1341.86 784.231 2038.64 2065.21
762000 2074.28 1384.98 870.922 2076.69 1725.73 3730.45 3606.12 3555.42 4476.11 1554.07 1755.26 1798.99 2095.5 555.469 1903 2781.42 700.35 2636.72 2169.41 2660.15 2184.88 525.253 2800.16 5426.19 1686.45 2834.86 1051.87 1173.92 656.071 2418.22 1966.16 2003.99 734.533 1777.81 1158.51 753.004 5359.26 1340.17 785.059 2051.9 2069.98
764000 2067.54 1391.43 876.555 2079.89 1731.42 3744.19 3611.2 3575 4489.38 1550.27 1753.59 1797.81 2105.61 555.758 1903.24 2790.47 700.86 2627.52 2170.88 2669.78 2185.58 525.798 2803.08 5452.33 1690.48 2842.57 1046.02 1173.09 656.133 2428.55 1970.05 2019.37 730.135 1785.93 1151.34 753.7 5389.4 1338.28 785.829 2065.81 2074.65
766000 2058.72 1400.36 882.488 2083.7 1736.53 3759.92 3615.52 3592.39 4502.82 1549.15 1749.97 1798.7 2115.01 556.504 1902.29 2799.63 699.824 2618.73 2172.32 2679.45 2186.39 526.264 2806.77 5478.62 1694.1 2850.47 1038.97 1173.03 656.483 2439.78 1972.78 2034.69 726.015 1794.73 1145.03 754.97 5419.69 1338.18 785.364 2081.21 2079.44
768000 2048.75 1408.91 887.078 2087.65 1742.04 3774.87 3618.85 3609.97 4515.83 1547.81 1746.41 1798.73 2127.15 556.778 1904.35 2807.73 698.312 2609.71 2176.35 2690.18 2186.58 527.077 2810.35 5504.25 1698.27 2858.5 1031.96 1174.08 656.851 2449.72 1975.32 2050.45 722.744 1802.35 1140.74 754.016 5451.03 1336.85 784.82 2096.14 2084.24
770000 2038.79 1418.67 891.946 2090.84 1746.74 3790.16 3620.7 3625.3 4529.88 1545.95 1742.73 1798.08 2137.26 556.442 1906.69 2816.39 697.179 2598.15 2183.71 2701.66 2187.33 529.329 2813.83 5531.09 1701.3 2866.47 1025.36 1173.52 658.712 2459.77 1979.35 2065.25 718.355 1810.16 1135.09 751.849 5481.82 1335.47 784.8 2110.04 2088.9
772000 2029.09 1426.9 896.841 2094.01 1753.25 3804.69 3622.12 3640.68 4544.67 1544.31 1737.6 1799.96 2146.74 555.356 1909.33 2823.79 695.617 2584.54 2189.76 2712.67 2187.09 531.375 2815.96 5558.89 1703.65 2872.74 1017.13 1173.39 660.968 2469.77 1982.07 2080.37 715.077 1820.35 1130.05 751.145 5512.43 1333.64 786.673 2124.68 2093.48
774000 2020.22 1433.73 901.58 2094.93 1760.09 3819.17 3622.09 3658.12 4558.3 1542.35 1733.74 1802 2154.69 553.267 1910.65 2831.57 694.172 2571.27 2195.61 2722.37 2186.82 533.362 2816.14 5587.74 1706.83 2880.13 1010.28 1173.37 663.502 2481.64 1982.88 2096.16 711.74 1829.1 1124.28 750.47 5542.37 1329.34 787.465 2138.06 2097.79
776000 2012.23 1441.09 904.569 2096.7 1766.91 3836.18 3624.59 3675.97 4572.71 1539.85 1729.71 1804.7 2162.36 552.695 1911.81 2841.1 692.239 2559.15 2200.95 2731.33 2185.6 535.907 2818.41 5613.94 1708.55 2886.7 1004.58 1172.18 665.839 2494.26 1984.91 2110.73 708.163 1836.12 1118.06 750.172 5575.28 1326.37 788.549 2151.25 2102.31
778000 2004.58 1448.64 907.284 2099.6 1773.36 3850.5 3626.97 3693.23 4586.62 1536.37 1728.01 1808.08 2171.06 552.113 1912.15 2849.3 689.957 2548.46 2205.17 2740.25 2183.31 536.949 2820.09 5642.48 1711.74 2891.3 999.492 1171.3 668.204 2507.6 1987.95 2125.11 705.098 1843.54 1112.16 749.134 5607.05 1322.34 788.955 2164.89 2106.76
780000 1995.99 1456.11 910.897 2103.74 1779.52 3864.94 3630.01 3711.43 4600.32 1530.19 1727.78 1812.36 2179.64 552.604 1912.67 2857.54 687.462 2539.68 2208.75 2749.29 2181.16 537.494 2823.29 5670.27 1715.56 2896.62 994.093 1170.46 670.08 2520.33 1992.2 2141.06 701.661 1850.47 1106.78 749.074 5637.11 1317.22 789.621 2178.52 2111.35
782000 1987.7 1461.59 914.444 2109.11 1786.05 3880.39 3635.02 3729.11 4614.76 1523.96 1727.07 1815.67 2188.76 554.655 1911.74 2865.68 685.567 2530.24 2212.92 2758.35 2181.43 537.114 2826.06 5697.23 1719.49 2901.47 988.312 1171.04 672.032 2533.07 1996.04 2157.54 696.518 1858.61 1102.5 749.888 5666.37 1313.18 789.766 2192.13 2116.06
784000 1979.94 1467.89 918.927 2113.8 1792.84 3896.04 3641.09 3746.43 4630.49 1519.56 1725.97 1818.2 2196.52 555.871 1911.43 2873.76 683.468 2521.57 2216.31 2768.87 2181.03 536.6 2828.47 5723.44 1722.71 2904.79 983.509 1171.67 673.632 2545.85 1999.7 2173.23 690.645 1864.97 1097.24 749.91 5695.87 1310.53 790.056 2205.47 2120.71
786000 1972.9 1472.83 922.239 2117.57 1799.61 3911.78 3647.75 3765.53 4644.77 1515.94 1723.74 1820.44 2203.18 557.035 1910.52 2884.91 681.299 2513.82 2216.53 2781.41 2182.59 535.942 2831.61 5748.84 1724.03 2909.45 979.279 1173.01 674.599 2559.79 2002.89 2189.42 684.796 1871.76 1091.95 750.411 5728.03 1308.21 789.457 2217.5 2125.43
788000 1966.19 1477.53 926.513 2121.71 1805.84 3925.5 3653.44 3784.81 4658.37 1511.05 1723.01 1823.22 2212.01 558.139 1911.19 2896.96 680.049 2503.97 2219.24 2794.69 2182.08 535.086 2835.25 5774.28 1724.07 2913.62 975.777 1174.98 677.283 2576.23 2005.88 2204.84 678.536 1879.12 1088.59 750.977 5759.15 1306.2 786.628 2229.1 2130.28
790000 1960.44 1482.9 931.33 2125.51 1810.81 3938.01 3659.9 3803.81 4673.96 1506.42 1721.26 1825.2 2222.25 558.482 1912.68 2910.93 680.6 2494.76 2221.95 2806.3 2182.65 534.491 2838.48 5800.86 1723.35 2916.2 973.244 1174.62 678.971 2592.93 2009.27 2221.8 672.115 1887.35 1085.51 750.933 5790.92 1304.27 783.611 2240.11 2135.23
792000 1953.89 1489.98 933.905 2129.47 1816.61 3952.02 3667.75 3821.08 4688.52 1502.82 1719.27 1824.64 2232 559.322 1913.65 2925.58 679.918 2485.17 2223.79 2818.25 2183.03 533.281 2840.37 5827.33 1721.27 2919.43 971.559 1173.84 681.388 2610.59 2012.3 2238.98 665.51 1895.6 1082.38 749.21 5820.85 1301.25 780.739 2250.8 2139.93
794000 1949.07 1497.5 937.262 2134.58 1823.56 3966.32 3676.81 3836.84 4701.82 1500.37 1716.41 1824.87 2241.93 560.745 1915.25 2939.69 679.4 2474.44 2227.19 2830.9 2183.26 532.202 2843.28 5851.32 1719.8 2922.97 968.503 1171.99 684.013 2627.99 2013.09 2255.34 659.336 1903.16 1080 746.872 5849.98 1297.15 776.867 2261.14 2144.58
796000 1945.06 1504.52 941.158 2139.62 1833.01 3981.64 3687.52 3854.48 4715.39 1497.45 1713.5 1829.64 2250.9 560.926 1916.91 2952.15 677.268 2465.63 2230.26 2841.46 2184.58 530.92 2846.97 5874.65 1719.79 2928.89 964.615 1170.03 686.743 2646.17 2014.69 2272.89 653.876 1911.24 1077.08 744.074 5878.05 1290.51 774.069 2271.48 2149.5
798000 1940.73 1511.83 945.852 2142.94 1842.4 3997.46 3698.03 3872.52 4727.29 1493.35 1710.67 1832.66 2259.8 563.212 1917.94 2964.41 674.207 2455.62 2234.42 2852.17 2184.16 530.198 2851.65 5902.43 1719.43 2934.16 960.272 1166.17 690.096 2663.98 2016.56 2290.78 649.663 1919.87 1073.77 741.225 5905.94 1283.58 771.627 2281.67 2154.37
800000 1935.82 1518.31 949.85 2147.81 1852.08 4012.38 3709.45 3892.35 4741.23 1489.86 1708.83 1836.62 2268.19 563.943 1919.6 2975.62 671.727 2444.86 2238.11 2860.73 2183.56 528.792 2856.01 5927.96 1719.14 2938.86 956.993 1161.93 692.982 2681.3 2017.14 2309.65 645.034 1929.3 1071.52 738.684 5933.84 1277.33 770.607 2290.94 2159.22
802000 1931.96 1525.81 953.21 2150.32 1862.73 4026.79 3721.62 3912.37 4752.41 1485.99 1708.33 1842.01 2275.42 566.1 1919.74 2987.38 668.887 2434.33 2243.54 2869.33 2182.48 526.318 2863.08 5953.17 1719.43 2942.26 953.226 1157.74 696.469 2698.01 2017.07 2329.94 641.04 1938.36 1070.23 737.216 5962.08 1269.94 769.11 2300.59 2164.15
804000 1928.79 1533.54 958.37 2153.17 1871.7 4040.22 3734.26 3932.57 4765.14 1480.61 1709.24 1847.08 2284.64 567.446 1920.23 2998.84 666.47 2427.01 2249.56 2879.41 2182.06 523.515 2869.27 5978.4 1720.03 2944.27 950.62 1156.67 700.758 2714.23 2018.37 2349.96 637.858 1946.94 1070.57 735.778 5993.5 1264.03 767.217 2309.11 2169.54
806000 1925.3 1543.66 961.871 2155.9 1880.51 4052.96 3749.72 3951.43 4776.83 1475.63 1710.13 1850.6 2293.6 569.55 1920.26 3011.81 662.008 2420.48 2255.14 2889.13 2181.15 520.076 2875.98 6005.25 1722.19 2949.68 947.866 1155.5 705.787 2731.54 2020.62 2369.5 635.992 1954.74 1069.83 732.983 6021.05 1259.15 764.929 2316.37 2174.92
808000 1921.96 1553.53 964.204 2159.33 1889 4065.37 3763.08 3968.48 4789.46 1471.2 1710.16 1853.81 2302.77 570.24 1919.55 3024.85 656.212 2415.38 2259.7 2899.55 2181.78 516.978 2884.26 6031.2 1725.11 2956.88 943.156 1155.31 709.505 2749.54 2023.03 2388.6 634.421 1962.32 1068.48 728.638 6048.12 1254.39 761.924 2322.95 2180.11
810000 1918.81 1564.58 967.138 2161.02 1898.58 4079.12 3775.95 3985.61 4803.3 1466.3 1711.38 1858.79 2310.71 570.077 1917.75 3040.07 652.376 2412.41 2263.47 2911.59 2182.62 514.313 2892.81 6055.93 1728.05 2962.34 938.24 1154.01 712.363 2766.79 2024.59 2407.04 631.161 1969.86 1066.08 726.259 6076.04 1251.06 757.914 2329.36 2185.4
812000 1915.13 1573.16 970.105 2164.85 1909.57 4089.98 3786.7 4003.85 4817.29 1461.71 1712.61 1864.22 2317.56 569.551 1916.87 3056.17 649.83 2408.88 2265.08 2924.19 2183.34 512.29 2900.73 6083.01 1732.33 2964.6 931.326 1151.67 714.515 2782.9 2027.62 2425.94 628.307 1976.51 1065.94 722.967 6103.26 1246.86 754.803 2337.74 2190.6
814000 1911.81 1582.11 973.972 2167.49 1920.39 4100.19 3799.51 4021.63 4829.64 1456.95 1715.28 1871.33 2323.19 570.733 1913.48 3072.55 647.309 2405.27 2266.24 2936.67 2184.5 510.863 2907.58 6108.02 1736.66 2965.78 924.247 1149.5 717.496 2798.56 2029.32 2446.29 627.076 1982.65 1065.55 718.058 6132.57 1244.24 753.332 2346.52 2195.86
816000 1908.06 1592.42 975.945 2167.19 1931.68 4110.05 3812.36 4037.17 4844.33 1452.13 1715.76 1875.94 2329.17 571.054 1911.29 3088.16 646.364 2398.85 2268.22 2950.58 2183.23 509.07 2914.43 6134.99 1737.43 2966.93 916.519 1147.16 721.246 2816.01 2031.98 2466.17 628.514 1988.41 1065.43 712.239 6160.32 1242.86 752.369 2356.19 2200.96
818000 1902.58 1604.36 979.056 2166.92 1942.91 4119.47 3825.24 4053.33 4859.85 1446.13 1716.8 1879.65 2334.96 572.651 1909.07 3103.83 645.886 2394.34 2269.81 2966.07 2183.06 507.613 2923.7 6161.16 1738.27 2967.89 908.366 1144.26 724.823 2832.94 2034 2484.07 628.641 1996.61 1064.49 706.039 6188.22 1241.67 752.197 2365.35 2206.16
820000 1896.73 1615.38 980.426 2165.56 1953.04 4130.11 3838.1 4066.87 4876.52 1441.45 1717.74 1882.01 2339.96 573.903 1907.45 3119.19 644.749 2388.36 2271.14 2982.95 2184.42 508.232 2933.51 6187.21 1739.3 2967.2 901.539 1140.95 726.554 2849.59 2035.81 2501.01 628.357 2004.8 1063.3 700.098 6216.39 1241.73 752.522 2372.6 2211.17
822000 1890.39 1626.4 981.082 2166.16 1962.47 4140.31 3851.85 4081.68 4893.73 1438.61 1721.07 1882.98 2343.07 573.873 1904.19 3135.93 646.004 2381.58 2270.51 2997.15 2186.03 508.984 2941.04 6219.86 1740.62 2967.42 896.231 1138.13 728.593 2865.77 2036.83 2517.36 628.736 2011.47 1062.18 694.198 6243.3 1241.25 752.322 2379.74 2216.23
824000 1883.17 1635.3 983.003 2166.22 1973.1 4149.48 3861.56 4099.76 4908.91 1435.18 1723.79 1883.12 2348.79 573.159 1902.12 3152.8 646.867 2374.65 2269.93 3010.24 2189.99 509.69 2947.92 6251.74 1743.47 2964.33 892.075 1134.72 731.883 2881.12 2037.48 2533.44 628.475 2017.19 1060.11 690.642 6270.14 1240.3 752.493 2386.9 2221.13
826000 1876.07 1642.36 985.845 2165.4 1983.24 4158.69 3872.15 4120.93 4925.61 1433.89 1728.08 1884.02 2351.69 571.808 1901.06 3169.23 646.442 2366.41 2267.21 3023.69 2191.69 510.705 2956.2 6284.86 1747.43 2960.31 889.018 1130.55 735.033 2896 2039.88 2549.47 627.327 2024.57 1059.8 688.367 6298.85 1237.59 751.534 2394.1 2226.18
828000 1869.79 1652.15 988.46 2164.4 1992.63 4170.33 3883.01 4142.22 4940.18 1433.25 1731.84 1886.21 2354.3 568.655 1900.15 3184.74 645.738 2360.2 2263.75 3037.33 2194.08 512.587 2967.43 6317.67 1752.23 2956.2 887.231 1128.33 739.917 2911.89 2040.34 2566.35 626.355 2031.85 1058.19 686.187 6329.28 1233.23 750.639 2401.68 2231.53
830000 1862.22 1661.2 992.468 2164.84 2001.26 4182.19 3892.72 4163.42 4953.76 1432.07 1737.25 1889.16 2357.01 566.294 1899.23 3201.9 645.125 2355.5 2261.32 3050.35 2196.61 515.474 2977.9 6349.97 1756.23 2952.14 887.209 1128.12 744.585 2927.85 2041.75 2582.18 624.686 2039.65 1056.16 683.809 6359.3 1228.08 749.336 2410.87 2237.03
832000 1855.93 1670.35 996.808 2166.91 2010.11 4191.94 3897.32 4181.63 4968.31 1430.31 1742.78 1888.82 2359.87 563.444 1898.67 3217.95 642.827 2349.15 2257.56 3064.01 2199.95 518.745 2987.15 6380.43 1762.34 2947 887.696 1126.89 748.849 2942.62 2043.87 2598.7 623.06 2047.67 1053.75 681.183 6386.98 1222.75 748.336 2420.27 2242.07
834000 1850.54 1679.93 1000.75 2168.8 2019.29 4199.67 3902.5 4201.69 4981.25 1429.8 1748.5 1887.64 2363.01 559.749 1897.19 3234 640.537 2342.71 2254.17 3078.48 2203.88 522.899 2995.35 6411.14 1769.38 2944.94 887.385 1126.07 752.363 2958.16 2045.95 2615.06 621.416 2053.92 1050.63 676.523 6414.24 1217.41 748.774 2429.52 2247.13
836000 1846.09 1688.24 1005 2170.61 2027.85 4207.99 3909.06 4221.48 4995.03 1429.39 1752.59 1888.59 2366.37 557.046 1894.92 3248.18 638.145 2331.34 2250.33 3093.11 2207.64 527.61 3003.05 6443.5 1777.87 2941.16 886.55 1124.22 756.085 2972.66 2048.72 2631.58 619.838 2060 1047.73 670.899 6442.38 1212.29 749.754 2437.02 2252.05
838000 1842.2 1695.37 1009.58 2171.25 2037.19 4219.23 3915.39 4240.23 5009.32 1429.96 1757.46 1890.98 2366.19 554.319 1894.6 3262.13 636.742 2319.08 2246.96 3108.51 2211.95 532.293 3009.88 6477.5 1786.66 2937.86 887.013 1121.95 760.116 2987.49 2051.04 2646.16 617.058 2066.75 1043.58 664.966 6470.25 1207.09 750.491 2443.61 2257.01
840000 1839.01 1701.61 1014.82 2172.35 2045.29 4230.58 3923.32 4258.01 5021.73 1431.05 1764.01 1893.45 2366.88 552.846 1896.35 3277.38 635.048 2305.15 2245.4 3124.83 2216.39 536.512 3016.02 6510.19 1794.99 2932.36 888.84 1119.56 763.908 3004.75 2054.34 2660.63 616.358 2072.83 1039.51 657.301 6500.12 1200.94 752.485 2448.34 2262.14
842000 1837.92 1707.26 1019.95 2171.76 2053.99 4244.94 3929.41 4275.85 5033.53 1430.79 1771.09 1895.3 2367.03 551.899 1897.25 3290.15 633.726 2291.47 2242.47 3138.59 2219.02 539.587 3020.47 6544.27 1802.94 2928.59 889.252 1118.89 768.357 3020.46 2057.48 2676.89 615.842 2077.48 1036.66 649.477 6530.32 1194.43 755.063 2453.28 2267.08
844000 1837.12 1712.79 1024.09 2171.97 2062.05 4259.6 3935.09 4295.06 5046.37 1429.86 1777.2 1898.96 2365.91 551.78 1898.21 3302.19 633.497 2277.61 2239.59 3154.07 2221.58 544.642 3026.05 6579.53 1809.87 2925.66 889.53 1117.84 772.329 3034.66 2059.29 2694.32 614.248 2079.83 1033.8 641.672 6558.72 1188.53 757.454 2459.33 2272.05
846000 1836.54 1719.28 1028.73 2172.88 2070.1 4274.14 3943.99 4316.37 5059.01 1428.02 1782.77 1902.9 2367.42 551.397 1898.94 3314.21 634.248 2262.79 2234.81 3165.19 2223.37 548.856 3034.14 6615.36 1817.38 2921.11 889.994 1116.98 774.979 3049.01 2061.43 2711.42 614.473 2081.11 1030.98 633.458 6587.97 1182.24 760.5 2466.75 2277.13
848000 1837.14 1724.04 1033.94 2174.54 2079.74 4289.66 3952.8 4337.13 5071.33 1427.47 1787.96 1906.9 2369.65 550.951 1897.12 3327.38 634.2 2247.78 2226.65 3176.47 2223.98 552.452 3041.96 6649.06 1823.58 2915.25 891.459 1116.45 779.134 3061.92 2062.89 2727.46 615.679 2080.94 1028.76 626.701 6616.76 1175.68 762.034 2472.88 2281.95
850000 1836.31 1728.62 1038.93 2177.53 2090.53 4305.18 3963.91 4360.39 5083.05 1427.5 1792.22 1911.89 2372.78 551.291 1895.02 3340.94 633.232 2232.63 2216.13 3186.43 2224.72 557.275 3050.36 6681.48 1830.5 2909.44 893.1 1116.57 780.879 3073.28 2061.75 2743.96 617.258 2080.04 1025.63 620.626 6641.85 1168.07 764.928 2478.88 2286.63
852000 1836.33 1734.03 1044.6 2183.16 2101.75 4321.1 3976.1 4385.74 5095.79 1427.01 1795.54 1915.55 2378.84 552.587 1890.86 3353.92 631.859 2218.01 2208.93 3198.41 2225.39 561.639 3059.98 6716.88 1836.64 2902.01 895.188 1115.05 781.955 3082.95 2059.26 2761.45 618.602 2078.16 1023.23 613.757 6669.52 1162.11 768.799 2486.88 2291.74
854000 1837.42 1739.76 1048.93 2191.35 2110.95 4337.5 3990.53 4411.39 5109.12 1425.16 1797.09 1919.38 2382.55 551.013 1888.04 3367.78 629.656 2204.93 2202.25 3210.51 2225.8 566.801 3070.03 6752.25 1843 2895.85 897.401 1114.76 781.454 3093.36 2057.75 2780.28 618.632 2075.55 1022.26 607.801 6698.03 1157.35 773.15 2495.64 2297.06
856000 1840.16 1746.07 1055.48 2197.28 2120.42 4353.16 4007.65 4436.76 5120.42 1421.95 1798.21 1922.06 2386.46 550.62 1887.15 3380.75 627.152 2192.01 2194.94 3223.67 2226.81 571.149 3079.39 6785.02 1849.38 2887.7 898.24 1114.73 782.36 3103.51 2055.35 2798.77 617.513 2072.88 1021.38 603.604 6727.07 1153.07 777.142 2505.09 2302.31
858000 1842.61 1755.09 1061.52 2202.22 2126.65 4370.32 4024.08 4461.55 5133.95 1418.71 1799.15 1921.79 2392.04 548.014 1886.91 3394.01 624.723 2178.58 2182.76 3236.87 2226.57 576.213 3091.6 6820.03 1856.99 2880.14 900.741 1113.51 783.508 3111.88 2054.62 2818.58 616.674 2073.27 1020.38 599.326 6754.62 1147.61 779.812 2512.05 2307.49
860000 1844.74 1764.73 1068.13 2209 2134.66 4387.5 4040.63 4488.73 5147.82 1413.38 1798.3 1922.1 2398.78 546.027 1885.68 3407.43 623.291 2163.28 2170.01 3247.96 2226.7 581.495 3102.88 6854.54 1865.29 2873.02 902.025 1113.53 784.607 3121.37 2055.12 2838.26 616.497 2074.98 1018.8 596.189 6782.13 1141.14 782.746 2519.06 2312.81
862000 1845.94 1772.73 1074.06 2216.53 2142.5 4403.1 4057.11 4514.04 5161.24 1407.55 1797.34 1922.56 2406.63 544.402 1884.57 3419.15 622.891 2147.34 2160.47 3258.01 2229.06 586.41 3113.22 6889.56 1872.92 2868.33 903.248 1115.02 785.334 3130.22 2054.84 2859.52 615.197 2077.57 1018.66 593.55 6809.08 1134.18 786.085 2526.52 2318.17
864000 1847.13 1782.34 1078.44 2226.91 2149.3 4418.15 4075.71 4540.72 5176.1 1401.02 1796.12 1923.35 2415.22 542.418 1884.78 3430.84 619.735 2130.45 2151.26 3269.39 2230.66 591.048 3126.41 6924.49 1882.48 2863.38 904.846 1116.74 787.046 3138.59 2052.77 2881.16 613.843 2081.9 1018.77 592.055 6836.95 1126.17 788.406 2533.5 2323.77
866000 1847.95 1791.18 1082.39 2235.35 2155.61 4433.58 4093.64 4567.32 5188.22 1392.64 1795.83 1926.46 2423.98 541.574 1884.8 3442.46 614.498 2113.76 2143.42 3280.49 2232.53 595.495 3143.48 6958.58 1891.82 2860.11 904.395 1116.91 788.817 3148.51 2051.05 2902.91 613.885 2086.68 1020.75 586.921 6866.84 1118.61 790.212 2539.05 2329.32
868000 1847.91 1798.37 1088.69 2240.94 2161.83 4447.67 4112.07 4594.18 5200.36 1383.45 1795.07 1932.04 2432.74 540.64 1886.46 3452.08 609.772 2098.49 2135.63 3289.35 2235.88 598.312 3160.57 6995.59 1900.21 2855.09 902.638 1117.1 790.554 3158.28 2050.87 2923.88 613.295 2090.98 1022.54 581.844 6894.83 1112.83 791.662 2545 2334.74
870000 1847.64 1806.02 1095.45 2247.48 2171.43 4460.58 4129.93 4620.21 5210.03 1372.7 1795.24 1938.64 2442.49 540.134 1888.34 3461.79 606.946 2082.12 2127.78 3297.82 2237.55 600.63 3176.45 7029.59 1907.68 2852.8 900.09 1116.14 792.163 3167.16 2049.61 2944.62 611.489 2095.3 1021.73 578.401 6924.28 1104.71 793.501 2551.79 2339.96
872000 1847.85 1813.26 1102.93 2253.08 2181.56 4474.8 4144.8 4645.72 5219.81 1360.6 1795.64 1945.64 2451.37 539.66 1889.41 3469.9 602.534 2067.74 2118.71 3305.98 2239.75 603.448 3192.39 7062.89 1913.95 2849.52 897.569 1114.46 793.758 3174.17 2046.39 2965.94 609.995 2100.91 1021.39 576.119 6955.6 1097.1 795.173 2558.9 2345.01
874000 1848.93 1820.71 1108.19 2261.5 2191.76 4488.97 4156.34 4673.8 5228.1 1349.94 1797.47 1952.87 2460.78 540.363 1889.61 3479.43 598.859 2050.96 2110.87 3314.24 2240.2 606.152 3208.27 7094.84 1921.93 2846.39 897.078 1111.53 796.257 3182.61 2043.19 2987.49 607.539 2106.35 1020.22 572.213 6986.38 1088.95 795.653 2567.03 2350.1
876000 1848 1830.04 1112.52 2268.78 2200.6 4503.89 4165.24 4702.75 5234.85 1337.86 1801.6 1959.98 2471.59 543.19 1890.87 3491.19 596.847 2036.63 2102.7 3321.59 2240.83 608.553 3224.44 7124.04 1931.54 2845.48 896.531 1111.66 799.308 3192.14 2038.32 3010.12 605.387 2111.64 1017.93 569.441 7015.79 1081.27 796.351 2575.1 2355.42
878000 1847.83 1838.24 1117.1 2278.04 2208.48 4519.95 4174.95 4730.63 5242.4 1326.87 1805.88 1964.89 2481.34 546.415 1892.37 3503.13 594.906 2025.92 2093.52 3326.91 2243.36 609.279 3238.88 7158.08 1940.93 2845.36 894.04 1112.69 800.806 3200.98 2035.28 3032.97 603.472 2115.96 1014.96 566.309 7047.73 1075.18 798.453 2583.28 2360.94
880000 1847.67 1845.38 1120.64 2288.03 2216.17 4536.74 4181.41 4757.51 5251.74 1314.9 1808.11 1972.85 2492.89 551.101 1893.73 3514.41 593.397 2014.6 2083.03 3333.62 2244.8 609.779 3250.77 7192.87 1950.88 2843.63 893.699 1112.47 802.555 3211.77 2031.55 3055.22 601.475 2120.29 1012.49 564.505 7079.4 1069.61 801.194 2591.53 2366.46
882000 1845.72 1852.9 1124.2 2296.3 2224.24 4549.56 4188.51 4784.46 5258.87 1303.55 1809.65 1979.78 2500.3 553.882 1896.92 3526.12 592.161 2000.66 2073.09 3341.65 2246.21 608.535 3262.27 7227.5 1961.32 2842.14 892.928 1112.52 805.535 3220.04 2025.19 3075.52 600.564 2127.22 1009.73 560.637 7108.3 1065.1 804.04 2599.71 2371.44
884000 1842.62 1861.73 1127.53 2302.31 2232.26 4563.65 4196.98 4813.1 5265.05 1293.6 1811.49 1985.75 2507.63 556.422 1901.27 3539.27 591.32 1986.26 2062.96 3350.46 2247.65 607.857 3274.38 7263.78 1972.47 2842.7 890.804 1114.26 807.823 3226.13 2015.19 3094.35 600.527 2133.54 1007.86 557.052 7140.17 1059.79 806.712 2608.32 2376.58
886000 1839.23 1869.84 1130.36 2310.08 2241.15 4578.85 4207.46 4840.11 5270.6 1284.81 1813.84 1995.47 2516.99 559.338 1904.93 3553.13 591.963 1969.46 2050.97 3359.02 2249.83 606.341 3288.03 7301.75 1984.92 2841.67 887.045 1116.6 809.994 3233.45 2007.75 3114.42 602.516 2138.92 1006.9 552.25 7172.67 1055.45 810.506 2615.49 2382.1
888000 1837.31 1877.62 1133.49 2317.92 2251.23 4593.62 4217.97 4868.16 5276.27 1274.78 1816.03 2002.28 2524.25 561.869 1907.78 3566.23 592.168 1948.18 2041.9 3367.37 2250.63 604.973 3301.12 7337.73 1996.74 2841.38 883.965 1116.74 812.666 3239.44 1999.77 3134.78 603.785 2143.71 1004.92 547.286 7204.43 1052.03 814.054 2623.61 2387.25
890000 1833.09 1886.68 1135.85 2325.17 2262.65 4607.41 4228.22 4896.66 5280.77 1266.3 1817.6 2008.2 2533.08 565.401 1909.43 3580.48 591.742 1929.74 2032.78 3373.14 2252.01 603.937 3313.5 7374.43 2009.74 2842.05 882.193 1116.33 816.594 3243.69 1993.17 3156.59 605.325 2148.97 1003.67 542.384 7237.14 1050.21 816.948 2631.47 2392.62
892000 1827.31 1895.53 1137.65 2332.89 2272.45 4620.06 4238.58 4928.09 5283.82 1259.56 1819.49 2012.85 2539.28 568.91 1911.73 3596.45 592.013 1911.63 2024.42 3377.65 2251.78 603.277 3326.2 7409.45 2022.8 2843.01 879.094 1117.63 819.894 3248.6 1987.69 3177.07 605.38 2155.88 1001.38 540.209 7270.94 1049.17 819.003 2638.35 2397.93
894000 1820.98 1903.09 1140.3 2341.24 2283.52 4632.89 4251.09 4959.55 5289.13 1254.44 1822.68 2016.52 2544.27 572.722 1912.75 3611.73 590.976 1896.08 2015.72 3383.94 2250.54 603.623 3337.54 7443.25 2037.61 2841.81 876.453 1119.45 823.056 3252.37 1981.95 3197.25 607.983 2163.04 999.077 536.06 7302.69 1048.67 821.11 2644.66 2403.3
896000 1816.22 1911.59 1144.75 2349.13 2293.75 4645.67 4264.72 4993.07 5295.45 1246.71 1825.18 2020.57 2552.1 575.527 1914.99 3625.65 590.556 1880.54 2008.37 3392.95 2248.75 604.248 3351.27 7478.2 2049.62 2840.52 874.926 1121.37 826.729 3256.34 1974.89 3216.42 609.423 2168.57 996.29 531.773 7336.39 1047.52 824.027 2651.21 2408.9
898000 1812.63 1920.4 1148.89 2357.07 2304.28 4658.03 4279.93 5029.18 5303.33 1240.21 1826.06 2023 2561.35 577.556 1918.87 3639.92 588.147 1864.57 2003.42 3402.23 2248.45 605.813 3365.12 7513.98 2060.8 2840.42 872.834 1123.61 831.548 3259.17 1966.91 3235.38 611.02 2174.57 990.633 526.923 7371.55 1047.24 827.608 2657.93 2414.76
900000 1808.67 1927.31 1153.67 2363.48 2313.83 4668.76 4294.97 5065.13 5309.67 1233.69 1828.56 2024.45 2571.88 579.162 1921.96 3655.09 586.377 1849.74 1998.9 3411.66 2249.06 609.424 3378.45 7550.67 2073.38 2840.98 869.545 1125.77 837.263 3260.18 1958.38 3254.44 612.68 2181.17 984.902 523.157 7407.12 1044.55 831.886 2662.43 2420.56
902000 1806.1 1933.94 1157.58 2373 2324.46 4677.94 4310.43 5100.26 5320.36 1226.24 1832.75 2026.92 2581.14 580.129 1924.26 3669.98 584.947 1836.17 1994.69 3419.78 2250.06 611.942 3390.7 7587.53 2085.99 2838.91 866.051 1126.67 843.51 3259.29 1951.3 3274.95 614.071 2186.17 979.083 521.34 7441.6 1042.2 834.595 2665.03 2426.3
904000 1801.14 1940.21 1159.9 2382.65 2336.2 4686.87 4323.86 5136.21 5330.21 1217.99 1835.2 2027.59 2589.93 582.844 1923.87 3683.05 585.248 1821.77 1991.13 3429.43 2253.08 612.622 3400.73 7623.42 2098.46 2839 860.946 1128.01 849.521 3257.07 1943.65 3293.9 614.847 2191.73 972.178 520.316 7475.03 1039.89 836.811 2667.6 2431.6
906000 1797.72 1947.68 1162.85 2392.36 2347.76 4694.01 4335.21 5171.17 5340.04 1206.6 1837.86 2029.26 2599.27 586.541 1924.27 3695.74 585.258 1810.59 1985.04 3440.26 2255.32 609.72 3410.96 7660.19 2109.68 2840.01 855.481 1130.22 855.88 3253.94 1935.43 3313.21 613.071 2196.87 966.447 520.537 7506.48 1038.96 837.736 2667.78 2436.69
908000 1794.37 1955.24 1165.57 2400.25 2359.86 4700.27 4345.1 5207.96 5347.62 1195.75 1841.43 2032.36 2608.5 589.17 1924.88 3709.46 583.826 1798.82 1979.52 3450.71 2257.87 605.347 3422.09 7695.77 2119.67 2839.53 851.547 1134.65 861.412 3250.11 1925.25 3332.39 611.403 2205.52 961.976 520.337 7536.78 1038.59 839.457 2669.02 2441.73
910000 1792.25 1961.79 1167.74 2410.39 2371.35 4706.46 4354.96 5246.53 5355.53 1184.33 1845.58 2034.8 2617.07 590.8 1927.13 3723.55 582.013 1785.41 1974.65 3460.95 2261.73 600.312 3430.38 7733.77 2129.02 2842.41 848.163 1139.78 867.128 3244.36 1918.45 3351.28 610.067 2213.51 959.048 521.041 7569.91 1038.93 840.678 2671.51 2447.12
912000 1791 1966.52 1168.47 2420.1 2384.02 4713.31 4365.36 5282.46 5365.82 1172.38 1846.4 2037.52 2626.81 591.534 1928.99 3738.19 581.154 1772 1967.19 3472.05 2262.33 597.018 3438.04 7770.89 2138.39 2844.23 841.923 1142.05 872.376 3239.12 1910.01 3370.54 611.075 2221.48 955.748 521.158 7606.55 1039.39 842.092 2674.49 2452.25
914000 1789.69 1970.57 1167.61 2426.35 2397.49 4721.1 4378.43 5320.23 5377.81 1160.93 1845.87 2042.96 2636.32 591.705 1931.74 3753.5 579.627 1756.27 1959.19 3484.39 2260.28 595.521 3448.41 7808.2 2147.16 2844.49 834.532 1144.89 877.748 3233.46 1903.69 3388.84 611.717 2228.85 951.99 521 7641.53 1038.89 843.006 2674.83 2457.27
916000 1789.27 1974.16 1168.04 2433.03 2411.06 4728.92 4392.71 5357.25 5387.56 1150.4 1846.01 2048.5 2645.46 591.147 1934.57 3767.89 579.39 1741.21 1950.05 3496.11 2257.99 592.619 3456.96 7844.68 2156.32 2843.03 826.446 1145.44 881.957 3227.23 1897.44 3407.25 613.155 2236.47 946.931 522.291 7675.12 1039.09 843.045 2675.12 2462.03
918000 1792.48 1977.51 1167.53 2439.6 2423.36 4737.11 4406.4 5395.23 5395.89 1140.41 1845.83 2052.38 2653.99 590.887 1935.39 3781.69 579.986 1726.46 1938.49 3506.17 2254.18 589.564 3466.59 7881.37 2164.16 2841.96 818.631 1148.32 883.996 3220.52 1890.93 3425.71 613.325 2245.73 940.92 521.608 7706.63 1040.06 844.066 2673.61 2466.47
920000 1797.02 1983.28 1167.63 2446.25 2434.9 4748.12 4421.3 5434.63 5399.37 1131.03 1844.42 2059.01 2662.1 592.571 1936.06 3794.44 581.724 1712.06 1925.65 3514.78 2249.25 585.198 3476.73 7914.03 2171.88 2839.72 811.59 1150.68 885.255 3214.29 1886.46 3443.59 612.506 2251.8 935.494 520.227 7737.52 1041.23 843.438 2670.24 2470.69
922000 1800.5 1989.3 1166.43 2452.48 2446.05 4760.77 4435.4 5470.67 5403.15 1123.74 1842.27 2063.94 2669.14 592.85 1936.07 3807.01 586.715 1698.51 1913.37 3522.12 2244.02 581.904 3486.93 7945.57 2178.94 2838.09 803.094 1153.11 886.841 3205.34 1881.28 3461.56 610.952 2257.68 930.193 520.962 7767.19 1039.81 843.998 2666.93 2474.62
924000 1801.57 1992.36 1166.51 2458.62 2454.45 4772.98 4448.24 5504.81 5402.71 1116.69 1840.66 2071.11 2676.68 591.019 1935.25 3816.65 593.193 1684.88 1903.41 3529.92 2239.61 577.757 3496.7 7976.49 2187.17 2836.4 795.898 1156.96 888.421 3197.53 1877.36 3480.14 608.703 2263.88 923.493 521.855 7797.34 1039.75 845.875 2661.07 2478.35
926000 1801.42 1997.01 1166.77 2465.51 2463.76 4782.71 4459.39 5538.04 5400.05 1108.14 1841.15 2078 2685.99 590.085 1935.15 3827.24 595.816 1671.4 1893.89 3539.26 2235.1 572.537 3511.17 8006.3 2195.03 2836.91 790.572 1159.79 889.561 3188.2 1872.28 3497.57 607.699 2270.29 917.903 523.028 7824.01 1037.85 848.175 2654.38 2481.98
928000 1800.42 2005.78 1167.77 2471.75 2474.86 4793.16 4466.16 5573.35 5394.5 1099.57 1843.21 2085.3 2696.08 590.509 1937.41 3839.69 596.569 1657.38 1886.73 3547.94 2230.24 566.425 3527.22 8038.68 2201.98 2836.73 786.309 1163.29 891.952 3178.71 1866.76 3513.16 606.345 2277.82 911.139 523.325 7850.85 1037.81 846.95 2646.85 2485.77
930000 1799.65 2014.87 1165.31 2480.21 2484.05 4801.33 4473.54 5608.02 5391.97 1092.18 1844.74 2090.19 2706.81 590.303 1936.94 3851.51 598.117 1647.49 1878.57 3555.77 2224.48 559.575 3545.32 8073.82 2208.78 2837.62 782.49 1166.94 894.613 3168.33 1861.1 3528.85 604.58 2285.24 905.77 523.38 7878.5 1037.59 846.131 2639.86 2489.61
932000 1797.91 2024.06 1162.89 2489.68 2492.43 4808.53 4479.88 5641.03 5389.13 1084.44 1844.73 2094.12 2715.39 590.871 1938.58 3862.62 599.796 1635.67 1871.32 3562.19 2216.81 551.931 3561.47 8105.43 2216.54 2839.49 777.347 1169.67 897.198 3157.4 1855.21 3543.46 601.729 2291.82 899.113 520.425 7904.77 1035.32 846.057 2632.16 2492.72
934000 1794.18 2031.88 1162.92 2497.4 2500.07 4813.13 4485.54 5669.79 5388.11 1074.8 1844.2 2097.76 2721.75 592.084 1940.89 3876.25 601.816 1626.53 1864.23 3568.12 2212.62 545.913 3580.57 8136.52 2225.33 2839.73 772.704 1174.21 900.201 3147.92 1851.88 3556.06 596.956 2298.71 893.42 517.265 7932.58 1032.2 846.895 2626.38 2495.99
936000 1789.81 2037.49 1161.72 2502.46 2510.11 4819.92 4491.06 5700.32 5386.63 1063.79 1845.45 2102.62 2727.59 593.092 1941.59 3890.04 604.396 1618.25 1857.61 3576.56 2209.39 540.67 3600.85 8167.42 2232.07 2839.36 769.194 1180.47 903.757 3139.66 1849.29 3568.44 594.446 2306.48 888.432 514.525 7961.89 1029.96 847.429 2620.69 2499.62
938000 1788.36 2044.32 1161.3 2507.26 2521.65 4827.07 4500.07 5732.5 5386.51 1055.72 1848.49 2104.99 2736.16 596.276 1943.79 3902.71 607.434 1610.27 1855.09 3586.51 2208.23 535.88 3621.13 8196.7 2238.75 2836.23 765.024 1185.83 906.633 3129.71 1846.54 3577.1 593.004 2312.9 880.65 512.198 7991.24 1028.87 848.439 2614.77 2503.66
940000 1787.12 2052.03 1161.81 2511.19 2532.44 4836.87 4509.27 5766.53 5388.9 1050.7 1853.07 2109.83 2745.93 596.946 1943.88 3915.23 608.806 1600.05 1853.43 3600.56 2207.81 531.465 3642.96 8224.16 2243.42 2830.34 761.324 1188.87 908.804 3119.78 1842.57 3585.33 592.605 2317.7 871.131 509.813 8021.53 1025.67 848.957 2610.09 2507.72
942000 1785.18 2060.41 1162.29 2514.62 2545.13 4846.36 4519.66 5799.1 5391.16 1045.13 1856.58 2111.37 2754.08 598.898 1944.31 3927.11 609.132 1589.35 1854.08 3616.46 2207.66 527.009 3665.5 8256.25 2250.18 2827.25 758.096 1191.61 911.144 3112.14 1839.99 3594.15 589.582 2323.88 862.539 507.203 8050.28 1023.97 851.97 2604.56 2512.13
944000 1783.42 2068.98 1163.78 2517.12 2557.18 4853.58 4529.68 5829.98 5393.05 1038.44 1858.47 2114.46 2763.18 598.162 1942.01 3937.99 608.927 1577.23 1851.63 3629.55 2206.14 520.997 3689 8285.25 2256.81 2823.03 756.304 1192.91 912.827 3103.74 1838.13 3603.33 586.455 2327.47 853.795 504.617 8079.1 1022.98 855.042 2597.67 2515.81
946000 1780.5 2077.25 1164.62 2522.02 2572.06 4858.97 4538.09 5858.19 5394.06 1030.4 1859.67 2119.04 2770.44 595.275 1940.19 3948 607.586 1564.46 1849.34 3642.59 2203.66 515.198 3712.6 8313.18 2264.01 2817.45 753.967 1194.64 912.408 3096.61 1834.6 3614.2 583.254 2334.4 845.382 503.96 8110.15 1021.67 856.661 2591.52 2519.31
948000 1778.9 2083.92 1166.52 2524.59 2582.93 4865.79 4545.94 5885.65 5394.43 1020.88 1860.07 2125.68 2777.33 595.543 1938.88 3957.43 604.932 1553.2 1844.56 3655.69 2199.91 510.425 3733.35 8339.09 2271.25 2812.28 749.63 1195.31 912.937 3089.59 1833.51 3626.14 581.075 2338.5 836.833 504.668 8140.15 1021.2 859.079 2586.36 2522.6
950000 1773.93 2088.27 1168.61 2526.45 2595.18 4871.17 4557.54 5913.8 5395.19 1010.58 1857.63 2131.83 2784.45 594.017 1937.7 3965.02 602.92 1539.87 1839.14 3670.41 2197.92 506.487 3754.24 8364.58 2278.19 2804.16 746.219 1196.29 913.191 3083.88 1832.52 3638.25 578.957 2341.01 827.858 506.554 8166.84 1021.38 860.943 2583.89 2525.68
952000 1768.78 2091.59 1172.37 2526.08 2606.67 4875.59 4568.94 5941.31 5397.58 1001.7 1855.49 2139.09 2792.96 592.448 1935.8 3974.45 599.852 1528.61 1832.69 3684.34 2195.95 502.569 3772.76 8392.56 2285.35 2796.28 744.475 1197.54 914.372 3076.24 1831.15 3653.62 578.337 2342.96 819.025 507.65 8197.12 1020.72 860.955 2582.28 2528.96
954000 1766.08 2094.94 1175.2 2524.3 2620.31 4882.45 4582.41 5970.04 5397.68 993.713 1851.23 2144.78 2800.31 589.222 1933.86 3983.77 596.309 1517.98 1823.84 3698.19 2195.42 499.143 3789.83 8424.67 2292.96 2791.48 743.803 1198.96 915.425 3069.42 1829.5 3668.11 576.727 2345.21 810.944 509.83 8227.91 1019.73 860.922 2582.74 2532.48
956000 1766.21 2099.73 1179.98 2523.58 2631.83 4889.69 4593.96 5997.18 5395.22 985.099 1847.32 2150.62 2809.93 585.912 1932.62 3994.54 594.072 1508.35 1818.02 3709.05 2193.89 494.814 3805.37 8459.17 2300.41 2787.95 743.369 1200.68 916.506 3062.92 1826.73 3682.64 574.298 2349.21 803.619 511.975 8261.17 1019.43 861.55 2582.91 2536.29
958000 1767.07 2105.39 1184.23 2525.29 2641.14 4895.57 4602.95 6024.5 5392.16 975.898 1841.76 2155.76 2819.12 585.974 1930.61 4005.58 589.523 1498.96 1812.81 3717.08 2192.63 491.38 3819.13 8493.62 2309.72 2784.4 741.19 1201.59 918.54 3057.3 1823.75 3697.38 571.749 2349.78 796.987 516.522 8293.93 1020.2 863.298 2580.28 2539.87
960000 1767.12 2107.39 1186.94 2528.73 2651.45 4900.19 4611.55 6052.25 5387.59 963.386 1836.64 2158.89 2829.4 586.539 1927.67 4015.2 585.341 1490.63 1806.39 3724.2 2191.78 490.504 3835.03 8529.64 2318 2779.54 738.014 1202.1 919.454 3048.29 1819.36 3712.35 567.451 2351.82 789.227 522.239 8324.7 1020.85 864.781 2577.4 2543
962000 1766.82 2113.33 1190.33 2530.19 2662.03 4907.28 4620.83 6078.14 5384.71 950.948 1832.93 2163.01 2839.02 587.275 1925.09 4028.26 580.859 1482.04 1803.79 3731.45 2192.23 488.963 3850.42 8567.5 2326.75 2773.74 734.141 1202.7 920.811 3039.83 1815.82 3728.71 563.313 2353.11 781.22 527.717 8355.72 1022.05 866.376 2579.15 2546.71
964000 1767.49 2118.99 1192.49 2530.66 2673.4 4914.81 4629.35 6104.5 5384.62 937.7 1828.48 2168.21 2850.48 586.303 1922.27 4040.9 578.167 1473.97 1801.88 3739.74 2194.35 487.174 3862.96 8607.29 2335.79 2769.82 731.793 1205.87 922.635 3030.02 1813.96 3746.05 558.428 2356.29 774.864 532.461 8386.09 1022.01 866.067 2584.39 2550.82
966000 1768.17 2124.14 1196.63 2531.1 2683.36 4923.01 4635.56 6135.39 5385.8 925 1824.59 2175.23 2860.48 586.615 1919.87 4052.83 576.387 1466.55 1802.69 3746.39 2193.61 485.601 3876.25 8644.11 2342.96 2768.89 731.577 1207.48 920.775 3018.95 1813.88 3762.31 551.627 2361.26 769.012 538.523 8413.14 1022.38 867.004 2587.24 2554.91
968000 1766.73 2126.32 1199.96 2529.91 2695.03 4931.93 4642.07 6165.65 5387.97 911.892 1820.38 2181.33 2871.08 586.746 1917.01 4064.21 574.096 1460.52 1805.25 3752.57 2194.98 485.114 3888.38 8682.42 2349.4 2768.25 731.991 1207.12 918.286 3008.7 1814.02 3778.79 544.914 2366.54 763.232 545.256 8436.92 1021.69 868.026 2588.38 2558.83
970000 1764.52 2127.23 1204.99 2529.38 2707.7 4938.62 4646.23 6192.59 5385.35 901.427 1815.82 2190.12 2881.64 586.105 1913.96 4074.26 572.688 1452.51 1808.21 3759.44 2197.94 482.95 3901.02 8718.05 2355.68 2767.34 732.732 1205.59 915.694 3000.99 1810.92 3795.21 536.01 2370.48 757.874 551.286 8464.63 1022.06 866.941 2588.25 2562.36
972000 1760.43 2127.47 1209.66 2530.38 2722.29 4945.45 4649.71 6220.01 5383.6 892.149 1811.27 2196.49 2890.87 585.358 1909.09 4086.82 570.409 1445.69 1809.77 3762.25 2202.16 481.394 3913.69 8754.54 2360.37 2766.95 734.686 1203.58 913.272 2995.72 1808.11 3810.81 527.554 2378.2 753.19 557.137 8493.57 1022.77 865.16 2588.16 2566
974000 1758.46 2122.27 1213.99 2530.99 2736.96 4950.83 4654.82 6245.14 5381.54 883.758 1807.46 2201.79 2898.26 585.071 1902.91 4098.54 570.153 1437.66 1807.46 3764.52 2206.74 479.008 3926.21 8790.13 2364.55 2768.08 736.022 1202.56 909.967 2990.04 1802.67 3825.43 520.247 2387.36 750.182 562.688 8520.75 1024.33 863.603 2590.26 2569.34
976000 1758.4 2115.81 1218.33 2531.74 2750.21 4959.43 4656.65 6266.1 5379.2 872.885 1803.65 2206.9 2905.97 582.371 1896.35 4111.08 569.004 1430.28 1803.36 3768.11 2210.03 476.811 3938.61 8826.19 2368.41 2770.43 738.19 1204.42 908.389 2984.43 1797.87 3840.2 515.218 2396.52 745.98 568.198 8550.83 1025.7 861.44 2591.36 2572.63
978000 1760.23 2108.71 1223.92 2533.75 2762.31 4969.11 4659.39 6285.16 5373.25 860.622 1797.81 2212.38 2912.18 578.921 1892.28 4122.91 567.231 1421.67 1802.31 3772.55 2213.01 474.581 3949.96 8861.11 2371.94 2773.23 741.221 1206.22 904.311 2977.24 1792.84 3855.33 514.287 2405.12 740.705 571.106 8580.87 1026.46 859.669 2589.78 2575.64
980000 1760.99 2101.55 1229.89 2535.32 2773.74 4979.45 4658.36 6308.27 5370.34 850.123 1790.7 2219.36 2917.83 575.412 1887.82 4133.57 566.498 1410.03 1803.24 3777.54 2216.83 472.955 3962.16 8892.18 2376.25 2775.29 743.805 1207.68 899.987 2967.9 1785.21 3871.93 511.774 2413.01 736.921 573.605 8608.98 1026.38 857.654 2589.39 2578.5
982000 1759.12 2093.39 1235.6 2538.04 2785.1 4987.58 4654.93 6330.43 5368.84 838.025 1783.01 2224.48 2924.25 572.014 1885.83 4146.84 564.149 1397.71 1803.78 3785.28 2221.9 472.072 3974.8 8926.25 2381.34 2777.91 745.362 1208.27 894.565 2962.04 1777.66 3887.19 511.621 2420.25 731.538 576.258 8637.17 1026.58 856.123 2587.43 2581.37
984000 1758.94 2086.73 1240.86 2539.8 2792.89 4997.17 4649.81 6352.22 5368.41 826.598 1775.62 2229.96 2931.2 568.069 1886.55 4158.71 560.568 1388.97 1804.73 3793.16 2226.74 472.994 3985.76 8960.42 2387.82 2779.2 747.171 1206.23 890.385 2954.75 1768.99 3901.98 509.78 2430 726.107 580.173 8663.65 1026.83 854.302 2586.42 2584.27
986000 1758.38 2080.11 1246.18 2542.88 2802.09 5006.92 4644.09 6374.98 5371.71 815.266 1768.76 2238.03 2934.67 564.513 1888.43 4168.27 554.357 1379.34 1806.19 3799.84 2232.63 475.498 3998.6 8998.56 2395.07 2779.06 750.486 1202.86 887.745 2949.54 1762.11 3919.37 507.672 2437.26 723.8 581.677 8694.56 1027.85 853.276 2586.72 2587.73
988000 1759.24 2077.51 1249.18 2548.06 2810.15 5014.41 4636.48 6400.44 5371.1 806.007 1761.57 2244.8 2940.51 559.845 1890.67 4177.6 547.754 1369.23 1806.26 3808.14 2237.49 478.021 4011.22 9037.46 2401.65 2784.02 751.331 1201.35 884.86 2943.26 1756.29 3936.81 505.643 2444.8 720.126 581.435 8724.95 1029.83 851.082 2585.29 2591.15
990000 1761.35 2074.22 1254.39 2552.21 2816.26 5021.94 4627.69 6427.29 5372.73 796.072 1754.38 2251.07 2946.24 556.356 1891.28 4186.19 541.037 1360.05 1804.49 3817.44 2241.95 479.834 4022.17 9073.62 2407.28 2786.46 754.489 1199.24 880.61 2938.21 1750.31 3951.97 501.131 2452.38 716.719 583.93 8755.46 1034.52 849.938 2586.04 2594.47
992000 1762.92 2069.9 1260.24 2556.56 2822.27 5029.03 4619.29 6454.84 5371.74 786.984 1745.4 2260.44 2956.3 552.536 1893.96 4192.56 533.384 1351.32 1804.22 3826.17 2248.28 480.469 4033.22 9108.57 2413.41 2789.38 758.786 1196.62 874.068 2933.52 1743.85 3968.6 498.22 2459.16 711.345 587.646 8785.41 1037.35 849.701 2585.22 2597.82
994000 1764.58 2069.36 1266.75 2561.17 2827.42 5031.86 4612.35 6479.82 5369.38 778.387 1736.12 2271.02 2966.47 548.18 1896.86 4198.62 523.984 1343.03 1806.35 3835.26 2254.1 481.858 4045.26 9145.97 2420.13 2791.56 764.214 1191.86 867.88 2930.96 1737.72 3984.98 493.037 2461.72 704.373 590.675 8814.53 1040.47 850.248 2584.66 2601.08
996000 1766.09 2067.71 1273.11 2565.53 2831.32 5036.03 4610.41 6507.47 5363.88 771.236 1729.54 2282.93 2976.59 542.718 1900.96 4207.15 514.592 1334.66 1807.87 3844.05 2259.68 484.937 4056.35 9180.06 2423.88 2794.95 767.264 1185.76 861.718 2929.55 1729.42 4001.89 487.566 2463.64 699.404 593.453 8845.17 1042.54 852.416 2585.22 2604.47
998000 1768.91 2068.42 1279.6 2572.06 2833.64 5036.25 4610.15 6534.98 5358.45 766.271 1720.68 2293.54 2988.55 539.008 1905.16 4215.04 506.325 1325.72 1813.18 3850.84 2267.19 487.771 4068.21 9213.8 2426.17 2795.73 768.664 1180.26 852.165 2929.53 1722.22 4020.91 484.247 2462.32 691.783 595.362 8876.42 1044.53 854.564 2584.95 2607.84
1e+06 1770.02 2070.11 1286.24 2577.88 2839.57 5035.63 4611.63 6564.42 5356.47 760.75 1711.88 2302.97 3002.79 535.678 1908.73 4220.79 499.464 1316.27 1818.57 3858.97 2272.65 492.207 4080.63 9248.42 2430.07 2798.38 770.255 1174.48 842.052 2926.45 1714.09 4038.46 481.486 2462.11 682.628 597.641 8904.8 1048.43 858.383 2581.66 2611.35
1.002e+06 1771.18 2073.13 1290.86 2583.66 2844.65 5033.45 4611.24 6595.48 5355.38 753.347 1702.83 2314.61 3016.27 533.508 1911.81 4226.21 492.097 1307.12 1823.18 3862.68 2279.79 496.172 4093.1 9287.93 2434.88 2802.42 772.754 1167.56 832.993 2923.29 1706.69 4057.07 480.52 2462.84 673.546 597.645 8936.5 1053.92 863.803 2576.18 2615.06
1.004e+06 1774.93 2076.15 1295.24 2589.03 2850.62 5034.27 4612.41 6623.82 5355.86 743.901 1697.19 2327.88 3029.43 532.551 1916.3 4229.71 487.922 1298.54 1827.29 3867.3 2285.43 501.014 4105.97 9327.61 2439.72 2807.37 772.869 1161.5 825.706 2920.64 1698.52 4074.34 478.985 2463.2 663.593 595.922 8965.92 1059.91 869.132 2573.58 2619.03
1.006e+06 1779.55 2076.87 1298.67 2591.84 2859.11 5037.94 4613.78 6654.51 5359.59 733.256 1692.29 2339.41 3043.94 530.05 1919.05 4232.92 482.647 1291.59 1833.56 3869.76 2291.04 505.134 4119.13 9368.65 2444.67 2813.04 772.59 1154.51 819.34 2916.31 1691.03 4090.38 477.428 2462.51 654.149 596.943 8993.95 1066.28 873.219 2568.64 2622.98
1.008e+06 1785.28 2078.17 1302.42 2596.41 2869.6 5041.07 4620.49 6687.63 5361.79 723.918 1690.77 2352.65 3058.09 529.739 1922.29 4236.55 477.499 1287.67 1838.95 3872.1 2299.83 510.937 4131.97 9402.49 2449.05 2817.22 770.823 1147.05 813.667 2914.28 1683.88 4105.86 477.598 2460.69 645.969 598.558 9027.06 1073.48 877.812 2565.1 2627.66
1.01e+06 1790.42 2082.04 1305.26 2601.25 2880.77 5043.77 4629.59 6723.33 5365.02 716.44 1689.24 2366.77 3071.84 529.765 1925.74 4238.71 472.283 1285.5 1843.86 3876.39 2310.89 515.933 4143.81 9441 2452.02 2822.59 769.056 1139.2 807.653 2912.69 1677.28 4121.35 477.767 2462.45 638.881 600.631 9058.43 1081.58 882.827 2561.48 2632.89
1.012e+06 1793.09 2085.98 1308.97 2607.89 2891.2 5046.78 4641.23 6761.74 5372.12 709.913 1688.78 2378.22 3084.6 527.435 1928.22 4242.19 466.48 1281.76 1846.36 3881.59 2323.41 519.226 4155.4 9481.74 2454.68 2830.71 767.19 1128.64 802.775 2911.24 1671.01 4135.49 479.439 2461.7 631.645 602.184 9088.91 1088.69 887.05 2556.62 2638.06
1.014e+06 1799.01 2093.02 1310.57 2615.86 2901.69 5048.93 4653.57 6799.7 5375.15 704.922 1686.03 2385.82 3095.7 523.397 1929.74 4245.58 462.706 1277.81 1848.54 3885.07 2335.23 523.002 4167.4 9518.93 2458.66 2838.78 765.425 1120.89 801.044 2911.04 1665.14 4147.17 481.779 2459.43 624.951 604.07 9112.98 1094.77 892.234 2550.55 2642.91
1.016e+06 1805.45 2101.68 1311.83 2627.02 2909.12 5051.93 4666.18 6837.32 5375.12 701.74 1686.09 2393.25 3104.77 519.569 1930.14 4250.77 458.883 1271.91 1849.74 3888.84 2348.08 523.168 4179.04 9553.48 2461.03 2845.36 765.383 1113.83 797.889 2908.62 1657.5 4158.7 486.781 2455.98 619.752 606.193 9137.77 1100.7 896.415 2544.89 2647.55
1.018e+06 1811.6 2110.56 1313.66 2638.19 2917.19 5052.32 4680.68 6876.18 5377.25 697.226 1687.07 2398.88 3114.71 517.982 1928.86 4254.61 456.854 1264.85 1850.69 3892.84 2361.9 523.501 4189.82 9590.04 2463.78 2852.6 764.778 1107.68 791.928 2907.75 1649.57 4169.65 492.779 2451.25 615.965 608.282 9161.53 1107.6 900.831 2541.12 2652.36
1.02e+06 1817.59 2120.66 1314.74 2649.03 2925.22 5051.6 4696.46 6909.17 5380.66 690.984 1688.85 2402.71 3126.33 515.625 1928.37 4257.2 455.095 1260.62 1850.96 3895.8 2376.17 522.854 4204.42 9629.25 2468.48 2856.11 764.173 1102.43 787.076 2906.32 1641.82 4182.07 497.855 2449.35 612.046 611.853 9184.46 1114.24 905.342 2539.09 2657.33
1.022e+06 1823.57 2131.29 1314.54 2656.8 2935.78 5051.95 4712.02 6941.63 5386.21 686.366 1690.59 2406.78 3139.99 511.347 1928.37 4263.03 453.337 1252.58 1852.64 3897.12 2388.26 521.726 4216.96 9670.26 2472.53 2860.98 766.311 1097.78 782.953 2903.7 1635.93 4196.47 501.075 2447.73 607.679 614.626 9202.46 1119.78 909.942 2537.42 2662.26
1.024e+06 1829.33 2140.93 1312.53 2667.3 2945.57 5054.39 4725.9 6972.11 5391.31 682.73 1692.5 2410.78 3154.38 507.076 1930.08 4271.6 452.372 1244.08 1854.35 3895.14 2401.47 521.399 4229.91 9712.41 2477.01 2867.14 767.081 1093.29 777.191 2903.74 1630.39 4212.72 504.314 2448.08 603.304 616.966 9223.97 1126.24 913.838 2534.54 2667.49
1.026e+06 1836.04 2151 1310.25 2676.39 2955.09 5054.55 4739.16 7001.47 5397.43 677.71 1691.87 2416.43 3168.51 500.946 1932.12 4279.42 453.467 1235.09 1856.57 3895.28 2414.57 520.088 4242.21 9752.95 2479.91 2872.54 767.093 1090.28 769.886 2904.42 1627.1 4228.77 507.159 2447.9 597.363 620.466 9243.76 1132.17 917.765 2531.91 2672.43
1.028e+06 1840.75 2161.7 1308.53 2685.29 2964.78 5055.65 4749.62 7031.49 5403.91 669.958 1691.65 2423.74 3181.97 495.639 1930.95 4289.23 454.485 1226.1 1858.86 3893.34 2426.42 517.8 4254.77 9793.09 2484.68 2878.49 768.508 1083.81 762.225 2906.9 1622.34 4247.52 509.848 2445.4 591.401 622.608 9266.17 1137.62 920.934 2525.32 2677.09
1.03e+06 1844.76 2174.35 1309.68 2694.51 2975.98 5054.01 4765.24 7056.19 5407.27 663.228 1690.38 2432.4 3195.24 490.563 1929.55 4296.83 456.481 1217.66 1860.9 3887.35 2439.33 513.502 4264.67 9831.51 2487.88 2884.21 769.626 1076.8 755.333 2911.49 1619.18 4265.74 512.236 2445.05 583.147 623.324 9283.51 1142.28 923.179 2518.03 2681.31
1.032e+06 1848.09 2188.16 1311.83 2705.22 2985.92 5053.82 4778.28 7084.48 5411.81 655.975 1689.21 2439.73 3208.44 487.379 1925.43 4307.43 456.325 1209.57 1864.15 3879.55 2451.95 509.979 4276.35 9864.36 2493.13 2891.36 769.321 1069.08 747.923 2916.93 1616.5 4286.38 515.522 2445.79 574.408 624.379 9303.83 1148.85 925.132 2513.22 2685.88
1.034e+06 1852.7 2201.15 1310.27 2716.77 2993.79 5052.92 4790.84 7115.64 5417.51 650.594 1684.92 2446.36 3223.07 482.601 1922.16 4317.44 453.489 1201.03 1867.02 3872.8 2463.18 503.778 4288.42 9895.67 2499.6 2897.7 768.663 1061.45 739.937 2923.45 1612.67 4305.04 517.646 2447.44 569.829 628.406 9323.94 1157.06 927.426 2507.66 2690.3
1.036e+06 1857.23 2212.28 1309.46 2729 3003.05 5054.33 4805.27 7147.82 5424.79 644.815 1677.72 2453.33 3237.42 477.192 1918.11 4325.48 452.138 1193.9 1870 3863.93 2476.59 500.413 4299.1 9929.95 2507.97 2905.53 768.197 1054.3 731.396 2925.81 1609.81 4324.84 519.211 2449.28 566.069 632.973 9344.43 1164.88 929.021 2503.69 2695.02
1.038e+06 1860.59 2224.76 1308.47 2741.55 3015.39 5052.24 4819.87 7180.21 5428.35 641.799 1668.82 2460.17 3250.59 471.786 1914.19 4333.21 449.428 1187.15 1873.22 3855.8 2487.82 499.274 4308.89 9965.61 2515.94 2914.63 768.105 1047.38 723.292 2927.97 1606.38 4343.19 520.505 2450.13 562.396 638.708 9366.45 1172.22 930.083 2502.24 2699.72
1.04e+06 1866.23 2240.44 1309.67 2756.41 3027.4 5052.7 4831.07 7212.87 5434.1 640.452 1661.65 2468.63 3263.36 467.786 1911.48 4339.99 446.414 1180.59 1874.64 3848.77 2501.54 499.791 4319.62 9996.13 2523.46 2925.61 767.096 1043.52 715.44 2930.38 1601.14 4359.88 521.91 2451.58 558.274 643.93 9390.87 1179.24 932.589 2500.79 2704.94
1.042e+06 1870.4 2253.33 1312.23 2772.29 3041.59 5055.53 4840.76 7241.15 5435.42 639.066 1654.81 2477.58 3278.55 463.701 1910.38 4348.59 444.397 1178.85 1873.62 3840.38 2518.01 499.207 4328.44 10023.8 2530.19 2939.17 766.311 1041.44 710.114 2932.67 1595.79 4378.36 524.168 2455.49 553.389 647.703 9414.87 1187.65 933.995 2500.89 2710.36
1.044e+06 1876.08 2264.81 1312.23 2788.69 3054.5 5062.13 4850.98 7268.93 5434.22 638.103 1648.77 2483.93 3292.98 460.427 1909.93 4356.14 444.554 1174.72 1873.38 3832.3 2531.22 496.942 4337.77 10053.1 2539.28 2953.37 768.325 1038.69 706.054 2937.58 1591.92 4398.19 525.872 2462.35 549.929 652.573 9436.61 1193.98 935.079 2497.46 2715.85
1.046e+06 1880.47 2273.97 1313.27 2806.58 3063.89 5064.59 4864.12 7295.08 5428.6 638.701 1644.15 2489.31 3305.78 457.799 1907.49 4361.28 442.303 1171.71 1875.92 3821.2 2544.09 493.717 4348.55 10081.5 2549.95 2966.82 770.972 1035.95 702.486 2941.75 1590.36 4416.06 526.535 2467.44 546.79 656.655 9458.85 1201.8 937.185 2495.77 2720.99
1.048e+06 1883.22 2281.4 1317.3 2822.06 3074.56 5064.51 4874.95 7320.49 5427.44 639.374 1640.71 2487.74 3315.37 454.726 1907.5 4367.83 441.602 1168.29 1876.75 3812.73 2554.45 489.955 4360.07 10114.3 2559.35 2979.27 774.013 1032 700.74 2945.97 1587.38 4437.79 525.755 2471.92 542.005 661.203 9482.16 1210.16 938.156 2492.47 2725.94
1.05e+06 1887.44 2288.32 1319.34 2834.76 3087.14 5065.05 4887.66 7340.75 5424.63 640.255 1639.08 2487.24 3327.26 451.022 1908.87 4375.16 438.621 1162.88 1873.67 3806.01 2566.78 485.577 4366.39 10147.8 2568.62 2991.87 776.805 1027.89 700.334 2948.11 1583.33 4462.2 526.238 2478.12 537.29 666.451 9510.85 1220.77 939.113 2485.58 2730.88
1.052e+06 1890.72 2298.45 1323.04 2846.15 3100.78 5068.92 4899.26 7362.65 5420.53 642.424 1638.49 2489.75 3339.71 445.456 1912.61 4381.69 436.322 1161.12 1876.17 3799.97 2579.78 481.087 4373.22 10185.2 2577.79 3005.22 780.028 1027.04 700.862 2949.67 1577.53 4486.2 529.028 2485.33 531.657 671.176 9540.18 1230.74 940.298 2479.58 2736.65
1.054e+06 1893.63 2305.85 1327.1 2859.52 3112.63 5073.53 4914.64 7380.41 5417.48 644.33 1636.29 2491.2 3351.32 438.395 1914.84 4390.66 432.605 1158.44 1877.68 3793.4 2592.11 477.449 4381.79 10220.4 2587.19 3018.11 782.584 1025.26 699.447 2950.68 1572.88 4509.75 533.08 2488.67 525.858 672.495 9566.59 1241.05 940.589 2470.79 2741.77
1.056e+06 1895.94 2314.53 1327.79 2871.11 3125.17 5077.45 4929.18 7397.27 5409.7 645.922 1636.22 2497.18 3358.8 432.332 1916.4 4399.04 428 1155.15 1876.53 3786.65 2602 474.079 4390.45 10256.3 2597.95 3029.92 785.071 1024.64 695.281 2948.22 1569.39 4531.21 537.104 2491.34 520.557 674.647 9594.52 1251.85 940.795 2462.61 2746.46
1.058e+06 1897.15 2323.76 1331.35 2883.83 3135.95 5084.45 4938.77 7411.08 5403.25 648.301 1635.21 2501.56 3368.58 426.847 1918.81 4410.05 427.132 1151.17 1879.5 3781.39 2611.63 470.734 4399.31 10291.2 2605.98 3037.41 785.874 1025.59 691.439 2945.54 1565.47 4551.35 539.399 2500.2 517.004 677.619 9620.32 1262.77 942.838 2456.63 2751.41
1.06e+06 1899.8 2333.99 1335.18 2897.78 3147.38 5090.85 4948 7425.81 5395.17 650.506 1636.2 2503.73 3380.15 422.121 1919.99 4421.48 424.917 1145.13 1881.18 3779.24 2620.76 467.007 4407.06 10328.5 2612.12 3048.07 786.852 1026.76 685.861 2943.78 1564.08 4573.57 541.318 2510.57 511.382 681.138 9647.15 1273.09 944.848 2450.53 2756.58
1.062e+06 1904.37 2343.31 1338.64 2912.39 3157.94 5096.9 4956.79 7440.28 5385.89 654.062 1635.3 2507.48 3391.46 417.654 1921.99 4436.88 424.797 1139.09 1883.79 3777.27 2628.67 463.775 4415.18 10366.3 2620.04 3058.27 788.995 1025.55 681.474 2941.08 1563.49 4594.07 543.781 2520.94 505.931 684.665 9678.64 1280.86 948 2446.02 2762.05
1.064e+06 1909.24 2353.48 1344.56 2929.94 3168.42 5102.25 4970.19 7455.58 5373.29 656.247 1633.44 2512 3404.9 410.521 1925.62 4450.42 427.567 1131.9 1884.05 3775.48 2637.22 461.404 4419.76 10403.7 2628.6 3067.41 792.848 1024.39 677.38 2937.59 1563.79 4618.18 544.793 2532.14 501.199 690.004 9709.56 1289.41 953.192 2442.87 2767.86
1.066e+06 1915.91 2360.02 1349.41 2948.74 3178.45 5109.61 4983.61 7472.2 5358.39 656.505 1630.65 2520.52 3416.09 401.343 1930.63 4463.27 431.246 1124.52 1884.94 3776.08 2645.11 459.06 4426.64 10441.8 2635.63 3075.97 795.882 1025.99 674.536 2936.7 1561.25 4640.87 545.23 2541.99 496.033 694.233 9747.35 1297.12 959.519 2439.47 2773.81
1.068e+06 1921.09 2369.21 1354.78 2965.51 3189.87 5114.17 4995.09 7488.33 5349.02 657.404 1629.16 2530.76 3428.92 392.451 1938.84 4475.15 434.233 1118.34 1886.5 3781.11 2651.53 457.989 4434.55 10479.6 2641.99 3086.27 799.026 1028.69 671.94 2933.99 1558.67 4660.83 547.643 2551.09 487.979 699.888 9783.2 1303.08 966.684 2439.37 2780.1
1.07e+06 1926.86 2375.56 1361.13 2985.66 3203.31 5118.66 5005.03 7507.61 5345.68 661.008 1624.44 2541.51 3439.36 382.873 1949.87 4489.61 436.865 1116.14 1888.9 3786.19 2658.07 457.691 4444.48 10523.3 2649.01 3098.59 801.772 1029.4 671.101 2934.76 1556.33 4682.18 549.817 2560.91 479.355 705.43 9816.81 1309.42 974.886 2438.74 2787.21
1.072e+06 1934.12 2382.63 1365.25 3004.77 3215.82 5121.18 5016.3 7524.93 5340.06 666.065 1621.23 2553.37 3451.51 374.893 1960.85 4505.75 439.445 1114.14 1891.07 3790.5 2663.34 457.305 4455.95 10566.2 2655.03 3110.78 803.641 1028.27 669.661 2937.42 1553.62 4705.42 551.097 2570.94 471.231 713.271 9847.65 1314.24 982.749 2439.15 2794.27
1.074e+06 1939.93 2385.78 1368.6 3022.58 3226.03 5129.39 5027.93 7544.68 5340.59 671.374 1619.47 2559.96 3460.45 369.04 1973.32 4523.04 439.818 1114.42 1894.48 3795.21 2667.04 456.858 4465.91 10601.8 2660.25 3121.79 804.862 1023.87 669.657 2938.48 1551.31 4727.03 551.586 2580.07 463.452 718.973 9881.34 1318.1 990.007 2441.92 2801.01
1.076e+06 1943.94 2390.24 1372.76 3040.29 3238.23 5137.49 5040.37 7565.18 5339.98 678.82 1617.72 2564.57 3472.08 363.223 1985.32 4543.23 439.316 1112.46 1897.04 3799.08 2672.3 456.531 4473.16 10638.7 2666.89 3133.29 806.049 1018.82 669.496 2940.12 1547.81 4749.85 554.173 2586.05 452.517 722.167 9912.31 1322.3 997.481 2443.96 2807.63
1.078e+06 1947.34 2394.79 1378.26 3058.93 3249.92 5148.89 5053.83 7586.34 5338.73 687.075 1616.63 2568.69 3486.24 356.968 1998.28 4561.81 440.259 1108.47 1897.32 3806.76 2678.25 455.85 4483.39 10674.2 2675.9 3141.21 806.227 1014.64 671.397 2944.79 1541.64 4772.8 556.244 2588.25 441.938 724.119 9943.19 1326.48 1007.3 2447.68 2814.52
1.08e+06 1952.23 2398.45 1381.87 3076.99 3260.11 5159.15 5066.74 7608.21 5332.03 695.699 1615.05 2573.64 3500.94 352.609 2013.74 4579.77 438.388 1105.71 1901.07 3815.72 2685.09 455.563 4488.34 10710 2684.59 3149.92 806.56 1009.41 674.595 2947.96 1534.66 4796.18 559.243 2589.13 432.748 726.411 9972.85 1333.15 1017.96 2453.19 2821.39
1.082e+06 1954.1 2401.67 1383.68 3093.66 3268.66 5167.19 5080.65 7633.03 5328.58 705.021 1615.31 2578.46 3519.96 346.699 2030.25 4597.2 436.444 1101.63 1905.2 3822.12 2690.04 455.548 4491.96 10749.1 2693.32 3156.42 806.718 1005 676.848 2950.1 1528.7 4821.05 563.074 2594.21 423.481 727.183 9996.21 1340.01 1028.28 2458.41 2828.13
1.084e+06 1954.8 2407.06 1385.85 3112.23 3279.61 5175.55 5095.18 7657.78 5324.28 713.494 1620.59 2583.9 3536.42 338.194 2046.93 4615.71 434.529 1099.75 1909.71 3825.25 2695.16 455.937 4495.93 10787.5 2700.3 3164.98 806.125 999.772 677.408 2951.78 1524.69 4847.06 567.732 2599.38 413.634 726.032 10019.1 1346.91 1037.77 2462.39 2834.91
1.086e+06 1959.11 2412.46 1390.87 3130.59 3288.48 5181.58 5108.63 7677.55 5319.77 721.909 1625 2586.82 3553.61 334.728 2063.7 4632.31 432.883 1098.28 1912.97 3829.14 2700.69 454.517 4499.86 10829.2 2706.72 3173.65 807.244 995.385 678.066 2953.64 1519.6 4874.97 573.603 2607.32 403.985 729.509 10047 1355.04 1045.06 2466.01 2842.04
1.088e+06 1964.48 2417.59 1397.26 3148.57 3295.95 5185.67 5121.76 7690.75 5312.9 728.853 1630.99 2587.07 3568.43 329.945 2080.85 4650.19 428.139 1100.87 1916.55 3833.41 2709.58 451.492 4503.3 10869.3 2714.29 3180.59 808.22 991.762 679.563 2951.82 1515.81 4904.96 578.153 2618.38 398.431 733.14 10075.4 1364.32 1053.32 2470.47 2849.06
1.09e+06 1971.38 2419.64 1403.7 3168.4 3303.67 5186.4 5139.12 7700.33 5309.82 736.469 1635.07 2583.4 3586 325.78 2100.13 4662.8 424.746 1104.54 1918.92 3834.38 2719.93 446.326 4509.37 10913.7 2721.86 3189.22 806.557 989.548 680.386 2947.74 1511.25 4934.93 583.519 2628.24 392.687 736.805 10112.5 1374.01 1063.36 2475.12 2856.29
1.092e+06 1978.96 2416.16 1410.43 3187.17 3309.19 5184.66 5156.43 7713.38 5308.28 741.2 1638.27 2578.28 3602.71 324.021 2118.99 4673.98 423.01 1110.3 1923.17 3831.68 2732.36 440.323 4512.66 10963.1 2729.09 3197.12 804.593 985.608 681.261 2947.1 1505.24 4963.46 589.969 2634.45 384.26 741.084 10151.2 1383.78 1074.42 2478.16 2863.24
1.094e+06 1984.85 2413.21 1416.84 3203.58 3315.92 5180.78 5170.68 7730.25 5306.64 744.768 1641.3 2570.07 3617.48 322.343 2136.92 4685.83 420.982 1113.45 1926.53 3831.4 2745.05 436.605 4515.92 11009.5 2736.23 3208.53 804.307 986.319 682.327 2946.63 1498.75 4994.15 598.953 2639.01 377.928 745.562 10194.2 1394.13 1085.28 2479.77 2870.32
1.096e+06 1990.07 2411.51 1423.05 3217.69 3322.98 5180.58 5188.16 7750.68 5307.65 746.088 1642.14 2563.73 3630.79 320.013 2155.14 4700.85 418.338 1113.04 1928.95 3831.72 2756.89 431.769 4519.38 11055.1 2743.41 3221.85 804.32 985.971 684.799 2945.62 1493.62 5027.07 605.997 2647.19 371.831 750.439 10234.6 1404.25 1095.41 2482.02 2877.62
1.098e+06 1990.41 2411.06 1427.19 3229.74 3325.62 5182.39 5206.04 7766.59 5308.99 746.841 1641.4 2557.38 3646.17 318.604 2172.06 4714.46 415.607 1116.7 1931.19 3832.52 2766.99 426.669 4524.4 11093 2749.54 3236.52 804.234 985.928 687.455 2944.96 1489.45 5059.82 611.22 2653.21 364.136 755.341 10273.3 1413.49 1105.54 2482.61 2884.22
1.1e+06 1992.48 2412.91 1431.59 3242.91 3325.58 5185.56 5224.48 7783.34 5313.64 749.075 1643.32 2550.34 3661.33 316.741 2188.68 4725.99 414.567 1117.68 1934.65 3832.92 2778.95 424.333 4527.56 11126.4 2753.66 3252.49 805.736 982.417 688.443 2945.81 1486.17 5092.27 617.305 2659.91 357.649 760.602 10309.8 1421.3 1114.71 2487.44 2891.02
1.102e+06 1995.55 2414.37 1438.94 3253.41 3321.63 5186.95 5241.24 7801.27 5318.79 748.449 1644.53 2541.7 3677.08 313.94 2204.69 4736.28 414.075 1116.66 1940.41 3833.71 2789.18 423.009 4528.26 11153.4 2759.35 3263.44 808.961 976.654 689.406 2947.43 1480.49 5123.15 624.774 2670.61 351.085 765.337 10353.4 1431.15 1122.76 2492.38 2897.45
1.104e+06 1999.93 2414.25 1446.93 3262.92 3323.59 5187.69 5252.75 7820.79 5319.76 746.205 1644.77 2530.37 3692.31 310.114 2224.43 4746.58 412.711 1117.87 1948.88 3836.37 2800.93 422.622 4529.16 11181.6 2766.32 3270.84 811.747 969.137 689.745 2948.71 1472.96 5146.11 630.423 2682.11 345.119 768.396 10395.9 1439.3 1129.87 2496.75 2903.42
1.106e+06 2007.2 2413.98 1455.94 3273.04 3322.76 5183.58 5261.91 7837.93 5327.94 745.05 1642.47 2520.62 3705.39 308.894 2243.43 4755.6 413.27 1119.9 1956.44 3836.77 2811.25 420.552 4534.82 11212.6 2775.47 3278.06 816.624 959.491 690.382 2949.08 1466.73 5169.47 637.7 2689.36 338.824 769.327 10439 1448.72 1135.88 2501.35 2909.42
1.108e+06 2014.94 2411.85 1464.61 3280.9 3319.82 5179.86 5272.66 7851.95 5334.79 748.29 1641.48 2511.31 3717.7 307.194 2259.34 4766.22 412.977 1122.4 1961.62 3832.47 2823.34 419.728 4538.24 11241 2784.85 3289.63 823.136 955.296 690.166 2949.94 1461.26 5195.92 647.607 2690.97 331.161 770.978 10485.4 1459.17 1141.67 2505.95 2915.45
1.11e+06 2022.73 2411.2 1474.29 3286.19 3316.31 5179.33 5282.51 7867.87 5338.16 750.731 1640.89 2503.86 3729.41 307.496 2275.3 4775.75 411.597 1126.94 1968.21 3828.29 2835.95 419.815 4540.57 11270 2791.28 3300.72 827.879 952.436 685.884 2952.92 1455.87 5223.02 658.743 2690.22 325.168 774.481 10530 1465.13 1144.93 2510.78 2921.32
1.112e+06 2029.14 2411.97 1483.23 3297.87 3313.58 5176.68 5291.74 7887.26 5343.02 752.162 1643.42 2497.85 3740.57 307.421 2291.96 4783.06 410.878 1127.61 1977.43 3821.36 2845.82 418.461 4545.94 11299 2797.76 3309.52 833.221 950.244 681.665 2958.73 1450.19 5249.04 668.898 2692.06 316.669 777.33 10572.6 1470.68 1147.28 2515.61 2927.22
1.114e+06 2032.53 2414.85 1490.05 3307.52 3306.24 5175.57 5298.69 7911.36 5347.13 751.549 1642.37 2493.35 3756.86 307.495 2307.76 4785.48 407.807 1127.28 1986.66 3816.71 2856.18 416.848 4548.95 11331.5 2803.53 3318.33 837.151 945.695 677.859 2963.85 1443.75 5272.06 677.727 2695.46 307.698 779.724 10615.3 1481.72 1150.3 2520.22 2932.78
1.116e+06 2036.06 2416.23 1495.92 3321.36 3299.01 5173.01 5307.13 7932.91 5352.08 753.551 1643.91 2489.22 3770.64 307.723 2321.99 4790.61 403.817 1130.87 1991.88 3813.58 2867.01 413.468 4554.76 11360.2 2811.44 3326.6 843.299 941.355 674.541 2968.45 1438.49 5294.02 686.886 2698.21 300.784 781.129 10657.7 1491.07 1154.84 2528.03 2938.6
1.118e+06 2040.74 2416.35 1500.99 3334.52 3288.76 5169.82 5317.51 7957.13 5355.46 755.522 1645.88 2485.06 3783.72 307.257 2339.05 4802.25 398.438 1132.63 2000.67 3811.8 2875.95 410.099 4560.23 11386.6 2819.03 3329.26 848.752 933.971 674.852 2971.76 1432.84 5315.65 695.544 2700.25 296.726 785.147 10702.6 1501.44 1158.36 2532.22 2944.37
1.12e+06 2047.39 2418.93 1505.29 3348.62 3275.6 5163.64 5324.81 7989.23 5358.14 756.197 1647.05 2476.84 3798.29 306.231 2356.99 4813.15 392.698 1132.56 2009.53 3812.47 2886.38 404.293 4565.26 11411.4 2825.94 3334.09 857.147 927.853 672.507 2978.6 1428.55 5339.63 703.489 2705.7 293.422 787.967 10750.2 1513.45 1160.89 2535.98 2950.41
1.122e+06 2053.25 2422.04 1508.6 3362.36 3265.6 5159.73 5330.66 8028.3 5357.69 756.729 1648.69 2473.02 3811.36 304.931 2378.13 4825.34 389.546 1132.06 2018.36 3815.21 2897.46 397.463 4572.78 11443.3 2831.51 3340.19 866.328 922.049 669.034 2984.26 1423.91 5366.67 714.262 2709.24 287.617 790.147 10793.5 1523.28 1165.65 2541.15 2957.04
1.124e+06 2060.66 2421.21 1513.28 3378.22 3260.67 5155.86 5339.27 8064.77 5355.5 757.762 1650.91 2466.78 3824.99 304.708 2398.49 4835.53 387.225 1130.51 2025.52 3819.43 2903.39 389.358 4581.23 11474.3 2833.36 3346.28 875.232 916.743 665.034 2990.52 1416.24 5389.85 722.628 2715.13 283.873 792.856 10831.2 1530.02 1170.07 2543.94 2963.06
1.126e+06 2069.56 2422.3 1518.5 3391.43 3257.54 5154.41 5348.06 8103.64 5354.28 760.016 1657.09 2460.75 3841.51 303.06 2421.52 4846.17 387.872 1129.16 2030.41 3820.4 2910.95 380.751 4581.28 11499.9 2835.93 3350.69 885.121 907.231 659.708 2995.72 1404.03 5411.72 727.986 2720.05 281.01 793.621 10868.2 1533.34 1174.86 2548.1 2968.7
1.128e+06 2077.91 2425.62 1525.04 3404.77 3258.83 5151.26 5355.03 8139.31 5358.19 762.717 1661.37 2458.24 3858.19 301.51 2445.33 4858.46 386.704 1127.17 2038.78 3823.05 2919.49 373.841 4580.8 11531.1 2841.17 3354.54 894.107 898.784 657.126 2998.04 1394.11 5432.17 732.586 2723.97 277.756 796.119 10901.5 1539.52 1179.67 2553.23 2974.93
1.13e+06 2088.21 2433.36 1529.69 3416.54 3259.35 5149.36 5361.38 8170.12 5364.36 765.757 1665.72 2453.56 3877.18 303.52 2467.05 4868.36 385.119 1126.2 2042.27 3824.69 2928.33 367.715 4586.84 11562.5 2844.74 3361.83 903.028 891.539 654.85 2998.71 1383.87 5453.7 735.548 2726.3 273.764 795.126 10933.3 1545.08 1182.46 2559.55 2981.02
1.132e+06 2099.09 2436.21 1536.25 3429.38 3258.45 5152.03 5369.66 8202.01 5367.06 769.3 1672.33 2445.58 3897.92 303.038 2485.47 4880.92 384.118 1125.56 2046.2 3826.71 2941.04 361.99 4592.25 11591.2 2847.35 3370.8 911.619 882.068 655.61 3003.59 1370 5476.42 741.246 2732.37 273.321 794.905 10959.3 1549.24 1184.23 2567 2987.32
1.134e+06 2110.11 2438.21 1543.33 3439.85 3257.07 5157.98 5376.95 8234.74 5362.31 773.062 1678.32 2434.11 3919.52 302.84 2503.82 4890.78 382.331 1125.32 2048.73 3829.47 2950.48 355.883 4591.08 11615.9 2846.77 3381.91 921.934 873.375 658.732 3009.1 1353.27 5495.96 747.577 2739.7 273.254 791.509 10987.8 1556.22 1184.85 2574.72 2992.97
1.136e+06 2118.99 2441.69 1547.13 3448.19 3257.53 5164.46 5385 8264.33 5360.03 775.499 1684.33 2422.08 3943.35 303.896 2521.37 4898.33 378.919 1128 2055.21 3831.69 2961.08 349.646 4591.58 11641.1 2849.33 3393.07 931.115 863.843 660.496 3016.19 1336.72 5518.78 754.863 2748.24 273.094 784.496 11012.3 1561.59 1182.49 2581.95 2998.55
1.138e+06 2128.74 2450.81 1549.15 3455.92 3256.26 5168.43 5393.37 8296.82 5356.55 774.673 1691.06 2414.18 3964.21 302.48 2539.05 4907.49 377.077 1130.39 2061.22 3833.62 2970.42 343.579 4591.33 11667.5 2855.21 3403.82 938.515 854.35 664.087 3021.67 1323.42 5544.04 762.694 2758.36 275.292 778.008 11041.5 1568.7 1181.87 2590.76 3004.66
1.14e+06 2137.01 2456.76 1549.92 3464.49 3256.79 5175.32 5403.56 8331.35 5355.54 772.165 1693.38 2404.88 3983.18 302.098 2556.46 4918.38 374.597 1127.41 2068.84 3836.48 2979.11 336.726 4588.48 11691.8 2864.84 3412.3 944.626 847.252 668.586 3028.72 1306.91 5568.94 768.96 2770.46 277.275 774.497 11069.5 1575.2 1183.15 2595.38 3010.53
1.142e+06 2144.84 2465.65 1550.69 3476.04 3255.84 5183.39 5415.41 8369.24 5360.32 769.987 1696 2392.25 4002.47 300.078 2577.46 4932.02 372.762 1124.86 2077.5 3841.69 2986.33 329.709 4583.76 11715.8 2873.69 3418.45 950.285 841.073 672.435 3035.48 1290 5593.98 777.576 2783.45 279.083 768.753 11098.7 1580.45 1182.42 2604.66 3016.86
1.144e+06 2149.4 2471.94 1552.4 3485.18 3259.46 5191.73 5430.52 8406.98 5366.76 767.321 1701.65 2383.34 4020.58 299.342 2595.99 4946.22 373.344 1121.14 2085.59 3849.04 2994.24 322.831 4575.05 11742.1 2883.9 3424.38 955.335 834.766 674.982 3041.55 1276.8 5618.83 787.169 2795.17 280.41 762.94 11123.9 1583.48 1181.66 2613.03 3023.26
1.146e+06 2152.74 2476.21 1554.44 3498.05 3263.92 5196.79 5442.06 8445.66 5367.82 765.56 1708.07 2378.41 4036.43 300.17 2617.65 4962.39 371.938 1116.82 2093.65 3855.47 3004.39 319.006 4571.96 11778.3 2892.39 3428.29 961.86 831.2 677.515 3043.68 1264.6 5642.93 797.572 2807.13 282.394 758.769 11145.4 1591.54 1181.34 2622.17 3030.17
1.148e+06 2158.72 2473.91 1557.95 3509.89 3271.71 5200.59 5451.67 8481.97 5373.34 765.481 1713.97 2374.96 4049.15 301.225 2643.44 4981.23 369.295 1109.51 2098.93 3863.4 3011.92 315.183 4568.61 11812.4 2902.37 3431.96 968.062 829.693 680.33 3043.99 1255.2 5663.57 807.792 2818.33 287.413 754.66 11166.6 1597.64 1178.89 2633.8 3036.97
1.15e+06 2162.93 2473.35 1559.4 3518.26 3279.22 5211.32 5459.42 8514.89 5379.17 763.049 1722.52 2373.12 4058.57 302.341 2663.67 5002.1 363.443 1099.94 2100.83 3872.13 3018.46 311.218 4561.76 11839 2912.65 3436.58 974.014 827.56 683.85 3045.15 1244.84 5683.05 815.99 2835.3 289.536 752.374 11181.6 1607.9 1175.52 2645.69 3043.04
1.152e+06 2165.55 2474.89 1562.41 3524 3286.18 5222.28 5462.62 8548.52 5383.61 759.863 1730.07 2369.55 4067.44 302.569 2682.2 5019.87 359.342 1091.2 2103.44 3883.28 3029.27 305.459 4559.67 11867.8 2925.66 3441.2 981.237 825.811 686.082 3047.45 1235.47 5704.47 822.151 2851.19 291.634 750.075 11186.7 1617.63 1174.1 2658.38 3049.01
1.154e+06 2168.64 2476.91 1566.36 3530.55 3293.54 5235.45 5469.76 8590.35 5390.98 759.401 1739 2366.24 4076.3 302.095 2702.19 5035.62 354.799 1084.34 2104.33 3895.47 3040.81 302.384 4561.18 11894 2940.63 3443.32 986.797 824.269 686.455 3046.03 1226.09 5725.74 830.538 2866.54 292.212 747.237 11196.6 1630.29 1174.17 2672.44 3055.75
1.156e+06 2173.44 2480.21 1570.62 3536.15 3297.12 5245.1 5474.77 8635.6 5393.72 758.059 1750.03 2361.32 4089.36 300.383 2718.59 5046.43 348.537 1081.2 2103.34 3907.71 3051.05 298.962 4565.28 11916.6 2953.63 3448.75 995.674 820.57 687.668 3042.26 1214.81 5745.46 839.054 2884.45 294.261 742.837 11207 1643.35 1174.66 2686.54 3062.11
1.158e+06 2179.82 2482.34 1574.1 3541.5 3306.53 5253.7 5481.17 8682.11 5396.72 757.188 1759.57 2354.9 4102.08 298.246 2737.05 5057.13 342.699 1079.98 2098.99 3914.39 3061.96 295.39 4564.98 11942.3 2966.21 3452.39 1004.98 816.468 689.757 3036.65 1200.1 5768.9 847.516 2900.46 298.072 737.329 11223.2 1654.34 1176.38 2702.01 3068.49
1.16e+06 2187.2 2486.58 1576.71 3545.52 3318.2 5258.54 5487.84 8734.83 5399.11 754.694 1769.89 2351.04 4119.31 295.188 2755 5070.31 339.709 1076.45 2090.53 3921.41 3071.4 288.595 4564.19 11967.2 2976.27 3459.49 1015.22 809.43 694.223 3032.13 1187.68 5785.51 854.09 2914.84 300.534 731.518 11238.6 1667.62 1179.17 2719.05 3074.87
1.162e+06 2190.76 2495.77 1576.38 3549.31 3332.32 5264.07 5498.99 8783.78 5396.56 751.873 1777.99 2345.87 4132.94 290.925 2773.65 5082.78 333.91 1073.72 2087.1 3933.33 3082.85 284.28 4567.89 11995.2 2982.66 3465.35 1023.73 802.646 699.207 3026.68 1176.39 5800.1 865.094 2932.16 304.502 726.545 11254.1 1680.71 1179.94 2735.95 3081.45
1.164e+06 2195.69 2504.46 1574.73 3551.93 3345 5272.16 5514.04 8829.59 5396.83 747.945 1783.09 2342.51 4146.77 286.132 2790.45 5092.22 331.139 1075.56 2092.72 3944.84 3092.1 280.418 4574.02 12016.5 2993.42 3474.99 1032.76 795.848 702.442 3023.82 1164.57 5814.89 875.098 2949.98 307.49 723.446 11274.1 1692.72 1179.12 2750.81 3088.41
1.166e+06 2200.11 2513.47 1575.34 3552.31 3361.46 5280.58 5532.41 8882.53 5391.79 743.813 1790.05 2335.86 4155.87 280.228 2809.47 5098.38 327.582 1082.49 2100.32 3959.06 3099.87 278.157 4577.15 12039.7 3002.85 3483.33 1043.76 790.917 704.984 3019.24 1148.6 5830.62 883.398 2969.99 307.856 720.816 11295.7 1705.64 1180.78 2765.74 3095.56
1.168e+06 2204.75 2518.8 1579.97 3553.46 3377.65 5291.92 5553.69 8934.46 5379.39 737.952 1794.58 2325.5 4167.04 275.206 2824.63 5106.65 322.731 1086.56 2108.99 3976.36 3105.75 275.497 4576.19 12059.3 3010.8 3491.82 1052.35 787.174 709.799 3016.41 1132.34 5845.33 892.36 2991.63 307.729 719.072 11313.9 1719.06 1182.91 2783.76 3102.34
1.17e+06 2212.07 2526.24 1581.73 3553.09 3394.25 5304.19 5578.72 8988.23 5369.91 734.832 1797.48 2318.47 4180.67 267.193 2838.99 5113.12 318.863 1088.32 2116.9 3996.51 3115.39 273.241 4573.13 12083.4 3019.5 3496.3 1062.46 781.13 713.362 3017.33 1114.05 5853.91 901.025 3010.52 308.506 718.153 11335.4 1733.11 1184.5 2802.55 3109.42
1.172e+06 2217.35 2532.54 1585.33 3548.17 3412.65 5316.13 5602.57 9035.57 5366.24 732.292 1799.33 2315.45 4193.97 262.147 2850.99 5116.79 316.379 1088.78 2124.37 4013.4 3123.95 270.971 4570.32 12095.1 3028.34 3504.31 1074.42 776.239 715.95 3020.55 1096.29 5861.72 909.473 3028.76 308.933 717.334 11358.7 1744.24 1187.12 2819 3116.06
1.174e+06 2222.07 2536.2 1589.54 3546.54 3428.12 5331.97 5628.17 9083.82 5362.3 727.282 1802.19 2311.01 4203.43 258.587 2861.88 5123.93 312.985 1087.22 2128.86 4031.32 3133 267.861 4570.73 12098.5 3039.53 3510.52 1088.65 773.086 717.264 3022.43 1080.3 5870.33 917.493 3046.26 310.185 718.218 11392.5 1757.01 1189.86 2836.94 3122.95
1.176e+06 2225.97 2538.83 1593.14 3549.98 3442.56 5349.11 5656.1 9133.34 5357.83 720.18 1804.73 2307.58 4210.06 256.686 2871.32 5130.67 309.445 1089.59 2134.21 4050.33 3139.57 266.129 4574.31 12107.3 3051.5 3518.83 1101.17 774.18 717.056 3025.58 1060.63 5876.36 925.598 3066.43 310.431 720.808 11430.8 1767.46 1191.26 2857.91 3130.37
1.178e+06 2230.72 2541.11 1593.93 3552.23 3455.35 5370.96 5683.22 9183.47 5357.48 713.37 1811.59 2302.97 4214.15 256.548 2881.05 5132.56 305.058 1089.91 2139.11 4067.56 3147.91 266.055 4576.44 12122.5 3062.73 3526.26 1113.28 771.28 717.292 3030.5 1040.45 5879.65 930.839 3087.1 310.303 726.215 11472.3 1781.29 1190.45 2881.89 3137.93
1.18e+06 2235.7 2541.05 1595.6 3553.28 3465.91 5389.12 5703.77 9236.39 5352.84 704.673 1817.8 2294.97 4217.02 255.903 2889.36 5136.75 300.006 1091.52 2140.47 4085.88 3157.3 264.781 4580.37 12139.1 3071.14 3534.51 1125.19 766.697 716.705 3038.58 1019.39 5888.46 936.874 3101.46 310.721 731.46 11514.7 1795.42 1188.77 2909.73 3144.99
1.182e+06 2244.68 2543.18 1596 3551.99 3475.97 5404.23 5721.97 9289.04 5348.88 695.073 1825.88 2287.82 4214.73 254.2 2897.59 5143.74 293.743 1093.82 2137.81 4106.93 3165.81 262.195 4580.87 12157.7 3077.33 3545.14 1135.22 764.168 716.132 3048.45 999.826 5895.42 944.886 3117.11 309.194 735.274 11559.4 1805.82 1187.86 2935.11 3151.75
1.184e+06 2255.2 2541.88 1595.39 3546.18 3487.55 5417.16 5735.62 9338.58 5346.1 685.087 1834.95 2281.31 4214.45 253.754 2908.8 5150.87 288.925 1096.75 2131.45 4128.33 3172.82 261.149 4580.8 12178.2 3084.83 3556.58 1146.34 761.425 714.797 3056.13 981.172 5904.14 952.663 3133.92 309.732 739.935 11598.6 1815.66 1186.41 2963.24 3158.42
1.186e+06 2265.56 2534.74 1594.63 3543.57 3499.01 5432.69 5751.73 9387.28 5352.55 676.297 1841.15 2277.71 4209.64 255.314 2919.28 5159.08 284.795 1100.42 2124.4 4149.44 3183.05 262.737 4579.28 12197.4 3091 3567.35 1156.72 760.257 714.107 3065.23 964.167 5916.3 963.595 3148.27 310.8 744.628 11640 1824.17 1186.65 2989.07 3165.6
1.188e+06 2276.99 2527.32 1592.85 3540.7 3510.22 5447.46 5771.55 9435.86 5363.04 670.42 1848.61 2273.42 4206.59 258.175 2928.34 5166.52 283.039 1101.66 2119.08 4173.23 3190.76 263.862 4579.9 12213.9 3097.81 3573.9 1164.76 754.519 713.365 3073.32 943.907 5927.56 973.071 3162.03 311.206 747.64 11686.8 1831.82 1186.18 3013.93 3172.63
1.19e+06 2288.3 2522.46 1590.44 3534.39 3524.26 5456.43 5790.8 9488.77 5376 662.772 1856.6 2265.94 4205.48 261.716 2939.75 5174.73 282.794 1102.66 2117.93 4199.7 3196.59 265.163 4585.69 12225.1 3105.91 3582.12 1172.76 748.699 713.981 3083.54 928.384 5939.42 981.819 3174.89 313.735 751.418 11723.4 1841.31 1184.36 3039.06 3179.98
1.192e+06 2298.68 2516.67 1588.19 3524.18 3541.42 5464.94 5814.6 9545.28 5392.79 654.789 1863.66 2258.1 4208.75 262.887 2952.1 5181.61 283.882 1099.39 2113.86 4223.99 3199.43 266.14 4589.03 12236.9 3113.03 3582.82 1180.54 740.595 718.869 3097.26 909.9 5947.03 991.754 3185.73 316.47 756.078 11759.7 1850.2 1179.08 3065.02 3186.88
1.194e+06 2311.91 2509.05 1586.29 3516.2 3556.83 5473.9 5836.07 9601.07 5408.06 644.765 1869.1 2253.18 4210.08 264.272 2964.65 5194.6 285.731 1098.5 2111 4247.53 3195.77 266.047 4587.15 12239.2 3117.26 3583.98 1189.25 732.475 724.804 3115.3 892.487 5950.27 999.738 3199.36 320.672 760.26 11795.4 1856.83 1173.97 3091.83 3193.37
1.196e+06 2324.23 2501.7 1582.07 3509.8 3572.87 5479.54 5861.31 9651.52 5430.61 636.278 1876.22 2247.01 4214.26 264.156 2979.08 5210.01 288.81 1095.26 2109.21 4271.94 3195.67 263.644 4580.94 12246.3 3122.29 3578.67 1196.62 720.087 729.633 3133.21 873.66 5956.45 1002.42 3215.04 323.069 766.68 11824.6 1860.29 1166.54 3119.45 3199.53
1.198e+06 2333.82 2497.29 1577.81 3500.55 3590.63 5487.14 5888.14 9704.08 5453.73 628.425 1884.35 2238.79 4217.33 262.873 2990.91 5222.18 290.161 1093.11 2107.1 4293.05 3195.61 259.675 4578.66 12258.3 3122.6 3575.91 1201.42 710.124 734.089 3152.22 856.016 5968.78 1008 3230.08 322.614 773.734 11854 1864.99 1158.94 3146.69 3205.85
1.2e+06 2342.19 2492.01 1572.28 3495.16 3610.6 5492.11 5914.93 9749.83 5483.05 618.36 1893.29 2234.53 4223.37 264.693 2998.05 5234.14 293.41 1094.11 2109.8 4308.49 3199.63 258.281 4578.39 12268.3 3124.08 3571.95 1208.66 703.731 738.111 3171.23 836.176 5986.91 1012.75 3241.45 322.819 779.762 11879.7 1868.02 1154.83 3172.46 3212.54
1.202e+06 2349.4 2493.88 1569.03 3492.7 3632.79 5493.86 5943.16 9804.97 5513.83 613.247 1907.16 2232.08 4229.85 267.317 3005.56 5245.34 297.7 1090.7 2116.7 4324.53 3204.17 257.884 4568.78 12273.8 3125.63 3567.74 1218.08 698.848 741.942 3192.53 815.604 6007.31 1016.61 3254.55 326.19 785.491 11909.7 1870.66 1150.45 3198.43 3220.21
1.204e+06 2357.51 2495 1567.27 3492.19 3657.3 5492.54 5974.8 9859.88 5543.89 608.497 1922.31 2231.61 4238.89 270.975 3009.79 5258.02 299.67 1087.94 2121.01 4337.41 3205.16 257.709 4562.28 12284.3 3122.82 3561.87 1225.52 696.949 746.453 3214.09 798.784 6029.05 1020.08 3268.29 326.613 791.377 11934.3 1875.05 1141.72 3221.67 3227.76
1.206e+06 2369.32 2497.36 1565.8 3490.12 3686.4 5492.7 6009.95 9913.66 5568.33 604.119 1936.98 2231.72 4245.93 271.861 3016.03 5270.87 299.355 1086.54 2128.54 4347.27 3208.63 255.457 4551.04 12300.3 3128.45 3552.13 1235.4 695.416 748.46 3229.6 781.954 6054.07 1025.02 3280.82 324.773 794.055 11961.3 1882.52 1129.94 3242.32 3235.36
1.208e+06 2379.67 2503.9 1566.38 3489.69 3710.75 5492.73 6040.4 9965.47 5597.22 601.846 1953.53 2225.75 4253.18 273.741 3020.71 5282.33 296.535 1087.75 2133.81 4360.01 3213.25 254.559 4535.76 12315.4 3138.08 3539.02 1242.84 690.313 750.467 3244.67 765.131 6076.67 1029.66 3292.92 325.306 795.258 11982.2 1891.39 1121.77 3263.47 3242.59
1.21e+06 2392.24 2507.67 1564.6 3492.68 3731.04 5498.79 6072.2 10015 5618.51 596.309 1972.12 2221.15 4260.2 272.982 3025.93 5294.31 293.921 1091.71 2142.81 4369.74 3219.87 253.385 4520.29 12325.7 3147.43 3527.88 1249.76 687.342 752.757 3258.01 747.39 6095.74 1032.42 3312.72 325.431 792.367 12000.7 1901.69 1112.94 3279.71 3249.44
1.212e+06 2404.15 2515.62 1562.57 3493.67 3746.22 5500.09 6096.93 10058.9 5642.09 592.195 1989.13 2212.33 4271.43 270.644 3031.6 5300.71 290.23 1089.84 2151.94 4382.08 3222.15 253.475 4503.97 12338.9 3157.5 3516.4 1258.13 682.661 752.638 3275.26 727.939 6115.57 1036.92 3333.58 325.184 791.081 12020.4 1914.32 1104.95 3294.55 3255.7
1.214e+06 2413.82 2520.66 1560.46 3498.94 3757.8 5503.15 6121.99 10101.2 5665.7 586.119 2005.21 2205.13 4282.24 268.575 3039.89 5306.34 291.918 1089.2 2158.39 4396.81 3226.89 253.144 4492.71 12347.2 3167.3 3503.83 1269.57 677.203 753.591 3289.41 711.19 6135.36 1040.01 3354.25 322.871 788.698 12037.2 1927.88 1097.75 3309.63 3261.98
1.216e+06 2422.08 2519.7 1559.08 3502.26 3769.24 5501.46 6141.25 10147.3 5686.64 579.914 2020.04 2191.32 4293.62 266.097 3049.93 5308.91 295.081 1085.76 2165.2 4411.21 3232.69 252.773 4480.75 12349 3171.19 3490.77 1278.69 668.652 752.808 3301.15 694.547 6158.91 1041.79 3376.62 321.419 788.174 12055.7 1942.86 1087.1 3328.22 3267.25
1.218e+06 2431.24 2515.22 1556.94 3508.15 3783.09 5498.62 6159.34 10195.8 5708.21 574.069 2029.93 2181.6 4303.57 265.919 3060.75 5306.74 298.564 1076.89 2175.13 4423.99 3233.28 253.271 4475.02 12343 3174.3 3483.62 1286.82 663.381 751.812 3312.88 678.404 6182.72 1044.4 3398.24 323.446 789.6 12073.5 1957.28 1075.55 3349 3272.58
1.22e+06 2441.76 2515.3 1554.8 3510.92 3797.08 5495.69 6183.88 10244.7 5733.34 571.193 2039.49 2175.13 4312.05 264.912 3071.46 5310.25 299.602 1066.68 2181.66 4435.59 3233.3 252.434 4467.32 12342.4 3174.06 3476.59 1295.36 659.724 751.88 3322.14 662.473 6200.89 1048.5 3415.09 323.301 793.123 12091.6 1974.23 1064.62 3373.09 3278.19
1.222e+06 2451.57 2510.87 1552.74 3510.51 3810.8 5496.56 6214.35 10298.5 5754.33 566.379 2048.73 2168.02 4322.28 261.681 3083.02 5316.72 300.678 1056.47 2196.68 4445.16 3233.23 251.49 4458.1 12342.6 3172.21 3471.28 1301.72 653.701 753.483 3335.69 646.397 6218.16 1054.97 3436.41 322.774 797.286 12115.3 1988.4 1051.29 3396.24 3284.17
1.224e+06 2459.05 2508.81 1553.01 3514.79 3829.92 5498.89 6240.81 10356.2 5774.53 561.295 2054.65 2160.43 4334.62 258.432 3088.87 5324.64 300.349 1046.67 2210.71 4456.11 3237.48 248.529 4444.38 12346 3169.07 3466.07 1308.8 646.09 755.572 3353.79 630.861 6233.84 1066.09 3457.01 323.519 799.801 12139.2 2001 1037.67 3424 3290.54
1.226e+06 2468.06 2509.31 1553.7 3516.33 3849.93 5506.31 6266.28 10417 5798.22 558.402 2059.85 2154.97 4347.34 257.355 3094.26 5325.36 300.202 1037.96 2223.34 4465.9 3240.04 247.276 4423.25 12342.1 3167.65 3461.58 1314.1 637.773 757.85 3371.56 614.304 6252.02 1074.09 3475.64 324.947 798.588 12177.7 2014.31 1026.12 3452 3297.07
1.228e+06 2473.65 2511.56 1556.92 3521.36 3870.52 5510.13 6286.93 10482.7 5819.27 555.743 2067.12 2148.97 4354.77 252.39 3098.43 5327.08 297.938 1031.6 2237.74 4475.04 3239.91 245.393 4405.13 12341.1 3167.31 3456.76 1323.06 631.496 760.301 3389.7 601.444 6264.78 1081.04 3497.93 325.893 796.454 12211.1 2029.53 1014.03 3481.25 3303.59
1.23e+06 2479.24 2514.5 1559.26 3526.3 3889.37 5518.26 6309.2 10548.1 5849.04 555.759 2072.35 2140.25 4363.41 250.574 3102.18 5331.83 297.553 1024.42 2248.43 4493.79 3242.49 242.217 4384.86 12347.8 3166.89 3454.07 1328.6 625.707 760.645 3408.6 587.549 6279.63 1089.26 3519.41 325.363 794.015 12236 2040.83 1001.2 3513.37 3310.56
1.232e+06 2483.39 2517.45 1558.51 3528.32 3907.49 5522.31 6332.75 10622.6 5881.11 553.809 2081.09 2129.99 4367.45 251.159 3105.83 5336.47 296.944 1020.43 2258.44 4510.44 3240.9 238.962 4365.71 12354.8 3167.58 3450.45 1333.05 620.869 762.471 3427.17 577.007 6297.4 1097.46 3538.34 325.482 786.046 12255.9 2054.11 989.325 3539.68 3317.22
1.234e+06 2489.84 2518.63 1557.48 3531.82 3927.68 5531.52 6363.95 10692.8 5912.07 549.869 2092.74 2121.19 4368.66 251.826 3113.03 5345.57 294.412 1018.25 2273.41 4532.92 3238.11 236.295 4342.01 12358.4 3162.45 3447.87 1338.15 613.537 763.573 3445.58 569.356 6317.73 1105.29 3555.83 326.389 783.406 12273.7 2069.62 977.199 3560.95 3324.33
1.236e+06 2495.35 2521.98 1557.32 3535.78 3945.31 5534.79 6396.47 10758.6 5944.83 549.206 2106.18 2113.74 4369.47 250.765 3118.12 5358.83 292.98 1015.53 2291.03 4552.79 3235.05 233.651 4315.94 12360.2 3157.15 3451.38 1340.34 606.574 763.042 3458.77 562.798 6333.43 1113.69 3575.11 324.46 780.517 12295.8 2087.77 965.812 3582.03 3331.32
1.238e+06 2497.44 2528.7 1560.35 3542.32 3967.79 5534.73 6431.02 10827.8 5979.76 546.068 2115.9 2111.5 4370.17 249.235 3126.55 5370.09 290.765 1011.18 2303.34 4565.73 3228.64 231.501 4291.01 12369.9 3148.78 3457.13 1342.46 600.114 762.396 3471.4 555.696 6347.04 1120.97 3593.16 324.638 775.316 12309.7 2106.88 952.246 3603.87 3338.08
1.24e+06 2497.01 2538.68 1559.7 3553.54 3983.44 5525.87 6469.02 10890.3 6008.15 544.423 2128.48 2111.9 4369.79 248.059 3136.66 5381.47 286.927 1002.99 2316.92 4579.38 3221.77 232.581 4262.17 12367.8 3144.52 3464.95 1343.85 595.092 758.927 3482.42 549.496 6356.72 1129.06 3610.3 325.846 765.366 12320 2124.67 940.768 3630.06 3343.98
1.242e+06 2497.32 2552.59 1560.33 3559.56 3996.46 5515.26 6499.52 10945.9 6035.4 543.871 2141.76 2108.97 4371.93 249.18 3146.56 5392.97 285.476 996.532 2332.88 4587.17 3215.1 232.175 4237.88 12364.3 3139.13 3472.7 1349.16 594.297 754.645 3492.41 542.944 6361.64 1138.4 3637.53 325.949 755.547 12336.2 2141.7 930.721 3652.77 3349.87
1.244e+06 2493.3 2563.91 1565.78 3564.79 4007.09 5507.17 6528.3 11003.6 6063.25 546.869 2159.26 2104.84 4373.01 249.742 3152.52 5401.05 284.247 984.314 2350.71 4589.61 3209.34 235.446 4216.88 12361.9 3138.27 3479.63 1354.65 589.527 750.985 3503.07 534.361 6372.39 1144.98 3665.39 325.832 744.996 12356.4 2162.89 924.808 3676 3356.03
1.246e+06 2491.04 2573.15 1573.25 3570.59 4019.27 5495.95 6553.17 11059.6 6090.39 550.222 2179.4 2101.54 4377.5 247.815 3158.28 5411.36 282.97 973.848 2369.83 4591.06 3204.88 237.883 4195.11 12359.9 3135.38 3490.68 1360.67 586.879 747.149 3511.82 526.623 6385.64 1153.44 3698.2 327.892 733.539 12378.7 2184.07 923.138 3697.01 3362.72
1.248e+06 2495.55 2584.46 1578.5 3571.57 4032.34 5481.45 6575.39 11117 6117.67 552.215 2198.88 2101.4 4384.24 247.432 3163.45 5423.32 284.951 961.615 2390.66 4595.62 3198.63 241.793 4171.91 12345.8 3135.95 3499.62 1364.56 580.031 742.634 3518.9 519.727 6392.93 1161.11 3732.38 331.592 718.674 12394 2200.23 919.366 3718.41 3368.65
1.25e+06 2500.97 2596.88 1586.62 3575.7 4049.42 5469.47 6593.99 11173 6154.37 554.715 2219.65 2103.06 4394.11 247.856 3167.65 5428.31 284.561 947.321 2410.36 4600.58 3190.45 245.794 4140.85 12338.5 3139.01 3504.47 1370.66 574.076 736.583 3531.04 512.98 6399.42 1173.01 3763.53 334.342 706.246 12407 2219.7 912.465 3738.04 3374.92
1.252e+06 2505.55 2603.12 1591.56 3578.76 4065.8 5453.27 6606.34 11229 6189.99 556.516 2240.41 2102.66 4397.97 248.04 3169.01 5436.32 284.728 936.282 2431 4607.98 3183.8 249.956 4114.21 12335.1 3138.36 3510.51 1375.5 569.617 729.643 3538.96 506.034 6405.29 1180.48 3798.31 336.216 695.081 12411.6 2238.25 905.576 3756.01 3380.32
1.254e+06 2509.77 2611.66 1596.66 3586.4 4082.92 5430.34 6622.5 11288.1 6222.44 561.568 2259.61 2098.67 4397.95 244.235 3172.08 5437.33 280.624 921.511 2447.09 4609.54 3178.27 252.836 4087.64 12333.2 3138.82 3513.83 1374.42 569.517 722.885 3548.27 499.011 6407.89 1185.63 3836.43 339.397 681.446 12416.9 2259.36 896.851 3772.24 3384.9
1.256e+06 2516.02 2617.12 1599.57 3595.03 4098.43 5406.85 6643.32 11349.4 6246.63 565.236 2276.57 2094.71 4391.74 238.882 3172.36 5439.4 277.565 909.161 2460.45 4611.25 3165.26 256.806 4063.44 12334.3 3138.49 3514.21 1373.94 570.27 715.11 3554.52 490.817 6412.51 1184.81 3870.85 342.211 670.732 12417.7 2279.85 883.704 3786.77 3388.4
1.258e+06 2523.91 2623.33 1605.09 3607.95 4114.23 5389.89 6660.57 11406.2 6279.88 570.605 2291.88 2094.18 4389.35 234.702 3169.73 5436.31 275.11 895.298 2474.34 4610.71 3152.39 258.372 4046.84 12338.4 3141.1 3517.56 1375.29 571.998 709.884 3559.33 481.408 6409.76 1185.92 3904.04 341.454 661.078 12412.1 2296.4 869.842 3797.39 3392.09
1.26e+06 2532.18 2625.71 1611.4 3621.6 4129.99 5375.92 6679.84 11461.6 6307.47 575.763 2309.32 2095.51 4381.03 230.151 3167.9 5432.93 271.133 876.554 2487.79 4603.6 3141.21 260.65 4037.19 12348.2 3144.57 3524.84 1374.76 575.196 706.86 3568.12 475.271 6403.61 1189.34 3934.99 341.787 651.517 12412.3 2313.43 859.478 3810.26 3396.27
1.262e+06 2546.08 2635.44 1617.48 3632.41 4143.21 5362.5 6694.31 11513.9 6341.33 582.078 2326.15 2098.49 4369.02 225.543 3170.37 5430.64 267.233 856.968 2501.28 4598.19 3127.31 263.781 4023.89 12353.5 3145.81 3533.67 1381.82 581.817 703.626 3579.38 470.726 6392.75 1189.72 3960.7 344.002 642.093 12422.3 2328.49 845.916 3821.46 3400.63
1.264e+06 2561.5 2647.71 1625.05 3642.56 4160.95 5348.32 6702.05 11569.9 6377.55 589.804 2342.22 2103.17 4353.49 220.293 3168.03 5434.68 265.267 839.608 2512.79 4592.85 3107.45 268.294 4015.92 12354 3151.91 3544.74 1386.75 584.44 703.084 3589.49 468.449 6376.84 1189.51 3982.9 346.522 633.655 12428.2 2342.73 835.705 3831.58 3405
1.266e+06 2574.27 2663.26 1631.13 3656.5 4176.72 5327.5 6717.79 11613.4 6413.94 596.083 2360.92 2106 4338.64 213.611 3168.16 5446.51 262.966 822.903 2525.92 4584.82 3086.77 273.238 4010.27 12345.8 3157.73 3552.48 1392.38 590.341 700.562 3598.52 464.136 6361.19 1187.74 4008.8 348.967 626.329 12454.1 2358.5 825.542 3844.2 3409.72
1.268e+06 2586.93 2673.37 1635.87 3660.46 4195.09 5303.94 6723.54 11658.7 6455.18 601.015 2379.5 2112.62 4323.76 210.048 3169.57 5454.35 261.555 806.306 2547.48 4581.77 3070.42 277.776 3997.32 12331.6 3164.65 3561.8 1401.54 596.112 700.924 3608.15 461.176 6342.31 1183.87 4033.85 347.629 616.788 12480.5 2373.56 813.624 3859.81 3414.11
1.27e+06 2599.38 2683.47 1643.41 3665.47 4217.81 5284.05 6733.38 11696.6 6498.38 608.084 2396.41 2119.32 4312.92 205.797 3165.7 5461.17 260.689 796.823 2565.57 4579.01 3053.63 281.804 3987.03 12311.1 3172.35 3569.73 1407.74 601.825 700.181 3621.24 455.871 6320.16 1179.38 4056.31 346.418 607.115 12511.4 2386.69 802.849 3875.87 3418.56
1.272e+06 2606.92 2695.49 1650.26 3665.41 4238.26 5268.39 6736.13 11730.7 6541.71 616.822 2411.62 2126.56 4299.76 203.384 3163.42 5468.54 259.746 790.105 2582.94 4571.57 3034.19 285.106 3976.76 12285.2 3183.16 3582.89 1412.03 610.087 702.146 3629.98 451.787 6297.65 1173.67 4071.37 345.181 601.183 12535.4 2401.14 785.924 3894.7 3422.18
1.274e+06 2618.14 2706.78 1659.26 3665.89 4260.04 5256.78 6747.89 11764.7 6588.48 626.477 2426.09 2138.53 4292.05 201.692 3160.52 5472.08 259.437 785.205 2599.06 4566.29 3015.4 288.658 3973.31 12264.8 3192.52 3599.49 1415.33 614.693 701.603 3639.87 447.757 6285.16 1170.86 4088.2 343.203 594.292 12554.3 2418 767.636 3910.87 3427.04
1.276e+06 2628.42 2723.24 1665.85 3673.54 4282.21 5243.8 6772.59 11798 6632.61 635.238 2438.37 2148.01 4279.81 201.453 3161.67 5477.98 262.109 775.703 2612.63 4558.7 2991.97 290.975 3969.93 12238.9 3198.33 3610.15 1415.34 619.765 702.038 3650.11 443.118 6280.12 1172.14 4102.5 339.41 589.173 12567.7 2438.48 745.741 3926.67 3431.61
1.278e+06 2635.96 2737.16 1672.5 3675.32 4310.57 5234.88 6806.31 11831.7 6681.25 643.903 2457.4 2161.71 4267.59 200.004 3159.52 5488.84 265.751 765.286 2627.13 4541.83 2968.38 295.047 3968.17 12222.4 3203.41 3619.03 1414.89 625.782 703.891 3661.09 437.713 6270.64 1178.18 4113.07 334.009 581.097 12584.1 2460.75 725.499 3945.85 3436.94
1.28e+06 2638.68 2750.1 1680.09 3680.91 4337.5 5226.5 6841.98 11860 6725.96 652.171 2473.64 2177.83 4259.94 198.14 3158.97 5499.64 267.205 759.693 2636.1 4529.93 2943.21 296.732 3963.32 12203.2 3213.16 3623.48 1414.51 631.549 703.279 3676.32 434.813 6268.31 1179.84 4129.93 327.744 570.613 12589.2 2482.57 701.719 3960.02 3441.71
1.282e+06 2644.44 2767.46 1688.84 3686.65 4363.85 5218.27 6882.54 11894.5 6771.84 658.554 2489.64 2195.67 4247.7 193.396 3158.12 5511.84 266.6 750.892 2649.24 4514.68 2923.74 299.156 3958.85 12188 3222.87 3626.47 1414.38 635.345 703.141 3690.59 434.02 6269.67 1178.21 4147.6 319.738 567.821 12592.6 2506.83 682.405 3971.16 3447.18
1.284e+06 2652.01 2774.04 1697.8 3692.06 4389.81 5208.14 6920.15 11942.4 6817.62 666.753 2502.33 2212.68 4235.72 187.423 3153.55 5525.35 266.104 744.491 2659.33 4505.09 2891.17 301.967 3953.59 12172.3 3229.2 3628.9 1415.02 641.236 699.731 3705.79 434.008 6270.62 1180.46 4165.8 308.873 566.876 12590.1 2531.59 663.334 3981.35 3452.12
1.286e+06 2657.8 2781.01 1705.08 3701.75 4415.07 5200.66 6951.06 11998.4 6878.57 676.271 2513.31 2228.3 4218.82 182.237 3152.73 5543.97 265.121 737.112 2668.16 4493.43 2856.26 307.461 3951.79 12166.6 3240.03 3636.08 1415.19 646.298 699.694 3714.93 431.421 6264.54 1188.27 4184.57 300.412 566.017 12595.4 2555.27 644.731 3996.43 3458.26
1.288e+06 2661.5 2789.85 1710.97 3705.39 4436.24 5198.86 6976.29 12056.3 6939.47 684.496 2517.93 2241 4205.24 175.695 3153.96 5562.96 266.649 734.257 2679.27 4478.24 2826.37 313.401 3948.97 12147.1 3251.09 3639.59 1416.48 649.714 702.169 3724.18 428.166 6253.08 1193.74 4203.81 291.768 565.75 12604 2577.03 627.203 4011.12 3463.73
1.29e+06 2669.13 2806.63 1722.62 3699.08 4461.82 5197.39 7000.13 12124.1 6998.21 694.268 2522.66 2252.39 4188.99 171.979 3160.54 5584.1 268.379 736.109 2690.36 4467.26 2796.88 318.163 3952.36 12130 3254.43 3650.15 1419.05 654.732 702.713 3733.86 424.595 6230.88 1196.97 4217.01 283.959 566.474 12609 2602.52 610.388 4020.78 3469.77
1.292e+06 2676.69 2822.94 1734.79 3691.56 4479.97 5194.16 7031.11 12188 7058.38 704.825 2532.93 2265.44 4168.62 162.555 3166.93 5606.51 271.119 737.929 2700.03 4453.79 2771.67 319.591 3955.58 12111.7 3253.99 3660.23 1421.09 662.054 700.022 3742.52 419.369 6214.39 1196.83 4232.52 279.922 567.641 12612.8 2627.52 595.544 4025.11 3475.46
1.294e+06 2684.35 2835.23 1745.52 3687.15 4503.88 5189.04 7059.44 12246.3 7119.92 715.035 2543.41 2278.56 4151.37 153.443 3173.94 5641.16 272.059 740.892 2707.86 4432.83 2749.1 321.717 3955.53 12086.7 3257.76 3668.8 1424.97 669.097 700.33 3753.38 415.054 6209.03 1197.39 4242.17 276.994 569.616 12612.9 2656.76 579.157 4023.6 3481.29
1.296e+06 2690.27 2853.8 1760.47 3689.61 4527.15 5176.59 7091.79 12304.7 7182.11 727.332 2554.12 2293.29 4134.97 148.077 3180.4 5679.29 273.572 747.324 2715.34 4413.41 2724.42 324.038 3958.59 12062.4 3263.35 3678.72 1428.38 675.28 698.402 3760.54 410.777 6206.58 1197.05 4243.25 272.708 572.143 12613.6 2681.7 562.744 4027.6 3487.65
1.298e+06 2695.77 2873.05 1775.82 3683.74 4553.75 5163.55 7129.29 12363.8 7249.43 739.04 2561.94 2307.91 4124.09 141.472 3183.4 5713.63 274.35 750.725 2718.09 4391.1 2702.45 327.576 3956.12 12045.2 3272.04 3688.39 1426.32 680.495 701.253 3772.92 402.184 6196.87 1199.87 4250.48 272.726 574.506 12613.5 2711.98 549.675 4024.27 3494.07
1.3e+06 2706.91 2893.02 1792.16 3676.18 4587.2 5145.11 7157.52 12416.1 7319.59 748.353 2573.39 2317.27 4107.73 138.209 3185.4 5750.13 272.992 752.891 2724.65 4362.33 2678.79 332.61 3959.66 12033.3 3274.67 3700.28 1423.45 687.265 705.821 3786.57 395.91 6183.81 1206.61 4254.97 270.211 578.861 12600.1 2750.22 534.945 4027.25 3500.31
1.302e+06 2709.12 2921.05 1809.6 3667.15 4620.84 5131.52 7184.24 12464 7389.4 760.45 2582.29 2332.06 4092.14 138.386 3183.38 5782.69 273.121 755.536 2733.7 4340.05 2653.38 337.235 3958.21 12034 3279.63 3721.17 1417.25 695.847 705.851 3800.51 389.087 6171.1 1209.47 4255.65 268.922 584.12 12590.1 2788.92 516.52 4024.82 3506.81
1.304e+06 2711.27 2949.26 1825.84 3659.38 4648.04 5110.35 7205.13 12505.7 7458.24 769.962 2591.94 2346.96 4075.74 139.515 3191.92 5811.18 273.759 757.465 2736.71 4322.38 2630.04 343.759 3955.39 12026.4 3286.34 3742.2 1411.11 706.165 709.567 3816.53 381.761 6159.61 1210.61 4261.44 269.467 588.948 12589.1 2825.45 504.065 4025.74 3513.36
1.306e+06 2706.66 2974.17 1844.59 3643.88 4664.56 5085.85 7230.38 12558.8 7531.61 778.843 2592.29 2369.4 4057.34 141.164 3196.71 5838.74 274.857 761.595 2742.22 4300.09 2606.39 348.39 3960.18 12016.4 3291.76 3767.86 1405.71 720.194 716.028 3826.15 373.856 6151.91 1209.47 4262.45 271.34 592.465 12588.5 2859.93 496.619 4032.21 3519.79
1.308e+06 2695.36 2999.39 1862.67 3631.49 4681.31 5057.94 7258.6 12607.9 7609.5 788.655 2598.19 2390.75 4045.73 143.502 3203.56 5869.36 275.063 770.57 2746.38 4277.22 2586.07 354.333 3953.13 12013.9 3293.53 3787.97 1396.79 728.405 717.802 3845.04 366.556 6148.14 1212.29 4266.95 276.034 596.725 12586.1 2888.43 485.584 4040.77 3526.44
1.31e+06 2683.74 3024.23 1878.34 3618.37 4695.43 5031.12 7286.56 12670.1 7689.73 802.942 2592.87 2412.51 4032.88 143.451 3211.21 5897.04 278.447 774.982 2751.47 4257.07 2572.09 364.277 3947.11 12009.4 3292.57 3809.76 1392.67 737.107 718.663 3859.27 358.673 6147.37 1209.28 4268.08 278.648 603.314 12578.2 2919.09 482.492 4042.94 3533.09
1.312e+06 2675.13 3062.04 1889.92 3606.71 4712.47 5008.18 7312.35 12743.3 7768.11 817.668 2589.05 2441.06 4015.32 143.74 3217.03 5912.26 281.764 784.888 2759.65 4229.62 2553.13 373.425 3940.36 11991.4 3286.9 3829.32 1388.57 743.463 716.674 3869.45 351.718 6148.29 1208.24 4272.42 277 611.914 12572.5 2952.42 483.296 4049.27 3539.75
1.314e+06 2666.45 3100.2 1905.7 3597.19 4731.25 4984.16 7336.39 12814.3 7850.81 832.732 2577.3 2464.16 4001.5 144.815 3217.55 5920.03 284.254 794.797 2767.69 4198.85 2532.21 383.842 3935.44 11988.1 3287.82 3854.46 1382.24 753.4 713.93 3885.68 346.879 6140.08 1208.34 4286.65 276.792 619.029 12572.5 2988.59 482.332 4057.61 3547.15
1.316e+06 2668.52 3138.51 1922.59 3588.3 4751.21 4949.9 7362.04 12883 7932.58 847.04 2571 2489.03 3991.64 145.521 3216.06 5926.52 289.687 796.289 2769.73 4179.29 2517.68 391.079 3931.29 11986.7 3296.17 3882.81 1377.54 766.543 709.301 3899.66 343.384 6127.15 1207.79 4299.5 276.764 627.934 12577.2 3024.89 482.313 4067.11 3555.28
1.318e+06 2670.17 3174.91 1940.7 3578.7 4776.51 4925.23 7398.32 12961 8018.67 863.87 2564.22 2520.87 3979.32 151.484 3217.88 5938.07 296.096 796.052 2773.97 4160.39 2497.54 401.266 3926.78 11993.7 3308.21 3905.69 1372.79 778.872 706.28 3915.35 338.929 6119.03 1212.65 4309.17 278.101 631.836 12579.4 3055.4 481.707 4082.53 3565.04
1.32e+06 2667.21 3205.46 1957.94 3563.58 4807.98 4901.34 7426.26 13045.3 8106.24 878.887 2561.4 2552.78 3974.46 156.484 3223.85 5941.42 301.109 799.189 2781.04 4144.7 2479.25 411.139 3917.35 11999.8 3313.19 3927.28 1366.59 793.964 702.083 3923.9 333.135 6113.95 1215.82 4318.25 279.24 637.332 12599.9 3076 484.031 4092.32 3574.53
1.322e+06 2663.77 3234.43 1976.97 3558.77 4846.8 4875.49 7462.56 13132.8 8187.23 892.668 2556.9 2580.33 3970.63 162.87 3232.66 5950.14 306.201 798.59 2785.72 4132.72 2468.85 421.17 3914.54 12002.7 3319.04 3953.25 1363.17 808.458 692.575 3937.16 326.484 6104.18 1219.14 4329.06 282.82 642.842 12623 3092.26 488.7 4099.69 3584.93
1.324e+06 2661.49 3269.66 1991.39 3558.85 4866.91 4849.8 7504.23 13216.5 8263.8 906.542 2547.21 2607.63 3967.06 170.449 3242.55 5961.26 312.478 800.778 2785.55 4126.76 2460.54 429.813 3914.49 12014.4 3325.25 3967.61 1355.07 821.637 681.312 3947.42 320.342 6099.87 1223.58 4333.86 288.449 648.388 12633.7 3105.69 491.337 4111.26 3594.62
1.326e+06 2656.12 3307.19 2008.8 3555.7 4892.8 4821.97 7531.46 13298.5 8337.88 920.428 2534.48 2628.12 3961 176.428 3256.09 5971.01 319.104 797.616 2792.19 4114.68 2455.56 436.636 3926.27 12016 3324.95 3976.03 1345.77 836.482 670.605 3961.29 312.524 6101.51 1224.32 4342.08 292.644 653.255 12652.9 3115.45 497.176 4118.54 3603.54
1.328e+06 2646.48 3345.94 2025.64 3555.46 4925.03 4794.77 7564.27 13357.4 8400.7 935.155 2534.1 2643.13 3949.23 181.744 3266.4 5985.89 322.561 793.855 2804.61 4097.95 2454.2 445.482 3945.46 12016.7 3325.35 3976.47 1338.59 851.993 661.239 3975.29 307.033 6090.53 1227.65 4357.37 294.334 656.896 12676.1 3119.23 502.583 4120.29 3611.83
1.33e+06 2642.45 3377.59 2043.21 3548.6 4959.34 4769.17 7599.85 13405.5 8462.34 948.733 2528.96 2658.3 3940.73 190.366 3271.68 5995.47 326.981 797.55 2821.06 4085.58 2454.67 454.884 3963.06 12021.8 3319.47 3978.83 1327.59 863.176 652.37 3999.15 302.659 6084.8 1230.06 4366.93 295.472 660.351 12697.2 3125.7 512.715 4117.85 3620.06
1.332e+06 2633.17 3416.55 2057.82 3537.83 4993.32 4735.86 7636.38 13452.6 8520.63 960.269 2526.93 2665.71 3931.15 199.145 3279.2 6016.23 326.888 804.116 2833.53 4074.91 2458.52 463.087 3982.39 12020.7 3323.31 3987.58 1319.59 876.229 646.914 4014.8 296.398 6087.78 1233.24 4368.93 299.171 671.578 12721.2 3136.41 527.191 4114.97 3628.81
1.334e+06 2627.49 3455.28 2068.37 3521.12 5032.7 4704.4 7680.27 13513.6 8577.52 969.496 2535.47 2676.21 3919.17 211.824 3286.42 6037.35 327.042 817.515 2850.52 4069.24 2470.77 475.157 4003.48 12018.9 3325.41 3990.81 1311.75 888.521 642.626 4030.09 287.904 6087.52 1234.32 4366.71 303.371 678.096 12738.3 3147.92 539.53 4113.84 3638.4
1.336e+06 2620.89 3487.62 2076.69 3499.62 5074.25 4667.98 7725.52 13580.4 8618.86 976.825 2528.55 2691.28 3918.95 224.608 3300.53 6053.06 332.22 834.926 2869.56 4068.38 2483.46 489.641 4027.16 12024.5 3320 3989.35 1305.02 900.03 639.393 4045.29 283.3 6094.09 1229.34 4363.96 308.627 685.886 12745.3 3157.64 551.949 4110.46 3647.63
1.338e+06 2614.07 3518.08 2085.9 3484.1 5114.82 4619.3 7755.98 13656 8660.08 978.878 2518.24 2705.56 3913.68 236.618 3315.17 6059.71 334.039 849.058 2893.67 4067.32 2501.48 501.013 4054.73 12025.4 3309.17 3985.33 1301.76 906.815 637.864 4061.66 276.639 6099.08 1224.67 4357.1 311.509 697.578 12748.1 3171.22 563.456 4113.14 3655.7
1.34e+06 2602.58 3531.16 2085.68 3483.9 5159.29 4581.64 7791.28 13719 8697.84 979.301 2495.83 2715.41 3911.72 252.493 3330.03 6065.87 336.689 857.32 2914.47 4074.49 2527.06 508.882 4080.54 12032.4 3291.22 3971.1 1310.1 913.015 640.608 4079.85 270.549 6095.39 1218.58 4354.52 311.368 705.464 12733.4 3181.24 576.557 4119.18 3662.68
1.342e+06 2591.11 3528.78 2091.67 3487.42 5204.1 4562.77 7826.39 13788.4 8721.03 979.889 2482.78 2720.76 3911.06 262.759 3343.09 6078.28 339.629 864.193 2936.63 4076.23 2550.4 515.155 4118.1 12030.8 3275.7 3968.5 1318.6 923.621 638.254 4098.79 266.385 6088.91 1215.56 4355.56 310.622 716.61 12738.5 3184.71 584.226 4124.41 3670.51
1.344e+06 2585.39 3519.7 2091.28 3488.17 5242.09 4545.57 7863.92 13859.4 8736.46 988.314 2467.68 2724.13 3916.82 271.725 3353.66 6067.2 345.015 866.103 2965.13 4070.67 2572.32 517.255 4156.54 12032.9 3266.09 3969.03 1323.79 941.192 635.566 4113.19 265.087 6087.76 1209.27 4362.21 310.395 727.063 12757.2 3192.44 590.751 4130.6 3678.23
1.346e+06 2578.46 3517.19 2093.79 3496.11 5275.79 4521.73 7892.44 13944.6 8750.36 999.48 2453.88 2737.56 3920.57 279.958 3365.01 6053.17 348.437 872.875 2993.2 4062.14 2597.53 515.393 4197.27 12042.7 3264.97 3975.06 1328.2 962.146 631.705 4122.87 263.583 6085.38 1202.58 4362.62 314.033 729.696 12769.9 3207.8 600.06 4125.08 3686.38
1.348e+06 2565.76 3506.87 2096.09 3511.53 5308.67 4495.68 7930.39 14020.7 8748.19 1013.6 2436.33 2740.71 3919.24 288.648 3376.04 6039.04 350.171 881.957 3013.81 4049.74 2627.86 515.966 4232.39 12066 3258.86 3973.76 1331.63 981.418 628.498 4128.97 261.821 6084.25 1196.58 4367.53 315.04 733.51 12773.6 3224.41 609.948 4121.32 3693.17
1.35e+06 2558.86 3495.41 2103.63 3536.68 5344.82 4475.82 7961.39 14115 8747.58 1030.86 2421.12 2748.36 3920.33 298.68 3390.28 6026.59 352.158 892.637 3038.95 4039.74 2650.98 514.335 4277.25 12092.3 3246.2 3977.3 1330.92 1000.53 625.1 4137.38 264.16 6065.79 1188.12 4367.12 313.462 743.827 12774.9 3242.56 618.405 4108.62 3700.96
1.352e+06 2547.51 3487.49 2114.15 3560.76 5393.84 4457.01 7996.29 14205.2 8767.96 1049.17 2408.63 2737.79 3921.22 305.672 3406.97 6011.25 356.467 909.649 3061.64 4026.14 2669.2 514.337 4316.15 12139.8 3227.43 3980.86 1331.07 1019.98 622.408 4137.93 264.227 6052.5 1181.28 4365.74 316.721 753.95 12783.5 3254.2 624.827 4098.79 3709.49
1.354e+06 2531.32 3484.23 2121.57 3593.86 5448.77 4432.09 8033.98 14295.4 8797.73 1061.38 2402.71 2724.08 3926.08 313.053 3429.99 6010.33 357.085 926.482 3079.82 4024.13 2690.61 516.589 4358.83 12181.8 3212.37 3980.55 1330.19 1035.58 623.991 4138.5 262.389 6036.11 1168.92 4360.95 317.933 769.499 12777.6 3276.58 626.41 4094.34 3718.85
1.356e+06 2521.04 3478.49 2134.02 3618.42 5500.43 4409.26 8075.07 14397 8818.32 1072.37 2399.49 2713.97 3934.94 317.693 3450.71 5997.17 353.397 942.605 3096.95 4025.91 2706.22 520.495 4402.62 12238.4 3177.18 3977.62 1335.69 1053.9 626.522 4138.56 256.165 6014.34 1157.69 4357.77 321.653 785.83 12775.7 3290.33 631.446 4092.47 3727.95
1.358e+06 2507.14 3476.61 2145.03 3639.63 5546.56 4394.36 8104.61 14488.4 8837.45 1082.82 2399.27 2702.58 3936.04 319.913 3472.96 5983.09 354.914 955.286 3104.67 4024.66 2722.75 520.428 4447.7 12287.2 3153.89 3967.91 1338.7 1071.66 628.182 4126.7 251.085 5980.16 1138.2 4360.34 323.144 806.717 12774.8 3295.84 635.691 4092.65 3734.99
1.36e+06 2491.8 3471.75 2151.54 3658.77 5594.97 4383.67 8138.41 14576.8 8869.56 1096.63 2406.93 2692.1 3944.29 320.193 3492.73 5961.99 356.461 970.649 3113.41 4028.24 2740.24 517.206 4472.9 12334.9 3133.18 3969.34 1335.95 1090.05 627.036 4110.79 246.151 5945.34 1109.28 4372.47 325.471 820.125 12780.5 3297.59 639.751 4083.91 3741.83
1.362e+06 2481.55 3467.13 2163.01 3670.74 5642.27 4365.2 8179.19 14679.9 8905.33 1116.84 2413.69 2684.51 3948.4 319.271 3507.73 5939.77 356.095 982.474 3130.52 4020.94 2758.15 516.001 4492.24 12378.8 3114.44 3972.05 1335.43 1106.94 625.249 4096.93 244.375 5918.07 1080.58 4387.42 334.606 825.279 12777 3300.39 640.336 4071.36 3748.75
1.364e+06 2475.29 3472.49 2178.82 3687.03 5684.68 4354.67 8214.77 14792.8 8935.81 1134.8 2421.39 2673.34 3946 316.533 3516.85 5916.48 360.229 996.151 3144.92 4011.31 2777.47 517.916 4514.04 12423.9 3092.88 3963.71 1337.03 1121.08 623.758 4084.57 240.65 5900.72 1057.3 4402.52 340.744 835.652 12762.4 3299.34 640.251 4059.44 3755.74
1.366e+06 2467.23 3480.84 2186.65 3702.07 5726.67 4341.13 8243.82 14889.7 8965.46 1152.25 2434.98 2668.9 3957.8 317.296 3527.77 5889.95 367.031 1015.77 3150.68 4008.64 2794.89 518.204 4534.04 12457.1 3065.67 3943.24 1339.86 1129.84 625.313 4072.46 233.915 5877.48 1032.87 4411.48 345.303 843.842 12744.5 3292.82 632.549 4054.5 3761.11
1.368e+06 2457.28 3491.81 2183.03 3712.03 5765.75 4313.47 8271.81 14989.4 9015.82 1166.78 2441.81 2658.75 3961.53 315.815 3549.39 5856.2 368.388 1029.5 3148.55 4000.62 2814.06 517.12 4542.5 12469.2 3039.19 3919.66 1336.39 1142.07 628.294 4063.09 226.62 5857.86 1014.05 4420.24 350.622 844.513 12744.4 3296.17 615.024 4059.59 3764.96
1.37e+06 2450.9 3494.9 2172.18 3718.29 5813.89 4278.76 8286.96 15066 9065.18 1178.88 2445.45 2650.59 3966.43 311.904 3569.09 5828.25 366.841 1044.76 3150.49 4000.35 2829.72 519.858 4543.83 12498.5 3002.04 3899.84 1333.64 1159.29 630.232 4051.59 223.865 5838.86 1004.67 4424.97 354.854 842.045 12769.3 3301.26 598.943 4060.94 3768.71
1.372e+06 2433.76 3485.8 2164.96 3713.86 5862.69 4244.8 8319.38 15139.3 9094.43 1189.24 2448.38 2637.46 3967.5 311.355 3584.99 5803.89 366.206 1059.95 3162.53 3984.97 2840.16 523.577 4533.81 12536.6 2970.98 3881.23 1337.86 1176.99 635.321 4032.79 221.711 5823.65 999.288 4415.5 360.155 836.931 12775.6 3317.15 589.417 4059.07 3771.08
1.374e+06 2411.91 3494.89 2155.3 3711.5 5902.04 4211.55 8342.87 15201.4 9113.76 1202.5 2446.74 2625.1 3977.38 310.257 3600.36 5778.25 363.463 1080.75 3172.3 3973.59 2855.21 526.342 4522.05 12568.4 2927 3871.23 1341.86 1195.18 634.353 4016.32 217.951 5809.1 992.255 4420.3 363.966 834.268 12795.1 3328.26 580.845 4069.92 3773.64
1.376e+06 2397.67 3504.12 2151.66 3720.71 5949.36 4195.6 8357.92 15256.5 9139.91 1215.29 2446.85 2607.85 3994.98 315.782 3614.88 5750.05 360.233 1095.53 3178.69 3953.98 2871.42 519.845 4499.83 12602.9 2892.15 3848.54 1349.02 1210.74 633.589 3994.91 214.007 5763.8 989.37 4426.65 366.905 833.331 12807.1 3343.84 578.923 4087.82 3776.06
1.378e+06 2389.49 3523.59 2147.06 3728.17 5997.38 4179.45 8369.79 15324.9 9164.48 1226.25 2452.77 2593.16 4015.7 316.051 3617.81 5731.88 364.237 1115.01 3181.59 3938.61 2872.5 515.979 4499.45 12638.6 2856.87 3827.22 1361.07 1231.71 629.93 3964.99 214.802 5710.45 981.048 4437.38 372.514 836.452 12830.9 3353.7 573.791 4100.96 3779.69
1.38e+06 2383.92 3526.18 2134.84 3734.74 6047 4163.36 8394.51 15378.2 9207.36 1236.45 2453.36 2577.15 4043.16 316.145 3620.65 5727.27 372.015 1142.49 3179.02 3923.35 2886.24 507.445 4492.76 12666.2 2825.59 3818.94 1362.72 1252.7 626.156 3929.26 213.93 5662.3 965.35 4443.44 380.241 839.19 12845.4 3370.68 570.538 4095.47 3782.89
1.382e+06 2380.63 3525.31 2114.81 3732.19 6082 4146.53 8406.68 15438.8 9249.69 1245.01 2449.07 2550.97 4072.98 309.306 3622.22 5720.08 377.959 1165.7 3179.35 3914.93 2913.67 498.684 4478.54 12704.3 2798.17 3808.82 1365.62 1271.17 623.744 3894.47 215.784 5630.3 953.686 4473.79 385.891 851.4 12858 3390.44 569.198 4093.02 3786.57
1.384e+06 2377.5 3528.03 2097.2 3732.65 6115.96 4129.99 8427.34 15502.2 9272.85 1247.64 2437.68 2532.1 4105 300.497 3634.42 5716.85 383.987 1194.29 3175.48 3906.22 2925.18 492.592 4459.88 12771.6 2759.51 3801.63 1372.44 1287.71 620.97 3864.13 217.281 5609.24 935.981 4490.38 389.327 857.065 12880.8 3412.8 573.723 4104.82 3791.12
1.386e+06 2368.08 3528.01 2069.95 3727.28 6147.89 4112.68 8434.4 15550.8 9308.14 1245.79 2433.82 2508.53 4135.96 295.268 3647.95 5726.83 387.079 1220.53 3166.77 3887.16 2942.42 486.487 4416.34 12824.2 2728.07 3811.97 1377.04 1300.1 619.192 3817.88 217.293 5603.61 928.569 4495.89 390.221 852.758 12910 3425.53 575.61 4122.39 3793.71
1.388e+06 2350.51 3539.51 2036.71 3717.35 6163.58 4117.53 8439.68 15585 9334.34 1248.16 2431.82 2486.83 4164.9 286.658 3656.54 5729.97 391.299 1244.07 3147.03 3877.56 2960.06 485.753 4377.42 12892.8 2695.9 3820.66 1382.83 1308.02 613.418 3784.5 214.516 5590 927.951 4497.78 387.324 853.529 12925.5 3431.86 576.205 4140.56 3795.39
1.39e+06 2334.32 3562.42 1999.22 3696.44 6184.76 4105.4 8440.75 15600.6 9362.99 1250.76 2444.76 2476.95 4196.46 286.736 3670.4 5712.64 394.95 1259.37 3137.22 3886.04 2975.69 484.094 4332.52 12963.7 2652.89 3834.38 1391.71 1317.29 609.455 3747.83 210.163 5587.89 927.616 4504.35 382.472 851.512 12939.8 3440.31 585.95 4161.01 3797.6
1.392e+06 2313.6 3595.25 1968.98 3696.78 6208.12 4090.23 8437.09 15615.3 9400.25 1254.46 2464.44 2455.58 4228.43 285.24 3681.72 5685.84 400.934 1273.24 3132.83 3892.57 2997.19 479.739 4289.94 13037.2 2619.41 3832.67 1400.2 1324.79 604.993 3705.57 203.746 5583.16 922.162 4489.27 371.981 846.095 12994.1 3439.95 596.747 4199.94 3800.49
1.394e+06 2296.45 3633.22 1943.54 3712.18 6224 4079.31 8424.04 15638.7 9445.92 1258.14 2486.18 2444.98 4266.83 282.549 3699.45 5661.46 405.405 1272.57 3143.62 3897.41 2992.68 474.009 4264.06 13108 2590.42 3823.45 1418.64 1326.27 594.688 3667.22 196.366 5572.98 912.263 4480.31 366.468 839.651 13050.5 3448.35 607.171 4242.27 3804.79
1.396e+06 2277.2 3663.94 1916.55 3741.09 6241.77 4067.66 8405.75 15630.4 9493.6 1258.97 2508.57 2431.74 4301.6 278.05 3705.2 5653.14 403.143 1270.51 3167.5 3875.12 2985.95 477.862 4239.51 13164.1 2551.71 3809.34 1430.32 1328.94 584.661 3634.51 185.268 5568.09 898.615 4484.31 359.265 825.443 13124.1 3448.09 615.318 4281.75 3807.22
1.398e+06 2265.8 3697.56 1883.94 3764.34 6261.28 4061.75 8385.92 15621.2 9526.62 1262.38 2523.3 2415.6 4337.73 269.045 3719.06 5659.39 402.486 1277.1 3201.56 3840.56 2985.52 480.721 4208.39 13201.3 2513.28 3795.88 1441.5 1331.2 577.987 3588.14 176.709 5555.83 876.79 4489.06 348.436 812.217 13190.9 3442.28 620.184 4337.26 3808.75
1.4e+06 2247.66 3745 1861.91 3771.06 6277.24 4057.46 8355 15617.4 9569.01 1265.11 2540.47 2417.08 4371.57 264.201 3727.85 5653.97 407.304 1281.2 3249.72 3804.23 2990.78 483.576 4194.69 13243.9 2473.67 3781.4 1442.88 1336.62 573 3540.58 171.511 5549.23 861.362 4507.84 342.338 793.322 13262.8 3438.97 633.857 4401.24 3812.7
1.402e+06 2229.19 3789.56 1834.09 3779.06 6315.49 4063.21 8331.16 15631.7 9607.58 1256.8 2551.78 2419.14 4411.89 259.927 3735.31 5644.44 409.611 1298.83 3308.02 3764.28 2987.45 481.541 4181.86 13289.4 2437.44 3770.01 1437.47 1340.01 571.769 3479.78 170.727 5542.75 843.785 4531.18 331.052 789.942 13323.5 3427.26 646.637 4457.76 3817.06
1.404e+06 2209.89 3821.54 1807.49 3804.19 6351.62 4082.3 8295.23 15660.9 9643.19 1249.68 2554.05 2424.29 4445.15 259.147 3741.26 5638.86 408.16 1327.64 3363.03 3734.84 2992.8 485.985 4171.09 13342.7 2398.6 3757.02 1439.89 1346.58 566.84 3415.53 166.939 5530.16 822.259 4557.8 318.399 793.331 13373.3 3430.13 656.29 4496.8 3822.13
1.406e+06 2197.89 3869.23 1775.1 3826.58 6380.34 4111.42 8246.36 15677.3 9651.73 1247.72 2544.77 2435.82 4486.58 256.542 3739.64 5641.91 405.759 1343.57 3410.82 3721.39 3004.49 483.369 4143.11 13381.1 2373.63 3750.67 1444.19 1352.22 558.587 3355.05 164.733 5515.33 804.736 4567.05 310.021 797.099 13395.1 3435.6 667.792 4522.29 3824.91
1.408e+06 2204.31 3906.42 1738.03 3858.17 6375.51 4144.87 8210.25 15685 9666.08 1239.28 2533.17 2446.8 4528.68 256.251 3742.02 5635.78 393.223 1348.24 3457.64 3707.52 3021.86 473.918 4112.23 13400.6 2362.93 3743.79 1449.56 1358.11 552.138 3300.82 154.737 5489.3 789.56 4588.76 305.374 795.567 13441.7 3452.94 674.055 4557.41 3827.57
1.41e+06 2217.03 3925.11 1698.39 3876.43 6361.72 4177.63 8184.5 15700.5 9681.14 1228.76 2512.69 2461.37 4570.27 257.062 3720.19 5635.66 379.102 1357.14 3503.58 3701.59 3043.69 471.597 4089.45 13425.8 2334.45 3757.42 1455.33 1362.47 550.925 3252.32 149.079 5462.85 763.306 4617.23 298.137 805.612 13515 3488.22 681.192 4569.45 3831.09
1.412e+06 2230.02 3957.66 1658.29 3906.3 6353.2 4218.91 8137.93 15730.7 9698.61 1206.25 2495.64 2450.83 4623.66 257.953 3703.81 5634.67 357.779 1360.97 3562.35 3707.22 3053.11 468.008 4052.96 13429.9 2307.24 3764.1 1455 1364.29 549.477 3185.71 143.177 5446.08 741.777 4671.77 294.835 811.567 13603.2 3506.58 686.046 4590.53 3834.45
1.414e+06 2230.4 4004.43 1617.74 3950.19 6334.6 4262.7 8083.44 15768.1 9726.3 1177.23 2486.48 2441.47 4676.98 266.03 3685.5 5616.32 348.847 1358.2 3618.63 3709.8 3061.21 460.31 4023.23 13452.4 2275.66 3776.66 1448.93 1359.97 549.439 3107.21 138.775 5460.21 712.972 4740.53 291.58 812.315 13693.5 3535.14 698.424 4592.09 3838.85
1.416e+06 2236.23 4044.45 1581.8 3964.04 6289.96 4289.11 8024.12 15833.2 9763.3 1155.21 2478.82 2453.92 4743.57 273.174 3666.24 5615.17 333.551 1356.76 3682.22 3705.72 3069.83 448.988 4003.96 13470 2259.31 3790.21 1440.52 1363.42 548.77 3031.03 135.771 5477.88 692.395 4814.94 287.831 819.726 13730.4 3547.4 716.588 4584.49 3843.1
1.418e+06 2234.71 4058.61 1551.19 3986.37 6250.53 4300.54 7976.76 15858.7 9809.3 1133.64 2463.18 2481.18 4801.69 291.809 3648.73 5578.68 327.283 1348.84 3742.89 3708.28 3070.25 443.777 4020.01 13487.4 2251.54 3804.29 1416.11 1357.45 550.233 2969.94 133.732 5498.21 675.528 4885.37 280.18 823.016 13778.7 3545.14 733.37 4574.22 3846.28
1.42e+06 2227.76 4066.6 1542.18 4031.73 6217.96 4316.62 7939.84 15896.8 9878.22 1115.51 2441.65 2502.79 4879.6 311.329 3624.96 5553.49 318.856 1343.24 3813.2 3719.29 3068.77 430.32 4031.24 13480.1 2248.5 3826.71 1395.53 1362.51 547.774 2912.36 132.848 5525.47 661.374 4955.4 276.473 819.364 13827.4 3570.71 745.022 4557.43 3852.93
1.422e+06 2235.17 4087.3 1530.69 4093.06 6186.94 4338.98 7920.65 15928.9 9960.07 1097.63 2428.68 2537.86 4956.89 330.68 3607.41 5498.17 306.745 1326.14 3891 3721.35 3068.18 406.165 4063.4 13473.4 2235.88 3822.92 1374.37 1361 544.611 2843.58 133.073 5566.63 652.841 5041.23 273.847 808.88 13889.5 3591.99 751.312 4530.98 3860.45
1.424e+06 2239.51 4129.28 1515.56 4166.14 6134.03 4352.02 7896.81 15956 10016.9 1074.69 2439.64 2559.14 5030.46 348.931 3614.5 5454.7 294.99 1307.39 3969.65 3715.05 3081.21 383.03 4107.93 13470.6 2205.53 3825.72 1351.66 1360.26 545.165 2789.1 130.224 5570.65 636.058 5100.09 267.993 809.791 13924.6 3620.78 767.394 4501.21 3866.61
1.426e+06 2241.63 4156.87 1483.56 4222.35 6085.23 4343.22 7897.08 15971.6 10083.1 1044.88 2450.15 2557.03 5102.65 356.187 3625.07 5408.7 282.876 1293.4 4050.59 3720.21 3090.92 359.554 4158.36 13479.7 2194.47 3802.46 1344.26 1354.51 544.8 2718.77 125.098 5605.13 621.275 5155.93 263.609 823.056 13962.3 3640.5 782.725 4450.73 3871.37
1.428e+06 2246.5 4177.36 1449.11 4278.23 6031.07 4326.57 7913.95 15991.9 10176.1 1012.74 2471.69 2558.92 5179.28 365.009 3633.16 5361.72 271.842 1295.44 4147.27 3715.18 3087.07 340.117 4233.39 13415.4 2187.26 3780.06 1344.65 1345.24 546.096 2661.81 127.266 5634.83 604.958 5216.79 254.311 835.683 13965.4 3667.59 800.698 4410.07 3876.54
1.43e+06 2251.5 4205.93 1415.47 4334.92 5961.59 4265.14 7917.66 16010.3 10311.7 974.383 2495.44 2581.59 5251.11 367.923 3637.02 5330.74 256.693 1295.19 4240.24 3720.57 3077.54 315.581 4297.67 13300.6 2168.79 3749.73 1352.54 1338.05 543.64 2615.99 128.76 5706.97 583.408 5267.27 250.672 843.999 13996.7 3682.79 804.822 4342.23 3879.82
1.432e+06 2248.57 4242 1390.11 4388.34 5842.3 4178.95 7965.66 16078 10443.7 946.346 2510.88 2614.27 5312.29 375.301 3638.28 5296.45 238.175 1320.49 4304.96 3746.57 3054.32 298.665 4400.73 13262.1 2138.41 3693.71 1367.64 1338.42 549.43 2558.7 125.928 5752.82 554.283 5311.55 255.322 846.673 14024.4 3683.77 811.177 4270.37 3884.5
1.434e+06 2237.6 4280.04 1353.6 4439.35 5727.19 4094.81 7992.7 16129.4 10606.9 918.97 2512.06 2663.5 5357.3 377.95 3635.58 5244.68 223.491 1357.89 4369.07 3786.77 3047.67 300.4 4519.64 13234.1 2118.02 3666.96 1383.02 1342.54 545.656 2463.58 127.064 5769.87 521.564 5374.12 263.14 840.696 14111 3667.65 838.493 4231.31 3891.88
1.436e+06 2225.58 4320.58 1328.63 4538.69 5619.09 4021 8031.78 16187.4 10748.8 866.968 2476.8 2718.94 5416.68 381.777 3614.39 5167.33 217.154 1397.56 4443.9 3859.42 3046.6 304.907 4646.62 13191 2107.17 3662.61 1400.4 1342.01 529.741 2372.74 137.49 5763.54 493.627 5472.16 269.793 825.607 14214.2 3680.69 874.407 4197.13 3902.88
1.438e+06 2226.79 4362.08 1305.62 4637.26 5497.13 3937.11 8026.53 16224.5 10911.6 824.201 2450.33 2769.03 5477.35 377.994 3598.41 5068.9 206.856 1445.85 4502.45 3951.65 3083.74 311.907 4752.54 13150.7 2086.71 3665.1 1407.92 1343.74 510.709 2302.87 141.037 5781.39 466.523 5584.88 275.373 825.451 14340.9 3704.82 899.54 4194.7 3915.8
1.44e+06 2235.7 4384.1 1299.72 4721.99 5348.18 3906.85 8055.69 16216.9 11059 770.197 2420.59 2803.04 5528.91 362.683 3580.61 4970.59 217.411 1497.63 4523.28 4036.79 3143.07 326.466 4865.5 13101.1 2074.02 3691.54 1424.28 1322.92 503.717 2213.9 148.909 5830.86 460.71 5698.41 273.3 813.653 14502.6 3744.1 911.643 4199.25 3929.74
1.442e+06 2217.24 4420.43 1288.9 4797.11 5205.54 3896.44 8092.32 16175.7 11210.3 733.459 2396.42 2858.02 5535.63 353.059 3548.03 4874.27 231.805 1540.6 4526.23 4100.14 3169.1 345.527 4986.74 13061.5 2053.14 3732.5 1448.49 1291.12 485.887 2144.84 144.536 5849.01 468.924 5798.4 268.677 814.649 14589.6 3770.01 931.142 4173.29 3938.22
1.444e+06 2175.17 4442.83 1278.91 4856.79 5090.9 3922.22 8167.26 16159.2 11305.8 706.23 2385.52 2894.64 5509.77 361.37 3500.55 4793.12 228.699 1582.49 4508.07 4153.46 3159.86 357.868 5124.41 13037.3 2042.69 3768.23 1466.42 1242.91 472.72 2076.19 141.737 5840.72 476.091 5875.94 269.143 822.977 14709.5 3809.12 929.817 4137.86 3944.61
1.446e+06 2148.08 4468.91 1263.94 4928.04 4998.81 3978.1 8248.79 16119.3 11359.6 672.772 2362.09 2903.36 5486.65 385.607 3410.24 4749.34 233.311 1643.88 4455.16 4143.09 3120 363.989 5233.35 13029.8 2039.27 3742 1486.9 1222.55 470.018 2009.82 127.653 5864.36 494.74 5991.21 276.599 802.513 14727.8 3892.5 910.043 4117.57 3947.04
1.448e+06 2143.17 4520.29 1238.38 4987.23 4921.37 4034.21 8360.42 16158.5 11413.8 653.076 2345.39 2969.39 5488.07 406.692 3320.59 4747.22 234.119 1717.21 4430.28 4121.2 3111.68 374.869 5356.1 13001.8 2033.61 3709 1499.61 1188.16 463.608 1994.05 117.188 5871.34 512.653 6084.7 289.435 801.95 14682 3938.65 901.964 4113.98 3956.43
1.45e+06 2135.56 4522.22 1216.08 5088.02 4870.5 4104.95 8462.9 16221.8 11401.5 642.327 2363.12 3050.22 5456.29 448.302 3206.21 4728.63 231.916 1780.42 4410.19 4120.96 3086.96 392.761 5470.58 13105.2 2021.65 3654.05 1516.78 1171.65 462.698 1957.05 98.9449 5894.11 530.234 6164.21 302.745 800.495 14666.1 3935.84 916.587 4142.68 3968.84
1.452e+06 2128.33 4574.04 1192.25 5156.07 4828.8 4178.57 8526.58 16326.3 11346.1 626.79 2352.6 3100.79 5450.97 496.987 3102.04 4725.87 219.458 1853.3 4365.56 4151.65 3090.97 413.575 5591.26 13306.1 2021.29 3563.11 1533 1126.19 459.487 1943.1 89.0945 5901.86 550.377 6211.61 312.176 817.644 14667 3971.63 934.222 4153.23 3984
1.454e+06 2112.87 4725.81 1162.85 5229.26 4754.81 4251.04 8527.35 16477.2 11263.1 607.898 2378.16 3145.89 5421.54 548.55 3040.93 4731.46 224.271 1885.57 4435.4 4189.2 3091.34 439.409 5665.97 13356.9 2042.74 3439.13 1552.4 1105.37 451.241 1932.34 83.8616 5961.65 565.013 6222.74 314.547 833.039 14576.2 3974.52 965.153 4169.19 3996.4
1.456e+06 2113.01 4856.07 1134.8 5223.24 4739.91 4382.24 8509.76 16664.8 11221 587.495 2392.25 3225.04 5352.37 597.113 2989.13 4738.27 234.552 1890.27 4475.42 4172.64 3093.07 459.296 5704.41 13375.4 2056.55 3323.12 1573.51 1082.02 449.226 1936.91 77.1957 6057.78 576.568 6262.04 317.267 866.387 14603.9 3972.23 980.123 4191.46 4011.44
1.458e+06 2130.64 5021.57 1109.98 5246.61 4741.92 4566.3 8546.6 16856 11105.9 553.652 2409.46 3253.21 5306.43 624.425 3025.49 4703.02 231.752 1894.44 4497 4232.14 3088.04 472.387 5764.91 13342 2092.36 3268.86 1581.99 1090.48 462.381 1962.77 70.55 6109.6 575.937 6249.04 312.939 903.356 14562 3919.2 994.915 4245.2 4028.13
1.46e+06 2120.77 5099.46 1078.83 5315.17 4825.24 4747.81 8575.89 16929.4 11000.3 519.267 2428 3298.04 5266.16 651.343 3116.15 4653.53 223.463 1908.69 4477.69 4282.71 3103.42 485.601 5790.21 13336.8 2118.82 3223.03 1570.89 1122.88 452.369 1929.66 69.664 6124.33 564.818 6275.73 314.226 967.309 14415.6 3928.92 1011.49 4248.98 4039.32
1.462e+06 2132.8 5177.08 1051.55 5411.31 4971.45 4827.86 8628.74 17028.4 10950 504.89 2481.1 3341.56 5185.88 654.887 3164.24 4668.97 224.1 1909.32 4433.86 4386.1 3068.95 499.128 5745.43 13340.6 2128.08 3185.92 1525.46 1152.65 448.294 1878.88 67.2941 6188.31 528.483 6310.88 326.641 1017.32 14360.9 3968.25 1039.24 4209.46 4053.11
1.464e+06 2206.05 5305.77 1006.76 5421.92 5029.59 4851.93 8575.02 16978.1 10918.2 514.352 2580.6 3384.43 5144.98 674.33 3142.41 4647.45 219.528 1963.84 4379.25 4492.98 2970.03 517.264 5741.78 13461 2171.96 3126.65 1480.69 1157.21 413.962 1878.51 57.5974 6270.42 528.97 6281.66 347.024 1095.47 14179 4049.34 1042.15 4100.66 4057.72
1.466e+06 2265.46 5409.82 935.882 5404.71 5034.29 4771.39 8606.24 16669.7 10770.2 493.436 2706.25 3383.4 5115.9 714.356 3152.29 4695.89 230.291 2015.23 4318.21 4593.48 2996.33 526.457 5712.5 13410.9 2308.02 3180.43 1471.21 1174.94 400.99 1884.86 62.9483 6413.36 508.907 6136.08 372.076 1184.7 13888.2 4191.96 1056.51 4156.95 4058.12
1.468e+06 2281.09 5274.04 911.748 5391.25 4986.58 4709.97 8360.52 16070.1 10734 450.182 2787.56 3378.73 5087.76 744.681 3002.4 4769.23 254.698 1912.2 4146.69 4719.7 3073.7 491.728 5730.99 13492.3 2453.24 3177.53 1385.82 1188.72 435.959 1835.72 44.5229 6498.69 519.205 6058.72 401.53 1249.77 13684.6 4259.89 1084.52 4216.42 4031.42
1.47e+06 2244.08 5312.56 876.418 5412.69 5071.78 4714.44 8212.91 15612.8 10625.4 423.292 2865.91 3308.97 5041.16 838.035 2873.43 4925 344.048 1847.9 4153.78 4683.39 3281.18 421.7 5851.78 13779 2486.43 3039.51 1335.51 1155.25 432.762 1925.08 34.3228 6313.2 536.853 6020.63 426.011 1345.49 13709.6 4336.9 1138.06 4141.98 4027.48
1.472e+06 2033.7 5470.09 925.257 5470.25 5047.07 4852 8140.23 15758.8 10535.7 450.713 2859.75 3162.44 5173.41 848.338 2844.74 4997.11 401.899 1610.43 4268.17 5050.1 3387.17 308.784 6168.31 14406.8 2612.51 2951.58 1220.57 1084 350.809 2073.8 72.184 5940.83 504.237 5974.09 393.18 1296.1 14245.6 4185.8 1082.97 4049.31 4055.22
