# Supplementary material for: Topological digestion drives time-varying rheology of entangled DNA fluids
Source: Nat Commun. 2022 Jul 28;13:4389. doi: 10.1038/s41467-022-31828-w (PMC9334285; doi:10.1038/s41467-022-31828-w)
Supplement: Supplementary file 3 — Source Data [file 41467_2022_31828_MOESM3_ESM.zip › SOURCE_DATA/DATA_FIG2/panel_c_MSD_semidilute/g3_SCMdigest.N40M800SS0.06.dat.0pc]

#t[t_LJ]	g3
0 0 0 0 0 0 0 0 0 0 0 0 0 0 0 0 0 0 0 0 0 0 0 0 0 0 0 0 0 0 0 0 0 0 0 0 0 0 0 0 0 0
2000 11.8466 11.6362 14.7815 11.2376 14.4204 12.7104 12.2191 13.3146 12.3831 11.8905 12.7344 11.8729 12.6636 12.9438 13.8776 14.2852 14.1709 12.0896 10.8427 15.1038 12.8556 11.8719 14.0327 14.6571 14.4001 13.0105 13.5626 11.3012 13.9048 13.7874 13.6488 12.1201 13.3743 13.5912 11.2131 14.3933 13.3397 11.3741 13.8883 13.303 13.0164
4000 23.3789 22.4252 29.0343 20.9017 27.0592 26.4386 23.4758 25.719 25.5338 22.4198 24.2047 21.58 25.3768 23.8555 26.9976 27.7424 25.4792 24.3198 23.7676 27.1548 25.3281 20.912 28.5134 29.514 26.0811 26.2319 24.8416 21.3205 26.6847 27.4429 26.995 20.6251 25.7561 27.5684 23.3294 29.0101 27.8136 22.2176 27.3909 23.531 25.1993
6000 33.7576 33.1463 43.5586 29.8111 39.9564 40.1466 33.9708 34.3902 36.7693 31.7823 32.3227 31.8072 38.02 33.0125 40.7194 38.3622 34.8632 37.4896 35.7495 38.1596 39.9723 31.3258 42.0249 43.0039 35.331 37.7992 36.158 30.4706 38.0742 42.0429 39.0922 30.3624 37.987 40.8195 36.7545 45.8377 39.8769 30.3526 36.1123 33.3144 36.6127
8000 44.2197 42.8406 58.1205 39.4758 51.0542 53.0315 43.5118 43.0025 48.2692 42.7806 41.2853 41.5185 49.6029 39.7701 55.9913 48.5203 44.8183 50.5532 47.2717 49.4955 53.5601 42.8742 60.0207 56.7829 42.7686 48.5296 46.9857 38.4336 50.2452 52.8761 50.0511 37.8936 48.4777 52.6487 50.8352 62.619 50.6842 38.492 44.0469 43.1694 47.6782
10000 54.1935 51.9668 72.3944 47.9269 59.5007 65.6007 53.2014 54.6088 56.3186 50.6511 48.5916 53.0084 60.7419 45.2268 70.2644 60.2274 54.1371 63.548 57.8818 60.4142 65.0876 52.842 77.9762 73.6301 49.6662 59.5422 56.906 45.4979 63.1196 62.0997 59.6624 45.1709 59.2737 64.7795 64.6958 77.7173 61.495 45.7566 53.2845 54.2389 58.3212
12000 62.7069 59.578 82.7002 57.9798 68.2474 76.9375 61.1321 65.206 61.8483 59.0807 54.3648 65.001 70.8559 50.883 84.7726 74.1518 65.5545 77.8843 67.555 72.5422 76.2075 61.8132 96.5432 89.5357 56.6068 71.0442 68.8154 51.9266 75.9243 68.4814 71.614 52.183 69.6088 75.4817 77.8287 92.9616 71.2155 54.1676 62.9678 65.291 68.73
14000 69.8184 68.1795 93.248 68.2503 75.5361 88.0993 67.7258 72.8724 67.297 65.829 60.1672 75.4102 80.9056 57.266 98.5274 86.6274 74.8717 92.0211 78.1008 83.7504 87.4273 71.2937 117.711 105.465 65.0749 81.8826 78.9525 57.7686 85.4933 75.1537 82.7217 59.4527 82.0103 85.259 89.8531 104.97 81.0708 63.5707 71.6674 75.0891 78.6598
16000 78.0838 73.7185 104.842 79.3271 84.0026 99.599 72.8074 82.8786 74.1986 71.7069 65.0126 84.1207 91.2842 63.529 112.503 101.675 83.6381 105.441 87.8609 95.4467 99.2751 78.8101 137.347 120.59 74.3806 91.8809 89.6885 62.1069 95.1968 81.4374 94.6721 66.5975 95.5655 94.9625 101.339 117.286 90.3521 72.4185 80.5634 85.6089 88.5439
18000 87.4485 79.8468 119.338 90.6264 87.6858 110.892 77.655 93.2508 81.4186 77.78 69.3516 90.9478 99.5494 70.7213 125.366 116.635 90.8689 117.556 98.0134 107.228 110.197 83.532 155.442 136.139 82.4646 99.8878 97.026 67.1995 107.728 88.7439 101.866 73.4937 104.801 106.12 111.426 128.874 101.877 78.8206 87.6502 93.8534 97.7331
20000 97.704 86.6041 133.401 101.947 91.4708 119.374 81.6033 101.405 89.1085 86.0207 74.365 99.6708 107.593 78.3326 137.467 129.986 99.392 129.312 109.081 121.33 121.458 88.434 175.362 150.341 89.3311 109.931 104.489 72.3961 120.204 96.5255 107.738 79.1865 110.107 116.274 120.222 139.785 113.84 85.657 93.1503 104.181 106.845
22000 107.988 93.6947 146.105 113.437 92.0376 127.265 87.3134 108.46 97.7985 90.8756 78.8922 108.243 115.036 85.4793 147.897 144.524 109.338 139.031 120.892 132.564 132.765 92.0125 194.201 163.469 95.1559 119.627 110.924 78.3629 131.867 105.258 112.818 83.8586 115.458 124.409 131.696 150.339 126.879 91.8882 94.9503 112.613 115.386
24000 117.026 99.5474 159.739 123.95 96.3201 135.437 91.4627 115.377 103.68 96.651 82.4587 117.515 121.756 92.8464 157.803 159.286 120.411 147.837 132.983 145.018 144.315 94.4927 210.26 177.866 103.702 130.483 118.337 82.904 141.009 114.23 116.467 87.408 119.367 131.306 145.84 159.934 140.328 98.5617 95.8565 123.663 123.836
26000 127.192 104.255 174.466 135.044 100.94 143.011 98.4886 120.329 106.528 102.176 90.3738 128.009 126.423 100.576 165.3 171.664 130.02 154.914 144.659 161.239 153.665 96.4024 227.036 192.788 110 143.487 123.57 89.4893 150.515 123.171 122.613 89.543 121.975 137.244 158.86 168.68 153.859 107.461 97.3213 135.726 132.225
28000 135.946 107.691 187.924 145.99 106.63 151.61 107.208 123.698 106.48 108.391 96.7389 139.036 132.101 108.927 173.294 184.308 139.676 160.421 155.537 178.648 161.746 97.1261 239.926 206.061 116.737 154.267 128.08 97.3615 157.781 130.073 130.108 93.3 123.215 144.575 172.748 178.592 165.822 114.651 99.9626 147.249 140.241
30000 143.189 110.199 204.763 158.242 112.486 161.474 114.565 126.03 108.939 115.827 102.305 148.988 136.601 117.384 184.676 196.715 149.103 166.097 165.001 196.389 167.674 98.4494 251.936 218.389 126.366 165.907 132.693 106.493 163.861 138.262 137.215 97.4107 122.306 152.984 187.865 186.731 177.503 122.164 102.055 157.015 148.306
32000 150.864 111.581 221.873 170.323 116.397 170.871 123.789 128.303 108.777 120.194 109.413 158.268 140.235 124.712 195.012 210.264 160.559 174.058 173.775 214.26 174.141 99.3242 262.459 230.977 134.822 179.071 138.629 114.878 170.3 145.804 142.167 100.817 120.894 160.802 203.519 193.285 188.699 129.821 101.164 165.449 156.014
34000 158.023 115.476 238.142 179.732 118.37 179.745 131.405 131.302 108.93 127.086 114.843 166.608 145.037 129.705 205.345 224.569 174.43 180.506 182.299 233.866 179.818 102.05 272.08 241.79 141.424 190.786 144.48 122.405 177.927 152.497 147.92 104.116 119.113 168.484 221.011 203.082 201.319 135.349 102.202 174.994 163.707
36000 163.295 117.791 252.849 189.317 119.484 187.088 138.477 132.037 108.878 133.476 121.531 174.882 147.261 133.113 214.654 239.234 188.414 188.967 189.835 252.101 187.971 106.077 281.039 251.086 146.707 201.996 148.052 130.048 184.394 160.178 156.171 108.946 116.735 175.813 236.722 210.049 213.445 144.162 103.277 186.019 171.039
38000 168.802 122.404 268.313 198.844 124.172 194.313 143.689 134.714 108.333 138.969 127.739 184.61 147.42 138.421 223.891 253.079 204.559 200.502 198.472 271.632 193.23 108.943 289.518 260.972 155.185 211.586 154.912 138.001 189.968 167.255 167.365 111.297 117.334 184.412 250.702 218.006 226.291 152.498 105.664 197.14 178.829
40000 175.53 127.177 281.504 209.596 124.933 202.769 150.548 135.108 109.82 146.557 134.892 193.173 143.554 144.481 234.59 265.376 220.076 210.129 208.295 292.12 198.406 113.618 297.379 271.769 165.017 219.224 161.297 145.63 195.443 176.968 178.439 113.109 119.694 190.201 262.24 226.879 239.749 158.071 108.939 208.288 186.515
42000 183.583 133.248 296.229 221.905 128.149 213.394 157.003 138.817 109.268 153.858 141.27 202.156 143.047 154.511 241.828 277.661 238.144 221.457 218.134 308.965 203.523 117.407 305.208 281.866 173.841 225.497 166.91 154.16 201.85 187.329 187.858 115.633 122.131 193.699 274.348 234.817 252.343 163.196 109.931 220.341 194.363
44000 190.781 137.282 308.75 234.916 132.494 221.485 161.594 140.427 110.225 161.511 148.187 211.774 144.126 165.364 252.107 289.615 253.187 230.521 226.576 326.272 208.955 120.699 312.394 293.399 181.552 232.745 173.218 163.317 207.591 197.956 194.973 118.609 126.464 197.736 285.528 244.182 263.264 167.814 110.637 231.474 201.993
46000 198.614 139.649 322.569 246.525 135.698 229.668 165.741 140.448 112.16 172.476 156.14 220.691 144.774 171.754 261.721 300.616 266.888 242.007 235.537 344.534 212.653 125.048 319.787 303.898 190.073 237.702 180.378 170.916 214.112 207.183 198.816 124.215 133.751 203.849 294.632 249.891 270.679 172.924 111.819 240.058 209.265
48000 204.028 140.815 338.839 261.267 140.08 239.466 171.588 140.287 114.2 182.973 162.473 229.187 150.842 176.616 272.404 311.76 280.576 253.119 246.891 363.965 217.383 131.268 325.873 315.352 198.444 244.464 186.214 176.667 223.928 214.276 205.254 128.927 139.776 210.446 302.119 259.76 279.639 179.123 114.894 248.661 217.096
50000 209.807 141.141 356.595 274.332 144.742 248.514 174.28 139.021 118.339 193.709 168.136 238.842 156.514 182.345 280.559 324.573 294.734 261.759 257.868 387.846 222.368 136.002 332.865 326.555 208.519 252.846 191.648 182.753 232.837 221.253 210.993 133.428 146.404 214.645 311.681 270.625 289.395 185.113 119.739 254.953 224.957
52000 217.011 142.037 372.484 285.962 149.992 255.103 177.503 136.882 124.057 207.349 173.621 248.189 161.999 191.508 282.335 336.196 306.599 269.541 267.373 409.242 229.241 140.617 339.487 335.563 218.912 261.111 195.978 187.661 240.598 225.675 214.746 140.055 152.34 214.316 324.347 280.333 298.96 189.166 125.408 259.428 232.223
54000 222.691 143.605 386.756 297.897 152.762 262.548 179.213 135.108 128.762 219.008 176.656 256.676 167.774 200.118 286.692 346.118 318.693 277.887 278.953 429.358 233.805 143.751 343.768 345.186 226.274 268.746 200.714 193.966 249.804 228.058 217.941 142.957 157.191 211.764 340.256 294.847 306.884 194.725 131.223 266.505 239.141
56000 228.562 148.022 399.883 308.187 156.944 271.673 181.309 129.912 133.683 231.345 179.188 263.633 174.522 208.498 287.629 355.409 333.391 283.641 289.718 453.963 240.849 146.777 345.699 355.86 231.771 273.915 206.495 200.589 257.287 233.313 221.188 146.731 162.794 210.013 357.699 308.105 318.127 199.961 134.23 276.184 246.167
58000 235.226 151.718 411.183 318.29 160.378 281.521 182.492 125.51 138.667 243.403 182.527 267.703 180.111 219.051 289.388 367.738 347.827 284.932 300.644 479.236 249.264 148.684 350.673 363.243 239.292 277.604 214.44 206.808 265.684 240.584 224.778 148.672 168.143 208.721 374.372 320.67 328.864 205.666 136.096 284.154 253.099
60000 241.842 152.89 425.699 329.883 163.881 291.39 184.258 123.301 143.86 252.325 184.816 272.024 188.381 229.111 291.32 377.186 363.236 287.278 312.573 503.82 256.869 154.351 353.623 373.207 243.564 284.81 224.321 213.189 273.074 247.683 228.709 149.474 172.745 204.093 391.693 332.332 338.189 209.994 138.084 291.704 260.02
62000 247.035 150.935 441.326 342.603 165.6 301.157 189.581 121.496 150.682 263.251 185.914 275.376 197.065 238.104 291.807 386.381 380.082 289.558 322.696 527.933 264.446 155.384 355.259 385.501 248.206 292.109 235.71 219.691 279.463 256.021 235.309 150.335 177.364 199.944 406.397 346.716 343.987 213.128 142.361 300.117 266.901
64000 252.877 148.116 457.399 355.692 166.384 311.805 195.101 120.207 156.552 273.325 189.593 277.664 201.859 245.604 289.917 396.736 395.156 289.967 331.24 552.34 271.05 156.669 357.134 400.651 250.041 298.732 248.617 227.946 286.482 266.515 241.409 151.459 179.783 195.905 422.687 362.399 347.796 217.824 146.001 307.83 273.612
66000 259.003 144.974 471.868 368.316 167.751 321.728 198.476 120.923 160.674 283.667 192.481 276.813 206.477 253.729 289.856 407.988 411.253 291.383 340.573 574.549 278.325 160.893 358.233 416.694 251.895 305.987 259.227 233.706 294.893 277.86 246.839 151.75 181.307 194.265 436.261 378.123 349.83 222.113 148.894 317.112 280.167
68000 264.385 141.371 483.695 381.928 166.924 329.25 202.718 122.23 163.498 295.145 195.903 273.678 212.192 261.962 290.587 418.264 426.055 292.824 346.902 601.982 285.138 165.283 360.072 433.909 257.294 313.726 270.582 238.702 304.132 289.942 252.912 155.099 183.469 191.324 446.846 393.623 351.273 224.771 148.794 324.592 286.574
70000 272.289 138.11 493.156 398.212 166.604 336.147 206.382 122.985 163.366 307.111 201.271 271.467 215.347 271.434 293.47 423.903 440.273 295.991 351.469 626.913 292.044 171.132 365.272 447.903 264.474 321.366 281.349 244.79 313.788 300.709 257.269 158.018 188.889 186.34 457.281 406.427 353.84 226.931 147.733 333.515 292.874
72000 277.623 134.266 500.45 412.99 167.785 340.146 213.411 123.575 161.866 320.864 202.918 272.581 215.119 283.198 296.699 430.875 455.405 299.526 355.037 652.821 297.165 179.591 370.878 464.321 271.596 329.978 291.261 249.055 322.314 310.128 261.292 160.698 193.804 181.744 467.037 418.439 357.905 230.642 147.676 342.618 299.132
74000 282.243 131.269 505.318 425.412 168.711 341.943 219.425 130.304 162.384 334.684 204.224 276.52 212.478 292.869 298.138 438.878 467.16 302.086 358.511 679.198 302.792 187.799 375.981 479.061 279.233 339.865 300.592 255.763 329.614 318.292 266.136 162.458 202.261 176.249 479.625 429.345 359.937 232.019 145.793 352.564 305.178
76000 286.99 128.866 509.552 443.021 172.876 344.201 224.267 135.055 163.396 349.565 204.984 277.842 208.777 304.798 299.767 446.513 480.917 306.234 358.258 703.545 307.888 195.531 386.993 491.254 283.096 346.337 308.656 260.746 334.643 327.319 266.31 160.977 209.272 170.435 491.009 444.794 366.883 232.114 146.126 365.463 311.132
78000 290.531 128.549 515.973 463.082 177.896 347.449 231.687 138.304 167.537 365.868 206.838 280.938 206.814 318.292 299.713 453.351 492.596 312.538 359.408 729.421 313.41 204.591 396.74 503.042 287.402 354.675 314.887 266.532 342.908 335.948 268.665 161.875 215.351 161.462 505.931 459.931 368.738 234.625 144.943 377.359 317.645
80000 294.735 129.092 519.414 483.467 184.466 350.589 237.729 141.025 172.693 381.783 210.792 288.385 208.026 331.689 297.195 457.058 503.933 319.631 361.31 750.779 317.972 213.384 403.237 512.507 291.311 363.86 319.233 273.289 351.927 345.374 271.096 159.419 220.657 152.218 521.178 478.981 369.921 234.262 141.668 390.31 323.89
82000 300.336 128.834 523.86 502.852 188.596 355.012 242.289 145.451 176.325 397.602 215.608 296.305 208.753 344.259 296.79 462.389 516.166 328.721 364.673 776.307 322.163 223.526 410.975 519.991 299.065 374.766 326.517 279.808 359.379 352.898 271.229 156.125 225.966 146.73 536.936 497.52 366.142 237.802 142.378 401.364 330.56
84000 305.567 130.736 529.377 521.736 189.848 359.129 244.325 150.839 180.647 412.421 216.893 304.877 210.409 357.118 297.824 466.422 527.267 337.116 367.095 800.256 327.809 232.438 419.071 526.436 307.896 386.82 332.602 284.525 368.562 364.781 275.202 152.745 230.981 143.195 553.436 516.865 360.831 242.05 144.047 411.794 337.3
86000 309.878 129.324 536.321 538.43 193.47 365.912 247.736 154.854 183.657 425.191 219.683 315.61 210.752 369.357 299.96 465.851 541.386 342.663 369.04 825.321 335.128 239.323 424.338 532.403 314.889 395.041 335.569 286.908 379.791 376.226 280.035 148.297 238.373 141.578 569.924 537.203 353.461 247.524 146.851 424.941 343.805
88000 316.116 129.611 545.193 556.638 195.225 374.452 250.55 157.067 187.161 438.164 223.308 328.533 211.28 379.126 300.531 470.362 555.555 349.062 371.438 854.493 340.621 248.933 428.693 539.729 323.242 405.586 338.279 290.236 391.414 387.529 284.678 143.196 246.156 138.882 582.227 557.356 346.107 252.715 149.14 434.853 350.586
90000 325.596 130.697 555.009 572.585 195.941 381.465 254.681 162.28 190.009 454.162 224.665 342.162 211.588 386.524 302.622 471.099 569.203 356.28 375.596 885.13 348.393 256.397 431.157 545.078 330.861 419.611 341.39 295.451 401.372 396.832 287.686 138.234 254.154 137.077 594.253 576.276 340.953 256.462 151.408 443.176 357.338
92000 335.038 131.586 566.167 583.492 197.257 386.805 263.649 164.81 193.237 466.541 226.136 357.186 216.365 399.058 308.739 467.658 583.507 364.598 381.081 920.451 353.696 263.606 433.194 548.637 338.728 432.314 347.246 300.293 412.008 406.368 291.32 132.965 261.368 135.923 604.131 590.652 335.275 260.9 154.701 451.708 364.21
94000 345.314 130.468 577.164 595.417 200.088 388.772 271.212 168.088 194.431 480.601 228.354 366.133 219.173 409.448 313.915 461.996 596.854 372.161 386.078 954.713 361.151 269.562 434.026 553.265 348.636 446.973 351.22 308.892 422.377 417.801 297.417 128.131 266.106 135.095 612.157 601.66 330.729 265.016 157.327 462.267 370.755
96000 354.812 128.995 587.062 607.353 202.852 392.111 278.848 168.056 194.234 495.797 230.857 377.107 221.981 419.356 321.92 459.746 613.511 381.079 389.251 985.243 371.083 273.025 435.335 558.391 360.148 461.404 356.64 317.998 433.728 431.655 302.886 122.996 266.743 130.68 617.952 608.946 328.298 272.472 158.946 474.346 377.346
98000 365.223 126.602 595.975 617.057 207.219 397.058 291.014 168.719 196.492 511.811 235.6 387.516 224.121 427.01 327.429 457.171 629.665 390.92 394.655 1016.63 378.001 280.944 440.45 564.015 372.676 481.206 362.627 328.507 446.903 438.712 307.208 121.57 267.26 129.023 618.564 617.187 327.685 275.475 160.152 490.652 384.418
100000 377.157 126.023 602.759 629.244 211.766 403.817 303.592 170.013 199.812 530.019 240.681 396.016 226.751 437.27 333.836 449.699 640.104 401.619 400.353 1052.46 384.408 288.408 448.824 568.166 382.784 502.82 367.052 338.465 460.611 449.608 307.171 118.567 271.867 128.44 620.39 625.909 327.512 276.707 161.529 503.661 391.647
102000 387.037 124.853 610.221 637.961 215.904 408.07 316.388 171.2 203.763 545.456 242.341 401.147 230.945 445.085 340.099 444.815 651.516 413.552 403.671 1087.26 389.185 294.921 457.661 573.93 395.042 526.325 370.322 349.855 470.817 460.622 309.013 119.497 278.486 128.626 625.553 632.934 328.557 275.624 159.37 518.869 398.662
104000 398.006 125.937 614.316 646.845 220.546 411.519 327.879 173.906 210.032 560.881 245.749 406.169 234.296 452.936 343.675 440.396 660.364 426.73 404.651 1130.7 392.696 302.588 465.725 571.783 408.943 549.877 374.552 356.649 481.42 471.341 314.502 120.389 286.828 127.764 634.313 635.119 330.573 276.887 155.712 540.081 405.832
106000 408.662 128.497 620.622 657.476 230.283 411.732 340.28 175.838 216.366 577.31 250.347 413.708 238.796 465.045 346.32 427.786 667.069 441.862 408.11 1175.48 400.299 311.653 475.018 569.542 420.657 572.69 376.929 362.664 488.459 478.716 317.199 121.967 297.541 127.621 648.354 637.021 334.867 281.604 150.179 561.78 413.409
108000 419.912 131.761 628.779 670.78 239.752 412.178 351.333 174.823 224.256 594.053 254.184 423.11 242.507 471.957 350.633 417.566 675.283 454.012 412.307 1220.54 407.6 317.939 486.481 565.614 425.706 598.044 376.924 369.975 492.643 485.39 314.529 121.719 307.242 125.389 665.152 640.431 340.698 284.529 149.066 582.728 420.688
110000 432.221 137.23 635.795 689.485 249.055 410.769 362.207 169.643 227.051 606.923 254.036 434.164 245.251 480.008 356.064 413.002 683.351 464.373 416.186 1267.27 414.719 325.852 498.884 560.63 429.315 623.742 377.402 378.292 498.083 489.013 311.97 120.301 318.268 124.345 683.226 645.463 341.991 284.708 149.448 608.52 427.956
112000 444.091 143.964 641.566 702.986 261.871 408.875 371.167 163.538 227.236 621.067 253.975 441.304 245.776 486.464 360.694 410.472 692.492 475.133 417.445 1312.64 420.358 330.296 508.261 550.765 438.023 653.013 382.99 387.832 502.966 498.858 312.122 119.966 333.776 123.793 699.229 648.063 351.108 287.411 143.974 632.492 435.201
114000 456.413 148.339 645.414 715.15 274.132 402.822 378.254 159.598 230.071 634.924 255.672 447.75 246.402 494.819 364.628 408.341 703.243 489.144 419.232 1356.55 429.582 336.007 512.188 536.207 449.058 677.098 393.955 399.169 503.723 507.729 312.309 119.237 349.457 123.408 717.779 654.739 359.077 290.409 143.131 656.155 442.533
116000 466.961 152.558 647.63 728.292 286.742 396.777 385.985 154.054 234.23 646.144 258.294 457.52 245.375 508.59 370.868 407.439 714.955 504.107 417.597 1402.66 438.195 341.302 518.538 517.813 463.053 699.171 403.932 412.378 502.548 518.598 313.402 118.328 362.63 121.453 735.837 664.698 363.154 294.64 141.824 681.371 449.991
118000 476.567 155.958 650.974 745.501 297.753 392.817 396.772 146.209 240.039 659.69 263.075 463.201 243.901 523.845 377.934 404.333 722.907 517.912 420.835 1446.6 448.89 347.427 525.509 501.229 477.093 719.884 417.245 424.57 504.554 530.156 311.996 116.485 379.04 122.335 750.396 679.418 365.175 297.284 139.943 705.145 457.765
120000 486.332 158.357 654.979 764.259 306.128 391.465 407.122 139.982 244.99 672.723 263.859 470.724 243.186 537.128 384.57 400.102 733.214 530.113 425.347 1494.44 456.422 352.573 527.719 483.858 489.072 742.524 429.005 435.44 504.329 542.523 313.361 111.177 391.124 125.175 757.233 695.563 369.714 298.333 135.619 728.076 464.946
122000 497.298 162.626 656.532 787.051 312.057 393.029 421.005 136.062 247.9 687.937 262.344 476.188 241.491 550.934 397.974 396.827 743.917 542.399 428.303 1545.35 466.611 356.432 524.899 469.202 494.347 760.111 437.706 444.337 502.579 554.943 321.445 105.867 399.72 131.068 765.122 716.632 374.228 293.884 134.271 748.835 472.236
124000 511.16 166.43 663.307 810.411 313.819 394.436 434.235 131.938 248.677 705.157 266.655 484.792 239.38 563.725 410.894 396.655 756.903 554.405 430.119 1595.63 473.354 360.607 519.669 455.182 501.995 775.92 448.399 451.906 496.535 565.944 330.413 102.709 410.541 136.351 768.67 738.047 379.964 287.58 135.971 772.202 479.767
126000 524.387 170.192 668.677 832.43 313.656 398.368 446.299 134.003 251.79 722.933 269.799 496.709 238.182 576.887 425.046 396.923 772.257 562.333 433.48 1641.45 478.853 361.241 511.594 445.019 507.295 790.279 459.848 455.371 492.991 572.466 340.061 96.4678 422.531 142.432 776.822 757.864 388.588 283.796 140.95 792.748 487.325
128000 535.361 177.391 676.37 853.911 318.532 399.204 458.635 135.389 258.141 741.009 270.637 506.509 236.21 587.145 441.682 402.044 784.079 570.267 438.246 1683.16 483.324 360.98 502.422 427.845 511.121 806.882 469.797 459.012 487.946 579.267 345.205 92.6371 433.53 152.208 786.495 770.943 397.384 277.557 143.091 812.362 494.348
130000 546.257 183.391 679.515 874.406 328.047 398.109 468.715 141.332 264.638 758.536 273.667 516.689 232.392 593.988 457.463 408.362 798.592 578.125 436.778 1721.78 490.885 361.886 496.537 411.706 515.264 820.921 476.836 464.144 482.138 585.483 347.42 89.3654 442.918 161.099 795.517 784.327 408.788 274.922 140.801 834.487 501.156
132000 557.294 188.511 686.833 891.713 337.493 397.828 481.088 146.522 268.493 774.515 276.434 531.474 232.272 601.761 466.823 412.684 817.486 586.562 432.41 1758.06 502.07 365.535 487.207 398.625 522.973 829.706 483.665 469.852 475.812 590.819 344.134 86.9855 453.606 166.566 801.762 803.85 419.588 271.245 138.381 854.393 507.826
134000 564.287 192.094 689.954 908.617 344.723 400.063 494.213 153.171 274.09 791.429 274.563 550.119 234.268 612.35 476.802 413.932 834.655 591.894 428.745 1794.2 514.079 365.462 471.689 385.402 524.457 840.566 494.82 474.141 467.671 596.453 340.165 81.9953 463.126 170.978 807.662 817.462 431.755 266.137 137.973 871.328 513.687
136000 574.691 191.61 695.184 928.348 353.153 399.643 507.907 159.382 278.562 807.879 273 567.113 233.264 619.303 486.603 412.34 847.664 595 424.426 1837.31 529.112 370.016 458.204 365.949 522.929 852.427 503.046 475.638 462.276 601.996 337.35 79.8625 472.196 178.078 818.367 830.106 442.307 261.323 136.953 891.217 519.543
138000 585.098 191.095 707.53 950.202 358.07 398.312 520.084 163.2 284.129 822.547 275.514 580.272 234.09 620.102 498.124 414.586 852.041 594.854 424.032 1874.36 539.91 371.541 441.605 347.561 524.846 865.906 516.101 478.035 454.993 606.371 332.644 79.24 481.467 185.435 826.879 841.195 450.097 260.011 133.598 907.288 524.824
140000 596.678 193.321 721.621 974.707 365.104 399.945 531.44 166.77 287.718 838.4 276.668 591.644 231.612 618.816 512.006 413.298 854.95 592.37 421.524 1902.05 550.58 373.212 427.299 331.844 532.134 880.155 531.456 479.688 445.836 605.947 334.75 77.3821 495.943 192.691 831.88 845.46 459.517 260.151 134.595 923.103 530.107
142000 610.562 195.787 732.38 1000.52 370.023 399.226 539.226 168.596 293.487 849.556 279.342 599.655 228.482 625.306 527.502 409.699 860.329 590.745 422.793 1929.16 554.406 376.675 411.256 320.171 541.098 893.673 540.778 483.356 438.174 597.297 327.995 73.9641 505.027 198.486 836.491 843.686 469.383 260.126 138.828 939.302 534.564
144000 622.63 199.704 740.362 1024.59 368.258 399.146 542.582 167.517 297.758 863.025 280.618 606.098 222.632 633.592 539.844 410.556 866.41 587.056 428.611 1959.68 557.998 382.037 399.968 310.506 547.237 902.205 549.795 486.375 435.672 588.696 324.73 72.3705 514.932 201.423 842.466 829.232 483.844 257.854 142.03 951.834 538.547
146000 633.724 201.102 747.774 1048.72 362.076 399.511 543.925 170.154 306.49 872.938 281.973 610.234 217.167 637.461 546.542 406.57 869.661 585.081 433.326 1986 562.344 386.791 396.213 301.547 554.069 911.94 554.665 492.915 429.727 575.991 326.956 68.2387 527.477 204.231 846.93 818.459 491.771 255.838 146.655 964.142 541.933
148000 644.74 200.132 756.394 1076.55 350.572 401.757 541.047 174.611 312.647 878.442 284.236 614.319 213.023 639.841 556.119 394.318 865.376 581.139 435.947 2017.93 569.269 394.688 391.016 293.277 558.72 921.455 559.851 500.716 420.668 568.994 335.005 65.4335 542.467 201.503 851.827 797.349 498.416 253.752 149.296 969.598 544.561
150000 654.795 196.933 764.213 1109.2 350.969 405.097 539.595 177.031 314.23 885.329 282.803 617.309 208.475 639.444 563.882 380.358 863.296 577.746 442.64 2041.63 577.206 399.055 385.076 283.609 564.951 928.834 565.878 509.385 416.046 564.729 344.889 66.3697 552.964 200.84 856.253 778.263 509.905 253.873 155.512 979.157 547.694
152000 661.099 191.84 774.61 1146.29 358.496 408.729 541.988 180.318 315.81 893.293 279.374 620.32 207.275 642.492 571.946 372.474 861.806 574.537 446.888 2070.59 581.033 401.887 382.771 273.698 570.691 936.827 573.972 520.771 418.333 559.642 354.459 67.273 562.812 198.641 866.524 760.865 522.229 254.604 165.128 983.263 551.89
154000 668.145 187.771 786.906 1180.74 363.939 413.815 541.6 179.449 313.243 906.166 275.955 617.467 209.591 650.935 579.574 362.073 859.905 571.003 448.207 2108.21 592.702 408.932 376.52 270.828 579.499 949.34 584.769 531.704 418.027 560.145 370.426 67.3278 572.694 198.336 878.018 748.771 527.407 256.552 170.08 987.686 556.861
156000 674.789 184.241 799.714 1213.17 371.613 422.988 538.516 174.127 312.983 914.939 276.592 623.515 217.376 661.037 588.943 352.257 857.393 565.258 450.708 2142.85 599.569 418.636 372.812 265.277 585.855 956.977 595.692 545.103 419.662 555.963 385.913 66.3883 587.083 193.444 897.353 734.983 521.445 254.391 175.767 990.228 561.639
158000 680.293 183.552 805.169 1247.92 376.481 432.86 536.066 169.155 319.734 924.898 278.933 632.041 223.472 665.782 599.57 344.114 853.255 562.756 454.59 2175.18 604.401 422.562 371.022 256.326 596.265 964.023 607.279 555.136 420.219 553.835 404.623 65.2565 595.095 186.66 917.932 723.091 516.484 252.542 183.281 990.751 566.315
160000 685.58 185.915 802.692 1281.98 382.391 445.477 540.588 160.098 325.494 929.862 277.013 640.565 230.427 660.331 607.219 334.393 855.468 563.666 459.6 2212.42 607.62 429.281 359.661 247.63 600.359 966.039 620.188 567.387 420.544 553.706 427.648 66.0372 600.813 179.389 934.105 709.444 514.455 256.566 189.874 998.565 570.762
162000 688.951 189.238 797.173 1323.47 382.494 460.359 548.303 156.636 332.906 937.756 272.785 647.512 235.614 651.389 616.168 326.121 850.333 560.151 467.495 2249.18 610.553 435.908 349.983 238.261 607.375 971.408 633.057 577.919 418.885 551.711 451.032 69.244 599.615 174.592 950.937 696.756 509.26 257.896 190.95 1005.7 574.877
164000 688.01 193.422 794.389 1365.4 389.13 478.593 549.35 156.381 342.277 945.03 267.423 659.807 240.316 648.527 626.394 318.574 837.727 555.714 476.239 2288.24 610.557 440.709 349.725 229.965 611.579 977.41 649.171 585.508 414.994 544.121 471.935 69.4246 596.032 176.417 966.626 695.831 492 255.817 192.377 1017.31 579.211
166000 684.9 196.546 795.421 1407.87 392.891 496.717 545.454 160.927 343.629 946.232 261.066 668.335 247.928 650.659 637.453 313.959 826.243 556.931 483.011 2333.93 612.513 439.905 348.13 217.472 611.298 984.36 663.384 591.87 411.171 542.261 488.5 67.9257 595.257 180.116 978.928 690.195 485.43 256.15 188.845 1024.38 583.205
168000 682.767 195.849 795.851 1447.43 394.771 512.42 548.402 160.71 338.86 950.439 254.644 679.665 248.87 650.587 647.305 316.112 812.913 566.021 481.067 2385.22 613.786 441.556 355.242 204.728 612.451 1000.23 675.971 601.435 410.354 543.471 498.258 69.8208 595.174 184.388 997.522 692.792 476.605 257.606 189.16 1032.29 588.068
170000 680.17 194.563 796.182 1487.93 394.654 527.356 547.338 163.74 330.291 949.657 243.299 694.063 249.25 656.603 659.707 319.562 790.485 576.384 480.596 2439.51 613.47 438.399 367.05 191.695 615.153 1012.94 694.628 615.784 409.236 552.27 511.683 73.6785 597.735 187.858 1014.66 692.7 467.481 258.604 193.799 1042.15 593.308
172000 680.984 191.285 795.661 1521.66 395.977 544.131 547.93 168.672 318.148 948.752 226.535 706.119 250.048 667.345 667.289 319.36 768.701 589.291 480.341 2494.23 615.016 431.719 380.343 184.429 615.805 1021.76 708.888 628.711 409.333 556.201 522.459 78.3513 600.646 193.578 1032.52 699.399 456.123 263.816 199.979 1051.37 598.323
174000 678.192 185.27 789.598 1551.82 400.447 556.893 549.556 174.281 309.172 947.753 213.356 719.838 251.902 676.635 673.722 314.266 749.604 602.338 481.104 2560.47 610.341 433.952 396.064 174.856 620.009 1028.75 720.213 648.343 410.795 561.269 529.704 84.4141 614.04 192.742 1053.86 705.182 440.037 268.653 208.464 1058.42 603.658
176000 678.412 181.078 766.558 1590.11 400.621 567.047 555.895 181.325 306.617 941.559 199.437 736.021 251.468 679.616 678.017 316.019 740.343 616.104 478.106 2633.12 598.05 435.969 417.9 161.527 619.134 1042.76 724.177 671.968 410.741 559.82 526.571 88.3596 629.895 187.102 1075.72 709.377 429.897 282.084 215.489 1066.53 608.764
178000 686.553 180.665 747.577 1629.52 402.219 574.816 561.72 186.4 310.172 939.123 191.053 744.517 256.364 679.453 683.816 316.323 734.47 627.581 472.005 2702.99 591.087 440.935 441.949 150.568 621.38 1051.01 731.48 688.886 407.939 564.098 524.366 96.6162 650.531 183.556 1102.63 715.775 425.123 291.64 223.949 1070.08 615.023
180000 685.474 182.779 721.23 1665.43 400.63 584.45 570.597 190.862 308.813 932.84 186.015 754.856 259.723 674.197 687.73 314.178 730.167 637.912 463.869 2779.09 586.53 446.883 468.596 146.776 622.693 1056.58 736.93 709.194 399.793 563.89 534.303 100.81 667.051 181.925 1135.13 712.364 425.173 296.445 225.611 1071.3 620.47
182000 683.282 188.658 690.566 1701.73 402.243 595.167 576.983 192.636 303.65 926.484 176.072 768.964 263.143 667.665 694.46 314.884 728.427 649.368 464.277 2845.52 584.011 450.543 499.719 145.212 629.648 1072.57 744.508 733.825 399.092 566.78 543.37 105.884 684.642 183.246 1164.61 705.833 420.02 299.261 229.806 1078.63 626.885
184000 682.925 192.451 667.513 1736.72 392.419 607.18 585.476 194.891 291.816 921.142 164.249 779.242 267.503 671.126 701.423 312.792 727.522 663.101 461.55 2902.39 581.274 453.51 529.636 146.532 641.158 1088.89 751.842 758.143 400.068 566.248 552.808 109.237 701.013 185.511 1200.06 702.427 416.057 305.465 241.033 1081.17 633.388
186000 682.127 192.967 654.555 1774.22 394.664 622.895 586.697 201.742 278.207 906.286 158.46 785.624 267.385 668.021 706.487 297.22 739.075 675.069 460.104 2958.97 575.851 460.445 560.914 149.668 653.835 1108.86 755.626 788.246 407.122 573.999 573.772 112.959 723.4 184.84 1237.27 697.433 414.642 308.643 253.98 1092.48 641.119
188000 680.682 194.241 640.254 1815.29 391.378 634.813 587.36 209.282 268.079 899.029 147.507 791.325 263.392 671.957 710.881 288.122 747.094 681.941 454.376 3014.49 571.538 461.26 591.197 154.455 661.259 1133.2 755.697 821.095 423.057 573.436 590.708 114.878 745.471 184.552 1268.1 694.358 408.06 317.814 262.216 1091.74 647.89
190000 675.482 200.417 629.639 1832.55 389.36 637.518 591.907 211.696 263.965 898.594 142.716 799.882 259.814 679.707 712.903 287.58 757.083 680.832 447.77 3089.03 563.177 456.152 620.334 162.028 656.897 1168.87 751.88 854.081 432.482 567.018 597.918 117.629 766.858 186.409 1309.16 691.167 402.95 327.657 265.904 1084.89 654.298
192000 667.929 202.963 620.377 1842.04 386.562 638.863 600.974 211.461 260.598 902.373 145.607 814.121 257.955 693.065 700.8 288.274 768.038 679.9 437.811 3152.66 557.165 442.214 650.024 166.826 650.672 1210.2 758.299 881.152 438.663 559.17 609.968 120.022 787.969 184.825 1346.09 692.624 397.411 331.708 276.156 1081.12 660.366
194000 662.761 208.225 622.25 1854.39 365.404 637.417 612.682 213.537 260.906 908.508 146.009 827.599 254.809 706.674 690.496 279.413 780.819 687.154 431.309 3204.99 560.069 435.795 664.303 174.74 636.943 1253.73 763.227 907.209 436.418 553.5 625.059 123.522 792.493 183.508 1386.03 698.508 389.034 331.261 289.116 1074.99 665.87
196000 652.185 215.155 620.473 1873.89 354.619 642.337 624.934 218.087 264.772 914.69 151.741 845.384 250.092 716.365 678.868 272.011 793.708 692.538 426.186 3260.03 563.309 420.783 673.053 175.602 626.383 1297.6 764.814 934.012 435.4 548.447 638.155 124.254 791.726 187.839 1425.31 701.048 383.68 336.221 301.682 1075.56 671.823
198000 646.976 220.387 613.698 1890 347.797 648.396 646.597 221.601 271.968 917.595 157.294 857.679 251.771 719.854 673.628 270.616 803.465 693.956 418.453 3305.42 564.368 401.732 679.73 172.706 623.549 1354.79 762.474 960.885 433.011 546.471 644.858 128.185 788.764 192.969 1450.74 705.143 382.333 346.838 305.835 1075.25 677.444
200000 647.976 220.513 604.983 1911.78 356.394 660.897 662.634 223.54 281.614 923.524 164.667 869.943 254.88 711.476 673.606 270.733 813.762 690.49 413.663 3358.81 568.081 386.232 681.425 169.596 611.784 1414.1 769.406 984.421 428.864 533.86 638.944 133.984 797.858 194.705 1466.86 711.113 381.217 355.807 311.422 1075.61 683.279
202000 635.743 227.007 606.328 1942.11 361.31 664.476 675.093 231.792 297.533 927.939 177.655 885.93 257.813 694.673 673.951 268.088 819.592 694.5 413.795 3433.04 579.597 382.267 681.179 175.407 604.447 1458.54 764.548 1011.86 428.675 515.382 624.957 144.002 804.046 196.774 1476.7 718.968 374.263 363.185 312.604 1067.03 689.32
204000 624.366 224.631 584.959 1976.67 379.36 663.865 684.177 240.594 317.535 934.287 190.157 903.097 257.351 681.748 668.18 267.672 832.055 711.693 418.769 3496.46 587.211 375.675 677.461 166.144 605.949 1512.14 755.132 1041.01 423.111 502.947 610.641 165.533 800.361 204.762 1482.77 721.59 374.981 368.619 312.871 1059.68 695.155
206000 606.237 224.308 564.761 2003.42 400.002 668.662 710.017 241.164 335.264 953.591 194.827 925.187 259.387 681.6 672.602 265.255 840.561 730.277 428.142 3558.57 599.922 386.065 664.474 152.42 602.168 1576.65 749.012 1073.02 418.375 501.142 606.498 181.565 783.973 219.763 1485.26 718.407 368.299 379.051 311.47 1053.29 702.367
208000 590.915 225.789 557.121 2028.44 424.106 663.208 732.858 240.333 352.85 978.056 193.359 939.087 256.93 689.143 679.948 261.011 854.048 755.873 433.409 3589.31 624.831 397.634 641.672 145.483 577.528 1640.55 738.41 1111.63 420.673 502.962 602.481 197.375 761.275 225.368 1480.79 698.598 364.663 385.253 312.943 1040.95 707.922
210000 578.307 228.679 556.82 2047.53 449.097 657.632 763.696 245.277 362.357 993.278 199.119 956.191 256.274 688.113 679.526 258.508 856.662 781.494 438.764 3615.09 645.809 420.414 637.321 144.981 575.026 1708.21 731.409 1146.46 421.115 510.129 588.731 208.089 755.341 234.448 1482.43 674.827 357.19 395.78 308.983 1041.59 715.017
212000 555.373 238.323 548.728 2080.13 457.045 651.577 782.305 251.877 369.492 1004.42 199.829 978.121 255.987 693.425 668.979 245.928 869.408 804.227 436.001 3651.59 667.392 440.761 626.353 141.71 568.608 1781.46 728.65 1182.8 418.048 515.696 584.137 217.95 753.835 242.441 1487.13 657.368 350.303 398.37 304.2 1033.27 721.082
214000 535.089 259.544 554.678 2098 471.239 641.069 820.094 253.167 373.783 1007.62 191.066 1005.51 250.81 706.725 644.049 237.344 873.839 813.716 440.878 3693.68 673.007 463.649 611.622 136.37 581.026 1851.5 736.046 1212.71 419.699 518.014 578.782 224.604 760.999 254.264 1496.84 651.594 349.976 399.648 288.295 1032.11 727.817
216000 520.252 274.697 546.734 2132.62 487.711 634.928 852.681 259.454 378.345 1012.88 190.612 1012.19 239.557 705.34 628.562 223.694 890.279 817.489 450.305 3712.24 684.196 484.478 597.73 138.302 583.452 1920.4 738.892 1235.83 417.354 517.98 587.84 231.565 778.724 267.889 1510.82 649.495 346.528 384.727 276.577 1026.26 733.74
218000 513.07 287.685 542.982 2155.25 503.627 629.694 888.171 265.157 388.981 1028.52 192.381 1018.93 234.481 684.501 604.558 207.417 905.359 819.942 461.331 3724.69 690.779 499.29 592.728 140.383 576.531 1993.98 745.283 1256.37 414.832 519.866 591.235 238.891 789.529 281.698 1522.3 650.031 349.223 377.449 267.508 1037.91 739.814
220000 508.011 308.703 530.06 2161.8 529.233 629.032 928.389 266.126 405.363 1039.9 204.397 1021.23 235.652 671.766 570.011 185.678 918.113 828.013 486.647 3741.96 697.101 506.125 605.384 140.542 550.916 2048.41 775.573 1265.01 413.402 530.734 606.011 248.027 815.092 288.173 1542.99 648.441 352.876 379.04 257.005 1050.7 747.291
222000 509.103 331.33 523.434 2170.36 559.747 623.763 981.982 260.214 400.383 1050.89 218.632 1033.7 235.533 660.664 541.136 176.899 951.558 817.457 518.429 3757.71 709.456 502.987 617.046 139.552 525.47 2070.72 813.419 1274.92 412.918 533.538 627.092 242.182 856.661 292.37 1569.29 640.62 361.35 383.417 248.614 1055.1 754.991
224000 510.058 341.565 525.85 2160.15 584.628 614.035 1025.54 257.821 398.719 1067.44 240.555 1039.84 232.674 641.777 509.937 183.87 980.064 801.602 561.051 3791.65 740.183 491.601 630.09 152.333 528.652 2063.48 848.908 1298.86 410.579 536.142 652.684 237.427 909.337 296.478 1585.98 634.859 367.71 383.115 248.668 1086.54 764.311
226000 511.492 360.638 513.988 2159.2 620.917 589.709 1053.51 248.007 391.241 1086.86 265.686 1017.91 225.82 627.106 479.276 191.683 996.464 787.59 601.764 3838.53 784.093 491.219 649.011 154.245 537.065 2090.37 884.849 1301.23 413.812 532.447 673.858 233.018 957.453 301.968 1596.38 610.472 360.557 381.799 251.636 1108.8 772.042
228000 501.76 393.778 503.907 2161.95 655.505 555.596 1068.48 231.752 367.708 1114.41 289.222 992.83 222.144 618.992 459.534 196.519 1020.61 764.857 622.877 3909.29 833.041 477.472 659.588 152.319 567.356 2094.25 912.296 1320.95 402.081 529.527 699.607 229.903 1014.12 303.575 1613.75 573.815 357.972 378.788 249.395 1114.08 778.39
230000 493.611 432.942 503.532 2174.9 689.297 507.065 1108.63 213.828 352.41 1139.32 301.687 984.466 230.169 628.411 451.764 194.415 1050.82 737.414 629.274 3983.43 877.607 467.347 654.788 145.095 585.192 2104.86 938.359 1347.18 387.794 526.673 753.773 209.533 1077.38 297.043 1647.77 547.028 364.871 383.982 252.986 1120.73 787.434
232000 486.259 476.468 494.106 2134.42 726.205 459.163 1134.48 187.653 342.212 1171.35 321.89 970.79 238.235 643.861 434.72 205.739 1087.14 717.871 647.002 4043.05 916.705 465.957 640.447 149.579 615.677 2094.49 978.295 1351.99 358.008 516.651 812.48 197.092 1141.49 273.022 1688.83 509.277 373.11 386.554 267.75 1136.32 794.908
234000 481.89 512.321 476.506 2101.39 770.226 396.823 1136.46 181.198 331.283 1178.64 346.974 949.363 234.049 681.99 421.645 211.81 1132.18 724.937 667.455 4125.33 973.465 471.171 635.554 151.399 647.644 2074.71 1021.39 1339.95 356.548 499.606 887.439 175.481 1217.95 242.835 1705.4 463.58 379.004 403.052 287.152 1148.89 803.617
236000 473.305 520.931 483.916 2045.66 793.079 347.191 1137.01 183.614 312.49 1183.61 374.626 893.287 220.05 714.696 404.744 238.865 1148.84 717.793 695.213 4206.36 1021.22 468.802 636.836 156.945 650.868 2055.2 1071.07 1327.32 350.04 501.681 964.06 174.939 1335.81 218.202 1744.18 429.198 398.587 415.516 299.334 1155.46 811.764
238000 474.972 540.436 492.426 2032.08 803.288 298.514 1157.36 187.451 290.439 1163.96 376.148 828.932 223.108 752.434 371.753 273.146 1178.97 733.252 700.71 4242.31 1094.44 463.339 649.363 167.881 671.674 2025.36 1078.36 1276.81 347.343 515.975 1017.18 153.876 1419.82 195.896 1749.79 414.408 426.848 420.141 318.098 1176.04 817.608
240000 481.808 545.064 473.139 2042.89 819.07 265.124 1172.26 193.084 304.314 1141.57 387.235 793.877 233.791 792.302 360.461 294.731 1219.15 741.91 719.895 4293.3 1150.94 478.693 657.824 173.123 669.332 1997.55 1043.87 1217.9 334.206 521.932 1074.24 146.439 1484.29 159.936 1767.57 414.977 460.699 450.35 350.754 1191.84 825.536
242000 483.82 553.917 499.115 2011.63 840.624 228.184 1176.15 174.854 305.732 1131.8 407.262 772.551 258.564 846.556 365.035 293.441 1253.12 755.439 703.546 4265.6 1198.21 486.172 654.611 168.307 708.632 1971.41 994.243 1182.72 345.626 512.12 1124.93 128.538 1563.29 135.309 1756.05 433.364 486.263 503.879 378.075 1163.23 830.548
244000 471.482 559.783 540.857 2005.93 907.251 211.953 1172.15 153.447 289.74 1080.54 405.678 766.426 290.688 924.297 409.249 311.099 1298.81 798.504 657.1 4218.76 1210.56 517.278 668.454 181.025 704.285 1928.56 973.908 1169.05 365.173 501.628 1189.64 102.597 1640.78 122.415 1723.21 447.095 528.859 556.724 384.683 1159.5 838.729
246000 514.41 566.615 539.807 2021.32 1037.66 193.716 1113.47 169.606 272.861 1030.51 432.304 734.832 315.226 1018.36 446.545 347.636 1309.07 823.692 630.499 4049.21 1170.57 499.513 704.934 162.205 685.165 1846.9 931.804 1096.92 389.386 506.552 1214.17 74.3316 1668.56 118.689 1750.86 439.502 563.825 561.548 373.864 1212.14 838.469
248000 516.018 527.484 559.72 2058.81 1112.79 157.938 1113.46 190.414 253.646 962.399 487.081 750.281 337.177 1142.56 466.304 343.236 1283.5 850.245 618.221 3924.56 1183.26 538.311 772.267 140.327 605.017 1874 885.882 1038.84 401.472 577.768 1256.64 55.0299 1730.11 100.482 1580.41 435.602 583.09 561.106 406.775 1262.16 841.11
250000 542.518 526.831 547.687 2084.21 1166.84 125.605 1136.14 192.638 246.262 1020.86 484.32 800.261 342.855 1229.12 479.902 329.381 1234.25 811.992 633.148 3875.7 1237.43 592.505 744.131 166.688 563.009 1931.28 892.375 1024.79 406.743 617.041 1350.96 49.4657 1700.84 92.7272 1522.79 533.103 583.904 505.816 396.546 1347.88 851.764
252000 580.94 478.266 537.585 1824.12 1061.32 144.397 1229.19 194.979 282.068 1021.32 514.577 821.286 322.95 1213.05 428.834 294.758 1267.26 621.849 638.329 3698.93 1158.96 590.351 567.724 180.881 607.001 2068.3 806.301 1123.17 322.733 553.981 1324.33 50.7027 1733.69 69.5209 1684.29 555.233 584.34 375.755 382.294 1520.53 835.902
