# Supplementary material for: Topological digestion drives time-varying rheology of entangled DNA fluids
Source: Nat Commun. 2022 Jul 28;13:4389. doi: 10.1038/s41467-022-31828-w (PMC9334285; doi:10.1038/s41467-022-31828-w)
Supplement: Supplementary file 3 — Source Data [file 41467_2022_31828_MOESM3_ESM.zip › SOURCE_DATA/DATA_FIG2/panel_d_diff_coeff/DATA.D.dat]

#DENSE
#pc D       err         norm
0   5.90063410989501e-05 0.2e-5 5.90063410989501e-05
10  5.12627030628742e-05 0.2e-5 5.90063410989501e-05
50  3.77998735757862e-05 0.2e-5 5.90063410989501e-05
90  2.25771730430705e-05 0.2e-5 5.90063410989501e-05
100 1.9141459149261e-05 0.2e-5 5.90063410989501e-05


#DILUTE
0   0.000537142819021745  2e-5 0.000537142819021745
10  0.000446426196235654 2e-5    0.000537142819021745
50  0.000347013479558452 2e-5 0.000537142819021745
90  0.000263321302310242 2e-5    0.000537142819021745
100 0.000243303058078715 2e-5   0.000537142819021745
