# Supplementary material for: Topological digestion drives time-varying rheology of entangled DNA fluids
Source: Nat Commun. 2022 Jul 28;13:4389. doi: 10.1038/s41467-022-31828-w (PMC9334285; doi:10.1038/s41467-022-31828-w)
Supplement: Supplementary file 3 — Source Data [file 41467_2022_31828_MOESM3_ESM.zip › SOURCE_DATA/DATA_FIG2/panel_g-h_Rg-Ree_vs_time/Rg_SCMdigest.dat.50pc.dat]

#t	R_g^2	Ree^2	eigenval1	eigenval2	eigenval3	e1+e2+e3
0 3773.39 3.59822 2787.25 507.492 399.009 3693.75
2000 3682.68 370.469 2766.55 535.239 303.876 3605.67
4000 3612.82 800.842 3000.23 635.253 196.833 3832.32
6000 3557.06 831.324 3170.04 480.967 362.877 4013.88
8000 3477.94 1100.55 2548.7 559.114 271.765 3379.58
10000 3479.83 1643.05 2614.91 594.668 184.562 3394.14
12000 3486.48 1323.19 2911.11 579.987 234.408 3725.5
14000 3465.04 1872.54 2622.76 492.25 200.587 3315.6
16000 3523.49 2155.43 2615.44 446.258 212.036 3273.74
18000 3473.52 2270.5 2877.02 356.241 104.248 3337.51
20000 3466.46 2680.24 3019.78 310.561 135.427 3465.77
22000 3441.87 2878.57 2892.96 350.988 157.725 3401.67
24000 3440.17 3011.6 2891.04 494.09 196.533 3581.66
26000 3374.57 2476.3 3263.24 439.161 174.954 3877.36
28000 3303.57 2209.61 3027.75 457.884 79.3961 3565.03
30000 3282.58 3056.82 2996.71 324.071 154.496 3475.27
32000 3280.41 2803.31 2229.49 474.044 142.852 2846.38
34000 3197.86 3027.05 2233.47 437.033 159.213 2829.72
36000 3168.74 3143.11 2218.51 306.202 227.708 2752.42
38000 3198.74 3297.61 2342.95 386.343 216.807 2946.1
40000 3150.31 3791.83 2239.58 430.398 176.351 2846.33
42000 3162.73 3931.78 2048.14 380.175 208.896 2637.21
44000 3177.39 3330.44 1866.51 369.166 192.361 2428.04
46000 3128.94 3144.11 1645.01 463.425 186.554 2294.98
48000 3145.73 3927.54 1689.05 513.128 158.57 2360.75
50000 3163.82 3293.11 1594.59 528.561 180.633 2303.78
52000 3161.72 3371.3 1647.35 573.382 287.598 2508.33
54000 3129.83 3198.36 1599.31 615.842 220.903 2436.06
56000 3152.13 3722.39 1395.77 745.802 222.238 2363.81
58000 3148.6 3210.97 1448.64 775.172 155.323 2379.14
60000 3150.08 3348.59 1384.71 726.663 256.943 2368.31
62000 3162.61 3520.34 1722.17 861.524 209.39 2793.09
64000 3158.43 3361.03 1610.96 771.063 198.205 2580.23
66000 3142.42 3645.37 1535.8 701.137 200.914 2437.85
68000 3142.31 4347.04 1429.82 772.328 189.979 2392.12
70000 3132.28 4731.95 1396.17 701.942 174.714 2272.82
72000 3186.74 4882.73 1330.85 768.64 148.969 2248.46
74000 3158.86 4586.28 1361.85 845.383 137.485 2344.72
76000 3149.42 4715.73 1452.76 800.112 169.67 2422.54
78000 3148.57 5049.24 1448.61 658.384 192.307 2299.3
80000 3142.92 5300.24 1477 493.273 219.816 2190.09
82000 3114.08 4879.99 1505.95 543.243 220.991 2270.19
84000 3048.62 4796.8 1493.21 493.963 155.719 2142.89
86000 3047.39 4637 1362.83 466.072 272.248 2101.15
88000 3045.61 4819.47 1397.72 415.916 217.242 2030.87
90000 3022.13 5048.91 1547.97 478.958 226.326 2253.25
92000 3039.61 4815.29 1611.21 477.6 166.009 2254.82
94000 3010.47 5316.39 1646.27 434.978 269.372 2350.62
96000 3025.99 4971.56 1700.72 399.544 335.772 2436.04
98000 2996.59 4512.73 1864.97 524.485 300.515 2689.97
100000 2983.02 4557.35 1801.6 495.316 375.966 2672.88
102000 2943.34 4482.84 2044.05 430.52 389.185 2863.76
104000 2894.01 4574.03 1999.81 491.792 208.48 2700.08
106000 2831.82 4721.68 2006.34 428.873 204.589 2639.8
108000 2852.62 4413.71 1711.33 512.87 217.532 2441.73
110000 2852.08 4734.75 1661.7 637.384 238.031 2537.12
112000 2863.7 5567.04 1664.89 633.254 197.773 2495.92
114000 2871.56 5716.67 1678.94 494.717 175.835 2349.49
116000 2852.35 4835.83 1552.69 495.228 182.578 2230.5
118000 2870.14 5194.81 1476.69 448.607 236.132 2161.43
120000 2923.02 5078.92 1573.66 496.417 212.502 2282.57
122000 2929.13 5349.09 1514.77 506.83 230.738 2252.33
124000 2920.61 5556.41 1606.45 540.004 216.103 2362.56
126000 2963.71 5323.1 1522.94 768.419 154.317 2445.67
128000 3046.01 4952.74 1496.41 862.836 179.924 2539.17
130000 3136.69 5488.96 1628.38 647.004 244.189 2519.57
132000 3081.85 5199.22 1575.76 711.205 178.066 2465.03
134000 3061.86 5171.02 1589.12 666.177 223.685 2478.99
136000 3018.62 5480.83 1727.04 595.974 215.401 2538.41
138000 3004.29 5208.63 1840.28 466.41 168.405 2475.1
140000 3017.8 5133.71 1718.75 398.756 136.538 2254.05
142000 2974.58 4789.13 1907.76 394.466 197.775 2500
144000 2941.92 3778.86 1855.94 339.596 143.136 2338.67
146000 2980.6 4214.78 2123.81 318.022 137.658 2579.49
148000 2996.84 3795.95 1927.72 348.005 183.387 2459.11
150000 2974.74 3980.3 1854.03 327.388 216.176 2397.59
152000 3005.31 4386.99 1903.47 223.541 189.819 2316.83
154000 3060.16 3784.73 2048.49 376.837 221.6 2646.93
156000 3051.75 4290.81 1896.31 435.195 324.859 2656.36
158000 2996.4 3813.02 1698.9 523.649 277.919 2500.46
160000 3010.98 3367.77 1773.95 445.556 312.099 2531.61
162000 3067 3899.21 1979.44 399.881 309.758 2689.08
164000 3090.81 3889.98 1761.92 564.221 266.338 2592.48
166000 3062.94 3514.57 1995.32 498.871 245.401 2739.59
168000 3032.06 3653.43 1674.91 571.347 259.931 2506.19
170000 3051.06 4033.39 1847.79 555.918 193.829 2597.54
172000 3018.76 4178.84 2017.1 495.345 158.806 2671.25
174000 2999.34 4511.59 2184.39 499.355 156.697 2840.44
176000 3028.09 4162.58 2344.29 505.936 161.113 3011.34
178000 3051.46 4627.18 2513.29 343.042 222.654 3078.99
180000 3063.94 4558.34 2592.71 378.638 202.947 3174.3
182000 3108.3 4443.74 3195.89 435.102 145.586 3776.58
184000 3123.18 4750.64 3250.13 415.838 137.774 3803.75
186000 3154.18 4690.76 3464.73 364.994 126.989 3956.71
188000 3143.65 4727.5 3546.32 265.881 163.52 3975.72
190000 3082.86 4830.48 3619.38 295.855 180.799 4096.04
192000 3085.28 5519.26 3518.63 342.145 168.751 4029.53
194000 3122.25 5153.99 3532.52 321.031 226.118 4079.67
196000 3127.1 5674.25 3358.23 232.72 199.426 3790.37
198000 3163.23 5122.89 3299.76 283.819 216.307 3799.89
200000 3142.73 4910.96 3064.81 255.028 179.204 3499.04
202000 3192.45 5399.9 2940.89 277.609 159.141 3377.64
204000 3156.33 5622.1 2669.95 348.637 136.276 3154.87
206000 3110.03 4950.96 2383.37 403.36 120.092 2906.83
208000 3186.86 5350.26 2485.26 448.101 156.528 3089.88
210000 3166.82 5690.35 2417.25 380.537 196.758 2994.54
212000 3153.19 5861.39 2428.84 431.092 189.456 3049.39
214000 3139.58 5998 2498.19 353.621 188.46 3040.27
216000 3139.9 5646.75 2730.34 320.818 198.589 3249.74
218000 3143.32 5215.54 2769.71 399.243 199.321 3368.27
220000 3132.73 5413.44 2767.82 424.934 247.162 3439.91
222000 3169.93 5522.75 2892.65 494.25 179.216 3566.11
224000 3166.59 5437.17 2955.15 594.9 222.773 3772.82
226000 3175.71 6067.19 3198.38 711.815 113.88 4024.08
228000 3149.77 6330.16 3226.11 692.578 156.126 4074.81
230000 3175.31 5456.14 2923.95 656.607 175.184 3755.74
232000 3247.57 5880.11 2865.83 614.871 175.89 3656.59
234000 3317.9 6027.48 2853.62 634.453 154.054 3642.13
236000 3303.89 6525.96 3070.01 538.699 186.785 3795.5
238000 3281.02 5468.41 2912.38 482.993 255.575 3650.95
240000 3234.13 5485.63 2877.05 540.918 191.038 3609.01
242000 3218.64 6079.21 2872.11 628.332 204.172 3704.61
244000 3214.64 5570.7 3040.15 650.553 199.264 3889.97
246000 3238.61 6304 3016.99 655.041 176.907 3848.94
248000 3232.57 6634.85 3006.76 511.607 137.144 3655.52
250000 3247.81 6467.75 3025.58 461.102 177.548 3664.23
252000 3226.58 5618.22 3090.8 442.261 122.346 3655.4
254000 3252.9 5156.35 3031.14 687.927 174.52 3893.59
256000 3240.54 5256.27 2965.66 552.714 148.815 3667.19
258000 3207.7 5886.51 2650.35 598.355 138.072 3386.78
260000 3203.43 5472.69 2568.18 712.353 154.838 3435.37
262000 3175.95 5358.85 2420.71 571.067 111.799 3103.58
264000 3203.35 6194.3 2482.24 540.536 179.007 3201.79
266000 3231.81 6320.8 2319.51 638.697 118.247 3076.45
268000 3286.12 6339.86 2422.31 569.489 111.586 3103.38
270000 3258.65 6931.42 2401.37 409.535 162.45 2973.36
272000 3322.31 7382.07 2450.86 314.911 235.721 3001.49
274000 3286.4 7718.82 2419.38 405.276 181.129 3005.79
276000 3272.65 8654.4 2315.47 317.611 177.66 2810.74
278000 3313.1 9234.06 2173.27 303.852 195.983 2673.1
280000 3346.7 9295.18 2615.71 438.581 151.865 3206.16
282000 3455.86 10118.1 2431.82 552.739 89.1276 3073.68
284000 3353.61 10313.3 2212.64 543.723 190.521 2946.89
286000 3345.08 9849.04 1995.22 537.87 149.373 2682.47
288000 3349.4 8658.12 1731.7 436.099 106.732 2274.53
290000 3284.16 9602.54 1716.93 452.964 121.017 2290.92
292000 3334.2 11275.9 1915.26 402.964 149.475 2467.7
294000 3342.52 10613.3 2104.87 341.557 172.553 2618.98
296000 3396.72 10391.3 2430.71 447.316 110.464 2988.49
298000 3315.04 9950.72 2122.74 414.166 112.419 2649.33
300000 3287.92 9614.66 2102.81 395.963 116.095 2614.87
302000 3312.57 9321.95 2294.98 367.734 121.339 2784.05
304000 3257.29 9592.69 2228.61 519.449 100.346 2848.4
306000 3269.47 8913.3 2355.76 437.491 148.63 2941.88
308000 3251.3 9546.63 2190.53 412.686 155.943 2759.16
310000 3201.46 9342.31 2007.71 561.437 117.507 2686.65
312000 3226.17 9407.42 2177.89 394.35 123.047 2695.29
314000 3217.23 10252.2 1794.12 432.838 147.653 2374.61
316000 3197.02 9588.07 1740.64 477.491 134.535 2352.67
318000 3262.82 9324.78 1739.77 628.838 153.77 2522.38
320000 3263.7 10056.6 1813.65 597.548 144.011 2555.21
322000 3242.06 10162.2 1803.04 612.128 122.14 2537.31
324000 3225.41 10028.2 1659.51 640.595 143.888 2444
326000 3223.11 10263.3 1916.04 659.42 136.749 2712.21
328000 3278.59 10767.7 1824.09 690.675 113.091 2627.86
330000 3237.72 10855.4 1801.42 651.17 101.059 2553.65
332000 3243.83 11144.2 1983.89 647.93 73.5296 2705.35
334000 3225.28 10684.5 1822.32 651.088 93.4601 2566.87
336000 3210.07 11194.7 1802.01 708.877 88.7233 2599.61
338000 3195.38 10501.1 1962.32 816.192 68.4729 2846.98
340000 3226.34 10118.4 2030.43 770.908 81.3717 2882.71
342000 3207.47 10464.4 1909.84 788.879 87.1891 2785.91
344000 3212.81 9630.15 1966 929.366 80.4662 2975.83
346000 3146.09 9324.04 2147.81 863.185 88.2242 3099.22
348000 3207.91 9983.98 1980.63 824.563 143.366 2948.56
350000 3197.21 9350.54 1990.17 838.84 146.631 2975.64
352000 3234.33 8821.11 1916.02 856.006 145.86 2917.89
354000 3217.38 9372.15 1875.55 867.86 160.759 2904.16
356000 3236.72 8849.54 1583.07 894.317 163.219 2640.6
358000 3230.18 9844.6 1608.42 883.213 74.3407 2565.98
360000 3213.79 9415.71 1578.99 905.695 75.4624 2560.15
362000 3254.56 9002.9 1713.5 850.606 49.7687 2613.88
364000 3278.31 8566.95 1959.84 764.378 53.4466 2777.67
366000 3288.41 8639.79 2038.75 881.408 55.23 2975.38
368000 3271.7 8767.2 1922.7 812.271 44.9694 2779.94
370000 3333.64 9230.51 1846.78 937.372 36.5691 2820.73
372000 3283.42 8735.34 1840.69 1076.01 36.6522 2953.34
374000 3253.83 9028.93 2036.53 906.557 50.2185 2993.31
376000 3238.31 8853.2 2117.39 715.987 107.778 2941.15
378000 3251.24 8809.07 1771.6 734.112 136.792 2642.51
380000 3235.39 8598.32 1742.92 708.437 161.911 2613.26
382000 3236.82 9129.67 1488.91 838 67.8352 2394.74
384000 3285.52 10392.3 1479.12 844.749 70.4475 2394.31
386000 3255.32 10521.3 1389.24 827.379 103.393 2320.02
388000 3313.21 10117 1529.91 837.532 134.393 2501.83
390000 3323.98 10406 1831.93 834.77 119.725 2786.43
392000 3364.64 11601 1601.73 815.216 136.889 2553.83
394000 3374.46 11121.6 1670.15 797.307 126.181 2593.64
396000 3337.38 10683.5 1782.49 668.846 112.097 2563.43
398000 3306.72 11208.9 1917.28 538.075 136.949 2592.3
400000 3380.13 11693.3 2074.32 612.598 178.793 2865.71
402000 3397.95 10925.5 2217.3 502.349 188.827 2908.47
404000 3417.43 10912.3 2021.93 542.519 196.734 2761.18
406000 3461.81 11061.2 1874.22 475.678 180.444 2530.34
408000 3449.76 10270.9 1952.39 448.31 201.024 2601.72
410000 3402.13 10862.4 2191.56 409.721 212.323 2813.6
412000 3439.08 10506.5 2028.39 528.6 193.9 2750.89
414000 3418.58 11511.8 1854.2 638.381 157.174 2649.75
416000 3359.68 10450.3 1769.22 590.764 241.354 2601.34
418000 3336.32 10779.3 1680.07 450.999 199.976 2331.04
420000 3327.85 10449.4 1488.73 533.209 237.191 2259.13
422000 3339.79 9851.56 1548.36 518.42 186.957 2253.74
424000 3314.19 9462.52 1482.1 570.568 191.801 2244.47
426000 3329.47 9051.2 1700.39 686.2 184.19 2570.78
428000 3344.91 9234.92 1634.96 566.952 148.614 2350.53
430000 3317.4 9915.31 1727.86 605.939 176.23 2510.02
432000 3388.33 9862.65 1875.13 628.815 207.068 2711.01
434000 3389.81 10111.3 1808.37 528.09 186.179 2522.64
436000 3360.74 10121.9 1862.66 422.363 206.997 2492.02
438000 3346.01 10485.6 1635.82 511.925 186.207 2333.95
440000 3289.44 9926.94 1716.43 425.164 145.435 2287.03
442000 3251.48 9616.92 1596.64 335.127 138.568 2070.34
444000 3236.87 10199.1 1616.14 444.318 124.519 2184.97
446000 3255.28 8890.51 1830.23 457.303 138.974 2426.5
448000 3194.73 9449.2 1693.64 533.585 86.9358 2314.16
450000 3146.43 8620.99 1581.39 601.489 134.114 2317
452000 3117.62 8874.18 1338.67 594.655 92.7316 2026.05
454000 3160.02 9236.66 1209.61 785.497 92.302 2087.41
456000 3130.83 9470.06 1462.78 681.774 131.606 2276.16
458000 3139.6 9992.64 1307.05 728.269 103.763 2139.08
460000 3095.6 9943.12 1228.64 660.186 139.651 2028.48
462000 3055.34 8920.09 1271.21 688.823 224.687 2184.72
464000 3073.3 8962.86 1269.38 620.115 245.264 2134.76
466000 3131.75 9467.57 1296.18 683.258 208.334 2187.77
468000 3134.1 9216.65 1201.29 671.166 188.392 2060.85
470000 3185.83 9182.37 1343.41 643.918 162.18 2149.51
472000 3174.2 8567.18 1521.14 520.508 173.128 2214.78
474000 3152.26 8644.37 1641.06 354.626 121.779 2117.47
476000 3125.9 8272.36 1837.16 397.906 270.711 2505.77
478000 3097.5 8076.42 1876.89 422.348 336.426 2635.66
480000 3114.61 8145.13 1977.46 388.233 266.206 2631.9
482000 3135.06 8942.93 1603.66 510.677 250.344 2364.68
484000 3111.8 8493.57 1812.7 539.731 202.662 2555.1
486000 3081.68 8236.33 1698.39 487.777 299.64 2485.81
488000 3033.32 8295.25 1579.1 402.131 311.844 2293.08
490000 3126.53 8729.23 1612.81 435.526 192.49 2240.82
492000 3071.24 8789.73 2032.8 446.139 168.073 2647.01
494000 3035.55 7658.83 1854.98 464.836 219.234 2539.05
496000 3055.62 7976.91 1965.8 613.018 224.792 2803.61
498000 3042.47 8375.72 1781.42 610.988 194.094 2586.5
500000 3061.38 9120.48 1959.63 572.95 138.79 2671.37
502000 3047.35 9356.34 2026.74 539.9 156.554 2723.19
504000 3086.21 9912.63 1766.88 528.812 170.554 2466.24
506000 3139.57 9275.19 1720.36 484.088 159.542 2363.99
508000 3140.88 9451.14 1355.46 546.19 252.929 2154.58
510000 3114.28 10212.5 1465.58 578.293 195.529 2239.41
512000 3077.77 11087.6 1452.66 426.599 191.085 2070.34
514000 3078.69 10162.4 1466.31 340.962 205.442 2012.72
516000 3151.62 10087.9 1557.98 472.724 282.853 2313.55
518000 3122.29 10664.2 1498 670.043 261.546 2429.59
520000 3131.88 9600.04 1449.16 545.049 204.701 2198.91
522000 3130.38 10274.4 1645.82 697.75 190.613 2534.19
524000 3145.71 11026.6 1593.21 715.236 154.17 2462.61
526000 3106.31 10241.2 1489.59 717.345 151.681 2358.62
528000 3098.1 10415.2 1426.09 564.22 197.484 2187.79
530000 3100.32 10084.9 1320.49 679.07 175.928 2175.49
532000 3122.27 10075.2 1228.43 707.168 158.64 2094.24
534000 3136.97 9784.67 1421.76 791.132 132.316 2345.21
536000 3118.11 9717.67 1580.85 792.789 99.9665 2473.6
538000 3152.97 10121.5 1318.96 801.421 132.525 2252.9
540000 3113.13 9992.06 1278.96 738.347 168.564 2185.87
542000 3116.15 9284.58 1568.99 665.498 181.341 2415.83
544000 3087.21 9239 1569.23 573.796 159.01 2302.03
546000 3083.38 10046 1301.58 633.332 151.655 2086.57
548000 3121.07 10175 1326.61 761.285 118.828 2206.72
550000 3128.88 9416.38 1176.73 621.571 164.434 1962.73
552000 3120.75 8679.27 1239.68 652.079 130.442 2022.2
554000 3113.8 9002.25 1277.91 667.157 89.591 2034.66
556000 3162.02 8759.55 1355.15 667.325 125.265 2147.74
558000 3157.91 9312.05 1466.54 700.162 121.487 2288.19
560000 3173.85 8857 1299.34 570.941 120.259 1990.54
562000 3198.54 9213.22 1358.81 473.517 96.0413 1928.37
564000 3227.31 9279.9 1598.03 578.241 62.8131 2239.08
566000 3240.01 8953.97 1519.86 427.676 76.6729 2024.21
568000 3211.81 9053.88 1316.43 431.638 86.9983 1835.07
570000 3246.33 9093.03 1269.91 456.041 81.6832 1807.64
572000 3261.03 9775.17 1564.31 431.003 63.2193 2058.53
574000 3198.84 10406.9 1295.27 475.975 97.5333 1868.78
576000 3169.81 10700.9 1439.78 506.236 164.336 2110.35
578000 3177.58 10334.5 1394.6 482.379 104.05 1981.03
580000 3124.39 9866.04 1252.41 473.25 106.352 1832.01
582000 3186.12 10436.7 1264.34 550.934 86.6289 1901.91
584000 3208.45 10705.1 1288.8 562.894 87.3565 1939.05
586000 3192.77 9481.73 1415.31 528.877 122.637 2066.83
588000 3131.59 9746.95 1327.88 632.505 110.84 2071.23
590000 3111.92 8388.19 1362.35 686.504 128.666 2177.52
592000 3198.49 9102.59 1509.71 646.462 90.4308 2246.6
594000 3160.18 8549.17 1406.65 499.089 122.159 2027.9
596000 3224.57 8447.86 1421 511.605 112.342 2044.95
598000 3201.89 9092.88 1422.85 585.503 88.9278 2097.28
600000 3210.47 9245.47 1373.5 616.27 89.0424 2078.81
602000 3237.52 9007.06 1491.28 764.13 46.1084 2301.52
604000 3243.94 9971.57 1594.98 712.133 48.2277 2355.35
606000 3214.41 9528.74 1401.58 605.738 57.2269 2064.55
608000 3270.04 9601.18 1389.02 676.47 46.4092 2111.9
610000 3301.67 10403.7 1443.28 656.002 66.6518 2165.94
612000 3286.34 10562.1 1370.52 617.137 73.9196 2061.58
614000 3232.09 11333.3 1144.84 589.335 77.4744 1811.65
616000 3272.87 10977.7 1316.19 547.715 98.9605 1962.86
618000 3244.53 10403.6 1321.29 572.657 97.4252 1991.37
620000 3307.18 11155 1335.77 744.909 78.6754 2159.36
622000 3293.65 10586.4 1243.56 703.202 36.4209 1983.18
624000 3390.13 11471.7 1419.38 760.424 61.9572 2241.76
626000 3376.48 10426.9 1461.24 701.974 70.9002 2234.12
628000 3389.69 10320.4 1552.07 724.21 62.4608 2338.74
630000 3375.23 10131.1 1345.79 852.017 55.8075 2253.62
632000 3367.29 10003.7 1272.76 733.842 84.9991 2091.6
634000 3337.63 10885.4 1436.34 917.1 70.0168 2423.45
636000 3336.83 10650.1 1547.29 825.252 63.9698 2436.51
638000 3368.03 11464.4 1680.17 794.462 53.1943 2527.83
640000 3312.11 11701.6 1638.84 781.363 70.8041 2491
642000 3372.82 11517.8 1508.82 801.774 100.158 2410.75
644000 3386.24 11542.6 1507.97 721.169 116.829 2345.96
646000 3359.51 11431.9 1413.15 691.821 104.541 2209.51
648000 3301.34 10070.7 1099.99 753.989 98.6341 1952.62
650000 3305.59 10333.3 1147.09 887.982 78.7869 2113.86
652000 3248.58 9921.8 1057.42 840.985 93.8101 1992.22
654000 3251.65 10011.4 1166.51 855.094 86.2862 2107.89
656000 3316.93 10708.2 1087.7 809.747 102.136 1999.58
658000 3298.53 11488 1265.4 722.909 94.4347 2082.75
660000 3293.27 11453.7 1130.86 656.358 86.1496 1873.37
662000 3273.59 10596.2 1080.9 496.482 90.3884 1667.77
664000 3329.2 10974 1046.72 419.855 106.915 1573.5
666000 3265.26 10775.2 957.78 494.237 111.352 1563.37
668000 3270.86 11144.9 930.901 527.668 134.452 1593.02
670000 3234.29 10922 1124.47 458.893 137.78 1721.14
672000 3233.29 10594.9 1153.78 507.495 148.687 1809.96
674000 3187.61 9384.78 920.775 448.555 212.29 1581.62
676000 3099.58 9336.1 770.199 517.097 237.969 1525.27
678000 3154.87 10218.9 826.167 411.056 175.732 1412.95
680000 3180.09 8662.14 1096.28 428.331 178.981 1703.6
682000 3159.1 10045.9 1125.88 397.967 173.121 1696.96
684000 3196.68 9977.54 1419.02 315.043 195.056 1929.12
686000 3172.96 10135.8 1443.99 312.886 201.335 1958.21
688000 3225.69 10085.2 1618.1 294 190.418 2102.52
690000 3224.83 10955.6 1626.78 230.346 159.166 2016.29
692000 3210.7 10631.5 1818.32 211.253 199.378 2228.95
694000 3224.97 11449.2 1860.04 194.656 168.478 2223.17
696000 3242.03 12345.5 1636.7 230.357 137.43 2004.49
698000 3286.55 12320.7 1979.22 185.94 84.926 2250.08
700000 3329.07 12961.4 2145.02 190.679 121.193 2456.89
702000 3275.93 12584.8 2251.03 125.944 112.522 2489.5
704000 3229.07 12830.2 2092.79 172.082 140.039 2404.91
706000 3188.94 12777.5 2015.16 310.661 169.702 2495.52
708000 3215.41 13241.3 2029.7 296.146 141.226 2467.08
710000 3177.47 14333.8 2152.32 328.394 148.854 2629.57
712000 3185.5 14073.6 2283.58 329.004 99.1074 2711.69
714000 3129.18 13040.6 2005.12 334.777 94.3024 2434.2
716000 3094.07 12482.4 1855.01 293.291 114.949 2263.25
718000 3086.58 11708.2 1770.98 270.375 76.7813 2118.14
720000 3099.51 12285.1 1899.24 264.523 76.2291 2239.99
722000 3119.58 10233.2 2091.67 270.974 95.2185 2457.86
724000 3125.33 10505.9 2021.09 315.592 125.363 2462.04
726000 3125.96 10998.9 2107.25 350.43 77.5576 2535.23
728000 3161.67 11924.9 2140.85 336.059 94.9555 2571.86
730000 3137.34 11284.7 1888.49 332.349 157.735 2378.57
732000 3155.33 12004.3 1947.68 272.905 141.592 2362.17
734000 3151.35 11840.7 2047.94 333.296 85.0858 2466.32
736000 3177.05 12940.4 2088.11 329.177 89.0184 2506.3
738000 3192.08 13086.5 2088.16 305.89 85.3577 2479.41
740000 3183.37 13191.2 2213.47 335.573 82.1694 2631.21
742000 3169.28 12602.1 2037.28 414.909 74.0203 2526.21
744000 3189.63 11548 1903.36 354.546 42.1605 2300.06
746000 3262.88 11861.1 2000.46 351.524 62.2144 2414.2
748000 3257.12 11741.7 2288.66 406.877 48.7998 2744.33
750000 3268.71 11156.4 2379.95 516.708 41.922 2938.58
752000 3222.27 11100.9 2483.9 558.742 31.4464 3074.09
754000 3197.95 10919.3 2176.7 563.887 50.2495 2790.83
756000 3167.52 11389.6 1860.36 514.119 48.3277 2422.8
758000 3137.42 11472.8 1873.11 523.387 25.799 2422.3
760000 3102.31 11721.6 1785.52 469.454 36.1444 2291.12
762000 3142.92 12946.3 1936.05 405.562 47.7392 2389.35
764000 3184.69 11619 1901.61 369.795 57.221 2328.62
766000 3180 11881.8 2084.11 433.711 57.7943 2575.61
768000 3219.27 11629.9 1880.69 366.21 49.0728 2295.97
770000 3253.01 12236.7 1990.48 380.691 47.4727 2418.65
772000 3216.03 12805.1 1957.33 366.236 48.2391 2371.8
774000 3194.83 12064.4 1910.06 415.271 82.6518 2407.98
776000 3205.23 12230.9 2082.12 342.787 84.3448 2509.25
778000 3231.88 12537.8 1740.5 329.727 85.8625 2156.09
780000 3219.95 12667.9 1813.73 377.293 58.153 2249.17
782000 3217.35 12458 1464.5 363.291 87.337 1915.13
784000 3238.03 12638.4 1340.69 243.649 83.678 1668.02
786000 3270.76 12889.8 1756.24 306.794 69.6941 2132.73
788000 3233.83 13506.3 1540.43 513.271 60.0335 2113.73
790000 3223.63 12980.9 1387.32 482.465 56.2404 1926.02
792000 3144.37 12935.1 1429.12 507.769 52.8724 1989.76
794000 3149.25 13197.8 1421.62 504.32 47.5501 1973.49
796000 3177.44 12758 1489.15 496.802 74.6628 2060.62
798000 3230.52 11735.2 1569.97 489.36 101.317 2160.65
800000 3264.58 11481.4 1864.76 458.55 89.6676 2412.98
802000 3288 11408.7 1978.63 444.651 88.5612 2511.84
804000 3264.68 11747.2 1789.42 567.491 119.036 2475.95
806000 3216.96 10692.5 1556.7 590.731 123.805 2271.24
808000 3211.52 10820.2 1686.31 376.47 152.815 2215.59
810000 3253.16 11138.2 1526.8 425.284 189.836 2141.92
812000 3303.55 11278.3 1653.17 517.502 137.234 2307.9
814000 3268.63 10388.1 1697.02 409.814 144.193 2251.03
816000 3296.31 11101.7 1625.86 448.867 94.1474 2168.88
818000 3317.09 11048.6 1801.14 385.069 72.9682 2259.17
820000 3351.96 11054.3 1902.46 409.598 49.8455 2361.9
822000 3416.49 12033.4 1756.88 352.652 62.6699 2172.2
824000 3419.7 12634.1 1959.59 335.018 53.7885 2348.4
826000 3354.1 11159.4 1963.8 320.249 69.7289 2353.78
828000 3331.39 11947.1 2175.67 403.186 57.1415 2636
830000 3348.89 11831.1 1724.44 453.415 87.2971 2265.15
832000 3354.22 12145.4 1833.48 521.887 82.2859 2437.65
834000 3376.28 12137.7 1734.11 497.408 50.3186 2281.84
836000 3359.59 12547.1 1740.59 482.863 92.8395 2316.29
838000 3357.22 12381 1614.54 501.461 88.1687 2204.17
840000 3375.64 11805.3 1708.97 563.731 48.6599 2321.36
842000 3346.4 12656.3 1510.18 429.905 73.575 2013.66
844000 3399.53 11982.1 1665.75 354.197 76.3236 2096.27
846000 3406.07 12573.5 1380.52 383.617 97.547 1861.68
848000 3381.85 12839.1 1263.69 506.169 89.1812 1859.04
850000 3399.21 12497.6 1131.05 540.94 105.419 1777.41
852000 3374.66 13362.2 1499.29 644.33 52.344 2195.97
854000 3329.47 13034.8 1640.94 676.162 52.0039 2369.11
856000 3273.75 12136.9 1566.09 666.207 48.7993 2281.1
858000 3265.55 12033.6 1295 567.397 49.4062 1911.8
860000 3260.54 11850.7 1364.61 714.615 55.3414 2134.57
862000 3308.43 11868 1429.18 628.126 46.8112 2104.12
864000 3260.86 11631.2 1361.31 497.929 58.5947 1917.84
866000 3264.43 10876.4 1546.86 573.403 62.013 2182.28
868000 3271.69 11125 1849.11 481.111 35.7791 2366
870000 3269.99 11276.9 1839.81 475.82 29.3473 2344.98
872000 3278.88 10513.9 1812.63 443.152 29.6247 2285.41
874000 3241.83 9940.1 1705.94 408.496 40.1443 2154.58
876000 3291.16 11261.3 1602.01 274.51 48.2215 1924.74
878000 3250 11412.5 1446.81 267.432 51.0607 1765.3
880000 3262.6 11141.7 1465.78 354.126 52.7076 1872.61
882000 3342 11519.2 1461.52 230.743 104.108 1796.38
884000 3307.24 11016.2 1564.75 295.511 66.3777 1926.64
886000 3344.28 11881.7 1518.52 185.17 72.3608 1776.05
888000 3338.12 10837.1 1537.62 218.416 70.2393 1826.27
890000 3364.8 10752.9 1673.39 204.823 110.611 1988.83
892000 3346.15 10212.6 1605.82 218.885 98.8671 1923.57
894000 3304.06 10398.6 1356.61 247.484 86.5511 1690.64
896000 3340.9 12079.2 1476.38 156.666 85.2468 1718.29
898000 3358.73 12211.3 1623.99 111.22 66.3969 1801.6
900000 3340.32 12163.1 1728.44 156.71 42.497 1927.65
902000 3389.33 11781.3 2086.15 163.344 37.7449 2287.24
904000 3394.98 11441.1 2074.73 124.604 31.6021 2230.93
906000 3438.5 11722.1 2188.33 154.706 29.4722 2372.51
908000 3459.29 12169.8 2467.12 185.799 34.0406 2686.96
910000 3425.63 11535.2 2402.18 219.87 55.5105 2677.56
912000 3463.26 11520.8 2140.6 310.77 78.34 2529.71
914000 3488.44 12306.8 2371.52 266.128 72.9048 2710.55
916000 3447.7 11669.7 2093.25 366.8 65.2912 2525.34
918000 3389.35 12163.4 2023.45 421.22 73.5967 2518.27
920000 3383.31 12795.2 1825.9 430.8 84.5853 2341.28
922000 3391.35 13559.9 1919.07 352.051 95.4752 2366.59
924000 3430.01 14394.3 1676.98 567.101 65.8758 2309.95
926000 3486.66 15354.4 1468.35 473.667 90.8865 2032.9
928000 3409.12 15531.5 1515.42 465.627 26.1392 2007.19
930000 3387.05 13725.5 1300.74 537.46 22.4982 1860.7
932000 3461.5 14329.1 1308.98 662.142 32.5441 2003.67
934000 3459.27 13918.7 1121.87 616.209 38.4282 1776.51
936000 3434.31 14416.6 1338.44 838.624 51.5599 2228.62
938000 3436.81 14761.8 1448.99 884.347 51.4586 2384.79
940000 3432.98 13807.7 1349.79 905.634 52.7519 2308.17
942000 3404.18 13656.5 1304.19 833.007 94.3209 2231.52
944000 3388.24 13331.6 1555.99 932.883 78.6405 2567.52
946000 3300.99 12787.3 1290.56 847.476 98.6525 2236.69
948000 3301.95 12697.5 1580.93 943.832 64.4683 2589.23
950000 3391.71 12653.3 1407.17 933.495 22.8234 2363.49
952000 3337.53 12537.6 1707.3 747.723 27.3776 2482.4
954000 3327.48 12725.7 1666.51 709.144 48.4831 2424.14
956000 3338.64 13295.4 1700.11 706.088 40.724 2446.92
958000 3414.94 13496.6 1555.04 736.008 56.1891 2347.24
960000 3417.19 14084.7 1607.06 737.489 73.6267 2418.17
962000 3444.32 15540.5 1610.31 732.81 88.0486 2431.17
964000 3478.01 15376.3 1810.55 599.608 114.887 2525.05
966000 3492.49 14096.6 2027.7 581.174 85.8725 2694.74
968000 3494.37 14270.8 1799.62 536.876 86.679 2423.18
970000 3519.58 14154.4 2042.09 553.452 37.8155 2633.36
972000 3538.44 13790.9 1874.49 486.323 77.7661 2438.57
974000 3532.7 13375.3 2058.46 519.794 76.2211 2654.48
976000 3526.55 13032.3 2227.55 503.843 92.5153 2823.9
978000 3548.77 13350.6 2412.39 503.492 78.1669 2994.05
980000 3507.19 13657.4 2572.96 416.004 121.167 3110.13
982000 3515.39 14098.6 2370.85 558.024 209.58 3138.45
984000 3537.43 14354.9 2656.17 600.982 159.529 3416.68
986000 3534.25 16180.3 2504.97 524.346 182.741 3212.06
988000 3468.15 14519.2 2500.94 556.953 179.641 3237.54
990000 3476.08 15628 2937.36 621.363 132.519 3691.24
992000 3473.19 15087.3 2715.71 574.586 100.895 3391.19
994000 3466.58 14548.5 2637.78 611.287 125.085 3374.15
996000 3456.1 13510.2 2710.09 788.678 76.0269 3574.79
998000 3506.39 13508.3 2701.3 788.812 113.209 3603.32
1000000 3550.22 14202.9 2550.77 714.095 103.661 3368.53
1002000 3481.42 14179.1 2380.98 634.445 73.8411 3089.27
1004000 3517.64 15295.7 2113.27 703.343 76.4963 2893.11
1006000 3581.77 15847.9 2322.2 782.591 71.8451 3176.64
1008000 3611.12 15524.2 2361.93 669.615 88.678 3120.23
1010000 3612.65 14593 2351.72 810.608 106.336 3268.66
1012000 3575.31 14347.9 2680.22 792.896 110.487 3583.61
1014000 3550.19 15164.4 2513.94 758.904 72.3265 3345.17
1016000 3533.17 14461.5 2416.24 638.095 117.544 3171.88
1018000 3512.75 14182.1 2292.72 682.687 79.7445 3055.15
1020000 3480.62 14097.9 2287.67 627.706 109.744 3025.12
1022000 3497.74 15460.9 2134.79 673.547 127.418 2935.76
1024000 3536.37 15129.9 2193.33 740.093 137.559 3070.98
1026000 3469.35 13774.6 2055.19 715.222 137.105 2907.52
1028000 3525.2 14911.8 2018.74 734.402 109.156 2862.3
1030000 3559.24 15234.8 2041.52 699.655 85.5721 2826.74
1032000 3625.59 15080.5 2158.75 736.071 77.9877 2972.81
1034000 3644.69 14857.1 2049.57 752.946 105.268 2907.79
1036000 3596 14429.8 2072.88 676.41 84.2403 2833.53
1038000 3520.58 13925.4 1990.29 812.404 59.6797 2862.38
1040000 3534.69 13053.1 1842.58 773.799 78.0557 2694.43
1042000 3495.12 12767.6 1896.52 820.528 33.3127 2750.36
1044000 3527.88 13805.6 1724.73 946.077 87.0048 2757.82
1046000 3587.29 14804.6 1850.66 1109.76 74.5389 3034.95
1048000 3652.39 15262.1 2025.92 1097.66 89.8842 3213.46
1050000 3668.1 16037.1 2174.78 1206.73 85.7101 3467.22
1052000 3690.51 16392.2 2243.61 1004.87 135.065 3383.54
1054000 3732.45 17018.9 2288.58 1011.08 82.7945 3382.46
1056000 3722.66 16675.5 2530 937.838 83.4387 3551.28
1058000 3662.52 15858.9 2201.51 762.729 79.3985 3043.63
1060000 3636.24 16531.1 2085.85 687.335 121.944 2895.13
1062000 3695.28 16245.5 2055.87 676.281 76.9968 2809.15
1064000 3675.43 16875.7 1878.24 887.395 116.278 2881.91
1066000 3674.45 15958.3 1784.01 909.834 116.525 2810.37
1068000 3657.29 15268.1 1874.25 993.572 117.331 2985.16
1070000 3665.9 16272.2 2155.69 1035.62 83.1779 3274.49
1072000 3694.14 16684 2538.01 912.746 59.9001 3510.66
1074000 3690.29 16115.7 2428.61 1199.28 73.8553 3701.74
1076000 3704.38 16406.2 2349.72 1172.65 41.9583 3564.33
1078000 3717.98 17106.7 2421.53 1267.13 40.6682 3729.33
1080000 3716.98 15428.8 2276.73 1277.26 58.3725 3612.37
1082000 3675.66 15044.7 2498.97 1336.09 48.0379 3883.09
1084000 3646.59 14642.9 2174.97 1299.01 50.6874 3524.67
1086000 3631.92 14396.3 2204.76 1545.01 25.7199 3775.48
1088000 3541.75 14750.5 2026.94 1320.95 49.1539 3397.04
1090000 3583.85 14021.8 2009.13 1304.8 45.2342 3359.16
1092000 3629.03 14336.6 1969.22 1293.53 37.0723 3299.82
1094000 3625.02 14537.7 2012.14 1092.79 56.6572 3161.59
1096000 3654.58 14567.8 1843.03 1272.24 78.1743 3193.44
1098000 3679.99 15326.8 2045.18 1202.59 56.4254 3304.2
1100000 3696.72 15514.5 1886.28 1039.36 56.5027 2982.15
1102000 3719.7 15608.2 2056.8 961.901 114.004 3132.7
1104000 3701.87 15466.9 1787.23 1010.23 116.507 2913.97
1106000 3663.7 16566.6 1739.36 1054.06 67.8697 2861.29
1108000 3639.33 15898.5 1782.16 971.176 137.291 2890.63
1110000 3612.24 15280.7 1946.66 987.165 150.691 3084.52
1112000 3620.3 15223.5 1858.1 989.003 55.1853 2902.29
1114000 3647.63 16256.4 1925.08 982.246 69.6795 2977.01
1116000 3603.7 16042.6 1755.71 897.408 70.0465 2723.17
1118000 3614.06 16420.7 1883.12 809.26 73.6453 2766.03
1120000 3595.54 15306.4 1926.17 933.617 97.152 2956.94
1122000 3630.36 15490.3 1976.85 1083.51 94.5112 3154.88
1124000 3621.4 15331.5 1712.62 800.591 99.7948 2613.01
1126000 3631.16 14892.6 1594.32 871.472 92.6393 2558.43
1128000 3591.6 15757.8 1553.25 856.299 94.0606 2503.61
1130000 3646.29 16740.6 1650.27 806.814 88.9776 2546.06
1132000 3639.13 17306.8 1806.14 874.438 107.98 2788.56
1134000 3641.64 15811 1900.29 1028.89 88.4885 3017.67
1136000 3647.06 15014.2 1814.77 1010.85 66.9176 2892.53
1138000 3614.21 15337.7 1706.48 917.162 67.2849 2690.93
1140000 3591.42 15312.8 1636.13 1018.63 56.5669 2711.33
1142000 3535.54 13713.6 1460.46 791.399 64.6948 2316.56
1144000 3560.92 13518.2 1355.31 809.291 70.5611 2235.16
1146000 3503.13 14302.8 1724.6 883.68 58.0769 2666.36
1148000 3446.41 13997.6 1949.54 682.324 54.3309 2686.19
1150000 3473.44 14942.2 1955.81 757.929 68.4188 2782.15
1152000 3474.93 14012.3 2006.47 767.497 32.5925 2806.56
1154000 3474.45 13877 2066.04 656.237 48.1706 2770.45
1156000 3437.6 13944.9 2147.5 618.503 47.613 2813.62
1158000 3383.44 13508.8 1963.69 729.34 50.695 2743.72
1160000 3371.76 13382.1 1987.77 630.901 80.2828 2698.95
1162000 3363.48 13191 1865.09 637.833 133.823 2636.75
1164000 3289 12036.8 1744.1 660.793 134.37 2539.26
1166000 3323.01 13416.6 1782.56 704.401 115.428 2602.39
1168000 3415.11 13708.4 1874.61 665.594 95.324 2635.53
1170000 3396.77 12987.1 1734.73 592.921 91.9438 2419.59
1172000 3395.34 12818.1 1916.37 820.484 62.8273 2799.68
1174000 3449.82 12146.5 2124.8 876.746 76.2631 3077.81
1176000 3411.26 12416.4 2181.94 661.509 133.401 2976.85
1178000 3412.06 11717.2 2205.1 733.417 118.909 3057.43
1180000 3378.5 9695.94 2090.55 690.126 69.9995 2850.68
1182000 3436.16 10506.8 2228.54 594.361 82.6329 2905.53
1184000 3437.33 10794.5 2077.27 723.6 94.5825 2895.45
1186000 3444.93 10808.5 1978.17 774.024 46.6464 2798.84
1188000 3425.36 10391.7 1990.82 689.457 26.5335 2706.81
1190000 3413.78 11272 2143.55 659.439 67.3762 2870.36
1192000 3426.94 11131.2 2000.13 551.923 86.0028 2638.05
1194000 3441.44 11121.9 1727.29 591.116 90.1321 2408.54
1196000 3489 11583.5 1790.44 745.805 49.2996 2585.55
1198000 3466.07 11311.3 1851.14 649.883 59.0135 2560.04
1200000 3408.06 11066.3 1915.64 575.448 75.5057 2566.6
1202000 3353.71 10813.2 1539.07 531.911 109.741 2180.73
1204000 3368.82 10097.2 1398.27 588.961 94.1655 2081.4
1206000 3380.92 10279.2 1048.73 674.829 105.543 1829.1
1208000 3357.43 10273.2 1052.38 724.157 84.1616 1860.7
1210000 3393.68 10570.2 1412.93 692.552 40.3476 2145.83
1212000 3470.81 9743.09 1626.82 638.853 46.7578 2312.43
1214000 3444.72 9965.5 1499.71 504.421 61.9941 2066.12
1216000 3470.64 10127.5 1605.26 460.241 68.3466 2133.85
1218000 3530.46 11502.6 1538.69 556.039 55.1681 2149.9
1220000 3567.84 11080.4 1773.24 505.273 45.0116 2323.53
1222000 3552.72 10945.7 1961.31 471.693 61.3919 2494.39
1224000 3577.07 11448.1 1826.27 555.607 57.3112 2439.19
1226000 3537.67 11695.7 1867.42 473.918 73.5273 2414.86
1228000 3602.61 11884.4 2002.49 496.012 27.5184 2526.02
1230000 3578.55 12436.3 1832.8 502.141 28.0821 2363.02
1232000 3645.48 13288.5 1911.23 437.703 55.2382 2404.18
1234000 3652.81 13373.8 1668.92 406.746 59.2963 2134.97
1236000 3641.38 13415.6 1816.95 475.001 54.2228 2346.18
1238000 3653.17 13486.2 1572.71 450.822 74.7596 2098.29
1240000 3572.43 13415.8 1511.99 468.695 57.5542 2038.24
1242000 3553.94 12666.1 1527.53 514.396 31.4806 2073.41
1244000 3522.08 12423.5 1634.8 627.939 36.8035 2299.55
1246000 3607.38 13337.6 1417.87 625.498 103.512 2146.88
1248000 3580.56 13737.9 1276.99 589.506 85.1226 1951.62
1250000 3614.76 14116.3 1081.49 434.109 147.288 1662.88
1252000 3582.86 14127.5 1052.06 561.021 90.8248 1703.91
1254000 3666.01 13340 1026.56 690.275 76.7632 1793.6
1256000 3692.77 13433.1 1060.03 709.716 67.1134 1836.86
1258000 3701.65 13584.2 972.668 912.001 64.2953 1948.96
1260000 3771.36 14280.5 999.716 768.057 41.9278 1809.7
1262000 3739.81 13941.9 1205.59 871.99 28.8759 2106.45
1264000 3748.59 13453.4 1202.6 916.8 39.8271 2159.23
1266000 3728.26 14112 1469.68 856.604 70.7501 2397.03
1268000 3725.66 14336.3 1593.13 903.415 41.2014 2537.75
1270000 3735.38 14716.2 1369.33 818.446 79.4022 2267.18
1272000 3686 14539.4 1377.17 625.187 67.0894 2069.45
1274000 3643.84 14527.6 1253.62 748.394 66.3297 2068.34
1276000 3596.67 13926 1165.25 538.701 73.2955 1777.25
1278000 3628.58 14157.4 1087.62 651.852 59.044 1798.52
1280000 3658.1 14314.7 1182.94 656.171 74.3232 1913.44
1282000 3658.67 13510.6 1183.13 524.168 75.995 1783.29
1284000 3710.54 14104.5 1259.24 375.305 64.6554 1699.2
1286000 3725.41 14146.4 1178.24 388.817 99.5681 1666.63
1288000 3716.84 14591 1298.73 379.306 104.632 1782.67
1290000 3690.97 14667.3 1097.47 398.136 110.029 1605.63
1292000 3666.56 12969.2 1133.48 297.701 86.3236 1517.5
1294000 3655.18 12634.4 1138.07 368.316 90.2928 1596.68
1296000 3624.41 12597.8 909.474 291.073 100.121 1300.67
1298000 3643.45 12354.7 955.348 476.003 110.459 1541.81
1300000 3672.64 12806.3 949.457 445.068 144.325 1538.85
1302000 3686.52 13636.2 910.086 474.879 160.348 1545.31
1304000 3676.69 13067.5 904.067 501.072 150.535 1555.67
1306000 3669.35 12186.2 949.783 638.273 201.294 1789.35
1308000 3686.85 12591.8 838.934 632.184 207.578 1678.7
1310000 3686.89 12289.3 993.875 488.548 251.47 1733.89
1312000 3683.01 12905.6 885.95 427.334 259.328 1572.61
1314000 3693.7 12523.9 868.111 480.061 263.171 1611.34
1316000 3732.29 13112.1 883.724 489.06 227.732 1600.52
1318000 3698.86 12223.6 830.271 373.385 165.39 1369.05
1320000 3679.3 11797.7 739.918 338.473 183.596 1261.99
1322000 3638.35 12514 687.95 407.715 151.62 1247.29
1324000 3657.84 13842 758.2 253.8 154.668 1166.67
1326000 3639.07 13655.2 886.155 301.535 138.769 1326.46
1328000 3711.46 13719.8 989.985 391.271 167.023 1548.28
1330000 3707.98 13396.9 912.852 399.379 141.099 1453.33
1332000 3687.3 13332.4 962.535 391.994 159.305 1513.83
1334000 3667.15 13406.8 902.995 203.882 156.638 1263.52
1336000 3642.17 12849.7 866.126 232.842 138.655 1237.62
1338000 3594.84 12879.6 694.311 287.389 132.16 1113.86
1340000 3624.87 13915.4 578.912 265.114 149.502 993.527
1342000 3583.69 14541.1 414.755 319.308 110.96 845.023
1344000 3593.77 14918 636.361 241.614 90.0128 967.988
1346000 3615.82 16745.3 801.435 357.857 50.9249 1210.22
1348000 3581.47 15586.7 784.973 324.236 46.5193 1155.73
1350000 3526.71 16092.2 859.12 371.102 28.1441 1258.37
1352000 3552.49 14703.7 1078.92 361.336 47.0592 1487.31
1354000 3584.39 14532 953.555 463.143 23.8 1440.5
1356000 3590.18 13857.6 1199.76 394.122 55.8929 1649.78
1358000 3624.17 13610.3 1214.64 516.13 67.9482 1798.72
1360000 3655.91 13268.4 1088.35 576.548 45.1496 1710.04
1362000 3609.73 13752.5 888.465 502.137 36.5018 1427.1
1364000 3625.52 13178 1008.68 393.994 95.3621 1498.03
1366000 3616.15 13651.2 1250.68 489.303 67.1525 1807.13
1368000 3606.07 13120.2 1146.47 483.05 70.5165 1700.04
1370000 3658.5 13447.1 1243.05 472.451 24.1135 1739.61
1372000 3630.02 13751.8 1083.8 493.398 24.1651 1601.37
1374000 3590.08 14250.1 1162.96 482.029 16.0836 1661.07
1376000 3558.13 13287.3 1054.95 353.128 44.5788 1452.66
1378000 3527 12867.1 874.516 299.447 53.6183 1227.58
1380000 3473.84 13384.5 805.312 298.69 89.5354 1193.54
1382000 3488.16 14287.5 752.669 297.69 120.762 1171.12
1384000 3474.69 14294 643.656 318.443 126.718 1088.82
1386000 3511.41 15878.4 615.747 245.995 152.369 1014.11
1388000 3554.87 15531.6 725.338 188.876 167.632 1081.85
1390000 3538.33 15219.8 826.598 235.311 141.394 1203.3
1392000 3525.57 13439.9 955.063 238.025 112.252 1305.34
1394000 3464.21 14161.9 1200.47 291.685 92.9797 1585.13
1396000 3426.27 12167 1213.95 210.455 91.9314 1516.34
1398000 3456.3 12098.2 1288.53 244.434 127.513 1660.48
1400000 3480.54 12244.4 1267.87 337.563 110.748 1716.18
1402000 3489.76 12437.2 1064.77 377.368 142.238 1584.37
1404000 3550.32 13554.6 1322.7 321.076 98.4834 1742.26
1406000 3508.05 13349.9 1146.32 238.538 96.318 1481.18
1408000 3553.26 13410.9 1364.02 250.336 70.4769 1684.84
1410000 3538.32 13599.8 1383.54 359.455 165.508 1908.5
1412000 3571.98 12949.9 1664.66 312.069 164.987 2141.72
1414000 3598.3 13632.7 1391.98 288.866 176.452 1857.29
1416000 3585.32 14231.5 1275.51 423.495 148.484 1847.49
1418000 3603.32 13715 1334.01 389.102 107.984 1831.1
1420000 3637.5 14614.6 1460.91 460.199 165.736 2086.85
1422000 3619.78 13595.3 1476.22 496.413 103.243 2075.87
1424000 3671.8 14086.8 1264.19 498.463 107.216 1869.87
1426000 3666.79 14032.5 1469.42 487.882 151.668 2108.97
1428000 3685.43 14205.8 1572.91 521.323 95.5736 2189.81
1430000 3700.62 14851.9 1403.32 416.972 119.56 1939.86
1432000 3676.38 14214.5 1584.09 290.426 95.2287 1969.75
1434000 3644.8 14090.5 1631.85 291.482 128.416 2051.74
1436000 3643.08 13646.7 1568.88 344.89 96.5834 2010.35
1438000 3598.54 13742.8 1490.13 316.626 79.5865 1886.34
1440000 3621.62 13612.9 1628.9 274.794 75.7146 1979.41
1442000 3677.72 14871.2 1925.35 304.761 89.609 2319.72
1444000 3712.91 14405.7 1925.06 224.994 99.9138 2249.97
1446000 3712.93 14306 1688.36 265.951 113.267 2067.58
1448000 3681.52 14167.7 1654.1 312.209 57.219 2023.53
1450000 3634.96 13632.1 1868.2 357.725 51.0119 2276.93
1452000 3651.36 13962.5 2005 339.146 93.0389 2437.19
1454000 3683.22 15643.3 1998.42 303.164 149.672 2451.26
1456000 3716.81 15382.5 1861.25 305.265 110.54 2277.05
1458000 3757.45 14668.5 1995.85 230.48 91.0229 2317.35
1460000 3762.48 15028.9 2152.58 214.772 78.0464 2445.4
1462000 3747.89 14235.1 2169.3 147.13 98.8016 2415.23
1464000 3735.15 15118.1 2187.68 133.874 94.4393 2416
1466000 3730.38 13985.4 2039.87 179.221 87.9943 2307.08
1468000 3736.62 14057.4 2458.3 230.871 62.4512 2751.62
1470000 3751.32 13673.2 2851.69 201.028 47.7705 3100.48
1472000 3698.3 12949.9 2534.5 222.28 127.286 2884.07
1474000 3742.99 13104.7 2726.83 165.015 123.259 3015.1
1476000 3684.57 13355.2 3073.46 229.219 124.742 3427.42
1478000 3655.51 14179.7 2769.19 257.127 152.886 3179.2
1480000 3666.51 12239.1 3070.03 233.121 150.48 3453.63
1482000 3678.28 12589.3 2915.7 273.989 159.994 3349.69
1484000 3649.51 13058.6 2860.95 400.996 121.985 3383.93
1486000 3707.62 13087.4 2905.94 543.285 69.3284 3518.56
1488000 3723.91 14128.9 2989.65 503.414 76.5687 3569.63
1490000 3673.93 12805.4 3033.92 406.542 48.3926 3488.86
1492000 3690.27 12406.1 3049.11 413.891 49.2311 3512.23
1494000 3680.14 13548.7 2693.77 359.248 43.7689 3096.79
1496000 3682.95 13849.4 2478 328.067 111.156 2917.22
1498000 3626.51 12299.2 2556.02 315 93.7564 2964.78
1500000 3588.78 12097.9 2258.62 413.85 81.444 2753.91
1502000 3530.9 12790 2326.26 420.255 67.5658 2814.08
1504000 3520.41 11230.4 2281.28 502.968 102.429 2886.67
1506000 3546.51 11009.5 2241.35 623.293 71.1349 2935.78
1508000 3537.9 11582.6 1856.66 442.276 84.5254 2383.47
1510000 3564.02 11336.2 1982.01 488.269 71.8943 2542.17
1512000 3551.22 11792.4 1819.46 519.773 98.2079 2437.44
1514000 3557.29 11013 2019.02 382.865 75.6532 2477.54
1516000 3514.28 11616.9 2207.06 430.524 73.8143 2711.4
1518000 3521.15 10683.9 2008.16 533.303 50.0854 2591.55
1520000 3565.61 10430.3 1974.21 498.568 49.0946 2521.87
1522000 3503.25 10562.1 1979.89 336.713 59.0198 2375.62
1524000 3427.82 10142.7 1932.97 340.969 54.545 2328.48
1526000 3415.08 10318.5 1921.48 361.354 45.7666 2328.6
1528000 3400.58 10595.8 1796.65 399.811 78.386 2274.84
1530000 3383.45 10384.1 1806.45 327.321 78.0061 2211.78
1532000 3424.7 10792.6 1670.09 436.863 94.0193 2200.97
1534000 3349.32 10890.7 1979.44 292.105 92.1206 2363.67
1536000 3381.31 10552.1 1986.52 333.409 77.2393 2397.17
1538000 3402.23 10961.4 2178.39 192.084 136.618 2507.09
1540000 3361.84 11681.9 2331.82 222.436 119.795 2674.05
1542000 3341.2 10689.2 2673.98 298.28 82.0541 3054.31
1544000 3338.44 11042.2 2692.99 362.23 149.895 3205.12
1546000 3428.94 12083.9 2522.14 378.106 102.303 3002.55
1548000 3388.69 11267.1 2806.46 472.142 89.2093 3367.81
1550000 3439.96 10923.8 2855.96 563.388 56.7627 3476.12
1552000 3454.28 10938 2491.39 513.187 65.7945 3070.38
1554000 3450.34 10837 2410.32 546.204 78.308 3034.84
1556000 3398.7 10728.5 2456.18 552.219 63.68 3072.08
1558000 3383.02 10750.8 2361.55 666.319 57.5979 3085.46
1560000 3415.97 10699.4 2682.04 682.177 54.9764 3419.2
1562000 3379.44 10549 2354.73 777.048 75.6507 3207.43
1564000 3434.87 10884.4 2434.61 878.879 77.2089 3390.69
1566000 3396.27 10855.5 2352.71 695.449 111.135 3159.3
1568000 3432.22 11770.2 2375.66 672.866 82.7291 3131.25
1570000 3422.26 12033.4 2302.4 794.012 45.0657 3141.47
1572000 3447.55 11864.3 2289.33 777.955 69.1739 3136.46
1574000 3385.99 11222.2 2299.87 816.903 101.157 3217.93
1576000 3385.89 11462.7 2790.53 773.485 93.1034 3657.12
1578000 3375.57 11275.4 2806.32 836.848 60.8356 3704
1580000 3359.83 11110.5 2800.07 901.834 86.7746 3788.67
1582000 3376.43 10780.7 2861.67 867.974 131.195 3860.84
1584000 3386.08 11576.5 2896.02 913.627 68.8007 3878.45
1586000 3431.56 11339.8 2823.8 903.701 66.1204 3793.62
1588000 3462.98 12965 2789.55 739.752 70.6821 3599.98
1590000 3510.38 13000.6 2780.48 699.631 60.9618 3541.07
1592000 3460.84 12030.1 2603.11 604.998 60.1837 3268.29
1594000 3452.78 11257.4 2801.27 656.8 39.0089 3497.08
1596000 3423.88 11447.2 2664.85 556.927 38.5879 3260.36
1598000 3429.05 12016.6 2504.17 786.291 12.9188 3303.38
1600000 3441.21 10827.7 2352.25 675.411 45.5528 3073.21
1602000 3476.94 10443.1 2266.97 929.429 31.5952 3228
1604000 3408.66 10049.1 2531.14 904.992 60.6866 3496.81
1606000 3450.18 10833 2603.92 966.132 52.3082 3622.36
1608000 3436.83 10824.1 2213.5 772.575 91.4096 3077.49
1610000 3388.63 10375.6 2096.53 927.419 69.3719 3093.32
1612000 3439.69 11252.7 2043.12 934.634 86.8602 3064.62
1614000 3462.35 11559.7 1839.54 918.73 94.9778 2853.25
1616000 3515.33 11258.7 1860.33 940.57 149.891 2950.8
1618000 3553 11667.8 1722.71 876.904 107.578 2707.19
1620000 3508.35 11082.8 1936.71 880.511 88.1309 2905.36
1622000 3500.05 11944.9 1694.82 927.492 96.5732 2718.88
1624000 3479.36 11251.1 1918.44 944.296 75.3687 2938.11
1626000 3449.29 12037 2195.28 841.5 54.0484 3090.83
1628000 3411.35 11610.5 2201.05 887.995 41.162 3130.21
1630000 3385.42 11669.7 1985.9 993.03 52.3721 3031.3
1632000 3394.95 11818.9 1915.21 870.075 71.5709 2856.85
1634000 3376.33 10651 2229.49 891.044 80.2544 3200.79
1636000 3368.73 11407.8 2250.05 969.516 146.124 3365.69
1638000 3412.14 12444.5 2244.82 1011.67 91.3817 3347.88
1640000 3372.1 11682.9 2101.35 875.326 120.741 3097.41
1642000 3362.88 11600.9 1763.39 716.716 89.5327 2569.63
1644000 3301.76 11603.7 1858.52 673.838 113.665 2646.03
1646000 3276.09 11514.6 1953.6 739.275 141.486 2834.36
1648000 3295.72 11883.9 1965.75 663.431 126.102 2755.28
1650000 3315.48 11987 1805.09 657.363 121.497 2583.95
1652000 3295.59 12321.9 2133.54 708.637 106.898 2949.07
1654000 3281 11482.6 2020.98 883.075 83.782 2987.84
1656000 3210.38 12227.6 2119.52 843.675 64.6671 3027.86
1658000 3209.65 12326.7 1993.21 686.052 66.4072 2745.67
1660000 3242.09 13387.1 1957.76 787.217 75.9402 2820.91
1662000 3255.31 12908.7 2013.28 921.157 56.5106 2990.95
1664000 3286.98 12700.4 2056.88 825.915 74.7474 2957.54
1666000 3317.8 13793.7 1843.51 751.849 40.9449 2636.3
1668000 3278.41 12343.9 1760.4 736.549 44.134 2541.08
1670000 3255.8 12028.2 1784.7 753.152 70.9592 2608.81
1672000 3246.8 13231 1676.88 666.575 88.6799 2432.13
1674000 3210.3 12997.2 1547.64 602.492 74.7444 2224.88
1676000 3243.64 12289.6 1323.17 499.858 89.2459 1912.27
1678000 3281.81 12965.2 1057.47 738.238 85.7835 1881.5
1680000 3336.85 13489.7 1238.92 726.678 66.0255 2031.62
1682000 3324.9 14475.5 1309.45 802.323 77.0171 2188.79
1684000 3334.18 14342.2 1282.5 812.103 72.2547 2166.86
1686000 3335.71 13889.3 1332.29 848.79 49.7041 2230.78
1688000 3274.56 13580.4 1175.45 881.168 38.7344 2095.35
1690000 3305.27 12475.2 1220.44 931.212 23.2883 2174.94
1692000 3322.42 13995.5 1322.36 776.756 22.1161 2121.23
1694000 3328.72 14572.8 1258.69 848.421 36.9831 2144.1
1696000 3287.43 14594.3 1321.21 775.718 46.0979 2143.02
1698000 3363.73 14357.7 1506.98 1092.36 64.1857 2663.53
1700000 3406.03 13769.9 1724.3 1066.41 67.1489 2857.86
1702000 3345.2 13713.8 1609.93 963.162 24.0162 2597.11
1704000 3316.43 13794 1627.04 1138.8 36.1548 2802
1706000 3268.19 12588.7 1710.8 1124.09 38.8504 2873.74
1708000 3297.87 12061.7 1640.86 998.618 68.6519 2708.13
1710000 3314.6 12794 1796.87 926.751 67.63 2791.25
1712000 3356.9 13347.3 1975.06 935.986 52.1696 2963.22
1714000 3300.73 12084.4 2022.01 910.843 36.9236 2969.77
1716000 3322.7 12055.7 2093.12 721.652 44.0731 2858.84
1718000 3282.96 12182.9 2149.52 653.565 63.7374 2866.82
1720000 3265.84 11271.3 2393.86 611.881 50.1834 3055.92
1722000 3277.02 10776.7 2578.98 761.043 21.2412 3361.26
1724000 3303.28 11408.9 2673.36 627.948 34.349 3335.66
1726000 3241.48 12083.8 2286.38 665.378 45.4001 2997.16
1728000 3275.92 11826.7 2006.68 649.849 59.5669 2716.1
1730000 3295.03 12943.1 1658.09 561.683 105.893 2325.67
1732000 3330.22 12388.7 1937.54 614.241 107.308 2659.09
1734000 3279.57 12173.9 1921.31 662.351 79.6949 2663.36
1736000 3324.2 13209.3 1891.78 576.329 85.4577 2553.57
1738000 3407.42 13770.8 1946.38 667.247 94.3529 2707.98
1740000 3311.25 13222.5 1909.59 541.949 92.2952 2543.83
1742000 3357.77 11965.9 1735.64 710.419 63.7223 2509.78
1744000 3361.98 13064.7 1965.67 609.893 98.3053 2673.87
1746000 3338.66 12483.5 1983.12 546.012 130.322 2659.46
1748000 3310.79 13245.4 1837.5 564.377 81.4666 2483.34
1750000 3349.34 12537 1948.77 548.013 75.127 2571.91
1752000 3350.04 13093.6 2129.65 408.699 62.3576 2600.71
1754000 3363.91 13455.3 2269.22 414.467 71.9136 2755.6
1756000 3360.41 14165.1 2631.71 405.155 93.4009 3130.27
1758000 3417.31 14261.3 2574.9 453.898 79.6151 3108.41
1760000 3423.18 14512.8 2437.78 537.666 35.2445 3010.69
1762000 3428.75 13927.9 2203.04 484.425 26.1305 2713.6
1764000 3458.73 13544.8 2185.54 580.281 55.5196 2821.34
1766000 3440.06 14507.4 2563.06 564.414 30.0736 3157.55
1768000 3421.7 13856.8 2446.84 575.011 36.9996 3058.85
1770000 3481.63 13125.3 2928.66 569.812 31.5187 3529.99
1772000 3414.88 14032.8 2761.81 504.11 42.6329 3308.55
1774000 3419.31 14688.3 2399.27 462.149 43.423 2904.85
1776000 3452.92 14555.9 2201.14 645.458 41.9826 2888.58
1778000 3498.65 14922.6 2384.41 469.114 36.7864 2890.31
1780000 3463.06 13470 2325.94 584.828 38.9921 2949.76
1782000 3455.99 14451 2227.02 637.573 54.7638 2919.35
1784000 3467.41 14065.5 1997.32 649.7 84.864 2731.88
1786000 3434.32 13531.1 1787.84 631.57 45.3186 2464.73
1788000 3456.48 13177.2 1580.46 730.317 58.8726 2369.65
1790000 3432.42 13657.8 1373.6 602.249 54.218 2030.07
1792000 3447.06 13749.6 1558.08 398.259 60.3035 2016.64
1794000 3491.83 13072 1801.81 541.861 33.5157 2377.19
1796000 3499.54 13800.2 1627.57 523.924 64.6289 2216.13
1798000 3526.42 14196.4 1698.17 504.71 76.3831 2279.26
1800000 3479.68 13779.5 1865.39 444.634 65.8717 2375.9
1802000 3461.68 12725 1759.46 388.176 42.3465 2189.98
1804000 3472.7 13457.1 1884.47 463.563 35.2151 2383.25
1806000 3482.7 13277 1862.61 399.544 47.6991 2309.86
1808000 3444.72 12339.2 1597.9 434.88 53.6599 2086.44
1810000 3433.91 12352.6 2040.57 555.059 27.1524 2622.79
1812000 3477.18 12427.9 2236.21 549.769 38.465 2824.44
1814000 3534.58 13061.8 2053.15 513.68 31.7585 2598.59
1816000 3569.54 13494.9 1743.73 514.233 90.5104 2348.47
1818000 3528.48 13241.7 1718.28 525.904 71.2846 2315.47
1820000 3547.26 14917.3 1941.63 509.7 72.451 2523.78
1822000 3493 14464.3 2076.97 630.176 43.2676 2750.42
1824000 3485.58 13800.6 1996.02 611.462 38.02 2645.5
1826000 3508.97 14581.8 1990.4 577.435 31.8975 2599.73
1828000 3515.15 14812.8 2214.06 430.545 31.5543 2676.16
1830000 3434.91 13789.8 2357.77 414.87 23.4383 2796.08
1832000 3397.44 13094.6 2449.73 390.342 46.2754 2886.35
1834000 3465.9 12992.7 2102.94 411.026 71.0409 2585.01
1836000 3454.82 12952 2049.31 362.854 85.4266 2497.59
1838000 3408.5 12746.4 2324.13 253.921 89.3079 2667.36
1840000 3442.1 13546.1 2540.71 356.751 97.2443 2994.7
1842000 3419.48 13408.5 2673.83 336.489 172.436 3182.76
1844000 3482.4 13273.9 2892.41 346.933 131.139 3370.48
1846000 3485.94 13412.8 3085.8 281.017 82.3681 3449.18
1848000 3510.97 14975.8 2779.71 464.417 72.9669 3317.09
1850000 3465.57 13829.5 2872 507.862 80.2844 3460.15
1852000 3412.21 13885.2 2917.04 401.331 85.2418 3403.61
1854000 3375.86 14291 2475.98 336.913 65.3061 2878.2
1856000 3386.26 14406.8 2471.97 451.919 36.8121 2960.7
1858000 3424.65 14776 2347.71 483.44 83.4837 2914.63
1860000 3447.08 13545.7 2119.25 425.705 73.5218 2618.48
1862000 3431.63 13901.2 2168.81 370.939 100.329 2640.08
1864000 3411.14 14336.6 1955.98 399.126 84.265 2439.37
1866000 3401.38 14807.1 2055.15 341.185 66.0904 2462.43
1868000 3456.25 15429.4 2155.21 275.118 43.7331 2474.06
1870000 3462.66 15490.7 1854.86 323.551 31.1308 2209.54
1872000 3534.37 15539.8 1847.15 329.302 66.6134 2243.07
1874000 3472.73 14183.3 2073.99 353.334 45.7247 2473.05
1876000 3478.01 13648.3 2193.92 293.423 90.5055 2577.85
1878000 3420.84 13378.7 2136.65 407.888 74.7794 2619.32
1880000 3460.44 13661.4 2030.24 382.075 65.85 2478.16
1882000 3428.54 14108.3 1870.69 419.323 52.2445 2342.26
1884000 3440.25 12948.7 2209.94 403.851 76.2232 2690.01
1886000 3400.5 12248.1 2361.15 434.11 100.002 2895.27
1888000 3394.84 12436.4 2648.08 275.446 61.1268 2984.65
1890000 3429.78 13211.5 2392.71 229.207 82.7833 2704.7
1892000 3361.99 13128 2026.8 224.448 71.0041 2322.25
1894000 3403.11 13976.4 2029.29 257.426 86.6616 2373.37
1896000 3468.73 14522.4 2408.67 207.29 82.7547 2698.71
1898000 3456.13 14333.4 2436.75 128.834 74.2808 2639.86
1900000 3380.38 14137.4 2374.13 149.479 96.4476 2620.06
1902000 3409.05 13769.9 2121.69 128.049 85.3866 2335.13
1904000 3471.7 13938.5 1978.06 174.238 140.774 2293.07
1906000 3480.35 13942.4 1807.01 254.212 142.909 2204.14
1908000 3471.6 13571.7 1998.66 324.033 74.0023 2396.69
1910000 3410.01 13110.4 1819.36 323.654 81.7856 2224.8
1912000 3421.59 14302.6 1656.88 340.788 65.5969 2063.27
1914000 3418.61 13732.6 1787.2 355.834 68.8401 2211.87
1916000 3410.62 14563.6 1737.41 223.328 51.3564 2012.09
1918000 3365.38 14298.9 2184.67 205.261 47.5994 2437.53
1920000 3318.9 12488.7 2525.27 237.093 87.9659 2850.33
1922000 3368.28 13184.8 2507.64 157.828 97.0941 2762.56
1924000 3372.65 12789.1 2484.32 161.201 86.5763 2732.1
1926000 3356.18 12622.4 2659.95 251.747 98.8364 3010.54
1928000 3319.89 11435.5 2592.51 172.738 103.808 2869.06
1930000 3300.28 12303.4 2776.22 199.357 82.4355 3058.01
1932000 3274.71 11913.3 2588.8 221.836 67.9937 2878.63
1934000 3309.92 12036.7 2613.03 264.07 44.2103 2921.31
1936000 3300.3 12221.7 2648.83 315.738 40.0893 3004.66
1938000 3334.32 13072.3 2821.16 319.823 28.6906 3169.67
1940000 3318.06 12730.6 2687.87 327.609 39.2553 3054.74
1942000 3252.08 12557.6 2242.22 267.695 52.2642 2562.17
1944000 3245.05 12501.5 2073 312.479 46.7838 2432.26
1946000 3241.95 13093.6 2182.24 306.342 45.9448 2534.53
1948000 3230.37 11141.9 2026.27 378.943 73.0384 2478.25
1950000 3243.06 11985.4 2167.09 422.4 105.366 2694.86
1952000 3213 12418.4 1859.09 446.158 74.4934 2379.74
1954000 3229.26 13483.2 1940.45 419.801 75.1824 2435.44
1956000 3295.87 13222.1 2214.58 438.929 90.8779 2744.39
1958000 3248.58 13997.6 1900.82 360.859 92.0464 2353.72
1960000 3215.08 12961.8 1689.29 443.736 94.1439 2227.17
1962000 3225.68 12158.1 1807.82 431.591 62.1128 2301.53
1964000 3221.37 13486.3 1626.54 454.234 75.2495 2156.02
1966000 3217.16 13744.5 1664.1 487.942 37.379 2189.42
1968000 3218.37 12980 1590.51 485.212 67.5215 2143.24
1970000 3237.38 11856.5 1698.49 402.429 81.4256 2182.35
1972000 3209.87 12564.9 1502.12 382.67 111.383 1996.18
1974000 3241.21 12405.1 1418.65 447.236 94.1654 1960.05
1976000 3254.5 12557.2 1247.54 388.332 92.1919 1728.06
1978000 3278.21 13739.8 1435.14 516.006 32.7084 1983.86
1980000 3257.22 13247.7 1409.7 498.523 81.5553 1989.78
1982000 3228.97 14233.4 1320.5 343.148 96.6618 1760.31
1984000 3195.53 13153.8 1191.34 453.017 84.36 1728.71
1986000 3212.13 13320.4 1249.4 492.945 68.5374 1810.89
1988000 3200.87 14118.7 1309.34 422.089 50.146 1781.57
1990000 3162.95 13855.7 1354.3 522.944 19.9408 1897.19
1992000 3150.23 14597.7 1324.44 440.148 36.7701 1801.36
1994000 3199.43 15212.1 1345.57 448.323 41.2471 1835.14
1996000 3171.11 15252.3 1078.09 471.88 45.7259 1595.7
1998000 3125.33 15227.6 1239.13 521.927 24.1195 1785.17
2000000 3107.4 14096.8 1127.07 557.639 28.3001 1713.01
2002000 3134.08 14566.2 995.905 559.561 9.90214 1565.37
2004000 3167.97 12988.5 1052.35 435.016 19.718 1507.08
2006000 3165.81 13699.3 922.258 543.219 16.9116 1482.39
2008000 3202.1 14118.6 1069.41 511.769 40.056 1621.24
2010000 3143.63 13865.6 985.616 416.773 29.8771 1432.27
2012000 3183.81 14172.1 914.46 427.984 23.159 1365.6
2014000 3224.83 14389 926.69 517.615 12.9163 1457.22
2016000 3218.12 14098.2 995.159 482.617 37.8659 1515.64
2018000 3191.85 13296 1068.3 607.501 33.1767 1708.98
2020000 3181.98 13736.6 1000.12 618.871 23.283 1642.28
2022000 3203.64 12831.5 874.31 475.338 62.8893 1412.54
2024000 3239.42 13465.1 897.582 406.268 63.8276 1367.68
2026000 3220.92 13382.5 1008.6 568.166 28.607 1605.37
2028000 3212.37 13763.3 1110.41 596.696 17.3238 1724.43
2030000 3225.43 13723.8 1064.99 579.98 36.8562 1681.83
2032000 3263.35 14295.2 983.642 521.156 27.8706 1532.67
2034000 3241.72 12212 927.641 547.994 19.47 1495.1
2036000 3238.64 12817.2 870.474 536.182 38.3868 1445.04
2038000 3238.25 14089.5 992.432 546.245 51.1298 1589.81
2040000 3216.64 13704.4 1181.86 585.864 68.7386 1836.46
2042000 3250.07 14015.2 1145.39 614.583 50.5264 1810.49
2044000 3260.98 13562.8 1328.41 584.454 66.2021 1979.07
2046000 3189.84 13555.3 1038.45 545.68 59.7358 1643.86
2048000 3211.41 14173.6 1044.47 517.772 90.1523 1652.39
2050000 3203.81 14500.3 890.028 414.463 109.767 1414.26
2052000 3219.76 14148.8 968.84 440.177 131.804 1540.82
2054000 3215.97 14796.8 1361.59 361.054 151.28 1873.92
2056000 3162.97 15237.4 1196.24 453.108 103.205 1752.56
2058000 3167.62 15205.8 1285.27 514.968 88.177 1888.41
2060000 3148.14 15293.3 1366.79 495.205 73.8296 1935.82
2062000 3096.29 13940.8 968.594 447.296 112.404 1528.29
2064000 3124.29 14624.9 907.049 453.424 84.7288 1445.2
2066000 3117.84 14911.3 670.167 456.961 89.8134 1216.94
2068000 3105.26 13526.2 723.53 374.909 117.329 1215.77
2070000 3138.64 13931.4 682.828 398.067 142.418 1223.31
2072000 3150.69 14449.7 742.585 467.322 137.434 1347.34
2074000 3090.28 13670.7 668.223 332.264 139.913 1140.4
2076000 3133.58 12575.5 619.832 292.5 115.612 1027.94
2078000 3096.46 13599.7 557.851 312.038 140.046 1009.93
2080000 3162.46 13318.7 622.39 353.3 134.525 1110.21
2082000 3181.64 15071.8 594.186 452.209 77.5273 1123.92
2084000 3120.22 14807.2 637.608 367.853 58.6996 1064.16
2086000 3097.41 15003.4 762.101 368.84 60.6485 1191.59
2088000 3126.23 14407 663.348 391.065 68.8999 1123.31
2090000 3115.22 14065.2 612.743 280.501 95.7432 988.987
2092000 3152.04 14046.7 670.352 273.401 145.561 1089.31
2094000 3167.11 13724.8 804.277 242.589 94.2689 1141.13
2096000 3174.83 13965.6 1126.67 179.21 125.205 1431.08
2098000 3241.98 14524.4 1157.8 95.8365 83.5885 1337.23
2100000 3221.01 13600.9 1325.43 148.52 74.1991 1548.15
2102000 3192.92 13282 1176.3 155.526 71.8136 1403.64
2104000 3215.82 14208.8 1240.98 181.369 83.3593 1505.71
2106000 3250.11 12971.5 1133.32 171.265 70.8792 1375.46
2108000 3241.68 14219 1048.74 159.354 96.5219 1304.62
2110000 3223.4 13478.6 1108.36 176.378 94.6507 1379.39
2112000 3197.55 13968.7 1258.02 144.237 92.5145 1494.77
2114000 3206.44 13720.9 1222.75 199.656 73.2865 1495.7
2116000 3178.46 12817.3 808.277 295.356 83.3005 1186.93
2118000 3186.02 13517.5 976.832 289.802 54.7359 1321.37
2120000 3171.55 12947.6 1092.66 232.449 40.8101 1365.92
2122000 3204.43 13066.7 932.169 287.648 48.0956 1267.91
2124000 3169.91 12773 717.581 312.39 75.7002 1105.67
2126000 3182.43 12844.4 795.686 279.774 48.3351 1123.8
2128000 3184.47 14357.3 875.356 309.481 75.8244 1260.66
2130000 3203.43 13143.6 890.68 249.459 63.9143 1204.05
2132000 3243.8 13154.8 748.208 229.235 41.5995 1019.04
2134000 3230.11 13915.4 634.769 330.254 38.1944 1003.22
2136000 3172.15 13806.6 479.428 286.424 51.8006 817.653
2138000 3155.11 12676.3 418.253 314.21 47.4463 779.91
2140000 3143.58 13022.1 384.105 300.374 69.8734 754.352
2142000 3097.4 12107.5 414.878 313.681 55.7953 784.354
2144000 3140.2 12121.7 447.433 314.715 49.8859 812.034
2146000 3172.97 13197.4 426.168 330.84 84.9456 841.954
2148000 3166.7 13336 357.31 302.594 111.741 771.645
2150000 3153.8 12587.7 324.456 253.514 118.544 696.513
2152000 3100.34 13154.8 371.915 216.605 131.75 720.27
2154000 3100.68 13617.3 301.275 201.168 150.436 652.879
2156000 3085.48 12760.3 314.105 213.873 157.652 685.63
2158000 3076.1 12016.2 401.557 258.442 137.05 797.048
2160000 3113.85 12743.8 336.644 257.458 80.7109 674.813
2162000 3139.82 13342.3 415.717 249.578 96.4192 761.714
2164000 3139.74 13036.3 407.806 221.885 41.6603 671.351
2166000 3099.98 13345.8 382.484 193.676 102.663 678.822
2168000 3114.27 13644.7 481.746 195.105 76.4904 753.341
2170000 3125.44 13786.5 366.417 162.565 89.4162 618.398
2172000 3156.63 14430.9 316.592 152.656 111.443 580.69
2174000 3188.56 12746.5 289.605 141.22 69.3201 500.145
2176000 3250.75 12832 417.006 113.205 71.3021 601.514
2178000 3291.02 12813.6 392.212 126.643 73.7374 592.593
2180000 3272.57 12972.3 539.627 270.281 52.4397 862.348
2182000 3186.37 13193.8 460.779 298.33 51.2851 810.394
2184000 3203.73 13377.6 583.96 303.152 49.4925 936.604
2186000 3247.27 13435.2 608.538 299.847 68.108 976.493
2188000 3216.96 12692.3 597.349 277.864 84.3277 959.541
2190000 3176.35 12005.3 579.32 277.512 78.8766 935.709
2192000 3212.13 13083.2 711.263 273.639 64.5541 1049.46
2194000 3197.59 11499 813.956 198.417 68.3071 1080.68
2196000 3186.61 12653.5 734.905 228.722 70.3633 1033.99
2198000 3229.46 12408.3 627.964 336.3 62.6114 1026.87
2200000 3253.66 12815.6 532.115 417.906 72.6397 1022.66
2202000 3302.48 12438.1 502.264 472.53 57.9767 1032.77
2204000 3354.89 12159.1 539.718 472.978 70.0342 1082.73
2206000 3350.95 12373.1 550.499 435.365 95.8905 1081.75
2208000 3307.69 12313.2 642.675 530.708 71.575 1244.96
2210000 3290.34 11350.5 629.009 486.143 85.5417 1200.69
2212000 3285.86 12331.7 649.395 426.496 136.822 1212.71
2214000 3285.34 11819.3 553.022 457.379 134.273 1144.67
2216000 3322.43 12108.3 545.893 343.382 149.352 1038.63
2218000 3358.65 13002.1 505.647 354.873 147.652 1008.17
2220000 3367.63 13062.3 607.061 245.87 73.6536 926.585
2222000 3337.26 12037.1 577.931 263.024 149.533 990.489
2224000 3366.78 11714.5 508.618 277.018 107.88 893.516
2226000 3352.16 12088.9 415.76 280.905 122.813 819.478
2228000 3336.01 12874.4 504.549 350.649 157.754 1012.95
2230000 3335.82 14403.5 485.98 317.948 164.213 968.142
2232000 3298.13 12970.1 625.516 449.52 146.226 1221.26
2234000 3313.68 13088.6 546.398 511.034 129.058 1186.49
2236000 3310.98 14266.3 501.299 296.348 98.5791 896.226
2238000 3310.88 13155.9 482.987 317.076 182.084 982.146
2240000 3326.76 12721.8 483.305 332.418 138.773 954.495
2242000 3348.69 12297.8 455.538 322.19 142.926 920.655
2244000 3351.48 12692.8 459.85 419.392 207.431 1086.67
2246000 3352.91 12042.4 523.185 364.009 177.193 1064.39
2248000 3349.73 12745.1 587.644 364.056 168.752 1120.45
2250000 3309.81 13279.6 575.793 361.019 123.87 1060.68
2252000 3341.79 12849 488.141 306.191 78.5634 872.896
2254000 3342.71 12772.7 544.737 263.99 144.572 953.3
2256000 3355.42 12616.7 772.872 366.602 117.914 1257.39
2258000 3382.43 12488.7 715.279 374.356 130.495 1220.13
2260000 3365.69 11709 649.764 499.209 51.4008 1200.37
2262000 3393.44 11505.5 631.166 385.581 100.766 1117.51
2264000 3377.78 12316.5 602.583 428.472 122.306 1153.36
2266000 3380.45 11454 625.521 424.072 134.546 1184.14
2268000 3374.14 12349.4 545.062 326.919 116.432 988.414
2270000 3393.15 12826.1 684.483 314.525 104.793 1103.8
2272000 3402.85 12727.6 405.838 326.885 109.206 841.928
2274000 3345.89 12493.9 502.582 391.295 107.508 1001.39
2276000 3445.15 11999.8 634.406 352.072 144.108 1130.59
2278000 3448.16 12376.9 636.802 352.684 98.8246 1088.31
2280000 3428.28 13091.8 533.217 432.105 68.1797 1033.5
2282000 3430.71 12340.1 702.851 383.126 45.1587 1131.14
2284000 3455.25 12575.7 554.626 397.106 40.8034 992.535
2286000 3471.72 13003.6 464.217 363.539 68.341 896.097
2288000 3469.71 12716.9 492.238 272.952 55.453 820.643
2290000 3495.79 13444.5 513.576 362.35 69.2585 945.185
2292000 3516.49 12779.6 450.291 302.265 98.8647 851.42
2294000 3530.2 13838.3 533.635 238.766 126.105 898.505
2296000 3527.29 13521 619.835 235.199 128.361 983.396
2298000 3503.86 12420.3 627.076 282.313 154.602 1063.99
2300000 3464.2 13263.5 561.82 275.409 98.0715 935.3
2302000 3469.76 12456.5 610.443 433.093 117.764 1161.3
2304000 3469.59 12793.8 557.086 399.672 67.7507 1024.51
2306000 3422.45 12765.1 518.599 458.195 88.2219 1065.02
2308000 3378.69 11625.2 434.358 349.709 151.061 935.128
2310000 3390.46 11716.1 467.79 258.888 202.167 928.846
2312000 3383.23 11846.2 519.349 208.961 160.363 888.673
2314000 3355.23 11663.5 546.052 194.45 137.815 878.318
2316000 3311.87 12176.1 466.814 220.117 169.518 856.449
2318000 3338.71 11550.7 513.368 274.33 110.087 897.785
2320000 3322.22 11201.1 681.83 256.799 118.3 1056.93
2322000 3260.48 10687.9 732.84 210.532 130.332 1073.7
2324000 3281.21 10671.3 629.722 190.964 168.842 989.528
2326000 3288.61 11846 711.858 210.366 97.8413 1020.07
2328000 3328.39 12445.2 657.73 249.505 77.4904 984.725
2330000 3353.65 11490.8 761.158 272.371 98.7303 1132.26
2332000 3353.4 11626.7 713.567 274.689 78.9583 1067.21
2334000 3343.91 11145.2 808.465 302.726 74.0494 1185.24
2336000 3379.24 11597.6 650.924 312.479 108.911 1072.31
2338000 3431.49 12442.4 684.168 230.411 88.1784 1002.76
2340000 3441 11656.5 722.616 284.764 106.157 1113.54
2342000 3427.62 11591 663.84 272.421 103.835 1040.1
2344000 3400.15 11754.4 633.769 275.411 137.902 1047.08
2346000 3360.49 12042.7 581.04 299.022 125.656 1005.72
2348000 3367.97 12434.9 637.47 253.969 94.0655 985.505
2350000 3344.28 11324.5 505.976 334.263 95.0075 935.246
2352000 3382.07 11790.3 446.311 283.028 67.456 796.795
2354000 3340.29 11564.3 575.836 263.984 57.2753 897.096
2356000 3322.8 11547.5 565.091 297.622 63.8678 926.581
2358000 3325.58 11974.9 594.432 317.731 52.2087 964.372
2360000 3308.44 11289.2 702.065 178.548 98.2044 978.817
2362000 3278.56 10947.4 676.049 141.691 94.3485 912.088
2364000 3211.07 11162 716.142 187.174 93.7032 997.02
2366000 3272.92 12021.8 875.354 247.518 117.599 1240.47
2368000 3230.26 11707.9 1002.17 251.13 119.139 1372.44
2370000 3185.19 11653.2 991.56 180.985 90.5453 1263.09
2372000 3181.6 11452.2 959.11 138.414 59.9666 1157.49
2374000 3151.08 11488.1 843.281 222.273 48.7751 1114.33
2376000 3159.57 11519.8 655.834 257.413 49.9083 963.156
2378000 3193.34 12180.8 763.416 245.843 54.4041 1063.66
2380000 3142.32 11511.6 717.38 209.547 102.047 1028.97
2382000 3143.02 11354.1 699.147 168.424 63.9377 931.508
2384000 3149.71 11323.5 624.747 188.648 110.618 924.014
2386000 3129.84 10705.6 647.595 226.746 68.8064 943.148
2388000 3129.45 11234.5 571.607 316.114 75.7494 963.47
2390000 3162.29 11574.2 595.298 313.598 84.6829 993.578
2392000 3167.19 11866.2 490.723 340.522 95.6902 926.936
2394000 3189.48 11796.2 366.721 330.501 157.446 854.667
2396000 3126.44 12208.6 442.379 227.727 144.744 814.85
2398000 3103.2 12088.1 334.307 259.479 156.478 750.264
2400000 3096.59 11054.1 424.53 171.354 120.99 716.874
2402000 3065.06 10290.8 396.983 207.279 148.355 752.617
2404000 3127.02 11118.8 558.09 212.861 128.413 899.364
2406000 3131.84 10599.1 466.096 163.661 119.111 748.868
2408000 3129.71 10445.8 511.954 177.703 100.03 789.688
2410000 3096.51 10415.9 456.862 177.758 92.5142 727.135
2412000 3075.34 10747.2 400.123 186.923 106.22 693.266
2414000 3091.53 10374.5 482.983 276.356 122.813 882.153
2416000 3155.22 10154.1 440.534 214.874 167.529 822.936
2418000 3179.91 10340.5 529.709 279.861 147.407 956.977
2420000 3144.15 10712.1 731.433 184.46 126.512 1042.4
2422000 3193.9 10267.3 847.8 198.59 89.4361 1135.83
2424000 3160.21 10956.8 924.663 131.406 98.0968 1154.17
2426000 3146.77 10959.2 892.386 135.767 94.0343 1122.19
2428000 3136.09 11186.8 966.702 147.957 104.771 1219.43
2430000 3164.75 11367 953.354 175.417 117.43 1246.2
2432000 3108.23 11034.1 1030.99 247.717 63.3129 1342.02
2434000 3087.11 10694.8 835.89 185.449 124.396 1145.74
2436000 3064.21 10884.1 929.248 195.504 102.056 1226.81
2438000 3007.95 11252.6 807.536 164.663 144.076 1116.28
2440000 3024.43 11803.3 745.558 246.659 174.367 1166.58
2442000 3028.98 11943.6 696.451 243.606 158.066 1098.12
2444000 3050.4 12152.3 704.944 234.396 146.054 1085.39
2446000 3068.56 12236.1 780.793 196.92 153.676 1131.39
2448000 3061.55 12103.7 760.631 221.642 155.335 1137.61
2450000 3067.9 11983.5 761.431 151.141 133.35 1045.92
2452000 3078.31 10925.5 724.025 176.022 85.3714 985.418
2454000 3022.14 10813.2 809.331 218.184 104.415 1131.93
2456000 3030.64 10973.4 679.88 158.66 92.4078 930.948
2458000 3037.79 11999.3 850.891 157.444 84.2155 1092.55
2460000 3038.53 11297.5 950.837 171.437 118.739 1241.01
2462000 2996.65 11503 861.727 181.706 93.9924 1137.43
2464000 2981.52 12425.9 719.984 207.223 79.016 1006.22
2466000 2960.54 12146 757.92 173.718 150.336 1081.97
2468000 2954.4 11196.5 786.714 203.383 155.988 1146.08
2470000 2974.41 12142.6 919.638 192.554 165.953 1278.14
2472000 2925.88 11538.8 969.585 217.418 119.527 1306.53
2474000 2916.64 12295.9 951.878 286.56 147.376 1385.81
2476000 2920.75 11833.6 930.296 238.61 167.43 1336.34
2478000 2917.38 11232.4 858.505 255.738 139.674 1253.92
2480000 2916.95 12336.8 807.908 261.776 109.82 1179.5
2482000 2951.17 11489.4 818.424 381.442 122.642 1322.51
2484000 2997.34 12383 812.502 342.278 98.6842 1253.46
2486000 3049.59 13557.9 935.848 372.265 142.164 1450.28
2488000 3038.43 13715.8 1019.19 398.323 152.892 1570.41
2490000 3015.68 13319.5 1309.04 394.582 147.419 1851.04
2492000 3076.02 13358.9 1371.69 428.153 272.953 2072.8
2494000 3046.86 12360.9 1444.09 391.612 232.825 2068.52
2496000 3061.94 12951.7 1654.91 416.023 206.239 2277.17
2498000 3047.23 12319.6 1516.92 545.082 113.097 2175.1
2500000 3071.71 11863.1 1625.08 550.39 129.913 2305.39
2502000 3125.62 11976.1 1674.67 631.099 96.0542 2401.82
2504000 3066.79 10765.3 1546.63 482.695 82.1604 2111.49
2506000 3096.72 11199.5 1488.62 482.982 64.5727 2036.17
2508000 3098.25 11474.3 1496.94 250.868 71.2474 1819.06
2510000 3111.51 11451.2 1565.25 290.41 64.5451 1920.2
2512000 3106.83 11043 1597.24 215.232 61.4756 1873.95
2514000 3127.72 11483.1 1549.8 224.98 103.362 1878.14
2516000 3096.55 11751.9 1543.85 226.457 113.405 1883.71
2518000 3089.35 12563.5 1302.6 218.53 92.4172 1613.55
2520000 3080.91 12520.4 1140.09 235.041 96.8648 1472
2522000 3061.25 12495.6 1055.98 185.289 136.517 1377.79
2524000 3091.55 12503.3 1103.66 265.003 89.2125 1457.87
2526000 3140.6 12757.5 1132.22 300.509 93.4863 1526.21
2528000 3103.46 12438.6 1031.8 301.2 73.5978 1406.6
2530000 3118.65 12462.5 998.683 398.772 91.9728 1489.43
2532000 3138.8 12249 976.713 430.004 90.0763 1496.79
2534000 3121.62 11729.6 983.704 338.392 96.2238 1418.32
2536000 3131.78 12606.9 847.72 476.033 135.444 1459.2
2538000 3122.64 13254.5 683.944 336.913 149.306 1170.16
2540000 3079.94 12750.1 789.657 284.441 205.211 1279.31
2542000 3125.18 12968 1020.47 257.439 130.767 1408.67
2544000 3119.3 12455.1 969.572 160.187 129.421 1259.18
2546000 3172.97 12277.9 1010.51 234.368 138.536 1383.41
2548000 3165.56 13171.7 1083.2 267.586 182.361 1533.15
2550000 3160.97 13242.8 1047.96 299.261 228.014 1575.23
2552000 3166.95 13289 933.898 333.771 248.809 1516.48
2554000 3158.59 12989 949.539 372.56 310.064 1632.16
2556000 3144.51 12945.5 1013.08 321.125 262.201 1596.4
2558000 3168.2 13215.6 992.562 289.733 183.859 1466.15
2560000 3161.56 11995.5 1291.09 335.276 161.542 1787.91
2562000 3171.29 12726.2 1423.42 284.015 90.4416 1797.88
2564000 3151.57 12231.1 1208.78 275.539 75.7195 1560.03
2566000 3195.19 12716 936.676 280.852 90.5671 1308.1
2568000 3193.6 12800.6 959.831 275.073 91.6088 1326.51
2570000 3136.52 11659.7 893.862 354.983 164.861 1413.71
2572000 3147.49 10889.2 731.503 328.146 157.086 1216.74
2574000 3130.6 11226.8 743.768 367.956 127.152 1238.88
2576000 3102.28 12262.9 746.464 339.049 95.7081 1181.22
2578000 3117.58 12096.4 984.162 322.036 79.7331 1385.93
2580000 3132.41 12070 968.915 349.177 68.0678 1386.16
2582000 3149.69 10886.1 904.284 327.867 87.7018 1319.85
2584000 3171.02 11621.6 806.72 309.302 111.11 1227.13
2586000 3175.63 11172.5 695.273 289.098 128.97 1113.34
2588000 3237.31 11803.9 696.667 416.951 88.8445 1202.46
2590000 3280.63 11842.6 601.73 431.444 109.922 1143.1
2592000 3275.55 11784.7 654.166 487.673 70.6514 1212.49
2594000 3266.43 12985.1 617.667 485.536 77.8981 1181.1
2596000 3280.4 11643.8 747.409 267.014 71.3305 1085.75
2598000 3246.3 11012 865.37 309.291 83.0442 1257.71
2600000 3177.45 10757.4 798.762 333.508 74.6711 1206.94
2602000 3197.75 11490.1 744.854 421.566 71.2105 1237.63
2604000 3180.74 11678.5 747.965 323.948 77.0665 1148.98
2606000 3189.96 11068.5 868.152 314.981 87.6537 1270.79
2608000 3238.37 10666.6 794.075 350.284 140.631 1284.99
2610000 3258.04 11405.4 706.714 386.442 149.977 1243.13
2612000 3256.99 10997.3 811.06 397.751 165.038 1373.85
2614000 3278.44 10913.5 796.788 396.666 120.845 1314.3
2616000 3259.56 11002.8 978.627 351.668 179.877 1510.17
2618000 3262.72 11309 1115.47 340.201 142.713 1598.39
2620000 3297.63 11905.6 1231.2 364.836 111.321 1707.36
2622000 3262.66 10403.1 1288.19 421.656 129.258 1839.1
2624000 3307.97 10764.1 1293.2 373.937 135.912 1803.05
2626000 3345.37 11144.8 1421.52 284.435 158.836 1864.8
2628000 3397.45 11732.8 1475.39 238.933 107.644 1821.96
2630000 3378.99 11386.5 1558.58 244.566 70.9822 1874.13
2632000 3408.91 12333.4 1288.7 234.791 92.0905 1615.58
2634000 3395.43 12103.5 1321.76 320.972 69.0425 1711.78
2636000 3384.63 11436.5 1524.78 254.641 42.7421 1822.16
2638000 3382.12 12240.8 1473.66 229.725 57.0552 1760.44
2640000 3358.56 12342.9 1448.53 294.406 81.9825 1824.92
2642000 3376.79 13319.2 1313.4 260.194 100.966 1674.56
2644000 3327.27 13614 1143.75 342.178 137.145 1623.07
2646000 3328.95 11861.5 1090.67 395.89 138.221 1624.78
2648000 3326.57 12848.9 1087.88 383.033 190.398 1661.31
2650000 3336.39 12674.3 1007.45 320.827 182.497 1510.77
2652000 3369.44 13482.6 1170.33 340.245 223.419 1733.99
2654000 3357.83 12981.4 976.692 390.147 195.838 1562.68
2656000 3364.41 12848.9 967.038 473.133 210.234 1650.41
2658000 3394.19 13221.2 943.1 535.816 165.261 1644.18
2660000 3283.98 13370.5 729.867 499.483 184.473 1413.82
2662000 3258.48 12562.8 890.925 465.839 123.44 1480.2
2664000 3244.85 13224.1 810.281 400.352 91.512 1302.15
2666000 3268.56 13656.9 807.717 478.898 86.2293 1372.84
2668000 3263.19 13129.1 907.186 431.415 61.9999 1400.6
2670000 3290.85 13634.6 982.051 509.268 133.271 1624.59
2672000 3280.94 14343.6 1070.43 675.379 61.5843 1807.4
2674000 3274.68 13604.3 978.16 736.57 108.565 1823.29
2676000 3352.48 13788.2 979.621 749.552 187.074 1916.25
2678000 3315.99 14293.4 1061.15 706.868 186.566 1954.59
2680000 3282.84 14874.8 990.545 512.15 209.179 1711.87
2682000 3296.29 13848.2 1073.34 436.283 149.479 1659.1
2684000 3298.11 13116.3 1156.19 602.381 151.052 1909.62
2686000 3297.24 12249 1067.21 618.024 138.017 1823.25
2688000 3292.37 12005.2 1105.3 604.999 139.634 1849.93
2690000 3282.59 12714.1 1193.42 488.561 89.6434 1771.62
2692000 3229.59 13042.7 934.361 447.263 167.72 1549.34
2694000 3232.12 13833.9 828.772 498.125 242.636 1569.53
2696000 3207.01 13546.1 795.253 390.638 255.23 1441.12
2698000 3267.06 13346.7 774.467 414.11 231.708 1420.28
2700000 3268.4 13277 877.404 512.715 249.276 1639.4
2702000 3206.11 12592 1050.31 456.133 234.671 1741.12
2704000 3200.65 13424.5 986.178 354.393 317.953 1658.52
2706000 3252.39 14014.5 1043.38 291.585 140.633 1475.6
2708000 3282.97 14360.1 1063.4 349.335 137.85 1550.58
2710000 3202.03 12293.9 1204.88 311.24 230.178 1746.3
2712000 3192.24 13456.8 1096.15 418.143 217.725 1732.02
2714000 3186.49 13742.7 1286.29 478.704 297.46 2062.45
2716000 3217.17 13259.4 1282.54 490.855 271.646 2045.04
2718000 3168.68 13363.9 1195.5 508.544 263.541 1967.59
2720000 3199.38 14318.3 1430.29 425.994 256.451 2112.74
2722000 3243.74 13867 1617.11 423.076 260.009 2300.19
2724000 3248.94 14185.9 1534.86 374.589 225.952 2135.4
2726000 3289.59 14370 1722.97 359.069 213.422 2295.46
2728000 3353.11 13816.7 1621.17 386.128 153.156 2160.45
2730000 3330.28 14212 1755.11 304.025 180.862 2240
2732000 3307.21 14486 1711.36 267.692 202.131 2181.18
2734000 3323.75 13951.1 1602.61 276.25 130.213 2009.08
2736000 3325.23 15343.2 1679.33 270.483 101.768 2051.58
2738000 3343.69 14381.8 1723.31 222.042 109.436 2054.79
2740000 3355.54 15468.7 1893.15 239.904 92.4746 2225.53
2742000 3385.57 15477.9 2108.36 293.335 81.5843 2483.28
2744000 3409.03 14636.2 2046.59 332.668 59.9404 2439.19
2746000 3363.79 13910.1 1828.61 402.094 23.9994 2254.71
2748000 3416.04 15634.8 1945.87 368.331 59.5579 2373.76
2750000 3445.58 15454.4 1918.59 276.781 65.5826 2260.95
2752000 3465.77 15269.2 1666.33 393.646 51.1341 2111.11
2754000 3473.12 14498.9 1461.2 338.102 50.4259 1849.73
2756000 3479.61 13944.8 1311.82 397.794 69.7346 1779.34
2758000 3467.13 15064.6 1284.57 500.61 53.8711 1839.05
2760000 3463.41 14510.9 1170.28 506.183 52.9922 1729.45
2762000 3450.18 14264.4 1294.32 525.677 49.5809 1869.58
2764000 3444.32 14293.3 1183.92 464.183 77.2279 1725.33
2766000 3448.32 13548.3 1073.53 425.713 82.9308 1582.17
2768000 3449.11 13807.8 1168.41 447.667 134.974 1751.06
2770000 3455.85 13630.6 916.569 554.21 241.106 1711.89
2772000 3473.8 14699.7 1072.62 706.55 199.429 1978.6
2774000 3468.29 15266.7 972.945 639.687 230.451 1843.08
2776000 3537.79 14622.3 1158.09 577.3 229.283 1964.67
2778000 3505.71 14076.1 1178.62 417.264 279.378 1875.26
2780000 3457.58 14084.4 1206.54 417.708 316.377 1940.63
2782000 3432.86 13458.4 912.913 550.114 196.002 1659.03
2784000 3496.1 13786.9 1099.83 570.762 122.78 1793.38
2786000 3459.35 13933.5 1033.44 575.326 150.87 1759.63
2788000 3477.47 14156 1002.48 604.828 170.557 1777.86
2790000 3426.35 14291.5 894.308 750.466 113.535 1758.31
2792000 3382.49 13853.4 966.534 540.321 133.899 1640.75
2794000 3368.9 14093 875.809 618.987 171.911 1666.71
2796000 3312.93 14298.1 747.515 606.495 303.517 1657.53
2798000 3387.68 14604.7 738.807 599.105 349.588 1687.5
2800000 3373.26 14250.3 707.602 528.663 275.859 1512.12
2802000 3285.18 14353.3 663.673 454.198 239.529 1357.4
2804000 3314.31 15419.9 671.774 350.567 267.561 1289.9
2806000 3310.65 15686 728.371 439.373 217.16 1384.9
2808000 3340.25 15234.9 978.701 466.1 123.371 1568.17
2810000 3339.58 13765 946.727 528.873 177.993 1653.59
2812000 3353.9 13620.2 948.241 434.886 148.108 1531.23
2814000 3343.11 13745.2 826.689 379.719 115.049 1321.46
2816000 3344.03 13945.1 1075.59 371.291 110.901 1557.78
2818000 3328.54 13769.2 934.864 382.687 172.227 1489.78
2820000 3320.01 13013.8 945.503 357.012 128.569 1431.08
2822000 3315.79 13941.1 883.227 321.28 137.451 1341.96
2824000 3302.01 13968.3 1133.94 338.328 120.854 1593.12
2826000 3351.18 14423.8 1493.83 209.077 116.253 1819.16
2828000 3374.04 14737 1422.7 196.132 92.2045 1711.03
2830000 3357.35 14812.7 1316.22 315.672 58.4877 1690.38
2832000 3380.36 15382.5 1410.91 239.231 98.7651 1748.91
2834000 3377.93 14270.2 1545.32 240.382 112.058 1897.76
2836000 3345.82 15937.6 1343.75 247.629 118.556 1709.93
2838000 3314.11 15794.3 1066.78 315.58 88.2933 1470.66
2840000 3248.96 14478.2 1088.24 273.937 74.1236 1436.3
2842000 3278.96 14442 1170.8 254.657 105.345 1530.8
2844000 3273.88 14683.9 1000.33 244.962 178.306 1423.59
2846000 3234.79 14780 848.819 187.672 154.516 1191.01
2848000 3289.1 14634.5 719.931 257.826 153.708 1131.47
2850000 3331.03 15132.9 933.181 253.052 143.223 1329.46
2852000 3330.72 15805.3 897.16 354.314 128.219 1379.69
2854000 3370.35 15622.3 929.11 319.711 109.283 1358.1
2856000 3387.23 14267.2 903.277 348.674 81.0599 1333.01
2858000 3338.19 12534.3 924.012 247.639 135.973 1307.62
2860000 3399.79 13454.2 1070.56 259.167 133.389 1463.12
2862000 3354.53 11823.4 1125.42 285.174 154.206 1564.8
2864000 3395.92 12508.1 1032.2 293.887 210.878 1536.96
2866000 3389.76 12552.7 853.141 252.362 229.057 1334.56
2868000 3380.48 12517.2 569.483 354.73 252.377 1176.59
2870000 3375.05 11380.8 669.733 305.854 190.708 1166.29
2872000 3365.11 11798.2 602.853 292.76 119.529 1015.14
2874000 3374.33 10895.5 693.639 181.874 171.412 1046.93
2876000 3372.08 11430.7 760.371 236.072 152.171 1148.61
2878000 3407.01 11923 851.697 285.578 148.355 1285.63
2880000 3368.94 12278.5 786.487 237.685 204.087 1228.26
2882000 3412.73 12570.5 720.174 304.566 183.47 1208.21
2884000 3423.76 13077.2 766.93 347.728 157.425 1272.08
2886000 3411.6 13499.7 884.426 393.121 105.217 1382.76
2888000 3411.14 12609.7 728.749 396.985 104.219 1229.95
2890000 3420.42 11765.2 536.872 371.469 156.564 1064.9
2892000 3352.81 11265.2 624.032 439.48 169.115 1232.63
2894000 3363.46 11224.2 745.831 454.624 126.376 1326.83
2896000 3351.39 11929 668.477 422.507 156.836 1247.82
2898000 3313.78 12019.2 563.876 339.277 78.7793 981.932
2900000 3315.13 10958.3 564.776 327.162 117.791 1009.73
2902000 3354.8 12003.9 654.308 330.77 98.4554 1083.53
2904000 3419.05 12378.1 729.004 254.638 45.1211 1028.76
2906000 3406.54 12021.5 716.699 297.647 44.8579 1059.2
2908000 3422.9 11341 722.165 296.61 106.753 1125.53
2910000 3441.67 12307.8 682.473 307.614 69.489 1059.58
2912000 3415.35 11833.6 850.187 290.221 64.892 1205.3
2914000 3366.48 12157.4 949.464 354.138 68.0142 1371.62
2916000 3401.6 12501.9 761.311 355.742 69.0449 1186.1
2918000 3426.34 13179.1 698.559 273.27 83.9302 1055.76
2920000 3421.81 13360.3 573.169 291.379 77.3882 941.936
2922000 3426.08 14163.4 441.719 294.138 126.65 862.507
2924000 3423.06 14058.1 384.16 271.351 88.9551 744.466
2926000 3422.21 14049.7 448.921 268.285 115.118 832.324
2928000 3458.44 13064.5 425.33 270.662 139.566 835.558
2930000 3475.83 13593.3 349.68 261.995 128.774 740.449
2932000 3503.13 14122.7 403.278 263.57 83.7568 750.605
2934000 3473.18 14807.2 311.402 176.371 133.221 620.994
2936000 3496.29 13463.6 301.839 247.52 152.248 701.606
2938000 3518.2 13692.6 406.42 277.113 94.9209 778.454
2940000 3599.5 14823.3 478.953 360.272 65.1348 904.36
2942000 3571.28 14864.1 596.946 409.197 75.1654 1081.31
2944000 3550.73 15492.1 640.684 368.932 36.4309 1046.05
2946000 3603.1 16025 580.505 295.953 57.1675 933.626
2948000 3562.62 15214.7 578.076 238.282 51.7639 868.122
2950000 3621.86 14155.7 584.077 173.101 112.655 869.833
2952000 3578.97 14683.9 482.02 275.452 113.93 871.402
2954000 3601.75 14164.7 353.101 307.11 116.235 776.446
2956000 3648.94 14622.4 515.64 200.321 164.693 880.654
2958000 3645.66 14298.4 651.081 239.611 131.416 1022.11
2960000 3601.76 13993.9 726.705 244.915 103.708 1075.33
2962000 3664.03 14653.9 741.727 254.014 152.499 1148.24
2964000 3677.57 15347.2 809.568 270.414 159.992 1239.97
2966000 3733.75 14552 850.726 315.023 134.537 1300.29
2968000 3704.64 14096.1 620.018 289.625 179.033 1088.68
2970000 3714.6 15579.4 662.317 323.467 175.301 1161.08
2972000 3699.51 14411.7 639.102 401.739 207.595 1248.44
2974000 3694.37 15030 578.454 462.365 215.681 1256.5
2976000 3745.47 15055.4 601.788 548.035 311.296 1461.12
2978000 3763.07 15680 549.505 441.619 327.21 1318.33
2980000 3745.42 15825 543.152 430.048 358.922 1332.12
2982000 3827.29 16159.6 585.534 535.782 246.762 1368.08
2984000 3864.97 16777.8 737.557 535.417 195.633 1468.61
2986000 3819.43 16737.3 942.942 530.235 138.063 1611.24
2988000 3744.22 17133.5 860.664 554.758 249.67 1665.09
2990000 3789.33 17879.5 961.22 598.773 179.464 1739.46
2992000 3833.49 18097.3 862.639 720.563 175.299 1758.5
2994000 3837.54 18713.3 870.248 682.983 121.579 1674.81
2996000 3793.51 17251.8 1091.81 689.882 106.807 1888.5
2998000 3769.7 15919.1 1313.38 507.142 66.5318 1887.05
3000000 3799.44 17901.7 1491.21 484.916 109.499 2085.62
3002000 3792.89 18500 1573.09 490.51 99.8499 2163.45
3004000 3778.52 17363.1 1574.02 514.458 110.633 2199.11
3006000 3753.65 18486.4 1690.83 526.577 105.084 2322.49
3008000 3729.14 18196.3 1406.51 605.059 116.652 2128.22
3010000 3728.55 17020.9 1437.51 558.063 61.2256 2056.8
3012000 3681.46 16100.3 1378.19 417.059 71.7727 1867.03
3014000 3700.52 16896.8 1711.95 357.933 55.2986 2125.18
3016000 3650.76 16187.2 1889.35 409.864 32.5926 2331.81
3018000 3674.1 15401.8 1626.47 364.636 63.3911 2054.5
3020000 3669.14 15859.8 1694.86 345.17 65.0977 2105.12
3022000 3683.37 16255.4 1960.89 293.817 84.3025 2339.01
3024000 3757.87 18269.4 1889.23 326.414 80.7208 2296.36
3026000 3728.67 17737 1979.04 390.382 112.652 2482.08
3028000 3633.82 16817.7 1774.95 355.83 163.706 2294.49
3030000 3632.41 15273.7 1989.63 334.04 116.732 2440.4
3032000 3591.23 15567.6 2060.04 361.514 137.314 2558.87
3034000 3599.14 14723.1 1942.24 362.313 172.65 2477.2
3036000 3585.89 15034.5 1796.71 354.064 158.039 2308.81
3038000 3610.09 14804.2 1718.59 380.41 116.592 2215.59
3040000 3592.3 14945.3 1731.4 361.993 162.405 2255.8
3042000 3595.75 13982 1796.3 401.989 162.184 2360.47
3044000 3606.91 15153.9 1912.46 395.12 188.085 2495.66
3046000 3566.9 15776.8 1764.74 375.255 142.236 2282.23
3048000 3557.45 15593.9 1429.01 440.919 114.909 1984.84
3050000 3589.79 14392.3 1374.73 440.889 111.719 1927.34
3052000 3591.84 15687 1303.16 576.646 72.5272 1952.34
3054000 3587.52 14522.3 1410.39 456.578 98.9338 1965.9
3056000 3597.24 13925 1430.3 536.506 89.3858 2056.19
3058000 3602.14 15296.5 1538.06 513.63 158.374 2210.07
3060000 3674.32 15559.7 1607.42 448.088 161.145 2216.66
3062000 3700.19 15189.6 1715.78 414.703 168.181 2298.66
3064000 3729.7 14765.1 1811.02 300.246 155.369 2266.64
3066000 3742.55 14714.7 1738.01 320.423 282.31 2340.74
3068000 3749.88 14650.5 1979.23 305.295 256.302 2540.82
3070000 3763.06 15484.9 1982.4 336.536 237.493 2556.43
3072000 3728.15 15402.4 2075.96 270.434 237.961 2584.36
3074000 3744.96 14915.5 1962.3 301.784 191.553 2455.64
3076000 3705.7 14783.3 2132.84 331.083 129.072 2592.99
3078000 3687.78 14085.1 2234.05 234.668 133.923 2602.64
3080000 3688.46 14668.3 2371.34 334.893 104.449 2810.68
3082000 3703.95 15136.3 2304.23 295.247 107.398 2706.87
3084000 3731.46 14765 2153.83 326.27 111.746 2591.85
3086000 3783.76 14973.6 2266.17 452.313 108.255 2826.74
3088000 3732.42 13775.8 2192.56 542.1 66.5038 2801.16
3090000 3706.2 13960.8 1891.81 449.144 88.7587 2429.71
3092000 3713.5 13474.3 1876.69 460.282 124.783 2461.75
3094000 3681.17 13585.3 1858.4 478.443 92.5997 2429.44
3096000 3653.49 13617.2 1904.1 545.536 80.4272 2530.06
3098000 3663.37 14470 2023.51 477.145 86.0653 2586.72
3100000 3643.36 14465.1 2221.41 468.526 114.431 2804.37
3102000 3665.02 13617.7 1839.92 463.505 127.9 2431.33
3104000 3591.64 14894.6 1773.58 615.85 120.794 2510.22
3106000 3663.69 14841.3 1561.55 688.095 175.309 2424.95
3108000 3611.48 13366.6 1709.09 855.169 163.729 2727.98
3110000 3634.5 14017.1 1962.55 855.864 125.654 2944.06
3112000 3680.05 14024.5 2409.06 876.383 140.623 3426.07
3114000 3739.24 13884.4 2502.25 813.522 142.4 3458.17
3116000 3687.97 13689.3 2178.1 806.04 111.205 3095.34
3118000 3771.12 13509.6 2425.31 579.251 124.626 3129.19
3120000 3781.94 14359.9 2375.4 728.571 175.242 3279.21
3122000 3710.74 14063.5 2545.06 720.293 145.513 3410.87
3124000 3690.03 14053.3 2247.22 830.749 110.579 3188.54
3126000 3699.23 13297.2 2471.43 579.768 132.939 3184.13
3128000 3673.44 13550.3 2314.64 519.848 117.752 2952.25
3130000 3663.8 13297.5 1892.44 614.254 111.664 2618.36
3132000 3622.54 13379.3 1878.03 740.547 170.4 2788.97
3134000 3605.62 12076.2 1944.73 680.592 142.206 2767.52
3136000 3615.52 12351.5 2166.37 627.107 105.321 2898.8
3138000 3567.81 12688.4 2011.14 583.019 130.444 2724.61
3140000 3620.76 12840.6 1923.64 610.153 128.575 2662.37
3142000 3654.91 13950.7 1884.37 931.099 90.4218 2905.89
3144000 3610.02 13067.5 2140.35 868.981 132.896 3142.22
3146000 3620.86 13416.7 2084.75 790.779 139.535 3015.06
3148000 3601.61 14341.2 2034.75 908.18 188.814 3131.74
3150000 3657 14325.2 2085.93 902.4 118.882 3107.21
3152000 3644.36 14169.1 2165.61 854.088 180.171 3199.87
3154000 3677.3 15631.8 2160.76 973.137 180.21 3314.11
3156000 3560.27 14050 2410.74 757.011 157.949 3325.7
3158000 3599.68 14993.2 2457.96 1023.01 214.771 3695.75
3160000 3568.89 15539.2 2295.41 759.294 257.942 3312.65
3162000 3574.28 15177.3 1944.85 789.291 274.255 3008.39
3164000 3537.34 14793.1 1793.51 762.194 202.22 2757.92
3166000 3571.84 15549.8 2098.62 646.764 259.08 3004.47
3168000 3525.98 15098.4 2206 697.658 227.088 3130.75
3170000 3555.15 15077.5 2242.47 805.915 165.887 3214.27
3172000 3590.08 14108.9 2314.45 857.378 189.367 3361.2
3174000 3631.29 14584 2646.12 675.09 158.347 3479.56
3176000 3668.13 13534.9 2770.15 804.646 178.57 3753.37
3178000 3630.61 13248.3 3020.37 733.289 171.708 3925.37
3180000 3596.5 12616.2 3099.9 874.673 133.581 4108.16
3182000 3590.14 13858.7 2908.41 873.774 157.28 3939.46
3184000 3613.78 14289.3 2853.35 736.493 193.832 3783.67
3186000 3581.98 14799.7 2794.11 671.758 232.86 3698.73
3188000 3614.77 13999.7 2778.49 675.295 218.097 3671.88
3190000 3551.31 14515.6 2755.54 727.588 177.156 3660.29
3192000 3551.4 15543.6 3312.17 620.388 156.771 4089.33
3194000 3531.2 14853.8 3263.43 480.304 102.296 3846.03
3196000 3598.97 14374.1 3588.53 545.756 136.962 4271.25
3198000 3560.95 15461.4 3549.26 465.118 99.9979 4114.38
3200000 3608.93 15645.8 3024.22 617.779 128.191 3770.19
3202000 3647.69 15215 3204.93 579.578 120.004 3904.51
3204000 3635.49 15821.3 3226.85 548.004 115.099 3889.95
3206000 3655.38 15293.5 2933.93 586.554 128.836 3649.32
3208000 3653.67 15872.5 2864.71 593.609 116.775 3575.1
3210000 3676.93 17680.2 2280.73 698.023 69.8655 3048.61
3212000 3731.41 17646.8 2564.23 652.518 66.1144 3282.86
3214000 3727.22 17101.1 2450.46 601.355 93.0939 3144.91
3216000 3771.66 16663 2556.3 727.528 99.5889 3383.42
3218000 3795.53 15936.3 2474.59 836.783 103.236 3414.61
3220000 3788.82 15941.6 2544.36 818.725 133.616 3496.7
3222000 3774.47 16229.1 2581.77 680.191 153.902 3415.86
3224000 3825.12 16211.6 2792.49 622.195 99.7504 3514.44
3226000 3864.01 17010.9 3054.64 581.209 138.163 3774.02
3228000 3831.9 17607 2781.47 584.771 132.261 3498.5
3230000 3786.45 15927 3097.95 488.264 113.842 3700.05
3232000 3775.31 17055.6 3248.26 609.99 109.845 3968.09
3234000 3773.18 16918.4 2868.61 586 73.5725 3528.18
3236000 3770.16 16880.1 2725.17 588.977 96.511 3410.65
3238000 3793.6 16442.1 2770.93 543.302 150.726 3464.96
3240000 3770.47 15298.5 2700.13 574.204 98.3057 3372.64
3242000 3819.07 15322.1 2776.24 610.809 111.249 3498.3
3244000 3867.81 15341.5 3088.35 583.835 88.2687 3760.45
3246000 3864.81 14966.9 2905.76 605.034 107.254 3618.04
3248000 3856.57 15668 3053.8 581.59 104.893 3740.28
3250000 3823.59 16107.2 2831.73 606.269 55.3291 3493.33
3252000 3816.49 15367.5 2916.32 627.869 110.599 3654.79
3254000 3744.62 15013.9 2981.24 644.352 87.1627 3712.75
3256000 3722.15 14840.3 2928.19 681.073 94.3383 3703.6
3258000 3777.43 14947.6 2849.16 584.495 144.485 3578.14
3260000 3810.49 13186 2940.05 501.264 149.968 3591.29
3262000 3799.38 12036.1 2638.04 494.557 214.614 3347.21
3264000 3722.25 12195.1 2567.61 506.897 248.249 3322.76
3266000 3741.58 13145.6 2552.26 619.768 208.605 3380.63
3268000 3705.69 12866.5 2548.24 646.292 180.376 3374.9
3270000 3647.88 12328.3 2576.52 606.512 114.991 3298.02
3272000 3584.69 11231.5 2262.34 603.721 180.817 3046.88
3274000 3572.51 11940.2 2350.82 617.669 118.838 3087.33
3276000 3552.66 11159.4 2585.8 679.472 92.7744 3358.04
3278000 3564.43 11311.1 2546.66 775.726 112.163 3434.55
3280000 3522.64 12181 2731.1 1007.74 110.702 3849.54
3282000 3545.08 12374.3 2764.14 1000.21 145.437 3909.78
3284000 3557.24 11812.3 3217.5 744.117 114.97 4076.59
3286000 3619.86 11882 3246.76 644.632 133.867 4025.26
3288000 3622 13124.7 3085.14 629.202 135.523 3849.86
3290000 3642.34 13086.6 2964.28 751.608 139.329 3855.22
3292000 3689.24 12857.4 2853.55 759.541 168.498 3781.59
3294000 3681.85 12605 2739.4 636.911 153.561 3529.87
3296000 3686.29 12476.6 2778.37 916.913 62.5726 3757.86
3298000 3635.6 13628.2 2924.24 856.235 114.472 3894.95
3300000 3642.74 12677.7 2863.75 775.27 95.1489 3734.17
3302000 3595.69 12875.1 2526.57 893.184 53.5728 3473.33
3304000 3579.14 12550.7 2514.17 1110.62 28.5355 3653.33
3306000 3535.72 11911 2552.06 1055.71 25.8116 3633.57
3308000 3519.87 12600.9 2631.61 949.086 41.9941 3622.69
3310000 3530.53 12404.1 2587.06 1020.06 26.3461 3633.47
3312000 3540.98 11814.6 2545.91 969.656 34.4098 3549.97
3314000 3543.95 12737.5 2675.44 968.455 49.7503 3693.65
3316000 3524.4 12108.7 2427.35 1095.23 60.3479 3582.92
3318000 3533.88 11952.9 2262.15 1052.91 70.8255 3385.88
3320000 3530.84 13319.1 1951.55 1148.79 47.3815 3147.73
3322000 3559.2 13048.8 2171.8 1161.58 45.3334 3378.71
3324000 3597.97 13310.6 2285.55 1141.24 34.7675 3461.56
3326000 3545.13 12344.9 2256.88 1031.87 73.2496 3361.99
3328000 3530.9 13216.8 2496.85 988.781 64.8626 3550.49
3330000 3587.61 13574.5 2638 934.178 67.4498 3639.63
3332000 3637.19 14197.3 2823.86 890.485 76.4605 3790.8
3334000 3650.24 13511.6 2910.85 806.979 51.6618 3769.49
3336000 3678.59 13966 2735.44 912.407 48.9586 3696.81
3338000 3587.28 13041 2547.94 898.045 73.4676 3519.45
3340000 3559.09 13142.9 2342.98 819.305 86.3699 3248.66
3342000 3634.1 13440.4 2207.91 926.685 86.5066 3221.1
3344000 3628.81 14151.7 2232.78 773.815 45.5599 3052.15
3346000 3635.61 14477.2 2178.99 995.263 58.2693 3232.52
3348000 3612.34 12910.3 1870.18 967.748 74.7236 2912.66
3350000 3596.72 13253.2 1904.08 936.887 75.9259 2916.9
3352000 3631.49 13774.5 1930.18 943.15 58.2789 2931.61
3354000 3654.42 14311.6 2140.25 861.662 96.3966 3098.31
3356000 3661.63 14602.7 2286.65 722.791 143.162 3152.6
3358000 3641.15 13953.8 2405.55 865.313 140.091 3410.96
3360000 3691.73 13715.4 2518.59 917.136 111.09 3546.82
3362000 3672.7 13492.9 2322.52 844.064 99.6391 3266.22
3364000 3669.34 13989.2 2173.82 708.848 75.2201 2957.89
3366000 3719.29 14813.8 2338.69 739.786 100.478 3178.95
3368000 3702.89 14288.9 2367.61 651.049 119.473 3138.13
3370000 3656.13 15559.1 2047.37 609.206 94.2364 2750.81
3372000 3686.26 13439 2078.04 629.018 116.797 2823.86
3374000 3616.05 14237.5 1972.56 666.572 107.057 2746.19
3376000 3634.37 14335.7 1990.26 650.715 171.137 2812.12
3378000 3595.73 13930.9 2268.43 828.145 134.336 3230.91
3380000 3580.14 13325.6 2413.55 727.339 63.2775 3204.16
3382000 3611.75 13819 2292.52 836.406 111.725 3240.65
3384000 3602.72 14364.4 2133.31 616.009 107.61 2856.92
3386000 3642.26 14580.8 2143.16 656.365 102.562 2902.09
3388000 3624.7 15089 2158.1 668.537 56.601 2883.24
3390000 3619.84 14204.3 1967.41 456.351 54.4478 2478.21
3392000 3629.74 13920 2185.71 485.866 86.1519 2757.73
3394000 3612.54 13644.5 2532.54 453.781 98.0118 3084.34
3396000 3625.66 14260.4 2568.43 534.4 73.8695 3176.7
3398000 3662.28 13925 3186.43 503.709 84.3919 3774.53
3400000 3692.26 14135.1 2793.66 542.257 100.383 3436.3
3402000 3689.28 14727.4 2715.5 478.748 171.134 3365.39
3404000 3697.74 14527.7 2383.64 545.725 169.069 3098.44
3406000 3705.54 13957.3 2233.02 550.597 152.199 2935.82
3408000 3682.83 13374.3 2339.55 424.855 135.452 2899.86
3410000 3653.92 14522 2167.29 502.008 113.743 2783.04
3412000 3639.57 14030.5 2389.93 573.381 70.8869 3034.19
3414000 3628.7 12348.5 2736.52 496.27 57.4982 3290.29
3416000 3609.41 12643.6 2516.32 408.004 113.243 3037.57
3418000 3599.89 12464.6 2515.89 456.512 122.851 3095.25
3420000 3496.47 13267.5 2408.76 326.544 136.539 2871.85
3422000 3487.29 13137.6 2072.02 333.901 111.522 2517.45
3424000 3574.95 14000.1 2459.1 429.942 165.311 3054.35
3426000 3626.56 14677.1 2469.05 430.765 209.235 3109.05
3428000 3661.69 14599.7 2241.13 386.023 202.504 2829.66
3430000 3620.83 13809.4 2018.12 494.135 172.674 2684.93
3432000 3592.11 14538.3 1828.13 479.55 186.483 2494.16
3434000 3563.2 14489.1 1894.7 464.285 107.802 2466.79
3436000 3565.94 14814.3 1790.55 408.958 157.993 2357.51
3438000 3523.51 14069 1574.93 423.516 224.123 2222.57
3440000 3515.23 14331.7 1402.8 518.675 261.023 2182.5
3442000 3595.87 15027.8 1742.01 445.898 204.876 2392.79
3444000 3568.12 14007.3 1436.37 575.586 215.685 2227.64
3446000 3593.84 13002.1 1499.89 468.314 185.631 2153.83
3448000 3612.54 12801.8 1346.01 556.332 137.009 2039.35
3450000 3556.49 12872.6 1075.06 483.254 254.928 1813.25
3452000 3565.61 12778.6 1141.75 451.534 179.438 1772.73
3454000 3549.41 10935.8 1211.52 445.038 211.248 1867.81
3456000 3571.96 11683.8 1077.3 468.061 184.045 1729.41
3458000 3561.39 11020.4 1110.02 583.885 197.478 1891.38
3460000 3560.03 11473.2 1147.11 580.665 144.279 1872.06
3462000 3550.5 11034.1 1106.24 502.628 177.691 1786.56
3464000 3541.22 10577.7 1017.48 528.169 235.519 1781.17
3466000 3524.37 10402.9 1035.78 423.363 282.194 1741.34
3468000 3527.67 10116 1088.4 525.679 295.426 1909.5
3470000 3473.78 11279.2 1090.5 534.603 235.352 1860.46
3472000 3452.24 10818.8 925.813 432.148 257.506 1615.47
3474000 3442.65 11339.5 1157.54 414.986 344.268 1916.79
3476000 3383.41 10840.7 1244 456.372 264.83 1965.2
3478000 3427.29 11429.2 1539.28 441.915 234.389 2215.58
3480000 3463.7 11101.2 1285.06 399.67 234.548 1919.27
3482000 3450.15 11087.5 1151.81 403.296 219.594 1774.7
3484000 3462.28 9051.75 1179.04 469.111 199.401 1847.55
3486000 3456.85 9422.51 1157.45 456.877 189.24 1803.57
3488000 3468.23 10332.8 1316.28 332.552 142.184 1791.01
3490000 3493.14 9514.09 1076.94 425.817 122.409 1625.16
3492000 3481.91 9745.65 1242.65 306.393 109.633 1658.68
3494000 3473.09 10034.5 1498.98 265.317 90.5763 1854.87
3496000 3485.11 10726.6 1645.5 358.261 52.7662 2056.52
3498000 3453.6 9962.71 2002.98 356.017 84.3792 2443.38
3500000 3425.1 9439.78 2104.81 469.856 59.106 2633.77
3502000 3462.67 8814.2 1832.69 525.296 46.7679 2404.75
3504000 3468.51 9862.64 1643.97 443.53 102.864 2190.36
3506000 3469.95 9603.99 1862.84 468.071 53.5392 2384.45
3508000 3501.56 9908.48 1791.96 366.1 71.2254 2229.29
3510000 3493.22 9854.25 1902.97 253.111 108.754 2264.83
3512000 3480.92 10212.8 1847.25 158.272 90.3436 2095.87
3514000 3497.96 9867.38 2044.98 163.294 132.24 2340.52
3516000 3489.58 9648.41 1947.28 137.216 114.736 2199.23
3518000 3491.35 9754.51 1819.2 146.715 82.3706 2048.28
3520000 3583.1 10641.9 2154.19 158.933 62.0479 2375.17
3522000 3559.79 11893 2185.8 163.997 84.3363 2434.13
3524000 3559.06 11378.8 2156.08 137.822 47.149 2341.05
3526000 3509.48 11069.5 2068.65 170.057 61.4291 2300.13
3528000 3525.4 11480.6 1916.8 217.991 70.7379 2205.52
3530000 3509.07 11807 1753.16 247.42 111.695 2112.28
3532000 3517.95 12605.4 1733.72 238.118 111.326 2083.16
3534000 3525.27 12978.8 1750.03 262.401 103.025 2115.46
3536000 3469.6 13836.3 1619.75 215.076 91.7433 1926.57
3538000 3425.44 13099.7 1520.37 255.459 99.5751 1875.4
3540000 3438.01 12835 1334.14 167.814 128.596 1630.55
3542000 3470.88 12615.6 1399.54 171.185 114.571 1685.3
3544000 3439.89 13143.9 1054.73 228.589 153.299 1436.62
3546000 3413.78 13057.4 1184.56 261.089 120.496 1566.14
3548000 3383.76 12856.6 1127.03 240.498 113.822 1481.35
3550000 3390.72 12492.4 1393.79 296.68 100.505 1790.97
3552000 3385.98 12035.1 1681.13 339.769 107.248 2128.15
3554000 3327.33 12357.2 1872.37 365.261 158.43 2396.06
3556000 3315.4 12353.4 1887.45 404.912 135.557 2427.92
3558000 3258.18 12045.5 1567.47 470.442 165.166 2203.08
3560000 3296.71 11739.8 1502.17 302.857 211.214 2016.25
3562000 3323.64 12193.3 1557.63 389.435 217.922 2164.98
3564000 3258.02 12057.8 1575.26 422.915 182.632 2180.81
3566000 3268.69 12964 1891.92 413.805 155.429 2461.16
3568000 3240.59 11821 1806.59 444.631 206.071 2457.3
3570000 3243.37 12964.8 1550.2 465.571 275.63 2291.4
3572000 3222.42 11605.9 1787.94 513.956 138.098 2440
3574000 3221.19 11236.4 1768.4 486.981 224.344 2479.73
3576000 3222.73 11789.6 1753.9 543.913 361.779 2659.59
3578000 3172.59 12973.5 1515.48 468.588 366.473 2350.54
3580000 3151.49 12609.6 1365.24 530.9 261.003 2157.15
3582000 3152.87 11928.2 1344.8 515.21 321.574 2181.58
3584000 3157.05 12763 1119.72 506.235 229.784 1855.74
3586000 3177.16 12170.7 1344.46 424.383 167.8 1936.64
3588000 3233.47 12509.7 1088.89 470.912 190.364 1750.17
3590000 3204.18 13073.5 1085.72 406.433 172.9 1665.05
3592000 3191.21 12885.8 858.53 326.012 221.009 1405.55
3594000 3196.15 12553.2 911.455 372.316 191.307 1475.08
3596000 3189.25 12871.2 981.209 372.767 238.036 1592.01
3598000 3197.54 13169.6 861.169 412.962 215.114 1489.24
3600000 3163.49 12911.3 735.706 563.008 171.307 1470.02
3602000 3171.64 13129.8 724.382 699.024 109.179 1532.58
3604000 3194.12 12604.2 810.739 593.212 102.514 1506.46
3606000 3156.73 12471.2 1005.89 580.618 76.54 1663.05
3608000 3189.03 12235.1 952.964 511.42 137.287 1601.67
3610000 3258.85 11832.1 1198.21 557.074 112.243 1867.52
3612000 3222.07 12127 1455.4 589.696 119.608 2164.71
3614000 3273.79 13133.4 1489.7 550.808 125.941 2166.45
3616000 3260.22 12345.4 1241.82 506.718 156.829 1905.37
3618000 3278.1 13334.8 1394.75 575.311 160.985 2131.05
3620000 3285.41 13376.6 1392.56 414.555 188.433 1995.55
3622000 3308.08 14321 1544.57 359.94 200.814 2105.33
3624000 3350.66 13616.7 1615.07 302.998 156.463 2074.54
3626000 3295.56 13084.6 1932.57 297.249 170.356 2400.17
3628000 3330.43 12506.9 1733.34 391.344 169.291 2293.98
3630000 3283.38 13561.8 1896.99 397.163 168.072 2462.23
3632000 3311.51 14315.5 1817.93 375.196 139.54 2332.66
3634000 3358.04 15088.1 2076.89 432.041 130.759 2639.69
3636000 3316.67 14239.2 2289.99 359.376 104.613 2753.97
3638000 3246.88 14356 1758.64 277.105 103.513 2139.26
3640000 3253.4 14474.9 1783.18 266.283 116.169 2165.63
3642000 3254.27 14099.2 1775.37 272.743 205.377 2253.49
3644000 3291.3 14423.3 1757.06 365.2 175.506 2297.77
3646000 3289.37 14007.6 1720 324.154 213.494 2257.64
3648000 3208.75 13907 1623.98 294.992 192.035 2111
3650000 3305.51 13857.7 1924.33 240.978 202.476 2367.79
3652000 3298.72 14473 1708.75 329.414 149.721 2187.89
3654000 3269.89 13646.4 1668.2 318.062 170.989 2157.25
3656000 3301.59 13408.5 1462.99 242.004 182.403 1887.39
3658000 3302.27 14007.2 1377.73 312.994 204.98 1895.71
3660000 3269.77 14479.7 1399.2 443.458 201.418 2044.07
3662000 3260.66 14300.4 1221.77 417.122 230.603 1869.49
3664000 3269.63 14336.7 1246.14 368.211 331.844 1946.19
3666000 3222.8 13123.4 1324.03 315.624 260.049 1899.7
3668000 3183.22 12259.4 1422.13 246.02 215.531 1883.68
3670000 3220.6 12256.9 1486.26 244.245 193.49 1924
3672000 3198.96 11763.3 1390.72 365.762 109.182 1865.66
3674000 3231.41 11154.6 1386.35 421.388 118.375 1926.11
3676000 3210.73 11116.4 1348.52 427.022 112.531 1888.08
3678000 3212.6 12550.1 1416.29 363.984 112.852 1893.12
3680000 3251.03 13186.8 1677.48 405.367 108.055 2190.9
3682000 3254.98 12822.8 1859.02 327.429 108.471 2294.92
3684000 3260.02 13956.3 1711.76 374.998 115.032 2201.8
3686000 3243.69 13159.2 1582.51 410.644 83.4077 2076.56
3688000 3192.42 13114.7 1419.67 305.095 159.552 1884.32
3690000 3273.7 13536.7 1270.5 356.922 152.023 1779.44
3692000 3257.69 13666.6 1370.05 341.579 149.045 1860.67
3694000 3247.03 13605.1 1253.98 358.18 172.352 1784.52
3696000 3207.99 12981 1557.13 306.844 149.289 2013.26
3698000 3242.22 12329.6 1323.99 260.079 99.0895 1683.16
3700000 3283.5 13237.5 1398.48 317.742 175.626 1891.85
3702000 3270.02 13593.9 1323.66 364.815 178.299 1866.78
3704000 3324.16 13818.1 1123.84 527.116 175.756 1826.72
3706000 3311.47 14344.4 1272.42 406.148 140.105 1818.67
3708000 3306.47 14848.1 1479.19 352.108 120.339 1951.63
3710000 3310.58 13773 1649.28 327.856 75.278 2052.42
3712000 3318.18 13191 1694.13 278.648 102.282 2075.06
3714000 3330.69 13158.5 1719.59 267.114 135.967 2122.67
3716000 3354.9 14308.9 1720.55 350.904 93.536 2164.99
3718000 3341.77 13295.2 1912.21 361.125 88.2934 2361.63
3720000 3307.71 14736.6 2012.06 329.905 60.0872 2402.05
3722000 3296.97 13929.3 1826.47 251.901 87.5969 2165.97
3724000 3310.79 12616.3 1944.12 314.206 120.317 2378.64
3726000 3297.21 12368.2 1843.37 336.832 87.2039 2267.41
3728000 3286.36 13347.6 1508.62 319.543 82.9378 1911.1
3730000 3277.92 12942.7 1349.54 365.849 82.6208 1798.01
3732000 3269.55 12469.5 1242.62 332.517 101.408 1676.54
3734000 3268.91 12423.9 1302.06 344.479 73.6893 1720.23
3736000 3323.53 12266.9 1313.52 268.041 93.4238 1674.98
3738000 3279.55 11901.7 1431.54 314.101 68.1227 1813.76
3740000 3280.69 11914.2 1472.57 367.083 83.1837 1922.84
3742000 3235.38 11345.5 1634.32 297.374 54.9537 1986.65
3744000 3272.28 13176.1 1468.86 286.124 32.9939 1787.98
3746000 3208.94 12077.4 1161.86 336.578 30.6324 1529.07
3748000 3244.28 12868.4 1473.92 315.685 32.6534 1822.26
3750000 3211.11 12713.1 1492.92 403.899 35.1659 1931.99
3752000 3197.61 13848.6 1633.97 387.476 41.4528 2062.9
3754000 3273.84 13059.7 1768.63 386.761 46.9264 2202.32
3756000 3239.75 13739.3 1563.43 352.947 80.4074 1996.78
3758000 3262.64 14144.7 1447.8 393.044 123.627 1964.47
3760000 3235.6 14093.1 1504.83 438.939 129.274 2073.04
3762000 3232.8 15463.9 1437.97 415.45 104.763 1958.19
3764000 3220.41 14232.5 1530.81 395.738 136.455 2063
3766000 3252.17 14649.5 1358.72 400.629 89.0724 1848.42
3768000 3272.54 14147.1 1667.79 425.635 58.0824 2151.51
3770000 3341.66 15153.2 1630.9 477.204 73.3078 2181.42
3772000 3316.08 13951.5 1521.58 519.674 44.2357 2085.49
3774000 3290.67 14505.3 1767.73 479.136 29.8967 2276.76
3776000 3296.15 14888.6 1834.85 509.762 50.8326 2395.45
3778000 3268.46 13860.3 1879.82 740.178 47.3838 2667.38
3780000 3256.46 13871.5 1764.55 584.272 64.125 2412.95
3782000 3229.21 13818.2 1819.7 656.121 126.244 2602.06
3784000 3244.17 13482.2 1461.02 674.286 136.882 2272.18
3786000 3233.17 12979.4 1355.41 606.548 106.011 2067.97
3788000 3251.14 12658.6 1519.03 561.368 145.455 2225.85
3790000 3211.03 12298.1 1535.63 528.375 147.276 2211.28
3792000 3262.26 12098.8 1632.5 518.939 168.581 2320.02
3794000 3244.93 11829.4 1737.06 481.117 192.768 2410.95
3796000 3262.11 11666.8 1372.37 614.251 202.014 2188.64
3798000 3261.38 10812.5 1506 619.402 212.484 2337.89
3800000 3278.81 11130.4 1473.86 821.147 174.22 2469.22
3802000 3266.69 11631.7 1529.31 744.729 256.942 2530.98
3804000 3286.22 11689.2 1462.13 944.386 198.845 2605.36
3806000 3258.44 11897.4 1385 797.121 240.075 2422.19
3808000 3266.83 11548.7 1615.88 717.891 206.073 2539.85
3810000 3245.88 12261 1842.88 631.409 156.107 2630.39
3812000 3246.9 12428.8 1823.6 556.151 130.674 2510.42
3814000 3301.58 13618.9 1690.58 667.34 136.432 2494.35
3816000 3312.21 13258.2 1656.01 709.312 103.671 2468.99
3818000 3344.94 13581.5 1799.82 720.804 138.57 2659.2
3820000 3315.39 12455 1551.07 588.08 151.181 2290.33
3822000 3320.44 12534 1477.26 467.96 147.112 2092.34
3824000 3320.82 14149.3 1821.67 461.177 129.174 2412.02
3826000 3361.49 12930.7 1950.83 500.771 102.958 2554.56
3828000 3379.68 13378.9 2186.46 480.648 100.557 2767.67
3830000 3360.42 13565.3 2115.85 583.305 51.9568 2751.12
3832000 3317.91 12789.9 1984.45 632.042 84.2647 2700.75
3834000 3322.2 11973.5 2044.66 678.251 120.029 2842.94
3836000 3323.75 13080.5 2058.17 566.85 102.092 2727.11
3838000 3318.29 13300.3 2298.9 497.98 89.059 2885.94
3840000 3271.32 13618.7 2450.16 393.07 82.4584 2925.69
3842000 3336.29 14133.6 2245.33 405.523 69.9236 2720.78
3844000 3407.74 14462.7 2465.43 428.323 64.6221 2958.38
3846000 3414.42 13804.1 2635.46 381.09 70.4548 3087
3848000 3417.95 12411.7 2332.2 288.878 62.7491 2683.83
3850000 3456.02 13225.9 2346.32 375.297 75.051 2796.67
3852000 3467.82 12847.5 2242.96 414.976 32.0146 2689.95
3854000 3493.01 13464.8 1916.66 379.326 112.414 2408.4
3856000 3497.18 13483.4 2035.42 444.961 93.6569 2574.04
3858000 3484.06 12462 1709.23 467.117 136.29 2312.64
3860000 3455.19 13642.2 1868.51 551.669 167.449 2587.63
3862000 3506.49 14840.6 1888.23 618.209 136.414 2642.86
3864000 3485.21 14860.1 1956 720.633 108.33 2784.96
3866000 3473.98 15216.5 2041.26 678.222 71.2253 2790.7
3868000 3416.25 13871.6 1779.78 580.719 113.154 2473.65
3870000 3441.6 13578.5 1692.64 572.095 173.923 2438.66
3872000 3369.15 13528.3 1756.41 547.155 161.051 2464.62
3874000 3332.17 13668.7 1614.77 561.752 189.274 2365.8
3876000 3357.16 13063.1 1649.73 496.872 157.48 2304.08
3878000 3393.47 12738.8 1476.2 477.087 234.366 2187.66
3880000 3409.44 12290 1604.53 582.463 209.276 2396.27
3882000 3403.67 12751.7 1406.31 594.016 223.13 2223.45
3884000 3415.54 13465.9 1530.16 507.03 280.746 2317.93
3886000 3366.89 13322.1 1583.43 727.958 276.549 2587.94
3888000 3359.29 12896.6 1741.57 735.524 149.565 2626.66
3890000 3330.6 12960.5 1702.64 806.351 158.961 2667.95
3892000 3366.04 12980.5 1545.64 769.703 160.843 2476.18
3894000 3365.84 12608.3 1525.22 812.887 226.461 2564.57
3896000 3382.22 13240.6 1509.6 716.454 163.165 2389.22
3898000 3408.45 13532.3 1659.97 660.221 122.022 2442.21
3900000 3403.9 13078.6 1680.79 433.365 160.269 2274.42
3902000 3430.34 12744.1 1372.2 345.589 172.356 1890.15
3904000 3413.69 12079.3 1478.82 377.401 178.226 2034.45
3906000 3383.77 10761.7 1594.54 394.137 199.857 2188.53
3908000 3409.89 12465.7 1745.5 383.761 159.047 2288.3
3910000 3439.41 12484.1 1730.4 406.684 216.798 2353.88
3912000 3493.27 12804.3 1726.1 496.91 225.729 2448.74
3914000 3523.99 12252.3 1407.19 273.557 183.957 1864.71
3916000 3513.08 12058.8 1331.77 245.904 142.703 1720.38
3918000 3538.2 12943.2 1280.7 247.348 137.152 1665.2
3920000 3515.67 13341.1 1456.77 398.501 135.467 1990.74
3922000 3513.51 12701.6 1320.19 500.516 171.404 1992.11
3924000 3501.96 12742 1327.65 604.417 131.866 2063.94
3926000 3482.3 12513.3 1370.15 522.669 172.129 2064.95
3928000 3469.55 13450.5 1145.47 422.742 175.759 1743.97
3930000 3473.73 12831.4 1282.03 542.166 181.79 2005.99
3932000 3577.82 12713.8 1325.41 482.791 148.87 1957.07
3934000 3543.72 14128.1 1229.04 379.259 121.197 1729.49
3936000 3539.47 13606.6 1206.02 417.055 97.0164 1720.09
3938000 3490.14 12628.5 990.979 419.256 150.813 1561.05
3940000 3491.11 13496.4 1092.95 443.91 121.863 1658.73
3942000 3504.66 14632.4 1005.85 420.115 180.763 1606.73
3944000 3505.25 14065.7 843.392 407.058 106.383 1356.83
3946000 3543.89 14137.8 1102.32 430.135 88.4051 1620.86
3948000 3554.39 14365.7 1035.14 477.031 60.3844 1572.56
3950000 3559.15 14053.7 1070.29 539.01 90.2994 1699.59
3952000 3520.34 13352 1123.93 550.174 67.9179 1742.02
3954000 3530.09 12819.7 1202.52 627.809 33.7541 1864.09
3956000 3556.33 12791.8 1357.89 490.099 107.72 1955.71
3958000 3511.29 12092.3 1360.46 514.75 115.733 1990.95
3960000 3470.85 11890.1 1517.36 505.613 66.0908 2089.06
3962000 3411.66 11244.5 1371.05 487.696 97.0424 1955.79
3964000 3373.97 12369.4 1409.98 503.797 35.7048 1949.48
3966000 3338.05 12497.3 1373.16 380.647 60.1038 1813.91
3968000 3347.4 12778.1 1390.03 462.59 79.238 1931.86
3970000 3432.65 11873.9 1729.2 488.827 87.7157 2305.74
3972000 3367.28 10994.9 1560.91 498.683 61.0363 2120.63
3974000 3411.33 11653.3 1554.64 476.143 97.4617 2128.24
3976000 3440.77 11671.5 1440.1 447.948 95.1955 1983.24
3978000 3510.94 11145.4 1500.31 474.978 74.7027 2049.99
3980000 3509.29 11291.1 1426.67 402.049 160.402 1989.12
3982000 3502.85 10826.3 1434.63 526.418 86.3737 2047.42
3984000 3540.94 10974.3 1447.84 508.987 102.308 2059.13
3986000 3494.08 11143.2 1518.98 576.347 82.7939 2178.12
3988000 3514.59 11759.7 1694.42 526.864 134.852 2356.14
3990000 3462.2 11675 1959.96 491.622 105.803 2557.38
3992000 3525.03 12477.5 1716.54 612.072 113.003 2441.61
3994000 3559.87 12773.7 1827.13 524.643 104.266 2456.04
3996000 3533.07 13456.6 1984.12 557.172 145.596 2686.89
3998000 3546.58 13427.6 2082.23 480.309 95.1876 2657.72
4000000 3511.29 13779.6 1979.86 342.712 123.403 2445.98
4002000 3515.42 13308.8 1976.06 315.242 111.757 2403.06
4004000 3515.6 13040.1 1924.32 419.517 127.389 2471.23
4006000 3493.22 12915.9 1834.34 377.348 82.0056 2293.7
4008000 3518.38 13434.1 1592.06 319.056 89.286 2000.4
4010000 3516.68 14500.6 1660.56 379.941 64.2256 2104.73
4012000 3496.36 15477.7 1528.82 345.456 62.1688 1936.45
4014000 3490.57 14300.9 1327.63 382.889 33.6175 1744.13
4016000 3510.22 14412.4 1078.7 477.608 30.0377 1586.34
4018000 3529.26 13740.2 1202.6 416.475 46.5882 1665.66
4020000 3491.81 13831.5 1427.96 408.492 72.5839 1909.04
4022000 3544.46 14377.3 1552.61 350.584 60.074 1963.27
4024000 3576.33 14271.7 1695.68 411.128 33.5382 2140.34
4026000 3499.73 13956.6 1476.41 316.677 87.1653 1880.26
4028000 3454.6 14327.7 1345.63 361.005 53.787 1760.42
4030000 3479.22 14798.9 1462.74 386.877 33.4111 1883.03
4032000 3431.42 14529.7 1563.21 321.21 57.4262 1941.85
4034000 3461.35 14567.8 1471.9 389.802 125.633 1987.34
4036000 3453.59 13599.5 1318.5 388.054 90.4472 1797
4038000 3470.19 14508.9 1338.51 397.669 74.5459 1810.72
4040000 3466.17 14969.3 1267.79 428.621 77.388 1773.8
4042000 3529.57 14009.9 1316.72 449.812 78.4117 1844.94
4044000 3516.08 14889.6 1103.22 401.339 91.4952 1596.05
4046000 3550.23 15351 1088.86 422.296 73.1269 1584.28
4048000 3502.28 14278.5 1230.41 390.583 67.5964 1688.59
4050000 3579.72 15448.5 1298.72 373.045 85.9284 1757.7
4052000 3556.16 15490.2 1079.99 360.48 43.3792 1483.85
4054000 3551.85 15591.1 1068.79 442.2 73.4875 1584.48
4056000 3558.1 14493 1035.68 345.058 93.7329 1474.47
4058000 3623.45 15054.3 1150.74 360.634 66.2874 1577.66
4060000 3643.42 14908.3 1180.93 381.908 89.2285 1652.07
4062000 3666.89 14579.5 1206.47 372.088 127.182 1705.74
4064000 3667.62 13846.3 1383.85 400.718 123.692 1908.26
4066000 3672.9 14812.2 1406.49 290.721 145.655 1842.87
4068000 3674.31 15371.7 1358.79 231.947 183.664 1774.4
4070000 3629.59 14745.3 1357.52 272.166 167.299 1796.98
4072000 3643.63 15237.8 1162.88 307.804 108.565 1579.25
4074000 3581.4 14352.7 1241.69 411.985 78.88 1732.56
4076000 3595.85 15306.3 1186.34 511.337 68.8311 1766.5
4078000 3612.02 15592.6 1471.98 346.528 91.9746 1910.49
4080000 3656.81 15371.9 1631.29 342.61 95.843 2069.74
4082000 3672.3 15342.8 1683.59 316.578 122.781 2122.95
4084000 3721.73 14976.8 1865.65 276.224 113.735 2255.61
4086000 3724.59 14670.5 1966.74 283.375 106.176 2356.29
4088000 3725.83 14910.5 1795.07 287.747 94.1389 2176.95
4090000 3691.52 14589.5 1961.54 308.956 109.038 2379.54
4092000 3625.08 13854.2 2056.56 272.249 81.5948 2410.41
4094000 3668.37 14872.9 1946.45 193.71 153.135 2293.29
4096000 3604.64 14653.7 1911.36 167.573 88.7103 2167.65
4098000 3613.98 15383.2 2064.04 149.774 93.4723 2307.29
4100000 3570.9 14728.1 1921.16 108.788 76.6928 2106.64
4102000 3541.78 15728.7 1888.98 108.318 97.808 2095.11
4104000 3518.37 15088.7 1716.19 102.731 75.2887 1894.21
4106000 3456.9 14646.9 1502.99 114.148 95.0152 1712.16
4108000 3491.24 14161 1729.7 184.466 109.924 2024.09
4110000 3447.46 13172.2 1443.11 135.978 90.8335 1669.92
4112000 3450.6 13654.4 1347.69 244.406 92.98 1685.07
4114000 3424.6 14020.3 1538.52 333.509 81.8231 1953.85
4116000 3435.65 14244.2 1258.9 200.519 94.1744 1553.59
4118000 3391.65 14026.6 1242.47 199.118 121.252 1562.84
4120000 3368.51 13981.5 1345 204.063 119.086 1668.14
4122000 3410.75 13368.4 1262.89 214.057 139.433 1616.38
4124000 3392.97 13364.1 1265.72 214.952 201.57 1682.24
4126000 3408.69 12621.4 1354.94 238.107 224.332 1817.38
4128000 3417.19 12127.3 1470.13 295.515 177.313 1942.96
4130000 3447.71 13197.8 1599 256.536 131.462 1987
4132000 3462.97 12012.9 1572.84 267.978 172.361 2013.18
4134000 3489.3 12859.7 1804.51 244.027 153.619 2202.16
4136000 3457.5 11871.3 1612.3 255.7 173.577 2041.58
4138000 3526.45 12766.2 1603.64 224.896 111.578 1940.11
4140000 3466.7 12524.7 1831.62 264.557 153.367 2249.54
4142000 3445.82 11637.5 1748.06 349.096 168.719 2265.88
4144000 3428.06 11829.6 1487.17 282.495 173.434 1943.1
4146000 3465.18 11079.2 1676.05 223.148 149.894 2049.09
4148000 3454.78 11981.1 1611.66 320.429 139.674 2071.76
4150000 3425.75 11788.2 1526.64 331.586 152.68 2010.91
4152000 3431.88 12051.1 1609.01 441.166 76.2924 2126.47
4154000 3440.16 12273.9 1778.41 413.3 88.1555 2279.87
4156000 3445.76 12554.2 1866.36 302.211 90.6354 2259.21
4158000 3449.45 12601.4 1690.43 268.776 101.887 2061.09
4160000 3489.15 13754.8 1811.64 396.608 88.9112 2297.16
4162000 3461.9 14080.4 2143.89 339.02 81.9131 2564.82
4164000 3496.49 14505.6 2341.08 361.688 63.9528 2766.72
4166000 3533.91 14691.2 2460.9 494.948 62.3349 3018.18
4168000 3482.57 15434 2289.48 445.894 39.748 2775.12
4170000 3475.99 13393.5 2375.13 476.095 44.8553 2896.08
4172000 3420.47 13346.7 2598.99 463.694 43.0614 3105.74
4174000 3426.82 14012 3021.5 431.904 55.0233 3508.43
4176000 3459.73 13129.6 2909.73 533.295 55.6357 3498.66
4178000 3476.11 14061.1 3026.29 662.38 91.2978 3779.97
4180000 3489.83 15165.4 2889.2 562.7 78.4737 3530.37
4182000 3454.7 15023.5 2677.24 612.718 90.2385 3380.19
4184000 3514.61 14649.7 2907.76 692.392 115.446 3715.6
4186000 3439.44 14442.8 3019.6 591.541 112.797 3723.94
4188000 3490.82 14349.9 2984.98 619.782 142.812 3747.58
4190000 3458.84 14914.7 2922.24 761.536 102.221 3786
4192000 3402.5 14350.8 3200.77 850.207 57.2916 4108.26
4194000 3493.33 15496.7 3005.88 800.053 91.1533 3897.09
4196000 3423.19 14388.2 2572.71 669.859 111.603 3354.18
4198000 3428.92 13794.5 2485.01 687.049 60.7317 3232.79
4200000 3396.17 14342.9 2428.32 659.29 81.7627 3169.37
4202000 3332.83 13886.7 2378.94 736.899 60.8495 3176.69
4204000 3346.7 13007.1 2146.99 711.723 39.0958 2897.81
4206000 3334.85 14114.3 2067.29 712.028 57.8304 2837.14
4208000 3356.71 14588.5 2408.91 732.511 79.6304 3221.05
4210000 3392.94 13721.7 2376.8 765.106 119.371 3261.27
4212000 3411.92 14855.9 2576.4 781.4 88.5123 3446.31
4214000 3362.89 13736.7 2503.53 720.254 103.718 3327.5
4216000 3353.81 14100.2 2318.19 707.152 119.289 3144.63
4218000 3321.43 13360.6 2288.15 671.527 56.4181 3016.09
4220000 3326.72 13141.6 2122.61 664.141 77.3592 2864.11
4222000 3339.52 12770.4 2140.34 578.194 130.578 2849.11
4224000 3329.49 12786.2 1996.12 515.53 134.345 2645.99
4226000 3298.96 11933.7 2142.22 468.095 139.461 2749.78
4228000 3317.64 12296.9 2049.31 427.667 195.833 2672.81
4230000 3276.61 13466.2 2238.94 496.201 157.31 2892.45
4232000 3304.23 13025.7 2485.26 403.922 113.295 3002.48
4234000 3238.33 12408.8 2415.89 430.445 74.2983 2920.64
4236000 3235.98 12487 2438.76 431.765 41.8311 2912.36
4238000 3269.72 13078.2 2331.87 548.849 38.9537 2919.67
4240000 3280.46 13875.7 2463.06 629.971 32.5459 3125.57
4242000 3311.4 14754.8 2389.74 721.76 16.7608 3128.26
4244000 3305.87 13835.1 2407.02 519.485 33.1711 2959.68
4246000 3338.36 13872.4 2412.77 427.796 59.2278 2899.79
4248000 3307.67 12751.5 2481.08 373.171 63.694 2917.94
4250000 3284.59 13064.1 2269.14 353.381 89.9562 2712.48
4252000 3287.26 13560.2 2423.62 398.362 74.8833 2896.86
4254000 3279.91 14762.9 2775.95 363.684 79.3134 3218.95
4256000 3336.67 15061 2836.05 344.721 51.9238 3232.7
4258000 3348.15 15290.5 2723.11 408.959 52.179 3184.25
4260000 3374.81 14733.9 2910.88 415.281 60.2794 3386.44
4262000 3483.15 14728.2 2820.35 359.996 53.2193 3233.57
4264000 3459.87 14614 2892.1 305.322 90.2277 3287.65
4266000 3415.34 13881.1 2610.67 335.057 155.143 3100.87
4268000 3404.52 14397 2600.32 380.171 216.837 3197.33
4270000 3378.28 14631.5 2494.57 488.825 170.867 3154.26
4272000 3417.08 15095.9 2282.43 572.925 146.694 3002.05
4274000 3393.44 14635.2 2399.66 581.422 139.884 3120.97
4276000 3376.12 14633.7 2594.56 500.995 106.836 3202.39
4278000 3340.13 14431.3 2262.16 559.55 199.761 3021.47
4280000 3310.19 13718.9 2257.22 513.416 185.636 2956.27
4282000 3251.06 13123.5 1863.26 660.744 204.243 2728.25
4284000 3191 13516.6 1851.67 509.945 171.063 2532.68
4286000 3187.56 12564.8 1875.57 404.821 173.511 2453.91
4288000 3163.66 12759.5 1918.41 400.916 206.882 2526.21
4290000 3135.89 12654.5 2299.83 457.653 151.796 2909.28
4292000 3188.24 12519.3 2025.91 568.52 173.574 2768
4294000 3184.07 12475 1799.75 493.915 237.53 2531.2
4296000 3217.05 12247.4 1945.96 669.475 152.083 2767.52
4298000 3138.12 11797.6 2033.02 668.911 114.311 2816.25
4300000 3123.59 11698 2035.12 667.438 66.1397 2768.69
4302000 3127.84 11444.1 2185.36 523.066 117.958 2826.39
4304000 3204.03 12497 2431.3 598.701 144.169 3174.17
4306000 3225.09 13060.4 2491.33 520.553 81.6966 3093.58
4308000 3269.06 13358.6 2539.88 411.991 93.0416 3044.92
4310000 3268.79 13331.9 2527.79 327.016 56.3342 2911.14
4312000 3263.19 13363.5 2621.2 332.269 57.2843 3010.75
4314000 3315.41 13684.6 2855.82 401.397 66.0679 3323.29
4316000 3358.76 14058.5 2621.15 393.32 82.2252 3096.7
4318000 3350.26 13177 2821.77 455.388 103.793 3380.95
4320000 3345.06 13608 2730.89 427.545 70.9955 3229.43
4322000 3361.77 13993.6 2864.74 364.7 153.544 3382.99
4324000 3315.11 13817.6 2627.77 489.681 101.581 3219.04
4326000 3303.05 13584.4 2295.65 507.044 123.446 2926.14
4328000 3283.33 13982 2276.21 556.744 119.924 2952.88
4330000 3244.06 12926.1 2165.8 621.23 83.0346 2870.06
4332000 3319.9 12957 2181.44 592.233 93.5751 2867.25
4334000 3268.67 12726.5 2085.78 670.796 123.763 2880.34
4336000 3318.5 12420 1998.3 624.56 95.9409 2718.8
4338000 3332.97 13321.2 1789.78 535.551 120.803 2446.14
4340000 3343.67 12826.3 1701.4 647.752 140.827 2489.98
4342000 3325.06 13082.1 1815.41 571.42 128.254 2515.08
4344000 3336.22 13243.5 1735.47 552.633 137.478 2425.58
4346000 3319.17 13432.4 1629.6 615.879 172.58 2418.06
4348000 3343.1 12906.2 1819.56 727.347 183.211 2730.12
4350000 3349.44 12954.8 1848.82 703.306 51.2507 2603.38
4352000 3309.22 13484.6 2077.07 745.689 114.235 2936.99
4354000 3282.96 14459.3 2058.21 589.925 91.5517 2739.68
4356000 3294.22 13837.4 2096.57 724.47 59.4529 2880.49
4358000 3251.3 13138.9 1728.5 714.887 88.2001 2531.59
4360000 3232.63 13338.1 1771.88 726.193 70.1233 2568.19
4362000 3263.29 13495.3 2235.25 666.001 86.8467 2988.1
4364000 3275.26 14057.7 2251.5 573.269 124.325 2949.09
4366000 3236.93 12686.8 2076.52 566.074 198.325 2840.92
4368000 3235.77 13269.9 1942.13 523.014 160.91 2626.05
4370000 3288.44 13876.7 1916.63 460.078 105.254 2481.97
4372000 3322.14 14061.1 1872.85 484.233 114.9 2471.98
4374000 3356.91 15662.9 1827.91 583.585 160.164 2571.66
4376000 3340.65 13923.2 1676.9 313.405 185.961 2176.27
4378000 3412.24 14512.7 1715.67 327.775 205.074 2248.52
4380000 3351.79 13640.2 1819.15 253.561 205.127 2277.84
4382000 3379.45 12898.3 2076.44 195.206 153.222 2424.87
4384000 3392.19 14370.2 2195.88 239.162 186.918 2621.96
4386000 3384.21 13183.3 2115.65 238.716 210.832 2565.19
4388000 3373.42 14822.7 1847.81 367.338 219.102 2434.25
4390000 3421.91 14664.6 1886.61 378.793 185.492 2450.89
4392000 3408.55 14738.8 1702.08 396.048 152.501 2250.63
4394000 3457.88 13584.4 1571.18 438.673 114.336 2124.19
4396000 3491.48 13464.9 1564.58 496.417 98.727 2159.72
4398000 3489.68 12356.6 1648.42 584.557 153.127 2386.1
4400000 3428.75 12958.3 1748.68 490.119 185.781 2424.58
4402000 3458.98 12873.8 1477.71 631.047 167.408 2276.16
4404000 3431.92 12607.2 1532.98 693.608 143.641 2370.23
4406000 3392.74 12584.5 1047.92 583.775 277.222 1908.91
4408000 3373.06 12595.2 1196.99 708.193 297.212 2202.39
4410000 3370.98 12608.4 1374.41 640.581 252.158 2267.15
4412000 3375.21 12649.5 1126.99 571.065 176.723 1874.78
4414000 3344.15 12093.4 982.967 607.788 155.027 1745.78
4416000 3326.29 11793 1190.27 554.575 126.398 1871.25
4418000 3357.81 12609.1 1226.64 506.411 104.605 1837.66
4420000 3365.83 13787.3 1351.88 447.283 101.04 1900.21
4422000 3376.2 13252.5 1609.4 473.373 80.8092 2163.58
4424000 3389.94 12350.6 1641.86 539.08 64.9113 2245.86
4426000 3425.29 13207 1584.23 585.848 65.532 2235.61
4428000 3459.52 12236 1577.33 596.74 50.1715 2224.25
4430000 3465.19 12025.6 1583.62 699.45 66.2299 2349.3
4432000 3494.99 11873.8 1487.98 649.052 135.517 2272.55
4434000 3504.98 11969 1502.83 578.858 120.698 2202.38
4436000 3446.34 11190.4 1394.37 749.425 98.9719 2242.77
4438000 3458.78 11221.3 1458.09 805.73 103.126 2366.95
4440000 3475.95 11801.7 1500.93 822.473 110.799 2434.2
4442000 3486.92 12560.5 1455.27 973.692 77.735 2506.7
4444000 3495.89 12786.9 1378.42 848.329 109.748 2336.5
4446000 3498.3 13522.2 1458.77 913.982 105.345 2478.09
4448000 3417.77 12784.4 1406.64 801.185 131.955 2339.78
4450000 3384.66 12380.2 1533.05 796.188 86.5634 2415.8
4452000 3349.32 12859.4 1732.01 732.007 84.629 2548.64
4454000 3331.22 12081.6 1647.87 762.311 69.039 2479.22
4456000 3369.54 12348 1544.53 723.755 69.0084 2337.29
4458000 3355.75 12633.1 1431.5 717.144 60.9822 2209.63
4460000 3349.86 12296.5 1269.48 722.77 75.9703 2068.22
4462000 3267.06 12328.9 1242.22 671.016 56.8684 1970.1
4464000 3313 12568.9 1031.37 618.849 70.5871 1720.8
4466000 3307.97 13740.5 1184.47 653.59 82.7384 1920.8
4468000 3329.56 13450.3 1101.11 608.32 85.3176 1794.75
4470000 3366.55 13033.5 1304.51 435.998 111.034 1851.54
4472000 3375.47 12638.8 1336.86 409.868 150.864 1897.59
4474000 3396.36 14594.2 1330.83 420.755 173.868 1925.46
4476000 3446.57 14768.6 1609.33 492.729 98.72 2200.78
4478000 3441.25 14316.5 1774.71 413.162 119.847 2307.72
4480000 3458.76 14714 1818.99 424.745 141.734 2385.47
4482000 3482.13 15094 1848.27 437.86 107.141 2393.27
4484000 3498.23 16233.7 2101.92 389.96 83.3201 2575.2
4486000 3492.08 15515.8 2601.56 416.773 62.1763 3080.51
4488000 3423.42 15588.5 2454.92 523.942 57.7207 3036.58
4490000 3381.74 14056.9 2534.29 550.36 50.7761 3135.43
4492000 3407.58 14306.5 2199.31 549.915 41.0521 2790.28
4494000 3351.71 13658.9 2090.84 529.977 93.7819 2714.6
4496000 3363.71 15572.3 2371.27 578.789 92.1552 3042.21
4498000 3375.65 14637.4 2142.61 575.183 193.022 2910.81
4500000 3356.77 13990.5 2098.74 449.037 157.113 2704.89
4502000 3283.2 12900.5 2064.27 437.195 135.705 2637.17
4504000 3279.43 12679.1 2111.68 490.145 127.584 2729.41
4506000 3288.84 12326.6 2195.13 483.024 79.7517 2757.91
4508000 3311.3 12464.5 2144.39 416.802 110.26 2671.45
4510000 3253.42 12822 2135.72 462.63 119.169 2717.52
4512000 3258.25 12947 2319.41 436.042 106.931 2862.38
4514000 3301.88 14291.1 1788.35 489.94 134.735 2413.03
4516000 3357.68 13653.3 2022.35 329.385 91.2694 2443.01
4518000 3328.04 13261.1 2069.8 394.596 76.5804 2540.98
4520000 3364.04 13392 2080.67 479.817 75.6202 2636.1
4522000 3319.22 12748.3 2026.83 359.118 55.0662 2441.01
4524000 3261.71 12668.8 2038.56 365.692 63.8569 2468.11
4526000 3218.33 13042.8 2127.7 313.214 38.7907 2479.7
4528000 3279.78 13176.8 2040.35 304.794 63.6311 2408.78
4530000 3234.97 14177.3 2105.11 360.105 150.844 2616.06
4532000 3244.13 14413.1 2109.47 286.023 118.748 2514.24
4534000 3246.33 14039.9 2431.61 206.114 127.58 2765.31
4536000 3296.62 13566.9 2692.43 234.036 73.829 3000.3
4538000 3300.32 13678.1 2605.97 267.276 75.0971 2948.34
4540000 3337.07 13257.8 2348.71 327.376 38.4605 2714.55
4542000 3360.21 13285.4 2641.73 270.348 38.5958 2950.68
4544000 3315.79 14766.6 2523.52 232.944 70.8374 2827.3
4546000 3295.02 13562.6 2564.48 280.771 49.8619 2895.11
4548000 3285.27 13614.7 2380.08 236.327 86.2306 2702.64
4550000 3262.3 12524.1 2404.28 263.003 76.0073 2743.29
4552000 3230.41 12771.3 2143.85 247.455 32.3918 2423.69
4554000 3206.35 12278.5 2024.2 377.545 29.3451 2431.09
4556000 3212.01 12450.9 1881.22 396.217 24.2674 2301.71
4558000 3203.69 11465.4 1780.73 458.262 30.2342 2269.22
4560000 3289.13 12309.3 1961.17 341.971 52.4203 2355.56
4562000 3264.65 13000.7 1950.7 436.153 39.9866 2426.84
4564000 3279.27 12051.4 1751.98 570.654 22.498 2345.13
4566000 3249.23 10943.8 1668.83 438.474 41.6301 2148.93
4568000 3293.16 10941.9 1925.19 498.572 63.425 2487.18
4570000 3335.77 11363.7 1843.59 451.959 110.169 2405.72
4572000 3341.27 11048 2051.79 420.835 160.062 2632.69
4574000 3330.47 10158.9 1900.1 451.81 158.456 2510.37
4576000 3379.34 10706.8 2069.16 347.572 89.9131 2506.64
4578000 3399.6 10973.7 2337.04 311.04 158.167 2806.25
4580000 3394.05 10364.3 2353.4 332.164 97.0102 2782.57
4582000 3350.4 10760 2371.62 266.194 111.004 2748.82
4584000 3376.06 10622.2 2283.37 290.891 86.8525 2661.11
4586000 3359.42 10117.6 2061.73 341.934 76.2384 2479.91
4588000 3392.05 11647.9 1768.19 389.065 82.7942 2240.05
4590000 3384.77 11163.5 1673.39 503.867 62.8132 2240.07
4592000 3343.52 10986.1 1608.58 387.903 132.795 2129.28
4594000 3363.07 11105 1768.55 362.081 133.926 2264.55
4596000 3358.62 11677.4 1826.3 503.834 89.8565 2419.99
4598000 3351.88 11709.8 1759.22 535.03 131.535 2425.78
4600000 3391.53 12850.8 1615.89 477.062 72.1739 2165.12
4602000 3365.19 12873.5 1461.42 614.311 52.7388 2128.47
4604000 3328.47 12643.3 1760.67 505.278 43.2232 2309.17
4606000 3365.15 12930.5 1804.95 560.718 47.6708 2413.34
4608000 3431.51 13252.8 1987.63 565.08 72.5389 2625.25
4610000 3462.47 12270.2 2395.89 502.334 57.7003 2955.93
4612000 3455.85 12008.2 2421.55 472.651 49.7769 2943.98
4614000 3436.69 12505.1 2486.14 539.477 80.0702 3105.68
4616000 3458.08 12072.1 2678.22 569.641 57.4985 3305.36
4618000 3440.39 12899.2 2866.11 614.438 57.9075 3538.46
4620000 3460.96 12423.4 2690.26 604.465 111.775 3406.5
4622000 3451.01 12360.4 2455.65 458.685 138.429 3052.76
4624000 3493.83 11544.2 2699.13 488.352 160.326 3347.81
4626000 3477.41 12137.4 2667.72 418.614 105.964 3192.3
4628000 3493.14 12233.7 2422.11 404.174 159.763 2986.05
4630000 3497.61 12928.5 2039.41 517.395 136.107 2692.91
4632000 3505.89 12272.5 2128.89 426.744 173.791 2729.42
4634000 3471.52 11495.9 2016.6 443.231 128.465 2588.29
4636000 3460.97 12858.9 2043.67 481.502 161.295 2686.47
4638000 3452.64 13610.9 2266.22 423.369 138.44 2828.03
4640000 3426.05 12751 2089.83 429.419 81.7802 2601.03
4642000 3423.8 12806.2 2278.69 382.709 112.273 2773.68
4644000 3429.13 12289.3 2140.69 365.724 66.6838 2573.09
4646000 3483.66 12592.6 2140.36 360.05 62.6633 2563.07
4648000 3542.08 13324.4 2188.87 324.135 86.7926 2599.79
4650000 3492.32 12770.1 2101.93 354.124 93.8905 2549.95
4652000 3491.59 13350.4 2268.01 462.255 55.6014 2785.87
4654000 3483.13 13569.3 2653.76 494.251 50.596 3198.61
4656000 3509.49 13873.5 2536.9 403.119 89.2151 3029.24
4658000 3488.96 15450 2319.52 332.448 108.534 2760.51
4660000 3472.46 14371.2 2167.37 326.056 90.7644 2584.19
4662000 3522.12 14300.8 2081.37 357.472 124.602 2563.44
4664000 3501.36 14162.5 2279.27 205.326 164.825 2649.42
4666000 3510.66 12958.4 2430.25 337.389 122.972 2890.61
4668000 3497.93 13097.8 2208.15 324.468 153.36 2685.98
4670000 3540.23 12856.7 2258.85 207.581 107.885 2574.32
4672000 3525.57 12191.9 2169.35 162.774 123.099 2455.23
4674000 3482.42 12471.9 1994.71 156.344 94.3617 2245.42
4676000 3505.45 13004.5 2086.17 172.305 134.321 2392.8
4678000 3460.01 12821 2103.99 136.256 100.377 2340.62
4680000 3473.93 11996 2013.08 144.071 135.948 2293.1
4682000 3470.41 12662.4 1922.03 159.087 109.187 2190.31
4684000 3434.05 12698.4 1965.29 171.229 58.7902 2195.31
4686000 3375.78 11729.3 1799.3 264.796 67.2289 2131.33
4688000 3391.49 12846.8 1748.39 163.44 84.9726 1996.81
4690000 3438.76 13605.7 1582.01 262.298 58.6931 1903.01
4692000 3475.8 13013.9 1610.03 200.828 38.244 1849.1
4694000 3466.52 12846.2 1467.31 190.137 66.8679 1724.32
4696000 3444.58 13127.3 1350.17 238.501 84.4375 1673.11
4698000 3462.41 12954.3 1616.58 148.862 88.157 1853.59
4700000 3496.23 12745.8 1710.93 172.779 120.761 2004.47
4702000 3517.3 11818.6 1972.56 185.743 108.235 2266.54
4704000 3484.81 12124.9 1879.97 144.766 95.4131 2120.15
4706000 3496.12 12577 1833.92 282.552 96.3165 2212.79
4708000 3483.08 11600.1 1879.16 258.579 114.051 2251.79
4710000 3498.55 11921.6 1868.09 274.2 129.133 2271.43
4712000 3408.95 11542 1870.57 306.6 154.678 2331.85
4714000 3449.56 11962.3 1648.5 295.146 201.294 2144.94
4716000 3471.73 12272.4 1690.05 347.248 220.194 2257.49
4718000 3487.92 12295.4 1797.53 353.936 164.15 2315.62
4720000 3442.14 10778.9 1889.77 318.852 185.013 2393.63
4722000 3427.19 11148.7 1941.15 230.688 172.578 2344.41
4724000 3427.39 10283.2 1775.23 220.476 134.9 2130.61
4726000 3405.8 9357.55 1663.23 233.379 141.494 2038.11
4728000 3356.89 9565.69 2128.99 237.863 128.647 2495.5
4730000 3335.75 9821.94 2256.71 340.086 143.403 2740.2
4732000 3317.33 9132.6 2215.27 192.691 142.366 2550.33
4734000 3319.47 9243.94 2026.3 283.145 121.159 2430.6
4736000 3325.37 9507.45 2341.19 244.983 99.005 2685.18
4738000 3313.25 9625.56 2223.21 215.844 99.0295 2538.08
4740000 3273.83 8572.93 2329.67 258.467 47.0933 2635.23
4742000 3261.63 9251.94 2163.72 205.421 44.9544 2414.1
4744000 3246.06 8931.38 2325.34 226.127 56.9486 2608.41
4746000 3231.72 8357.49 2126.17 324.281 102.171 2552.62
4748000 3145.95 8428.85 2093.94 346.319 148.242 2588.5
4750000 3127.91 8625.99 2243.03 424.107 141.702 2808.84
4752000 3146.88 9444.21 2134.22 478.939 112.469 2725.63
4754000 3149.71 9316.68 2112.81 457.898 147.125 2717.83
4756000 3119.72 9321.92 1906.19 491.787 169.465 2567.45
4758000 3059.82 9188.36 1906.81 500.948 155.91 2563.67
4760000 3111.85 9268.76 2092.91 539.917 113.79 2746.62
4762000 3116.66 8607.82 1633.06 557.763 101.035 2291.85
4764000 3119.75 9920.4 1531.86 554.625 171.976 2258.46
4766000 3108.23 10189.3 1585.07 468.179 144.916 2198.17
4768000 3107.91 9899.04 1538.8 459.312 179.643 2177.76
4770000 3136.33 10352.7 1405.46 492.96 208.641 2107.06
4772000 3130.66 9882.44 1497.95 462.815 155.983 2116.75
4774000 3070.66 9850.81 1663.15 424.341 244.178 2331.67
4776000 3127.36 10385.7 1765.62 434.79 190.647 2391.05
4778000 3104.06 10129.2 1834.52 419.574 139.502 2393.6
4780000 3124.56 9352.8 1921.64 344.345 183.788 2449.77
4782000 3145.43 10231.4 2025.14 281.287 180.766 2487.2
4784000 3166.79 10264.6 2095.5 449.263 173.063 2717.82
4786000 3131.53 11314.7 2061.36 429.363 161.536 2652.25
4788000 3184.41 10846.5 2042.57 325.475 132.032 2500.08
4790000 3209.01 10590.8 2260.86 219.346 128.883 2609.09
4792000 3225.23 11068.8 2380.44 256.401 100.59 2737.43
4794000 3220.73 10563.2 2519.82 248.921 111.67 2880.41
4796000 3244 11084.4 2346.79 213.354 122.318 2682.46
4798000 3250.33 11281 2547.99 205.581 96.5816 2850.15
4800000 3284.39 11590 2331.35 298.182 167.972 2797.51
4802000 3273.73 11022.3 2667.01 275.581 145.371 3087.96
4804000 3275.55 11030.2 2669.38 291.091 155.276 3115.75
4806000 3294.09 9260.91 2513.62 347.087 181.523 3042.23
4808000 3264.21 9838.12 2541.35 290.607 172.492 3004.45
4810000 3239.55 10197 2478.71 350.861 114.493 2944.07
4812000 3239.44 10253.8 2710.87 292.441 103.527 3106.84
4814000 3211.76 9779.64 3044.37 270.181 63.2225 3377.77
4816000 3175.17 10186.2 3084.05 281.432 94.5748 3460.06
4818000 3190.43 10017 2655.57 380.622 120.534 3156.72
4820000 3181.03 9412.7 2793.79 386.415 49.7365 3229.95
4822000 3163.32 9354.85 2602.95 407.652 54.1469 3064.75
4824000 3173.53 9286.56 2586.39 333.888 59.6607 2979.94
4826000 3166.72 9010.09 2579.58 297.004 89.8135 2966.4
4828000 3154.77 9720.88 2419.63 264.498 89.8953 2774.02
4830000 3180.24 9809.29 2421.25 168.061 129.195 2718.5
4832000 3147.43 9445.15 2529.72 224.226 93.607 2847.55
4834000 3149.04 9763.6 2424.03 255.604 87.5417 2767.18
4836000 3144.48 9402.36 2094.51 298.635 104.397 2497.54
4838000 3171.93 9143.59 1991.99 370.008 49.7954 2411.8
4840000 3253.95 10425.7 1796.39 439.79 48.4623 2284.65
4842000 3255.19 10358.1 1640.51 451.035 36.7684 2128.31
4844000 3294.48 10630.3 1600.12 524.322 35.3013 2159.74
4846000 3297.27 9545.53 1513 504.271 53.2084 2070.48
4848000 3318.07 10758.7 1465.01 614.279 44.9894 2124.28
4850000 3264.84 12018.5 1498.08 655.676 50.8007 2204.56
4852000 3262.09 11179.3 1347.63 624.486 85.4922 2057.61
4854000 3244.92 11208.2 1334.98 570.272 111.017 2016.27
4856000 3310.43 11675.6 1275.93 711.852 93.959 2081.75
4858000 3265.78 11319.3 1297.78 697.861 77.2365 2072.88
4860000 3305.87 11865.9 1137.79 583.055 136.99 1857.84
4862000 3271.51 11131.1 1007.36 690.267 108.444 1806.07
4864000 3296.95 11212.3 1231 492.629 95.0395 1818.67
4866000 3259.06 11355.2 1193.74 502.282 89.1246 1785.15
4868000 3254.7 11324.8 1214.78 599.437 61.085 1875.3
4870000 3262.51 11431.2 1311.94 626.749 35.1755 1973.86
4872000 3272.4 11175.1 1314.95 572.773 50.386 1938.11
4874000 3244.63 10667.2 1289.19 671.298 53.6169 2014.1
4876000 3211.76 11035.5 1221.63 623.82 72.9115 1918.36
4878000 3167.39 11439.6 1198.96 681.784 41.8404 1922.59
4880000 3222.86 10780.9 1183.51 715.452 38.6108 1937.57
4882000 3209.14 11462.1 1311.75 872.847 38.2456 2222.84
4884000 3258.06 11028.4 1292.45 843.938 56.3255 2192.71
4886000 3324.74 11861.1 1262.52 748.51 53.7869 2064.82
4888000 3321.88 12351 1417.85 667.676 129.597 2215.13
4890000 3295.86 12143.1 1645.95 725.851 114.377 2486.18
4892000 3288.26 12247.8 1655.62 629.947 69.0571 2354.62
4894000 3263.77 11155.6 1644.48 680.462 85.6611 2410.61
4896000 3268.47 11158.5 1455.11 780.718 76.3756 2312.2
4898000 3283.06 10948.1 1537.93 779.216 103.474 2420.62
4900000 3314.81 11109.5 1606.92 725.003 138.829 2470.75
4902000 3260.17 11854.5 1424.57 667.337 130.582 2222.49
4904000 3273.85 11840.4 1121.81 521.783 155.396 1798.99
4906000 3279.47 11373.9 1164.96 520.734 113.34 1799.03
4908000 3301.79 11956.2 1165.02 555.197 81.7807 1802
4910000 3328.24 12242.5 1283.47 458.068 96.5298 1838.07
4912000 3323.76 11108.1 1304.02 490.624 89.6647 1884.31
4914000 3357.84 11949.3 1319.11 508.016 93.2706 1920.39
4916000 3336.98 11320.1 1615.19 451.239 108.524 2174.95
4918000 3365.45 11127.7 1446.35 531.954 77.012 2055.32
4920000 3305.97 11878.4 1427.44 416.347 101.096 1944.88
4922000 3254.7 12091.9 1286.47 362.676 110.149 1759.3
4924000 3285.26 10869.2 1310.37 412.931 126.306 1849.61
4926000 3252.46 11452.9 1182.96 375.857 146.915 1705.73
4928000 3256.12 11230 1327.85 433.225 197.248 1958.33
4930000 3298.43 12750 1262.71 339.98 202.493 1805.19
4932000 3324.61 12941.5 1187.3 401.423 144.817 1733.54
4934000 3351.35 12985 1195.93 353.827 94.0299 1643.79
4936000 3352.3 12409 1035.26 364.384 147.669 1547.32
4938000 3360.87 13285.6 1171.44 386.238 122.803 1680.48
4940000 3356.54 13319.1 1553.73 475.952 109.475 2139.16
4942000 3395.47 13097.5 1226.6 673.691 93.8017 1994.1
4944000 3409.59 13824.2 1047.57 624.88 153.5 1825.95
4946000 3399.32 13285.7 1075.81 692.7 144.718 1913.23
4948000 3440.48 13681 1265.43 583.943 124.363 1973.73
4950000 3481.77 14250.6 1365 411.174 116.268 1892.44
4952000 3468.15 14413.1 1315.93 509.351 107.189 1932.47
4954000 3510.65 14588.2 1320.91 581.813 78.0019 1980.73
4956000 3485.39 14310.2 1343.1 561.305 85.2309 1989.64
4958000 3453.14 14433.6 1240.19 575.707 90.9398 1906.84
4960000 3384.73 13825 1331.69 529.078 98.5748 1959.34
4962000 3317.73 13531.5 1129.97 448.578 56.249 1634.79
4964000 3358.23 13098.5 941.293 620.362 66.7636 1628.42
4966000 3321.83 13091.6 995.439 607.089 80.1946 1682.72
4968000 3351.61 12572.9 1118.87 530.36 72.2237 1721.45
4970000 3388.99 12549.5 979.498 531.835 94.2862 1605.62
4972000 3390.61 11534.8 962.297 580.1 109.096 1651.49
4974000 3338.81 12081.2 1040.33 653.075 98.3376 1791.74
4976000 3331.05 12464.6 1181.81 494.042 63.2667 1739.12
4978000 3301.01 13099.5 898.66 481.982 23.7984 1404.44
4980000 3276.44 14011.4 946.15 330.125 52.516 1328.79
4982000 3292.64 13135.7 809.496 320.149 74.9646 1204.61
4984000 3319.52 12322.9 618.037 382.702 124.102 1124.84
4986000 3282.93 13356.2 653.008 380.674 146.479 1180.16
4988000 3277.68 13211.7 585.132 359.068 83.2824 1027.48
4990000 3325.03 12954.1 624.69 302.431 25.337 952.457
4992000 3358.7 12652.4 649.446 256.905 28.2841 934.635
4994000 3336.28 12261.4 625.148 313.219 23.9749 962.341
4996000 3322.24 12839 569.724 289.869 41.7083 901.301
4998000 3264.97 13591.3 666.51 260.139 36.402 963.05
5000000 3264.95 11873.4 660.997 303.661 34.6408 999.299
5002000 3264.39 12586.2 590.959 302.29 38.7882 932.037
5004000 3211.55 13418.7 559.835 331.234 83.6421 974.711
5006000 3222.88 13174.3 609.905 329.288 109.794 1048.99
5008000 3264.95 14231.9 832.267 266.901 53.7729 1152.94
5010000 3249.9 12992.2 841.964 364.19 54.3368 1260.49
5012000 3233.94 13008.6 783.416 296.308 48.0904 1127.81
5014000 3267.19 12692.5 580.653 515.25 48.0759 1143.98
5016000 3236.17 12510.4 558.116 455.859 88.5106 1102.49
5018000 3207.91 12895.5 480.314 368.738 81.5079 930.56
5020000 3162.8 13342.3 446.743 371.821 111.935 930.499
5022000 3160.4 12544.3 413.285 312.134 105.235 830.654
5024000 3158.92 11363.7 483.038 340.53 99.4805 923.048
5026000 3153.21 10889.3 453.673 385.968 80.4475 920.089
5028000 3147.57 10391.3 391.095 324.968 86.169 802.232
5030000 3169.59 10973.3 413.111 332.33 90.8841 836.324
5032000 3128.21 10635.7 415.547 274.681 84.1093 774.337
5034000 3156.34 10296.2 508.039 297.64 63.1234 868.803
5036000 3121.15 10826 489.43 341.84 109.87 941.14
5038000 3136.87 11190.6 587.4 408.305 73.3752 1069.08
5040000 3188.87 12736.6 511.129 359.974 104.757 975.86
5042000 3215.03 11207.8 623.009 274.356 106.897 1004.26
5044000 3190.05 11676 637.453 288.862 77.1984 1003.51
5046000 3170.77 11177 556.18 438.924 83.2689 1078.37
5048000 3121.02 10279.4 550.1 348.054 157.15 1055.3
5050000 3112.36 10884.3 613.53 395.426 162.001 1170.96
5052000 3092.13 10481.9 514.101 470.753 172.607 1157.46
5054000 3004.65 10740.7 436.791 401.47 149.75 988.011
5056000 2978.21 10457.9 519.474 421.927 118.482 1059.88


#<Rg^2>, err,  eigen1, eigen2, eigen3, Trace, anisotropy, aspher, prolateness
800 0.06 3371.4 185.25 2652.84 549.63 168.921 3371.4 0.453694 0.166874 0.511328


#Rg P(Rg)
22.6139 1.97707e-05
23.1139 9.88533e-06
23.6139 1.97707e-05
24.1139 8.8968e-05
24.6139 5.9312e-05
25.1139 0.000138395
25.6139 0.000266904
26.1139 0.000237248
26.6139 0.000345987
27.1139 0.000553578
27.6139 0.000721629
28.1139 0.000840253
28.6139 0.0010083
29.1139 0.00144326
29.6139 0.00145314
30.1139 0.00171016
30.6139 0.00200672
31.1139 0.00278766
31.6139 0.00312376
32.1139 0.00305457
32.6139 0.00338078
33.1139 0.00360815
33.6139 0.00378608
34.1139 0.00372677
34.6139 0.00416172
35.1139 0.00509095
35.6139 0.00509095
36.1139 0.00489324
36.6139 0.00547647
37.1139 0.00616845
37.6139 0.00671214
38.1139 0.00715698
38.6139 0.00771056
39.1139 0.00841242
39.6139 0.00820482
40.1139 0.00904508
40.6139 0.00954923
41.1139 0.0100237
41.6139 0.0105279
42.1139 0.0107058
42.6139 0.0111111
43.1139 0.0114472
43.6139 0.0119217
44.1139 0.0120107
44.6139 0.0120502
45.1139 0.0126335
45.6139 0.012673
46.1139 0.0131771
46.6139 0.0129201
47.1139 0.0140866
47.6139 0.0132958
48.1139 0.014917
48.6139 0.0135923
49.1139 0.0152036
49.6139 0.0149565
50.1139 0.0144227
50.6139 0.0145907
51.1139 0.015085
51.6139 0.0149466
52.1139 0.0145018
52.6139 0.0146599
53.1139 0.0143337
53.6139 0.0151443
54.1139 0.0145611
54.6139 0.0143832
55.1139 0.014314
55.6139 0.0141459
56.1139 0.0133847
56.6139 0.0135231
57.1139 0.0134539
57.6139 0.0127916
58.1139 0.0136022
58.6139 0.0129004
59.1139 0.0126335
59.6139 0.0124555
60.1139 0.012416
60.6139 0.0118426
61.1139 0.0111704
61.6139 0.0112001
62.1139 0.0111803
62.6139 0.0107157
63.1139 0.0100237
63.6139 0.0104191
64.1139 0.0102709
64.6139 0.00993476
65.1139 0.0105575
65.6139 0.00977659
66.1139 0.00948003
66.6139 0.00931198
67.1139 0.00936141
67.6139 0.00895611
68.1139 0.00869909
68.6139 0.00860024
69.1139 0.00867932
69.6139 0.00863978
70.1139 0.0084223
70.6139 0.00746342
71.1139 0.00758205
71.6139 0.00692962
72.1139 0.00676157
72.6139 0.00692962
73.1139 0.00675168
73.6139 0.00561487
74.1139 0.00583234
74.6139 0.00606959
75.1139 0.00544682
75.6139 0.00513049
76.1139 0.0048537
76.6139 0.00483393
77.1139 0.00439897
77.6139 0.00484381
78.1139 0.00405299
78.6139 0.00409253
79.1139 0.00402333
79.6139 0.00358837
80.1139 0.00319296
80.6139 0.00325227
81.1139 0.00299526
81.6139 0.0026987
82.1139 0.00284698
82.6139 0.00276789
83.1139 0.002155
83.6139 0.00234282
84.1139 0.00199684
84.6139 0.0019573
85.1139 0.00193752
85.6139 0.00185844
86.1139 0.00179913
86.6139 0.00143337
87.1139 0.0014828
87.6139 0.00135429
88.1139 0.00129498
88.6139 0.0010083
89.1139 0.000968762
89.6139 0.00103796
90.1139 0.000988533
90.6139 0.00090945
91.1139 0.00104784
91.6139 0.000820482
92.1139 0.00104784
92.6139 0.000820482
93.1139 0.000721629
93.6139 0.000899565
94.1139 0.000701858
94.6139 0.000523922
95.1139 0.000474496
95.6139 0.000563464
96.1139 0.000464611
96.6139 0.000336101
97.1139 0.000306445
97.6139 0.000355872
98.1139 0.000365757
98.6139 0.000266904
99.1139 0.000326216
99.6139 0.000365757
100.114 0.000345987
100.614 0.00029656
101.114 0.000395413
101.614 0.000326216
102.114 0.000286675
102.614 0.000247133
103.114 0.000197707
103.614 0.000227363
104.114 0.000128509
104.614 0.000108739
105.114 9.88533e-05
105.614 8.8968e-05
106.114 8.8968e-05
106.614 6.91973e-05
107.114 7.90826e-05
107.614 7.90826e-05
108.114 1.97707e-05
109.114 9.88533e-06
109.614 1.97707e-05
110.114 1.97707e-05
110.614 5.9312e-05
111.114 4.94267e-05
111.614 1.97707e-05
112.614 1.97707e-05
113.114 9.88533e-06
114.114 9.88533e-06


#VARIANCE OF THE MEAN OF RG OF SINGLE RINGS (0 if all same mean, >0 if locked in different states) VS OBS TIME
#GIVES TIMESCALE OF CONFORMATIONAL RE-ARRANGEMENT
#Tobs Var=<(<Rg^2>_Tobs)^2>_n - (<(<Rg^2>_Tobs)>_n)^2 Mean=<<R_g^2>_Tobs>_n
0 0 0
20000 1.68466e+06 1.26254e+07
40000 1.47155e+06 1.17948e+07
60000 1.32055e+06 1.11575e+07
80000 1.2754e+06 1.08472e+07
100000 1.26957e+06 1.05279e+07
120000 1.22715e+06 1.01387e+07
140000 1.17936e+06 9.97964e+06
160000 1.14497e+06 9.85443e+06
180000 1.13357e+06 9.78623e+06
200000 1.11964e+06 9.77941e+06
220000 1.1155e+06 9.79416e+06
240000 1.12118e+06 9.83722e+06
260000 1.13046e+06 9.88311e+06
280000 1.14804e+06 9.93331e+06
300000 1.19578e+06 1.00178e+07
320000 1.23753e+06 1.00507e+07
340000 1.28318e+06 1.00747e+07
360000 1.31539e+06 1.0088e+07
380000 1.343e+06 1.01183e+07
400000 1.37345e+06 1.01573e+07
420000 1.41363e+06 1.02239e+07
440000 1.43887e+06 1.02671e+07
460000 1.44911e+06 1.02637e+07
480000 1.45361e+06 1.02421e+07
500000 1.44288e+06 1.02115e+07
520000 1.424e+06 1.01885e+07
540000 1.40495e+06 1.01725e+07
560000 1.38999e+06 1.01568e+07
580000 1.38864e+06 1.0162e+07
600000 1.39744e+06 1.01591e+07
620000 1.40685e+06 1.01723e+07
640000 1.42733e+06 1.02051e+07
660000 1.45106e+06 1.02285e+07
680000 1.47246e+06 1.02353e+07
700000 1.49772e+06 1.02377e+07
720000 1.52471e+06 1.02362e+07
740000 1.54853e+06 1.02267e+07
760000 1.56583e+06 1.0228e+07
780000 1.58181e+06 1.02271e+07
800000 1.60017e+06 1.02291e+07
820000 1.6206e+06 1.02401e+07
840000 1.64753e+06 1.02656e+07
860000 1.66431e+06 1.02881e+07
880000 1.67316e+06 1.02972e+07
900000 1.67452e+06 1.03146e+07
920000 1.67532e+06 1.03442e+07
940000 1.68138e+06 1.03732e+07
960000 1.69078e+06 1.03924e+07
980000 1.70433e+06 1.04287e+07
1e+06 1.7235e+06 1.04629e+07
1.02e+06 1.73982e+06 1.05033e+07
1.04e+06 1.75015e+06 1.05413e+07
1.06e+06 1.75425e+06 1.0588e+07
1.08e+06 1.75481e+06 1.06395e+07
1.1e+06 1.75277e+06 1.06843e+07
1.12e+06 1.75371e+06 1.07291e+07
1.14e+06 1.74918e+06 1.07694e+07
1.16e+06 1.7392e+06 1.07927e+07
1.18e+06 1.71598e+06 1.08036e+07
1.2e+06 1.69439e+06 1.08199e+07
1.22e+06 1.67219e+06 1.08338e+07
1.24e+06 1.65247e+06 1.08667e+07
1.26e+06 1.64048e+06 1.08995e+07
1.28e+06 1.63411e+06 1.09407e+07
1.3e+06 1.62517e+06 1.09781e+07
1.32e+06 1.61978e+06 1.10158e+07
1.34e+06 1.61896e+06 1.10499e+07
1.36e+06 1.6189e+06 1.10757e+07
1.38e+06 1.61564e+06 1.11027e+07
1.4e+06 1.61521e+06 1.11178e+07
1.42e+06 1.61335e+06 1.11379e+07
1.44e+06 1.60828e+06 1.11673e+07
1.46e+06 1.60498e+06 1.11988e+07
1.48e+06 1.60282e+06 1.1233e+07
1.5e+06 1.60032e+06 1.12622e+07
1.52e+06 1.59377e+06 1.12787e+07
1.54e+06 1.58424e+06 1.12846e+07
1.56e+06 1.57189e+06 1.1288e+07
1.58e+06 1.56117e+06 1.1292e+07
1.6e+06 1.55491e+06 1.12978e+07
1.62e+06 1.54919e+06 1.13058e+07
1.64e+06 1.54364e+06 1.13112e+07
1.66e+06 1.53687e+06 1.13055e+07
1.68e+06 1.52847e+06 1.12974e+07
1.7e+06 1.52158e+06 1.12943e+07
1.72e+06 1.51095e+06 1.12912e+07
1.74e+06 1.49933e+06 1.12865e+07
1.76e+06 1.49108e+06 1.1286e+07
1.78e+06 1.48272e+06 1.12923e+07
1.8e+06 1.47774e+06 1.13003e+07
1.82e+06 1.47922e+06 1.13097e+07
1.84e+06 1.48041e+06 1.13176e+07
1.86e+06 1.48288e+06 1.13232e+07
1.88e+06 1.48217e+06 1.13294e+07
1.9e+06 1.4788e+06 1.13335e+07
1.92e+06 1.47819e+06 1.13375e+07
1.94e+06 1.47879e+06 1.13346e+07
1.96e+06 1.47995e+06 1.13267e+07
1.98e+06 1.48335e+06 1.13177e+07
2e+06 1.48428e+06 1.1306e+07
2.02e+06 1.48599e+06 1.12934e+07
2.04e+06 1.49034e+06 1.12846e+07
2.06e+06 1.49612e+06 1.12749e+07
2.08e+06 1.49419e+06 1.12595e+07
2.1e+06 1.48934e+06 1.12466e+07
2.12e+06 1.48627e+06 1.12376e+07
2.14e+06 1.48169e+06 1.12276e+07
2.16e+06 1.47599e+06 1.12135e+07
2.18e+06 1.47053e+06 1.1202e+07
2.2e+06 1.46411e+06 1.11939e+07
2.22e+06 1.45676e+06 1.11918e+07
2.24e+06 1.44981e+06 1.11911e+07
2.26e+06 1.44283e+06 1.11911e+07
2.28e+06 1.43281e+06 1.11939e+07
2.3e+06 1.42144e+06 1.12019e+07
2.32e+06 1.41052e+06 1.12048e+07
2.34e+06 1.40083e+06 1.12041e+07
2.36e+06 1.393e+06 1.12055e+07
2.38e+06 1.38562e+06 1.11981e+07
2.4e+06 1.3786e+06 1.11869e+07
2.42e+06 1.37047e+06 1.11742e+07
2.44e+06 1.36315e+06 1.1162e+07
2.46e+06 1.3543e+06 1.11461e+07
2.48e+06 1.34577e+06 1.11256e+07
2.5e+06 1.33784e+06 1.11088e+07
2.52e+06 1.33103e+06 1.10964e+07
2.54e+06 1.32293e+06 1.10849e+07
2.56e+06 1.31342e+06 1.10754e+07
2.58e+06 1.30426e+06 1.10662e+07
2.6e+06 1.29439e+06 1.10608e+07
2.62e+06 1.28567e+06 1.1056e+07
2.64e+06 1.27826e+06 1.10575e+07
2.66e+06 1.2703e+06 1.1059e+07
2.68e+06 1.26235e+06 1.10569e+07
2.7e+06 1.25434e+06 1.10541e+07
2.72e+06 1.24554e+06 1.10489e+07
2.74e+06 1.23861e+06 1.10475e+07
2.76e+06 1.23056e+06 1.10525e+07
2.78e+06 1.22269e+06 1.10594e+07
2.8e+06 1.21607e+06 1.10639e+07
2.82e+06 1.20777e+06 1.10642e+07
2.84e+06 1.19918e+06 1.10651e+07
2.86e+06 1.19081e+06 1.10642e+07
2.88e+06 1.18342e+06 1.10668e+07
2.9e+06 1.17759e+06 1.10693e+07
2.92e+06 1.1726e+06 1.10725e+07
2.94e+06 1.16737e+06 1.10786e+07
2.96e+06 1.16171e+06 1.10908e+07
2.98e+06 1.15559e+06 1.11073e+07
3e+06 1.15021e+06 1.11282e+07
3.02e+06 1.14611e+06 1.11455e+07
3.04e+06 1.14284e+06 1.11592e+07
3.06e+06 1.13912e+06 1.117e+07
3.08e+06 1.13566e+06 1.11866e+07
3.1e+06 1.1332e+06 1.12021e+07
3.12e+06 1.13102e+06 1.1216e+07
3.14e+06 1.12875e+06 1.12294e+07
3.16e+06 1.12473e+06 1.1241e+07
3.18e+06 1.12298e+06 1.12508e+07
3.2e+06 1.12091e+06 1.12602e+07
3.22e+06 1.11837e+06 1.12742e+07
3.24e+06 1.11465e+06 1.12924e+07
3.26e+06 1.11145e+06 1.13108e+07
3.28e+06 1.10762e+06 1.13234e+07
3.3e+06 1.10478e+06 1.13338e+07
3.32e+06 1.10232e+06 1.13415e+07
3.34e+06 1.10053e+06 1.13505e+07
3.36e+06 1.10013e+06 1.13608e+07
3.38e+06 1.1004e+06 1.13725e+07
3.4e+06 1.10022e+06 1.13824e+07
3.42e+06 1.10072e+06 1.13936e+07
3.44e+06 1.10147e+06 1.14013e+07
3.46e+06 1.10233e+06 1.14088e+07
3.48e+06 1.10082e+06 1.14131e+07
3.5e+06 1.09795e+06 1.14166e+07
3.52e+06 1.09508e+06 1.14204e+07
3.54e+06 1.09305e+06 1.14258e+07
3.56e+06 1.08987e+06 1.14258e+07
3.58e+06 1.08709e+06 1.14208e+07
3.6e+06 1.08438e+06 1.14135e+07
3.62e+06 1.08231e+06 1.14075e+07
3.64e+06 1.08194e+06 1.14049e+07
3.66e+06 1.08228e+06 1.14012e+07
3.68e+06 1.08158e+06 1.13958e+07
3.7e+06 1.08103e+06 1.1391e+07
3.72e+06 1.08177e+06 1.13888e+07
3.74e+06 1.08345e+06 1.13858e+07
3.76e+06 1.08572e+06 1.13811e+07
3.78e+06 1.08733e+06 1.13775e+07
3.8e+06 1.0894e+06 1.13729e+07
3.82e+06 1.09121e+06 1.13697e+07
3.84e+06 1.09191e+06 1.13684e+07
3.86e+06 1.09353e+06 1.13702e+07
3.88e+06 1.09596e+06 1.1372e+07
3.9e+06 1.09752e+06 1.13723e+07
3.92e+06 1.10027e+06 1.13751e+07
3.94e+06 1.10434e+06 1.13799e+07
3.96e+06 1.10782e+06 1.13851e+07
3.98e+06 1.11018e+06 1.13864e+07
4e+06 1.11247e+06 1.13912e+07
4.02e+06 1.11391e+06 1.13958e+07
4.04e+06 1.11482e+06 1.13994e+07
4.06e+06 1.11638e+06 1.1405e+07
4.08e+06 1.11704e+06 1.14137e+07
4.1e+06 1.1179e+06 1.14233e+07
4.12e+06 1.1184e+06 1.14264e+07
4.14e+06 1.1192e+06 1.14282e+07
4.16e+06 1.11981e+06 1.14303e+07
4.18e+06 1.11922e+06 1.14333e+07
4.2e+06 1.11827e+06 1.14358e+07
4.22e+06 1.11772e+06 1.14352e+07
4.24e+06 1.11613e+06 1.14324e+07
4.26e+06 1.11449e+06 1.143e+07
4.28e+06 1.11342e+06 1.14308e+07
-4.28993e+06 1.11101e+06 1.1425e+07
-4.26993e+06 1.10944e+06 1.14209e+07
-4.24993e+06 1.1088e+06 1.14187e+07
-4.22993e+06 1.10744e+06 1.14168e+07
-4.20993e+06 1.10628e+06 1.14142e+07
-4.18993e+06 1.10595e+06 1.14154e+07
-4.16993e+06 1.1058e+06 1.14156e+07
-4.14993e+06 1.1062e+06 1.14174e+07
-4.12993e+06 1.10577e+06 1.14185e+07
-4.10993e+06 1.10563e+06 1.14179e+07
-4.08993e+06 1.10692e+06 1.14193e+07
-4.06993e+06 1.10731e+06 1.1417e+07
-4.04993e+06 1.10794e+06 1.14139e+07
-4.02993e+06 1.10802e+06 1.14107e+07
-4.00993e+06 1.10782e+06 1.14089e+07
-3.98993e+06 1.10727e+06 1.14086e+07
-3.96993e+06 1.10729e+06 1.14097e+07
-3.94993e+06 1.10718e+06 1.14125e+07
-3.92993e+06 1.10706e+06 1.14154e+07
-3.90993e+06 1.10678e+06 1.14189e+07
-3.88993e+06 1.10751e+06 1.14208e+07
-3.86993e+06 1.10794e+06 1.14237e+07
-3.84993e+06 1.10697e+06 1.14233e+07
-3.82993e+06 1.10533e+06 1.14175e+07
-3.80993e+06 1.10373e+06 1.141e+07
-3.78993e+06 1.10206e+06 1.14047e+07
-3.76993e+06 1.09965e+06 1.1401e+07
-3.74993e+06 1.09674e+06 1.13951e+07
-3.72993e+06 1.09397e+06 1.13923e+07
-3.70993e+06 1.09101e+06 1.1389e+07
-3.68993e+06 1.08842e+06 1.13862e+07
-3.66993e+06 1.08547e+06 1.13845e+07
-3.64993e+06 1.08322e+06 1.13826e+07
-3.62993e+06 1.08129e+06 1.13844e+07
-3.60993e+06 1.07882e+06 1.13837e+07
-3.58993e+06 1.07619e+06 1.13819e+07
-3.56993e+06 1.07338e+06 1.13784e+07
-3.54993e+06 1.06993e+06 1.13724e+07
