# Supplementary material for: Topological digestion drives time-varying rheology of entangled DNA fluids
Source: Nat Commun. 2022 Jul 28;13:4389. doi: 10.1038/s41467-022-31828-w (PMC9334285; doi:10.1038/s41467-022-31828-w)
Supplement: Supplementary file 3 — Source Data [file 41467_2022_31828_MOESM3_ESM.zip › SOURCE_DATA/DATA_FIG2/panel_g-h_Rg-Ree_vs_time/Rg_SCMdigest.dat.90pc.dat]

#t	R_g^2	Ree^2	eigenval1	eigenval2	eigenval3	e1+e2+e3
0 3773.84 3.59822 2787.25 507.492 399.009 3693.75
2000 3557.28 639.021 2811.56 507.643 242.265 3561.47
4000 3471.98 1008 3153.83 423.957 205.93 3783.72
6000 3325.46 1797 2652.41 510.132 195.605 3358.15
8000 3239.96 2054.59 2671.96 454.34 205.83 3332.13
10000 3135.42 2366.66 2375.32 648.248 183.594 3207.16
12000 3103.62 2698.56 2514.87 624.331 116.553 3255.75
14000 3102.23 3185.38 2841.77 522.452 164.084 3528.31
16000 3071.75 3573.01 2546.76 544.317 133.353 3224.44
18000 3095.09 3389.51 2575.94 663.606 77.9733 3317.52
20000 3031.62 3555.5 2469.37 531.223 115.303 3115.9
22000 2995.32 3669.11 2151.75 571.039 154.728 2877.52
24000 2950.04 4063.48 2358 598.103 147.704 3103.8
26000 2964.01 4346.73 2546.84 597.772 178.659 3323.27
28000 2900.01 5234.25 2702.94 556.535 110.731 3370.2
30000 2879.86 5260.61 2805.15 504.858 185.675 3495.68
32000 2846.12 5566.01 2934.54 494.491 132.63 3561.66
34000 2817.91 5248.04 3059.69 563.157 128.07 3750.91
36000 2771.68 5397.55 3151.23 512.788 111.887 3775.91
38000 2780.86 5250.61 2927.21 456.217 92.6399 3476.07
40000 2799.49 5820.85 2703.14 411.253 45.6557 3160.05
42000 2796.95 5962.2 2355.75 443.794 93.601 2893.14
44000 2777.18 6921.22 2219.92 480.445 109.54 2809.91
46000 2760.44 6628.42 2407.05 485.693 59.8914 2952.63
48000 2753.15 6847.2 2808.22 483.184 100.221 3391.63
50000 2789.67 6787.48 3170.6 431.135 105.595 3707.33
52000 2780.08 7251 3009.58 510.602 105.599 3625.78
54000 2776.08 7339.04 3089.35 377.534 77.8968 3544.78
56000 2708.23 7179.58 3152.92 341.414 68.1744 3562.51
58000 2714.06 7123.89 2812.88 346.427 50.7982 3210.11
60000 2707.91 6913.91 2592.21 292.872 79.3012 2964.39
62000 2739.85 7901.16 2321.86 356.694 63.1877 2741.74
64000 2736.55 8426.85 2460.51 328.886 69.1787 2858.57
66000 2755.65 8262.65 2196.15 239.411 80.3343 2515.89
68000 2703.43 8588.47 2242.53 199.068 69.7839 2511.38
70000 2707.32 8321.14 2477.61 184.333 53.5401 2715.48
72000 2676.97 8633.1 2410.82 192.414 65.8679 2669.1
74000 2710.27 9498.51 2544.38 235.93 27.2523 2807.56
76000 2689.06 8241.99 2661.27 236.287 57.6756 2955.24
78000 2669.46 7939.38 2483.9 309.773 66.8945 2860.57
80000 2697.58 7894.96 2399.74 249.77 87.4474 2736.95
82000 2693.26 8079.92 2504.26 249.442 80.0066 2833.71
84000 2709.74 7567.03 2359.78 252.682 58.3531 2670.81
86000 2695.47 8249.85 2375.07 202.306 63.059 2640.44
88000 2728.24 8702.19 2267.6 192.478 78.2106 2538.29
90000 2686.06 8395.97 2275.27 186.034 92.2231 2553.53
92000 2646.3 8336.68 2298.8 137.229 85.687 2521.71
94000 2638.14 7832.97 2567.87 152.806 110.185 2830.86
96000 2675.46 8050.8 2590.8 219.171 75.2629 2885.24
98000 2686.88 8586.45 2489.81 261.002 65.2414 2816.05
100000 2730.77 8912.83 2568.87 254.015 64.3338 2887.22
102000 2744.78 9118.03 2675.45 227.943 38.7998 2942.19
104000 2715.08 9584.44 2839.76 194.419 39.89 3074.07
106000 2725.59 9782.08 3362.47 175.352 37.1565 3574.98
108000 2716.43 8765.53 2851.68 256.696 68.5699 3176.95
110000 2667.24 8534.42 3227.65 159.276 46.376 3433.31
112000 2723.63 8767.49 3122.91 162.007 76.7409 3361.66
114000 2709.18 8878.75 2956.98 163.859 72.9454 3193.78
116000 2715.61 8747.34 2560.42 179.323 85.3997 2825.14
118000 2711.21 9224.13 2551.03 233.693 75.2833 2860
120000 2764.84 10387.7 2335.82 188.513 83.0063 2607.34
122000 2799.69 9769.54 2530.41 133.505 94.7832 2758.7
124000 2772.17 9386.68 2631.35 151.912 67.1911 2850.45
126000 2800.46 9902.13 2553.31 144.265 94.7814 2792.35
128000 2788.3 10518.4 2355.31 224.964 83.3061 2663.58
130000 2824.51 9946.6 2175.58 146.904 74.6746 2397.16
132000 2859.61 9992.41 2327.56 178.319 66.2193 2572.09
134000 2843.4 9252.12 1552.71 147.508 74.6489 1774.86
136000 2870.45 9260.65 1542.36 155.404 64.2998 1762.06
138000 2911.17 9051.66 1476.91 157.798 64.7565 1699.47
140000 2934.52 9183.49 1450.86 222 47.353 1720.21
142000 2902.49 8996.64 1110.42 230.881 43.8057 1385.1
144000 2882.45 8637.6 1230.68 224.709 69.6088 1524.99
146000 2809.47 9235.76 1313.42 257.982 76.0153 1647.41
148000 2799.12 9299.36 1321.81 205.741 76.4671 1604.02
150000 2821.09 9376.28 1398.55 316.974 48.7223 1764.24
152000 2789.57 9587.47 1204.6 188.041 61.8317 1454.47
154000 2798.89 9221.53 1243.96 224.206 52.3173 1520.48
156000 2777 9022.58 1321.85 264.502 59.3888 1645.75
158000 2800.94 8612.67 1433.31 186.139 66.0974 1685.55
160000 2826.52 8527.01 1395.36 206.022 64.2644 1665.65
162000 2825.31 8404.01 1409.93 206.246 53.3257 1669.5
164000 2829.12 8781.13 1138.52 243.413 58.1693 1440.1
166000 2830.73 8895.35 1054 243.807 55.0358 1352.84
168000 2811.11 9164.14 938.901 358.915 43.9865 1341.8
170000 2823.56 9301.4 828.511 333.693 68.5706 1230.77
172000 2767.87 8396.19 951.015 291.456 27.9489 1270.42
174000 2793.79 9390.39 807.519 485.996 27.1554 1320.67
176000 2779.16 9329.57 764.207 574.129 80.142 1418.48
178000 2758.51 9241.57 947.602 617.57 39.4737 1604.65
180000 2749.11 9991.6 871.97 579.282 55.1821 1506.43
182000 2768.42 10400.3 741.415 454.565 66.0234 1262
184000 2710.24 10873.4 705.156 353.483 75.7351 1134.37
186000 2690.65 10297.4 774.766 477.787 88.1088 1340.66
188000 2712.09 10526.6 792.892 650.285 57.6123 1500.79
190000 2692.84 10080.8 785.14 647.473 38.7964 1471.41
192000 2668.69 9259.22 731.848 526.9 78.5577 1337.31
194000 2641.79 9395.74 819.677 508.253 47.1161 1375.05
196000 2637.68 10161.1 1026.7 652.329 36.568 1715.6
198000 2607.48 9528.69 862.622 508.748 41.2876 1412.66
200000 2602.39 9933.67 815.872 459.392 73.1579 1348.42
202000 2588.38 9136.53 939.887 315.693 59.0184 1314.6
204000 2590.18 9745.95 1008.52 285.084 21.7661 1315.37
206000 2553.57 8939.74 1091.01 318.084 20.576 1429.67
208000 2560.53 9706.72 1188.22 238.91 31.706 1458.83
210000 2556.92 10417.2 1436.31 285.908 40.7997 1763.01
212000 2570.3 10231.3 1446.77 317 33.2337 1797
214000 2547.54 9476.06 1289.61 380.798 25.1431 1695.55
216000 2496.16 9902.31 1053.33 396.082 40.9475 1490.36
218000 2488.23 9667.76 1064.86 333.943 50.9891 1449.79
220000 2521.87 9121.14 940.406 377.936 76.9939 1395.34
222000 2554.83 9762.87 858.228 365.499 91.4511 1315.18
224000 2617.56 10463.3 1037.25 330.094 94.0516 1461.39
226000 2570.55 10235.1 1081.77 291.714 99.104 1472.58
228000 2562.81 9679.7 1092.44 233.143 57.8513 1383.43
230000 2523.5 9604.54 978.243 308.135 96.9896 1383.37
232000 2567.29 10613.7 1075.96 277.129 82.5651 1435.65
234000 2606.42 10902.6 980.83 335.355 68.174 1384.36
236000 2570.78 11286.6 910.406 496.089 67.1102 1473.61
238000 2634.77 11955.6 1111.06 389.301 54.9268 1555.29
240000 2603.63 10977.7 1171.5 244.867 60.9569 1477.32
242000 2621.54 10975.6 1084.96 228.159 84.9266 1398.05
244000 2621.41 10210.5 1035.07 268.129 70.4367 1373.63
246000 2619.35 9871.08 1101.05 307.699 58.754 1467.5
248000 2581.36 9699.98 982.176 344.384 46.7966 1373.36
250000 2570.67 9076.45 1030.74 359.792 44.8677 1435.4
252000 2562.67 9116.6 1017.91 252.194 52.2019 1322.3
254000 2584.43 10069.2 955.799 227.48 29.8912 1213.17
256000 2586.11 10306.5 897.575 226.096 50.1772 1173.85
258000 2602.15 10850 904.031 243.324 41.6909 1189.05
260000 2626.89 10234.3 1046.01 251.559 66.4869 1364.06
262000 2597.43 10370.3 865.976 274.244 100.934 1241.15
264000 2608.27 10969.5 878.194 214.551 77.5909 1170.34
266000 2634.64 11708.4 876.086 144.625 48.1334 1068.85
268000 2643.72 11278.9 783.531 132.524 80.7063 996.761
270000 2622.6 9766.42 755.103 138.108 74.0511 967.263
272000 2619.8 9838.18 746.988 165.095 47.3011 959.384
274000 2600.74 10407.6 551.906 216.291 59.4567 827.654
276000 2572.4 10009.3 768.801 161.353 99.7424 1029.9
278000 2544.7 10339.1 752.217 274.97 76.5222 1103.71
280000 2572.06 11113 815.938 223.364 113.382 1152.68
282000 2561.04 9836.3 740.159 274.204 119.015 1133.38
284000 2505.62 10232.9 682.025 257.87 127.932 1067.83
286000 2524.91 10762.3 727.702 292.504 148.408 1168.61
288000 2512.08 9418.69 698.025 353.045 74.694 1125.76
290000 2523.32 9233.4 707.277 280.853 43.5986 1031.73
292000 2528.1 9283.28 796.218 177.676 54.7939 1028.69
294000 2583.77 9854.58 678.182 154.049 58.178 890.409
296000 2580.7 10180.3 782.079 174.973 46.412 1003.46
298000 2572.67 9719.86 807.174 179.443 82.3969 1069.01
300000 2630.25 10661.3 855.496 176.991 94.2322 1126.72
302000 2595.02 10454.7 745.106 213.531 46.7874 1005.42
304000 2527.66 11113.8 701.52 128.031 54.021 883.572
306000 2588.08 10518.3 741.863 134.007 46.2046 922.075
308000 2557.94 10916.3 863.781 128.166 70.8199 1062.77
310000 2527.23 10711.3 819.988 164.14 75.2415 1059.37
312000 2549.19 10312.1 870.195 157.284 99.6201 1127.1
314000 2523.69 11177 882.717 163.017 78.8039 1124.54
316000 2514.96 11840.6 881.612 156.664 57.993 1096.27
318000 2561.15 11400.1 709.566 179.716 40.9533 930.235
320000 2544.82 12101.8 793.956 191.058 56.9657 1041.98
322000 2551.17 12079.3 943.486 188.456 128.742 1260.68
324000 2566.56 12940.7 723.624 187.792 148.11 1059.53
326000 2599.62 12366.3 757.001 233.889 166.82 1157.71
328000 2616.3 12390.5 684.603 215.896 187.442 1087.94
330000 2582.36 11076.5 585.641 254.059 148.112 987.812
332000 2510.51 10897.3 588.799 248.022 127.699 964.52
334000 2573.58 11718.8 559.107 243.141 150.849 953.097
336000 2588.36 12993.4 513.471 231.739 175.779 920.988
338000 2646.9 12546.1 563.007 295.575 120.433 979.015
340000 2683.99 11972 588.845 345.971 103.314 1038.13
342000 2668.92 11289.6 518.957 303.98 81.8934 904.83
344000 2680.99 12140 654.125 253.39 129.204 1036.72
346000 2726.47 13706.5 765.867 294.373 118.092 1178.33
348000 2653.84 13082.7 907.643 269.949 140.1 1317.69
350000 2621.29 12396.5 896.793 446.282 55.1476 1398.22
352000 2623.65 12254.8 777.15 289.654 27.4294 1094.23
354000 2658.68 13231.6 674.636 382.174 43.8243 1100.63
356000 2724.8 13641.9 662.732 296.989 86.0152 1045.74
358000 2719.79 13264.4 750.848 328.799 72.3186 1151.97
360000 2703.29 12691.1 846.908 298.51 52.9197 1198.34
362000 2764.9 12181.9 743.902 252.546 53.596 1050.04
364000 2782.16 12851.1 807.329 285.915 39.1295 1132.37
366000 2789.33 12648 961.742 218.128 42.581 1222.45
368000 2788.95 12573.4 842.104 297.268 34.7616 1174.13
370000 2743.82 12876.7 817.729 218.953 48.8977 1085.58
372000 2715.82 12648 746.855 226.361 77.6101 1050.83
374000 2675.56 12841.6 683.213 209.368 85.2214 977.803
376000 2644.22 11328.2 732.452 205.086 118.237 1055.78
378000 2625.12 11507.3 572.344 265.344 102.753 940.441
380000 2666.56 10771.2 668.486 384.809 41.8684 1095.16
382000 2712.26 11421.7 705.863 483.703 51.234 1240.8
384000 2747.4 11787.9 633.332 413.872 49.4015 1096.61
386000 2725.95 12160.5 554.043 344.728 46.9567 945.728
388000 2767.06 12529.6 597.41 541.033 31.0638 1169.51
390000 2704.89 12696.7 551.67 460.643 30.8187 1043.13
392000 2738.57 12208.7 658.079 558.359 31.6799 1248.12
394000 2764.34 12941.6 579.459 555.043 57.4041 1191.91
396000 2779.64 13280.8 754.331 545.61 35.0114 1334.95
398000 2671.91 12693.9 706.912 598.57 37.8219 1343.3
400000 2653.52 13766.9 898.138 601.149 44.3364 1543.62
402000 2697.61 13313.3 1014.15 476.183 51.7379 1542.08
404000 2695.39 13105.8 1060.63 535.025 49.735 1645.39
406000 2707.5 13754.6 898.735 599.409 44.088 1542.23
408000 2654.72 12966.6 818.887 542.048 53.7928 1414.73
410000 2671.48 13126.5 812.935 511.168 62.3662 1386.47
412000 2701.15 13149.3 905.337 474.217 48.7665 1428.32
414000 2683.16 13628.5 648.061 485.968 56.391 1190.42
416000 2700.87 13729 708.696 558.395 44.456 1311.55
418000 2642.01 13493.4 707.011 609.649 61.8484 1378.51
420000 2678.28 14525.2 758.266 589.544 41.2417 1389.05
422000 2715.14 14179.6 805.175 594.145 49.6415 1448.96
424000 2745.85 13814.4 792.965 510.298 62.3445 1365.61
426000 2699.3 14186.1 788.338 399.169 60.4615 1247.97
428000 2669.74 13898.6 714.142 491.584 53.7719 1259.5
430000 2661.98 13851.2 703.225 440.475 35.0006 1178.7
432000 2634.13 12717.8 855.744 482.082 44.9387 1382.76
434000 2630.41 13240.4 750.905 328.776 53.6556 1133.34
436000 2668.07 13269.3 749.423 239.303 76.2935 1065.02
438000 2683.91 12923.7 800.476 291.42 82.9513 1174.85
440000 2688.96 12401 702.296 232.579 59.2314 994.107
442000 2666.36 12472 846.227 208.766 85.0843 1140.08
444000 2670.27 11818.7 848.782 277.879 116.61 1243.27
446000 2696.15 13254.8 800.629 346.776 88.4817 1235.89
448000 2712.01 13272.2 784.538 313.842 90.3832 1188.76
450000 2724 13420.1 878.531 447.56 51.3769 1377.47
452000 2674.42 12768.9 749.962 476.665 74.4899 1301.12
454000 2622.55 13176.3 965.213 424.791 98.09 1488.09
456000 2606.86 12818.6 978.426 468.733 90.3369 1537.5
458000 2626.94 12048 827.985 470.045 71.4399 1369.47
460000 2676.86 12198.2 942.47 475.537 88.67 1506.68
462000 2733.04 12513.8 1016.88 533.4 78.5378 1628.82
464000 2744.25 12680.4 980.582 386.858 59.8393 1427.28
466000 2721.53 12449.9 1060.11 253.745 82.6238 1396.48
468000 2745.48 13322.8 926.157 211.18 112.804 1250.14
470000 2763.57 12666.3 1006.42 272.785 135.347 1414.55
472000 2775.02 13501.2 1062.05 318.274 108.86 1489.18
474000 2819.66 13309.4 1059.92 362.114 136.66 1558.69
476000 2856.03 14365.8 993.216 285.709 117.244 1396.17
478000 2834.46 13743.8 950.209 278.648 98.8623 1327.72
480000 2866.23 13343.9 784.271 324.178 73.662 1182.11
482000 2885.3 14588.5 734.019 279.66 67.2693 1080.95
484000 2921.97 15140.8 850.668 260.422 60.2228 1171.31
486000 2922.27 14697.9 789.993 301.569 50.6423 1142.2
488000 2911.35 15491.8 598.95 233.737 126.993 959.68
490000 2945.39 15253 663.373 324.395 130.005 1117.77
492000 2947.94 15088.5 732.968 262.659 119.878 1115.5
494000 2926.29 14134.3 648.547 202.029 134.598 985.173
496000 2915.67 13733.4 668.95 239.585 145.208 1053.74
498000 2935.75 14000.9 676.594 267.73 125.891 1070.21
500000 2915.55 13784.7 699.188 229.945 98.6112 1027.74
502000 2898.53 13158 680.834 236.772 141.491 1059.1
504000 2842.7 13534.9 613.073 233.665 172.651 1019.39
506000 2877.53 13703.2 528.231 177.435 103.443 809.109
508000 2902.29 13102.7 565.755 197.785 142.091 905.63
510000 2969.57 13621.9 779.874 177.095 76.5157 1033.49
512000 2946.42 12110.8 650.183 171.315 70.5206 892.018
514000 2962.65 12868.5 715.562 239.937 116.237 1071.74
516000 2964.27 13148.2 614.878 186.301 156.157 957.336
518000 2908.43 13430.9 492.004 138.038 110.353 740.395
520000 2882.07 12404.1 527.443 229.966 128.86 886.27
522000 2856.08 12785.8 503.596 227.4 113.182 844.178
524000 2824.95 12700.8 513.532 181.791 127.447 822.77
526000 2840.66 11733.4 534.907 260.327 169.842 965.076
528000 2818.07 11706.1 444.978 261.884 116.981 823.843
530000 2875.17 11885.4 422.89 261.813 126.912 811.615
532000 2928.25 12104.2 377.664 231.506 148.664 757.834
534000 2962.32 14246.9 350.102 324.4 124.124 798.626
536000 2958.04 12641.5 484.487 306.372 101.886 892.744
538000 2902.24 11953.2 622.944 254.009 93.8491 970.802
540000 2901.87 13024.8 451.505 239.104 81.1056 771.714
542000 2902.02 13822.3 499.964 280.65 58.6283 839.242
544000 2946.94 14168.9 593.507 307.149 44.6265 945.283
546000 2971.07 14009.1 530.872 313.056 53.2884 897.217
548000 2962.82 14015.7 487.717 315.142 125.045 927.904
550000 2951.75 14064.9 588.418 399.604 64.2744 1052.3
552000 2976.01 14258.4 687.906 309.559 87.5102 1084.98
554000 2952.18 14374.2 724.559 340.719 99.447 1164.72
556000 2948.94 13854.3 819.632 337.933 93.5119 1251.08
558000 2934.73 13634.3 776.039 310.705 78.3114 1165.06
560000 2963.71 14239.1 571.421 238.192 69.9585 879.572
562000 2970.77 15353 876.967 249.837 126.413 1253.22
564000 3007.52 15289.8 986.484 227.254 95.2946 1309.03
566000 2978.88 15271.5 975.962 253.949 74.3997 1304.31
568000 2956.89 15400.1 690.228 140.316 82.5208 913.065
570000 2916.53 15382 760.076 111.339 70.5081 941.923
572000 2894.92 15488.1 715.634 126.281 58.6564 900.571
574000 2942.84 16801.9 787.878 172.342 88.1383 1048.36
576000 2930.25 15505.5 676.229 133.812 119.523 929.563
578000 2872.72 15053.5 614.37 196.2 81.5589 892.129
580000 2911.11 15048.6 683.308 205.459 37.619 926.386
582000 2930.68 14976.9 613.826 206.326 76.4063 896.558
584000 2976.58 15418.2 688.173 247.393 44.5912 980.157
586000 2950.75 15237.3 581.233 212.798 148.641 942.672
588000 2997.77 15879.6 682.482 157.603 139.788 979.873
590000 2991.36 15274.2 560.912 143.278 109.015 813.205
592000 3021.67 14901.8 607.931 156.299 73.802 838.032
594000 3014.94 14484.3 609.697 213.388 43.7568 866.842
596000 2989.27 14796.9 599.908 215.871 25.4496 841.229
598000 3042.28 15424.5 531.439 153.667 38.3606 723.467
600000 2980.17 14918.1 514.086 161.566 76.0239 751.675
602000 3059.59 15148.2 501.666 311.878 57.1123 870.657
604000 3059.74 14816.4 522.958 278.38 91.059 892.397
606000 3157.18 15057.6 543.297 332.026 81.1878 956.511
608000 3171.6 15675.8 494.27 188.044 89.8746 772.188
610000 3158.09 15253.6 668.593 209.224 78.8208 956.638
612000 3222.12 14712.3 704.778 247.783 81.4888 1034.05
614000 3249.48 14438.6 733.347 272.125 105.178 1110.65
616000 3236.13 15238.5 802.168 199.157 127.877 1129.2
618000 3219.12 14947.3 953.367 160.417 97.9624 1211.75
620000 3162.68 15140.2 996.608 199.564 124.927 1321.1
622000 3178.51 15050.7 1050.44 213.34 137.48 1401.26
624000 3160.66 14527.3 1058.96 303.043 122.382 1484.39
626000 3118.5 14182.7 1034.41 337.585 108.873 1480.86
628000 3195.56 14855.6 950.819 361.579 83.9093 1396.31
630000 3163.72 14760.7 944.501 430.701 118.207 1493.41
632000 3114.91 15421.4 1051.98 377.734 108.24 1537.96
634000 3105.6 14842.2 917.565 299.767 112.108 1329.44
636000 3102.06 15208.3 783.109 350.834 100.506 1234.45
638000 3118.1 16763.1 801.942 422.607 52.5061 1277.06
640000 3232.9 15761.6 828.983 403.062 66.5794 1298.63
642000 3173.37 16130.7 913.728 391.347 83.6948 1388.77
644000 3158.07 15160.3 1032.86 305.294 113.952 1452.11
646000 3139.81 15793.5 1136.29 263.183 139.398 1538.87
648000 3184.96 16518.1 1080.06 193.912 149.498 1423.47
650000 3159.08 16168.3 1293.63 206.165 107.481 1607.28
652000 3147.62 16941.6 1486.14 167.65 86.4786 1740.27
654000 3142.62 16605.5 1546.15 135.332 62.2704 1743.75
656000 3156.4 16544.9 1533.72 134.597 93.1141 1761.43
658000 3186.45 17285.7 1579.35 132.014 100.579 1811.94
660000 3192.89 17375.8 1617.95 132.523 103.551 1854.02
662000 3231.2 18087.1 1738.15 143.071 111.822 1993.04
664000 3198.74 17435 1762.68 162.433 127.094 2052.21
666000 3149.47 17654 1805.6 162.738 62.7648 2031.1
668000 3154.58 17634.5 1656.84 174.206 46.6776 1877.73
670000 3173.02 17720.7 1575.98 163.257 89.1397 1828.37
672000 3109.99 15993.3 1754.65 90.2698 48.4012 1893.32
674000 3142.98 16147.7 1569.65 155.377 54.5376 1779.57
676000 3189.54 17680.3 1594.62 184.122 31.135 1809.87
678000 3186.79 17366.3 1567.15 221.129 75.7517 1864.03
680000 3150.97 15992.3 1429.38 351.105 71.9544 1852.44
682000 3171.5 16069.4 1559.25 318.846 97.1019 1975.2
684000 3099.72 16163.2 1530.77 283.553 108.165 1922.49
686000 3151.88 14292.5 1218.84 226.2 169.093 1614.13
688000 3134.34 14964.8 1372.59 222.43 210.932 1805.95
690000 3222.48 15822.7 1447.18 255.534 160.113 1862.83
692000 3245.86 14895.3 1151.1 205.509 176.501 1533.11
694000 3212.22 14723.5 1301.64 206.636 170.796 1679.07
696000 3212.45 14388.9 1139.12 299.914 184.345 1623.38
698000 3198.89 15828 938.038 294.881 200.018 1432.94
700000 3221.12 15881.6 972.895 212.958 158.241 1344.09
702000 3230.87 16012 1094.36 214.192 96.4312 1404.98
704000 3244.46 15682 1179.21 212.63 123.522 1515.36
706000 3260.95 15898.8 958.508 259.674 148.116 1366.3
708000 3289.8 16223.6 1123.94 350.01 168.877 1642.83
710000 3252.02 16083.6 936.627 407.635 147.122 1491.38
712000 3237.35 16190 872.236 293.79 200.371 1366.4
714000 3272.94 17186.3 803.869 299.382 241.383 1344.63
716000 3273.35 17256.4 662.21 355.77 248.549 1266.53
718000 3297.62 16914.1 612.691 406.426 198.472 1217.59
720000 3282.43 16719.4 590.362 340.619 261.926 1192.91
722000 3307.73 17021.1 572.067 353.05 247.459 1172.58
724000 3290.64 17344.3 700.292 295.915 229.961 1226.17
726000 3352.61 18311.7 703.55 422.904 152.155 1278.61
728000 3328.28 18146.5 884.222 284.471 105.527 1274.22
730000 3280.37 16325.7 953.118 280.654 92.6741 1326.45
732000 3300.8 16020.8 828.166 378.038 113.572 1319.78
734000 3281.18 15957.2 868.106 337.829 142.147 1348.08
736000 3309.62 16051.6 942.091 205.218 181.155 1328.46
738000 3255.88 16001.8 902.643 190.909 137.521 1231.07
740000 3231.32 15946.8 847.45 280.613 136.272 1264.33
742000 3230.21 15696.5 765.91 227.774 121.135 1114.82
744000 3236.4 17288.6 806.894 242.125 144.289 1193.31
746000 3253.63 17229.3 895.094 279.424 136.376 1310.89
748000 3336.5 17316.8 830.047 259.073 117.922 1207.04
750000 3371.19 17438.3 844.526 262.077 135.885 1242.49
752000 3333.2 18171.6 969.369 223.518 81.6567 1274.54
754000 3350.35 18495.5 1021.12 230.353 76.4883 1327.96
756000 3352.29 18614.6 971.527 180.712 107.817 1260.06
758000 3268.57 19088 846.525 150.883 128.115 1125.52
760000 3285.2 19160.1 618.944 197.796 156.063 972.804
762000 3313.49 18547 622.029 181.789 146.166 949.984
764000 3379.84 17855.5 642.448 211.909 108.572 962.928
766000 3334.02 18073.3 829.151 199.843 142.786 1171.78
768000 3333.03 18533.1 718.41 201.77 134.633 1054.81
770000 3356.8 17903.9 810.846 272.534 105.689 1189.07
772000 3369.41 18531.2 853.842 268.717 116.328 1238.89
774000 3408.86 18394.6 858.052 274.022 121.259 1253.33
776000 3406.87 19015.6 705.898 315.308 104.245 1125.45
778000 3428.52 19111.2 1018.23 211.633 92.4343 1322.29
780000 3454.36 20222 1091.71 225.55 68.3399 1385.6
782000 3440.33 20481.3 1014.87 204.679 50.2003 1269.75
784000 3446.9 20440.1 1068.69 211.878 90.981 1371.54
786000 3417.81 19403.7 1017.05 214.458 34.4261 1265.94
788000 3501.33 20410.5 1070.72 240.036 33.0992 1343.86
790000 3510.98 20614.7 1190.48 165.646 37.1377 1393.26
792000 3519.66 21486 1154.56 217.566 85.5795 1457.71
794000 3505.78 21209 1267.7 156.185 36.3091 1460.19
796000 3481.71 20996.5 1364.13 145.041 69.3511 1578.52
798000 3506.73 20836.4 1615.48 186.396 56.7099 1858.59
800000 3545.08 21199.1 1623.97 173.92 44.8782 1842.77
802000 3467.28 20871.4 1768.06 179.961 24.5261 1972.54
804000 3472.83 20833.8 1898.24 169.247 30.9351 2098.42
806000 3512.46 20814.5 1618.88 179.142 25.0957 1823.12
808000 3514.93 19247.2 1671.22 175.837 26.5068 1873.57
810000 3500.55 19666.6 1670.56 115.81 39.4809 1825.85
812000 3516.55 20149.1 1588.19 159.72 40.0032 1787.91
814000 3582.18 19941.2 1553 174.744 43.5291 1771.28
816000 3631.75 20141.3 1512.7 259.245 38.7736 1810.72
818000 3645.42 20040.6 1298.08 298.336 41.8759 1638.29
820000 3640.95 20595.3 1149.2 243.53 77.6942 1470.43
822000 3672.48 20691.1 1111.83 286.483 63.7179 1462.03
824000 3661.26 21497.7 1260.53 253.561 77.0726 1591.17
826000 3630.53 20276.9 1224.06 238.557 64.1762 1526.79
828000 3667.62 21694.3 1188.46 304.369 54.2183 1547.05
830000 3689.69 23177.7 1339.12 187.384 50.2445 1576.75
832000 3721.08 20956.8 1208.98 274.161 44.2388 1527.38
834000 3749.54 20730 1458.23 156.454 83.9529 1698.64
836000 3769.78 21953.2 1430.17 158.898 110.002 1699.07
838000 3771.34 23046.2 1457.99 158.32 103.837 1720.15
840000 3759.93 21798.7 1457.9 159.34 129.797 1747.03
842000 3771.84 22277.1 1482.43 239.908 152.725 1875.06
844000 3790.83 21978.3 1457.33 194.844 149.568 1801.74
846000 3794.18 23226.6 1391.08 209.883 156.879 1757.84
848000 3784.99 23518.3 1557.42 234.623 151.415 1943.46
850000 3798.52 23435.3 1355.33 262.541 114.764 1732.63
852000 3829.66 24167.3 1475.67 208.213 106.821 1790.7
854000 3802.59 24255.7 1694.8 209.582 95.8891 2000.27
856000 3794.45 23495.5 1880.65 251.925 94.3789 2226.95
858000 3807.17 22333.4 1847.56 287.931 96.7497 2232.24
860000 3862.4 21108.7 1857.42 211.757 94.0271 2163.21
862000 3851.43 24555.3 1629.53 224.39 85.8183 1939.73
864000 3835.42 24201.3 1729.43 305.022 95.8216 2130.27
866000 3757.19 22609.8 1436.54 268.941 164.839 1870.32
868000 3740.98 22187.6 1261.06 246.736 141.8 1649.59
870000 3804.09 22773.4 1323.53 232.457 112.338 1668.33
872000 3788.97 22438.5 1062.03 254.865 118.279 1435.17
874000 3740.2 22566.8 1005.03 241.595 80.0187 1326.65
876000 3793.38 23087.1 1123.3 221.29 95.6157 1440.2
878000 3819.62 23924.8 1247.09 169.928 96.0739 1513.09
880000 3786.03 22147.2 1299.45 201.084 116.225 1616.76
882000 3829.27 22862.8 1250.23 190.873 110.16 1551.26
884000 3813.69 22135.8 1368.45 203.915 161.636 1734
886000 3768.1 22603.3 1405.27 239.193 161.682 1806.14
888000 3801.26 22869.8 1305.51 284.548 171.213 1761.27
890000 3802.85 22880.7 1518.46 338.666 170.179 2027.31
892000 3783.02 23588.3 1614.83 312.677 123.182 2050.69
894000 3783.06 23096.9 1743.81 310.774 126.42 2181
896000 3790.52 22744.7 1670.95 239.233 103.702 2013.89
898000 3756.15 22723.6 1603.58 225.547 122.027 1951.15
900000 3761.91 22776.3 1603.47 214.668 95.032 1913.17
902000 3777.16 22641.3 1572.81 219.525 81.3507 1873.69
904000 3783.64 22796.7 1504.24 167.984 103.397 1775.62
906000 3733.37 24299.5 1634.84 221.408 121.609 1977.85
908000 3742.38 24930.7 1692.59 221.566 147.094 2061.25
910000 3718.39 24338.7 1601.01 298.623 160.217 2059.85
912000 3732.68 22505.1 1424.65 299.987 215.584 1940.22
914000 3762.7 21874.9 1191.13 398.871 218.673 1808.67
916000 3787.73 22280.8 1216.62 363.282 196.322 1776.22
918000 3806.79 21720.7 1117.55 275.667 193.704 1586.93
920000 3787.07 23323.7 1128.46 251.106 162.044 1541.61
922000 3757.05 23612.9 1038.49 248.063 175.602 1462.15
924000 3763.08 23706.8 1295.72 256.836 179.386 1731.94
926000 3691.88 22575.2 1069.61 248.951 177.393 1495.95
928000 3706.65 22818.9 1130.69 385.833 160.523 1677.05
930000 3624.4 23539.3 1271.1 384.194 136 1791.3
932000 3667.88 22614.6 1196.15 366.854 165.913 1728.92
934000 3629.93 20961.6 1181.43 398.605 180.524 1760.56
936000 3606.09 20764.9 1269.02 492.137 232.317 1993.48
938000 3627.27 20657.7 1324.87 444.627 321.8 2091.3
940000 3686.21 20907.2 1280.67 476.153 357.234 2114.06
942000 3676.18 20113.1 1180 495.469 349.107 2024.58
944000 3671.24 20833.2 1202.96 441.435 319.383 1963.78
946000 3687.82 21880 1181.29 688.59 248.961 2118.84
948000 3706.16 21669.7 1322.5 592.613 203.241 2118.36
950000 3707.13 23332.2 1190.56 684.298 171.431 2046.29
952000 3713.49 23321 1326.83 727.742 189.658 2244.23
954000 3763.53 23410.2 1321.26 689.658 212.862 2223.78
956000 3790.85 22710.3 1324.98 530.631 173.561 2029.17
958000 3796.62 23295.2 1448.02 492.117 137.73 2077.87
960000 3805.6 23434.4 1378.11 389.374 196.616 1964.1
962000 3829.98 23501 1415.52 450.295 173.598 2039.42
964000 3847.32 22814.2 1528.27 523.434 215.345 2267.05
966000 3831.58 23493.5 1726.58 547.02 198.823 2472.43
968000 3854.34 23272.8 1725.15 561.991 206.645 2493.79
970000 3918.13 23089.6 1818.63 553.357 283.082 2655.07
972000 3859.16 23710.1 1609 487.693 223.407 2320.1
974000 3825.95 24074.6 1735.68 538.616 253.984 2528.28
976000 3818.78 23006.3 1715.36 560.089 312.297 2587.75
978000 3812.95 23222 1693.82 542.934 344.16 2580.92
980000 3754.45 23183 1742.29 472.332 201.457 2416.08
982000 3715.47 23713.7 1781.76 458.267 241.121 2481.14
984000 3691.34 23905.5 1929.24 496.582 280.939 2706.76
986000 3708.67 23322.8 1776.82 586.863 280.377 2644.06
988000 3734.88 23020.7 1882.25 474.765 300.37 2657.38
990000 3788.28 23231.5 1733.63 418.21 273.776 2425.62
992000 3753.25 23910.1 2071.04 341.504 216.85 2629.39
994000 3742.05 22431.1 2176.23 369.02 248.74 2793.99
996000 3772.44 23362.5 2622.49 350.525 200.857 3173.87
998000 3779.69 23677.6 2775.61 375.284 149.356 3300.25
1000000 3816.5 24754.8 2567.38 423.688 161.002 3152.07
1002000 3864.49 24909.6 2552.65 501.395 141.737 3195.78
1004000 3808.29 24404.4 2752.72 429.174 172.597 3354.49
1006000 3788.78 23972.5 2823.4 461.184 122.956 3407.54
1008000 3827.02 23332.5 3087.32 479.95 111.785 3679.05
1010000 3814.83 23135.6 2802.4 427.632 187.813 3417.84
1012000 3819.66 23044.6 3093.91 409.211 200.367 3703.49
1014000 3767.03 22105.2 2872.22 437.827 156.708 3466.76
1016000 3738.88 20862 2577.07 321.384 121.15 3019.6
1018000 3737.08 21995.3 2566.29 342.952 140.378 3049.62
1020000 3782.81 22885 2843.77 527.207 84.4059 3455.39
1022000 3810.23 22033.7 2642.04 345.508 125.49 3113.04
1024000 3858.57 23603.7 2680.52 496.632 87.64 3264.79
1026000 3835.77 23623.1 2804.61 390.402 105.275 3300.29
1028000 3816.83 23420.4 2855.31 369.008 56.7939 3281.12
1030000 3736.76 22737.4 2734.79 367.709 79.636 3182.13
1032000 3717.22 22564.2 2457.04 379.351 112.08 2948.47
1034000 3694.67 21695.1 2425.91 416.957 101.609 2944.48
1036000 3771.98 21618.4 2769.15 516.186 94.7891 3380.13
1038000 3754.58 22348.6 2856.45 431.855 97.412 3385.72
1040000 3792.26 22636.9 2673.37 490.731 62.9447 3227.04
1042000 3764.3 21947.9 2813.34 387.063 86.6318 3287.03
1044000 3733.75 22003.5 3152.23 389.532 94.0565 3635.82
1046000 3715.56 21475 2607.09 376.97 122.267 3106.33
1048000 3737.79 21490.3 2606.11 414.41 181.807 3202.33
1050000 3695.62 21640.1 2640.84 371.093 143.438 3155.38
1052000 3747.94 21575.6 2538.77 409.212 113.594 3061.58
1054000 3747.4 20805.2 2646.18 351.356 55.4815 3053.02
1056000 3739.26 20877.8 2750.63 386.008 58.2754 3194.91
1058000 3761.33 21148.3 2462.73 417.742 55.2287 2935.7
1060000 3719.71 21426.8 2680.85 354.999 96.4826 3132.33
1062000 3745.56 20713.3 2854.04 413.322 71.2995 3338.66
1064000 3746.69 21697.8 3060.12 379.895 63.4298 3503.44
1066000 3809.6 22302.3 2701.86 469.093 62.6279 3233.58
1068000 3738.3 22331.6 2705.58 511.349 68.1488 3285.08
1070000 3695.12 21831.2 2748.15 402.77 74.7126 3225.63
1072000 3751.64 21330.2 2873.81 407.187 88.056 3369.06
1074000 3799.86 21513.5 2862.97 540.593 86.4815 3490.04
1076000 3754.69 21253.1 2684.61 589.984 93.5929 3368.19
1078000 3748.48 21040.3 2398.81 477.734 116.615 2993.16
1080000 3741.68 20133.2 2486.8 660.779 92.0282 3239.6
1082000 3779.59 20446.5 2884.63 642.266 112.863 3639.76
1084000 3809.43 21488.4 2584.23 590.194 56.1891 3230.61
1086000 3813.66 22744.7 2723.23 514.816 79.3735 3317.42
1088000 3751.95 21326.8 2742.97 538.271 85.3943 3366.64
1090000 3810.11 21903.1 2724.97 520.141 117.003 3362.11
1092000 3812.14 21968 2495.14 508.769 109.398 3113.31
1094000 3821.88 21755.8 2602.43 410.212 119.566 3132.21
1096000 3763.03 23012.6 2262.52 361.697 170.328 2794.54
1098000 3745.16 24005.4 2419.68 373.132 177.911 2970.72
1100000 3822.7 23989.6 2078.02 410.957 130.986 2619.96
1102000 3809.52 24624.4 2340.03 403.316 177.711 2921.06
1104000 3757.66 21908.3 2023.05 515.543 162.814 2701.4
1106000 3718.29 22742.5 1965.52 575.58 175.875 2716.97
1108000 3736.68 22208.2 1931.91 500.676 154.612 2587.2
1110000 3693.8 23243.6 1895.57 429.646 168.729 2493.94
1112000 3679.08 21841.6 1862.75 437.147 205.214 2505.11
1114000 3704.5 21806.7 2025.13 423.546 273.624 2722.3
1116000 3713.53 23023.3 2021.75 445.507 206.003 2673.26
1118000 3787.71 22204.1 1970.31 452.833 158.68 2581.82
1120000 3701.76 20505 1646.84 438.861 236.238 2321.94
1122000 3735.19 20781.3 1960.35 446.759 228.864 2635.98
1124000 3755.36 20672.6 2142.54 391.382 375.756 2909.68
1126000 3693.61 22733.5 1895.01 472.404 327.917 2695.33
1128000 3731.03 22614.8 1707.94 492.386 410.873 2611.2
1130000 3690.52 21627.9 1628.07 433.306 336.996 2398.37
1132000 3680.77 22446.6 1274.92 468.754 240.116 1983.78
1134000 3680 22772.9 1171.78 453.662 251.543 1876.99
1136000 3605.71 22468.8 1135.47 580.636 198.943 1915.05
1138000 3640.55 22876.8 1151.19 588.832 255.57 1995.59
1140000 3652.74 22792.3 1235.31 681.679 268.526 2185.51
1142000 3709.58 23381.4 1471.13 655.909 167.681 2294.72
1144000 3656.5 22113 1670.62 569.879 169.066 2409.56
1146000 3701.1 22316.7 1648.03 372.345 195.486 2215.86
1148000 3676.51 22193.5 1686.71 331.865 258.309 2276.88
1150000 3717.97 22078.8 1571.96 317.465 239.306 2128.73
1152000 3703.08 21265.3 1263.47 328.725 224.927 1817.12
1154000 3711.51 21275.3 1242.07 352.135 257.678 1851.89
1156000 3726.88 22052.4 1233.21 382.82 283.439 1899.47
1158000 3716.09 23546 1158.45 501.397 205.707 1865.55
1160000 3742.72 23417.3 1202.53 526.784 182.753 1912.07
1162000 3736.19 22646.9 1264.81 473.892 208.346 1947.04
1164000 3737.75 23642.3 1102.02 465.942 216.232 1784.19
1166000 3791.78 23655.2 1331.77 431.485 186.749 1950
1168000 3761.1 23557.6 1312.47 469.758 245.925 2028.16
1170000 3734.03 24793.1 1231.13 406.252 203.073 1840.45
1172000 3770.41 24579.1 1347.74 387.633 191.992 1927.37
1174000 3767.01 24775.2 1429.81 323.422 172.865 1926.1
1176000 3647.32 23381.5 1384.57 326.109 134.005 1844.69
1178000 3580.58 22548.2 1446.69 316.307 116.116 1879.12
1180000 3582.41 22919.4 1407.6 399.807 160.352 1967.76
1182000 3617.94 23404.1 1320.9 392.401 131.328 1844.63
1184000 3631.17 22581.1 1312.73 400.332 114.748 1827.81
1186000 3613.3 22306.4 1131.09 401.391 120.114 1652.6
1188000 3610.91 20455.7 1282.46 334.764 98.9965 1716.22
1190000 3654.58 22315.9 1324.36 304.98 91.7283 1721.07
1192000 3671.72 22436.8 981.512 289.544 84.3118 1355.37
1194000 3702.13 23048 1149.47 276.2 109.138 1534.8
1196000 3775.13 22432.3 1182.25 303.255 122.936 1608.44
1198000 3806.67 21759 1077.45 302.931 96.8997 1477.28
1200000 3836.36 21463.5 1392.97 279.29 90.1469 1762.4
1202000 3761.69 20791.6 1367.5 376.136 60.5391 1804.17
1204000 3771.44 20886.6 1346.85 343.509 52.7893 1743.15
1206000 3762.23 21874.9 1393.43 380.818 53.4334 1827.68
1208000 3814.85 22668.3 1446 325.373 86.3938 1857.77
1210000 3821.71 23059.1 1485.3 284.145 99.47 1868.92
1212000 3870.58 24602.8 1364.34 302.036 102.805 1769.18
1214000 3819.15 23602.5 1466.72 240.876 167.353 1874.95
1216000 3837.32 24031.2 1296.77 236.599 123.339 1656.71
1218000 3831.58 23477.4 1441.78 270.208 114.491 1826.48
1220000 3749.23 22153.5 1353.26 269.453 141.167 1763.88
1222000 3728.55 21621.5 1346.06 311.006 106.343 1763.41
1224000 3769.3 21238 1453.01 386.825 87.5474 1927.38
1226000 3776.52 22601.7 1708.62 447.246 94.6766 2250.54
1228000 3720.59 22817.7 1429.33 452.316 80.0369 1961.69
1230000 3747.55 21574 1615.8 397.524 68.0741 2081.4
1232000 3758.93 22065.5 1619.42 378.816 56.9067 2055.14
1234000 3777.67 21247.4 1516.35 317.486 48.2283 1882.07
1236000 3797.32 19928.4 1331.49 421.678 29.3903 1782.56
1238000 3777.49 20597.6 1207.9 369.164 21.8796 1598.94
1240000 3765.29 20243.8 1182.03 408.516 26.4513 1617
1242000 3765.45 20732.8 1290.48 300.658 39.2992 1630.44
1244000 3774.98 22132.3 1417.75 253.258 31.9018 1702.91
1246000 3740.66 20633.4 1132.61 266.035 58.9561 1457.6
1248000 3753.27 21629.3 1230.71 271.614 35.4631 1537.79
1250000 3801.34 22725 1365.82 322.873 41.4742 1730.16
1252000 3805.56 21010.6 1399.56 537.444 38.1239 1975.12
1254000 3764.32 20682.5 1538.53 538.413 44.3432 2121.29
1256000 3855.56 20147.1 1915.69 534.25 63.4635 2513.4
1258000 3788.44 20070.5 2010.62 609.157 22.33 2642.11
1260000 3795.36 20313 1894.38 795.139 24.3315 2713.85
1262000 3770.66 19330.9 1797.51 748.4 28.0336 2573.94
1264000 3790.01 20190.1 1851.21 635.852 35.8316 2522.89
1266000 3779.59 19533.9 2056.86 681.448 22.0431 2760.35
1268000 3768.7 18829.6 1672.05 608.759 14.4287 2295.24
1270000 3806.89 19486.3 1878.28 506.316 22.4619 2407.05
1272000 3784.24 20451.5 1615.99 682.88 22.8388 2321.71
1274000 3700.71 20224.8 1966.77 704.324 41.366 2712.46
1276000 3722.83 21160.4 1772.19 729.593 34.7955 2536.58
1278000 3705.83 20870.8 1641.9 732.121 44.6309 2418.65
1280000 3690.78 20748.4 1617.91 649.185 36.2669 2303.36
1282000 3683.69 19066 1484.48 558.965 69.0633 2112.51
1284000 3707.08 20679.3 1485.98 640.175 53.0707 2179.22
1286000 3652.74 20776.9 1705.03 634.423 31.1079 2370.56
1288000 3643.86 20608.2 1751.57 559.354 30.4291 2341.36
1290000 3637.59 20568.1 1620.55 442.781 62.3991 2125.73
1292000 3679.44 20869.6 1532.34 392.981 88.1915 2013.52
1294000 3635.1 19204.2 1596.91 421.888 44.2511 2063.05
1296000 3672.24 19236.9 1491.95 443.935 74.4811 2010.36
1298000 3657.16 19962.8 1551.03 382.247 57.2109 1990.49
1300000 3681.23 19946.3 1288.71 424.053 44.762 1757.53
1302000 3661.09 19268 1343.23 503.541 35.8925 1882.66
1304000 3623.96 20173.4 1446.45 416.142 80.0199 1942.62
1306000 3696.6 20115 1678.8 524.167 89.6859 2292.66
1308000 3716.42 21208.7 1884.22 571.694 105.319 2561.24
1310000 3752.62 20185.6 1907.48 553.849 102.523 2563.85
1312000 3780.25 21318.6 1990.79 350.874 86.0416 2427.71
1314000 3782.54 21151.6 2033.22 313.563 91.9703 2438.75
1316000 3775.27 20500.5 2118.94 389.833 104.384 2613.16
1318000 3740.81 20674.7 1929.8 439 81.5049 2450.31
1320000 3712.65 20667.2 1657.42 339.785 103.934 2101.14
1322000 3701.22 19863.3 1718.65 286.784 101.367 2106.8
1324000 3733.84 20145.9 1574.97 347.43 107.244 2029.64
1326000 3772.28 21045.2 1785.49 375.549 76.9231 2237.96
1328000 3733.65 20248.5 1765.14 304.487 67.6601 2137.28
1330000 3692.38 19777.9 1827.88 300.207 111.546 2239.64
1332000 3714.06 18963.6 1716.32 276.677 140.467 2133.46
1334000 3655.73 20153.7 1738.38 374.395 120.112 2232.89
1336000 3688.86 20837 1591.7 452.392 74.7253 2118.81
1338000 3660.31 20868 1743.63 308.568 105.726 2157.93
1340000 3597.32 20452.2 1848.83 355.052 75.5247 2279.41
1342000 3652.05 21396.6 2130.57 333.709 57.5304 2521.81
1344000 3620.12 20234.2 1898.89 254.091 73.7706 2226.75
1346000 3596.82 21237.1 1905.1 213.576 73.04 2191.71
1348000 3578.68 21168.4 2237.16 181.726 69.5203 2488.41
1350000 3641.73 21600.7 2490.66 166.11 50.1343 2706.91
1352000 3681.91 20951.9 2237.9 158.966 61.3505 2458.21
1354000 3672.92 20654.8 2159.71 210.89 48.6961 2419.3
1356000 3689.78 21678.6 1822.2 165.423 84.768 2072.39
1358000 3681.42 20642.4 1916.64 157.05 124.311 2198
1360000 3727.27 20293 1893 175.725 142.131 2210.85
1362000 3772.94 20214.7 1949.76 278.62 162.793 2391.17
1364000 3736.13 20850.7 2007.18 234.963 117.004 2359.15
1366000 3758.31 20581.1 1984.97 366.209 122.621 2473.8
1368000 3654.92 20573.2 1901.25 437.329 104.547 2443.13
1370000 3652.77 20096.6 1741.41 485.266 107.453 2334.12
1372000 3664.21 21064.9 1899.43 438.691 118.354 2456.48
1374000 3687.66 21361 1833.02 304.178 166.078 2303.28
1376000 3731.45 20219.8 2028.65 352.877 186.707 2568.24
1378000 3671.48 20397.3 2117.02 463.521 194.148 2774.69
1380000 3629.45 19588.9 2278.38 324.724 181.848 2784.95
1382000 3652.48 19082.7 2239.69 298.003 198.228 2735.92
1384000 3676.74 19658.7 2239.32 307.203 251.951 2798.48
1386000 3708.05 20049.1 2050.86 304.816 237.055 2592.73
1388000 3725.82 19658.1 2249.33 363.748 185.773 2798.85
1390000 3739.55 19322.5 2102.89 379.066 210.086 2692.04
1392000 3677.56 18319.2 2145.57 444.723 185.95 2776.24
1394000 3701.15 19132.1 1977.21 278.101 189.437 2444.74
1396000 3711.68 20161.3 2468.62 192.13 171.556 2832.31
1398000 3699.16 18033.1 2469.58 249.69 142.353 2861.62
1400000 3714.56 18285.4 2335.24 254.531 157.986 2747.76
1402000 3776.08 18420.3 2590.64 355.283 128.231 3074.15
1404000 3750.55 19389.8 2790.29 352.84 71.9744 3215.11
1406000 3692.17 18012 2843.01 405.662 60.5228 3309.2
1408000 3700.33 18877 2820.9 501.988 37.1608 3360.05
1410000 3791.3 19640.8 2528 519.554 45.701 3093.26
1412000 3818.18 18183.5 2090.37 574.974 49.1936 2714.54
1414000 3841.49 18162.3 1948.93 577.712 44.3379 2570.98
1416000 3842.96 17584 2034.89 700.86 34.7781 2770.53
1418000 3856.48 17125.2 2005.91 747.773 64.2766 2817.96
1420000 3888.83 18116.7 1824.19 627.03 71.1032 2522.32
1422000 3875.9 19132.7 1820.05 802.93 76.7447 2699.73
1424000 3926.89 19322.2 1914.22 683.191 92.5943 2690
1426000 3890.38 18751.3 1552.52 596.913 82.0639 2231.49
1428000 3885.08 19719.8 1352.03 663.884 61.5442 2077.46
1430000 3832.56 18519.3 1370.35 761.518 72.5612 2204.43
1432000 3905.77 19474.2 1562.92 754.403 39.3644 2356.69
1434000 3934.46 19915.9 1502.08 641.931 50.4178 2194.43
1436000 3961.83 19546.4 1537.7 742.191 42.5729 2322.46
1438000 3901.87 19150.5 1454.8 540.191 91.6651 2086.66
1440000 3918.93 18899.4 1735.17 447.822 76.4122 2259.41
1442000 3964.92 17604.8 1530.59 546.259 68.3418 2145.19
1444000 3951.29 18655.1 1592.19 537.951 64.3959 2194.54
1446000 3939.61 19301.5 1619.35 438.697 82.4015 2140.45
1448000 3900.44 19929 2100.48 346.371 57.3116 2504.16
1450000 3944.16 20709.9 2131.36 346.951 60.4458 2538.75
1452000 3959.58 20169.4 2305.39 326.887 50.3532 2682.63
1454000 3939.59 19544.1 2135.89 343.772 100.541 2580.2
1456000 3926.1 20194.1 2471.03 388.873 139.131 2999.04
1458000 3964.34 19854.3 2759.49 410.931 94.676 3265.1
1460000 3921.41 20320.3 2635.97 423.991 108.138 3168.1
1462000 3930.62 20475 2471.2 422.033 99.1721 2992.41
1464000 3967.9 20392.9 2269.75 446.631 80.1565 2796.54
1466000 3936.15 19969.6 2111.87 413.032 77.1327 2602.03
1468000 3946.02 19960 1858.97 430.186 89.4473 2378.61
1470000 3974.25 19768 1810.35 370.16 132.694 2313.2
1472000 3979.56 20382.7 1895.34 315.021 181.577 2391.93
1474000 3977.79 19985.3 1705.83 316.69 197.459 2219.98
1476000 3937.43 19227.8 1825.94 372.812 173.454 2372.2
1478000 3906.68 18828 1945.54 318.803 113.845 2378.19
1480000 3921.89 19999.2 1976.86 384.562 101.906 2463.32
1482000 4028.17 20397.3 1797.81 449.136 101.486 2348.43
1484000 4007.61 19898.6 1683.38 365.775 109.424 2158.58
1486000 3936.75 18376.4 1697.12 388.951 136.586 2222.65
1488000 4005.78 20473 1720.12 500.576 138.17 2358.86
1490000 4044.17 20056.9 1735.65 411.734 106.915 2254.3
1492000 3964.29 19744.4 2001.49 530.218 96.8288 2628.54
1494000 3963.07 19708.3 2107.07 558.214 127.717 2793
1496000 3998.89 20719 2280.48 545.08 169.169 2994.73
1498000 4037.35 22356 2531.13 505.252 114.163 3150.55
1500000 4012.03 21883.4 2421.29 386.851 149.397 2957.54
1502000 4063.35 21490.1 2525.17 308.646 117.356 2951.17
1504000 4044.93 20403.7 2495.02 306.989 91.0764 2893.09
1506000 4040.92 20363.4 2331.08 309.846 73.5458 2714.48
1508000 4070.73 21876.6 2688.75 233.021 83.5445 3005.32
1510000 4119.52 23169.1 2701.81 277.35 73.2133 3052.37
1512000 4092.24 22722.7 2510 212.193 117.149 2839.34
1514000 4072.13 23325.5 2182.9 237.874 111.064 2531.84
1516000 4077.48 23459.7 2205.31 301.95 107.72 2614.98
1518000 4048.61 22630.6 2024.12 243.074 80.5623 2347.76
1520000 4064.73 22878.7 2146.22 287.003 34.1481 2467.37
1522000 3982.46 21778.9 1907.28 235.436 66.604 2209.32
1524000 3997.9 21169.7 1760.32 253.057 74.5837 2087.96
1526000 3999.77 20327.5 2053.35 351.243 63.5818 2468.18
1528000 4006.34 20160.9 2228.01 340.16 99.9348 2668.1
1530000 3997.35 19964.5 2072.88 416.602 82.8134 2572.29
1532000 4000.01 21652.7 1931.73 554.162 130.315 2616.21
1534000 3967.53 19585.8 1983.39 555.984 83.8562 2623.23
1536000 4025.38 20837.3 2063.9 581.36 34.6542 2679.91
1538000 4039.14 22313.2 1921.71 625.037 55.455 2602.2
1540000 4032.95 21904.1 2109.19 585.841 56.9754 2752.01
1542000 4059.28 21292.7 2480.25 507.087 71.3527 3058.68
1544000 4071.08 21303.8 2390.9 412.295 71.9513 2875.15
1546000 4048.66 21423.9 2193.76 415.551 105.381 2714.69
1548000 4083.28 21210.4 2180.23 454.375 111.103 2745.71
1550000 4073.58 20053.4 2583.38 399.72 127.274 3110.37
1552000 4115.69 20654 2785.5 433.334 133.157 3351.99
1554000 4100.34 19976.9 2861.26 381.361 109.959 3352.58
1556000 4131.01 21226.4 2834.35 464.862 110.626 3409.83
1558000 4151.6 20441.8 2815.97 424.09 99.2533 3339.31
1560000 4127.43 19365.4 2967.49 457.681 140.574 3565.74
1562000 4088.64 18772.8 2826.17 452.389 186.443 3465.01
1564000 4086.04 17317.7 2782.38 475.235 178.022 3435.64
1566000 4039.86 17373.3 2491.17 431.049 238.301 3160.52
1568000 3992.33 16802.6 2430.25 382.625 225.966 3038.84
1570000 4014.09 17452.6 2460.3 393.303 224.036 3077.64
1572000 3940.43 16674.4 2345.09 284.172 199.276 2828.54
1574000 3870.16 15780.6 2241.2 266.62 222.415 2730.24
1576000 3868.27 16145 2159.68 298.469 247.935 2706.09
1578000 3898.02 16607.6 2094.91 347.2 242.651 2684.77
1580000 3885.58 17570.4 2397.33 248.581 237.786 2883.69
1582000 3867.82 17127.7 2752.22 318.4 212.332 3282.96
1584000 3851.93 17497.7 2560.07 320.531 203.354 3083.95
1586000 3820.48 17120.2 2502.38 348.789 143.154 2994.32
1588000 3836.19 17272.5 2393.72 257.187 149.608 2800.52
1590000 3877.97 17569.2 2122.76 206.195 149.244 2478.2
1592000 3893.36 18783.2 2288.89 241.434 184 2714.32
1594000 3897.34 19464.2 2118.22 267.621 195.809 2581.65
1596000 3940.22 17756.4 2294.53 290.414 207.472 2792.41
1598000 3975.36 17759.7 2627.31 245.649 233.03 3105.99
1600000 3948.13 17489.4 2733.64 247.643 198.173 3179.45
1602000 3972.63 18818 2721.27 259.749 158.02 3139.04
1604000 4021.17 19210.2 2554.65 342.389 140.762 3037.8
1606000 3999.65 20049.7 2408.98 305.131 127.745 2841.85
1608000 3964.97 19637.5 2336.97 348.067 150.659 2835.7
1610000 4005.27 18479 2062.24 297.32 207.753 2567.31
1612000 3989.13 19438 2088.52 244.224 141.801 2474.55
1614000 4013.49 20032.1 2270.61 329.365 135.425 2735.4
1616000 4036.83 19744.8 2206.18 371.059 276.157 2853.39
1618000 4081.87 20262.5 2095.58 360.975 169.291 2625.85
1620000 4056.23 21416.5 2196.32 295.894 118.39 2610.61
1622000 4004.59 20776.6 2157.55 201.097 114.855 2473.5
1624000 3978 19628.4 1902.57 257.77 105.559 2265.9
1626000 4012.5 19605.2 2016.12 267.863 78.2936 2362.28
1628000 3994.85 20661.5 1945.55 262.761 107.899 2316.21
1630000 4010.46 20575.7 2252.35 304.219 98.559 2655.12
1632000 3987.13 20606.8 2125.59 292.464 73.3509 2491.4
1634000 4035.54 20869.3 2157.56 340.253 51.1823 2548.99
1636000 4058.69 22169 1855.26 228.957 78.0369 2162.25
1638000 4045.09 20937.1 1747.1 280.9 100.019 2128.02
1640000 4106.94 21263.1 1792.15 254.988 142.434 2189.57
1642000 4071.89 20692.3 1733.69 199.582 107.31 2040.58
1644000 4044.24 21075.6 1700.69 236.446 125.064 2062.2
1646000 4008.88 21269.5 1488.29 236.357 125.307 1849.96
1648000 3918.35 20165.1 1570.64 235.718 119.936 1926.3
1650000 3956.39 19879 1751.95 279.377 97.1846 2128.51
1652000 4005.93 20821.1 1983.9 341.041 75.6259 2400.57
1654000 3997.61 22662.5 2270.39 206.503 96.1074 2573
1656000 3978.19 22219.6 2111.62 258.761 50.1725 2420.55
1658000 4017.32 21787.4 2214.6 282.866 62.8743 2560.34
1660000 4075.63 21680.9 2232.83 336.341 58.7654 2627.93
1662000 4035.53 21741.5 2102.11 374.004 77.3557 2553.47
1664000 4018.38 21027.1 2111.42 468.852 60.3696 2640.64
1666000 4025.54 22261.1 2177.01 572.11 58.5894 2807.7
1668000 3996.19 21735.7 2129.46 541.692 79.773 2750.92
1670000 3952.05 22621.9 2153.35 501.956 72.7847 2728.09
1672000 3972.72 22581.7 1987.58 504.139 65.2942 2557.01
1674000 3971.03 21635.5 1787.14 490.09 58.5868 2335.82
1676000 3959.13 23452.1 1754.27 385.092 147.601 2286.96
1678000 3986.6 23491.7 1763.1 405.99 116.176 2285.27
1680000 4006.27 24039.3 1798.52 497.777 118.83 2415.13
1682000 4003.65 22742.4 1891.91 516.791 77.4055 2486.11
1684000 4008.63 22285.6 1995.41 526.12 55.6279 2577.16
1686000 4028.97 22158.2 2156.94 352.245 58.29 2567.47
1688000 4080.51 23744.9 2217 439.233 55.7441 2711.97
1690000 4083.38 23639.1 2092.52 451.516 68.7569 2612.8
1692000 4105.57 24362.8 2015.56 542.42 85.9102 2643.89
1694000 4039.38 22278.1 1987.6 514.176 105.868 2607.65
1696000 4060 21404.3 2126.18 351.062 88.1601 2565.41
1698000 4015.84 21016.1 2051.87 441.632 64.8349 2558.33
1700000 4008.33 20688.5 1650.99 425.161 74.8217 2150.97
1702000 3993.05 18678.4 1923.24 276.802 104.943 2304.99
1704000 3935.43 19235.4 2044.76 369.98 112.216 2526.96
1706000 3867.55 18904.3 1828.15 283.067 111.562 2222.78
1708000 3873.57 19134.7 1860.98 367.819 150.217 2379.01
1710000 3889.85 20719.9 1969.35 279.34 123.183 2371.87
1712000 3912.24 19422.4 1923.25 269.606 149.949 2342.81
1714000 3882.75 20712.5 1940.63 288.302 92.1367 2321.06
1716000 3950.29 20868.1 1819.89 355.305 120.901 2296.1
1718000 3927.67 20742.3 1855.38 288.17 147.063 2290.61
1720000 3937.72 19948.7 1729.9 344.669 136.785 2211.36
1722000 3917.97 20662.6 1547.54 281.737 130.571 1959.85
1724000 3951.46 20567.8 1450.11 348.764 104.713 1903.59
1726000 3910.68 20488.3 1490.37 361.886 138.993 1991.25
1728000 3843.98 20721.2 1613.32 367.786 138.829 2119.93
1730000 3860.74 20718.3 1507.77 300.769 142.993 1951.53
1732000 3880.16 20895.8 1431.23 275.485 79.1071 1785.82
1734000 3916.28 22325.8 1646.3 296.121 84.1202 2026.54
1736000 3956.3 23097.4 1845.38 326.023 95.6545 2267.06
1738000 3949.72 22274.4 1822.91 325.49 82.4645 2230.87
1740000 3887.98 21108.3 1557.6 366.919 47.1016 1971.62
1742000 3906.91 20708.1 1447.21 327.41 53.8458 1828.46
1744000 3844.58 21380.2 1329.54 330.455 66.2525 1726.25
1746000 3866.39 21427.3 1387.03 365.868 55.8192 1808.72
1748000 3857.85 20895 1299.7 385.841 61.2137 1746.76
1750000 3887.83 21992.3 1051.39 318.324 73.0392 1442.76
1752000 3821.81 21957.1 1176.29 307.944 86.6478 1570.89
1754000 3828.65 21713.2 1203.43 284.252 82.0475 1569.73
1756000 3839.92 22345 1106.2 336.136 81.4756 1523.81
1758000 3909.83 22144 1401.44 395.068 51.3958 1847.9
1760000 3900.92 23083 1543.63 404.717 74.9015 2023.24
1762000 3899.86 23130.3 1482.32 380.198 59.898 1922.42
1764000 3954.58 24066.7 1546.21 413.577 63.1873 2022.98
1766000 3979.82 24294.8 1334.25 396.045 98.5126 1828.81
1768000 3982.86 23665 1505.24 321.606 113.714 1940.56
1770000 4004.89 24202.8 1707.35 378.348 74.0091 2159.71
1772000 4030.9 23025.2 2023.22 350.351 62.8221 2436.39
1774000 4030.65 24293.7 2220.56 242.774 79.0275 2542.36
1776000 4117.37 24732.8 2224.94 227.994 85.0732 2538.01
1778000 4119.57 24935.2 2539.11 241.02 112.62 2892.75
1780000 4167.66 24764.9 2494.92 227.368 53.7602 2776.04
1782000 4138.83 24494.2 2371.25 175.558 78.7381 2625.54
1784000 4184.6 25311 2690.91 192.011 61.9788 2944.9
1786000 4174.2 25753.8 2793.33 229.223 90.3754 3112.93
1788000 4184.26 25080.1 2654.97 267.65 102.172 3024.79
1790000 4117.41 25587.3 2666.26 249.387 65.8105 2981.45
1792000 4127.86 26326.4 2402.67 195.852 95.9941 2694.52
1794000 4113.91 25007.4 2421.26 221.516 77.6984 2720.48
1796000 4132.75 24954.1 2501.54 223.083 39.5686 2764.19
1798000 4163.13 23112.4 2875.75 278.635 102.647 3257.03
1800000 4100.66 22238.3 2593.94 202.078 148.351 2944.37
1802000 4110.66 22638.1 2592.44 198.596 180.904 2971.94
1804000 4159.06 23627.8 2752.01 205.509 95.388 3052.91
1806000 4116.38 23621.3 2531.48 224.436 69.8787 2825.79
1808000 4121.97 23693 2519.1 188.952 79.7203 2787.77
1810000 4142.4 22535.4 2899.92 151.667 56.7854 3108.37
1812000 4184.62 23208.6 3189.65 143.823 61.6194 3395.09
1814000 4147.67 23234.9 3124.01 154.762 29.3306 3308.1
1816000 4153.35 21980.5 3122.58 122.032 75.4005 3320.01
1818000 4171.23 22740.9 2903.37 135.71 48.4789 3087.56
1820000 4258.34 23589.7 2784.41 109.382 66.9794 2960.77
1822000 4275.69 24975.5 3090.17 145.465 71.2379 3306.87
1824000 4265.14 22698.6 3262.26 166.507 77.7452 3506.52
1826000 4226.98 22367.8 3154.91 207.809 78.3984 3441.11
1828000 4160.27 23264.1 3264.7 174.964 56.4675 3496.13
1830000 4160.37 22645 3502.71 198.63 79.5159 3780.86
1832000 4211.51 22190.9 3582.85 212.549 86.3386 3881.74
1834000 4201.57 25313.7 3695.23 147.33 92.4395 3935
1836000 4219.66 22448.1 3348.96 161.117 70.6401 3580.72
1838000 4214.38 22325.3 3341.89 206.84 73.0049 3621.74
1840000 4207.7 22382.5 3314.13 240.191 47.3087 3601.63
1842000 4228.96 22777.9 3431.37 248.814 43.9627 3724.14
1844000 4194.94 23365 3465.68 298.628 31.2755 3795.59
1846000 4221.5 24836.4 3397.22 259.902 37.6249 3694.75
1848000 4219.31 24051.4 3406.19 289.466 28.512 3724.16
1850000 4237.68 24047 3436.24 263.356 25.6907 3725.29
1852000 4146.06 22778.7 3855.56 272.829 20.6172 4149
1854000 4181.16 23725.7 3937.83 319.107 22.6118 4279.54
1856000 4250.21 23115.3 3726.11 333.942 33.8112 4093.86
1858000 4261.39 23427.9 3485.26 281.175 69.7844 3836.21
1860000 4281.1 23612.5 3584.89 208.599 71.2173 3864.71
1862000 4320.51 24151.1 3195.41 185.239 116.311 3496.96
1864000 4298.12 23806.3 2992.84 196.937 77.461 3267.24
1866000 4243.33 23123.6 2875.75 162.831 115.805 3154.38
1868000 4197.16 23146.6 2799.31 201.177 97.454 3097.94
1870000 4224.25 24601.4 2827.11 277.336 122.31 3226.76
1872000 4146.12 24581.1 2946.82 314.947 142.385 3404.15
1874000 4148.65 25464 2832.94 423.219 134.44 3390.6
1876000 4146.88 25137.6 3103.29 319.206 188.011 3610.51
1878000 4204.59 24441.5 3178.12 312.513 148.596 3639.23
1880000 4237.12 25239.1 2899.53 256.357 144.241 3300.13
1882000 4251.12 25387.6 3097.14 133.16 123.055 3353.36
1884000 4257.55 25723.7 3174.32 206.009 112.116 3492.44
1886000 4324.01 25915.5 3252.91 219.821 117.086 3589.82
1888000 4265.5 26466.2 3179.09 165.634 131.248 3475.97
1890000 4276.63 26244.7 2797.65 193.718 92.9065 3084.27
1892000 4237.54 25595.3 2356.53 227.326 91.5295 2675.38
1894000 4245.65 25828.4 2545.53 187.896 95.1824 2828.61
1896000 4182.01 24829.9 2837.21 194.284 118.228 3149.73
1898000 4242.18 26149.8 2930.55 183.328 127.904 3241.78
1900000 4234.34 26024.1 2968.57 123.877 91.5528 3184
1902000 4256.3 26641.3 3003.51 143.256 82.5947 3229.36
1904000 4333.88 27708.7 2672.43 203.202 104.491 2980.12
1906000 4298.78 27099.1 2793.58 278.812 97.7435 3170.14
1908000 4348.56 27565.3 2939.55 324.28 99.4973 3363.33
1910000 4355.96 27613.6 3292.73 302.662 85.52 3680.91
1912000 4379.89 25672.9 3328.63 348.977 92.7156 3770.32
1914000 4392.28 25973.2 3414.4 351.288 98.2007 3863.89
1916000 4388.91 25826.2 3539.63 366.676 66.9084 3973.22
1918000 4357.14 25095.3 3350.7 265.116 49.5324 3665.35
1920000 4366.78 25908.5 3303.03 320.658 44.4415 3668.13
1922000 4396.83 27766.2 3272.16 270.201 115.875 3658.24
1924000 4386.94 29112.5 3202.8 213.438 117.266 3533.5
1926000 4350.34 28496.2 2818.99 182.93 99.872 3101.79
1928000 4408.26 29330 3077.55 180.642 88.061 3346.25
1930000 4402.69 28177.1 2952.1 169.781 97.3935 3219.27
1932000 4419.55 29193.8 2926.75 130.675 109.06 3166.48
1934000 4407.62 26609.7 3245.74 158.111 91.3191 3495.17
1936000 4398.71 26922.1 2883.04 162.581 73.1017 3118.73
1938000 4393.92 27100.3 2932.81 217.996 113.146 3263.95
1940000 4333.27 28819.4 2900.15 178.564 119.4 3198.12
1942000 4278.64 27168.2 2467.99 199.634 136.718 2804.34
1944000 4318.06 26717.4 2734.69 278.615 149.837 3163.14
1946000 4299.34 26793 2803.43 302.559 155.065 3261.06
1948000 4320.75 26819.7 2675.66 400.236 85.3704 3161.27
1950000 4338.51 25942.6 2582.53 317.525 81.646 2981.7
1952000 4328.67 25395.5 2574.12 248.721 121.283 2944.13
1954000 4316.98 25452.1 2780.72 359.241 155.071 3295.03
1956000 4370.96 26707.6 2584.23 497.04 94.3718 3175.64
1958000 4378.61 26379.1 2419.55 445.019 49.7854 2914.35
1960000 4362.92 27969.2 2619.16 285.41 50.136 2954.7
1962000 4383.18 29327.6 2811.7 270.735 35.3635 3117.8
1964000 4343.63 28798 2410.25 248.368 37.4337 2696.05
1966000 4301.25 28730.6 2600.82 251.381 40.1663 2892.37
1968000 4226.95 28092 2460.15 300.491 33.212 2793.86
1970000 4234.84 27628.8 2516.67 303.553 62.976 2883.2
1972000 4252.08 27063.7 2435.21 378.965 65.2316 2879.4
1974000 4291.38 28371.9 2480.05 396.455 16.2388 2892.74
1976000 4285.78 26407.6 2571.24 394.788 40.1441 3006.18
1978000 4218.24 26461.4 2593.5 334.714 106.186 3034.4
1980000 4192.99 25913.1 2623.77 382.479 66.3622 3072.61
1982000 4191.36 27300.6 2654.61 363.237 64.1317 3081.98
1984000 4183.18 27403.1 2997.1 245.381 85.6514 3328.14
1986000 4249.75 27489.3 3254.04 277.692 94.7775 3626.51
1988000 4314.71 26611.4 4087.86 209.659 47.7175 4345.24
1990000 4321.24 27359.7 4164.55 224.797 53.603 4442.95
1992000 4353.87 27494.1 4688.91 258.809 59.359 5007.08
1994000 4356.3 27239.9 4602.68 268.691 52.7843 4924.16
1996000 4348.83 27449.6 4313.64 221.939 70.0316 4605.61
1998000 4379.97 28828.9 4303.09 230.769 49.4409 4583.3
2000000 4353.58 29090.4 4660.2 183.637 43.9271 4887.77
2002000 4314.07 28522.2 5052.61 221.824 28.9892 5303.42
2004000 4320.74 27585.2 5342.37 178.726 24.7279 5545.82
2006000 4343.24 27097.9 5280.12 150.856 58.7506 5489.73
2008000 4329.76 25940.5 4595.84 231.523 66.4005 4893.76
2010000 4364.89 25737.4 4593.4 188.903 45.9411 4828.24
2012000 4362.71 27047.7 4651.62 146.301 42.2717 4840.19
2014000 4385.65 27192.8 4732.85 215.066 90.7681 5038.68
2016000 4373.19 27266.5 4671.28 225.674 69.7784 4966.74
2018000 4430.9 27256.4 4935.92 265.974 24.7798 5226.68
2020000 4390.69 25983.7 4835.14 278.115 27.4174 5140.67
2022000 4376.08 26379.1 4664.46 273.087 23.1252 4960.68
2024000 4381.63 25314.8 4836.01 259.456 51.3903 5146.85
2026000 4378.31 26154.3 4713.84 167.038 68.5385 4949.42
2028000 4380.42 26200.2 5025.41 241.131 46.6238 5313.17
2030000 4406.56 28041.1 5096.43 143.519 43.728 5283.68
2032000 4408.77 28845.5 5517.79 183.803 16.4554 5718.05
2034000 4376.73 28452.5 5040.63 275.215 28.4189 5344.27
2036000 4352.72 27048.1 4712.94 144.482 64.9078 4922.33
2038000 4350.93 26262.9 4694.35 164.854 87.5941 4946.79
2040000 4395.17 26153.8 4655.71 184.997 95.7899 4936.5
2042000 4381.89 26042.4 4799.43 173.819 114.945 5088.19
2044000 4400.9 26661.9 5306.95 159.387 102.55 5568.89
2046000 4412.32 25698 5617.27 142.388 122.082 5881.74
2048000 4385.81 25715.7 5447.22 187.008 83.4879 5717.72
2050000 4439.95 27840.4 5555.44 257.36 50.7373 5863.54
2052000 4428.19 27251.3 5686.93 209.917 53.3222 5950.17
2054000 4464.21 27316.1 5291.5 238.039 49.6303 5579.17
2056000 4414.86 28419.7 5159.56 294.772 55.9795 5510.31
2058000 4419.45 27152.9 4953.55 254.95 117.77 5326.27
2060000 4435.63 26117.7 5072.47 252.198 125.518 5450.19
2062000 4359.54 26037.6 4993.63 236.281 62.5974 5292.5
2064000 4363.91 24177.9 5475.05 216.676 58.4408 5750.16
2066000 4367.75 24060.9 5701.39 255.849 32.4144 5989.65
2068000 4283.22 24544.4 4937.7 322.038 26.0878 5285.83
2070000 4281.67 24326.3 4816.32 336.952 22.5406 5175.81
2072000 4286.93 25067.1 4805.5 325.956 40.4409 5171.9
2074000 4296.13 23918.3 5053.4 309.428 23.6658 5386.49
2076000 4228.67 22897.7 4277.57 252.499 37.5008 4567.57
2078000 4153.51 22677.4 4719.24 304.87 22.0277 5046.14
2080000 4168.75 25142 4116.4 288.505 37.5221 4442.43
2082000 4258.33 25131.4 3978.86 274.592 69.6086 4323.06
2084000 4264.19 24993.9 4390.85 243.125 72.5861 4706.56
2086000 4271.05 25470.6 4517.6 312.294 69.9713 4899.87
2088000 4286.3 25229 4649.61 265.233 47.9085 4962.75
2090000 4273.11 25818.4 5236.26 315.208 53.8746 5605.34
2092000 4233.27 24832.4 4971.24 250.157 57.4247 5278.82
2094000 4292.08 25659.9 4922.81 320.941 112.08 5355.83
2096000 4248.67 24364.3 4827.26 273.302 50.3362 5150.9
2098000 4243.75 24395.2 4610.81 260.187 58.398 4929.4
2100000 4237.34 25242.1 4446.59 394.241 41.7828 4882.61
2102000 4243.22 25536.8 4138.2 303.573 57.9156 4499.69
2104000 4304.02 26541 3784.68 270.464 108.203 4163.34
2106000 4316.82 27249.6 4034.61 179.1 89.5578 4303.27
2108000 4299.08 25173.3 3991.86 162.849 78.9303 4233.64
2110000 4314.61 25591 3744.61 156.115 91.2132 3991.94
2112000 4319.68 25522.7 3677.52 123.211 87.9932 3888.72
2114000 4258.63 24696 3520.18 169.796 64.189 3754.17
2116000 4196.38 25370.8 3118.01 164.737 76.717 3359.46
2118000 4190.93 23976 3424.18 155.945 59.1045 3639.23
2120000 4200.69 25496 3437.84 164.882 103.464 3706.18
2122000 4194.79 25046.2 3633.55 186.144 99.0162 3918.71
2124000 4190.67 23580.5 3698.22 239.655 84.9615 4022.84
2126000 4218.99 24045.9 3513.87 185.224 121.864 3820.96
2128000 4230.03 23925.6 3719.82 204.045 115.797 4039.67
2130000 4265.35 24562.2 3626.86 151.874 76.3134 3855.05
2132000 4210.41 24775.4 3686.44 98.5708 73.2949 3858.3
2134000 4167.52 23209.9 3570.79 122.255 41.9972 3735.04
2136000 4239.39 25107.8 3477.67 163.54 86.5231 3727.74
2138000 4270.19 24668.5 3055.39 219.181 76.9219 3351.5
2140000 4210.14 23580.6 3210.47 218.77 59.7781 3489.01
2142000 4219.21 22914.2 3161.19 213.643 66.6448 3441.48
2144000 4155.64 23829.8 3356.52 320.507 74.0308 3751.05
2146000 4203.7 25007.3 3679.27 355.348 59.893 4094.51
2148000 4202.7 25332.8 3610.95 475.976 47.9058 4134.83
2150000 4165.46 25004.3 3526.02 360.435 17.6027 3904.05
2152000 4156.74 25667.8 2936.46 452.226 30.2529 3418.94
2154000 4170.92 26282.3 2901.64 464.378 28.2914 3394.31
2156000 4214.47 25354.4 3283.1 456.533 53.6829 3793.31
2158000 4226.97 25295.8 3328.63 445.643 44.7841 3819.06
2160000 4194.07 25382.6 3243.89 367.276 29.3429 3640.5
2162000 4246.21 23933.4 2716.21 341.423 31.1698 3088.8
2164000 4283.85 25192.7 2543.72 400.395 26.5482 2970.66
2166000 4292.9 26200.2 2544.01 373.412 46.8256 2964.24
2168000 4265.94 24774.9 2760.08 341.471 55.3532 3156.9
2170000 4331.01 24963.8 3226.07 398.943 34.6289 3659.64
2172000 4276.59 23082.4 2951.2 360.876 48.1232 3360.2
2174000 4387.27 25614.1 2799.11 371.619 33.0744 3203.8
2176000 4431.75 25458 2524.71 379.504 45.9739 2950.19
2178000 4393.67 25478 2378.26 323.933 54.9958 2757.19
2180000 4347.82 26422 2615.99 349.061 70.0124 3035.06
2182000 4381.01 27757.6 2665.71 347.936 92.4719 3106.12
2184000 4352.34 27726.8 2195.66 256.344 108.142 2560.14
2186000 4358.12 26541.6 2076.02 301.482 63.2553 2440.76
2188000 4293.42 25313.7 2014.37 255.605 73.1375 2343.11
2190000 4277.52 26108.8 2171.35 158.663 105.166 2435.18
2192000 4274.29 25750.8 1849.16 166.896 132.193 2148.25
2194000 4275.8 25955.9 1917.68 283.009 109.466 2310.15
2196000 4329.51 24091.3 1754.61 260.647 94.0544 2109.31
2198000 4314.73 25334.7 1508.27 260.836 97.2761 1866.38
2200000 4373.37 24338.2 1547.23 209.945 101.26 1858.44
2202000 4387.24 24477.2 1685.13 195.551 87.0733 1967.75
2204000 4398.32 24695.6 1801.34 197.373 69.5008 2068.21
2206000 4397.97 26270.8 1953.96 339.006 54.94 2347.91
2208000 4416.77 26210.9 2034.11 333.188 78.219 2445.52
2210000 4482.13 25661.8 2070.15 273.746 77.7627 2421.66
2212000 4439.59 25544.8 2220.14 137.702 113.035 2470.88
2214000 4455.9 24223.1 2092.51 174.513 88.9338 2355.95
2216000 4459.89 25396.3 2136.02 202.597 106.533 2445.15
2218000 4438.87 25874.5 2332.36 230.908 82.2394 2645.51
2220000 4415.11 26067.9 2338.52 309.516 96.1293 2744.17
2222000 4466.66 25303.6 2206.94 316.088 113.965 2637
2224000 4467.47 25595.3 2474.04 241.492 150.966 2866.49
2226000 4485 25110.5 2352.03 249.706 168.618 2770.35
2228000 4504.85 26548 2110.53 405.835 210.197 2726.56
2230000 4470.41 24930.2 2223.96 387.344 230.085 2841.39
2232000 4443.42 25741 2318.36 364.008 161.713 2844.08
2234000 4379.13 24846.2 2092.89 405.692 163.629 2662.21
2236000 4360.43 24612.2 1917.1 321.365 174.928 2413.4
2238000 4341.66 25297.4 1938.68 255.227 211.068 2404.98
2240000 4401.52 27748.5 1923.89 330.055 157.773 2411.71
2242000 4405.76 27530.8 1937.87 297.207 194.598 2429.68
2244000 4384 26204 2058.62 287.55 259.777 2605.95
2246000 4424.99 26999.9 1840.71 335.925 229.215 2405.85
2248000 4413.24 26774.5 1651.47 376.845 131.385 2159.7
2250000 4395.67 27616.3 1697.26 369.223 144.348 2210.83
2252000 4352.86 27377.1 1672.73 347.104 155.328 2175.16
2254000 4362.96 26842.5 1558.76 538.069 150.738 2247.57
2256000 4366.73 26988.7 1651 420.918 151.774 2223.69
2258000 4409.11 27539.2 1650.88 530.742 109.082 2290.7
2260000 4373.6 28508.2 1677.12 585.041 136.113 2398.28
2262000 4355.26 26055 2302.17 588.315 114.781 3005.27
2264000 4367.67 26137.7 2352.71 541.95 105.469 3000.12
2266000 4379.15 24496.9 2505.75 516.396 123.363 3145.5
2268000 4406.85 24704.8 2311.91 406.765 157.585 2876.26
2270000 4409 24503.1 2159.83 359.393 170.973 2690.19
2272000 4407.21 24809.9 2208.55 320.074 108.869 2637.49
2274000 4379.34 26085.9 2090.32 355.467 139.672 2585.46
2276000 4387.02 25753.3 2019.24 453.525 155.574 2628.34
2278000 4438.73 27802.7 2035.27 344.134 130.433 2509.84
2280000 4480.78 28421 2060.24 358.098 150.908 2569.25
2282000 4480.07 27510.9 2549.76 407.296 143.315 3100.37
2284000 4500.03 28555.7 2469.66 423.086 119.497 3012.24
2286000 4435.37 27420.5 2473.79 381.283 61.3536 2916.43
2288000 4375.83 26217.4 2532.3 500.136 79.1734 3111.61
2290000 4438.38 27475.6 2558.61 537.841 63.0674 3159.52
2292000 4425.44 26837 2348.71 606.007 70.3445 3025.06
2294000 4474.75 25482.6 2238.73 503.914 82.0036 2824.65
2296000 4461.32 24759.8 2108.38 564.505 43.1697 2716.05
2298000 4469.01 25666.6 2235.97 691.481 84.2437 3011.69
2300000 4501.32 25195.6 2261.72 699.36 38.8006 2999.88
2302000 4458.94 25034.6 1979.08 718.017 32.5194 2729.62
2304000 4443.62 25593.7 1922.75 609.945 38.8883 2571.58
2306000 4420.7 25119.3 2030.08 560.614 61.5779 2652.27
2308000 4453.38 25778.4 1959.26 607.281 75.8403 2642.38
2310000 4425.76 26292.1 1731.37 614.327 58.7553 2404.45
2312000 4461.38 25561.2 2063.8 496.33 67.8867 2628.02
2314000 4441.1 24377.1 1713.64 603.592 76.4655 2393.7
2316000 4404.68 26436 2139.59 596.281 40.498 2776.37
2318000 4415.52 25659.3 2012.87 606.544 63.2289 2682.64
2320000 4451.46 25499.7 2144.93 604.308 66.3644 2815.6
2322000 4503.03 27265.1 2298.68 691.818 55.4187 3045.92
2324000 4463.15 27039.7 2325.1 757.215 60.2401 3142.55
2326000 4490.77 27495.3 2385 709.535 72.9586 3167.49
2328000 4467.98 27932.9 2564.13 717.288 45.3883 3326.81
2330000 4475.5 27210.8 2293.63 785.992 49.017 3128.64
2332000 4455.8 26269.6 2374.52 747.425 46.0068 3167.95
2334000 4493.24 26859.5 2542.9 705.282 50.0765 3298.26
2336000 4554.84 27238.4 2728.88 684.597 62.4955 3475.97
2338000 4557.09 27951.3 2682.78 724.801 70.1081 3477.69
2340000 4569.83 27850.1 2346.5 749.41 37.2127 3133.13
2342000 4539.23 26643.8 2484.57 666.395 61.5637 3212.53
2344000 4556.96 26887.9 2511.61 662.685 103.048 3277.34
2346000 4561.6 27409.6 2571.82 764.924 82.3908 3419.14
2348000 4509.8 25995 2591.2 652.047 75.8101 3319.06
2350000 4438.15 26466.9 2468.1 648.535 83.1797 3199.81
2352000 4475.86 27264 2575.78 540.35 55.7656 3171.9
2354000 4483.66 28312.6 2431.13 474.458 62.3584 2967.95
2356000 4469.36 29398.2 2545.01 486.292 24.5941 3055.89
2358000 4388.07 28349.8 2666.98 422.879 20.4248 3110.29
2360000 4392.39 27837.6 2777.5 400.384 14.5515 3192.44
2362000 4402.68 26807 3061.11 349.144 15.2577 3425.51
2364000 4354.62 26885.8 3009.61 301.876 36.3528 3347.84
2366000 4299.69 27248.2 2542.2 317.162 78.7209 2938.08
2368000 4336.86 28237.9 2467.11 352.545 41.6351 2861.29
2370000 4329.27 28485 2304.34 200.124 33.791 2538.25
2372000 4358.31 29018.6 2741.97 201.052 41.1574 2984.18
2374000 4403.6 27570.6 2585.31 182.069 38.8748 2806.25
2376000 4356.3 27222.6 2542.44 189.553 65.8791 2797.87
2378000 4397.43 27984.4 2622.96 172.26 19.6733 2814.9
2380000 4401.99 27265.6 2581.55 157.084 33.7517 2772.38
2382000 4451.34 27906.4 2589.25 149.579 51.7109 2790.54
2384000 4477.63 26858.3 2771.75 156.217 43.9275 2971.9
2386000 4443.95 26952.9 2340.44 133.86 65.6774 2539.98
2388000 4460.67 27320.1 2290.94 150.47 56.5066 2497.92
2390000 4464.73 27583.6 2195.82 168.908 53.2258 2417.95
2392000 4423.37 26574.7 2160.11 230.276 76.8288 2467.21
2394000 4462.01 26513 2490.7 230.88 63.3543 2784.93
2396000 4467.13 29236.6 2834.84 263.682 96.116 3194.64
2398000 4517.72 29541.1 2892.14 199.423 88.8192 3180.39
2400000 4467.84 27264.9 2928.18 184.604 95.3496 3208.14
2402000 4442.31 27583.2 2814.44 190.175 81.5406 3086.16
2404000 4431.36 26447.8 3080.56 192.878 93.7817 3367.22
2406000 4467.55 27021.6 3479.31 169.884 50.1433 3699.34
2408000 4505.42 25637.9 3282.34 197.996 33.4307 3513.76
2410000 4505.89 26844.1 3105.07 118.538 84.0367 3307.64
2412000 4487.87 27110.3 2972.76 115.256 49.195 3137.21
2414000 4529.89 27194.3 3186.81 170.664 40.2074 3397.68
2416000 4587.54 26129.7 3080.44 182.191 64.5461 3327.17
2418000 4556.98 26559.2 3132.55 250.881 62.6106 3446.04
2420000 4612.22 27223.4 3148.8 197.245 49.4347 3395.48
2422000 4619.63 27384.7 2793.12 225.284 73.2545 3091.66
2424000 4589.36 26274.3 2996.81 225.813 51.6265 3274.25
2426000 4517.71 25606.8 2843.35 215.504 86.3092 3145.16
2428000 4508.67 24446.2 2736.19 180.977 119.119 3036.29
2430000 4620.45 26406.6 2677.85 183.257 131.174 2992.29
2432000 4665.73 25826.3 2590.34 223.132 81.8461 2895.32
2434000 4602.32 25799.9 2537.48 301.217 27.6208 2866.32
2436000 4653.06 26146 2655.44 321.068 30.5967 3007.11
2438000 4658.56 26595.9 2363.06 301.32 26.8164 2691.19
2440000 4618.16 25771.6 2382.51 282.708 46.9092 2712.13
2442000 4548.54 26531.2 2493.42 208.07 37.6299 2739.12
2444000 4530.63 25522.4 2480.52 159.454 51.9844 2691.96
2446000 4519.93 25627.6 3025.48 125.589 51.0513 3202.12
2448000 4506.05 25094.6 2656.79 129.481 57.3582 2843.63
2450000 4545.77 25242.3 2988.49 207.173 74.5575 3270.22
2452000 4560.73 24551 2818.29 221.366 77.3616 3117.02
2454000 4557.89 25671.2 2587.45 191.51 95.7745 2874.74
2456000 4586.02 25447.9 2684.71 178.813 87.5787 2951.1
2458000 4568.91 24488.4 2867.89 244.462 52.8344 3165.18
2460000 4606.7 25092.3 3317.08 231.053 89.6501 3637.78
2462000 4640.34 25592.2 3219.22 272.743 55.7462 3547.71
2464000 4614.17 26438.5 2807.32 401.255 81.6676 3290.25
2466000 4627.95 26860.3 2823.73 433.541 58.8933 3316.17
2468000 4585.28 25371.9 2773.71 515.362 59.0504 3348.12
2470000 4606.89 26332.4 2528.57 491.855 47.5633 3067.99
2472000 4605.18 26277.2 2942.44 620.876 36.9591 3600.28
2474000 4610.33 26851.9 3231.2 491.243 48.5741 3771.02
2476000 4542.94 26763.6 2894.87 543.421 69.8697 3508.16
2478000 4488.15 25394.5 2709.68 624.324 106.322 3440.32
2480000 4440.77 25415.6 2597.17 570.822 124.269 3292.26
2482000 4466.61 25358.3 2562.35 671.373 62.9976 3296.72
2484000 4554.91 27121.5 3160.72 542.317 46.9325 3749.96
2486000 4558.36 26664.1 3587.58 587.678 55.0344 4230.3
2488000 4562.72 27571.6 3592.93 565.686 82.0577 4240.68
2490000 4614.59 26281.4 3577.25 519.76 75.9228 4172.93
2492000 4575.45 26636.4 3476.59 537.12 37.1291 4050.84
2494000 4577.1 27556.6 3601.92 483.3 93.2708 4178.5
2496000 4611.17 27872.8 3696.12 389.516 114.992 4200.63
2498000 4584.96 27485.2 3607.93 398.165 75.8616 4081.96
2500000 4605.88 26709.7 3518.5 338.738 57.6926 3914.93
2502000 4561.5 27014.3 3567.26 290.327 78.8559 3936.44
2504000 4596.03 26840.6 3511.92 451.204 51.5357 4014.66
2506000 4564.46 29732.6 3330.24 337.466 70.5738 3738.28
2508000 4507.46 27983.8 3571.43 292.091 77.0509 3940.57
2510000 4519.93 26834.9 4055.35 365.545 59.7499 4480.64
2512000 4480.46 26875.5 3748 333.273 53.7086 4134.98
2514000 4556.55 25054.8 3644.2 337.591 38.2427 4020.03
2516000 4516.64 25096.4 3635.13 383.39 67.7276 4086.24
2518000 4565.98 26042.8 3425.19 368.669 74.9334 3868.79
2520000 4633.51 25986.2 3319.88 376.323 66.1312 3762.33
2522000 4639.24 26468.2 3548.16 395.771 68.4197 4012.36
2524000 4644.79 24645.4 3902.73 387.598 34.5171 4324.84
2526000 4631.31 25526.8 3693.34 359.066 68.8486 4121.26
2528000 4642.76 25941.8 3612.44 445.494 35.8298 4093.77
2530000 4652.06 26288.4 3074.32 540.214 47.4836 3662.02
2532000 4659.58 26896.7 2853.4 373.688 90.653 3317.75
2534000 4656.04 26569.2 2904.21 336.991 108.523 3349.72
2536000 4657.41 27918.4 2772.89 199.797 152.424 3125.12
2538000 4661.52 26731.5 3046.68 195.633 138.658 3380.97
2540000 4633.78 26787 2469.46 274.392 148.394 2892.24
2542000 4590.65 26402.5 2803.21 263.797 117.111 3184.12
2544000 4560.63 26206.8 2588.48 286.331 84.6095 2959.42
2546000 4596.09 24984.9 2591.35 268.932 93.6328 2953.92
2548000 4631.44 26159.5 2485.53 170.615 124.848 2780.99
2550000 4639.85 25780.5 2149.13 228.663 151.385 2529.18
2552000 4629.81 26527.9 2204.47 192.914 153.471 2550.86
2554000 4648.76 27149.4 2434.21 218.5 124.41 2777.12
2556000 4559.35 27238.9 2462.35 271.87 179.84 2914.06
2558000 4569.91 27897.5 1938.75 300.42 202.846 2442.02
2560000 4594.22 28562.6 1971.09 308.813 155.407 2435.31
2562000 4579.63 27732.2 2000.73 234.121 172.567 2407.42
2564000 4595.46 28145.7 2007.64 230.077 187.617 2425.34
2566000 4623.21 28079.3 2060.63 279.971 151.102 2491.7
2568000 4586.71 27987.6 2163.46 265.814 147.799 2577.08
2570000 4549.8 28582.9 1957.86 238.98 172.641 2369.48
2572000 4570.77 29093.8 2012.16 399.052 97.873 2509.09
2574000 4605.49 28109.8 2366.58 314.78 141.462 2822.82
2576000 4569.27 28387.2 2037.61 233.476 142.123 2413.21
2578000 4568.3 29052.7 2056.26 247.693 127.384 2431.34
2580000 4572.5 27816 2037.61 205.31 110.179 2353.1
2582000 4584.86 28466.4 2482.48 253.885 63.3153 2799.68
2584000 4515.32 27066.7 2397.81 251.008 69.9644 2718.78
2586000 4524.96 26741.1 2460.61 189.331 126.125 2776.06
2588000 4502.81 27416.6 2710.97 226.321 92.9395 3030.24
2590000 4559.18 26853.6 2666.43 285.97 66.8354 3019.23
2592000 4544.5 26525.4 2612.91 251.558 73.3274 2937.8
2594000 4569.4 27720 2665.85 237.072 95.1312 2998.05
2596000 4573.35 27582.1 2446.5 243.563 89.7838 2779.85
2598000 4585.72 27181 2175.37 224.717 142.472 2542.56
2600000 4661.61 26558.6 2346.37 277.749 135.064 2759.18
2602000 4652.05 28717 2294.62 252.586 90.4483 2637.65
2604000 4649.34 28764.1 2066.63 261.511 100.088 2428.23
2606000 4580.1 28558.5 1698.64 281.446 114.758 2094.85
2608000 4561.28 28375.5 1680.29 370.039 59.3646 2109.69
2610000 4565.19 27512 1930.92 379.717 62.2912 2372.93
2612000 4532.39 27830.2 1707.28 323.586 149.294 2180.16
2614000 4520.83 26852.3 1950.71 254.625 154.704 2360.04
2616000 4461.88 26630.8 1685.13 318.433 120.518 2124.08
2618000 4451.67 26370.3 1728.16 283.615 82.2035 2093.98
2620000 4454.12 26647.5 1564.26 252.279 122.64 1939.18
2622000 4474.86 25756.4 1628.58 367.891 178.79 2175.26
2624000 4494.23 26007.3 1818.16 444.431 185.435 2448.02
2626000 4513.4 25471.5 2154.02 387.881 197.06 2738.96
2628000 4507.49 25780.5 2044.67 361.191 166.93 2572.79
2630000 4548.47 26151.7 2193.4 298.362 134.42 2626.18
2632000 4507.05 25250.1 2058.86 258.031 137.399 2454.29
2634000 4558.68 27265.4 2334.81 253.357 131.447 2719.61
2636000 4580.65 27010.7 2247.27 312.296 123.305 2682.87
2638000 4555.96 27409.6 2181.26 329.721 177.017 2687.99
2640000 4593.08 26368.5 2220.47 358.668 146.239 2725.38
2642000 4570.32 25901.1 2191.21 304.844 88.5247 2584.58
2644000 4534.72 26668.7 1912.17 253.541 76.4272 2242.14
2646000 4561.89 27494 1932.64 249.235 90.6796 2272.56
2648000 4561.09 27389.8 1969.6 270.507 73.691 2313.79
2650000 4536.86 27571.7 2119.62 290.301 39.6239 2449.55
2652000 4505.61 25328 2011.42 239.135 39.8387 2290.4
2654000 4480.59 25463 1885.28 276.583 29.1514 2191.02
2656000 4517.25 26358.7 1768.43 264.369 46.4568 2079.26
2658000 4455.13 25863.7 1611.27 296.919 44.8728 1953.06
2660000 4509.17 27238.9 1603.68 246.48 87.9743 1938.13
2662000 4444.1 25978.8 1805.53 178.741 84.239 2068.51
2664000 4493.31 26495.1 1696.13 243.087 82.27 2021.49
2666000 4448.21 26427.4 1606.52 284.926 72.2617 1963.71
2668000 4471.11 25557.2 1743.59 328.672 68.2661 2140.53
2670000 4489.29 25389.7 1773.1 276.95 89.5661 2139.62
2672000 4531.57 25993.8 1543.73 227.455 73.7402 1844.92
2674000 4461.9 24106.5 1232.31 357.378 69.8466 1659.54
2676000 4528.87 26061.5 1424.6 338.51 92.3537 1855.46
2678000 4494.08 25227.8 1015.71 337.536 104.22 1457.47
2680000 4479.27 23952.6 1057.47 334.351 136.856 1528.68
2682000 4484.26 24378 1342.95 309.801 92.7651 1745.51
2684000 4408.77 24936.8 1460.27 324.217 67.2098 1851.69
2686000 4437.13 22750.4 1248.08 350.172 81.9918 1680.25
2688000 4361.78 23481.3 1066.87 447.089 65.3616 1579.32
2690000 4333.95 23019.9 1292.06 283.024 70.402 1645.49
2692000 4357.63 24365.6 1259.21 235.392 34.7498 1529.35
2694000 4330.39 23959.1 1191.22 313.784 80.5711 1585.58
2696000 4369.75 23617 1156.36 381.386 139.664 1677.41
2698000 4345.27 23592.6 1218.73 387.806 179.037 1785.57
2700000 4309.71 23296.9 1201.87 477.606 166.429 1845.9
2702000 4311.96 24504.1 1360.33 411.425 157.115 1928.87
2704000 4318.56 23565 1384.04 417.617 181.744 1983.4
2706000 4304.24 25545.4 1630.92 498.845 183.378 2313.14
2708000 4300.88 24446.1 1562.87 404.365 96.6943 2063.93
2710000 4244.41 23381 1431.01 294.888 91.8577 1817.76
2712000 4298.31 24232.7 1257.07 271.309 68.9646 1597.34
2714000 4267.48 24137.6 1444.55 234.213 60.6775 1739.44
2716000 4266.55 23761.2 1400.55 295.129 46.1121 1741.79
2718000 4219.72 23529.9 1401.95 372.685 85.7256 1860.36
2720000 4263.37 23162.6 1479.61 356.729 95.1221 1931.46
2722000 4295.68 22874.6 1322.3 322.524 92.0755 1736.9
2724000 4276.45 22902.5 1440.44 210.352 90.7813 1741.58
2726000 4263.92 22971.6 1482.96 230.703 73.2742 1786.94
2728000 4263.9 22113.3 1303.05 230.958 92.2513 1626.26
2730000 4243.33 22345.6 1235.01 278.075 87.5148 1600.6
2732000 4226.55 22546 1160.23 258.721 79.7552 1498.7
2734000 4221.01 22721.5 962.944 372.991 86.5825 1422.52
2736000 4110.89 21252.6 902.883 371.357 94.3257 1368.57
2738000 4116.37 21277.3 995.481 525.53 111.514 1632.52
2740000 4156.17 22963.4 995.218 441.541 128.635 1565.39
2742000 4173.52 22867 1015.65 491.748 131 1638.39
2744000 4184.91 22268.3 1203.9 488.697 112.514 1805.12
2746000 4213.95 22088.5 1387.21 365.135 109.457 1861.8
2748000 4212.99 21365.1 1429.04 451.414 110.29 1990.75
2750000 4244.06 21795.4 1628.02 455.964 99.2118 2183.19
2752000 4252.61 21685.9 1672.43 456.642 119.662 2248.74
2754000 4231.33 21658.7 1635.02 372.73 145.713 2153.46
2756000 4182.79 22413.5 1652.95 493.97 107.932 2254.86
2758000 4165.88 21176.6 1706.69 561.027 100.527 2368.25
2760000 4137.02 21441.8 1808.1 587.827 32.622 2428.55
2762000 4087.03 23236.4 1832.7 507.013 67.3347 2407.05
2764000 4101.96 23252.4 1757.34 483.882 91.4869 2332.71
2766000 4121.97 22890.3 1936.84 703.548 103.025 2743.42
2768000 4150.66 22054.3 1728.51 685.63 136.687 2550.83
2770000 4154.96 21872.6 1621.83 577.25 131.726 2330.8
2772000 4156.55 22746.5 1649.1 515.56 162.726 2327.39
2774000 4150.45 21747.1 1643.24 584.951 169.469 2397.66
2776000 4208.51 23231 1692.29 546.578 154.975 2393.84
2778000 4206.65 22559.3 1832.89 514.406 167.662 2514.96
2780000 4186.56 21999.2 2025.89 473.329 114.341 2613.56
2782000 4175.75 21973.7 1822.35 356.414 88.5517 2267.32
2784000 4166.03 23500 1621.53 351.398 101.763 2074.69
2786000 4183.01 24474.5 1603.22 316.318 119.367 2038.91
2788000 4144.76 23078 1840.45 273.866 92.4243 2206.74
2790000 4151.11 22753.8 1796.19 277.613 76.8784 2150.68
2792000 4131.88 21635.4 1771.85 265.83 124.693 2162.37
2794000 4136.58 21202.6 1729.87 247.89 131.715 2109.47
2796000 4138.47 21985.2 1697.64 309.271 108.015 2114.92
2798000 4144.94 21582 1608.54 395.933 114.712 2119.18
2800000 4114.88 21379.1 1563.81 420.884 112.165 2096.86
2802000 4085.55 20393.7 1486.29 522.023 95.0667 2103.38
2804000 4028.98 20721.3 1203.09 515.06 75.882 1794.03
2806000 4062.49 21959.6 1148.75 463.189 109.512 1721.45
2808000 4084.39 22277.8 1335.23 441.67 135.28 1912.18
2810000 4101.33 22312.9 1209.33 429.299 133.883 1772.51
2812000 4181.53 23476.2 1243.87 419.488 110.31 1773.67
2814000 4226.54 24075 1295.78 428.438 75.4852 1799.7
2816000 4188.16 22393.8 1143.29 332.232 55.8256 1531.35
2818000 4197.03 23537.5 1078.67 390.543 84.4842 1553.69
2820000 4277.73 24471.5 1036.96 547.577 73.2565 1657.79
2822000 4352.21 24310.3 963.859 472.224 142.065 1578.15
2824000 4311.96 24880.2 1002.48 450.083 91.2551 1543.82
2826000 4301.58 23979.3 774.869 490.365 126.215 1391.45
2828000 4342.74 24823.8 642.82 513.667 165.3 1321.79
2830000 4352.71 24605.7 734.76 462.277 197.188 1394.22
2832000 4313.47 24743 783.92 476.355 122.925 1383.2
2834000 4350.72 23844 783.005 510.309 127.61 1420.92
2836000 4405.75 24822.8 862.266 564.22 107.52 1534.01
2838000 4325.12 24744.7 771.953 594.472 131.46 1497.88
2840000 4350.44 24967.3 866.108 597.564 176.299 1639.97
2842000 4312.75 24188 759.738 613.92 134.731 1508.39
2844000 4323.8 23537.5 889.716 493.246 176.539 1559.5
2846000 4314 23470.7 1004.29 588.966 204.463 1797.72
2848000 4319.43 23993.8 1033.54 538.543 164.198 1736.28
2850000 4299.5 23636.9 1028.91 701.381 180.36 1910.65
2852000 4316.79 25279.9 1059.77 521.416 166.376 1747.56
2854000 4329.72 23565.6 1090.18 590.251 183.081 1863.52
2856000 4305.31 23236 981.347 599.942 144.384 1725.67
2858000 4267.57 24028.9 1146.78 457.282 214.384 1818.44
2860000 4297.44 24327 1140.03 592.087 253.037 1985.15
2862000 4220.78 23226.3 853.765 576.883 210.919 1641.57
2864000 4226 23466 906.16 636.026 203.398 1745.58
2866000 4261.57 23760.9 1003.88 516.418 194.986 1715.28
2868000 4285.87 24615.7 1020.6 684.063 304.207 2008.87
2870000 4252.65 23821.8 870.358 592.534 264.342 1727.23
2872000 4284.08 24031.2 858.044 688.486 293.073 1839.6
2874000 4285.21 24722.7 924.83 635.516 233.698 1794.04
2876000 4339.27 23635.9 871.597 693.705 240.511 1805.81
2878000 4338.45 25122.5 854.692 731.99 221.347 1808.03
2880000 4298.18 23091.2 944.114 638.201 285.438 1867.75
2882000 4312.29 24110.2 773.113 479.224 208.912 1461.25
2884000 4343.24 24919.7 1022.18 561.067 171.61 1754.86
2886000 4312.94 25291.8 854.571 544.289 240.218 1639.08
2888000 4254.33 25224.6 813.89 583.232 274.925 1672.05
2890000 4345.07 26400.4 770.822 754.305 252.941 1778.07
2892000 4329.4 26388 789.852 653.636 210.563 1654.05
2894000 4346.98 26018.3 911.827 773.088 137.274 1822.19
2896000 4303.41 25123.5 910.797 718.251 158.376 1787.42
2898000 4353.98 27028.5 845.518 653.511 163.963 1662.99
2900000 4323.53 24818.5 747.926 533.402 161.365 1442.69
2902000 4330.15 24298.2 906.422 504.004 129.124 1539.55
2904000 4378.63 23302 943.598 454.85 138.647 1537.09
2906000 4308.46 22989.3 992.128 481.431 142.163 1615.72
2908000 4335.94 24314.8 1123.91 408.964 234.879 1767.76
2910000 4318.77 23853.2 966.746 395.868 184.738 1547.35
2912000 4312.89 24340 1008.95 370.359 167.745 1547.06
2914000 4311.08 24183.8 998.996 348.532 129.626 1477.15
2916000 4305.36 24558.5 985.266 309.795 139.584 1434.65
2918000 4248.83 24803 869.433 264.405 107.157 1241
2920000 4244.15 25050.4 935.042 267.252 129.921 1332.21
2922000 4261.1 25299.4 898.703 223.234 129.521 1251.46
2924000 4295.64 24909.8 936.265 296.557 147.553 1380.37
2926000 4278.83 25184 853.56 304.65 126.833 1285.04
2928000 4311.15 24112 756.183 329.21 203.758 1289.15
2930000 4278.42 25152.4 765.798 318.645 218.989 1303.43
2932000 4370.18 26987.8 1040.26 327.051 201.319 1568.63
2934000 4280.41 26986.8 934.919 408.934 154.693 1498.55
2936000 4282.4 26786.8 822.133 371.723 215.49 1409.35
2938000 4277.86 25659.7 932.113 539.45 195.529 1667.09
2940000 4234.26 25488.4 1005.9 567.883 128.655 1702.43
2942000 4191.23 25481.8 890.582 660.91 184.907 1736.4
2944000 4179.78 26252 946.995 761.287 127.203 1835.49
2946000 4173.11 27371.6 962.316 810.841 156.324 1929.48
2948000 4209.22 26010.4 934.478 656.043 181.531 1772.05
2950000 4240.79 26365 1070.85 659.303 172.97 1903.13
2952000 4255.11 27588.8 985.866 767.264 117.841 1870.97
2954000 4365.61 28808.8 1128.89 735.952 126.115 1990.96
2956000 4335.31 28455 1312.9 881.325 102.005 2296.23
2958000 4360.57 28382 1295.57 857.534 57.1443 2210.25
2960000 4374.94 27999.9 1179.43 891.072 61.8816 2132.39
2962000 4445.68 27464.3 1198.51 937.502 54.76 2190.77
2964000 4458.89 27245.2 1149.12 993.345 85.6702 2228.13
2966000 4412.38 28256.3 1108.86 991.347 127.329 2227.53
2968000 4387.19 28605.2 1131.69 870.451 129.899 2132.04
2970000 4359.45 27140.5 1070.21 625.306 108.878 1804.39
2972000 4380.2 26878.7 1124.72 769.567 101.862 1996.15
2974000 4364.72 26172.7 1140.79 776.518 79.1313 1996.44
2976000 4369.83 26420.7 1227.53 671.783 75.5169 1974.83
2978000 4423.48 26847.2 1369.14 598.49 64.1271 2031.76
2980000 4406.12 27850.5 1380.4 747.23 63.4061 2191.04
2982000 4373.61 28964.2 1204.3 758.571 86.7766 2049.65
2984000 4314.89 26928.7 1081.96 663.793 59.733 1805.49
2986000 4281.97 27518.8 1189.3 707.455 43.3254 1940.08
2988000 4280.39 27426.6 1316.4 680.334 50.5832 2047.32
2990000 4237.88 26577.9 1434.9 640.765 47.7508 2123.42
2992000 4220.78 26045.6 1530.15 581.135 50.2902 2161.58
2994000 4219.78 26594.1 1524.5 552.492 42.3915 2119.38
2996000 4275.72 27578.2 1450.26 448.007 82.3886 1980.66
2998000 4260.64 26914.6 1321.37 492.601 107.613 1921.59
3000000 4255.13 27100.2 1185.68 512.31 70.9985 1768.99
3002000 4287.18 26911 1244.6 446.36 74.781 1765.74
3004000 4274.25 27998.6 1205.22 481.147 119.377 1805.74
3006000 4262.2 28072.4 1133.31 454.334 88.0514 1675.7
3008000 4238.53 28285.1 1081.64 315.921 182.47 1580.03
3010000 4306.8 29008.3 1219.92 336.742 152.165 1708.83
3012000 4383.11 29209.1 1303.11 457.749 146.819 1907.68
3014000 4309.53 27372.7 1273.68 236.127 196.956 1706.76
3016000 4231.05 26727.7 1506.27 315.549 184.022 2005.84
3018000 4218.29 26051.5 1225.35 239.088 167.638 1632.08
3020000 4173.05 26586.1 1308.86 205.045 117.859 1631.77
3022000 4172.64 24605.5 1202.14 261.385 128.694 1592.22
3024000 4137.39 24241.8 1167.61 202.916 158.936 1529.46
3026000 4139.59 23831.2 1153.34 331.696 216.231 1701.27
3028000 4138.73 24711.8 1016.85 351.754 207.201 1575.8
3030000 4108.58 24661.3 802.024 352.247 156.944 1311.21
3032000 4121.6 24915 972.344 451.828 123.961 1548.13
3034000 4141.03 25497 909.756 402.364 73.1081 1385.23
3036000 4130.93 25696.2 912.034 385.162 101.851 1399.05
3038000 4137.57 24984 820.632 282.347 139.429 1242.41
3040000 4154.03 23758.5 758.92 248.153 57.963 1065.04
3042000 4133.75 23625.1 810.364 222.72 56.1043 1089.19
3044000 4131.13 23705.4 901.059 242.834 85.2964 1229.19
3046000 4144.61 23804.3 791.371 298.394 73.807 1163.57
3048000 4185.94 25006.3 855.554 236.381 114.199 1206.13
3050000 4229.3 25066.1 812.386 212.635 100.988 1126.01
3052000 4247.77 26282.2 723.402 307.956 93.2402 1124.6
3054000 4281.14 24797.5 794.58 229.533 70.3484 1094.46
3056000 4201.88 24873.6 838.311 175.598 88.1362 1102.05
3058000 4184.79 24096.8 750.892 276.903 104.736 1132.53
3060000 4178.15 22358.3 712.426 275.132 161.017 1148.57
3062000 4138.73 22194.2 739.532 296.033 147.614 1183.18
3064000 4186.77 22261.4 644.679 294.562 135.66 1074.9
3066000 4193.88 22636.2 531.913 265.412 145.329 942.654
3068000 4220.75 22364.6 535.24 311.681 172.152 1019.07
3070000 4263.52 21670.4 577.391 355.427 197.177 1129.99
3072000 4341.92 22764.5 502.336 401.48 224.996 1128.81
3074000 4314.1 21370.3 709.295 363.004 138.651 1210.95
3076000 4304.86 22685.8 788.252 430.927 69.5251 1288.7
3078000 4292.08 21752.9 765.834 330.932 168.405 1265.17
3080000 4296.52 22279 715.36 302.788 132.312 1150.46
3082000 4335.51 22955.3 671.73 294.071 217.865 1183.67
3084000 4300.88 20972.3 748.79 433.258 116.701 1298.75
3086000 4304.24 22602.6 974.454 414.49 157.044 1545.99
3088000 4322.2 23583.7 861.287 497.588 105.193 1464.07
3090000 4276.89 22986.7 1082.01 552.92 90.8303 1725.76
3092000 4283.74 22639.7 1154.21 605.754 109.171 1869.14
3094000 4339.26 21958.4 1329.36 573.027 85.4057 1987.79
3096000 4323.3 22525.6 1254.03 567.159 72.6636 1893.85
3098000 4246.74 22362 1160.74 665.096 103.908 1929.75
3100000 4306.01 24157.4 1191.36 573.306 114.567 1879.23
3102000 4352.18 24048 1062.25 372.139 126.279 1560.67
3104000 4355.04 23344.7 1092.54 404.565 96.7216 1593.83
3106000 4342.62 22948.2 1096.82 395.841 116.079 1608.74
3108000 4390.18 23342 1080.27 430.153 111.33 1621.76
3110000 4318.32 22742.8 1232.29 359.607 124.328 1716.22
3112000 4430.32 23728.9 1082.36 435.216 182.475 1700.05
3114000 4433.39 24745.9 1041.4 478.767 140.91 1661.08
3116000 4404.6 24882.8 777.205 461.296 123.869 1362.37
3118000 4396.87 24937.3 709.644 501.006 145.833 1356.48
3120000 4396.41 25412.1 905.947 612.05 201.049 1719.05
3122000 4368.85 24055.4 887.349 630.629 269.841 1787.82
3124000 4363.51 23612.5 919.294 587.53 273.818 1780.64
3126000 4364.74 23965 1014.34 401.605 197.277 1613.22
3128000 4286.5 23740.3 1035.01 347.881 175.303 1558.2
3130000 4293.08 23581.3 1060.96 360.087 145.22 1566.26
3132000 4346.77 26109.8 833.874 283.049 150.066 1266.99
3134000 4382.07 23308.9 1098.91 325.027 129.052 1552.99
3136000 4393.71 25867.1 1023.39 263.23 85.924 1372.54
3138000 4382.61 25145 1077.05 356.549 82.0315 1515.63
3140000 4378.32 24492 1100.51 431.935 153.149 1685.6
3142000 4400.82 25172.6 1036.71 485.308 187.594 1709.61
3144000 4426.08 25459.1 1014.66 519.544 114.905 1649.11
3146000 4443.85 24909.1 1052.81 528.554 170.456 1751.82
3148000 4452.01 24225.1 1008.55 439.033 171.603 1619.19
3150000 4471.7 25508.8 1234 343.986 145.654 1723.64
3152000 4472.89 24577.8 1079.94 295.864 137.654 1513.46
3154000 4494.97 24208.8 1270.75 293.296 91.6167 1655.67
3156000 4541.78 25595.7 1235.18 261.462 60.6068 1557.25
3158000 4556.99 25473.5 1221.27 256.483 77.5593 1555.31
3160000 4516.95 25631.5 1111.38 267.209 56.6224 1435.21
3162000 4474.74 24878.4 947.222 359.521 61.5917 1368.33
3164000 4428.57 25820.6 996.75 279.526 64.4536 1340.73
3166000 4443.76 25173.5 916.746 266.893 85.5971 1269.24
3168000 4484.3 25220.5 1023.13 298.674 82.0714 1403.88
3170000 4415 23541.4 963.885 326.062 105.298 1395.24
3172000 4390.66 23999.3 717.238 266.516 115.368 1099.12
3174000 4394.59 24720.1 776.274 195.633 104.038 1075.95
3176000 4335.36 23779 858.48 218.397 135.508 1212.39
3178000 4323.23 23361.6 883.935 234.312 163.731 1281.98
3180000 4369.67 24880.1 957.881 211.115 189.186 1358.18
3182000 4327.33 23581.8 771.649 276.376 126.588 1174.61
3184000 4272.38 23924.1 803.862 318.871 87.6084 1210.34
3186000 4270.5 23762.7 851.6 331.76 104.461 1287.82
3188000 4273.39 24207.7 663.455 212.905 114.306 990.666
3190000 4334.24 23620.2 680.509 297.457 71.6301 1049.6
3192000 4344.9 23409.7 765.423 256.187 80.6867 1102.3
3194000 4312.23 23419.3 906.401 199.578 120.459 1226.44
3196000 4340.54 23267.5 1002.7 187.438 147.91 1338.05
3198000 4315.01 24475.3 956.171 180.535 163.653 1300.36
3200000 4323.92 25005.1 1171.8 254.696 117.284 1543.78
3202000 4345.48 25104.8 1118.35 255.271 102.455 1476.08
3204000 4373.93 24469.6 1228.3 291.771 79.1968 1599.27
3206000 4329.93 24922.6 1134.51 323.073 135.798 1593.38
3208000 4357.76 25399.7 1027.01 249.245 71.1412 1347.39
3210000 4398.88 26751.5 1153.35 213.968 83.1786 1450.49
3212000 4344.87 25872.3 1152.8 217.505 69.9914 1440.29
3214000 4320.91 24280.1 1144.45 183.218 81.5762 1409.25
3216000 4376.27 24823.6 1283.06 154.253 94.7439 1532.06
3218000 4409.19 24885.2 1175.44 169.196 96.1091 1440.75
3220000 4413.27 25338.4 1241.19 144.353 106.795 1492.34
3222000 4412.47 25319.9 1101.5 145.165 133.144 1379.81
3224000 4430.8 24466.8 1043.67 157.499 95.7068 1296.87
3226000 4418.03 25498.6 1180.58 217.543 68.848 1466.97
3228000 4460.56 24791.5 1240.04 203.858 50.3535 1494.25
3230000 4455.78 24010.1 1067.28 281.754 49.1858 1398.22
3232000 4452.8 25665.4 1091.97 282.192 54.8871 1429.05
3234000 4503.49 25585.7 981.134 288.655 69.2311 1339.02
3236000 4416.66 25313.4 1057.56 247.043 115.716 1420.32
3238000 4444.99 24821.7 1104.54 242.987 144.146 1491.67
3240000 4481.51 24180.4 1180.41 194.726 123.91 1499.04
3242000 4473.31 24621.7 1076.31 184.227 72.4434 1332.98
3244000 4498.69 24933.6 1153.36 128.736 85.8173 1367.91
3246000 4543.18 24485 1046.17 128.938 104.184 1279.29
3248000 4581.38 24463.1 966.21 169.692 109.78 1245.68
3250000 4470.87 24016 1037.37 202.355 45.6685 1285.39
3252000 4428.53 25264.3 1035.93 116.585 65.7468 1218.26
3254000 4400.6 25159.9 993.058 135.674 59.5702 1188.3
3256000 4341.67 23950.7 1014.67 146.646 55.063 1216.38
3258000 4362.35 24372.5 931.078 176.984 56.2169 1164.28
3260000 4320.36 24358.9 870.137 130.293 74.3001 1074.73
3262000 4312.65 25553.7 751.317 121.278 68.1721 940.767
3264000 4347.39 26817.7 669.72 130.036 50.8302 850.587
3266000 4354.33 26010.4 829.903 107.793 66.7975 1004.49
3268000 4305.48 25115.9 841.336 106.511 81.647 1029.49
3270000 4318.11 25450.4 873.491 98.1501 70.6672 1042.31
3272000 4396.92 26149.3 869.39 164.699 82.2125 1116.3
3274000 4329.22 24390.4 896.668 98.8584 55.749 1051.28
3276000 4405.98 25970.2 883.188 127.166 65.9856 1076.34
3278000 4477.37 27262.2 801.082 114.749 94.5134 1010.35
3280000 4453.23 28387.5 764.878 147.035 90.1246 1002.04
3282000 4439.2 29943.4 624.435 127.07 77.1551 828.66
3284000 4424.8 29912 809.356 115.82 60.5501 985.726
3286000 4423.8 30566.8 906.949 102.784 59.2487 1068.98
3288000 4334.6 28342.9 1114.29 147.145 61.8628 1323.3
3290000 4388.33 27923.7 1050.31 147.713 47.6644 1245.69
3292000 4359.07 27901.8 942.875 169.134 47.2199 1159.23
3294000 4381.85 28453.1 1057.63 217.978 52.3159 1327.92
3296000 4433.05 28669 979.029 233.692 61.8163 1274.54
3298000 4397.69 28823.9 906.566 259.975 83.9293 1250.47
3300000 4503.3 28872.7 996.069 294.546 94.6047 1385.22
3302000 4502.79 29349.7 1280.63 289.831 76.7085 1647.17
3304000 4543.24 30189.7 1177.12 246.048 69.796 1492.96
3306000 4548.34 30906 1277.41 240.748 92.18 1610.34
3308000 4596.44 31585.8 1188.66 160.771 102.64 1452.07
3310000 4602.25 29648.1 1289.47 199.162 94.9749 1583.61
3312000 4501.23 28192.6 1399.69 183.438 58.7249 1641.85
3314000 4465.08 28278.8 1361.49 267.708 42.9156 1672.11
3316000 4520.68 30022.2 1174.71 306.69 55.2035 1536.6
3318000 4511.89 29840.1 1079.68 292.866 59.7234 1432.27
3320000 4444.45 28380.3 1135.03 264.15 81.267 1480.45
3322000 4516.12 29666.1 1189.04 213.499 46.9579 1449.49
3324000 4581.59 30165.8 1066.1 273.229 40.5435 1379.87
3326000 4605.68 28269.2 1105.91 336.48 28.7957 1471.19
3328000 4630.53 28761.5 1193.65 387.898 28.6149 1610.17
3330000 4588.23 27873.8 1107.7 284.517 38.7806 1431
3332000 4611.34 27068.8 1157.97 230.689 71.7321 1460.39
3334000 4614.58 27876.2 1136.98 300.356 38.7994 1476.14
3336000 4557.94 28621.7 1121.54 356.029 49.0085 1526.58
3338000 4535.2 27458.6 1006.42 390.246 52.4216 1449.08
3340000 4503.44 27877.5 994.674 313.287 93.1484 1401.11
3342000 4468.33 28127.9 925.933 435.714 68.1974 1429.84
3344000 4463.69 27155.8 988.798 411.461 45.5268 1445.79
3346000 4493.41 27736 1111.81 488.554 34.6017 1634.96
3348000 4550.72 29621 1178.77 381.838 43.4237 1604.03
3350000 4535.52 29047.7 1180.55 366.339 48.3601 1595.24
3352000 4510.65 28241.6 1302.72 306.691 68.2233 1677.64
3354000 4515.44 27507.5 1307.75 268.939 76.9863 1653.67
3356000 4526.41 27970.2 1529.03 167.481 147.047 1843.56
3358000 4496.03 27951.4 1445.42 248.42 112.916 1806.75
3360000 4482.01 28400.9 1411.05 208.795 134.844 1754.69
3362000 4518.79 28913.1 1358 240.949 161.221 1760.17
3364000 4515.9 28236.2 1228.19 208.746 168.961 1605.9
3366000 4464.78 29333.8 1389.48 234.608 118.13 1742.22
3368000 4467.01 27474.2 1311.52 208.702 137.214 1657.43
3370000 4474.05 27984.3 1561.62 186.908 104.064 1852.59
3372000 4447.88 28951.6 1484.21 219.89 90.8202 1794.92
3374000 4475.7 28244.2 1175.27 241.975 51.5123 1468.76
3376000 4425.32 28141.3 1152.4 270.366 54.3949 1477.16
3378000 4427.58 29230.2 992.42 137.666 87.0395 1217.13
3380000 4450.13 27895.7 1059.8 173.114 114.129 1347.05
3382000 4437.04 27741.1 1471.37 151.348 97.6908 1720.41
3384000 4394.31 27342.9 1471.65 193.65 54.0472 1719.35
3386000 4431.43 27738.8 1867.03 171.134 27.6198 2065.79
3388000 4499.86 28333.3 1561.41 231.864 23.7634 1817.03
3390000 4510.4 27086.1 1522.92 195.057 21.9668 1739.95
3392000 4502.75 27198.2 1473.38 109.416 49.2622 1632.05
3394000 4427.56 26764 1224.08 189.264 32.9028 1446.24
3396000 4330.05 26654.4 1092.78 211.37 40.5674 1344.72
3398000 4403.27 26456.5 1240 287.689 22.9821 1550.67
3400000 4392.52 26606.7 1587.88 226.065 52.5035 1866.44
3402000 4418.6 26031.9 1540.35 236.282 52.6455 1829.27
3404000 4437.19 26881.5 1596.2 202.126 79.9538 1878.28
3406000 4436.66 28661.7 1807.04 181.186 76.5078 2064.73
3408000 4403.49 27166.6 1752.68 234.316 121.563 2108.55
3410000 4355.89 25047.4 1726.2 183.886 75.1277 1985.21
3412000 4361.77 25201.7 1654.97 184.768 100.293 1940.03
3414000 4350.05 25567.6 1571.85 154.705 43.9686 1770.52
3416000 4335.61 26334.4 1707.28 217.707 49.7779 1974.77
3418000 4351.21 26879.6 1908.14 150.481 30.9572 2089.58
3420000 4345.15 28188.9 1954.24 156.9 33.6185 2144.76
3422000 4392.73 27864.3 2062.39 165.849 46.598 2274.84
3424000 4372.66 26761.5 1911.72 175.427 78.9848 2166.13
3426000 4400.24 26610.6 1820.43 163.896 102.882 2087.21
3428000 4384.71 26480.8 1740.02 189.011 54.0876 1983.12
3430000 4466.67 26413.6 1943.41 190.059 79.5689 2213.03
3432000 4478.7 25514 2077.94 166.663 59.1173 2303.72
3434000 4471.65 27651.5 1868.5 140.925 116.538 2125.96
3436000 4490.49 27820.7 2020.73 208.748 91.1061 2320.59
3438000 4478.16 25685.7 1909.86 225.765 79.5144 2215.14
3440000 4524.11 28462.2 2070.03 249.887 84.1148 2404.03
3442000 4408.45 27007 2014.94 249.688 120.495 2385.12
3444000 4439.41 26616.2 2151.15 333.499 106.149 2590.8
3446000 4410.92 27013.4 2060.94 403.103 190.523 2654.57
3448000 4462.14 26416.7 2015.31 433.565 111.336 2560.21
3450000 4425.17 26567.9 2017.72 438.11 120.903 2576.73
3452000 4404.4 27888.7 1752.72 457.133 108.092 2317.95
3454000 4425.89 28224.8 2197.34 487.332 168.424 2853.1
3456000 4455.13 28076.6 2158.13 449.363 178.464 2785.95
3458000 4434.06 26362.1 2230.2 441.772 107.159 2779.14
3460000 4362.25 24737.4 2333.34 365.608 95.7564 2794.7
3462000 4351.47 24903 2174.67 318.943 133.122 2626.73
3464000 4358.68 24673.1 2589.46 194.147 175.21 2958.82
3466000 4367.2 24285.8 2404.32 241.572 135.965 2781.85
3468000 4371.08 25388.9 2262.72 223.337 123.606 2609.66
3470000 4370.75 24631.2 2046.45 151.466 110.667 2308.59
3472000 4362.24 25412.8 1721.36 196.035 83.2221 2000.61
3474000 4296.91 24476.5 1654.45 186.506 80.1246 1921.08
3476000 4306.73 25268.3 1894.34 319.724 105.639 2319.71
3478000 4273.87 26358.6 1851.75 279.137 66.6315 2197.52
3480000 4353.09 26779.6 1958.92 410.934 82.3987 2452.25
3482000 4410.62 25691.5 1808.66 445.454 103.624 2357.74
3484000 4350.87 25677.4 1636.27 507.087 123.576 2266.93
3486000 4325.4 24652 1628.38 518.859 130.371 2277.61
3488000 4286.63 23916.2 1512.43 675.034 49.2455 2236.71
3490000 4279.52 22923.9 1755.37 521.437 45.4428 2322.25
3492000 4287.72 23103.7 1840.28 570.816 89.0166 2500.11
3494000 4290.85 22739 1392.45 477.312 103.948 1973.71
3496000 4252.28 22291 1544.15 461.927 114.551 2120.63
3498000 4209.35 23360.7 1624.45 668.226 49.4374 2342.11
3500000 4295.43 24218.4 1578.42 698.308 82.062 2358.79
3502000 4322.05 24447.7 1567.3 595.038 103.005 2265.34
3504000 4342.69 24470.7 1544.73 660.798 76.2766 2281.8
3506000 4315.57 24074.4 1685.35 938.577 68.9457 2692.88
3508000 4285.86 23787.4 1444.22 961.256 58.2466 2463.73
3510000 4348.57 23978.6 1563.42 902.486 61.482 2527.38
3512000 4438.2 24346.1 1582.34 993.444 78.2711 2654.05
3514000 4495.55 26764.2 1498.71 1210.78 68.8476 2778.33
3516000 4449.6 27466.5 1746.82 920.936 113.499 2781.26
3518000 4520.52 26776 1531.6 783.271 113.654 2428.53
3520000 4509.51 26048.3 1325.73 932.624 50.0584 2308.41
3522000 4492.65 26143.9 1219.22 703.001 99.9703 2022.2
3524000 4530.45 26311.5 1312.02 956.816 51.2632 2320.1
3526000 4525.04 25656.3 1161.14 939.862 63.3374 2164.33
3528000 4563.97 26702.6 1377.17 810.515 63.0322 2250.72
3530000 4583.3 28558 1487.55 933.532 88.6833 2509.77
3532000 4502.94 26633.7 1417.49 924.449 84.7862 2426.73
3534000 4522.5 26639.6 1332.59 900.695 79.1065 2312.39
3536000 4503.96 25953.8 1284.44 1052.01 64.2303 2400.67
3538000 4513.87 25001 1117.86 986.123 116.123 2220.1
3540000 4541.84 26757.2 1229.91 851.48 102.064 2183.45
3542000 4527.02 25915.8 1317.2 670.724 103.647 2091.57
3544000 4498.33 26324.2 1433.4 644.601 150.877 2228.88
3546000 4533.28 25324.3 1538.44 563.886 65.1527 2167.48
3548000 4555.82 27594 1448.74 558.398 114.612 2121.75
3550000 4572.93 27859.8 1375.5 382.052 140.096 1897.65
3552000 4543.04 25888.4 1272.7 515.256 145.772 1933.73
3554000 4530.98 25796.1 1170.51 489.14 169.218 1828.87
3556000 4481.67 26527.1 1192.06 551.546 123.03 1866.64
3558000 4520.73 27520 1076.57 533.401 101.003 1710.98
3560000 4530.87 28389.8 1099.4 555.651 81.2376 1736.29
3562000 4590.4 28487 1078.18 569.754 145.012 1792.95
3564000 4589.66 28457.8 838.173 527.701 208.88 1574.75
3566000 4576.13 29002.9 895.108 512.911 117.103 1525.12
3568000 4459.72 28351.6 969.966 529.49 60.9158 1560.37
3570000 4428.13 27376.5 1021.99 580.787 76.7017 1679.48
3572000 4423.62 26660.1 1248.21 417.469 91.0904 1756.77
3574000 4382.91 27009 1220.66 402.247 43.5265 1666.44
3576000 4429.56 27837.5 1122.37 486.254 32.8021 1641.42
3578000 4450.63 28593.5 1158.12 527.504 24.345 1709.97
3580000 4475.88 28119.9 1154.13 467.722 42.0032 1663.86
3582000 4438.88 28251.9 1146.1 496.165 52.6144 1694.87
3584000 4407.97 25860.7 1154.73 468.732 51.2939 1674.75
3586000 4442.53 28374.5 1401.98 395.049 50.5305 1847.56
3588000 4398.59 27278.2 1138.22 376.91 52.2249 1567.35
3590000 4406.41 27310.6 1195.37 292.398 41.2315 1529
3592000 4426.1 27350.9 1163.55 305.095 69.7611 1538.4
3594000 4427.52 25788.1 1179.54 305.322 124.634 1609.5
3596000 4442.01 25861.7 916.264 248.599 202.516 1367.38
3598000 4366.47 25371.3 1151.99 279.901 74.4799 1506.37
3600000 4347.12 25012.8 962.404 248.581 68.8474 1279.83
3602000 4401.74 26258.4 1296.26 260.658 69.3037 1626.22
3604000 4427.74 26554.7 1044.2 354.208 122.347 1520.75
3606000 4427.99 26402 1115.02 389.468 81.3533 1585.84
3608000 4381.88 25668.4 1103.39 380.834 70.2631 1554.49
3610000 4405.13 25975.6 1064.58 371.687 58.3357 1494.6
3612000 4420.99 26142.1 926.68 397.872 86.4218 1410.97
3614000 4426.3 25024.5 952.15 338.574 80.8962 1371.62
3616000 4452.04 25381.1 867.786 468.17 75.453 1411.41
3618000 4423.12 26456.2 786.357 565.155 39.1246 1390.64
3620000 4457.54 28329.4 914.241 577.533 34.443 1526.22
3622000 4443.13 26991.4 937.118 549.206 38.1944 1524.52
3624000 4515.74 28437.7 930.146 454.889 41.0988 1426.13
3626000 4506.21 26705.8 1080.19 487.128 28.4638 1595.78
3628000 4463.09 26095.9 1254.65 560.234 30.4416 1845.32
3630000 4513.47 27315.7 1375.81 622.84 42.2785 2040.93
3632000 4605.97 27148.6 1317.24 596.335 62.4615 1976.04
3634000 4560.45 27311.6 1348.31 632.648 63.0791 2044.03
3636000 4533.19 26307.4 1170.57 667.3 37.4563 1875.32
3638000 4515.51 24565.2 1157.2 688.321 37.529 1883.05
3640000 4508.78 26019.2 1372.09 715.02 66.1187 2153.22
3642000 4514.73 25538.6 1050.96 577.435 87.1031 1715.5
3644000 4518.53 25891.2 1010.68 595.945 74.1365 1680.76
3646000 4565.6 27113.9 1066.24 616.841 69.9412 1753.02
3648000 4550.64 26798.9 1126.1 590.347 56.0376 1772.48
3650000 4608.33 26785.5 1263.84 662.735 45.9107 1972.49
3652000 4602.46 27016.9 1347.1 645.095 81.0828 2073.28
3654000 4620.52 27723.2 1256.83 528.602 71.3194 1856.75
3656000 4601.42 28342.4 1365.97 453.312 75.5597 1894.84
3658000 4599.78 27628 1243.32 515.901 53.2485 1812.47
3660000 4562.19 27871.2 1121.56 465.058 36.4493 1623.07
3662000 4545.87 26870.6 1008.83 694.391 50.7365 1753.96
3664000 4526.8 27565.1 1033.58 694.873 60.0413 1788.5
3666000 4548.06 27251.9 971.923 563.097 60.5209 1595.54
3668000 4596.01 28330.3 1008.93 595.063 41.0677 1645.06
3670000 4584.45 27242.2 983.82 687.412 23.8565 1695.09
3672000 4523.86 26429.6 1082.73 613.459 39.741 1735.93
3674000 4481.24 25958.9 987.003 600.528 65.7348 1653.27
3676000 4532.21 26906.8 1213.65 490.395 54.5206 1758.56
3678000 4599.67 27382.8 1240.63 531.856 40.9112 1813.4
3680000 4646.62 28552.9 1323.72 482.266 72.1438 1878.13
3682000 4705.89 29136.9 1317.5 428.881 59.185 1805.57
3684000 4682.04 27767.7 1090.52 406.563 79.7901 1576.88
3686000 4712.32 28175.3 896.621 359.437 77.5657 1333.62
3688000 4819.35 27211.4 888.168 283.531 94.4352 1266.13
3690000 4809.91 26604.7 936.176 330.423 55.0666 1321.67
3692000 4825.43 27555.6 985.305 298.019 59.309 1342.63
3694000 4821.88 26294 1170.36 387.979 84.5084 1642.85
3696000 4849.23 28082.6 1145.66 384.392 65.2977 1595.35
3698000 4844.75 29038.4 1008.2 307.564 51.4448 1367.21
3700000 4830.4 28071.6 922.594 320.653 53.8341 1297.08
3702000 4814.31 28842.8 939.914 276.146 60.8888 1276.95
3704000 4808.47 28733 1082.38 377.063 23.1905 1482.64
3706000 4753.41 26511.5 886.232 370.672 64.5892 1321.49
3708000 4744.66 29066.3 903.702 512.008 74.7988 1490.51
3710000 4748.39 28683.1 789.546 371.097 73.0293 1233.67
3712000 4714.08 28082.1 815.788 391.75 109.733 1317.27
3714000 4657.98 26809.9 892.192 365.255 122.626 1380.07
3716000 4744.09 27994.6 975.263 394.981 93.2287 1463.47
3718000 4755.82 29505 941.375 378.939 93.5532 1413.87
3720000 4782.85 29196.1 851.718 398.72 133.347 1383.78
3722000 4787.4 29277.9 902.052 397.434 189.045 1488.53
3724000 4722.54 26743.9 759.453 348.733 167.611 1275.8
3726000 4801.65 28636.4 966.268 244.993 125.059 1336.32
3728000 4779.16 28466.4 907.407 341.876 83.5471 1332.83
3730000 4749.78 27617.5 992.497 304.591 143.061 1440.15
3732000 4799.56 27014.9 1013.78 217.515 171.846 1403.14
3734000 4708.02 28111.5 804.308 303.022 164.399 1271.73
3736000 4674.55 27683.8 883.432 239.224 183.905 1306.56
3738000 4708.97 28175 997.006 244.589 172.515 1414.11
3740000 4717 29111.6 911.981 264.481 225.606 1402.07
3742000 4634.86 27267 879.892 309.208 224.864 1413.96
3744000 4604.6 27245.7 912.703 341.51 231.017 1485.23
3746000 4619.77 26614.9 821.222 289.691 184.871 1295.78
3748000 4607.62 27598.1 966.404 243.287 138.745 1348.44
3750000 4613.6 28162.5 780.743 286.809 115.423 1182.97
3752000 4666.31 29868.6 814.28 289.836 100.854 1204.97
3754000 4667.19 29281.5 668.471 369.289 49.2333 1086.99
3756000 4686.36 27945.7 861.507 418.669 28.6152 1308.79
3758000 4720.69 29377.8 853.851 384.719 42.4725 1281.04
3760000 4782.75 28015.5 719.64 324.662 42.3494 1086.65
3762000 4800.52 30093 816.245 304.207 42.3527 1162.8
3764000 4731.12 28630.8 873.99 329.153 39.6811 1242.82
3766000 4725.57 27956.3 745.346 319.4 45.8343 1110.58
3768000 4691.26 26324.5 737.602 328.327 78.4756 1144.4
3770000 4703.19 27979.8 705.274 283.506 81.6599 1070.44
3772000 4699.48 27118.7 665.794 232.368 70.7054 968.867
3774000 4683.28 27742.3 635.627 242.439 96.5447 974.611
3776000 4686.54 26943.6 716.549 191.486 105.664 1013.7
3778000 4636.63 25298.4 659.351 163.83 110.429 933.609
3780000 4616.99 24644.4 722.193 229.639 86.4554 1038.29
3782000 4640.62 24616.6 817.919 261.969 72.4283 1152.32
3784000 4591.46 25707.3 779.581 233.475 96.6729 1109.73
3786000 4581.5 25518.5 712.625 209.321 97.214 1019.16
3788000 4512.55 25034.7 744.418 357.407 64.9508 1166.78
3790000 4504.44 25519.1 726.373 372.045 51.6294 1150.05
3792000 4488.88 25759.1 647.186 307.586 75.2329 1030
3794000 4571.95 25854.3 630.185 259.802 58.6124 948.6
3796000 4573.17 26445.2 747.062 283.807 72.8416 1103.71
3798000 4574.96 25153.3 908.816 287.764 69.259 1265.84
3800000 4555.85 26856.6 826.055 340.924 62.0062 1228.98
3802000 4519.4 25522.9 722.732 266.917 65.94 1055.59
3804000 4546.1 26314.8 698.404 207.964 54.0657 960.433
3806000 4540.4 27529 620.017 263.21 64.776 948.002
3808000 4533.22 26507.1 605.557 274.633 100.054 980.243
3810000 4502.22 25011.6 806.319 275.056 147.59 1228.96
3812000 4541.82 26522.2 869.041 356.187 63.6238 1288.85
3814000 4588.33 26800.6 879.427 282.316 34.9688 1196.71
3816000 4529.93 26453.9 715.415 338.688 35.3509 1089.45
3818000 4531.22 26354.3 701.978 327.869 31.0886 1060.94
3820000 4549.46 27035.1 806.672 375.663 18.8333 1201.17
3822000 4526.44 27493.2 753.959 362.814 46.7791 1163.55
3824000 4540.02 27185 847.591 410.349 25.3669 1283.31
3826000 4521.61 26676.2 900.776 352.387 34.7723 1287.94
3828000 4464.84 25397.6 806.339 383.403 26.5214 1216.26
3830000 4352.12 25261.5 828.186 326.488 21.3283 1176
3832000 4322.61 24658.4 895.777 408.154 39.2496 1343.18
3834000 4358.44 24857.3 806.217 472.757 60.7334 1339.71
3836000 4408.56 25031.5 748.354 390.004 87.6287 1225.99
3838000 4396.22 25347.6 727.813 451.106 82.9652 1261.88
3840000 4431.92 26848.8 697.85 332.464 61.6366 1091.95
3842000 4456.86 27159.4 837.007 435.987 73.3321 1346.33
3844000 4428.28 26746.7 849.083 502.158 57.3421 1408.58
3846000 4419.85 25977.4 893.177 472.317 100.811 1466.3
3848000 4411.36 25459.6 977.03 407.014 82.7743 1466.82
3850000 4364.57 24262.2 1035.87 358.176 50.5476 1444.59
3852000 4437.64 23795.4 991.117 473.057 26.2962 1490.47
3854000 4419.48 24662.6 911.967 433.091 45.714 1390.77
3856000 4428.27 24234.6 1168.37 385.098 48.0372 1601.51
3858000 4421.06 25286.4 1129.33 489.362 39.229 1657.92
3860000 4449.58 26422.3 1134.49 470.299 20.7668 1625.56
3862000 4415.65 27733.6 1074.16 356.282 35.3097 1465.76
3864000 4468.4 25910.3 1001.89 439.118 80.6298 1521.64
3866000 4499.75 26480 1069.5 376.911 112.56 1558.97
3868000 4431.48 26190.7 1252.76 425.202 65.9163 1743.88
3870000 4371.25 26055.7 1052.51 369.639 92.4326 1514.58
3872000 4304.54 26402.8 980.152 387.602 133.044 1500.8
3874000 4253.54 25641.5 1104.35 403.73 59.4 1567.48
3876000 4295.63 25639.7 1165.79 462.415 41.3177 1669.52
3878000 4307.13 25865.7 1145 414.25 65.6087 1624.86
3880000 4303.85 25792.5 1059.39 357.056 64.6708 1481.12
3882000 4318.22 25521.2 1062 309.875 64.8195 1436.7
3884000 4316.78 24341.4 1111.34 299.125 81.2903 1491.75
3886000 4358.2 24682.4 1125.28 342.349 86.0187 1553.65
3888000 4345.15 23574.7 1148.44 274.762 103.712 1526.91
3890000 4329.09 24135.8 1000.86 373.267 125.853 1499.98
3892000 4314.94 22483.5 887.018 386.914 137.578 1411.51
3894000 4369.07 24504.2 804.52 390.492 110.904 1305.92
3896000 4389.53 25282.1 814.8 446.791 120.951 1382.54
3898000 4376.8 25519.9 841.36 367.993 95.6054 1304.96
3900000 4396.14 25744.8 766.607 447.212 54.1171 1267.94
3902000 4379.28 24762.2 763.518 523.623 67.631 1354.77
3904000 4412.12 25172.7 877.537 505.82 76.4241 1459.78
3906000 4362 25797.9 801.614 508.214 30.073 1339.9
3908000 4332.27 24946.2 810.445 525.682 21.7184 1357.85
3910000 4385.67 25255 730.21 510.845 51.6999 1292.75
3912000 4391.15 24952.7 917.671 403.461 73.5515 1394.68
3914000 4333.17 24336.1 953.965 430.074 121.047 1505.09
3916000 4319.78 23779.4 1023.56 295.24 70.2835 1389.08
3918000 4302.54 25607.8 1139.55 421.911 60.6243 1622.08
3920000 4223.33 23855.5 1158.41 313.424 55.4204 1527.25
3922000 4201.63 23243.7 994.218 329.658 31.0555 1354.93
3924000 4246.01 22461.3 943.933 431.592 36.0133 1411.54
3926000 4266.08 23180.9 828.99 476.972 52.187 1358.15
3928000 4245.16 22565.9 755.882 416.485 58.2551 1230.62
3930000 4250.48 23333.6 702.755 316.269 74.7364 1093.76
3932000 4298.88 23487.7 900.068 255.635 82.6783 1238.38
3934000 4226.82 23689.8 1027.22 233.773 45.3433 1306.34
3936000 4285.89 23606.7 1029.83 261.225 58.2911 1349.34
3938000 4328.71 25287.1 953.243 366.612 35.8112 1355.67
3940000 4278.04 26566.4 946.392 434.258 55.0491 1435.7
3942000 4289.59 25063.6 1034.48 365.602 50.4633 1450.55
3944000 4290.44 25668.5 894.97 393.913 24.6847 1313.57
3946000 4268.31 25290.3 1039.44 394.668 37.0057 1471.12
3948000 4245.31 26526.4 953.451 372.794 68.2119 1394.46
3950000 4278.91 25280.4 1012.41 287.579 40.8318 1340.82
3952000 4218.7 23978.2 1086.78 233.534 71.2114 1391.53
3954000 4268.42 23950.1 1149.76 240.235 44.6813 1434.68
3956000 4205.39 23838.1 1103.21 181.509 31.7249 1316.44
3958000 4217.68 24736.4 1206.05 146.464 46.4635 1398.98
3960000 4218.7 22748.4 1046.96 145.65 64.0395 1256.65
3962000 4245.94 23191.9 1094.49 174.044 107.34 1375.88
3964000 4269 23273.3 1147.02 240.288 111.75 1499.06
3966000 4279.52 24432.3 1317.98 202.529 74.9167 1595.43
3968000 4241.15 25676 1279.39 197.395 70.1894 1546.97
3970000 4271.05 23631.7 1423.91 212.591 79.6673 1716.17
3972000 4270.51 23894 1500.42 171.928 78.8935 1751.24
3974000 4276.13 24094 1456.64 203.093 24.3046 1684.04
3976000 4283.4 24802.9 1551.87 218.288 55.5606 1825.72
3978000 4241.44 25590.2 1501.57 208.263 47.3106 1757.14
3980000 4244.26 25685 1373.54 240.06 104.881 1718.48
3982000 4274.66 24186.3 1360.85 202.138 70.1909 1633.18
3984000 4326.21 24910.8 1199.01 204.057 75.4584 1478.52
3986000 4353.15 24222.3 979.688 249.532 67.035 1296.26
3988000 4404.25 24464.9 822.261 227.723 74.2457 1124.23
3990000 4395.02 24317 726.195 277.101 79.4476 1082.74
3992000 4424.38 25869.7 778.847 234.995 93.5665 1107.41
3994000 4408.2 25976.9 752.675 253.948 64.2641 1070.89
3996000 4425.86 26003.5 876.814 228.622 65.6204 1171.06
3998000 4452.4 24649 789.724 254.108 99.7042 1143.54
4000000 4442.18 24885.4 832.671 250.655 71.8949 1155.22
4002000 4395.61 23610.5 756.615 295.514 82.8422 1134.97
4004000 4374.12 21372 851.738 342.83 54.0672 1248.64
4006000 4380.59 22968.9 979.699 243.168 59.3461 1282.21
4008000 4417.7 24641.2 840.85 241.679 36.671 1119.2
4010000 4325.96 25385.7 956.674 159.557 62.5701 1178.8
4012000 4290.7 23725.4 1111.32 133.036 73.4364 1317.79
4014000 4323.65 23837.5 1111.87 172.227 90.1547 1374.26
4016000 4358.51 23932.7 1165.65 158.682 61.0783 1385.41
4018000 4367.79 23490.3 1341.34 122.082 75.1364 1538.55
4020000 4381.58 24743.6 1238.99 137.517 55.0601 1431.57
4022000 4367.63 24770.5 1298.62 157.855 58.2932 1514.77
4024000 4407.62 25867.2 1197.15 138.987 45.4911 1381.63
4026000 4422.44 25311.4 1163.95 183.037 55.0679 1402.05
4028000 4433.32 24670.2 1067.99 136.205 63.0699 1267.27
4030000 4446.51 24227.8 1042.19 97.7883 61.5455 1201.52
4032000 4438.11 24577.9 1195.65 164.217 22.8802 1382.75
4034000 4335.83 24779.6 1112.39 145.319 53.0936 1310.8
4036000 4350.37 24354.1 1021.07 175.406 36.6554 1233.14
4038000 4328.43 23498.1 1114.9 183.186 36.5615 1334.64
4040000 4345.3 24082.3 1033.28 207.813 38.2907 1279.38
4042000 4343.66 23081.2 1118.94 289.097 38.9078 1446.94
4044000 4367.75 23309.8 1224.92 376.398 29.2551 1630.58
4046000 4404.15 23562.1 1130.42 397.033 31.9789 1559.43
4048000 4405.31 23322.2 1212.62 497.051 28.1663 1737.83
4050000 4343.09 22964.9 1363.3 661 32.6297 2056.93
4052000 4308.79 23503.4 1081.92 529.665 56.3935 1667.98
4054000 4316.14 24775.8 1295.35 469.896 54.4025 1819.65
4056000 4322.81 23327.5 1289.7 372.704 42.2815 1704.69
4058000 4339 23378 1289.4 365.661 31.3916 1686.45
4060000 4338.14 24046.1 1303.12 357.798 22.0464 1682.97
4062000 4340.54 22866.4 1170.32 297.794 50.1639 1518.27
4064000 4375.62 23486.2 1056.57 313.937 61.8569 1432.36
4066000 4373.63 24094.5 1162.32 139.399 39.2805 1341
4068000 4336.96 24773.6 1140.85 190.766 97.3916 1429.01
4070000 4317.39 24229.9 966.887 302.185 88.0748 1357.15
4072000 4350.21 25083.2 1004.26 323.795 48.9727 1377.03
4074000 4349.81 25095.3 981.064 208.992 58.3135 1248.37
4076000 4378.7 24603.2 1060.79 353.44 47.7652 1461.99
4078000 4394.79 23909.4 875.737 400.422 65.9201 1342.08
4080000 4377.11 23933.1 1047.57 392.849 79.395 1519.81
4082000 4401.69 25520.6 1138.43 317.754 91.7481 1547.93
4084000 4408.42 24755.1 1278 383.485 99.0336 1760.52
4086000 4466.61 23554.4 1436.75 424.41 40.4892 1901.65
4088000 4430.67 24307.3 1310.92 439.074 73.8009 1823.79
4090000 4481.69 23585.4 1260.57 273.631 82.3666 1616.57
4092000 4484.94 22879.2 1147.68 300.063 105.145 1552.89
4094000 4464.88 21817.7 1247.24 247.678 50.4411 1545.36
4096000 4413.85 21189.5 1314.61 309.664 71.5451 1695.82
4098000 4404.64 21389.8 1090.4 362.816 86.6419 1539.86
4100000 4392.63 22259.7 1184.93 472.466 121.152 1778.54
4102000 4493.51 22930.2 1118.19 476.833 67.2348 1662.26
4104000 4399.75 22509.3 1266.88 375.947 71.4872 1714.32
4106000 4398.86 21070.1 1264.51 255.395 80.7923 1600.7
4108000 4411.72 21837.9 1247.99 248.776 87.4229 1584.19
4110000 4474.89 22726.3 1154.16 307.485 85.2863 1546.93
4112000 4469.11 24346.6 1277.44 295.606 70.443 1643.49
4114000 4536.55 23243 1596.78 326.477 68.75 1992.01
4116000 4560.02 22490.4 1435.8 428.596 74.5768 1938.97
4118000 4576.55 23570.7 1397.47 400.227 76.6936 1874.4
4120000 4597.6 24556.3 1227.76 351.554 79.2538 1658.57
4122000 4629.02 26260.6 1330.45 371.765 83.1215 1785.34
4124000 4736.53 26912.4 1440.58 298.551 60.5773 1799.7
4126000 4777.34 27639.3 1638.56 221.598 42.0442 1902.2
4128000 4762.06 27053 1607.03 265.864 34.5182 1907.41
4130000 4770.3 25825 1581.52 304.933 76.1407 1962.6
4132000 4784.44 25554.2 1461.73 360.749 85.4947 1907.98
4134000 4767.24 24871.9 1565.93 377.297 48.104 1991.33
4136000 4718.71 24345.2 1710.15 280.894 72.4058 2063.45
4138000 4742.91 24747.4 1697.7 403.482 36.3143 2137.5
4140000 4745.05 25784.3 1859.74 412.931 61.9859 2334.66
4142000 4761.7 23930.9 1777.34 571.463 25.892 2374.69
4144000 4720.71 23321.2 1548.82 481.655 58.8812 2089.35
4146000 4721.94 24815.2 1637.04 505.504 84.479 2227.02
4148000 4764.12 26241.5 1504.65 547.479 77.2131 2129.34
4150000 4756.07 25616.7 1641.57 572.49 68.263 2282.32
4152000 4735.22 24644.5 1587.59 439.47 48.6034 2075.66
4154000 4720.74 24993.6 1577.05 408.019 62.9382 2048.01
4156000 4795.9 25100.7 1363.39 438.933 72.3553 1874.68
4158000 4750.34 25820.2 1277.56 409.327 36.0239 1722.91
4160000 4735.31 25692.1 1229 306.169 51.4701 1586.64
4162000 4715.69 25865.3 1123.68 267.247 80.4013 1471.33
4164000 4724.58 26568 1085.15 233.527 107.754 1426.43
4166000 4778.99 28953.4 1076.77 286.528 97.2985 1460.59
4168000 4618.71 27265.2 1114.63 182.649 82.1697 1379.45
4170000 4656.87 27624.7 984.014 284.774 78.8865 1347.67
4172000 4628.7 26499.1 1046.98 278.564 20.202 1345.74
4174000 4597.49 26994.3 1005.71 266.428 40.5622 1312.7
4176000 4617.91 27948.5 911.271 291.622 44.2673 1247.16
4178000 4610.1 28233.6 973.294 358.459 48.6804 1380.43
4180000 4628.51 28322.8 943.094 343.811 23.3966 1310.3
4182000 4622.69 29032.8 922.453 395.924 30.1983 1348.58
4184000 4587.18 28291.9 1002.92 379.109 68.4255 1450.46
4186000 4612.61 28056.1 1073.91 346.806 49.9157 1470.63
4188000 4608.8 28150 1022.78 393.271 74.0135 1490.06
4190000 4638.79 27419.1 879.624 448.49 69.7876 1397.9
4192000 4649.25 28592.8 1016.31 357.619 64.7641 1438.69
4194000 4614.41 27917.7 1136.45 290.694 28.0409 1455.18
4196000 4573.45 25953.3 999.235 291.728 32.4752 1323.44
4198000 4586.44 25589.1 1119.87 305.953 47.3972 1473.22
4200000 4572.41 27160.8 1159.07 320.593 29.7436 1509.4
4202000 4570.07 25979 1090.21 358.759 21.0075 1469.98
4204000 4560.59 25354.6 1002.23 356.164 35.9691 1394.37
4206000 4518.67 25775.3 955.535 323.926 68.4245 1347.89
4208000 4515.61 25912.9 937.078 320.618 76.5567 1334.25
4210000 4521.6 25872.3 890.15 358.944 75.2699 1324.36
4212000 4580.42 26082.9 966.109 241.064 79.8069 1286.98
4214000 4594.18 26334.8 1027.16 244.446 73.5582 1345.16
4216000 4651.09 27129 993.905 260.262 99.4959 1353.66
4218000 4647.31 25976.9 945.197 261.793 133.472 1340.46
4220000 4680.03 24934.7 928.088 265.468 105.111 1298.67
4222000 4610.71 26258.3 992.037 214.022 136.467 1342.53
4224000 4591.77 25590 980.311 178.119 91.0766 1249.51
4226000 4587.11 25112.4 917.222 175.689 147.619 1240.53
4228000 4595.93 24460.9 990.975 245.908 118.623 1355.51
4230000 4592.63 24058.3 1296.99 282.03 79.555 1658.57
4232000 4616.75 24863.3 1087.04 286.529 67.1653 1440.74
4234000 4602.41 24547.4 1194.59 225.638 69.1589 1489.39
4236000 4541.08 24052 1144.9 204.001 27.1599 1376.06
4238000 4490.01 22962.4 968.352 235.506 71.5352 1275.39
4240000 4457.25 22184.2 983.306 234.794 88.5746 1306.67
4242000 4469.57 22164.8 984.46 296.421 141.521 1422.4
4244000 4452.46 22583.7 1049.18 266.852 152.137 1468.17
4246000 4444.37 22700.8 1238.95 266 95.5514 1600.51
4248000 4460.88 24357.6 1093.63 270.49 80.8063 1444.93
4250000 4497.5 24938 975.971 256.075 82.8361 1314.88
4252000 4455.4 24505.2 1007.5 266.177 98.0864 1371.77
4254000 4455.57 24773 851.701 232.825 125.745 1210.27
4256000 4542.93 25328.8 781.281 277.454 126.385 1185.12
4258000 4541.25 25306.3 593.582 284.057 160.263 1037.9
4260000 4537.36 25922.5 729.518 346.929 161.005 1237.45
4262000 4545.66 26206.2 820.149 337.373 187.137 1344.66
4264000 4543.43 25428.2 952.607 228.7 148.439 1329.75
4266000 4567.28 25703.4 1072.49 251.878 103.172 1427.54
4268000 4495.06 24744.3 1338.16 262.132 107.551 1707.85
4270000 4530.12 25117.9 1182.29 238.06 88.2585 1508.61
4272000 4547.99 24564.6 1233.05 211.18 77.1342 1521.36
4274000 4591.62 25744.5 1118.98 188.508 75.9637 1383.45
4276000 4493.18 25249.2 1000.28 152.041 129.539 1281.86
4278000 4500.14 25176.6 1131.12 168.353 127.2 1426.67
4280000 4480.11 24377 1188.92 188.983 122.646 1500.54
4282000 4537.72 26733.2 1101.12 235.387 145.496 1482
4284000 4517.81 25613.4 1296.63 232.022 115.684 1644.34
4286000 4544.41 26334.5 1326.35 232.561 125.387 1684.3
4288000 4550.5 25843.1 1096.91 222.571 90.5461 1410.02
4290000 4611.26 27761.1 926.459 226.402 85.9983 1238.86
4292000 4601.94 26902.3 968.721 209.133 97.7417 1275.6
4294000 4641.23 27978.7 1063.63 184.863 93.5035 1342
4296000 4593.32 26126.3 912.985 258.943 77.3618 1249.29
4298000 4617.17 26389.7 840.828 248.605 96.2507 1185.68
4300000 4653.48 26953 694.28 248.873 131.91 1075.06
4302000 4671.95 27272.8 852.411 233.987 135.076 1221.47
4304000 4596.7 26827.2 760.623 274.182 115.661 1150.47
4306000 4600.46 27020.5 782.934 269.687 126.984 1179.6
4308000 4591.96 26323.6 749.051 233.116 87.7007 1069.87
4310000 4603.66 26115 823.182 249.84 116.227 1189.25
4312000 4548.62 25352.2 769.415 217.429 94.8593 1081.7
4314000 4562.43 24314.3 741.342 181.506 119.356 1042.2
4316000 4543.34 24293.3 738.021 168.072 92.7735 998.867
4318000 4511.45 24958.2 632.72 218.138 61.5564 912.415
4320000 4562.84 25488.5 654.275 307.88 58.7905 1020.95
4322000 4608.95 25691.8 659.317 246.896 67.3242 973.536
4324000 4553.31 23905.7 619.666 269.234 44.4392 933.339
4326000 4598.04 24933.1 707.338 252.558 71.2372 1031.13
4328000 4627.11 27443.2 793.199 277.694 79.4798 1150.37
4330000 4576.76 28563.5 618.251 320.243 56.1601 994.653
4332000 4604.1 27709.2 584.111 250.613 104.501 939.225
4334000 4622.41 28589.8 696.213 366.997 70.8396 1134.05
4336000 4613.26 29510.9 588.505 334.545 102.931 1025.98
4338000 4617.96 29700.7 599.164 385.599 117.79 1102.55
4340000 4590.84 28869.5 463.729 368.996 111.222 943.947
4342000 4612.52 29129.5 500.704 330.428 118.206 949.337
4344000 4607.55 29290.2 610.497 360.803 128.57 1099.87
4346000 4576.39 29071.4 574.91 362.631 152.87 1090.41
4348000 4621.18 29525.9 675.372 466.209 58.8875 1200.47
4350000 4541.64 29930.3 595.103 448.318 99.0153 1142.44
4352000 4593.29 29296.3 546.162 367.311 111.768 1025.24
4354000 4471.75 28478.6 689.584 348.117 109.519 1147.22
4356000 4463.02 27792.6 630.337 332.531 105.298 1068.17
4358000 4528.11 29693.9 633.062 399.892 83.1252 1116.08
4360000 4461.13 29105.9 588.618 432.357 113.184 1134.16
4362000 4495.81 30358.7 669.969 390.893 133.476 1194.34
4364000 4468.87 28613.5 696.525 354.047 149.034 1199.61
4366000 4431.75 29956.9 691.404 496.665 123.477 1311.55
4368000 4469.7 31595.2 723.03 574.596 104.784 1402.41
4370000 4455.94 30185.1 642.351 557.051 130.028 1329.43
4372000 4496.12 29292.9 812.578 709.078 117.76 1639.42
4374000 4459.62 30163 949.156 722.807 103.978 1775.94
4376000 4471.78 29337.3 1041.82 680.104 165.584 1887.51
4378000 4434.66 30386.5 981.576 659.868 123.126 1764.57
4380000 4438.47 29934.8 1111.96 496.961 141.422 1750.34
4382000 4428.59 29254.6 975.712 592.211 158.083 1726.01
4384000 4471.78 27188.5 966.309 602.434 167.696 1736.44
4386000 4472.43 27159.8 944.507 628.217 256.911 1829.64
4388000 4545.68 27603.4 815.251 728.376 285.166 1828.79
4390000 4526.82 28089.3 776.217 582.59 203.697 1562.5
4392000 4534.58 27422.7 629.36 565.472 159.017 1353.85
4394000 4532.69 28640.4 911.521 561.979 145.745 1619.25
4396000 4551.14 28718 1009.42 525.922 164.767 1700.11
4398000 4518.79 28515 949.261 603.318 155.294 1707.87
4400000 4504.93 26785.8 1222.63 550.433 161.729 1934.79
4402000 4561.01 28419.2 1270.71 647.458 135.227 2053.39
4404000 4572.67 28129.6 1230.25 618.319 163.652 2012.22
4406000 4545.27 27257.3 1511.19 634.285 132.09 2277.56
4408000 4520.11 27153.8 1308.59 570.799 125.188 2004.58
4410000 4508.14 27358.9 1518.13 640.019 143.744 2301.89
4412000 4509.72 26386.1 1570.67 643.465 107.644 2321.78
4414000 4481.32 25855.2 1551.08 627.688 121.899 2300.66
4416000 4485.74 26341.7 1713.27 519.773 137.816 2370.86
4418000 4469.84 26673.6 1843.7 433.389 149.877 2426.97
4420000 4495.55 26624.3 2011.39 521.88 143 2676.27
4422000 4515.51 26764.5 1986.73 495.405 192.665 2674.8
4424000 4558.02 26692.1 2443.36 410.204 211.99 3065.56
4426000 4534.42 26053.6 2370.28 344.035 143.203 2857.52
4428000 4526.97 25529.6 2632.78 227.26 157.816 3017.85
4430000 4598.32 27162.5 2256.62 239.453 186.789 2682.86
4432000 4634.62 27142 2194.46 208.722 169.297 2572.48
4434000 4584.99 25722.6 2262.07 198.712 133.453 2594.24
4436000 4519.61 24359.7 2239.04 287.577 105.008 2631.63
4438000 4468.01 25381.5 2096.51 311.877 101.63 2510.02
4440000 4470.06 26175.6 1853.94 248.98 185.306 2288.23
4442000 4505.46 26954.8 1842.08 299.316 154.2 2295.59
4444000 4530.03 27657.9 1940.45 334.186 120.261 2394.9
4446000 4545.88 27238 1877.95 247.784 119.798 2245.53
4448000 4554.48 27054.1 1687.4 223.746 171.094 2082.24
4450000 4600.19 27762 1992.96 293.871 127.033 2413.86
4452000 4647.42 27238.6 2286.54 306.214 127.361 2720.11
4454000 4725.68 28400.5 2075.77 267.925 140.501 2484.2
4456000 4711.77 28383.6 1984.56 268.645 122.028 2375.23
4458000 4726.15 29413.7 1913.17 263.814 173.852 2350.84
4460000 4682.27 29619.1 1792.03 310.675 214.785 2317.49
4462000 4672.49 28685.7 1719.31 314.179 234.416 2267.9
4464000 4711.05 27777.4 1738.86 351.39 160.101 2250.35
4466000 4705.42 28400.1 1749.9 354.915 171.885 2276.7
4468000 4737.72 28481.2 1559.48 323.987 212.495 2095.96
4470000 4738.11 29152.3 1959.68 330.049 188.634 2478.36
4472000 4777.28 29440.9 1789.54 371.914 165.721 2327.17
4474000 4745.61 29867.4 1978.86 314.551 182.567 2475.98
4476000 4838.32 30841.9 2231.26 389.464 157.463 2778.19
4478000 4739.58 29874.8 2121.67 442.609 178.564 2742.84
4480000 4796.33 29764.8 1954.79 447.583 253.214 2655.59
4482000 4769.64 27967.7 1819.72 396.444 319.673 2535.83
4484000 4780.62 28060.4 1912.38 387.686 273.291 2573.36
4486000 4790.52 29072.4 1989.1 448.005 276.1 2713.2
4488000 4721.47 28720.9 1727.38 523.171 328.512 2579.06
4490000 4705.2 28072.2 1985.35 476.625 364.417 2826.39
4492000 4737.45 28407.6 1615.48 417.611 314.545 2347.63
4494000 4750.89 28671.7 2024.6 387.625 334.3 2746.53
4496000 4739.48 27023.3 1651.09 510.829 259.584 2421.5
4498000 4736.55 28853.1 1771.36 584.634 165.196 2521.19
4500000 4772.98 29018.5 1659.75 612.652 181.257 2453.66
4502000 4756.49 29621.9 1633.56 567.887 187.368 2388.82
4504000 4730.77 25918.3 1689.35 570.682 232.277 2492.31
4506000 4666.25 25708 1613.12 693.11 267.713 2573.94
4508000 4723.69 27417.4 1419.69 588.421 327.349 2335.46
4510000 4732.72 28432 1599.54 457.979 333.694 2391.21
4512000 4709.09 26707.7 1357.46 513.951 289.695 2161.11
4514000 4701.52 25956.7 1277.79 632.047 258.694 2168.53
4516000 4750.22 25836 1204.33 467.258 214.949 1886.54
4518000 4742.01 26097.4 1241.84 425.646 301.058 1968.54
4520000 4712.38 26169 1161.11 562.38 284.061 2007.55
4522000 4727.75 27283.9 1034.98 559.277 329.657 1923.91
4524000 4659.78 26086.4 867.439 448.27 325.025 1640.73
4526000 4718.21 27987.8 1104.73 495.921 341.093 1941.75
4528000 4648.73 27201.4 1129.64 450.588 310.093 1890.32
4530000 4604.01 26147.2 950.518 655.605 272.564 1878.69
4532000 4617.18 26398.9 920.218 596.174 225.743 1742.13
4534000 4630.55 26272.6 933.984 613.2 323.523 1870.71
4536000 4669.72 25402.4 1088.16 490.134 235.464 1813.75
4538000 4628.5 25719.5 1387.03 597.034 161.035 2145.1
4540000 4567.25 26023.8 1525.2 419.033 176.123 2120.35
4542000 4607.49 27370.6 1543.63 451.62 148.615 2143.86
4544000 4656.13 28408.1 1429.89 462.439 199.833 2092.16
4546000 4619.27 26933.8 1453.97 451.57 205.013 2110.56
4548000 4576.64 25618.2 1277.12 511.638 164.561 1953.32
4550000 4566.15 26113 1313.46 552.861 132.707 1999.03
4552000 4484.18 25978.4 1213.31 567.862 136.925 1918.1
4554000 4449.16 25316.7 1187.12 593.721 180.868 1961.7
4556000 4411.22 24160.1 1108 641.41 227.348 1976.76
4558000 4420.2 24072.3 1105.61 667.215 173.169 1946
4560000 4339.17 23899.8 1170.13 529.256 167.952 1867.34
4562000 4374.32 25983.6 1234.06 431.828 232.278 1898.17
4564000 4335.94 25075.6 1101.58 425.982 212.605 1740.17
4566000 4334.9 26254.9 1253.28 417.764 176.143 1847.18
4568000 4332.33 24863.7 1423.54 474.646 175.284 2073.47
4570000 4380.85 27244.5 1146.91 563.176 150.281 1860.37
4572000 4406.5 25688.1 1246.1 530.26 188.828 1965.19
4574000 4357.96 26762.7 1258.22 408.915 166.427 1833.56
4576000 4387.66 26809.4 1119.14 371.467 256.914 1747.52
4578000 4348.41 26822.1 1290.64 382.468 223.212 1896.32
4580000 4276.71 25159.8 1184.79 381.795 156.242 1722.83
4582000 4308.01 25328.5 1169.55 421.016 129.799 1720.36
4584000 4328.16 24512.4 1131.43 502.875 131.85 1766.15
4586000 4318.69 23246.6 1110.76 511.763 150.68 1773.2
4588000 4337.91 22714.9 951.645 598.192 196.771 1746.61
4590000 4350.64 22543 1116.83 630.437 157.456 1904.72
4592000 4366.74 23331.7 1151.44 691.087 164.256 2006.79
4594000 4276.26 22195.5 1133.41 645.645 132.117 1911.17
4596000 4276.32 23475.1 1301.79 644.546 150.96 2097.3
4598000 4279.48 23416.6 1378.98 616.124 154.241 2149.35
4600000 4231.78 23730.5 1160.12 708.182 187.842 2056.14
4602000 4309.79 23644.7 1112.81 732.048 155.627 2000.48
4604000 4355.36 22472.2 1169.25 661.941 157.407 1988.6
4606000 4392.67 23457.8 956.283 597.365 180.206 1733.85
4608000 4337.07 23485.8 1033.58 742.957 181.598 1958.13
4610000 4391.06 23349.7 1036.02 888.499 225.479 2150
4612000 4497.84 23889.8 1290.61 873.876 181.284 2345.78
4614000 4485.14 24130.1 1342.95 930.843 86.0171 2359.81
4616000 4491.22 23999.1 1309.85 961.587 71.133 2342.57
4618000 4497.43 24291.1 1278.02 902.411 115.111 2295.55
4620000 4493.46 24133.8 1351.4 970.85 111.521 2433.77
4622000 4513.62 24689.1 1268.51 811.307 142.422 2222.24
4624000 4560.78 25758.5 1546.22 644.727 137.918 2328.87
4626000 4527.25 25712.4 1629.98 595.576 107.037 2332.6
4628000 4565.95 26081.9 1461.5 473.975 120.273 2055.75
4630000 4608.48 25998.8 1386.35 561.793 122.256 2070.4
4632000 4570.45 25248.1 1662.41 524.486 131.343 2318.24
4634000 4593.52 26443.1 1551.04 561.333 151.409 2263.78
4636000 4529.34 26168.7 1503.36 620.432 169.056 2292.85
4638000 4571.56 27927.7 1450.09 591.156 213.402 2254.64
4640000 4564.05 27631.9 1544.62 653.426 208.128 2406.17
4642000 4509.52 26970.9 1333.31 589.573 293.297 2216.18
4644000 4557.29 25492.8 1306.38 592.895 278.835 2178.11
4646000 4609.06 26074.6 1412.21 505.051 282.123 2199.38
4648000 4613.54 27083.5 1419.09 534.562 361.402 2315.05
4650000 4648.7 26457.2 1353.73 544.088 391.625 2289.44
4652000 4684.43 25847.3 1351.05 626.177 359.333 2336.56
4654000 4667.23 25515.5 1323.71 518.452 376.88 2219.04
4656000 4615.16 26921.8 1392.89 535.386 269.73 2198
4658000 4665.65 25290.5 1343.45 643.581 237.843 2224.88
4660000 4650.31 25363.3 1182.06 697.727 200.614 2080.4
4662000 4619.27 24285 1140.43 681.776 188.26 2010.47
4664000 4629.5 24722.7 1106.62 727.309 149.869 1983.8
4666000 4597.84 24975.8 1067.1 630.119 175.812 1873.03
4668000 4539.59 24477.9 1165.59 633.918 198.919 1998.42
4670000 4534.16 24695.4 1005.54 570.244 149.689 1725.48
4672000 4543.02 24681.5 1091.86 460.845 187.072 1739.78
4674000 4551.82 26242.3 889.507 471.49 172.387 1533.38
4676000 4523.87 23385.1 794.633 550.511 99.8692 1445.01
4678000 4532.7 24359.9 758.238 501.415 182.291 1441.94
4680000 4535.09 24878.9 799.438 661.734 136.146 1597.32
4682000 4475.97 23375.9 858.111 674.156 92.2233 1624.49
4684000 4472.16 24233.9 964.506 661.756 92.3765 1718.64
4686000 4469.01 23182 925.448 710.425 113.168 1749.04
4688000 4467.94 24722.7 943.06 482.435 147.299 1572.79
4690000 4405.95 23458.5 873.659 465.826 75.0035 1414.49
4692000 4411.11 22319.9 924.929 379.402 153.317 1457.65
4694000 4387.24 22721 832.216 572.953 160.994 1566.16
4696000 4377.46 23316.2 872.137 518.566 189.695 1580.4
4698000 4413.05 21837.7 837.579 671.304 160.098 1668.98
4700000 4394.73 21018 792.304 723.265 179.188 1694.76
4702000 4410.4 19245.1 949.886 879.382 187.468 2016.74
4704000 4351.51 20644.9 917.64 819.877 122.023 1859.54
4706000 4417.45 21868 951.896 797.705 182 1931.6
4708000 4431.09 22219.7 1065.85 887.525 186.111 2139.49
4710000 4404.7 22523.4 1119.28 705.506 120.714 1945.5
4712000 4470.42 21928.1 1140.05 656.445 150.76 1947.25
4714000 4393.31 22822.4 1068.66 612.839 159.568 1841.07
4716000 4374.42 23951.4 1132.6 447.101 179.071 1758.77
4718000 4440.26 24898.6 1399.99 332.344 158.416 1890.75
4720000 4438.77 23877.5 1447.15 371.482 127.989 1946.63
4722000 4424.86 23431.9 1356.2 443.921 184.975 1985.09
4724000 4447.72 23366.6 1256.06 433.172 304.302 1993.54
4726000 4452.05 22061.6 1431.18 426.053 306.15 2163.39
4728000 4431.25 21858.8 1193.92 381.153 252.812 1827.89
4730000 4421.59 21258.4 995.634 410.659 187.467 1593.76
4732000 4453.63 22782.6 1055.22 371.057 235.296 1661.58
4734000 4479.16 22877.1 1298.43 413.174 205.213 1916.82
4736000 4535.25 22501.7 1594.41 414.372 205.331 2214.11
4738000 4627.33 23417.6 1892.91 419.754 273.15 2585.82
4740000 4572.54 22383.3 1929.07 394.129 250.785 2573.98
4742000 4596.91 23453.8 1887.8 375.985 256.475 2520.26
4744000 4633.66 23668.4 1789.94 377.821 290.716 2458.47
4746000 4602.98 23989.3 1801.13 470.091 192.432 2463.66
4748000 4588.11 23994 2187.55 315.71 216.426 2719.69
4750000 4580.66 24697.3 2205.22 370.672 237.06 2812.95
4752000 4573.66 23627.4 2218.09 399.694 166.106 2783.88
4754000 4597.95 24112.5 1889.62 413.962 119.82 2423.4
4756000 4562.91 22628.5 1876.7 442.895 156.612 2476.21
4758000 4564.53 23643.6 1860.07 446.675 211.316 2518.06
4760000 4594.55 23565.7 1719 613.037 169.501 2501.54
4762000 4604.77 22759 1564.53 602.858 189.174 2356.56
4764000 4612.82 23137.6 1630.89 495.778 256.622 2383.3
4766000 4518.48 21719.1 1923.4 377.392 261.461 2562.26
4768000 4505.82 24903.1 1564.9 435.023 319.872 2319.8
4770000 4528.75 24357 1717.59 384.301 303.55 2405.44
4772000 4465.32 23361.7 1750.78 418.957 234.962 2404.7
4774000 4455.18 23928.6 1746.87 317.217 228.373 2292.46
4776000 4503.66 23014.1 1746.75 378.987 273.603 2399.34
4778000 4537.58 23865.1 2054.51 414.556 332.292 2801.36
4780000 4554.31 24090.6 1942.08 322.164 251.787 2516.03
4782000 4551.94 23898.7 2002.88 481.845 173.657 2658.38
4784000 4610.6 26424.5 1932.98 460.057 259.82 2652.85
4786000 4585.57 25617.5 1921.28 440.221 232.648 2594.15
4788000 4630.97 25435.3 1807.59 427.288 242.775 2477.65
4790000 4589.91 25039 1731.45 392.911 215.093 2339.46
4792000 4655.33 26348.2 1723.65 385.755 224.426 2333.83
4794000 4589.02 26359.1 1707.27 389.953 141.779 2239.01
4796000 4614.01 26668.1 1396.96 430.838 147.723 1975.52
4798000 4644.04 25411 1305.68 355.868 97.7045 1759.25
4800000 4643.98 24095.1 1456.55 294.702 139.497 1890.75
4802000 4704.72 24253.4 1588.28 363.692 162.075 2114.05
4804000 4682.53 26017.9 1648.52 319.07 133.706 2101.3
4806000 4647.4 23977.4 1876.57 248.363 129.427 2254.36
4808000 4717.97 25268.5 1786.01 189.027 134.689 2109.73
4810000 4665.49 24841.4 1600.67 196.442 149.078 1946.19
4812000 4658.13 25297.2 1600.76 211.228 161.111 1973.1
4814000 4714.65 24421 1966.29 226.23 134.496 2327.02
4816000 4705.79 24117.1 1993.71 205.049 115.752 2314.51
4818000 4689.31 25562.3 2041.26 208.705 100.196 2350.16
4820000 4679.7 25828 1834.87 212.007 58.898 2105.78
4822000 4648.33 24157.4 1809.19 228.564 70.2668 2108.02
4824000 4641.18 26010.8 2132.36 220.075 56.7615 2409.19
4826000 4670.96 25679.5 1697.11 239.118 53.3921 1989.62
4828000 4753.02 24574.1 2080.59 232.421 72.7729 2385.79
4830000 4814.95 26526.9 2280.76 311.63 70.8456 2663.23
4832000 4749.35 25597 2316.84 382.355 47.4719 2746.67
4834000 4808.24 24663 2034.82 417.458 82.7661 2535.04
4836000 4779.3 26651.4 1703.25 489.092 69.0981 2261.44
4838000 4737.78 26183.4 2161.85 587.841 61.567 2811.26
4840000 4797.49 27120.1 1940.99 499.742 85.3996 2526.13
4842000 4814.84 27782.9 1780.81 515.048 44.5099 2340.36
4844000 4807.9 28615 1922.52 427.805 76.3367 2426.67
4846000 4789.38 28215.4 2163.68 474.188 13.1425 2651.01
4848000 4825.96 27021.6 2115.07 395.344 33.6606 2544.07
4850000 4843.13 26738 2312.99 395.232 34.3027 2742.52
4852000 4777.03 25999.3 1935.36 512.157 70.6677 2518.19
4854000 4730.79 24402.7 2007.8 443.343 47.7636 2498.91
4856000 4791.35 24808.8 2189.94 792.26 27.8223 3010.02
4858000 4721.15 25594.9 2087.75 797.6 23.0399 2908.39
4860000 4609.15 23560 1981.41 706.981 38.225 2726.62
4862000 4619.74 24047.5 2301.98 680.037 25.6776 3007.7
4864000 4579.76 24286.4 2646.82 694.61 30.3919 3371.82
4866000 4586.58 24168.2 2928.12 711.153 35.2826 3674.56
4868000 4531.74 25496.5 3128.53 704.044 64.6152 3897.18
4870000 4548.9 26344.3 2910.15 692.652 61.2832 3664.08
4872000 4558.76 26114.4 2481.19 614.771 70.7059 3166.67
4874000 4640.82 26530 2051.84 587.198 83.9864 2723.02
4876000 4677.3 25562.3 2094.02 500.315 110.684 2705.02
4878000 4642.66 26187.8 2268.83 667.601 104.335 3040.77
4880000 4663.86 25889.6 2559.77 599.432 126.44 3285.65
4882000 4712.74 25589.2 2412.02 713.428 103.497 3228.95
4884000 4684.03 24707.4 2192.07 741.263 64.9218 2998.25
4886000 4694.46 25190.3 2331.08 788.2 65.8839 3185.17
4888000 4675.82 25190.2 2294.91 833.285 58.2457 3186.45
4890000 4712.87 25826.5 2521.36 761.527 75.0381 3357.92
4892000 4711.64 27233.3 2391.97 713.926 44.7836 3150.68
4894000 4758.07 28013.8 2770.71 739.262 46.0639 3556.04
4896000 4788.87 27288.6 2649.59 785.87 55.3758 3490.84
4898000 4798.13 27715.3 2617.46 711.311 53.2703 3382.04
4900000 4764.19 27294.3 2184.21 635.298 50.8039 2870.31
4902000 4751.08 27596.3 2070.04 622.027 63.7256 2755.79
4904000 4751.37 28376.3 1861.84 567.888 77.761 2507.49
4906000 4758.07 28603.9 1624.97 561.026 53.2181 2239.22
4908000 4793.15 27184.5 1752.13 603.743 52.7124 2408.59
4910000 4803.67 28190.9 1899.16 683.331 35.7307 2618.22
4912000 4816.71 28948.7 2029.33 673.289 55.3102 2757.93
4914000 4906.58 28115 2030.37 766.658 38.0394 2835.07
4916000 4857.24 27672.5 1683.63 821.743 57.6898 2563.06
4918000 4876.95 27861 1523.21 924.515 88.097 2535.82
4920000 4854.3 28761.3 1743.97 912.757 104.876 2761.6
4922000 4866.78 29283.4 1830.06 781.771 96.3979 2708.23
4924000 4794.31 28068.6 1785.35 655.924 107.217 2548.49
4926000 4811.24 28873.1 1612.48 672.725 80.4971 2365.71
4928000 4806.42 27958.8 1579.04 527.994 106.607 2213.64
4930000 4814.74 26651.3 1583.92 488.459 90.0843 2162.46
4932000 4813.96 27609.2 1383.14 516.42 68.5765 1968.13
4934000 4803.78 29137.1 1454.96 457.278 65.8826 1978.12
4936000 4799.69 28442.4 1708.13 642.542 84.4965 2435.17
4938000 4797.78 27291.6 1901.81 685.924 46.9299 2634.66
4940000 4829.47 26770.9 1712.32 763.468 66.9789 2542.76
4942000 4810.51 27303.7 1937.77 899.001 87.3187 2924.09
4944000 4783.45 27089.3 1939.9 874.186 113.991 2928.08
4946000 4730.54 26860 2036.71 693.853 90.9949 2821.56
4948000 4711.97 26564.4 2126.66 725.439 58.7575 2910.86
4950000 4727.63 28300.3 2282.71 629.627 54.0541 2966.39
4952000 4748.98 28783 2123.26 686.66 51.5022 2861.42
4954000 4725.87 28144 1863.22 535.869 70.8185 2469.91
4956000 4789.21 29387.1 1915.66 460.529 74.5804 2450.77
4958000 4793.7 29200.9 2099.74 595.962 59.8023 2755.51
4960000 4831.43 28594.8 2094.78 660.428 55.1928 2810.4
4962000 4788.87 28038.1 1878.03 717.154 44.7016 2639.88
4964000 4774.33 28527.9 1934.9 659.367 66.2258 2660.5
4966000 4775.23 29993.2 1886.84 802.664 39.5591 2729.06
4968000 4792.9 28931.5 1632.37 589.148 79.6983 2301.22
4970000 4843.46 30979.3 1628.48 677.183 153.451 2459.11
4972000 4838.8 29643.6 1632.46 898.988 125.084 2656.53
4974000 4800.96 30272.3 1725.24 948.521 82.1802 2755.94
4976000 4781.43 31379 1880.27 910.103 63.8353 2854.2
4978000 4781.76 31595.3 1941.91 953.892 75.1839 2970.99
4980000 4734.05 30422.6 1864.67 956.731 52.5634 2873.97
4982000 4674.31 29237.2 1843.4 772.051 78.464 2693.92
4984000 4637.37 28033.5 2002.09 727.443 68.5454 2798.08
4986000 4719.69 28621.8 2081.26 655.576 88.6627 2825.5
4988000 4733.08 29085.6 2205.96 757.02 60.2039 3023.18
4990000 4657.75 29368.9 1805.8 624.546 49.344 2479.69
4992000 4665.66 28770.9 1732.91 563.064 99.0853 2395.06
4994000 4696.05 27321.8 1690.42 561.019 94.5987 2346.04
4996000 4663.08 28332.7 1520.12 764.903 93.2415 2378.26
4998000 4686.67 28977.7 1381.99 532.823 124.297 2039.11
5000000 4733.28 29174.3 1444.08 756.261 116.923 2317.27
5002000 4668.38 27951.8 1472.09 570.474 79.6183 2122.18
5004000 4596.2 27864.4 1221.82 625.081 66.1815 1913.08
5006000 4641.09 29245.8 1481.07 624.297 80.7357 2186.1
5008000 4662.83 27926.3 1546.87 720.426 60.8547 2328.15
5010000 4705.2 29662.7 1536.12 585.415 49.8029 2171.34
5012000 4703.65 28623.5 1503.38 699.602 104.259 2307.24
5014000 4635.21 29311.5 1390.04 713.256 104.049 2207.34
5016000 4658.2 28755 1539.27 680.396 89.777 2309.45
5018000 4665.06 28964.2 1511.06 623.839 90.0719 2224.97
5020000 4671.11 29337.1 1371.18 608.701 68.7477 2048.63
5022000 4705.7 29180.2 1330.85 826.168 60.4314 2217.45
5024000 4697.29 28792.9 1457.27 680.407 87.5126 2225.19
5026000 4789.45 29971.4 1706.17 754.716 69.8051 2530.69
5028000 4847.76 29979.9 1308.83 976.314 84.7906 2369.94
5030000 4840.4 30493.5 1490.93 966.038 83.1008 2540.06
5032000 4869.33 29793.3 1445.27 852.39 65.1679 2362.83
5034000 4796.93 28846.4 1577.45 871.002 71.4096 2519.86
5036000 4857.61 28820.8 1823.53 703.38 73.9377 2600.85
5038000 4832.49 28830.5 1961.39 419.426 75.3073 2456.12
5040000 4827.77 27620.2 2172.15 372.425 75.8524 2620.43
5042000 4853.47 28555.3 2052.86 367.893 51.6428 2472.39
5044000 4820.81 27346.8 1687.82 409.438 72.3536 2169.61
5046000 4841.02 28777.1 1613.06 369.325 56.6564 2039.05
5048000 4850.37 27902 1781.72 348.228 74.0005 2203.95
5050000 4822.62 28320.4 1347.98 341.835 48.0328 1737.85
5052000 4829.97 28636.9 1182.33 342.001 73.3088 1597.64
5054000 4813.94 29941.8 1259.13 304.391 62.9566 1626.48
5056000 4841.76 30651.4 1388.57 281.909 76.6461 1747.13
5058000 4876.24 29834.5 1397.86 268.747 60.9533 1727.56
5060000 4877.25 32065.2 1229.59 428.15 63.1435 1720.89
5062000 4842.21 32697.7 1153.98 463.896 82.1232 1699.99
5064000 4913.44 31397.7 1151.28 464.078 54.5118 1669.87
5066000 4878.2 30701.8 1251.88 333.452 89.6102 1674.94
5068000 4834.27 30074.6 1177.36 258.674 90.6425 1526.67
5070000 4818.81 30123.9 987.433 390.123 73.631 1451.19
5072000 4802.49 29711.2 942.458 542.679 81.5037 1566.64
5074000 4825.99 30336.3 901.436 412.797 61.8034 1376.04
5076000 4793.13 30084.7 740.803 406.66 70.6589 1218.12
5078000 4772.81 29297.8 797.751 475.482 79.9704 1353.2
5080000 4724.47 29528.9 836.152 419.773 86.1287 1342.05
5082000 4696.84 28492.8 1056.25 524.021 104.512 1684.79
5084000 4737.38 27669 1280.48 666.707 79.0418 2026.23
5086000 4783.33 28678.9 1285.62 732.12 50.7983 2068.53
5088000 4745.92 28829.6 1211.03 672.247 28.2415 1911.52
5090000 4727.04 29440.5 1160.15 630.94 20.2937 1811.38
5092000 4679.92 28106.2 1126.74 606.622 42.0751 1775.44
5094000 4684.13 27563.9 1099.8 510.191 56.8182 1666.81
5096000 4720.75 27558.6 1415.69 572.228 97.0283 2084.94
5098000 4731.46 28159.4 1320.8 591.919 59.6371 1972.35
5100000 4759.04 28222.8 1045.89 606.889 63.9649 1716.74
5102000 4832.88 29268.8 1262.21 704.036 43.0355 2009.29
5104000 4785.05 28790 1109.69 792.789 34.4797 1936.95
5106000 4810.65 29615.3 1221.15 653.888 29.3635 1904.4
5108000 4813.34 28935.7 1245.11 641.726 20.1711 1907
5110000 4728.19 29364.7 1032.03 625.722 29.5499 1687.3
5112000 4749.54 30689.3 913.638 585.485 51.0206 1550.14
5114000 4858.05 31494.4 919.122 744.48 39.5885 1703.19
5116000 4886.99 32239 832.495 708.314 46.6351 1587.44
5118000 4847.09 32249 859.164 643.261 92.3838 1594.81
5120000 4876.31 31345.3 854.973 716.7 86.2517 1657.93
5122000 4809.8 30350.2 834.753 653.156 111.151 1599.06
5124000 4749.85 30794.2 896.19 723.231 61.025 1680.45
5126000 4754.97 30939.2 825.276 632.227 63.4367 1520.94
5128000 4786.47 30556.3 767.225 534.996 79.6608 1381.88
5130000 4754.44 28570.5 726.786 450.844 95.5216 1273.15
5132000 4828.8 30643.3 630.99 531.771 156.115 1318.88
5134000 4832.38 30966 720.111 532.102 168.323 1420.54
5136000 4867.76 30561.7 865.673 617.859 102.11 1585.64
5138000 4846.44 30100.2 866.87 622.405 129.785 1619.06
5140000 4825.35 30467.7 905.419 486.101 157.233 1548.75
5142000 4928.75 31562.3 810.725 541.497 113.653 1465.87
5144000 4953.37 31460.9 829.235 480.508 134.256 1444
5146000 4880.49 30746.2 749.37 449.369 139.684 1338.42
5148000 4858.46 31195.2 786.26 596.723 158.009 1540.99
5150000 4872.59 32371.8 837.969 570.669 175.945 1584.58
5152000 4885.01 32404.3 1059.69 537.14 239.643 1836.47
5154000 4919.75 33095.9 1138.4 488.346 224.567 1851.31
5156000 4910.91 34243 1295.16 560.465 156.794 2012.42
5158000 4909.58 33650.3 1319.8 370.182 186.193 1876.18
5160000 4887.01 33119 1518.28 446.454 173.509 2138.24
5162000 4901.56 31259.9 1426.49 512.428 161.076 2100
5164000 4838.94 33067.4 1343.17 563.856 164.921 2071.95
5166000 4842.66 31344.5 1542.9 512.134 120.168 2175.2
5168000 4776.94 29808.5 1552.83 587.942 137.168 2277.94
5170000 4780.77 28161.8 1426.26 606.46 115.893 2148.61
5172000 4800.6 31253.8 1463.07 642.939 104.416 2210.42
5174000 4776.92 30142.2 1880.28 732.525 96.7622 2709.56
5176000 4696.74 30949.1 1751.73 681.558 96.6458 2529.93
5178000 4708.24 29436.5 1808.45 599.84 107.418 2515.71
5180000 4724.45 30586.9 1637.03 602.425 122.78 2362.24
5182000 4637.43 28988.1 1772.07 641.415 131.063 2544.55
5184000 4651.38 29580.4 2138.7 595.514 121.529 2855.75
5186000 4657.43 28174.2 1996.41 543.951 143.318 2683.68
5188000 4667.33 29062.4 2117.92 521.35 80.7416 2720.01
5190000 4608.83 30211.1 2333.8 661.28 46.0495 3041.13
5192000 4659.77 28577 2205.92 568.936 99.5755 2874.43
5194000 4587.04 27051.3 2310.46 602.905 106.031 3019.39
5196000 4520.27 27352.4 2582.69 487.317 103.452 3173.46
5198000 4572.3 28797.9 2911.86 473.363 63.4084 3448.63
5200000 4569.77 28783.3 2663.79 437.649 81.455 3182.9
5202000 4586.37 31440.1 2563.13 513.918 72.1163 3149.17
5204000 4541.39 31347.7 2663.77 359.313 105.321 3128.4
5206000 4637.81 29756.1 2893.18 368.813 62.5908 3324.59
5208000 4585.47 29088.5 2893.01 454.791 66.3046 3414.1
5210000 4596.43 30546.9 2629.38 527.764 69.9209 3227.06
5212000 4579.14 29725.9 2831.89 573.009 56.3311 3461.23
5214000 4625.81 28973.7 3244.67 548.717 54.1933 3847.58
5216000 4635.52 28445.6 3566.33 588.567 59.8147 4214.71
5218000 4613.12 29662.1 3523.01 645.418 51.6137 4220.04
5220000 4702.84 29448.1 3258.67 664.83 41.0976 3964.6
5222000 4701.93 29652.1 3420.53 559.164 91.762 4071.46
5224000 4744.82 31357.9 3800.21 361.007 73.4808 4234.7
5226000 4713.68 30610.5 3748.61 394.39 49.4702 4192.47
5228000 4744.1 31825.4 3726.53 392.79 40.5923 4159.91
5230000 4737.94 30725.3 3125.67 466.998 76.8385 3669.51
5232000 4737.28 31327 3237.22 480.299 66.4269 3783.95
5234000 4734.2 32005.7 3484.81 486.558 53.7635 4025.13
5236000 4676.55 30702.5 3241.83 517.49 50.9684 3810.29
5238000 4761.75 29999 3243.19 435.31 108.288 3786.79
5240000 4802.74 32062.6 2993.86 418.348 112.936 3525.14
5242000 4777.31 33025.4 3029.06 405.792 56.8159 3491.67
5244000 4794.93 33057.4 2922.72 398.57 78.6959 3399.99
5246000 4830.47 32209.9 2855.78 568.883 64.156 3488.82
5248000 4860.6 31294.8 2766.34 618.354 73.5946 3458.29
5250000 4846.67 31571.4 3003.24 569.557 69.3711 3642.17
5252000 4871.26 32414.4 2982.06 677.241 58.4318 3717.73
5254000 4826.71 31034.4 2748.62 610.405 61.9542 3420.98
5256000 4783.43 30564.8 2993.28 794.238 73.1652 3860.68
5258000 4840.77 30916.2 2937.45 650.574 88.4388 3676.46
5260000 4856.94 31452.8 2996.52 636.749 110.293 3743.56
5262000 4896.77 31921.1 3048.31 659 77.0732 3784.38
5264000 4880.03 31068.7 2913.06 754.727 41.9223 3709.71
5266000 4913.41 31095 2978.2 669.317 63.6701 3711.19
5268000 4917.19 30499.2 2815.33 692.495 47.6395 3555.46
5270000 4912.34 30919.1 2601.34 735.247 46.403 3382.99
5272000 4868.59 31494.3 2786.68 838.245 34.1171 3659.04
5274000 4905.28 31484 2799.68 764.74 35.8858 3600.3
5276000 4864.93 29870.2 2335.21 760.823 87.6155 3183.64
5278000 4857.97 28311.9 2294.42 769.086 72.6106 3136.12
5280000 4895.42 29065.1 2350.57 776.872 75.3114 3202.75
5282000 4962.44 27886.8 2363.3 668.296 55.8453 3087.45
5284000 4945.32 28240.4 2319.09 728.205 63.7805 3111.07
5286000 4918.69 27398.6 2219.74 684.097 105.528 3009.36
5288000 4817.76 26949.2 1841.46 765.636 69.5735 2676.67
5290000 4845.22 28402.9 1549.18 717.943 67.1173 2334.24
5292000 4897.61 28996.1 1480.03 656.995 91.7089 2228.74
5294000 4918.78 27845.3 1362.16 722.198 68.3711 2152.73
5296000 4893.31 27234.7 1258.01 841.619 72.3024 2171.94
5298000 4865.47 25950.2 1139.26 650.004 71.2378 1860.5
5300000 4881.73 26732.9 1148.75 861.832 60.977 2071.56
5302000 4808.41 25681.2 1149.35 707.844 38.1802 1895.37
5304000 4753.42 26001.7 1152.42 808.654 59.4388 2020.51
5306000 4759.28 28146.1 1461.26 931.583 55.283 2448.13
5308000 4819.72 28964.8 1468.12 888.682 31.9847 2388.79
5310000 4807.22 28910.7 1554.32 822.741 51.9562 2429.02
5312000 4739.26 29016.5 1724.6 774.4 55.447 2554.45
5314000 4776.93 30304.4 1695.13 781.571 57.2632 2533.97
5316000 4780.33 30163.3 1690.13 734.852 53.5593 2478.54
5318000 4731.65 28496.9 1576.32 729.818 79.9958 2386.13
5320000 4709.08 29436 1710.11 579.147 65.8109 2355.07
5322000 4776.94 28615.8 1809.27 681.343 64.8778 2555.49
5324000 4778.02 28644.4 1809.26 792.306 67.006 2668.57
5326000 4729.94 28787.1 1784.53 675.259 92.0796 2551.86
5328000 4842.13 31987.9 2122.15 522.598 38.6841 2683.43
5330000 4834.87 29946.6 1941.5 613.845 65.789 2621.14
5332000 4818.91 31300.1 1862.94 694.592 50.2191 2607.75
5334000 4797.32 29858.1 1981.59 591.926 44.0671 2617.58
5336000 4860.06 31272.2 1917.33 608.823 56.9129 2583.07
5338000 4900.15 30441.2 2046.78 662.331 81.9721 2791.08
5340000 4858.83 29310.3 2059.34 581.039 60.0871 2700.47
5342000 4893.39 29585.5 2300.09 789.624 69.1464 3158.86
5344000 4854.02 29039.8 2360.22 702.537 82.5578 3145.31
5346000 4787.75 28617.5 1928.79 655.08 44.5321 2628.4
5348000 4777.91 28069.4 2014.5 620.646 46.6527 2681.8
5350000 4878.73 27927.1 2204.04 615.164 34.9793 2854.18
5352000 4909.3 27515 2090.07 615.282 92.7637 2798.11
5354000 4944.04 27256.1 1670.59 722.463 80.2547 2473.31
5356000 4967.5 28618.3 1709.43 764.547 54.9438 2528.92
5358000 4914.78 27295.5 1908.29 709.541 84.6741 2702.51
5360000 4933.98 27995.4 2224.34 604.216 60.1824 2888.74
5362000 4997.06 27977.7 2153.16 590.995 95.0342 2839.19
5364000 5050.55 30010 2289 675.545 105.79 3070.33
5366000 5005.51 30145.5 2083.23 702.043 88.6545 2873.93
5368000 5060.84 30914.3 2136.29 627.777 100.236 2864.31
5370000 5047.96 30551.5 2126.76 735.393 67.1025 2929.26
5372000 5021.5 29611.3 1982.38 752.035 113.239 2847.65
5374000 5077.43 29878.4 2049.11 806.103 170.003 3025.21
5376000 5031.43 31320.2 2151.84 581.026 143.271 2876.14
5378000 5056.64 28146.8 2098.56 506.943 94.5302 2700.03
5380000 4998.19 30431.3 2168.52 486.021 107.159 2761.7
5382000 4929.29 30133.3 2181.09 456.832 171.14 2809.07
5384000 4949.32 30531.7 2211.72 537.164 159.838 2908.72
5386000 4910.33 31010.2 2428.1 638.695 160.522 3227.32
5388000 4926.45 28931.3 2443.62 577.723 273.214 3294.55
5390000 4916.43 29974.8 2179.32 656.44 191.91 3027.67
5392000 4908.43 30156.2 2153.08 807.696 140.207 3100.98
5394000 4946.36 28061.6 2115.58 604.054 133.531 2853.16
5396000 4924.04 28812.2 2100.02 547.066 154.962 2802.05
5398000 4987.06 30186.2 2543.64 605.032 172.317 3320.99
5400000 4996.03 29533.9 2725.38 727.214 173.856 3626.45
5402000 4979.68 29280.6 2697.87 648.721 143.967 3490.56
5404000 5000.28 29203.9 2771.79 676.136 117.307 3565.24
5406000 5046.55 30692.1 2797.69 621.315 69.7475 3488.75
5408000 5060.34 31233.7 2693.74 567.623 98.7204 3360.09
5410000 5075.97 31450.6 2227.16 578.646 76.2563 2882.06
5412000 5076.08 30892.1 2363.36 725.461 105.896 3194.71
5414000 5070.19 30204.2 2372.5 727.97 143.298 3243.77
5416000 4991.6 29766.4 2267.05 796.005 94.9508 3158.01
5418000 4979.88 30071.8 2253.6 795.975 91.5625 3141.13
5420000 5011.44 30382.5 2252.37 837.922 82.8189 3173.11
5422000 4973.5 31551.7 2796.36 787.99 51.3522 3635.7
5424000 5034.43 31471.2 2720.04 712.628 106.278 3538.95
5426000 5105.28 31719.6 2686.43 742.749 95.0272 3524.2
5428000 5086.33 30193.7 3054.36 890.523 93.3132 4038.19


#<Rg^2>, err,  eigen1, eigen2, eigen3, Trace, anisotropy, aspher, prolateness
800 0.06 4137.62 615.522 3241.96 675.836 219.817 4137.62 0.439894 0.156691 0.527537


#Rg P(Rg)
25.7888 9.2081e-06
26.2888 9.2081e-06
26.7888 1.84162e-05
27.2888 6.44567e-05
27.7888 5.52486e-05
28.2888 0.000119705
28.7888 0.00014733
29.2888 0.000128913
29.7888 0.000359116
30.2888 0.000405157
30.7888 0.000644567
31.2888 0.000791897
31.7888 0.000837937
32.2888 0.00118785
32.7888 0.0014733
33.2888 0.0014733
33.7888 0.00162063
34.2888 0.00186004
34.7888 0.00180479
35.2888 0.00201657
35.7888 0.00228361
36.2888 0.0026151
36.7888 0.00307551
37.2888 0.00332413
37.7888 0.00326888
38.2888 0.00348066
38.7888 0.00396869
39.2888 0.00409761
39.7888 0.00468692
40.2888 0.00500921
40.7888 0.00535912
41.2888 0.00569061
41.7888 0.00643646
42.2888 0.00688766
42.7888 0.0071547
43.2888 0.00767035
43.7888 0.00790055
44.2888 0.00809392
44.7888 0.00876611
45.2888 0.00862799
45.7888 0.00916206
46.2888 0.00938306
46.7888 0.0092081
47.2888 0.00991713
47.7888 0.0105249
48.2888 0.011326
48.7888 0.0108564
49.2888 0.0112615
49.7888 0.0117035
50.2888 0.0117403
50.7888 0.0128545
51.2888 0.0123204
51.7888 0.0123941
52.2888 0.012919
52.7888 0.0127164
53.2888 0.0125783
53.7888 0.0127901
54.2888 0.013011
54.7888 0.0127901
55.2888 0.0127901
55.7888 0.0136372
56.2888 0.0132044
56.7888 0.013453
57.2888 0.0132597
57.7888 0.0134622
58.2888 0.0137569
58.7888 0.0129466
59.2888 0.0129742
59.7888 0.0136372
60.2888 0.0135083
60.7888 0.0133517
61.2888 0.0130203
61.7888 0.0118969
62.2888 0.012477
62.7888 0.011989
63.2888 0.0123849
63.7888 0.0119797
64.2888 0.0119153
64.7888 0.0110958
65.2888 0.0115838
65.7888 0.0118416
66.2888 0.0116483
66.7888 0.0114733
67.2888 0.0116114
67.7888 0.0109116
68.2888 0.0104972
68.7888 0.0105709
69.2888 0.0108748
69.7888 0.0104604
70.2888 0.0104788
70.7888 0.00998158
71.2888 0.00932781
71.7888 0.0095488
72.2888 0.0094291
72.7888 0.0088674
73.2888 0.00915285
73.7888 0.00869245
74.2888 0.00857274
74.7888 0.00848987
75.2888 0.00807551
75.7888 0.00763352
76.2888 0.00763352
76.7888 0.00779926
77.2888 0.0070442
77.7888 0.00673112
78.2888 0.00641805
78.7888 0.00642726
79.2888 0.00662983
79.7888 0.00604052
80.2888 0.00578269
80.7888 0.00535912
81.2888 0.00515654
81.7888 0.00512891
82.2888 0.00433702
82.7888 0.00447514
83.2888 0.00438306
83.7888 0.00450276
84.2888 0.00396869
84.7888 0.00405157
85.2888 0.0037477
85.7888 0.00371087
86.2888 0.00321363
86.7888 0.00336096
87.2888 0.00320442
87.7888 0.00301105
88.2888 0.00305709
88.7888 0.00262431
89.2888 0.00268877
89.7888 0.00213628
90.2888 0.00222836
90.7888 0.00209945
91.2888 0.00222836
91.7888 0.00195212
92.2888 0.00169429
92.7888 0.001593
93.2888 0.00179558
93.7888 0.00161142
94.2888 0.00168508
94.7888 0.0014733
95.2888 0.00157459
95.7888 0.00146409
96.2888 0.00127072
96.7888 0.0014825
97.2888 0.00118785
97.7888 0.00135359
98.2888 0.00119705
98.7888 0.00110497
99.2888 0.00092081
99.7888 0.000966851
100.289 0.000957643
100.789 0.000865562
101.289 0.000699816
101.789 0.000782689
102.289 0.000773481
102.789 0.000718232
103.289 0.000810313
103.789 0.000773481
104.289 0.000810313
104.789 0.000709024
105.289 0.000552486
105.789 0.000626151
106.289 0.000616943
106.789 0.000616943
107.289 0.000469613
107.789 0.000506446
108.289 0.000451197
108.789 0.000478821
109.289 0.0003407
109.789 0.000395948
110.289 0.000423573
110.789 0.000285451
111.289 0.000359116
111.789 0.00019337
112.289 0.000156538
112.789 0.00014733
113.289 0.000128913
113.789 0.00014733
114.289 9.2081e-05
114.789 6.44567e-05
115.289 7.36648e-05
115.789 8.28729e-05
116.289 6.44567e-05
116.789 5.52486e-05
117.289 6.44567e-05
117.789 4.60405e-05
118.289 5.52486e-05
118.789 4.60405e-05
119.289 6.44567e-05
119.789 3.68324e-05
120.289 5.52486e-05
120.789 3.68324e-05
121.289 9.2081e-05
121.789 7.36648e-05
122.289 7.36648e-05
122.789 8.28729e-05
123.289 0.000110497
123.789 6.44567e-05
124.289 5.52486e-05
124.789 7.36648e-05
125.289 8.28729e-05
125.789 8.28729e-05
126.289 4.60405e-05
126.789 0.000128913
127.289 6.44567e-05
127.789 6.44567e-05
128.289 3.68324e-05
128.789 4.60405e-05
129.289 7.36648e-05
129.789 3.68324e-05
130.289 2.76243e-05
130.789 7.36648e-05
131.289 3.68324e-05
131.789 9.2081e-06
132.289 1.84162e-05
132.789 2.76243e-05
133.289 9.2081e-06
133.789 1.84162e-05


#VARIANCE OF THE MEAN OF RG OF SINGLE RINGS (0 if all same mean, >0 if locked in different states) VS OBS TIME
#GIVES TIMESCALE OF CONFORMATIONAL RE-ARRANGEMENT
#Tobs Var=<(<Rg^2>_Tobs)^2>_n - (<(<Rg^2>_Tobs)>_n)^2 Mean=<<R_g^2>_Tobs>_n
0 0 0
20000 1.38836e+06 1.08087e+07
40000 1.13123e+06 9.55244e+06
60000 1.0693e+06 8.89419e+06
80000 1.02521e+06 8.49225e+06
100000 1.01569e+06 8.22806e+06
120000 999283 8.08288e+06
140000 1.02842e+06 8.06699e+06
160000 1.05346e+06 8.06082e+06
180000 1.06784e+06 8.03901e+06
200000 1.05802e+06 7.95563e+06
220000 1.04088e+06 7.82023e+06
240000 1.01539e+06 7.71644e+06
260000 983383 7.63864e+06
280000 966559 7.5769e+06
300000 946664 7.50141e+06
320000 928832 7.43945e+06
340000 903930 7.39155e+06
360000 880003 7.37872e+06
380000 856167 7.3807e+06
400000 842465 7.38372e+06
420000 823878 7.37426e+06
440000 803774 7.36516e+06
460000 791491 7.35454e+06
480000 776791 7.36699e+06
500000 765827 7.41126e+06
520000 755563 7.45246e+06
540000 749725 7.4838e+06
560000 753198 7.52473e+06
580000 753057 7.56269e+06
600000 757783 7.6054e+06
620000 775041 7.67557e+06
640000 791833 7.74004e+06
660000 804725 7.80527e+06
680000 814392 7.8677e+06
700000 823503 7.92794e+06
720000 834777 7.99729e+06
740000 845634 8.06945e+06
760000 853730 8.13772e+06
780000 860997 8.21235e+06
800000 871188 8.30039e+06
820000 874718 8.3931e+06
840000 881926 8.50388e+06
860000 889246 8.62328e+06
880000 899443 8.73884e+06
900000 905842 8.84892e+06
920000 908544 8.95087e+06
940000 904415 9.03948e+06
960000 903309 9.12906e+06
980000 907202 9.23034e+06
1e+06 909943 9.31632e+06
1.02e+06 910947 9.40583e+06
1.04e+06 910230 9.48989e+06
1.06e+06 910260 9.56711e+06
1.08e+06 908093 9.64263e+06
1.1e+06 907016 9.71952e+06
1.12e+06 910822 9.78921e+06
1.14e+06 913135 9.85108e+06
1.16e+06 910527 9.91162e+06
1.18e+06 908785 9.97347e+06
1.2e+06 906958 1.00271e+07
1.22e+06 905441 1.00943e+07
1.24e+06 908118 1.01541e+07
1.26e+06 915667 1.02144e+07
1.28e+06 922819 1.02711e+07
1.3e+06 926328 1.03166e+07
1.32e+06 924700 1.03662e+07
1.34e+06 919098 1.0413e+07
1.36e+06 914806 1.04524e+07
1.38e+06 911823 1.04967e+07
1.4e+06 909487 1.05386e+07
1.42e+06 909801 1.05874e+07
1.44e+06 912540 1.06459e+07
1.46e+06 915337 1.07066e+07
1.48e+06 916873 1.07664e+07
1.5e+06 918143 1.08286e+07
1.52e+06 919961 1.08957e+07
1.54e+06 923678 1.09564e+07
1.56e+06 928220 1.10224e+07
1.58e+06 930104 1.1079e+07
1.6e+06 929472 1.11253e+07
1.62e+06 926901 1.11804e+07
1.64e+06 925223 1.12355e+07
1.66e+06 924996 1.12888e+07
1.68e+06 922579 1.134e+07
1.7e+06 919397 1.13936e+07
1.72e+06 914297 1.14367e+07
1.74e+06 909778 1.1478e+07
1.76e+06 905085 1.15147e+07
1.78e+06 900691 1.15612e+07
1.8e+06 894988 1.1618e+07
1.82e+06 888094 1.16729e+07
1.84e+06 881057 1.17326e+07
1.86e+06 873719 1.17908e+07
1.88e+06 870136 1.18484e+07
1.9e+06 868370 1.19072e+07
1.92e+06 867462 1.19708e+07
1.94e+06 868293 1.20375e+07
1.96e+06 866857 1.20984e+07
1.98e+06 864617 1.21555e+07
2e+06 862647 1.22115e+07
2.02e+06 861726 1.22713e+07
2.04e+06 861685 1.23317e+07
2.06e+06 860689 1.23933e+07
2.08e+06 859131 1.24465e+07
2.1e+06 857598 1.24953e+07
2.12e+06 859626 1.25443e+07
2.14e+06 859879 1.25892e+07
2.16e+06 860920 1.26315e+07
2.18e+06 864537 1.26809e+07
2.2e+06 867389 1.27301e+07
2.22e+06 870681 1.27853e+07
2.24e+06 873625 1.28401e+07
2.26e+06 879113 1.28914e+07
2.28e+06 885487 1.29419e+07
2.3e+06 890178 1.29955e+07
2.32e+06 894094 1.30476e+07
2.34e+06 898604 1.3102e+07
2.36e+06 903023 1.3156e+07
2.38e+06 904969 1.32009e+07
2.4e+06 908350 1.32508e+07
2.42e+06 911458 1.33025e+07
2.44e+06 915371 1.33598e+07
2.46e+06 917703 1.34133e+07
2.48e+06 920658 1.34683e+07
2.5e+06 923614 1.35203e+07
2.52e+06 926407 1.35712e+07
2.54e+06 930860 1.36272e+07
2.56e+06 937439 1.368e+07
2.58e+06 943450 1.37308e+07
2.6e+06 948960 1.37792e+07
2.62e+06 955209 1.38275e+07
2.64e+06 959042 1.38726e+07
2.66e+06 964437 1.39179e+07
2.68e+06 971451 1.396e+07
2.7e+06 978743 1.39963e+07
2.72e+06 984016 1.40262e+07
2.74e+06 989460 1.40526e+07
2.76e+06 994579 1.40772e+07
2.78e+06 999741 1.40986e+07
2.8e+06 1.00435e+06 1.41201e+07
2.82e+06 1.00959e+06 1.41398e+07
2.84e+06 1.01567e+06 1.41702e+07
2.86e+06 1.02079e+06 1.41991e+07
2.88e+06 1.02577e+06 1.42259e+07
2.9e+06 1.03232e+06 1.42544e+07
2.92e+06 1.03911e+06 1.42825e+07
2.94e+06 1.04691e+06 1.43086e+07
2.96e+06 1.05452e+06 1.43328e+07
2.98e+06 1.06261e+06 1.43639e+07
3e+06 1.06815e+06 1.4389e+07
3.02e+06 1.0736e+06 1.44133e+07
3.04e+06 1.07999e+06 1.44305e+07
3.06e+06 1.08685e+06 1.44499e+07
3.08e+06 1.09312e+06 1.44717e+07
3.1e+06 1.0967e+06 1.44962e+07
3.12e+06 1.10027e+06 1.45238e+07
3.14e+06 1.10369e+06 1.45504e+07
3.16e+06 1.10554e+06 1.45818e+07
3.18e+06 1.1085e+06 1.46107e+07
3.2e+06 1.11266e+06 1.46343e+07
3.22e+06 1.11797e+06 1.46596e+07
3.24e+06 1.12228e+06 1.46886e+07
3.26e+06 1.12603e+06 1.4718e+07
3.28e+06 1.13052e+06 1.47423e+07
3.3e+06 1.13496e+06 1.47686e+07
3.32e+06 1.14062e+06 1.48004e+07
3.34e+06 1.14694e+06 1.48337e+07
3.36e+06 1.15326e+06 1.48637e+07
3.38e+06 1.1595e+06 1.48918e+07
3.4e+06 1.16577e+06 1.49181e+07
3.42e+06 1.17225e+06 1.49417e+07
3.44e+06 1.17991e+06 1.4967e+07
3.46e+06 1.18638e+06 1.49925e+07
3.48e+06 1.19104e+06 1.50134e+07
3.5e+06 1.1942e+06 1.50325e+07
3.52e+06 1.19927e+06 1.50547e+07
3.54e+06 1.20484e+06 1.5083e+07
3.56e+06 1.2101e+06 1.51112e+07
3.58e+06 1.21519e+06 1.51372e+07
3.6e+06 1.21895e+06 1.51603e+07
3.62e+06 1.22244e+06 1.51826e+07
3.64e+06 1.22717e+06 1.52089e+07
3.66e+06 1.23231e+06 1.52374e+07
3.68e+06 1.23777e+06 1.52649e+07
3.7e+06 1.24529e+06 1.53014e+07
3.72e+06 1.25192e+06 1.5337e+07
3.74e+06 1.25601e+06 1.5372e+07
3.76e+06 1.2618e+06 1.54026e+07
3.78e+06 1.26742e+06 1.54354e+07
3.8e+06 1.27245e+06 1.54617e+07
3.82e+06 1.27841e+06 1.54867e+07
3.84e+06 1.28316e+06 1.55076e+07
3.86e+06 1.28739e+06 1.55274e+07
3.88e+06 1.29109e+06 1.55452e+07
3.9e+06 1.29507e+06 1.55614e+07
3.92e+06 1.29759e+06 1.55781e+07
3.94e+06 1.29923e+06 1.55906e+07
3.96e+06 1.30209e+06 1.56028e+07
3.98e+06 1.30494e+06 1.56151e+07
4e+06 1.31023e+06 1.56317e+07
4.02e+06 1.31499e+06 1.5648e+07
4.04e+06 1.31954e+06 1.56651e+07
4.06e+06 1.3243e+06 1.56803e+07
4.08e+06 1.32852e+06 1.56957e+07
4.1e+06 1.33281e+06 1.57139e+07
4.12e+06 1.33546e+06 1.57335e+07
4.14e+06 1.33791e+06 1.57627e+07
4.16e+06 1.33811e+06 1.57924e+07
4.18e+06 1.33878e+06 1.58188e+07
4.2e+06 1.33998e+06 1.58428e+07
4.22e+06 1.34099e+06 1.58652e+07
4.24e+06 1.34128e+06 1.58881e+07
4.26e+06 1.34147e+06 1.59065e+07
4.28e+06 1.34305e+06 1.59269e+07
-4.28993e+06 1.34481e+06 1.59484e+07
-4.26993e+06 1.3475e+06 1.59704e+07
-4.24993e+06 1.35127e+06 1.59925e+07
-4.22993e+06 1.35452e+06 1.60132e+07
-4.20993e+06 1.35848e+06 1.60301e+07
-4.18993e+06 1.36106e+06 1.60482e+07
-4.16993e+06 1.36239e+06 1.60667e+07
-4.14993e+06 1.36398e+06 1.6086e+07
-4.12993e+06 1.36561e+06 1.61073e+07
-4.10993e+06 1.36928e+06 1.61332e+07
-4.08993e+06 1.37149e+06 1.61595e+07
-4.06993e+06 1.37378e+06 1.61847e+07
-4.04993e+06 1.37569e+06 1.62073e+07
-4.02993e+06 1.37643e+06 1.62253e+07
-4.00993e+06 1.37625e+06 1.6237e+07
-3.98993e+06 1.37594e+06 1.62469e+07
-3.96993e+06 1.37658e+06 1.62598e+07
-3.94993e+06 1.37862e+06 1.62779e+07
-3.92993e+06 1.37975e+06 1.62979e+07
-3.90993e+06 1.38072e+06 1.63164e+07
-3.88993e+06 1.38052e+06 1.63302e+07
-3.86993e+06 1.37904e+06 1.63428e+07
-3.84993e+06 1.37742e+06 1.63575e+07
-3.82993e+06 1.37474e+06 1.63759e+07
-3.80993e+06 1.3721e+06 1.63924e+07
-3.78993e+06 1.37025e+06 1.64111e+07
-3.76993e+06 1.36769e+06 1.64323e+07
-3.74993e+06 1.36599e+06 1.64549e+07
-3.72993e+06 1.36508e+06 1.64794e+07
-3.70993e+06 1.36267e+06 1.64974e+07
-3.68993e+06 1.36167e+06 1.65192e+07
-3.66993e+06 1.36085e+06 1.65438e+07
-3.64993e+06 1.36062e+06 1.65685e+07
-3.62993e+06 1.35968e+06 1.65913e+07
-3.60993e+06 1.35916e+06 1.66151e+07
-3.58993e+06 1.35735e+06 1.6635e+07
-3.56993e+06 1.35621e+06 1.66542e+07
-3.54993e+06 1.35519e+06 1.66772e+07
-3.52993e+06 1.35482e+06 1.67015e+07
-3.50993e+06 1.35501e+06 1.67256e+07
-3.48993e+06 1.35439e+06 1.67459e+07
-3.46993e+06 1.35391e+06 1.67688e+07
-3.44993e+06 1.35346e+06 1.67916e+07
-3.42993e+06 1.35397e+06 1.68169e+07
-3.40993e+06 1.35287e+06 1.68391e+07
-3.38993e+06 1.35106e+06 1.68557e+07
-3.36993e+06 1.34935e+06 1.68712e+07
-3.34993e+06 1.34697e+06 1.68905e+07
-3.32993e+06 1.34498e+06 1.69129e+07
-3.30993e+06 1.34255e+06 1.6937e+07
-3.28993e+06 1.34042e+06 1.69613e+07
-3.26993e+06 1.33899e+06 1.69819e+07
-3.24993e+06 1.33692e+06 1.7003e+07
-3.22993e+06 1.33456e+06 1.70263e+07
-3.20993e+06 1.33175e+06 1.7054e+07
-3.18993e+06 1.32895e+06 1.70788e+07
-3.16993e+06 1.32691e+06 1.71061e+07
