# Supplementary material for: Topological digestion drives time-varying rheology of entangled DNA fluids
Source: Nat Commun. 2022 Jul 28;13:4389. doi: 10.1038/s41467-022-31828-w (PMC9334285; doi:10.1038/s41467-022-31828-w)
Supplement: Supplementary file 3 — Source Data [file 41467_2022_31828_MOESM3_ESM.zip › SOURCE_DATA/DATA_FIG2/panel_g-h_Rg-Ree_vs_time/Rg_SCMdigest.dat.100pc.dat]

#t	R_g^2	Ree^2	eigenval1	eigenval2	eigenval3	e1+e2+e3
0 3773.85 3.59822 2786.32 507.832 399.508 3693.66
2000 3501.12 1078.35 3141.14 460.481 286.282 3887.9
4000 3381.91 964.591 2854.81 374.129 176.864 3405.8
6000 3267.24 1905.11 2616.38 378.41 105.076 3099.86
8000 3184.71 2311.25 2670.55 419.656 164.163 3254.37
10000 3169.39 2627.74 2614.54 417.584 197.317 3229.45
12000 3113.94 2977.6 2438.69 459.764 223.215 3121.67
14000 3047.34 3287.63 2641.65 480.347 192.475 3314.47
16000 3051.44 3613.68 2578.4 578.352 216.858 3373.61
18000 3071.32 3503.47 2905.85 503.849 233.477 3643.18
20000 3018.14 3981.68 2989.39 555.392 189.027 3733.81
22000 3009.22 4754.42 3000.02 528.81 190.314 3719.15
24000 2946.55 4084.03 2741.51 603.301 174.443 3519.25
26000 2908.79 4861.41 2610.73 462.23 156.663 3229.63
28000 2891.91 4865.68 2857.59 525.426 172.93 3555.95
30000 2844.22 5532.79 2605.56 415.221 142.689 3163.47
32000 2830 5538.86 2472.07 343.821 118.641 2934.53
34000 2810.3 6356.28 2149.33 488.642 157.543 2795.51
36000 2844.12 7367.92 1832.66 352.917 127.313 2312.89
38000 2817.72 7855.48 2283.05 253.637 170.067 2706.76
40000 2777.8 7961.43 2374.5 259.43 169.314 2803.24
42000 2753.75 7298.65 2221.23 306.19 191.829 2719.25
44000 2741.97 7269.87 2414.01 353.027 199.813 2966.85
46000 2741.96 7597.66 2734.06 324.961 199.195 3258.22
48000 2775.74 7674.94 2557.14 321.349 169.045 3047.54
50000 2727.77 7618.23 2514.96 406.646 244.068 3165.67
52000 2727.12 8334.79 2412.8 380.279 225.4 3018.47
54000 2747.24 8438.4 2338.17 394.379 250.712 2983.26
56000 2743.19 8332.34 2572.89 281.3 227.125 3081.32
58000 2715.67 7392.17 2689.8 399.655 164.62 3254.07
60000 2712.59 7449.51 2608.55 394.918 100.234 3103.7
62000 2659.28 7359.59 2380.37 355.289 117.741 2853.4
64000 2624.81 8187.9 2551.71 313.757 115.057 2980.53
66000 2585.67 7727.48 2539.24 290.17 169.175 2998.58
68000 2551.2 8146.74 2826.81 302.962 203.656 3333.42
70000 2525.65 7801.07 2837.93 345.897 171.863 3355.69
72000 2526.65 7472.76 2760.37 442.906 177.779 3381.05
74000 2506.77 7367.23 2610.39 447.217 224.223 3281.83
76000 2463.97 7064.71 2409.19 604.678 218.54 3232.41
78000 2498.1 7130.56 2339.61 636.689 283.613 3259.92
80000 2503.48 8677.02 2346.93 529.905 227.418 3104.26
82000 2519.48 8624 2655.79 452.783 272.506 3381.08
84000 2524.37 8982.36 2662.5 404.158 183.913 3250.57
86000 2542.5 10355.3 2830.31 336.561 192.506 3359.37
88000 2502.55 10255.1 2722.1 344.072 153.963 3220.14
90000 2502.5 9717.68 2505.68 287.995 160.157 2953.84
92000 2470.88 9138.11 2418.06 222.943 164.079 2805.09
94000 2450.27 8611.64 2042.71 268.088 146.704 2457.51
96000 2424.59 8890.73 2059.73 213.29 117.01 2390.03
98000 2435.1 8384.29 2011.91 141.19 116.69 2269.79
100000 2457.61 9235.68 1951.5 156.152 93.1963 2200.85
102000 2462.91 10523.7 1905.9 200.739 128.141 2234.78
104000 2405.45 9782.54 2033.24 225.13 93.0714 2351.45
106000 2389.18 9691.71 1687.73 208.155 77.9454 1973.83
108000 2415.72 9719.55 1632.28 271.663 124.368 2028.31
110000 2429.9 9960.86 1540.79 255.791 119.027 1915.61
112000 2411.03 9875.07 1593.83 228.145 136.72 1958.7
114000 2428.88 10945.9 1561.2 334.498 136.443 2032.14
116000 2459.6 12286.2 1658.8 301.673 184.147 2144.62
118000 2442.49 12658.8 1780.23 299.832 173.478 2253.54
120000 2401.34 12355.5 1693.76 272.323 162.959 2129.04
122000 2408.38 11490.2 1968.14 242.475 203.03 2413.64
124000 2387.08 12151.5 1730.16 316.762 168.936 2215.86
126000 2360.67 11872.8 1884.31 282.28 94.1293 2260.72
128000 2360.83 11143.7 1575.69 184.373 125.126 1885.19
130000 2396.04 11275.7 1366.42 170.457 156.459 1693.33
132000 2404.98 10443.7 1628.33 153.326 119.189 1900.84
134000 2376.41 11402.1 1685.91 159.382 128.861 1974.15
136000 2416.16 10839 2008.33 173.916 111.749 2293.99
138000 2434.97 11303.7 1941.96 129.678 96.1491 2167.78
140000 2409.55 11124.3 1910.31 198.478 87.6129 2196.41
142000 2443.32 10181.4 1741.3 269.86 127.094 2138.26
144000 2482.08 12291.6 1784.57 194.098 171.728 2150.39
146000 2459.59 11357.6 2080.77 180.251 125.633 2386.66
148000 2451.91 12680.3 1754.48 156.721 129.557 2040.76
150000 2473.56 12395.2 1615.55 231.566 150.773 1997.89
152000 2524.37 12591.6 1182.43 235.951 196.029 1614.41
154000 2498.94 12883.4 1325.75 298.304 148.319 1772.37
156000 2505.57 12361.9 1426.77 302.397 180.447 1909.62
158000 2472.66 11815.6 1197.19 395.638 168.41 1761.24
160000 2462.82 12765.6 1266.81 446.645 236.708 1950.16
162000 2429.74 12455.2 1167.63 419.674 262.701 1850.01
164000 2442.17 12333.1 1343.11 497.391 231.325 2071.83
166000 2436.26 12778.9 1378.91 355.008 288.84 2022.76
168000 2425.62 13476.9 1249.01 413.274 261.463 1923.74
170000 2404.23 13292.6 1051.25 414.115 298.786 1764.15
172000 2420.76 12858.1 1384.24 375.94 207.471 1967.65
174000 2406.24 12387.8 1387.4 451.068 270.036 2108.51
176000 2409.11 12481.8 1168.6 380.377 324.692 1873.67
178000 2390.28 12713.9 1129.58 407.46 226.547 1763.59
180000 2384.65 13638.7 1035.51 359.644 287.33 1682.48
182000 2419.15 12634.2 893.114 492.732 283.665 1669.51
184000 2389.53 12489.7 874.028 481.998 302.84 1658.87
186000 2384.85 11559.8 787.25 493.088 193.452 1473.79
188000 2374.72 11043.2 832.541 317.389 276.957 1426.89
190000 2427.03 10896.4 675.274 485.079 225.681 1386.03
192000 2456.79 11452.6 674.181 492.472 291.937 1458.59
194000 2443.53 11947.9 549.846 473.243 363.613 1386.7
196000 2482.45 10856.4 644.852 481.769 331.034 1457.65
198000 2470.14 12006.8 711.885 490.76 321.134 1523.78
200000 2437.84 12151.2 725.736 527.407 336.04 1589.18
202000 2423.7 12860.1 777.642 509.42 330.144 1617.21
204000 2422.71 14136.8 687.693 468.914 384.447 1541.05
206000 2437.36 12622.1 696.436 396.092 211.405 1303.93
208000 2475.57 12675.3 773.55 347.311 217.613 1338.47
210000 2467.32 12820.3 801.121 365.722 257.33 1424.17
212000 2475.09 13791.5 744.735 498.523 179.203 1422.46
214000 2471.66 13227.6 728.171 505.333 169.847 1403.35
216000 2426.22 12615.5 635.779 542.038 256.197 1434.01
218000 2421.26 12503.2 744.016 518.785 248.534 1511.33
220000 2352.15 12402.3 686.545 487.477 248.567 1422.59
222000 2364.56 12306 736.448 596.995 213.692 1547.14
224000 2413.58 12349.5 784.698 574.37 192.787 1551.86
226000 2415.97 12769.5 872.244 488.839 165.008 1526.09
228000 2452.47 13809.8 820.657 657.699 159.677 1638.03
230000 2455.84 13970.8 899.057 708.933 160.098 1768.09
232000 2488.18 14204.4 1199.95 747.912 235.366 2183.22
234000 2498.72 14096.6 1386.25 741.629 225.705 2353.58
236000 2500.86 14523.7 1342 786.94 206.117 2335.06
238000 2451.59 12266.1 1272.82 824.544 122.917 2220.28
240000 2481.21 13216.7 1229.18 832.619 112.226 2174.02
242000 2484.3 12295.9 1144.15 802.789 118.363 2065.3
244000 2490.33 13062.8 1243.41 700.878 146.405 2090.69
246000 2494.33 12417.5 1219.47 629.41 148.095 1996.97
248000 2475.16 11978.3 1469.48 608.935 165.828 2244.24
250000 2489.43 12958.9 1633.08 550.369 140.395 2323.85
252000 2455.16 12059.7 1353.57 570.311 175.941 2099.82
254000 2489.28 12355 1102.3 567.087 194.53 1863.92
256000 2530.87 12328 1213.51 579.654 202.709 1995.88
258000 2536.21 12496.2 1316.51 559.901 265.726 2142.13
260000 2573.04 13451.5 1459.83 578.24 200.044 2238.11
262000 2558.17 12001.2 1310.57 620.1 166.639 2097.3
264000 2581.18 12412 1293.51 650.295 168.103 2111.91
266000 2557.46 12637 1211.09 621.113 176.076 2008.28
268000 2562.74 12199.1 1080.91 640.913 169.402 1891.23
270000 2627.24 12597.8 1021.67 623.549 224.931 1870.15
272000 2639.4 12623.7 1028.89 691.577 240.874 1961.34
274000 2604.46 12832.4 1221.15 649.184 300.655 2170.99
276000 2603.59 12654.3 1264.55 580.887 375.21 2220.65
278000 2587.38 13010 1139.57 617.755 254.385 2011.71
280000 2610.23 13926.6 1065.21 526.186 202.56 1793.95
282000 2600.39 12897.6 898.943 471.65 194.653 1565.25
284000 2614.28 13683.2 845.441 493.064 235.65 1574.16
286000 2643.28 13164 940.575 516.401 154.311 1611.29
288000 2635.8 12823.6 859.878 481.738 200.799 1542.41
290000 2649.57 14426 930.146 435.433 256.536 1622.11
292000 2642.95 13739.8 1003.2 466.719 268.721 1738.64
294000 2640.88 14434.8 1139.79 438.567 351.623 1929.98
296000 2633.45 12908.4 1190.91 362.324 324.841 1878.08
298000 2603.61 12643.2 1276.44 351.291 269.975 1897.71
300000 2618.6 13243.2 1329.89 506.013 385.691 2221.6
302000 2650.95 13560 1284.38 405.521 256.76 1946.66
304000 2688.45 13651.2 1262.11 324.469 230.508 1817.08
306000 2651.11 12742.3 1125.09 401.734 194.327 1721.15
308000 2601.25 12811.6 1054.8 472.658 173.013 1700.47
310000 2588.29 13075.8 1230.8 433.913 178.263 1842.97
312000 2571.41 13466.3 1299.69 369.561 158.824 1828.08
314000 2592.17 13276.8 1118.15 498.111 152.45 1768.71
316000 2603.84 13370.9 1199.93 640.713 151.493 1992.14
318000 2625.39 14143.2 1425.63 596.309 164.564 2186.5
320000 2638.41 13177.7 1837.71 539.791 147.123 2524.62
322000 2640.62 13278.8 1821.4 502.098 168.396 2491.9
324000 2704.28 14287.9 1812.26 515.608 130.273 2458.15
326000 2691.31 14220.8 1693.93 821.882 153.552 2669.36
328000 2799.15 15833.5 1823.68 913.692 138.722 2876.09
330000 2790.23 16930.6 1511.91 1007.52 134.278 2653.71
332000 2744.66 17079.8 1416.65 854.545 190.718 2461.92
334000 2750.38 16422.9 1372.26 695.136 204.074 2271.47
336000 2746.03 15541.1 1463.08 851.916 188.078 2503.07
338000 2756.75 15248.1 1450.69 901.466 235.904 2588.06
340000 2707.57 16333.1 1376.05 824.731 211.923 2412.7
342000 2686.91 14500.9 1464.46 976.272 149.383 2590.11
344000 2682.45 16597.2 1314.32 884.121 174.337 2372.78
346000 2677.3 15752.8 1508.44 803.717 147.672 2459.83
348000 2700.51 15785.5 1451.52 902.244 142.016 2495.78
350000 2678.95 15831.3 1313.62 703.6 133.012 2150.23
352000 2688.74 16822.7 1363.54 695.843 127.569 2186.95
354000 2677.73 16546.4 1419.33 688.061 103.916 2211.3
356000 2709.9 16389.8 1341.36 550.24 194.742 2086.34
358000 2685.85 14775.4 1402.18 535.862 121.085 2059.13
360000 2697.06 13508.5 1277.76 575.154 127.414 1980.33
362000 2643.65 14954.3 1280.87 521.145 227.509 2029.52
364000 2676.72 15538.9 1173.86 466.207 206.691 1846.76
366000 2636.78 15170.8 921.178 454.776 270.486 1646.44
368000 2658.86 16668.5 1049.39 545.79 317.451 1912.63
370000 2624.32 16561.6 1103.86 548.894 278.379 1931.13
372000 2659.27 16076.3 1239.91 716.612 330.16 2286.68
374000 2678.71 15613.5 1127.29 893.003 259.736 2280.03
376000 2713.21 16060.6 1089.98 817.325 244.701 2152.01
378000 2703.99 15536.7 1215.45 816.178 199.381 2231.01
380000 2700.55 15383.7 1199.02 797.34 262.722 2259.08
382000 2677.1 14865.7 1203.09 778.764 279.571 2261.42
384000 2667.18 14731.3 1206.08 740.135 258.893 2205.1
386000 2689.07 15908.2 1096.36 741.504 242.228 2080.09
388000 2710.28 14802.4 1307.78 682.86 200.005 2190.65
390000 2765.7 15334.3 1087.64 845.772 216.134 2149.54
392000 2751.78 14390.8 1197.72 703.044 188.437 2089.2
394000 2755.46 14955.2 1305.31 508.179 241.623 2055.11
396000 2731.49 14300.1 1239.97 407.123 176.768 1823.86
398000 2714.9 13139.1 1281.08 510.109 155.122 1946.32
400000 2680.29 13882.3 1285.92 648.935 156.171 2091.03
402000 2698.9 13826.7 1251.67 723.814 297.24 2272.72
404000 2696.71 13409.2 1228.41 859.052 356.087 2443.55
406000 2714.71 13546 1257.03 746.646 359.937 2363.61
408000 2629.61 12292.4 1239.59 697.338 421.663 2358.59
410000 2630.85 13670.4 1201.27 648.251 362.294 2211.81
412000 2648.9 13348.6 1141.06 552.956 334.169 2028.19
414000 2671.78 13827.1 1156.76 549.443 393.339 2099.54
416000 2682.85 11922 1316.67 591.936 299.938 2208.55
418000 2691.25 12521.2 1217.41 729.096 343.66 2290.17
420000 2661.68 12217.1 1222.33 631.414 416.209 2269.95
422000 2682.88 12665.7 1303.93 420.8 356.054 2080.79
424000 2646.38 13069 1012.41 436.361 257.357 1706.13
426000 2670.67 12802.6 924.049 334.543 214.344 1472.94
428000 2650.65 12443 991.681 308.594 197.246 1497.52
430000 2624.12 12096.5 919 310.092 132.483 1361.57
432000 2661.16 12435.4 978.893 391.613 139.91 1510.42
434000 2621.55 12065.2 1076.45 362.87 131.701 1571.02
436000 2622.43 11946.8 1067.85 569.937 228.469 1866.25
438000 2625.38 11810.2 938.479 564.743 144.728 1647.95
440000 2677.16 11903.6 1149.11 612.742 154.96 1916.81
442000 2648.51 12749.7 1178.57 700.934 159.574 2039.08
444000 2637.14 13589 946.739 647.717 178.312 1772.77
446000 2634.71 13454.8 938.671 752.06 226.5 1917.23
448000 2693.77 13191.8 883.689 650.563 215.04 1749.29
450000 2719.85 13727.4 817.536 542.33 231.499 1591.36
452000 2695.84 13392.6 848.174 576.126 350.392 1774.69
454000 2684.96 13161.4 691.948 512.309 398.633 1602.89
456000 2709.74 13810.5 784.143 611.69 440.148 1835.98
458000 2745.66 13402.4 760.832 613.453 391.909 1766.19
460000 2768.51 13461.3 1040.87 530.596 437.321 2008.79
462000 2801.95 14084.2 892.824 564.266 462.789 1919.88
464000 2760.9 12935.9 943.318 656.784 401.416 2001.52
466000 2789 12643.8 867.07 625.647 458.244 1950.96
468000 2782.31 12921.7 949.834 595.475 475.199 2020.51
470000 2785.76 13661.1 807.994 622.934 403.147 1834.07
472000 2736.33 14919.9 710.428 664.7 329.643 1704.77
474000 2772.65 15504.1 767.979 579.335 272.789 1620.1
476000 2765.63 15515.1 678.164 609.201 297.338 1584.7
478000 2778.91 15324.5 713.93 511.444 312.7 1538.07
480000 2808.16 16299.8 742.933 496.286 282.762 1521.98
482000 2822.32 17395.1 746.766 479.717 245.16 1471.64
484000 2833.03 16684.9 768.762 460.274 351.151 1580.19
486000 2859.46 17490.1 780.736 416.965 332.004 1529.71
488000 2862.52 17105.5 878.501 438.973 303.352 1620.83
490000 2862.19 16706.6 838.57 363.031 254.858 1456.46
492000 2869.8 16622.8 887.408 434.678 336.831 1658.92
494000 2852.72 15579.4 984.381 450.539 339.6 1774.52
496000 2871.03 16625.6 991.641 359.807 236.776 1588.22
498000 2883.36 16758.8 994.924 348.032 269.151 1612.11
500000 2838.29 15373.4 1041.27 347.947 233.894 1623.12
502000 2804.15 14600.1 1093.28 379.619 244.032 1716.93
504000 2771.61 14064.1 1034.53 309.93 250.55 1595.01
506000 2758.16 15057.2 993.482 383.11 290.309 1666.9
508000 2748.57 15374.2 913.264 471.965 287.327 1672.56
510000 2806.39 15048.6 1181.03 599.322 171.795 1952.15
512000 2763.2 14258 1092.94 474.214 139.974 1707.12
514000 2821.33 16077.7 999.036 451.557 181.794 1632.39
516000 2852.95 15009.2 973.784 478.241 177.428 1629.45
518000 2808.23 15722.6 880.347 442.174 168.58 1491.1
520000 2827.57 14380.9 930.024 543.727 175.068 1648.82
522000 2794.9 14804.5 747.02 525.456 204.79 1477.27
524000 2820.75 15598.7 586.162 455.129 233.697 1274.99
526000 2833.24 14991 629.512 484.036 168.801 1282.35
528000 2818.49 15270.9 607.712 497.444 243.233 1348.39
530000 2816.71 14611.9 608.682 520.663 302.317 1431.66
532000 2897.05 16013.3 815.667 497.498 266.412 1579.58
534000 2906.02 16484.6 970.133 596.394 261.816 1828.34
536000 2871.85 16018.3 936.632 772.871 228.078 1937.58
538000 2872.78 16252.3 987.881 626.698 266.208 1880.79
540000 2933.57 16936.6 944.299 554.289 332.085 1830.67
542000 2916.87 16957 749.337 526.608 336.573 1612.52
544000 2913.56 16899.8 616.979 475.693 388.312 1480.98
546000 2907.19 17127.4 790.151 588.054 343.096 1721.3
548000 2922.05 16739.1 841.343 629.451 339.167 1809.96
550000 2938.73 15881.9 922.111 457.88 366.001 1745.99
552000 2860.61 16486.2 744.978 334.187 225.251 1304.42
554000 2814 16053.2 733.78 327.833 200.409 1262.02
556000 2872.98 17366.2 720.707 348.587 204.996 1274.29
558000 2824.14 17109.3 723.526 346.575 202.996 1273.1
560000 2862.47 17085.8 815.873 279.216 118.54 1213.63
562000 2876.82 17098.7 817.667 234.603 105.548 1157.82
564000 2888.77 16307.1 751.55 176.441 122.259 1050.25
566000 2884.52 16739.7 767.704 235.341 135.151 1138.2
568000 2856.38 15973.3 994.029 301.264 132.215 1427.51
570000 2833.18 16134.8 925.02 285.034 126.435 1336.49
572000 2839.45 16751.7 930.289 331.667 165.904 1427.86
574000 2895.17 17638.6 1166.27 365.615 136.373 1668.26
576000 2875.64 17426 1285.6 272.099 144.458 1702.16
578000 2885.23 18123.5 1067.8 269.528 129.548 1466.88
580000 2869.09 16853.7 1185.36 334.351 115.422 1635.13
582000 2890.31 15979.9 1013.69 304.353 105.422 1423.47
584000 2945.48 17548.1 1038.23 373.055 135.76 1547.05
586000 2927.36 16349.8 1021.19 473.162 129.029 1623.38
588000 2913.91 15832.9 1176.83 464.409 149.627 1790.86
590000 2910.14 15071 1252.23 352.48 156.704 1761.42
592000 2885.26 14964.8 1439.92 282.535 155.274 1877.72
594000 2883.65 15614.1 1548.91 269.663 211.311 2029.88
596000 2869.01 15973.6 1420.7 232.487 191.589 1844.78
598000 2913.38 17243.3 1474.96 269.936 202.523 1947.42
600000 2928.58 17362.7 1384.28 302.061 265.28 1951.62
602000 2970.11 18752.2 1193.31 326.584 188.597 1708.49
604000 2964.7 19203.5 1113.02 328.382 185.086 1626.49
606000 2985.4 18265.1 1119.48 313.236 195.084 1627.8
608000 2969.61 17735.6 1302.01 363.6 218.436 1884.05
610000 3009.82 18712.1 1375.31 285.879 207.344 1868.53
612000 2995.27 17607.3 1228.14 389.585 161.247 1778.97
614000 2962.03 17833.7 1075.98 497.337 130.53 1703.84
616000 2971.28 18377.5 911.766 629.37 111.578 1652.71
618000 2979.09 18855.4 1058.61 559.77 140.737 1759.11
620000 2999.56 18892.2 1173.35 589.594 169.933 1932.87
622000 3015.52 18448.5 1207.38 600.854 162.734 1970.97
624000 2987.21 18442.9 1164.48 686.68 204.89 2056.05
626000 2980.68 17350 1156.78 771.047 149.444 2077.27
628000 2939.22 17489 1138.66 718.236 150.679 2007.57
630000 3003.65 17704.7 1196.95 632.532 205.569 2035.05
632000 3047.09 17794 1122.22 509.231 199.611 1831.06
634000 3050.22 17955.5 1184.76 490.796 182.302 1857.86
636000 2957.98 16216.5 1234.42 608.478 184.854 2027.76
638000 2939.79 15461.5 1099.72 628.005 134.706 1862.43
640000 2916.2 16191.7 1220.45 658.114 106.539 1985.11
642000 2906.85 16280.9 1240.03 584.944 121.391 1946.37
644000 2875.83 16241.5 1034.6 613.727 124.48 1772.8
646000 2857.35 17575.8 878.503 590.732 118.128 1587.36
648000 2881.13 16507.6 731.076 694.512 94.8259 1520.41
650000 2848.78 15620.1 870.408 619.392 129.259 1619.06
652000 2831.64 16302.9 888.79 531.258 143.215 1563.26
654000 2833.15 16818.8 929.41 489.736 201.771 1620.92
656000 2926.63 18445.6 1035.61 627.445 282.417 1945.47
658000 2964.21 17467.9 1083.5 530.636 348.041 1962.17
660000 2894.98 17068.4 1063.73 466.348 283.143 1813.22
662000 2890.3 17202.2 1342.13 416.659 230.297 1989.09
664000 2877.13 16120.5 1393.87 490.033 274.811 2158.71
666000 2861.88 16524.3 1379.43 473.072 280.777 2133.28
668000 2889.03 16924.3 1333.5 533.94 201.249 2068.69
670000 2874.47 16585.6 1303.24 509.24 234.709 2047.18
672000 2902.2 16265.4 1362.44 485.599 183.78 2031.82
674000 2927.08 16544.6 1764.67 410.538 187.616 2362.83
676000 2912.35 16503.9 1599.4 548.956 147.075 2295.43
678000 2978.89 16720.4 1425.38 591.222 178.797 2195.4
680000 3025.57 16300.9 1250.44 710.597 170.901 2131.94
682000 3016.8 15401 1090.57 826.694 221.221 2138.49
684000 2997.85 15782 1039.23 754.962 225.796 2019.99
686000 3040.46 17215.8 931.178 601.144 298.568 1830.89
688000 3009.62 16493.6 1114.07 652.949 355.581 2122.6
690000 3021.76 19344.6 1282.93 506.377 347.043 2136.35
692000 2992.87 17706.7 1558.2 584.473 263.383 2406.06
694000 2974.13 17890.1 1576.36 620.32 258.889 2455.57
696000 2976.45 17802.4 1694.02 720.412 315.661 2730.09
698000 2986.53 18791.3 1636.31 774.222 296.453 2706.99
700000 3014.35 18745.1 1446.4 806.158 290.385 2542.94
702000 3030.89 18945.9 1408.8 618.567 245.632 2273
704000 3009.84 18619.5 1521.12 793.61 264.346 2579.08
706000 3077.19 18237.3 1497.67 704.541 221.657 2423.87
708000 3108.06 19919.7 1602.7 816.649 257.962 2677.31
710000 3081.51 18419.3 1280.24 891.639 202.707 2374.59
712000 3038.37 18423.1 1323.75 1046.28 171.768 2541.8
714000 2994.5 18297.3 1302.36 940.116 161.708 2404.18
716000 3040.66 18236.3 1106.72 906.308 174.554 2187.58
718000 3037.28 18170.2 1023.35 832.045 182.561 2037.95
720000 3075.97 18345.5 1016.41 760.578 191.577 1968.56
722000 3115.36 18043.2 1026.72 844.146 155.459 2026.33
724000 3089.1 18954.2 967.363 643.511 221.12 1831.99
726000 3080.81 17645.3 1143.78 614.154 183.593 1941.52
728000 3098.86 17715.5 1052.39 448.272 140.272 1640.93
730000 3085.83 16986.3 1027.81 483.204 124.467 1635.48
732000 3062.47 17407 1079.13 452.388 125.238 1656.75
734000 3063.83 16803.2 969.565 445.755 120.36 1535.68
736000 3065.58 17075 780.413 385.118 216.753 1382.28
738000 3107.27 17260 978.464 452.155 167.908 1598.53
740000 3148.34 17559.7 1041.57 373.854 262.229 1677.65
742000 3131.16 17140 1180.76 458.851 166.021 1805.63
744000 3109.83 17571.7 1053.77 408.643 173.592 1636.01
746000 3138.55 16420.6 1321.66 511.396 148.704 1981.76
748000 3181.68 18127.3 1237 484.285 187.111 1908.4
750000 3225.35 17570.7 1125.29 447.289 195.092 1767.67
752000 3237.01 19258.9 1097.07 482.347 182.88 1762.3
754000 3190.13 18528.4 1177.05 491.374 156.938 1825.36
756000 3135.35 17440.3 1007.32 450.532 218.881 1676.74
758000 3165.02 19540.3 907.611 448.153 203.591 1559.36
760000 3218.3 19387.5 834.165 562.407 149.655 1546.23
762000 3178.53 17542.8 926.314 515.379 168.104 1609.8
764000 3146.8 16986.2 927.9 471.249 178.611 1577.76
766000 3112.05 16968.8 841.354 541.462 179.939 1562.75
768000 3110.09 17221.6 948.247 501.559 222.407 1672.21
770000 3121.46 17064.4 806.966 538.573 185.801 1531.34
772000 3144.66 18121.7 848.084 580.725 151.136 1579.94
774000 3119.22 17612.2 990.693 394.012 80.4643 1465.17
776000 3155.49 17720.8 1207.68 383.359 105.631 1696.67
778000 3177.78 17590 1418.73 383.068 97.9125 1899.71
780000 3202.82 17487.7 1437.69 441.377 110.195 1989.27
782000 3194.95 17450.8 1406.91 387.979 113.661 1908.55
784000 3181.85 18518.5 1377.14 320.065 158.537 1855.75
786000 3183.64 18865.9 1420.84 325.784 143.799 1890.42
788000 3183.73 20587.9 1314.49 311.775 149.87 1776.14
790000 3181.95 20008.8 1515.91 329.716 230.147 2075.77
792000 3152.57 19613.7 1522.01 367.935 218.445 2108.39
794000 3156.02 20535.4 1503.83 326.763 223.348 2053.94
796000 3095.79 18465.8 1066.05 316.301 249.477 1631.83
798000 3112.52 19422.7 1031.33 375.907 167.403 1574.64
800000 3110.77 19638 1205.83 422.733 185.784 1814.34
802000 3100.6 20408.3 1491.38 442.985 244.807 2179.18
804000 3099.58 20621.2 1536.3 437.682 202.759 2176.74
806000 3106.66 19521.2 1428.26 418.207 214.947 2061.42
808000 3146.16 21267.7 1362.46 443.174 157.56 1963.19
810000 3167.36 21461 1409.44 491.482 116.679 2017.61
812000 3143.65 21438.1 1295.54 430.821 144.527 1870.89
814000 3143.95 20453 1709.45 416.365 188.294 2314.11
816000 3169.25 21778.7 1553.65 572.634 256.926 2383.21
818000 3238.4 21736.3 1598.38 536.463 247.36 2382.21
820000 3181.26 20426.4 1517.81 535.6 297.837 2351.24
822000 3201.84 19462.4 1381.04 493.481 261.582 2136.1
824000 3176.85 20664.3 1726.69 517.304 246.484 2490.48
826000 3257.71 21645.8 1814.65 470.643 205.845 2491.14
828000 3213.65 22591.1 1597.61 493.419 247.267 2338.3
830000 3180.31 21585.4 1786.75 397.027 210.233 2394.01
832000 3111.02 20434.9 1669.96 366.586 174.231 2210.78
834000 3169.49 21652.4 1731.33 386.313 155.967 2273.61
836000 3155.65 21410.1 1346.26 405.425 218.397 1970.08
838000 3115.46 20066.5 1562.45 360.583 107.308 2030.34
840000 3166.93 19711.9 1915.57 375.603 117.153 2408.33
842000 3165.52 20165.9 1676.78 365.069 148.318 2190.17
844000 3142.83 18199.7 1772.47 368.618 132.501 2273.59
846000 3155.14 18822.6 1644.1 329.752 154.092 2127.94
848000 3193.55 17989.8 1760.39 245.204 90.245 2095.84
850000 3242.47 19382.6 1804.52 206.852 149.209 2160.58
852000 3207.26 18643.2 1855.35 237.804 102.754 2195.91
854000 3163.52 18305.9 1528.79 264.827 119.165 1912.79
856000 3226.75 19078.8 1491.83 327.379 114.18 1933.38
858000 3163.1 18332.2 1338.67 237.935 125.442 1702.04
860000 3197.74 18523.9 1501.81 241.089 147.077 1889.97
862000 3219.18 18748.2 1554.81 225.446 161.817 1942.08
864000 3262.55 20389.1 1672.53 192.579 159.497 2024.6
866000 3250.86 19732.4 1689.92 253.646 149.728 2093.29
868000 3192.99 18843.8 1287.31 310.881 112.993 1711.18
870000 3190.96 19004.4 1247.44 317.483 141.052 1705.97
872000 3190.61 19200.6 1037.33 361.313 166.435 1565.08
874000 3183.12 19227.9 1169.66 396.036 125.577 1691.28
876000 3205.2 19204.7 1106.35 408.033 239.037 1753.42
878000 3159.09 18602.7 1020 410.617 182.743 1613.35
880000 3194.79 19090.3 1163.34 463.318 181.704 1808.36
882000 3210.29 19758.3 987.561 396.749 199.596 1583.91
884000 3171.6 19551 991.489 324.102 165.935 1481.53
886000 3195.9 19477.8 1169.41 425.289 208.736 1803.44
888000 3167.18 19641.8 1192.15 456.732 162.765 1811.64
890000 3159.25 19379.9 1118.51 498.779 154.525 1771.82
892000 3111.01 18362.4 939.661 494.898 131.006 1565.57
894000 3077.43 18313.9 877.625 566.557 116.087 1560.27
896000 3061.58 18407.9 1041.8 455.598 127.696 1625.09
898000 3167.38 18174.7 1066.92 467.698 147.429 1682.05
900000 3209.92 19770 961.589 525.605 108.457 1595.65
902000 3222.6 20085 847.052 721.026 128.979 1697.06
904000 3226.38 18667 806.001 678.698 190.489 1675.19
906000 3222.36 19604.8 814.603 753.918 116.248 1684.77
908000 3207.4 20332.8 1046.12 568.219 125.111 1739.45
910000 3223.57 20897.3 1039.13 675.791 149.995 1864.92
912000 3192.91 20914.1 1055.49 530.63 122.083 1708.2
914000 3228 21394.5 976.897 497.614 189.778 1664.29
916000 3249.6 21576.2 1082.22 514.475 79.1843 1675.88
918000 3296.98 21200.3 970.316 396.46 136.023 1502.8
920000 3283.9 19947 940.908 436.029 107.424 1484.36
922000 3278.36 19999.7 706.345 450.113 126.022 1282.48
924000 3279.54 20050.2 768.387 482.876 115.83 1367.09
926000 3292.86 20138.9 816.782 430.573 185.385 1432.74
928000 3293.95 19376.7 605.322 436.061 150.284 1191.67
930000 3345.72 19159.7 796.615 402.176 244.874 1443.67
932000 3349.06 19665.8 690.758 412.147 274.794 1377.7
934000 3308.25 19728 812.256 477.989 195.723 1485.97
936000 3272.2 20193.6 687.69 552.81 134.973 1375.47
938000 3297.75 21366.5 713.081 517.726 159.405 1390.21
940000 3315.69 20220.6 583.69 490.686 184.449 1258.82
942000 3366.9 19867.1 784.951 449.476 118.202 1352.63
944000 3391.48 18790.1 696.362 484.26 87.5294 1268.15
946000 3337.23 18808.6 615.804 471.444 89.9716 1177.22
948000 3307.78 17862 632.622 483.95 87.1524 1203.72
950000 3273.26 17757 743.671 485.978 135.247 1364.9
952000 3333.21 18957.6 748.535 548.862 117.772 1415.17
954000 3321.12 18856.1 589.067 566.283 96.9438 1252.29
956000 3309.95 19227.3 669.453 591.888 92.3991 1353.74
958000 3333.78 18798.6 716.78 562.726 69.4239 1348.93
960000 3296.03 18446.4 767.481 608.021 74.4507 1449.95
962000 3336.8 18933 838.189 615.687 94.4257 1548.3
964000 3324.38 18342.5 736.784 680.58 96.5206 1513.89
966000 3253.38 18130.3 691.557 651.858 103.577 1446.99
968000 3278.75 18288.8 611.573 460.064 111.812 1183.45
970000 3301.75 18961.6 740.023 395.106 98.4287 1233.56
972000 3379.52 19166.7 1034.99 498.717 50.9231 1584.63
974000 3431.79 19753.1 949.927 563.64 52.849 1566.42
976000 3413.29 20080.9 925.349 446.486 158.688 1530.52
978000 3381.35 18980.2 776.01 528.786 113.534 1418.33
980000 3402.62 20293.4 700.517 526.351 123.403 1350.27
982000 3386.76 19313.6 703.612 459.754 143.4 1306.77
984000 3370.58 17653.8 655.082 510.295 84.3385 1249.72
986000 3335.02 19082.6 657.6 504.393 75.3377 1237.33
988000 3374.74 18848.8 664.161 444.358 103.9 1212.42
990000 3387.67 18017.5 577.525 427.466 123.358 1128.35
992000 3384.68 17875.5 562.8 408.373 146.277 1117.45
994000 3386.67 17777 544.551 478.855 96.5481 1119.95
996000 3367.89 17871.6 740.204 491.05 70.7307 1301.98
998000 3353.49 18586.2 685.671 487.085 131.858 1304.61
1000000 3380 19001.6 859.094 522.858 98.1068 1480.06
1002000 3372.17 18005.9 790.385 616.395 111.969 1518.75
1004000 3397.5 19139.1 784.304 678.377 140.333 1603.01
1006000 3385.73 19095.8 622.856 571.388 149.812 1344.06
1008000 3383.18 20364.6 762.984 553.05 159.086 1475.12
1010000 3364.15 19718.3 705.943 529.739 171.656 1407.34
1012000 3400.97 19640.6 770.188 561.853 146.091 1478.13
1014000 3380.16 18507.7 780.117 393.688 221.522 1395.33
1016000 3453.01 19805.9 905.312 477.814 325.977 1709.1
1018000 3493.53 20510.1 842.891 474.072 372.396 1689.36
1020000 3458.84 19745.3 786.712 484.088 388.762 1659.56
1022000 3462.99 19102.6 816.13 490.057 333.081 1639.27
1024000 3507.3 20002.8 784.96 559.086 348.73 1692.78
1026000 3462.36 20344.9 790.835 466.148 430.274 1687.26
1028000 3435.39 20913.4 887.924 498.807 399.304 1786.04
1030000 3464.69 20843.5 1029.05 549.248 359.014 1937.31
1032000 3456.87 19611.3 904.354 532.513 278.126 1714.99
1034000 3451.97 20579.3 890.368 566.615 237.658 1694.64
1036000 3498.62 20227.3 741.995 526.538 178.999 1447.53
1038000 3519.47 20179.3 841.694 593.801 259.63 1695.12
1040000 3493.97 22447.1 904.748 632.619 202.989 1740.36
1042000 3501.51 20826.7 920.656 588.208 193.67 1702.53
1044000 3510.14 21638.8 818.099 516.441 211.147 1545.69
1046000 3506.09 20699.8 989.322 615.091 294.133 1898.55
1048000 3481.25 21278.3 1033.69 488.794 352.915 1875.4
1050000 3414.34 20915.1 1259.46 574.497 373.976 2207.93
1052000 3439.06 20219.4 1316.99 605.01 420.459 2342.46
1054000 3388.45 19060.3 1246.7 570.745 394.522 2211.96
1056000 3455.52 20620.2 1233.54 748.652 353.777 2335.97
1058000 3361.76 19485 938.173 668.673 394.236 2001.08
1060000 3384.84 19397.9 874.4 720.562 332.287 1927.25
1062000 3338.08 17432.4 1007.39 797.179 263.58 2068.15
1064000 3328.9 17278.8 1003.88 672.085 289.889 1965.85
1066000 3393.77 18103.7 960.463 873.613 381.942 2216.02
1068000 3336.85 18717.4 960.716 682.73 215.123 1858.57
1070000 3332.13 19175.9 1159.04 670.681 212.329 2042.05
1072000 3297.12 18267.9 1119.25 839.387 307.026 2265.66
1074000 3320.04 19260.8 1148.8 816.543 230.67 2196.01
1076000 3341.92 19596 1178.2 632.191 188.619 1999.01
1078000 3323.04 19767 964.57 748.046 204.258 1916.87
1080000 3309.4 18487.4 960.572 720.633 258.23 1939.44
1082000 3325.72 18517.9 898.616 768.721 232.49 1899.83
1084000 3285.61 16844.3 793.469 698.58 231.465 1723.51
1086000 3347.03 17981.2 708.702 668.575 217.703 1594.98
1088000 3418.17 18483.6 780.418 725.194 197.864 1703.48
1090000 3443.7 17993.4 760.404 533.526 136.629 1430.56
1092000 3448.98 17214.7 676.965 547.672 124.958 1349.6
1094000 3456.55 19235.8 608.115 513.725 168.357 1290.2
1096000 3423.78 18336.8 607.817 478.522 146.278 1232.62
1098000 3429.33 17577.9 662.569 555.144 165.093 1382.81
1100000 3457.44 18107.3 581.759 507.217 236.133 1325.11
1102000 3451.78 18626.3 762.127 518.976 207.89 1488.99
1104000 3500.85 19557.2 822.459 334.965 204.259 1361.68
1106000 3549.75 19059.6 717.649 376.845 313.152 1407.65
1108000 3510.06 18975.4 695.217 338.52 212.917 1246.65
1110000 3426.01 18322.8 729.445 357.352 237.501 1324.3
1112000 3412.57 17675.9 689.986 344.235 258.982 1293.2
1114000 3409.6 17656.5 807.222 443.704 227.517 1478.44
1116000 3370.3 17859.9 746.764 366.505 201.732 1315
1118000 3399.44 18226.5 748.18 389.283 190.37 1327.83
1120000 3421.13 19147.7 891.256 453.628 207.651 1552.53
1122000 3464.94 19097.1 851.64 325.487 270.379 1447.51
1124000 3402.79 19306.1 824.923 379.411 207.311 1411.64
1126000 3347.69 19378.3 950.468 312.369 238.298 1501.13
1128000 3375.24 19389.2 1126 295.744 210.845 1632.59
1130000 3318.14 18658.8 1102.03 344.343 153.872 1600.24
1132000 3337.83 19486.2 1014.75 273.042 256.103 1543.89
1134000 3383.49 19061.4 1128.33 411.159 232.464 1771.96
1136000 3426.72 19308 1258.68 541.883 212.649 2013.21
1138000 3405.48 20623.1 1158.36 498.257 258.938 1915.55
1140000 3402.52 21057.1 1112.37 507.644 217.629 1837.64
1142000 3438.66 20526.2 1129.38 516.877 295.513 1941.77
1144000 3374.05 20734.5 1128.91 448.437 201.408 1778.75
1146000 3407.79 20235.6 1353.05 438.658 157.095 1948.8
1148000 3382.17 20108.7 1341.87 430.238 139.267 1911.38
1150000 3339 18972.9 1077.39 501.646 124.903 1703.94
1152000 3315.61 19121 981.978 506.588 126.712 1615.28
1154000 3298.85 19574.2 897.719 491.108 160.645 1549.47
1156000 3312.89 20093.4 742.5 630.635 181.991 1555.13
1158000 3308.07 20607.7 880.414 592.212 197.904 1670.53
1160000 3277.37 19547.4 836.551 508.924 250.405 1595.88
1162000 3230.08 18501.5 733.26 460.518 233.64 1427.42
1164000 3286.15 16668.2 704.55 640.691 175.187 1520.43
1166000 3261.02 17215 790.207 617.673 207.862 1615.74
1168000 3312.65 18120.4 662.395 564.473 304.771 1531.64
1170000 3311.09 17258.6 781.148 441.559 381.249 1603.96
1172000 3260.46 16677.4 946.356 567.002 413.343 1926.7
1174000 3253.52 17355.6 923.039 579.52 322.214 1824.77
1176000 3234.74 17010 755.947 410.951 257.542 1424.44
1178000 3297.65 16456.2 864.289 445.962 326.075 1636.33
1180000 3308.08 16367.4 747.707 499.837 213.48 1461.02
1182000 3355.42 17962.8 845.576 616.654 172.056 1634.29
1184000 3386.51 17941.1 773.632 697.841 217.955 1689.43
1186000 3347.8 16953 854.986 549.612 247.006 1651.6
1188000 3321.53 17159.8 808.37 659.116 183.135 1650.62
1190000 3368.03 17278 957.884 692.576 149.787 1800.25
1192000 3298.9 16685.2 861.436 729.752 178.934 1770.12
1194000 3296.23 16735.2 867.513 694.943 156.701 1719.16
1196000 3310.51 16334 1118.69 652.482 187.493 1958.66
1198000 3349.28 18021.5 1097.01 650.725 197.96 1945.7
1200000 3306.71 17318.8 1102.5 589.147 224.838 1916.48
1202000 3251.77 17176.6 876.106 613.096 297.084 1786.29
1204000 3257.51 17287.7 884.034 609.742 247.702 1741.48
1206000 3247.04 17340 866.835 574.058 246.092 1686.98
1208000 3242.28 17431.3 853.652 555.312 234.202 1643.17
1210000 3227.72 17363.4 882.357 463.07 262.397 1607.82
1212000 3228.52 17739.4 844.494 375.139 243.262 1462.89
1214000 3248.43 17210 686.903 464.113 159.921 1310.94
1216000 3303.23 17185.8 743.145 464.089 156.87 1364.1
1218000 3321.54 17766.6 775.117 556.4 139.298 1470.81
1220000 3345.16 18667.6 829.568 576.678 194.788 1601.03
1222000 3333.02 17618.8 810.316 585.857 209.241 1605.41
1224000 3276.43 18267.4 736.565 457.331 218.221 1412.12
1226000 3304.94 18432.3 775.334 389.308 253.33 1417.97
1228000 3260.77 18796.5 728.277 387.069 249.161 1364.51
1230000 3296.18 18050 776.244 470.004 262.493 1508.74
1232000 3325.78 19583.9 819.36 480.6 244.179 1544.14
1234000 3340.94 18579.2 976.212 531.244 279.854 1787.31
1236000 3341.71 18008.5 949.568 612.583 254.221 1816.37
1238000 3377.11 17772.3 1050.25 609.143 235.057 1894.45
1240000 3380.21 17848.1 933.411 612.888 160.038 1706.34
1242000 3370.42 18313.3 783.941 594.504 210.711 1589.16
1244000 3340.66 17476.2 899.718 654.509 249.824 1804.05
1246000 3326.89 17078.1 767.979 519.08 260.486 1547.55
1248000 3263.28 16810.5 753.307 554.494 250.064 1557.86
1250000 3289.01 16321.8 815.747 515.681 242.709 1574.14
1252000 3322.72 17719.3 783.141 464.27 240.311 1487.72
1254000 3304.58 16738 635.481 371.667 331.645 1338.79
1256000 3278.03 16363.9 725.255 383.31 315.653 1424.22
1258000 3246.94 15641.4 744.1 325.832 283.072 1353
1260000 3244.07 16043.1 731.136 388.656 232.128 1351.92
1262000 3270.38 16253 650.222 352.982 210.927 1214.13
1264000 3206.37 16275.5 550.749 333.342 231.999 1116.09
1266000 3238.59 16016.7 580.415 299.352 227.837 1107.6
1268000 3264.79 14964.9 728.334 252.82 244.188 1225.34
1270000 3240.57 16571.8 703.166 356.395 283.294 1342.86
1272000 3236.51 17240 791.778 410.035 280.298 1482.11
1274000 3269.34 17354.9 877.651 493.427 242.966 1614.04
1276000 3287.77 17867.4 953.659 340.104 224.11 1517.87
1278000 3241.84 16698.3 979.104 302.642 192.954 1474.7
1280000 3278.84 16394.4 868.191 343.957 144.723 1356.87
1282000 3350.45 17732.9 1090.3 387.75 187.519 1665.57
1284000 3338.28 16603.7 1069.19 389.746 177.031 1635.97
1286000 3306.05 17358.6 945.849 355.007 197.744 1498.6
1288000 3325.4 18245.2 881.167 392.03 206.501 1479.7
1290000 3309.17 18410.6 1042.67 364.686 191.791 1599.14
1292000 3330.78 19749.2 1145.88 407.053 219.502 1772.44
1294000 3311.73 19043.1 1125.31 380.365 262.733 1768.4
1296000 3307.08 19149.7 1106.65 372.372 215.911 1694.93
1298000 3387.43 18967.6 1069.52 409.495 201.491 1680.5
1300000 3381.23 18479.8 1259.72 523.141 176.841 1959.7
1302000 3375.26 18489.9 1041.18 400.856 259.099 1701.14
1304000 3424 18321.7 998.112 368.216 269.707 1636.03
1306000 3484.89 19419.6 789.562 406.555 300.576 1496.69
1308000 3457.11 18621 845.91 419.532 202.881 1468.32
1310000 3481.25 18920.3 950.118 348.504 216.296 1514.92
1312000 3452.52 18994.3 1176.8 377.736 309.198 1863.74
1314000 3454.67 18793.1 1197.48 336.714 324.952 1859.14
1316000 3454.03 20278.9 1181.31 394.926 264.171 1840.41
1318000 3496.57 19402.3 1195.3 367.769 228.982 1792.05
1320000 3517.36 20463.3 1199.52 336.086 261.081 1796.69
1322000 3496.17 20952.5 1254.96 314.299 267.846 1837.1
1324000 3453.15 20732.4 991.459 309.595 255.052 1556.11
1326000 3524.23 21386.8 854.04 363.671 343.225 1560.94
1328000 3525.32 19684.9 862.495 383.799 317.704 1564
1330000 3508.52 20980.1 858.549 445.103 257.808 1561.46
1332000 3534.55 20560.4 838.865 359.573 216.55 1414.99
1334000 3492.07 19706.9 821.238 364.361 189.726 1375.33
1336000 3492.2 19442.7 816.43 393.961 181.276 1391.67
1338000 3536.03 18616.1 812.979 482.789 176.163 1471.93
1340000 3547.22 19071.7 890.039 444.19 140.718 1474.95
1342000 3502.97 19396.5 719.133 456.766 180.16 1356.06
1344000 3467.78 19220.4 772.501 456.48 156.541 1385.52
1346000 3463.78 19676.3 795.952 462.525 147.642 1406.12
1348000 3467.51 17970.4 772.885 460.048 168.09 1401.02
1350000 3483.82 18439.9 755.867 468.625 133.154 1357.65
1352000 3485.64 19135.2 712.832 465.038 189.123 1366.99
1354000 3408.06 19010.7 684.711 500.522 181.812 1367.05
1356000 3422.52 18894.1 538.528 474.33 205.418 1218.28
1358000 3407.67 18431.4 682.927 529.978 198.85 1411.76
1360000 3406.42 18401.6 599.349 404.271 250.146 1253.77
1362000 3429.39 18950.7 772.641 377.647 155.876 1306.16
1364000 3455.35 18718.3 876.331 332.406 229.221 1437.96
1366000 3447.68 19352.1 881.337 268.941 263.303 1413.58
1368000 3508.31 18189.7 834.679 374.276 196.229 1405.18
1370000 3519.24 17523.3 767.609 296.663 289.216 1353.49
1372000 3573.24 17783.8 726.952 367.412 243.915 1338.28
1374000 3584.89 17295.5 805.586 403.507 233.924 1443.02
1376000 3563.82 17408.3 882.004 416.075 218.229 1516.31
1378000 3486.46 17970.4 818.284 406.201 189.65 1414.14
1380000 3523.62 18490.6 735.364 428.704 241.754 1405.82
1382000 3521.96 19004 696.192 462.376 274.534 1433.1
1384000 3545.49 19582.3 784.881 468.965 306.447 1560.29
1386000 3529.74 18846 754.963 492.735 308.19 1555.89
1388000 3511.38 19061.4 979.031 488.158 289.148 1756.34
1390000 3529.06 19563.3 1149.43 513.237 308.275 1970.94
1392000 3460.84 17724.2 1002.33 521.684 347.591 1871.6
1394000 3507.83 18467.7 1024.15 658.126 354.613 2036.89
1396000 3523.52 19621.6 927.464 518.349 277.494 1723.31
1398000 3499.44 20028.6 992.538 518.646 301.558 1812.74
1400000 3448.4 21127.3 1000.63 509.989 305.114 1815.73
1402000 3424.69 20682.6 1104.95 523.072 274.751 1902.77
1404000 3435.74 19909.8 1161.15 528.935 416.21 2106.29
1406000 3506.7 20259.8 1306.96 526.631 415.221 2248.81
1408000 3555.88 19519.6 1099.11 523.258 418.387 2040.76
1410000 3498.14 19809.9 1322.58 633.691 327.316 2283.58
1412000 3557.23 18827.1 1187.8 601.529 226.492 2015.82
1414000 3520.81 18806.9 1224.12 681.576 240.718 2146.42
1416000 3594.02 17773 1325.57 656.896 285.954 2268.42
1418000 3593.68 19703.5 1305.8 554.355 163.727 2023.88
1420000 3596.53 18799 1193.84 530.428 207.484 1931.76
1422000 3613.7 18384.4 1034.72 586.994 240.015 1861.73
1424000 3596.57 18919.4 945.558 443.707 307.734 1697
1426000 3650.86 17720.8 951.724 544.717 328.901 1825.34
1428000 3661.33 18503.8 838.299 518.662 396.616 1753.58
1430000 3604.88 18303.3 892.557 525.408 333.241 1751.21
1432000 3551.22 18138.8 1033.75 391.061 223.301 1648.11
1434000 3563.48 19258.3 857.844 464.218 273.297 1595.36
1436000 3578.44 20432.8 917.585 555.221 378.488 1851.29
1438000 3617.26 20514.7 954.67 628.774 476.894 2060.34
1440000 3653.98 20539 1038.83 586.79 367.253 1992.87
1442000 3619.11 19415.8 1056.92 564.149 326.063 1947.13
1444000 3580.7 19828.1 1121.62 641.471 270.891 2033.99
1446000 3608.61 19504.7 1157.16 552.364 346.685 2056.2
1448000 3583.35 18273 1151.44 614.195 390.45 2156.09
1450000 3570.53 19265.8 1292.73 586.297 439.192 2318.22
1452000 3628.84 18570.5 1256.91 621.914 453.361 2332.18
1454000 3554.98 19504.2 1223.1 466.475 454.087 2143.66
1456000 3576.44 18492.8 1148.43 530.328 476.932 2155.69
1458000 3575.06 18512.6 1268.35 600.432 421.872 2290.66
1460000 3597.19 18669.6 1277.29 545.991 454.121 2277.4
1462000 3619.11 18177.7 1415.59 546.498 471.857 2433.95
1464000 3580.67 17971.9 1301.43 615.761 486.735 2403.93
1466000 3536.12 18876.6 1502.69 568.4 426.091 2497.18
1468000 3568.01 18964.1 1171.98 544.858 382.361 2099.2
1470000 3577.17 19348.6 1406.2 465.589 392.251 2264.04
1472000 3567.32 19495.5 1763.76 504.045 374.552 2642.36
1474000 3575.01 18679.7 1779.25 464.443 315.603 2559.3
1476000 3599.56 18632.4 1659.03 446.236 337.811 2443.08
1478000 3565.83 17611.8 1559.16 432.555 309.712 2301.43
1480000 3554.88 17408 1480.7 363.129 301.694 2145.52
1482000 3543.89 18512.2 1352.81 558.323 302.74 2213.88
1484000 3576.63 20016.3 1283.87 571.272 241.393 2096.53
1486000 3586.65 19914.3 1302.5 584.233 255.212 2141.94
1488000 3611.87 19234.7 1692.95 572.545 244.812 2510.31
1490000 3586.89 19257 1604.35 537.307 142.616 2284.27
1492000 3599.9 19418.3 1524.87 563.426 133.299 2221.6
1494000 3624.11 19095.8 1735.31 479.708 132.88 2347.9
1496000 3633.58 19520 1727.78 586.928 163.05 2477.76
1498000 3643.51 20887.4 1739.5 660.128 212.014 2611.64
1500000 3652.15 21710.8 1651.56 591.786 183.804 2427.15
1502000 3592.37 21443 1368.01 503.817 227.495 2099.32
1504000 3629.49 19366.9 1468.02 434.652 111.487 2014.15
1506000 3639.75 19676.1 1523.83 347.547 113.503 1984.88
1508000 3610.4 18650.8 1364.58 227.165 139.267 1731.01
1510000 3593.27 19498.9 1226.93 249.771 159.017 1635.72
1512000 3657.69 19412.7 998.046 324.587 144.913 1467.54
1514000 3661.39 20568.5 1266.85 264.577 130.925 1662.36
1516000 3643.82 21231.9 1407.26 191.825 136.834 1735.92
1518000 3637.65 19999.4 1563.95 258.321 71.9087 1894.18
1520000 3656.99 20401.5 1522.93 301.586 98.8039 1923.32
1522000 3672.75 20525 1340.81 416.91 114.944 1872.67
1524000 3678.19 20765.1 1513.29 416.49 150.708 2080.49
1526000 3715.35 20399.4 1674.98 537.045 109.49 2321.51
1528000 3673.94 20508.5 1611.67 434.328 126.774 2172.77
1530000 3650.08 20273.4 1803.27 337.657 150.372 2291.3
1532000 3679.02 20842.9 1851.11 319.569 137.553 2308.23
1534000 3686.2 21580.1 1977.89 256.266 80.6533 2314.8
1536000 3682.03 21745.9 2072.08 285.038 99.5008 2456.62
1538000 3736.93 22142.4 1973.02 251.105 118.314 2342.44
1540000 3706.11 22408 2081.36 290.253 116.72 2488.33
1542000 3755.61 22946.5 1903.48 319.269 115.126 2337.88
1544000 3666.71 21879.4 2282.67 296.163 86.3562 2665.19
1546000 3724.73 21759.4 2408.79 336.1 111.311 2856.2
1548000 3709.95 22233.5 2479.37 239.386 157.776 2876.53
1550000 3709.68 22616.5 2575.73 322.997 150.569 3049.29
1552000 3697.03 21696 2527.63 294.5 135.641 2957.77
1554000 3712.12 21947 2453.52 292.939 174.624 2921.09
1556000 3722.83 23584.1 2314.24 275.062 172.263 2761.56
1558000 3713.5 22214.5 2152.74 251.038 170.366 2574.14
1560000 3757.94 21310.1 2181.26 198.596 174.643 2554.5
1562000 3813.14 21482.9 2012.48 239.941 130.53 2382.95
1564000 3886.07 22807.2 2036.89 296.783 136.374 2470.05
1566000 3898.29 22550.2 2239.88 250.426 168.906 2659.22
1568000 3879.51 21079.4 2396.75 310.756 194.465 2901.97
1570000 3886.03 21553.5 2301.2 246.718 190.775 2738.69
1572000 3901.37 23113.5 2583.07 266.812 178.345 3028.23
1574000 3896.06 22872.9 2725.05 213.804 167.753 3106.6
1576000 3872.12 22730.6 2263.51 241.404 198.127 2703.04
1578000 3898.33 22274.6 2250.41 244.359 182.694 2677.46
1580000 3891.27 22994.8 2216.33 391.786 173.545 2781.66
1582000 3843.11 22800.7 2462.03 454.537 201.701 3118.27
1584000 3880.32 23943.8 2461.74 446.255 194.421 3102.42
1586000 3918.62 24386.6 2356.11 478.078 126.139 2960.32
1588000 3901.36 25282.8 2505.67 449.074 125.366 3080.11
1590000 3873.02 23868.9 2720.54 387.685 201.03 3309.25
1592000 3907.76 25270.5 2493.04 314.373 182.378 2989.79
1594000 3893.81 25394.2 2320.68 291.24 128.848 2740.76
1596000 3871.93 23473 2061.89 242.689 173.881 2478.46
1598000 3839.72 23197 1999.07 236.752 156.351 2392.17
1600000 3856.15 23872.2 1698.37 274.196 174.704 2147.27
1602000 3775.09 24388.7 1769.14 281.804 236.352 2287.3
1604000 3782.6 23892.1 1767.45 309.534 173.551 2250.53
1606000 3761.66 24121 1931.51 296.903 203.469 2431.89
1608000 3696.67 23506.5 1641.42 288.8 204.648 2134.87
1610000 3685.39 24154.2 1478.78 352.535 190.768 2022.09
1612000 3660.18 22135.2 1625.66 348.17 251.601 2225.43
1614000 3672.64 24429.7 1557.52 392.059 214.394 2163.97
1616000 3621.8 23381 1526.9 464.376 194.106 2185.38
1618000 3650.47 23224.7 1733.32 488.215 253.895 2475.43
1620000 3612.35 23537.3 1654.86 517.576 210.498 2382.93
1622000 3613.03 23822.8 1794.5 422.975 285.804 2503.28
1624000 3569.96 24473.1 1751.14 421.292 241.168 2413.6
1626000 3530.17 23618.5 1811.33 364.08 255.92 2431.33
1628000 3574.25 23451.6 2169.17 339.742 240.876 2749.79
1630000 3575.34 23066.7 1729.51 394.213 270.972 2394.7
1632000 3550.84 23148 1630.3 434.683 213.523 2278.51
1634000 3527.36 23093.1 1504.95 420.611 231.575 2157.14
1636000 3489.41 22369.6 1636.74 347.424 284.699 2268.87
1638000 3526.31 22164.8 1730.39 429.292 261.154 2420.83
1640000 3486.35 21383 1651.74 589.253 326.537 2567.53
1642000 3489.27 21798 1445.3 713.491 289.914 2448.71
1644000 3447.95 22396.4 1361.28 672.189 242.211 2275.68
1646000 3448.94 23114.8 1363.05 614.34 237.711 2215.1
1648000 3497.1 23928.5 1655.78 607.011 184.978 2447.76
1650000 3481.14 23145.8 1659.2 415.801 105.377 2180.38
1652000 3481.95 22540 1387.84 358.414 166.411 1912.66
1654000 3470.9 21632.5 1490.31 338.11 157.339 1985.76
1656000 3455.12 21081.4 1420.17 448.874 193.507 2062.55
1658000 3519.28 22162.6 1393.82 436.502 273.887 2104.21
1660000 3494.82 21267.4 1398.17 450.614 215.794 2064.58
1662000 3450.89 20714.6 1453.64 409.482 174.791 2037.91
1664000 3462.39 20230 1488.21 478.093 241.413 2207.71
1666000 3495.84 20813.1 1551.99 487.507 254.555 2294.05
1668000 3521.99 22597.5 1769.72 540.776 272.772 2583.27
1670000 3476.7 22402.5 1792.72 402.549 195.111 2390.38
1672000 3489.69 20822.1 1874.08 416.983 257.43 2548.49
1674000 3487.21 19533.5 1967.35 555.536 303.657 2826.55
1676000 3515.07 20502.4 1812.37 452.109 278.571 2543.05
1678000 3555.8 20733 1782.54 516.72 347.002 2646.26
1680000 3630.81 22124.6 1760.33 461.997 246.688 2469.02
1682000 3638.93 21664.6 1949.41 431.527 143.231 2524.17
1684000 3633.69 21086.9 1708.36 573.281 144.162 2425.8
1686000 3589.6 20061.7 1909.02 574.443 138.301 2621.77
1688000 3537.97 20602 1926.71 576.679 140.143 2643.54
1690000 3619.89 22060.3 1812.34 475.13 145.185 2432.65
1692000 3608.98 21476.5 1826.97 454.145 126.488 2407.61
1694000 3563.66 21469.1 1450.5 540.799 126.506 2117.8
1696000 3517.16 20073.8 1436.05 655.934 129.43 2221.41
1698000 3531.96 22088.7 1433.07 742.093 111.214 2286.38
1700000 3515.42 21345 1372.52 884.586 148.614 2405.72
1702000 3522.16 21847 1476.78 897.777 141.872 2516.43
1704000 3575.67 21985.4 1514.78 848.882 168.361 2532.02
1706000 3558.01 20551 1492.86 666.523 171.632 2331.01
1708000 3603.23 21217.2 1658.18 642.527 94.9721 2395.68
1710000 3608.57 20887 1544.37 733.599 118.579 2396.55
1712000 3644.11 20582.7 1286.49 673.776 194.274 2154.54
1714000 3654.35 22236.7 1269.41 625.081 290.375 2184.87
1716000 3594.28 22632.3 1435.69 627.544 288.79 2352.02
1718000 3601.45 22231 1511.74 633.208 294 2438.95
1720000 3534.68 20941.7 1600.53 599.407 219.609 2419.55
1722000 3571.1 23040.5 1713.78 707.264 259.597 2680.64
1724000 3600.15 22575.3 1632.58 697.104 244.924 2574.6
1726000 3585.86 21749.3 1633.23 595.812 202.189 2431.23
1728000 3664.7 21339.4 1465.3 751.65 146.605 2363.56
1730000 3638.98 20932.5 1365.74 682.88 219.62 2268.24
1732000 3642.45 21242.6 1414.31 715.603 146.94 2276.85
1734000 3607.01 20964.7 1228.97 691.083 154.14 2074.2
1736000 3631.87 21780.7 1535.32 548.997 169.844 2254.16
1738000 3613.63 22470 1472.62 589.563 130.208 2192.39
1740000 3657.2 22993.6 1346.77 581.351 127.768 2055.89
1742000 3595.4 20955 1315.38 781.209 95.7004 2192.29
1744000 3636.39 21218.7 1342.98 733.807 88.4969 2165.28
1746000 3652.6 20019.2 1629.83 564.836 150.908 2345.57
1748000 3600.37 19913 1555.42 492.922 156.716 2205.06
1750000 3672.07 21924.3 1711.16 724.415 168.676 2604.25
1752000 3613.82 21944.9 1817.86 575.09 222.115 2615.06
1754000 3592.64 21323.9 1868.07 593.74 266.843 2728.66
1756000 3607.64 23006.3 1784.39 467.118 167.845 2419.35
1758000 3617.49 23359.6 1840.36 482.698 156.787 2479.84
1760000 3555.42 22998.4 1707.8 492.211 150.066 2350.07
1762000 3588.96 21854.4 1479.61 566.298 123.894 2169.8
1764000 3614.19 22636.3 1792.17 648.643 158.627 2599.44
1766000 3631.58 24090.6 1781.55 637.739 193.277 2612.57
1768000 3678.35 23615.1 2359.49 720.056 203.901 3283.44
1770000 3703.44 23653.6 2025.97 806.788 175.642 3008.4
1772000 3689.85 23712.2 2003.57 588.042 166.582 2758.2
1774000 3689.66 24093.8 1756.79 730.285 193.131 2680.21
1776000 3631.66 22717.3 1822.29 642.048 171.073 2635.41
1778000 3660.26 22947.1 2047.04 621.03 266.128 2934.2
1780000 3657.18 22091.2 2124.68 589.882 204.135 2918.7
1782000 3659.84 22144 2134.98 534.912 245.482 2915.37
1784000 3590.11 23863.1 2095.3 554.959 198.091 2848.35
1786000 3551.7 22244.1 2364.91 638.57 226.773 3230.25
1788000 3570.96 22118.2 2258.94 545.041 205.059 3009.04
1790000 3536.18 20832.7 2218.14 514.959 152.586 2885.69
1792000 3580.92 21557.7 2302.99 551.45 105.88 2960.32
1794000 3585.29 21162.3 2179.03 652.118 105.016 2936.16
1796000 3589.44 21481.3 2396.5 436.747 152.085 2985.33
1798000 3541.48 20898.9 2582.27 565.575 185.395 3333.24
1800000 3563.3 21672.4 2327.65 465.853 226.389 3019.89
1802000 3568.74 21379 2399.03 427.317 258.682 3085.03
1804000 3613.66 20818.9 2211.72 532.332 224.825 2968.88
1806000 3595.25 21963.6 2445.63 467.07 186.328 3099.03
1808000 3613.43 20915.3 2177.47 515.441 150.883 2843.79
1810000 3606.9 21883.3 2175.13 665.173 115.583 2955.89
1812000 3577.88 22302.2 2246.97 624.434 125.046 2996.45
1814000 3557.57 21747.7 2252.21 614.379 185.687 3052.28
1816000 3545.65 21382.8 2421.97 603.393 205.46 3230.82
1818000 3541.43 20007.1 1987.13 529.367 187.586 2704.08
1820000 3467.72 18743.1 1873.01 510.575 241.385 2624.97
1822000 3493.44 19798.6 1637.72 435.503 204.623 2277.85
1824000 3481.07 19929.6 1644.32 414.972 171.749 2231.04
1826000 3488.34 19541 1859.53 468.6 184.014 2512.14
1828000 3498.54 19975.8 1695.53 479.224 150.581 2325.33
1830000 3481.62 19658.6 1468.59 397.824 198.472 2064.88
1832000 3437.11 19527.6 1301.21 467.356 204.668 1973.24
1834000 3467.43 20408.9 1119.34 567.888 233.453 1920.68
1836000 3535.64 20596.9 1223.05 693.698 234.384 2151.13
1838000 3515.32 20029 1246.15 760.204 294.523 2300.88
1840000 3546.36 20350.4 1281.49 856.732 268.407 2406.63
1842000 3586.81 20493.1 1478.47 857.904 321.107 2657.48
1844000 3608.33 21904.5 1367.6 815.631 215.234 2398.46
1846000 3615.16 21476.5 1499.79 906.328 204.419 2610.54
1848000 3630.1 21315.1 1559.42 752.513 216.611 2528.55
1850000 3573.79 20290.7 1645.65 613.305 231.469 2490.42
1852000 3613.82 19712.1 1711.7 704.164 248.707 2664.58
1854000 3614.46 20234 1838.83 680.015 277.295 2796.14
1856000 3582.8 20536.1 1676.57 694.329 240.191 2611.09
1858000 3605.82 20268.5 1808.56 727.578 247.708 2783.84
1860000 3629.53 19747.8 1960.02 673.661 311.346 2945.03
1862000 3646.73 21279.4 2108.41 686.18 270.676 3065.26
1864000 3684.34 21701.4 2262.16 604.703 404.486 3271.34
1866000 3659.07 21424 1948.13 502.75 438.705 2889.58
1868000 3599.94 20085.3 1672.9 594.249 413.374 2680.53
1870000 3584.82 19504.7 1772.03 490.624 369.196 2631.85
1872000 3610.05 20185.3 1830.71 503.342 361.176 2695.23
1874000 3612.44 20341 1786.77 490.707 384.386 2661.86
1876000 3627.78 20352.6 1911.26 443.076 332.981 2687.32
1878000 3626.76 21569.5 1823.58 424.147 307.238 2554.97
1880000 3607.17 21445.9 1524.65 483.194 367.594 2375.43
1882000 3658.37 22572.4 1561.08 495.281 350.717 2407.08
1884000 3644.4 21391.3 1551.41 715.492 279.78 2546.68
1886000 3637.53 20275.2 1326.83 762.918 303.577 2393.33
1888000 3686.16 20824.5 1489 624.983 306.53 2420.51
1890000 3709.29 22490.3 1344.62 747.748 401.913 2494.28
1892000 3705.13 22599.9 1427.26 736.129 233.419 2396.81
1894000 3706.44 23618.2 1376.34 755.599 371.982 2503.92
1896000 3686.87 23420.7 1224.86 651.951 340.354 2217.16
1898000 3718.14 24521 1216.56 833.905 315.31 2365.77
1900000 3773.92 24293.9 1225.05 793.602 399.398 2418.05
1902000 3733.02 23576.8 1213.79 593.085 379.476 2186.35
1904000 3766.52 23840.4 1147.82 628.975 393.58 2170.37
1906000 3691.47 23438.8 1010.15 536.887 335.086 1882.12
1908000 3750.4 23442 1082.7 592.561 275.876 1951.14
1910000 3744.8 22838.9 944.923 640.397 223.299 1808.62
1912000 3763.2 22507.6 1110.43 566.26 185.696 1862.39
1914000 3752 22997.7 1144.89 707.095 253.06 2105.05
1916000 3758.27 24823.7 1085.53 794.74 268.077 2148.34
1918000 3802.58 25151.9 1252.56 803.628 249.352 2305.54
1920000 3752.99 23973.5 1275.81 496.321 327.203 2099.33
1922000 3748.08 24144 1299.52 402.36 314.247 2016.12
1924000 3727.37 23882.2 1340.97 324.975 245.16 1911.1
1926000 3729.58 25394.9 1489.3 381.073 243.908 2114.28
1928000 3703.26 24275.8 1353.8 415.32 285.726 2054.85
1930000 3736.78 24276.4 1440.62 439.812 301.392 2181.83
1932000 3733.89 24191.7 1569.95 375.145 237.557 2182.65
1934000 3774.89 24421.1 1528.57 323.336 221.727 2073.64
1936000 3802.53 24311.1 1482.37 274.438 250.877 2007.68
1938000 3846.31 26195.5 1499.7 285.542 213.091 1998.33
1940000 3833.33 25285.5 1682.33 272.139 208.692 2163.16
1942000 3878.96 24694.7 1608.06 277.893 201.679 2087.63
1944000 3907.31 24298 1840.69 286.352 188.399 2315.45
1946000 3909.16 24693.2 1974.48 268.596 199.177 2442.26
1948000 3938.79 23813 1684.88 421.13 286.616 2392.62
1950000 3943.6 23616.3 1926.44 348.704 269.918 2545.07
1952000 3898.03 24160.2 1989.11 303.181 275.047 2567.34
1954000 3853.48 23822.2 1804.99 354.96 286.187 2446.13
1956000 3833.59 23239.2 1686.56 370.777 252.503 2309.84
1958000 3868.24 23629.9 1892.25 366.78 262.849 2521.88
1960000 3825.16 24142.2 2160.35 411.546 184.275 2756.17
1962000 3809.58 23770.3 2065.33 416.403 170.58 2652.31
1964000 3813.01 23089 1955.47 470.98 207.688 2634.14
1966000 3778.45 22431.1 2184.75 612.878 172.92 2970.55
1968000 3745.89 22509.4 2049.71 525.72 143.534 2718.96
1970000 3748.54 23248.5 2055.7 517.244 136.39 2709.34
1972000 3771.96 22212 2182.33 491.863 126.723 2800.92
1974000 3826.84 22555.6 1985.49 470.046 145.942 2601.48
1976000 3812.09 22388.1 2003.08 320.588 120.506 2444.17
1978000 3807.95 22218.5 2407.68 395.42 141.984 2945.09
1980000 3787.69 22291.3 2136.53 422.432 140.42 2699.38
1982000 3779.25 21681.3 1947.58 449.874 148.057 2545.51
1984000 3736.98 22466.6 1787.57 613.155 152.036 2552.77
1986000 3738.68 23334.6 1489.29 746.472 107.941 2343.7
1988000 3750.72 23215.9 1535.06 556.584 134.397 2226.04
1990000 3771.4 22131.3 1323.43 559.414 178.751 2061.59
1992000 3783.75 22180.4 1319.59 523.82 173.723 2017.13
1994000 3807.9 23624.4 1427.88 556.237 157.567 2141.68
1996000 3793.46 21704.4 1525.78 490.997 176.075 2192.85
1998000 3720.03 21684.6 1711.81 501.088 162.642 2375.54
2000000 3706.79 21935.8 1343.23 667.429 175.163 2185.82
2002000 3702.45 23123.8 1293.41 855.806 188.334 2337.55
2004000 3696.99 23240.8 1353.79 836.046 230.607 2420.44
2006000 3638.23 23618.1 1263.18 829.465 227.262 2319.91
2008000 3670.13 24252.6 1311.19 796.141 260.839 2368.18
2010000 3723.58 24476.4 1190.34 777.663 261.761 2229.76
2012000 3746.52 23303.6 1180.35 741.317 239.043 2160.72
2014000 3801.05 23807 1316.33 911.854 260.674 2488.86
2016000 3855.15 25360.3 1177.94 640.536 161.563 1980.04
2018000 3802.56 24742.6 1225.9 505.37 171.921 1903.19
2020000 3845.29 25510.3 1265.95 709.309 144.141 2119.4
2022000 3848.21 24780.4 1425.97 626.336 124.727 2177.03
2024000 3911.72 25609.2 1374.26 599.655 125.259 2099.18
2026000 3945.6 25051.1 1480.42 618.554 81.628 2180.6
2028000 3929.32 26338.2 1576.69 587.025 130.486 2294.2
2030000 3931.08 25482.2 1464.69 678.398 162.301 2305.39
2032000 3956.19 25784.4 1350.36 661.593 164.22 2176.17
2034000 3870.2 24193.6 1479.47 551.603 181.033 2212.11
2036000 3894.14 24351.9 1358.13 367.243 209.214 1934.59
2038000 3889.28 24948.5 1347.82 430.692 206.794 1985.31
2040000 3859.31 25288.1 1636.73 485.418 248.423 2370.58
2042000 3832.76 23839.7 1737.57 430.531 234.099 2402.2
2044000 3876.29 24415.2 1629.99 426.149 228.388 2284.53
2046000 3832.44 24318.1 1508.15 485.457 203.566 2197.17
2048000 3872.36 24720.6 1848.83 635.203 231.018 2715.05
2050000 3948.64 25758.9 1901.46 567.54 251.425 2720.43
2052000 3998.37 25315.1 1761.17 406.533 230.975 2398.68
2054000 4006.34 26551 1873.41 412.9 190.352 2476.66
2056000 4009.35 25920.2 2142.12 340.492 221.12 2703.73
2058000 3993.98 26524.3 1923.88 297.366 225.686 2446.93
2060000 4014.11 26152.2 1848.77 355.709 138.998 2343.47
2062000 4074.83 25091.7 2074.09 344.927 114.703 2533.72
2064000 4045.68 25955.5 2001.45 312.539 96.5063 2410.49
2066000 4067.74 26856 2222.57 230.358 140.961 2593.89
2068000 3993.39 26899 2096.01 240.911 108.451 2445.38
2070000 4052.22 27256.8 1809.65 371.005 115.252 2295.9
2072000 4064.36 26950.7 1791.79 343.223 106.638 2241.66
2074000 4063.44 27495.7 1815.8 277.967 152.914 2246.69
2076000 4021.69 27258.9 1615.86 366.952 172.36 2155.17
2078000 4042.45 26491.6 1482.19 320.74 254.109 2057.04
2080000 4073.29 26708 1608.37 341.307 250.818 2200.49
2082000 4064.07 27227.8 1452.62 382.984 213.011 2048.62
2084000 4119.22 27545.8 1669.25 476.821 205.05 2351.12
2086000 4144.14 27722.1 1839.12 516.621 185.12 2540.86
2088000 4146.19 27781.2 1789.93 537.339 191.103 2518.38
2090000 4179.85 27534.8 2044.9 377.875 120.169 2542.94
2092000 4179.27 29085.8 1984.45 357.232 103.84 2445.52
2094000 4138.51 27855.9 1893.13 392.799 159.984 2445.91
2096000 4166.45 28658 2001.47 520.924 198.672 2721.07
2098000 4133.56 27605.9 2178.47 524.222 192.926 2895.62
2100000 4131.32 28244.8 2318.51 516.534 294.841 3129.88
2102000 4158.24 28184.8 2287.93 520.327 203.974 3012.23
2104000 4149.41 28656.5 2289.65 518.004 229.605 3037.26
2106000 4166.45 29544 2210.22 568.186 178.244 2956.65
2108000 4220.95 28711.8 2383.32 714.687 249.702 3347.7
2110000 4178.58 27752.8 2284.4 698.679 234.665 3217.75
2112000 4141.81 26293.2 2292.25 531.134 274.134 3097.51
2114000 4183.85 25865 2208.38 682.681 248.41 3139.47
2116000 4159.21 26758.2 2183.99 658.907 215.933 3058.83
2118000 4159.17 25594.4 2201.48 591.272 210.39 3003.14
2120000 4136.95 25171.6 1966.84 625.925 227.377 2820.14
2122000 4128.91 24883.6 2031.58 578.227 212.445 2822.26
2124000 4191.6 26600.8 2354.97 664.708 196.595 3216.27
2126000 4244.38 27130.1 2533.57 532.601 164.581 3230.75
2128000 4237.48 27010.1 2705.67 542.66 162.662 3410.99
2130000 4217.22 26723.4 2539.36 640.308 206.909 3386.57
2132000 4239.18 27434.9 2693.82 485.063 210.767 3389.65
2134000 4255.92 27418.7 3109.27 421.279 148.103 3678.66
2136000 4303.08 26276.5 2969.84 471.856 185.1 3626.79
2138000 4268.37 26249.4 3033.99 423.971 139.627 3597.58
2140000 4339.51 26794.8 2522.72 513.472 137.697 3173.89
2142000 4373.48 27113.8 2692.41 413.954 119.159 3225.52
2144000 4386.54 27593.6 2480.18 510.54 148.245 3138.96
2146000 4352.61 27413 2774.19 486.771 198.101 3459.06
2148000 4311.56 26555.6 2788.87 473.558 120.295 3382.72
2150000 4368.2 26606.9 3055.23 492.75 196.23 3744.21
2152000 4327.63 26739.4 3248.26 455.341 181.809 3885.41
2154000 4373.65 26799.6 2966.3 577.102 193.075 3736.48
2156000 4394.99 27098.8 2978.86 467.153 161.375 3607.39
2158000 4458.97 27484.7 3204.01 400.23 161.579 3765.82
2160000 4435.94 28112.1 3083.44 437.91 208.122 3729.47
2162000 4464.19 28052.4 2912.77 398.743 200.445 3511.96
2164000 4435.94 27819.1 2676.37 370.205 185.359 3231.94
2166000 4384.53 28832.3 2712.84 282.864 188.703 3184.4
2168000 4348.56 27839.4 3058.53 311.944 226.623 3597.09
2170000 4366.03 28753.6 2885.4 475.554 221.849 3582.8
2172000 4318.95 27946.3 2714.62 368.153 203.142 3285.92
2174000 4341.27 27645.6 2660.84 308.184 237.752 3206.78
2176000 4313.9 28203.9 2414.43 320.828 223.81 2959.07
2178000 4382.75 28128.5 2451.69 373.266 294.41 3119.36
2180000 4318.95 26357.1 2770.18 342.226 275.653 3388.06
2182000 4308.38 27288.7 2641.09 372 291.394 3304.49
2184000 4244.72 26544.9 2897.38 332.415 269.455 3499.25
2186000 4240.7 26950.4 2880.35 351.663 267.308 3499.32
2188000 4207.6 27413 2829.86 372.606 289.663 3492.13
2190000 4233.75 26070.3 2608.5 431.742 291.449 3331.7
2192000 4236.71 26361.4 2869.64 522.736 193.242 3585.61
2194000 4257.12 27164 2539.19 605.258 169.159 3313.61
2196000 4254.55 27287.9 2774.27 738.743 174.915 3687.93
2198000 4241.42 27893.1 3169.43 603.36 139.86 3912.65
2200000 4259.27 28288.1 3409.68 583.171 112.088 4104.94
2202000 4221.17 27165.8 3263.85 557.699 93.5187 3915.07
2204000 4247.42 26832 3093.02 522.114 161.28 3776.41
2206000 4224.83 27326.2 2925.98 750.983 256.429 3933.39
2208000 4200.35 26469.1 2626.63 724.46 223.229 3574.32
2210000 4280.84 27090.1 2530.09 760.248 256.157 3546.49
2212000 4288.45 28529.3 2583.13 878.561 131.566 3593.26
2214000 4282.63 27508.6 2509.99 696.953 99.2507 3306.19
2216000 4308.79 27058 2085.78 732.331 95.8135 2913.92
2218000 4253.22 27803.9 1980.11 670.458 202.716 2853.28
2220000 4317.9 28135.2 2009.35 705.086 161.507 2875.94
2222000 4321.36 28570.6 2228.75 699.962 163.415 3092.13
2224000 4256.49 27908.7 2130.72 599.094 220.891 2950.71
2226000 4251.32 29951.2 2191.9 636.427 178.353 3006.68
2228000 4291.51 30010.1 2543.66 658.839 165.106 3367.6
2230000 4261.87 29558.4 2610.11 651.797 143.192 3405.1
2232000 4245.11 29206.8 2359.8 614.262 129.647 3103.71
2234000 4257.43 29355.2 2547.8 689.39 91.9857 3329.18
2236000 4267.78 28925 2601.29 894.021 79.5924 3574.9
2238000 4287.17 29612.6 2622.61 945.73 85.6904 3654.03
2240000 4289.08 29764 2331.94 1006.32 91.9239 3430.18
2242000 4325.96 30986.8 2519.45 861.693 104.568 3485.71
2244000 4355.67 30387.6 2501.48 807.28 65.1629 3373.93
2246000 4341.1 29611.5 2587.7 667.374 59.0621 3314.14
2248000 4264.92 28430.3 2798.4 673.63 96.0957 3568.13
2250000 4309.37 27842.5 2661.89 780.77 107.508 3550.17
2252000 4371.02 28361.9 2473.58 684.254 87.7908 3245.62
2254000 4329.41 28842.9 2435.41 746.586 96.3181 3278.32
2256000 4297.96 29313.4 2426.47 620.478 70.6229 3117.57
2258000 4287.9 29205.4 2717.49 630.09 101.543 3449.12
2260000 4261.19 28143.2 2503.94 646.613 43.2791 3193.83
2262000 4248.49 28566 2457.37 825.683 76.191 3359.24
2264000 4282.84 29103.8 2258.39 759.504 92.1514 3110.04
2266000 4303.5 30337.3 2448.49 586.012 134.336 3168.84
2268000 4381.57 31341.4 2419.65 673.822 159.575 3253.05
2270000 4367.12 30240.3 2357.13 713.09 211.173 3281.4
2272000 4367.83 30410.3 2523.14 803.322 178.386 3504.85
2274000 4374.97 31893.7 2391.94 751.797 149.338 3293.08
2276000 4373.42 31107.4 1811.88 787.016 150.004 2748.9
2278000 4371.84 31655 1941.37 816.023 178.817 2936.21
2280000 4357.38 30728.6 2031.16 837.622 125.15 2993.93
2282000 4414.45 32071.3 2059.61 766.906 151.25 2977.77
2284000 4481.87 33105.9 2108.07 818.881 159.064 3086.02
2286000 4438.5 33008 1760.54 900.348 144.488 2805.37
2288000 4401.86 32294.7 1870.13 972.149 168.233 3010.51
2290000 4359.93 30498.2 1770.69 886.51 147.562 2804.76
2292000 4337.79 29296.6 1960.66 1008.99 144.77 3114.42
2294000 4431.1 29273 1791.62 1002.3 185.707 2979.63
2296000 4400.72 29178.2 1737.63 893.872 147.646 2779.14
2298000 4394.54 29368.1 1694.01 1036.63 175.407 2906.04
2300000 4476.86 30963.3 1813.38 1107.28 221.286 3141.94
2302000 4463.71 31449.8 1948.47 1225.91 257.115 3431.49
2304000 4493.6 32184.6 1963.17 1043.37 226.06 3232.61
2306000 4478.72 31669.2 1688.05 1065.65 256.789 3010.49
2308000 4495.6 32365.2 1730.84 1034.96 180.748 2946.54
2310000 4392.78 31520.2 1916.83 1016.57 133.848 3067.25
2312000 4388.3 30785.9 1646.14 1041.97 134.971 2823.08
2314000 4356.29 30569.5 1721.04 1071.9 125.768 2918.7
2316000 4347.23 30112.9 1894.06 1040.23 207.251 3141.54
2318000 4297.42 29252.8 1736.88 980.037 193.316 2910.23
2320000 4320.51 28518.2 2000.79 1012.56 187.088 3200.43
2322000 4317.44 29017.2 2387.66 913.522 144.572 3445.76
2324000 4338.29 29019.2 2287.43 855.527 182.091 3325.05
2326000 4313.48 28721.6 2054.34 981.056 147.104 3182.5
2328000 4336.28 28901.1 2127.15 972.459 149.857 3249.47
2330000 4308.09 28083.9 2131.1 984.904 162.502 3278.5
2332000 4342.05 28699.6 2162.36 995.221 111.681 3269.26
2334000 4294.38 28940.6 2120.9 870.103 144.74 3135.74
2336000 4293.93 28326.6 2212.58 946.284 167.518 3326.38
2338000 4277.88 26773.4 2078.89 758.051 163.567 3000.51
2340000 4381.34 29356.1 2126.97 924.248 142.294 3193.51
2342000 4350.1 28591.2 2259.3 1059.51 133.863 3452.67
2344000 4350.14 28336.3 2353.81 983.543 150.83 3488.18
2346000 4370.11 28220.9 2934.68 944.347 165.984 4045.01
2348000 4385.84 28716.8 2665.4 811.289 302.464 3779.15
2350000 4450.87 28903.8 2681.22 857.213 259.65 3798.08
2352000 4481.24 29010.7 2431.08 881.037 278.911 3591.03
2354000 4469.77 28017.2 2036.25 750.837 342.894 3129.98
2356000 4436.5 27471.6 1612.92 930.416 300.052 2843.38
2358000 4427.42 26754.6 1786.1 911.695 290.39 2988.19
2360000 4376.87 27722.9 1557.91 903.517 284.051 2745.48
2362000 4358.44 27159.5 1502.17 1099.16 218.869 2820.2
2364000 4416.88 29203.4 1546.2 955.329 250.083 2751.61
2366000 4389.25 29937 1510.82 744.639 159.55 2415.01
2368000 4376.81 29392 1300.28 590.396 229.414 2120.09
2370000 4468.81 29240.4 1226.95 497.483 305.558 2029.99
2372000 4484.51 29525.6 1321.94 378.211 294.325 1994.47
2374000 4476.86 30360.5 1381.45 425.237 277.715 2084.4
2376000 4498.48 29837.1 1359.61 439.727 219.345 2018.68
2378000 4571.12 30022.4 1363.66 436.497 239.597 2039.75
2380000 4521.55 29757.1 1467.22 495.178 174.407 2136.8
2382000 4486.3 29421.3 1370.55 638.497 156.794 2165.84
2384000 4518.83 32026.2 1548.58 526.349 172.578 2247.5
2386000 4451.42 29365.8 1390.04 587.339 126.1 2103.48
2388000 4451.65 29316 1451 822.648 149.616 2423.27
2390000 4425.64 30336.3 1365.07 728.801 137.867 2231.74
2392000 4387.44 29636.1 1274.9 751.433 158.583 2184.91
2394000 4381.08 30392.9 1137.76 899.143 211.649 2248.55
2396000 4318.48 31071.2 1149 965.16 178.349 2292.51
2398000 4355.27 30564.4 978.724 868.306 179.509 2026.54
2400000 4341.64 30277.4 808.215 724.725 129.189 1662.13
2402000 4394.95 29482.3 785.486 736.29 157.258 1679.03
2404000 4431.81 29535.1 726.241 634.735 179.419 1540.4
2406000 4420.21 28966.4 726.816 679.627 147.254 1553.7
2408000 4418.55 29378.3 831.83 471.2 137.081 1440.11
2410000 4430.88 29531.5 829.025 421 208.4 1458.43
2412000 4418.49 29249.1 860.86 501.609 193.694 1556.16
2414000 4418.91 30226.1 1066.44 533.398 162.809 1762.65
2416000 4462.08 30237.8 951.59 614.855 153.235 1719.68
2418000 4395.74 29350.3 894.944 632.877 126.216 1654.04
2420000 4427.18 30911.4 855.632 540.116 168.34 1564.09
2422000 4414.28 30370.4 930.179 452.296 148.508 1530.98
2424000 4384.23 30719.1 928.784 393.84 146.373 1469
2426000 4372.69 30610.1 853.575 421.094 161.898 1436.57
2428000 4342.65 30601.2 688.059 571 224.125 1483.18
2430000 4314.17 28634.7 794.244 564.701 247.819 1606.76
2432000 4368.47 29731.1 805.745 502.123 280.994 1588.86
2434000 4410.19 27889.2 784.961 431.131 282.433 1498.52
2436000 4408.15 29704.8 929.495 439.157 182.309 1550.96
2438000 4472.06 29325.7 890.171 392.87 174.844 1457.88
2440000 4462.53 29182.7 813.486 462.961 190.916 1467.36
2442000 4427.32 30053.9 648.065 426.455 168.862 1243.38
2444000 4406.02 31929.3 618.217 452.463 132.971 1203.65
2446000 4434.37 32289.6 568.232 439.417 179.382 1187.03
2448000 4496.01 31004.3 707.719 570.314 142.104 1420.14
2450000 4554.36 32308 754.323 489.568 158.98 1402.87
2452000 4489.93 31361.7 872.956 533.247 120.091 1526.29
2454000 4486.91 30510.7 847.345 549.174 185.14 1581.66
2456000 4450.77 29782.3 770.387 474.653 161.984 1407.02
2458000 4480.02 30200.4 777.96 473.745 127.541 1379.25
2460000 4497.36 30330.4 1073.16 470.633 113.681 1657.47
2462000 4476.73 30100 1123.71 484.325 110.213 1718.25
2464000 4475.5 30623.4 1101.29 562.574 136.802 1800.67
2466000 4487.75 29860.6 1214.04 422.207 136.342 1772.58
2468000 4483.87 30142.7 1271.77 408.868 154.803 1835.44
2470000 4435.84 27769.6 1108.63 369.986 173.426 1652.04
2472000 4436.98 26659.3 1149.54 370.168 166.97 1686.68
2474000 4486.59 27224.3 1153.92 403.875 182.192 1739.99
2476000 4484.06 27719.9 1338.34 306.56 240.33 1885.23
2478000 4497.12 27023.7 1256.18 272.157 170.292 1698.63
2480000 4470.71 27714.7 1394.85 365.769 132.704 1893.32
2482000 4425.88 27378.5 1379.71 363.961 112.24 1855.91
2484000 4360.32 26529.9 1431.78 273.659 177.552 1882.99
2486000 4292.44 26170.8 1187.11 231.319 173.318 1591.75
2488000 4362.18 28064.1 1051.81 284.852 156.342 1493.01
2490000 4383.75 27933.4 1095.64 266.894 188.747 1551.28
2492000 4397.34 28117.6 899.928 260.762 132.837 1293.53
2494000 4398.13 28402.3 1155.82 262.055 186.225 1604.1
2496000 4434.46 27905.6 1138.66 332.393 189.305 1660.36
2498000 4442.27 28719.9 1255.88 357.156 171.671 1784.71
2500000 4412.09 29189 1270.6 446.493 161.211 1878.3
2502000 4374.35 28791.3 1146.45 504.656 188.322 1839.43
2504000 4402.04 28423 1314.27 384.464 162.219 1860.95
2506000 4385.32 29436 1231.14 391.924 241.025 1864.09
2508000 4341.76 28465.7 1217 404.495 230.932 1852.43
2510000 4392.37 27375.8 1060.38 457.184 213.91 1731.48
2512000 4456.86 28391.5 1133.07 461.836 171.258 1766.16
2514000 4469.56 27219.9 1059.86 368.128 181.133 1609.13
2516000 4382.7 27864.4 1058.05 347.124 172.489 1577.66
2518000 4347.88 27951.7 888.978 387.961 128.154 1405.09
2520000 4343.48 28588 909.344 458.094 95.3222 1462.76
2522000 4346.61 30079.3 910.333 538.619 82.073 1531.03
2524000 4391.03 27685.1 1054.42 548.685 108.35 1711.46
2526000 4462.13 29238.3 1049.36 482.983 146.913 1679.26
2528000 4450.01 30126.7 1185.45 473.112 146.31 1804.87
2530000 4438.55 29103.3 1270.77 611.56 135.743 2018.07
2532000 4470.21 30843.2 1017.5 363.766 210.745 1592.01
2534000 4443.62 29374 1089.04 373.725 164.752 1627.52
2536000 4446.89 29742.2 1146.67 450.027 157.316 1754.02
2538000 4428.22 30524.6 1231.59 422.104 240.437 1894.13
2540000 4377.88 29948.3 1063.16 476.735 145.049 1684.94
2542000 4453.76 29244.1 1018.25 556.913 79.3608 1654.52
2544000 4417.36 30127.8 1054.28 694.27 80.2601 1828.81
2546000 4463.34 31093.1 1039.67 651.334 100.143 1791.14
2548000 4503.87 32540 1275.96 722.367 112.868 2111.2
2550000 4433.59 28793.1 1037.68 694.191 166.032 1897.91
2552000 4498.61 30216.2 1077.42 610.494 142.833 1830.75
2554000 4435.99 29095.4 1047.19 578.496 149.966 1775.65
2556000 4522.49 29349.2 982.209 817.524 178.518 1978.25
2558000 4542.48 29392.2 907.584 725.134 194.69 1827.41
2560000 4481.65 28407.2 980.64 873.819 175.261 2029.72
2562000 4486.55 28876.2 1127.79 846.249 191.313 2165.35
2564000 4521.71 29840.1 1345.28 741.467 223.502 2310.25
2566000 4508.25 30165.2 1257.65 761.088 294.615 2313.35
2568000 4562.96 31153 1356.25 685.928 239.7 2281.88
2570000 4538.32 31758.5 1144.19 682.754 285.422 2112.37
2572000 4511.71 32120.2 1225.48 786.326 322.783 2334.59
2574000 4433.98 30896.2 1272.52 890.52 196.332 2359.37
2576000 4465.08 30403.8 1259.93 901.094 271.587 2432.61
2578000 4449.47 30289.5 1129.87 1031.5 346.49 2507.86
2580000 4434.08 28717.8 1346.68 1223.28 276.045 2846
2582000 4408.73 27522.9 1222.2 955.75 369.358 2547.31
2584000 4435.36 28197.4 1388.71 935.428 377.5 2701.64
2586000 4383.89 25867.2 1138.7 878.453 212.487 2229.64
2588000 4457.25 28065.1 1122.44 849.287 149.18 2120.91
2590000 4433.66 28741.9 1190.18 874.087 128.639 2192.9
2592000 4382.19 27826.7 1242.29 767.697 245.129 2255.12
2594000 4333.22 28230.2 1322.9 800.014 177.602 2300.52
2596000 4368.38 26551.9 1381.65 845.892 294.257 2521.8
2598000 4448.46 28313.6 1435.23 755.519 343.594 2534.34
2600000 4467.8 29364.2 1462.39 764.881 278.116 2505.39
2602000 4408.14 28043.7 1477.23 833.187 250.764 2561.18
2604000 4403.65 25964.1 1656.15 736.604 269.436 2662.19
2606000 4375.25 25242.2 1688.07 731.921 277.617 2697.61
2608000 4429.92 27337.7 1868.43 666.897 276.676 2812
2610000 4454.36 27663.4 1896.34 576.321 236.246 2708.91
2612000 4474.25 28577.3 1921.86 718.738 244.939 2885.53
2614000 4442.35 29151.6 1917.3 748.609 202.747 2868.66
2616000 4428.71 29228.7 2183.22 699.224 180.017 3062.46
2618000 4419.17 28855.1 2163.02 781.948 143.461 3088.43
2620000 4402.97 29570.2 1962.38 722.129 103.26 2787.77
2622000 4481.32 29649 2065.42 664.522 126.881 2856.82
2624000 4426.1 28443.5 1904.94 622.014 147.745 2674.7
2626000 4444.94 28735.1 1601.23 646.788 202.101 2450.12
2628000 4435.68 28850.7 1862.88 577.613 246.349 2686.84
2630000 4419.31 26216.4 1790.56 687.218 195.653 2673.44
2632000 4422.93 27590.5 1554.97 636.751 200.285 2392.01
2634000 4399.65 28460.2 1706.3 489.98 202.868 2399.14
2636000 4382.94 26159 1809.25 618.103 221.678 2649.04
2638000 4420.06 27887 1982.77 600.046 138.956 2721.77
2640000 4463.83 28943.6 1993.81 629.266 146.986 2770.06
2642000 4475.27 28323.5 2158.75 807.672 189.114 3155.54
2644000 4516.48 28796.8 2229.9 945.31 159.055 3334.26
2646000 4447.09 29049.6 2343.53 967.713 173.641 3484.88
2648000 4445.59 28721.5 2244.79 882.585 138.699 3266.07
2650000 4475.87 29528.4 2342.17 816.199 190.183 3348.55
2652000 4429.78 29991.7 2451.6 1082.82 195.142 3729.57
2654000 4436.48 28188.7 2618.56 1052.04 193.548 3864.15
2656000 4424.62 28155.7 2659.75 1033.59 167.595 3860.94
2658000 4379.88 28316.6 2601.18 931.507 151.554 3684.24
2660000 4333.17 28130.5 2457.39 874.756 173.919 3506.06
2662000 4310.52 27997.9 2220.22 1003.59 135.965 3359.78
2664000 4320.5 27852.1 2152.84 767.602 133.611 3054.05
2666000 4260.15 26242.1 2013.13 843.491 140.696 2997.32
2668000 4265.03 25659.9 1933.63 863.532 152.159 2949.32
2670000 4203.89 26414.6 1921.51 771.383 173.804 2866.69
2672000 4240.72 26584 2187.03 798.133 176.078 3161.24
2674000 4331.44 26978.8 2083.24 979.091 113.4 3175.73
2676000 4378.8 28276 2262.04 1033.76 156.044 3451.84
2678000 4373.49 30330.6 1674.25 1002.4 167.276 2843.93
2680000 4394.26 30839.8 1668.83 883.763 128.143 2680.73
2682000 4396.83 30498.4 1883.9 973.441 192.057 3049.4
2684000 4380.76 30217.6 1758.93 1038.66 163.41 2961
2686000 4412.92 30536.4 1924.71 1091.31 153.563 3169.58
2688000 4407.82 30761.1 1818.48 880.869 179.29 2878.64
2690000 4400.19 30406.7 1639.79 868.946 130.59 2639.33
2692000 4368.33 29350.9 1666 837.355 139.723 2643.07
2694000 4319.28 29164.3 1861.08 790.737 107.338 2759.15
2696000 4322.47 28698.5 1677.1 841.983 74.0532 2593.14
2698000 4358.09 27886.8 1722.55 800.175 95.195 2617.92
2700000 4410.47 27897.7 1769.12 631.558 100.788 2501.46
2702000 4431.65 28407.4 1676.4 710.409 83.15 2469.96
2704000 4389.03 29086.3 1479.8 770.071 112.332 2362.2
2706000 4392.77 30581.7 1340.91 779.108 143.177 2263.19
2708000 4432.3 29287.5 1339.68 781.84 110.461 2231.98
2710000 4415.82 28959.7 1543.9 795.534 126.166 2465.6
2712000 4462.05 30447 1569.43 789.983 98.6099 2458.03
2714000 4458.69 30318.1 1333.61 734.069 134.395 2202.08
2716000 4450.47 30449.8 1374.33 597.931 171.369 2143.63
2718000 4487.42 29784.8 1502.73 522.893 197.107 2222.73
2720000 4519.93 31014.9 1306.31 537.497 217.938 2061.75
2722000 4541.76 31005 1396.1 533.434 162.855 2092.39
2724000 4552.5 30726.3 1341.03 602.784 174.779 2118.59
2726000 4541.22 30748.8 1258.85 572.833 104.076 1935.75
2728000 4586.21 31940.7 1419.84 652.738 194.87 2267.45
2730000 4623.5 30756.5 1471.81 548.558 194.657 2215.03
2732000 4647.26 32182 1591.11 512.813 284.447 2388.37
2734000 4652.19 33231 2045.64 469.153 282.247 2797.04
2736000 4708.93 34689.3 1998.36 398.252 263.376 2659.99
2738000 4649.4 32346.1 1649.96 372.151 289.856 2311.96
2740000 4628.02 31732.7 1411.74 442.878 302.61 2157.23
2742000 4497.57 29278.3 1438.92 428.928 285.18 2153.03
2744000 4524.75 29701 1440.24 480.343 271.457 2192.04
2746000 4513.06 30998.2 1311.62 600.957 283.302 2195.88
2748000 4531.68 31128.4 1225.55 482.677 246.381 1954.61
2750000 4554.4 30874.4 1124.48 625.319 231.524 1981.32
2752000 4555.57 30575.1 1088.9 547.792 272.511 1909.2
2754000 4533.46 29525.3 1138.71 556.997 236.54 1932.24
2756000 4562.23 30538 1440.35 457.473 219.633 2117.45
2758000 4528.4 28797.6 1576.75 366.963 292.256 2235.96
2760000 4525.75 28758 1454.29 318.163 209.307 1981.76
2762000 4543.03 28038.6 1380 382.7 247.415 2010.11
2764000 4583.48 29205.2 1433.06 448.057 352.622 2233.73
2766000 4554.21 29861.8 1300.83 449.626 262.652 2013.11
2768000 4553.56 28768.2 1160.79 452.726 248.972 1862.49
2770000 4534.35 29481.4 1075.21 470.442 174.913 1720.57
2772000 4524.82 27536.4 899.455 413.999 175.438 1488.89
2774000 4561.85 28401.3 918.975 342.714 208.484 1470.17
2776000 4482.06 28516 877.473 374.325 215.741 1467.54
2778000 4450.9 28068.2 831.645 283.938 242.54 1358.12
2780000 4500.45 28415.2 910.149 340.196 254.234 1504.58
2782000 4496.05 28969.5 982.543 364.662 255.049 1602.26
2784000 4476.04 27855.5 882.26 369.456 286.059 1537.77
2786000 4482.87 29222.9 792.661 397.195 254.839 1444.69
2788000 4439.46 29091.1 816.011 443.323 226.338 1485.67
2790000 4406.76 26765.8 902.674 581.227 205.496 1689.4
2792000 4434.77 27174.3 902.919 428.079 180.936 1511.93
2794000 4445.35 26218.7 666.209 512.245 182.808 1361.26
2796000 4428.57 26215.9 679.285 520.444 234.89 1434.62
2798000 4440.9 25814.4 772.964 559.242 247.789 1579.99
2800000 4436.73 25018.6 780.176 548.933 294.534 1623.64
2802000 4401.46 25776.6 939.255 501.948 327.224 1768.43
2804000 4407.85 25588.2 977.212 558.314 222.898 1758.42
2806000 4416.78 27587.9 950.771 467.551 272.873 1691.19
2808000 4371.26 25778.7 1002.37 571.946 284.048 1858.37
2810000 4375.06 25859.1 1098.25 645.198 236.951 1980.4
2812000 4370.7 25177.3 1094.91 663.834 207.09 1965.83
2814000 4375.9 25669.6 1368.46 607.86 157.846 2134.16
2816000 4345.64 25039.6 1280.21 607.377 165.764 2053.35
2818000 4372.49 24786.2 1359.27 772.382 164.834 2296.49
2820000 4399.58 24500.3 1388.85 770.14 170.316 2329.31
2822000 4391.21 24558.8 1604.73 807.788 167.987 2580.5
2824000 4474.35 25127.1 1434.64 861.872 221.105 2517.62
2826000 4452.39 24611.1 1267.62 834.605 129.107 2231.33
2828000 4451.87 24421.2 1137.17 733.762 173.406 2044.34
2830000 4454.27 25511.7 1145.05 684.636 209.396 2039.08
2832000 4401.75 25255.9 1055.09 816.142 219.225 2090.46
2834000 4344.18 24652.3 1054.35 802.884 223.595 2080.83
2836000 4303.88 24354.5 985.611 815.957 196.842 1998.41
2838000 4349.42 25329.4 1191.85 856.596 139.207 2187.65
2840000 4394.04 24673.2 1200.35 763.935 198.126 2162.41
2842000 4411.86 24796.1 1171.95 683.195 256.03 2111.17
2844000 4438.31 25645.2 1230.44 780.223 270.783 2281.45
2846000 4406.36 25642 1266.07 888.962 226.526 2381.56
2848000 4358.62 25788.4 1316.16 776.938 228.969 2322.07
2850000 4431.14 26025.4 1324.15 601.718 172.086 2097.96
2852000 4393.15 24755.7 1208.59 488.396 182.179 1879.16
2854000 4360.97 24427.3 1311.9 550.515 175.635 2038.05
2856000 4305.48 23641.1 1263.08 625.08 176.087 2064.25
2858000 4326.43 25232.4 1316.97 544.019 222.816 2083.8
2860000 4295.84 23410.7 1019.2 536.142 260.239 1815.58
2862000 4269.48 22730.2 906.791 563.683 282.15 1752.62
2864000 4307.21 23908.9 1000.35 587.425 251.26 1839.04
2866000 4336.78 24149.5 902.459 597.507 223.854 1723.82
2868000 4336.23 23024.3 768.87 501.324 337.887 1608.08
2870000 4310.39 23199.8 880.04 471.245 281.016 1632.3
2872000 4328.54 24720 993.549 596.004 289.912 1879.47
2874000 4292.01 24234 931.376 641.008 330.757 1903.14
2876000 4302.61 24814.8 918.136 618.225 289.122 1825.48
2878000 4285.79 24937.9 1129.05 541.326 306.475 1976.85
2880000 4275.15 25439.3 1139.75 609.833 347.119 2096.7
2882000 4370.62 26916.1 1125.92 641.777 250.097 2017.8
2884000 4401.09 26568.8 863.539 659.575 311.89 1835
2886000 4409.34 25865.1 1005.87 569.584 345.894 1921.34
2888000 4360.96 25609.6 989.387 590.44 321.069 1900.9
2890000 4440.01 26494.5 956.915 585.063 287.76 1829.74
2892000 4463.08 27104.9 1149.05 566.578 226.309 1941.94
2894000 4403.24 25432.6 1250.36 520.264 213.368 1984
2896000 4431.41 27012.5 1363.51 503.264 216.28 2083.05
2898000 4368.95 26347.6 1131.74 462.914 176.671 1771.32
2900000 4394.63 27632.9 1121.03 477.572 174.771 1773.38
2902000 4372.07 26821.5 1093.71 705.682 226.876 2026.27
2904000 4374.22 26573.6 1160.99 562.352 238.14 1961.48
2906000 4334.65 27213 1235.31 481.747 223.134 1940.19
2908000 4318.71 26588.7 1180.91 489.592 278.446 1948.95
2910000 4290.11 25582.2 1174.29 575.227 203.894 1953.42
2912000 4299.71 25146.9 1207.23 521.56 239.41 1968.2
2914000 4305.41 25860.3 941.005 471.753 245.011 1657.77
2916000 4315.48 23845.4 806.624 387.376 238.918 1432.92
2918000 4349.41 23881.2 954.443 478.079 187.912 1620.43
2920000 4341.23 25755.3 937.708 504.683 190.253 1632.64
2922000 4301.97 26015.1 1103.39 515.483 109.317 1728.19
2924000 4378.48 28169.6 1198.29 347.193 148.964 1694.44
2926000 4382.86 27575.7 952.633 380.692 183.718 1517.04
2928000 4422.19 27207.6 1199.64 344.394 143.315 1687.35
2930000 4390.13 25622.8 1131.89 517.819 98.1823 1747.89
2932000 4423.18 26085.2 1137.29 519.509 140.984 1797.78
2934000 4392.48 25201.1 998.522 506.604 204.441 1709.57
2936000 4384.86 25665.3 1053.96 470.456 169.739 1694.16
2938000 4329.53 26116.4 1164.09 415.851 222.442 1802.39
2940000 4277.59 25645.5 1199.16 405.197 230.311 1834.67
2942000 4262.41 24476.7 1141.09 437.589 175.654 1754.33
2944000 4251.45 25508.7 1228.36 516.697 189.197 1934.25
2946000 4223.89 26301.7 1078.94 458.986 121.023 1658.94
2948000 4197.23 25821.5 965.157 369.236 168.815 1503.21
2950000 4176.8 26148.9 869.544 373.578 189.368 1432.49
2952000 4252.21 25765.5 1049.3 351.998 220.736 1622.03
2954000 4222.31 26749.2 1239.7 398.459 180.257 1818.41
2956000 4229.63 26566.7 1571.65 451.965 164.008 2187.62
2958000 4251.77 26549.4 1536.34 450.149 113.475 2099.97
2960000 4245.94 26524.4 1403.18 545.183 129.822 2078.19
2962000 4222.96 26888.3 1457.83 485.436 207.026 2150.3
2964000 4133.37 25588.2 1568.24 559.35 195.68 2323.27
2966000 4154.96 24662.1 1306.66 469.936 213.831 1990.42
2968000 4175.22 25837.1 1277.93 469.143 290.412 2037.48
2970000 4158.25 26415.2 1219.47 478.412 239.36 1937.24
2972000 4179.91 25237.9 1020.98 542.582 195.075 1758.63
2974000 4151.48 26158 1144.2 520.605 177.813 1842.62
2976000 4220.19 24048.9 1183.12 536.517 193.221 1912.85
2978000 4240.36 24668.5 1270.68 563.955 297.603 2132.23
2980000 4152.85 24502 1331.14 594.768 272.764 2198.67
2982000 4193.19 25150.7 1412.03 621.167 159.536 2192.73
2984000 4221.7 25490.5 1344.22 556.161 197.615 2098
2986000 4227.75 25680 1573.33 488.228 240.455 2302.02
2988000 4239.38 26651 1419.09 410.304 299.443 2128.83
2990000 4231.39 25213.6 1536.28 364.889 268.788 2169.95
2992000 4239.85 26796.3 1524.99 401.527 236.217 2162.73
2994000 4198.25 23933 1318.42 432.715 271.953 2023.09
2996000 4202.81 23559.3 1574.77 393.367 268.433 2236.57
2998000 4245.05 24173 1533.77 476.638 211.297 2221.7
3000000 4198.74 23701.1 1430.29 548.686 167.943 2146.92
3002000 4185.02 23809.7 1520.06 535.398 142.514 2197.97
3004000 4211.9 24818.9 1192.96 514.488 175.824 1883.27
3006000 4214.25 24322.2 1307.03 603.791 183.492 2094.31
3008000 4196.47 24416.2 1284.41 683.048 157.776 2125.23
3010000 4217.37 24716.7 1291.69 588.058 108.657 1988.41
3012000 4202.26 24937.5 1135.56 527.899 131.527 1794.99
3014000 4397.58 27461 2018.85 451.648 296.237 2766.74
3016000 4371.67 27603.5 2075.72 694.796 277.119 3047.64
3018000 4358.61 27961.4 1792.64 910.379 355.37 3058.38
3020000 4319.87 26168.3 1682.09 766.402 379.091 2827.58
3022000 4338.89 25449.8 1729.99 710.024 294.14 2734.16
3024000 4303.66 27257.7 1852.59 693.466 345.191 2891.24
3026000 4351.21 26911.8 1936.91 775.051 244.163 2956.12
3028000 4373.82 27001.3 1905.78 858.12 352.134 3116.03
3030000 4366.09 26522.4 1824.32 893.195 320.675 3038.19
3032000 4360.96 27280.1 1971.18 941.49 277.371 3190.04
3034000 4318.64 24612 2014.6 766.492 271.909 3053
3036000 4361.26 26931 2228.4 759.337 175.447 3163.18
3038000 4352.41 26485.3 2538.26 684.327 235.723 3458.31
3040000 4375.99 26295.1 2301.74 718.608 206.928 3227.28
3042000 4335.63 28350.1 2429.86 742.597 246.988 3419.45
3044000 4309.13 27691.8 2270.35 715.705 294.583 3280.63
3046000 4326.19 27790.1 2379.76 751.466 289.66 3420.89
3048000 4322.61 27595.6 2169.91 734.924 271.716 3176.55
3050000 4308.66 28290.1 2016.6 693.541 306.328 3016.47
3052000 4306.28 29057.5 1963.55 704.054 348.803 3016.41
3054000 4259.67 28259.4 1989.62 811.82 432.641 3234.08
3056000 4215.23 26900.5 2233.63 651.315 420.021 3304.96
3058000 4188.98 26697 2276.75 605.891 314.741 3197.38
3060000 4201.52 25106.2 2346.65 427.095 342.822 3116.57
3062000 4205.91 26475.9 2252.01 531.084 372.764 3155.85
3064000 4220.22 25582.2 1842.46 570.137 302.446 2715.04
3066000 4251.21 26175.2 1975.38 597.885 247.006 2820.27
3068000 4277.53 26502.6 1769.17 459.08 265.671 2493.92
3070000 4246.27 27402.2 1616.05 634.706 309.327 2560.08
3072000 4271.33 27074.8 1609.88 515.989 331.446 2457.32
3074000 4270.84 28698.9 1594.28 614.885 277.889 2487.05
3076000 4290.47 27887 1603.16 484.246 277.596 2365
3078000 4230.71 26089.9 1587.45 654.938 235.482 2477.87
3080000 4215.01 26706.9 1609.47 614.724 329.477 2553.68
3082000 4207.49 26420 1348.76 432.661 375.579 2157
3084000 4240 26840.4 1484.92 507.142 317.225 2309.28
3086000 4349.45 27923.1 1485.58 526.714 352.593 2364.88
3088000 4353.62 28093.8 1768.16 587.104 187.292 2542.55
3090000 4334.38 27551.4 1731.47 593.793 201.572 2526.83
3092000 4346.81 28266.1 1711.37 506.12 359.255 2576.74
3094000 4421.46 28952 1562.74 577.095 449.624 2589.46
3096000 4384.98 27166.1 1625.68 476.7 308.451 2410.83
3098000 4410.41 27248.2 1421.42 499.19 265.288 2185.9
3100000 4426.82 29354 1285.07 543.94 189.798 2018.81
3102000 4436.66 29445.4 1197.89 604.708 190.7 1993.3
3104000 4399.42 27526.3 1085.84 696.937 183.851 1966.62
3106000 4428.19 26885.9 1149.47 569.123 216.43 1935.02
3108000 4434.46 28326.7 1112.39 695.126 244.564 2052.08
3110000 4403.56 27998.1 1010.92 587.789 274.296 1873
3112000 4410.95 27654.5 975.981 494.652 234.485 1705.12
3114000 4403.97 27483.8 992.967 419.378 235.314 1647.66
3116000 4454.43 27206.3 1216.44 441.246 312.435 1970.12
3118000 4388.66 25963.5 1321.87 384.848 235.104 1941.82
3120000 4356.42 26606.3 1270.55 415.57 210.999 1897.12
3122000 4356.03 27643.1 1252.34 433.036 304.511 1989.89
3124000 4377.72 25800.7 1203 427.771 301.285 1932.05
3126000 4312.55 26470.6 1047.44 438.68 275.762 1761.88
3128000 4324.37 24022.2 1011.42 515.575 171.157 1698.15
3130000 4406.92 26496.6 1037.5 534.642 202.527 1774.67
3132000 4373.94 24302 954.898 589.114 196.624 1740.64
3134000 4374.68 26247.5 877.04 545.621 191.716 1614.38
3136000 4428.71 25013.1 874.254 498.378 146.971 1519.6
3138000 4401.81 26106 780.423 384.487 151.861 1316.77
3140000 4483.76 27001.2 919.146 376.088 132.344 1427.58
3142000 4435.69 26180.7 1087.2 553.466 118.666 1759.33
3144000 4382.41 26048.7 955.38 531.684 118.009 1605.07
3146000 4297.31 25060.4 850.635 504.24 114.592 1469.47
3148000 4345.69 27011.3 842.696 523.465 149.358 1515.52
3150000 4372.62 27414.2 800.185 577.203 120.68 1498.07
3152000 4421.66 28311.2 769.553 753.262 188.453 1711.27
3154000 4471.31 28302.7 772.997 600.977 173.672 1547.65
3156000 4455.51 29604.6 597.38 476.462 109.63 1183.47
3158000 4438.15 28234.9 553.34 532.216 86.8762 1172.43
3160000 4455.66 27898.9 640.367 545.021 77.591 1262.98
3162000 4412.21 26505.4 677.272 413.134 89.6799 1180.09
3164000 4411.72 26357.7 660.429 553.309 128.611 1342.35
3166000 4429.55 27545.9 691.428 515.47 122.011 1328.91
3168000 4424.32 29016.7 692.012 579.781 78.2661 1350.06
3170000 4445.94 29403.6 858.073 473.647 78.581 1410.3
3172000 4469.58 28095.3 867.176 445.023 124.153 1436.35
3174000 4450.98 27838.1 963.727 562.795 132.785 1659.31
3176000 4382.08 27758.9 801.742 489.831 158.85 1450.42
3178000 4426.39 27345.3 935.807 294.036 215.933 1445.78
3180000 4356.02 27173.1 937.57 305.16 235.887 1478.62
3182000 4389.5 27394.2 904.799 342.514 176.852 1424.16
3184000 4373.23 27476.4 846.286 449.936 187.477 1483.7
3186000 4416.77 27981.4 789.445 475.231 334.793 1599.47
3188000 4457.62 27948.5 775.169 484.825 284.43 1544.42
3190000 4462.76 27791 790.007 575.351 414.054 1779.41
3192000 4421.45 28433.3 871.731 654.6 400.808 1927.14
3194000 4432.32 27939.2 835.941 698.731 452.246 1986.92
3196000 4432.92 28046.3 811.507 721.913 467.519 2000.94
3198000 4388.57 27395.7 868.361 577.251 413.017 1858.63
3200000 4384.18 27280.7 758.294 617.882 454.629 1830.81
3202000 4393.46 27934.8 854.047 725.688 359.657 1939.39
3204000 4367.05 27450.6 937.734 738.428 257.857 1934.02
3206000 4355.76 26867.6 983.449 674.809 222.936 1881.19
3208000 4395.19 28436.5 774.507 708.466 218.375 1701.35
3210000 4360.87 28663.5 830.295 756.141 228.562 1815
3212000 4372.29 29427.1 907.995 820.803 250.824 1979.62
3214000 4408.84 30336.7 976.584 773.353 192.787 1942.72
3216000 4436.89 29008 942.123 766.085 198.09 1906.3
3218000 4451.02 29311.3 1219.59 646.377 266.322 2132.29
3220000 4459.54 28700 1281.35 615.133 294.674 2191.16
3222000 4429.39 29918.7 1356.89 653.711 188.734 2199.34
3224000 4477.43 29330.5 1509.58 727.702 169.25 2406.53
3226000 4436.21 29354.8 1504.58 624.973 171.565 2301.12
3228000 4483.97 28508.5 1467.47 530.8 170.356 2168.62
3230000 4511.13 30002.5 1522.76 354.989 134.215 2011.96
3232000 4506.12 30338.4 1520.45 356.973 135.943 2013.36
3234000 4508.1 31104.1 1480.37 345.001 110.104 1935.47
3236000 4469.44 29521.9 1350.85 369.611 134.824 1855.29
3238000 4420.22 30584.6 1489.95 396.059 95.6902 1981.7
3240000 4412.62 29745.8 1328.85 554.498 104.514 1987.86
3242000 4449.93 30016.5 1327.1 526.566 118.706 1972.37
3244000 4429.55 28568.4 1258.71 383.734 184.976 1827.42
3246000 4408.56 29082.6 1054.23 383.36 177.482 1615.08
3248000 4453.29 28141.8 1084.52 595.545 134.751 1814.82
3250000 4370.73 27152 944.973 632.893 116.854 1694.72
3252000 4351.74 27836 1044.53 659.515 125.454 1829.5
3254000 4302.36 27688 1108.06 659.562 136.993 1904.61
3256000 4284.69 26284.2 1010.28 759.99 147.033 1917.31
3258000 4287.37 26648.7 1093.5 956.729 217.051 2267.28
3260000 4257.99 26563.8 1110.2 1017.92 196.83 2324.95
3262000 4250.79 26298 1153.08 1118.15 185.656 2456.9
3264000 4260.75 27892.3 1048.13 934.679 181.036 2163.85
3266000 4224.77 27108.1 979.571 842.894 167.639 1990.1
3268000 4215.48 27719.3 1238.52 797.798 208.285 2244.61
3270000 4210.89 25271.9 1155.65 916.348 232.302 2304.3
3272000 4216.23 25291 1344.41 950.972 206.666 2502.04
3274000 4196.16 24000.8 1388.06 813.475 211.111 2412.65
3276000 4251.78 24298.6 1309.71 957.122 282.291 2549.13
3278000 4239.56 23061.5 1318.3 961.831 270.336 2550.47
3280000 4228.46 23516.6 1232.11 808.987 285.824 2326.92
3282000 4258.69 25140 1267.95 950.439 226.231 2444.62
3284000 4230.24 24919.2 1255.89 883.737 198.153 2337.78
3286000 4179.55 24014.7 1153.55 857.095 150.737 2161.38
3288000 4181.61 23535.5 1020.13 968.029 178.221 2166.38
3290000 4170.9 23738.9 963.546 880.3 151.728 1995.57
3292000 4161.53 23161.7 1161.31 737.863 201.83 2101.01
3294000 4159.45 22728.6 1200.87 741.913 164.083 2106.86
3296000 4214.47 22232.7 1278.08 516.706 170.486 1965.27
3298000 4179.57 22761.5 1128.12 702.293 193.029 2023.44
3300000 4205.25 22771.2 1172.44 731.75 265.615 2169.8
3302000 4195.31 21878.7 1252.77 771.805 291.743 2316.32
3304000 4212.57 21947 1354.65 611.605 251.726 2217.98
3306000 4248.87 23579 1149.59 697.815 269.19 2116.6
3308000 4249.92 22113.1 1257.3 701.231 237.676 2196.21
3310000 4242.9 23053 1372.4 642.185 265.243 2279.83
3312000 4242.19 25014.1 1449.61 616.846 319.313 2385.77
3314000 4259.89 25131.7 1356.26 586.924 268.787 2211.97
3316000 4272.74 26837.7 1132.2 711.66 213.556 2057.41
3318000 4284.99 26367.4 1204 716.355 237.63 2157.99
3320000 4313.53 25537.3 1037.77 838.742 229.25 2105.77
3322000 4346.73 28152.1 1111.28 820.963 207.599 2139.84
3324000 4398.69 28184.2 1319.46 772.948 184.693 2277.1
3326000 4494.84 29466.5 1192.92 752.949 247.316 2193.19
3328000 4429.92 29919 1132.01 760.645 213.338 2105.99
3330000 4452.68 30224.1 1124.16 674.923 172.534 1971.62
3332000 4438.67 30095 1219.44 626.032 168.811 2014.29
3334000 4402.33 29671.6 1306.61 535.078 218.786 2060.47
3336000 4500.23 28793.8 1218.19 564.221 224.677 2007.09
3338000 4458.59 27280.9 1254.4 637.003 191.101 2082.5
3340000 4484.05 27328.4 1210.91 689.988 236.566 2137.46
3342000 4441.03 28192.3 1307.89 666.674 205.658 2180.22
3344000 4410.78 28165.7 1320.79 740.08 221.031 2281.9
3346000 4351.49 27263 1256.63 734.057 232.251 2222.93
3348000 4274.86 26981.9 1298.34 774.23 259.276 2331.85
3350000 4268.32 26802.8 1350.81 875.782 279.199 2505.79
3352000 4271.59 25617.9 1426.44 927.936 263.437 2617.81
3354000 4239.45 26306.4 1595.43 885.989 208.895 2690.31
3356000 4231.93 24633.5 1555.74 827.095 331.647 2714.48
3358000 4254.63 24437.4 1498.96 1081.2 248.013 2828.18
3360000 4275.51 24009.7 1323.88 1026.7 208.129 2558.7
3362000 4272.79 25132.6 1562.28 901.827 273.406 2737.51
3364000 4302.23 26935.3 1661.09 964.065 352.328 2977.48
3366000 4324.11 26747.9 1762.6 1025.14 359.262 3147
3368000 4359.98 26637.1 1873.68 873.838 238.407 2985.93
3370000 4383.85 27873.4 1721 1149.8 221.351 3092.15
3372000 4427.84 26936.2 2011.6 1271.8 186.359 3469.76
3374000 4440.38 27875.1 2082.45 1105.63 194.992 3383.08
3376000 4407.64 27150.1 2316.25 1150.94 215.07 3682.26
3378000 4367.02 24834.8 2619.6 1204.84 231.984 4056.42
3380000 4354.02 24699.3 2582.9 1244.73 159.127 3986.76
3382000 4408.68 26810 2688.14 1333.07 199.223 4220.44
3384000 4380.29 26467.7 2673.92 1279.95 211.793 4165.66
3386000 4428.02 27017.1 2520.89 1019.19 175.154 3715.24
3388000 4469.09 28234.6 2688.51 926.326 128.474 3743.31
3390000 4508.25 27045.3 2854.53 832.51 106.396 3793.44
3392000 4440.54 26940.7 3040.65 872.701 84.1883 3997.54
3394000 4471.36 27838.4 2807.77 898.261 75.5946 3781.63
3396000 4432.48 27893.5 2607.07 814.806 75.2696 3497.14
3398000 4393.95 27891.8 2525.66 668.326 142.911 3336.9
3400000 4367.06 27889.5 2600.62 511.223 103.882 3215.73
3402000 4336.72 29223.6 2575.93 421.006 138.237 3135.17
3404000 4337.36 29596.3 2606.83 508.141 125.03 3240.01
3406000 4351.59 27845.3 2606.92 505.467 139.144 3251.53
3408000 4339.39 27981.1 2624.76 489.996 135.528 3250.28
3410000 4361.29 27339.5 2691.72 518.279 120.401 3330.4
3412000 4402.17 29198.7 2466.82 546.302 86.7064 3099.82
3414000 4387.88 28094.5 2586.7 367.986 157.307 3111.99
3416000 4419.92 28075.2 2606.55 540.922 125.676 3273.15
3418000 4369.36 27591.1 2683.13 469.314 131.464 3283.91
3420000 4306.62 26412.5 3195.1 377.147 155.01 3727.25
3422000 4269.63 26777.7 3228.44 444.669 192.238 3865.35
3424000 4210.52 26635.5 3335.71 395.51 186.491 3917.72
3426000 4268.52 26544.7 3321.02 371.479 192.594 3885.1
3428000 4244.43 25106.2 3420.74 248.121 200.33 3869.19
3430000 4229.46 25406.4 3216.13 231.707 122.38 3570.21
3432000 4264.51 24969.2 3068.42 169.671 120.913 3359
3434000 4232.34 25230.2 3442.22 241.058 99.2054 3782.48
3436000 4267.37 26368.1 3262.1 206.083 107.911 3576.09
3438000 4272.82 26847.2 2880.05 302.99 109.474 3292.51
3440000 4290.68 25195.1 2887.17 394.966 99.3749 3381.51
3442000 4231.45 25979.4 2935.99 434.479 91.1224 3461.59
3444000 4274.76 25754.1 3196.85 312.536 106.76 3616.15
3446000 4206.23 24790.8 3201.34 396.72 247.758 3845.82
3448000 4195.52 24325.8 3232.5 419.563 235.013 3887.07
3450000 4223.24 26581.8 3395.92 363.487 195.673 3955.08
3452000 4176.91 27129.2 3618.76 435.001 193.537 4247.3
3454000 4174.02 26611 3425.73 508.242 206.521 4140.49
3456000 4152.93 25958.1 3228.16 420.908 201.35 3850.41
3458000 4147.25 26244.3 3125.4 429.089 216.443 3770.94
3460000 4154.59 25582.4 3064.36 349.085 184.421 3597.87
3462000 4155.12 24691 3197.74 303.964 237.517 3739.22
3464000 4191.14 24604.6 3449.68 344.813 184.79 3979.28
3466000 4133.43 23300.5 3649.05 301.374 227.173 4177.6
3468000 4056.01 23355.7 3489.8 345.894 189.225 4024.92
3470000 4088.69 23669.3 3175.12 357.947 193.274 3726.34
3472000 4103.81 23898.6 3053.1 389.116 164.95 3607.17
3474000 4104.43 23328.1 3277.27 384.209 146.18 3807.66
3476000 4072.19 22678.5 3211.65 449.793 138.165 3799.61
3478000 4071.81 23552.7 3437.89 619.675 138.743 4196.31
3480000 3995.82 24493.2 3358.39 556.282 94.6468 4009.32
3482000 3980.96 23968.7 3248.98 561.539 104.903 3915.42
3484000 4032.52 24078.5 3452.79 486.615 115.912 4055.32
3486000 4059.73 24190 3530.83 547.631 73.5805 4152.04
3488000 4060.07 24297.6 3279.92 587.287 90.7795 3957.98
3490000 4071.17 22456.2 3320.5 560.837 114.269 3995.6
3492000 4034.46 23891.6 3007.26 692.15 89.2053 3788.62
3494000 4081.27 24921.5 2928.83 707.834 92.7903 3729.45
3496000 4076.5 24662.8 2957.23 596.323 133.463 3687.02
3498000 4046.45 25611.7 3135.51 645.392 119.369 3900.27
3500000 4009.36 25463 3028.06 671.635 128.785 3828.48
3502000 4006.43 24428 3331.15 637.9 146.201 4115.25
3504000 4016.98 25490.1 3078.13 515.151 174.08 3767.36
3506000 4041.39 24374.1 3491.58 350.8 126.453 3968.83
3508000 4096.23 26265.4 3491.35 314.621 144.366 3950.34
3510000 4180.02 26921.4 3488.47 333.453 143.404 3965.33
3512000 4169.83 26234.4 3540.58 336.743 157.933 4035.26
3514000 4183.31 26244.4 3250.41 438.289 286.912 3975.61
3516000 4231.83 26997.9 3203.84 351.829 253.289 3808.95
3518000 4270.84 27168.9 3281.99 460.998 290.638 4033.62
3520000 4279.95 27420.9 3294.82 508.485 135.607 3938.91
3522000 4254.62 27761.7 3079.37 513.46 144.945 3737.78
3524000 4274.76 25238.1 3540.27 548.652 85.816 4174.74
3526000 4167.15 25179.9 3214.2 462.01 80.2125 3756.43
3528000 4141.77 24805.6 3493.24 354.178 79.5405 3926.96
3530000 4168.18 26885.6 3163.28 316.212 124.317 3603.81
3532000 4176.01 27596.2 3020.69 370.425 168.572 3559.69
3534000 4175.03 26397.3 2903.1 308.168 260.691 3471.96
3536000 4138.48 26295.1 2898.45 289.251 237.467 3425.17
3538000 4152.1 26797.5 2805.34 342.01 247.489 3394.84
3540000 4130.94 25967.4 2764.36 283.179 211.926 3259.46
3542000 4118.82 26247.6 2426 304.918 219.417 2950.34
3544000 4132.59 25691.3 2536.65 292.903 254.938 3084.49
3546000 4191.92 26561.1 2861.21 337.53 254.215 3452.95
3548000 4161.8 25269.8 2934.8 401.754 150.806 3487.36
3550000 4122.69 24267 2764.42 342.689 231.25 3338.36
3552000 4094.69 23942 3006.7 394.733 197.867 3599.3
3554000 4083.74 26051.8 2471.53 380.96 338.417 3190.9
3556000 4062.94 27586.7 2386.74 462.104 354.648 3203.49
3558000 4106.33 28198.9 2578.45 483.922 376.198 3438.57
3560000 4177.59 28696.7 2665.03 487.088 318.328 3470.45
3562000 4156.31 28473.7 2724.08 489.853 315.226 3529.16
3564000 4155.6 28308.9 2792.32 454.203 271.055 3517.58
3566000 4144.2 27518.6 2843.69 401.197 222.266 3467.15
3568000 4088.98 27612 2702.44 409.483 202.429 3314.35
3570000 4070.4 27399.5 2931.73 533.143 198.953 3663.82
3572000 4050.74 26901.8 2539.24 537.078 161.995 3238.31
3574000 4089.21 27237.1 2917.94 487.84 166.096 3571.88
3576000 4058.95 26424.6 3024.18 543.016 192.173 3759.37
3578000 4059.23 26686.2 2828.89 630.187 195.379 3654.46
3580000 4045.42 27268.7 2753.43 563.877 255.785 3573.09
3582000 4046.34 26894.3 2631.75 615.955 293.972 3541.68
3584000 4017.86 27422.1 2729.9 611.67 276.141 3617.71
3586000 3997.27 27776.6 2714.41 553.207 214.199 3481.82
3588000 4044 27672 2471.96 404.663 264.716 3141.34
3590000 4034.26 27928.1 2479.67 434.524 203.72 3117.91
3592000 3969.14 27699.8 2270.33 570.87 217.05 3058.25
3594000 3926.43 27471.9 2056.88 570.489 256.706 2884.08
3596000 3907.68 26582.4 2168.63 527.917 308.063 3004.61
3598000 3870.85 25793 2307.47 537.938 297.374 3142.78
3600000 3873.03 26825.8 2145.86 583.69 209.765 2939.31
3602000 3870.62 25579.3 2284.04 648.752 164.648 3097.44
3604000 3934.52 26491.7 2470.85 638.607 196.737 3306.19
3606000 3900.78 26661.8 2520.9 656.302 139.533 3316.73
3608000 3945.29 27192.7 2789.37 648.453 122.298 3560.12
3610000 3911.73 27207.7 2804.35 636.113 119.323 3559.79
3612000 3891.18 25388.9 2686.18 540.132 172.2 3398.51
3614000 3919.78 25554.5 2701.09 499.007 216.243 3416.34
3616000 3873.32 25078 2391.07 420.148 220.123 3031.34
3618000 3866.28 24759 2406.92 411.196 226.771 3044.89
3620000 3856.64 24068.9 2749.22 460.601 266.965 3476.78
3622000 3883.67 24299.1 2764.71 528.726 218.104 3511.54
3624000 3897.26 25489.5 3082.36 391.652 271.524 3745.54
3626000 3820.89 24322.7 3360.43 366.702 270.067 3997.2
3628000 3812.94 24906.2 3631.79 443.984 384.764 4460.54
3630000 3798.59 24762.1 3669.08 425.306 370.885 4465.27
3632000 3808.26 24821.9 3228.71 496.577 402.395 4127.68
3634000 3778.5 24997.1 3509.56 536.856 408.788 4455.21
3636000 3749.59 25638.4 3462.48 583.538 387.117 4433.13
3638000 3762.56 24377.4 3715.87 730.165 335.617 4781.66
3640000 3710.99 22692.9 3447.67 594.74 316.434 4358.84
3642000 3765.44 22450.6 3821.73 511.942 382.014 4715.69
3644000 3705.98 21561.3 3836.14 561.634 335.256 4733.03
3646000 3752.63 22662.7 4070.14 617.832 357.375 5045.34
3648000 3788.83 22975.8 3778.81 684.927 377.451 4841.19
3650000 3782.87 24891.3 3523.58 580.573 348.163 4452.32
3652000 3768.49 24284.1 3971.97 489.306 327.772 4789.05
3654000 3788.3 23305.9 4102.53 558.313 295.716 4956.56
3656000 3776.16 24428.6 4095.87 479.335 351.94 4927.14
3658000 3798.57 25738.7 4133.12 555.452 272.727 4961.3
3660000 3806.02 24912.7 4490.87 621.855 340.003 5452.73
3662000 3803.98 24119.5 4291.69 684.431 378.81 5354.93
3664000 3830.24 24186.1 4252.69 801.635 370.229 5424.56
3666000 3813.26 23943 3878.07 830.218 317.524 5025.81
3668000 3795.47 24641.2 4269.27 1039.41 209.409 5518.09
3670000 3830.59 24642.2 4358.9 942.087 227.554 5528.54
3672000 3835.47 23626.3 4316.72 1086.73 178.766 5582.21
3674000 3771.94 23115.9 4602.18 1121.56 197.242 5920.98
3676000 3786.61 22456.1 4924.55 977.041 244.097 6145.69
3678000 3757.98 22350 4480.05 1015.39 144.481 5639.92
3680000 3736.62 21598.7 4161.02 827.511 205.474 5194.01
3682000 3722.97 22441.7 4544.25 961.373 201.257 5706.88
3684000 3679.96 20838.3 4676.21 957.041 178.974 5812.22
3686000 3717.69 20485.4 4694.39 838.598 229.259 5762.25
3688000 3715.5 20882.7 4867.24 713.349 176.908 5757.5
3690000 3712.41 21110.8 4526.59 814.024 169.59 5510.2
3692000 3749.78 20425.5 4418.12 876.477 132.043 5426.64
3694000 3715.83 20540.7 4232.99 1021.63 165.405 5420.02
3696000 3711.67 20508.7 4269.67 1021.95 126.451 5418.07
3698000 3703.53 20392.3 4555.37 1033.91 78.2922 5667.58
3700000 3743.78 19215.4 4550.79 997.61 105.783 5654.19
3702000 3803.09 20709.1 4480.36 932.435 128.541 5541.33
3704000 3781.91 19307.3 4233.88 823.263 181.127 5238.27
3706000 3821.54 20071 4046.29 820.457 164.084 5030.83
3708000 3860.27 20197.9 4544.91 854.889 140.009 5539.8
3710000 3912.87 20124.8 4260.33 809.705 151.785 5221.82
3712000 3891.71 19664.6 4086.49 881.644 130.909 5099.05
3714000 3816.58 19341.6 4110.21 777.094 147.42 5034.72
3716000 3914.14 20505.3 4289.88 1023.45 115.292 5428.62
3718000 3948.26 21372.2 3794.54 1022.96 163.302 4980.8
3720000 3934.22 21681.1 3706.62 945.143 214.207 4865.97
3722000 3964.88 22819.9 3474.92 1022.36 178.096 4675.38
3724000 4028.97 24493.9 3715.83 1013.4 176.756 4905.98
3726000 4067.81 24484 3578.49 1073.71 194.501 4846.7
3728000 4046.36 25769.6 3552.64 1049.15 138.262 4740.05
3730000 4031.55 24900.1 3243.49 921.801 150.857 4316.15
3732000 4040.06 25186.5 3354.79 965.92 153.584 4474.3
3734000 4017.11 24644 3351.92 935.464 105.015 4392.4
3736000 4007.3 24967.1 3388.36 863.78 140.333 4392.47
3738000 4002.6 26392.7 3250.42 953.386 168.972 4372.77
3740000 4087.07 26326.5 3812.2 943.191 161.15 4916.54
3742000 4059.53 28432.9 3673.96 742.536 153.631 4570.13
3744000 4046.32 26658.3 3592.43 718.871 169.612 4480.91
3746000 3990.2 25798.9 3670.38 838.881 152.587 4661.85
3748000 4028.97 26544.7 3349.55 1009.98 160.834 4520.36
3750000 4056.18 25191.8 3377.81 914.637 73.9922 4366.44
3752000 4084.01 25529.4 3141.79 1166.57 106.727 4415.09
3754000 3976.54 25129.8 3536.89 1184.39 97.8521 4819.13
3756000 3949.75 24064.1 3865.9 1160.51 85.4799 5111.88
3758000 3950.95 24780.3 3877.5 1096.23 71.2584 5044.98
3760000 3942.02 24268.6 3831.83 1217.16 58.7251 5107.72
3762000 3907.26 22511.5 3997.28 1049.88 82.7548 5129.91
3764000 3907.64 21213.2 4040.44 1122.13 75.9801 5238.56
3766000 3957.64 22880.3 4045.2 1098.54 66.4039 5210.15
3768000 3955.6 22314.9 4110.53 1214.27 102.707 5427.51
3770000 3909.04 20960.3 3858.78 1133.69 95.4424 5087.91
3772000 3930.19 21890.3 4078.23 1284.31 54.836 5417.38
3774000 3939.53 23516.3 4321.56 1091.46 80.6057 5493.62
3776000 3934.86 22324.9 4203.95 830.969 122.828 5157.75
3778000 3942.56 22037.1 4481.32 778.098 134.35 5393.77
3780000 3934.69 21836.9 4549.81 690.663 134.115 5374.59
3782000 3939.33 22142.4 4480.11 826.059 139.216 5445.39
3784000 3980.28 21988.5 4780.22 915.353 137.16 5832.73
3786000 3937.41 22650.5 4519.59 932.329 160.578 5612.49
3788000 3987.98 22354.9 4537.15 802.416 163.313 5502.88
3790000 4004.25 23259.1 4590.99 816.419 172.713 5580.12
3792000 3934.73 21800.3 4798.92 809.218 123.168 5731.3
3794000 3954.21 20953.7 4495.67 905.929 172.822 5574.42
3796000 3977.63 21108 4178.54 981.601 215.838 5375.98
3798000 4014.91 20846 4027.31 936.218 236.157 5199.69
3800000 4025.73 21312.2 3938.87 723.012 256.232 4918.12
3802000 3948.98 22192.2 4043.92 781.808 331.843 5157.57
3804000 3916.73 21584.8 3792.94 627.787 286.084 4706.81
3806000 3913.8 22995.5 3537.39 569.293 274.564 4381.25
3808000 3902.74 23749.9 3899.45 449.927 320.592 4669.97
3810000 3860.39 22178.1 3864.96 605.078 253.573 4723.61
3812000 3800.11 22316 3883.14 511.127 199.385 4593.65
3814000 3793.29 21319.5 3756.31 558.436 208.167 4522.91
3816000 3822.72 21560.4 3605.73 801.981 239.559 4647.27
3818000 3784.24 21754.4 3497.84 841.635 200.89 4540.37
3820000 3818.54 21548.7 3545.44 609.534 181.504 4336.48
3822000 3804.28 22509.7 3236.26 587.109 227.521 4050.88
3824000 3788.51 23598 2931.7 688.706 288.601 3909
3826000 3805.4 23066.9 3432.41 684.025 217.946 4334.38
3828000 3818.51 23251.3 3453.16 597.221 355.652 4406.04
3830000 3818.9 22831.9 3205.09 672.899 313.239 4191.23
3832000 3817.34 21164.1 2859.82 592.901 362.588 3815.31
3834000 3860.37 20772.2 2711.78 553.155 276.983 3541.92
3836000 3877.52 20900.4 3007.95 369.631 277.953 3655.53
3838000 3852.93 20923.6 3008.97 498.322 321.028 3828.32
3840000 3810.75 19593.5 3186.83 528.974 240.13 3955.94
3842000 3779.6 19659 3263.58 545.143 212.93 4021.65
3844000 3790.44 21017.8 3388.38 588.512 216.266 4193.16
3846000 3807.13 20508.6 3555.63 487.314 234.734 4277.68
3848000 3810.76 20173.5 3915.81 414.14 215.299 4545.25
3850000 3820.51 20266.1 4138.92 454.801 217.057 4810.77
3852000 3794.91 21197.2 4176.87 492.715 260.241 4929.82
3854000 3779.82 20778.3 4045.79 493.206 236.302 4775.29
3856000 3772.4 20780.3 3938.8 490.946 278.996 4708.74
3858000 3733.92 19908.5 3481.25 493.199 274.315 4248.77
3860000 3756.03 19441.4 3607.67 570.011 323.984 4501.66
3862000 3806.42 20789.2 3555.29 543.014 360.5 4458.8
3864000 3805.04 21733.5 3779.01 494.811 347.506 4621.33
3866000 3806.73 21129.1 4147.59 609.99 266.534 5024.12
3868000 3783.3 21757.2 4098.01 515.105 361.382 4974.49
3870000 3773.57 21480.5 3846.15 469.42 358.775 4674.35
3872000 3751.35 21624.8 3494.72 474.876 286.158 4255.76
3874000 3731.06 20794.6 3552.25 707.431 324.92 4584.6
3876000 3739.26 21492.6 3596.66 722.905 228.408 4547.97
3878000 3788.27 21047.9 3451.87 767.859 149.206 4368.94
3880000 3803.91 20870.6 3696.31 641.78 156.184 4494.27
3882000 3826.11 21559.1 3791.51 732.15 218.29 4741.95
3884000 3827.51 20645.9 3960.19 609.928 191.252 4761.37
3886000 3773.31 19404.6 3935.04 609.318 206.884 4751.24
3888000 3786.24 20313.3 3993 601.808 222.352 4817.16
3890000 3849.22 20246.2 4094.05 586.277 214.919 4895.25
3892000 3817.46 20186.5 3720.79 680.896 173.278 4574.96
3894000 3889.34 21852.8 3667.44 706.406 231.038 4604.88
3896000 3950.96 21469.9 4069.03 589.816 265.28 4924.13
3898000 3940.87 22434 3851.65 515.309 319.705 4686.67
3900000 3996.75 22551.8 4036.08 514.356 303.568 4854.01
3902000 3887.61 20977.9 3811.4 463.569 415.192 4690.17
3904000 3982.74 20908.9 4089 641.73 373.067 5103.8
3906000 3944.55 21252.6 3682.82 573.119 366.081 4622.02
3908000 3949.69 22312.3 3986.68 647.194 447.03 5080.9
3910000 3911.81 21768.3 4206.29 537.041 420.351 5163.68
3912000 3926.5 21525.5 4025.08 672.431 399.752 5097.27
3914000 3927.61 23695.8 3918.27 714.869 350.488 4983.63
3916000 3905.69 22436.3 3740.75 916.794 322.166 4979.7
3918000 3911.35 22295.1 3952.65 995.702 343.337 5291.69
3920000 4012.34 23284 3805.8 616.955 454.659 4877.41
3922000 4023.52 24052.4 4102.49 414.848 348.939 4866.28
3924000 4003.19 24737.8 4573.56 414.66 316.556 5304.78
3926000 4003.07 24428.7 3987.54 597.882 336.245 4921.67
3928000 3993.07 24956.8 3737.39 600.602 376.871 4714.86
3930000 3964.26 24177.3 3800.41 599.225 270.056 4669.69
3932000 3984.94 25201 3850.41 589.766 314.29 4754.47
3934000 3997.57 24029.6 3773.37 806.23 196.427 4776.03
3936000 4012.95 24070.1 3840.8 784.272 300.933 4926.01
3938000 3958.33 23958.3 4053.65 820.427 341.177 5215.26
3940000 3932.08 24337.6 3679.62 920.416 286.115 4886.15
3942000 3910.08 23115.8 3693.29 1166.39 271.743 5131.42
3944000 3924.31 23572.9 3286.75 1071.42 240.637 4598.81
3946000 3981.83 23435.2 3668.85 986.732 209.383 4864.96
3948000 3978.61 23575.6 3451.34 852.985 277.84 4582.17
3950000 4033.42 22874.5 3470.54 897.622 248.879 4617.04
3952000 4017.81 23208.7 3165.59 848.385 149.701 4163.67
3954000 3984.72 20739 3159.05 754.465 258.305 4171.82
3956000 3967.01 21813.3 2956.62 747.587 215.608 3919.82
3958000 3962.28 21985.5 2729.37 748.248 307.848 3785.46
3960000 3976.83 21648.2 2858.27 924.138 219.167 4001.58
3962000 3993.45 22380.1 2803.12 859.508 202.323 3864.95
3964000 3922.32 22409.1 2778.6 852.871 219.404 3850.88
3966000 3916.68 22441.9 3215.83 907.296 246.325 4369.45
3968000 3925.81 22036.4 3174.68 849.01 236.709 4260.4
3970000 3958.06 22097.7 3471.75 853.531 275.546 4600.83
3972000 3954.37 21719.5 3377.46 820.701 272.371 4470.54
3974000 3992.3 22335.9 3355.37 908.244 240.441 4504.06
3976000 4044.08 23017 3546.01 879.437 306.266 4731.71
3978000 4006.98 23586 3450.98 801.645 262.279 4514.9
3980000 4004.67 23237.6 3520.93 663.147 221.891 4405.97
3982000 4017.56 23321.4 3730.34 815.304 186.687 4732.33
3984000 4057.07 22856.1 3701.94 795.477 140.423 4637.84
3986000 4111 22377.2 3984 748.98 132.693 4865.68
3988000 4078.23 23051.6 3995.36 768.67 241.774 5005.8
3990000 4064.02 23847.6 4057.04 844.882 253.145 5155.07
3992000 4026.4 24148.6 3795.65 878.262 306.114 4980.03
3994000 4039.44 23882.2 3578.66 854.658 254.039 4687.36
3996000 4024.93 24951.9 3381.86 846.137 328.589 4556.59
3998000 4013.39 24070.7 3336.36 938.171 240.104 4514.63
4000000 3978.96 23196.5 3161.74 1026.37 353.767 4541.88
4002000 4031.48 23596.7 3417.53 1057.89 308.33 4783.75
4004000 4117.48 24175 3501.65 902.177 341.418 4745.25
4006000 4037.11 22792.6 3348.36 885.503 317.456 4551.32
4008000 4145.03 23375.7 3471.24 847.039 265.745 4584.03
4010000 4132.54 23187.2 3065.94 922.891 360.054 4348.88
4012000 4124.56 22969.2 3169.06 844.225 376.52 4389.8
4014000 4114.5 21829.4 3087.54 851.05 347.483 4286.07
4016000 4154.04 23071.9 3020.99 898.875 260.993 4180.86
4018000 4147.79 23384.9 2982.05 1038.37 144.323 4164.75
4020000 4117.62 22926.4 3130.64 868.207 160.524 4159.37
4022000 4045.16 22278.8 3194.86 767.128 186.981 4148.97
4024000 4010.77 24064.8 2932.95 899.081 178.42 4010.45
4026000 4075.52 23280.2 3202.26 956.038 252.861 4411.15
4028000 4098.95 23008.8 3118.33 1393.58 252.928 4764.84
4030000 4123.27 23806.2 2746.57 1385.02 248.23 4379.81
4032000 4073.22 23972.7 2773.85 1136.93 245.631 4156.41
4034000 4059.86 23348.5 2942.14 1301.39 238.424 4481.96
4036000 4078.68 25003.7 3226.99 1169.46 224.33 4620.78
4038000 4066.67 23112.2 3161.54 1095.46 275.26 4532.26
4040000 4087.21 22931.7 3469.72 971.486 264.088 4705.3
4042000 4142.63 24025.1 4000.62 866.709 191.612 5058.94
4044000 4131.1 23992.5 4202.31 1098.22 222.22 5522.74
4046000 4187.54 24674.5 4233.53 1206.66 225.153 5665.35
4048000 4199.96 24444.6 4158.64 1194.27 193.271 5546.18
4050000 4151.91 24661 4063.36 1070.62 182.157 5316.14
4052000 4117.89 23052.8 4430.91 1052.73 275.532 5759.17
4054000 4090.38 23131.1 4375.59 1028.82 225.222 5629.63
4056000 4039.2 21562.5 4095.14 1106.21 259.623 5460.97
4058000 4034.64 20964.9 4381.94 1060.57 264.578 5707.08
4060000 4012.4 19633.7 4433.57 975.05 290.065 5698.69
4062000 4086.5 20014.6 4685.77 893.988 294.893 5874.65
4064000 4019.02 21266.5 5023.98 925.691 280.577 6230.25
4066000 4012.1 21775.4 4755.3 1016.39 206.045 5977.73
4068000 4043.5 20294 4871.2 939.436 244.996 6055.63
4070000 4089.87 20027.6 4874.6 776.21 286.449 5937.26
4072000 4011.99 19952.7 5170.19 944.804 296.749 6411.74
4074000 4039.71 21305.7 5111.45 981.359 303.665 6396.47
4076000 4035.11 21964.8 4946.63 1123.14 312.829 6382.6
4078000 4058.99 20738.6 4346.52 1308.71 351.57 6006.8
4080000 3945.36 20247.7 4318.7 1291.22 298.215 5908.14
4082000 3928.98 19960 4080.84 1299.36 199.407 5579.62
4084000 3935.13 20809.9 3894.64 1223.88 167.659 5286.18
4086000 3921.22 20013.7 4116.2 1201.95 225.425 5543.58
4088000 3885.3 20100.8 4514.25 1009.99 209.642 5733.88
4090000 3973.33 20286 4661.22 1344.46 295.605 6301.28
4092000 3962.14 20874.4 4453.35 1334.84 276.382 6064.57
4094000 3956.34 21737.1 4614.11 1165.83 314.707 6094.65
4096000 3998.14 20961.9 4468.58 1347.42 291.364 6107.36
4098000 3932.35 22514.7 4195.66 1142.42 382.154 5720.24
4100000 3903.16 20565.5 4276.68 1101.68 343.265 5721.62
4102000 3885.81 21896 3956.28 960.794 323.156 5240.23
4104000 3904.06 21884.1 4110.33 739.428 302.785 5152.54
4106000 3905.34 20174.3 4125.66 882.331 244.363 5252.35
4108000 4005.9 20699 4319.12 875.535 211.372 5406.03
4110000 4026.37 20875.1 4509.8 1020.35 239.998 5770.15
4112000 4034.21 22216.6 4240.35 1051.06 226.268 5517.67
4114000 3990.34 21091.1 3906.32 902.717 210.682 5019.72
4116000 3947.11 21041.2 3733.44 1170.79 166.595 5070.82
4118000 3961.2 19305.9 3668.37 1195.14 154.974 5018.48
4120000 3934.98 19519.5 3280.91 1078.81 228.234 4587.94
4122000 3933.48 21801.7 3413.26 1148.53 254.319 4816.11
4124000 3968.39 20840 3195.7 1093.1 335.916 4624.72
4126000 4005.35 20832.3 3064.59 1002.54 278.783 4345.91
4128000 4017.09 21683.4 2656.58 1034.96 320.343 4011.88
4130000 3971.19 20969.3 2916.5 1198.88 198.335 4313.71
4132000 3929.25 21635.9 2869.23 1107.09 279.341 4255.66
4134000 3964.76 22055.8 2887.36 1112.58 231.181 4231.12
4136000 4014.62 22026.3 2587.17 1308.35 181.178 4076.7
4138000 3977.66 21926.6 2615.27 1132.23 178.623 3926.12
4140000 4039.87 22656.5 2619.23 913.035 200.227 3732.5
4142000 4076.06 22594.2 2575.22 1095.29 248.079 3918.59
4144000 4105.5 23466.9 2691.4 1051.21 261.216 4003.83
4146000 4103.36 22853.1 3134.57 1106.05 252.605 4493.22
4148000 4092.4 24043.9 3281.65 1199.44 201.177 4682.26
4150000 4039.29 24208.9 2872.36 988.499 235.135 4095.99
4152000 4059.69 25949.5 2981.78 1112.43 276.159 4370.37
4154000 4087.29 25038 2806.98 1190.1 190.221 4187.3
4156000 4040.87 25043 2759.84 1041.95 219.535 4021.33
4158000 4005.1 24769.1 2849.59 1254.57 231.608 4335.77
4160000 4027.34 24264.8 2933.79 1137.46 175.884 4247.14
4162000 4034.03 24678.3 2758.9 1100.67 184.996 4044.56
4164000 4113.11 23837.8 2938.86 928.855 194.356 4062.08
4166000 4133.41 23995.4 3129.8 978.675 146.159 4254.63
4168000 4161.63 23517.2 3204.72 775.821 119.264 4099.81
4170000 4159.95 25554.1 3554.18 712.096 160.124 4426.4
4172000 4145.94 24700.4 3519.61 699.528 251.939 4471.08
4174000 4122.67 25434 3439.03 851.095 225.848 4515.97
4176000 4185.13 25270.5 3645.44 846.057 340.432 4831.93
4178000 4190.07 24094.3 3925.84 655.255 312.338 4893.44
4180000 4199.29 23890.8 3980.98 694.656 306.556 4982.19
4182000 4199.47 25476.4 3803.1 541.083 304.731 4648.91
4184000 4190.15 24883.9 4007.48 545.856 283.101 4836.44
4186000 4234.31 25502 3778.33 538.461 334.721 4651.51
4188000 4269.42 24462 4016.04 591.387 380.472 4987.9
4190000 4304.58 24608.5 3947.16 530.762 452.579 4930.5
4192000 4291.4 23965.8 4312.66 479.427 403.656 5195.74
4194000 4323.37 25016.9 4885.15 753.273 272.353 5910.77
4196000 4310.3 24560.4 5181.39 788.157 248.563 6218.11
4198000 4295.63 25248.1 5117.86 651.474 261.661 6031
4200000 4285.01 25036.5 4683.74 662.524 290.669 5636.93
4202000 4257.88 25768.2 4908.3 649.168 304.654 5862.13
4204000 4278.26 25917.1 4822.8 541.674 372.896 5737.36
4206000 4318.74 26460.1 5137.82 612.659 378.298 6128.77
4208000 4204.66 23725.2 4820.94 679.879 397.974 5898.79
4210000 4220.5 22178.5 4778.73 715.844 402.234 5896.8
4212000 4174.02 22647.7 5062.08 614.677 373.349 6050.11
4214000 4228.21 22999.5 4785.83 588.824 299.032 5673.69
4216000 4146.22 22357.6 4690.44 511.651 304.457 5506.54
4218000 4087.72 22841.8 4528.51 539.507 346.444 5414.46
4220000 4055.69 22350.1 4535.53 533.825 296.247 5365.6
4222000 4063.15 22570.4 5033.22 512.891 281.026 5827.13
4224000 4066.67 23162.7 4524.77 570.429 266.426 5361.63
4226000 4051.92 22352 4519.94 679.225 214.284 5413.45
4228000 4048.66 21436.1 4773.97 626.454 248.39 5648.82
4230000 4069.23 20991.3 5266.14 536.4 203.205 6005.74
4232000 4118.95 20735.9 4965 649.879 217.175 5832.06
4234000 4093.62 21366.3 4925.99 712.791 248.049 5886.83
4236000 4112.69 20309.5 4573.97 659.053 251.714 5484.74
4238000 4103.42 19123.6 4564.25 588.541 351.698 5504.49
4240000 4058.02 19625.2 4597.78 639.001 354.384 5591.16
4242000 4061.13 19605.4 4405.49 611.786 421.757 5439.03
4244000 4051.77 20390 4447.49 430.377 317.474 5195.34
4246000 4064.48 20964.4 4636.9 466.803 308.598 5412.3
4248000 4118.71 21014.2 5037.02 587.453 323.138 5947.61
4250000 4134.62 22133.7 4788.66 708.322 341.651 5838.64
4252000 4150.41 21735.6 4806.08 584.022 288.709 5678.81
4254000 4139.03 21636.5 4372.53 573.19 326.763 5272.48
4256000 4143.92 22771.5 4296.55 492.708 222.151 5011.41
4258000 4099.53 21805.6 4277.75 567.98 286 5131.73
4260000 4132.89 22628.8 4220.26 551.851 259.46 5031.57
4262000 4179.36 22164.2 3909.08 610.192 240.94 4760.21
4264000 4175.84 23072.8 3823.57 639.961 265.071 4728.6
4266000 4129.17 21065.4 3792.31 685.011 253.113 4730.44
4268000 4203.86 21741.7 3963.36 492.577 301.585 4757.52
4270000 4169.77 23113.1 3387.9 407.019 256.697 4051.62
4272000 4230.95 22985.9 3663.97 436.806 181.13 4281.91
4274000 4144.55 22134.7 3453.03 440.624 180.174 4073.83
4276000 4174.18 22794.7 3390.94 452.526 169.505 4012.98
4278000 4188.46 22319.6 3245.03 561.213 126.917 3933.16
4280000 4153.14 22978.8 3412.98 452.114 139.62 4004.71
4282000 4179.18 21638.9 2931.11 589.491 130.164 3650.76
4284000 4159.34 22991.3 3103.38 648.978 113.465 3865.82
4286000 4162.83 21853.5 3248.17 703.812 119.795 4071.77
4288000 4209.2 21775.9 3230.81 766.832 139.426 4137.07
4290000 4163.95 22450.2 3122.76 766.05 147.996 4036.81
4292000 4157.88 22794.2 3012.99 835.278 132.211 3980.48
4294000 4180.75 22507.5 3297.92 732.73 105.291 4135.95
4296000 4227.3 22093.1 3366.6 758.502 69.0958 4194.19
4298000 4171.24 21934.4 3567.09 736.819 125.122 4429.03
4300000 4162.87 21435.1 3428.12 646.301 140.258 4214.68
4302000 4082.86 20900.8 3088.74 610.094 118.901 3817.73
4304000 4104.02 20197.7 3128.04 736.406 176.523 4040.97
4306000 4165.39 22146.7 2972.7 665.102 234.94 3872.75
4308000 4173.53 23219.8 3165.15 606.454 278.872 4050.47
4310000 4266.21 23289.7 3179.48 589.178 309.042 4077.7
4312000 4207.48 22921 3624.41 552.45 298.521 4475.38
4314000 4236.04 23395.4 3415.59 499.236 326.122 4240.95
4316000 4216.32 23429.4 3563.77 541.424 226.534 4331.73
4318000 4183.27 21487.2 3713.4 614.63 213.651 4541.68
4320000 4208.08 23611.2 3558.54 752.568 244.215 4555.32
4322000 4166.31 24192.7 3776.46 678.219 220.839 4675.52
4324000 4146.33 22522.5 3560.65 741.949 204.948 4507.55
4326000 4201.41 23141.8 3574.25 832.427 178.901 4585.58
4328000 4202.02 24149 3635.75 797.811 128.157 4561.72
4330000 4170.94 21740.2 3753.18 868.962 159.069 4781.22
4332000 4203.94 22584 3646.95 939.315 143.398 4729.66
4334000 4232.82 21176.5 3431.38 893.744 166.062 4491.19
4336000 4223.27 21954.5 3256.16 909.347 162.669 4328.18
4338000 4204.4 21786.2 3669.19 940.32 190.218 4799.73
4340000 4234.87 21324 3811.71 964.599 162.181 4938.49
4342000 4269.76 22919.7 3776.44 893.435 248.878 4918.75
4344000 4296.38 23186.9 3813.82 1049.71 127.397 4990.92
4346000 4309.7 23282.4 3533.25 1153.89 135.239 4822.38
4348000 4311.63 22660.3 3840.61 1047.4 187.998 5076.01
4350000 4277.43 24743.2 3782.15 789.74 159.599 4731.49
4352000 4261.82 23636.7 3783.07 745.18 164.087 4692.34
4354000 4195.77 22509.3 4000.14 920.048 180.343 5100.53
4356000 4242.66 22926.3 3839.83 884.179 206.511 4930.52
4358000 4188.66 22220 3849.21 958.991 181.915 4990.12
4360000 4197.77 21641.5 3734.8 1054.1 139.842 4928.74
4362000 4222.44 21442.6 3653.47 984.952 188.183 4826.61
4364000 4185.24 21103.3 3459.87 977.946 170.953 4608.77
4366000 4186.35 22189.2 3359.19 837.453 216.384 4413.03
4368000 4214.13 21912.8 3829.17 968.469 268.09 5065.73
4370000 4277.4 22908.6 3608.25 1110.93 202.946 4922.13
4372000 4289.1 21633.5 3417.48 1120.89 230.49 4768.87
4374000 4246.67 22232.7 3521.14 1323.34 195.541 5040.03
4376000 4235.19 23500.8 3599.94 1053.03 189.772 4842.74
4378000 4223.93 23882.9 3915.94 946.178 195.754 5057.87
4380000 4237.99 22825.6 3671.67 877.709 156.367 4705.75
4382000 4219.23 23723.9 3508.45 698.542 263.344 4470.34
4384000 4220.08 25137.6 3362.91 865.39 209.887 4438.18
4386000 4189.28 25690 3238.07 927.285 200.763 4366.12
4388000 4163.65 23642.8 3106.12 875.714 172.077 4153.91
4390000 4163.78 23384 2938.76 945.805 174.574 4059.14
4392000 4198.41 24333 3264.14 1019.42 226.044 4509.61
4394000 4128.88 23615 3234.11 807.673 170.644 4212.42
4396000 4108.94 22768.1 3334.8 750.742 218.322 4303.86
4398000 4131.91 23248 3235.51 723.998 123.002 4082.51
4400000 4091.8 25186.4 2992.81 711.492 226.413 3930.72
4402000 4076.67 23927.8 2992.68 544.429 279.488 3816.6
4404000 4127.46 23850.4 2822.49 677.24 230.888 3730.62
4406000 4101.7 23030.4 2945.62 782.574 268.041 3996.24
4408000 4114.34 22493.4 3052.74 710.113 195.032 3957.88
4410000 4040.08 22334 2932.27 822.621 165.791 3920.68
4412000 4021.62 22769.9 2679.45 806.977 144.774 3631.2
4414000 4039.17 22080.4 2970.4 821.418 220.683 4012.5
4416000 4022.58 22166.3 2797.87 741.131 278.034 3817.04
4418000 3982.26 22864.7 2374.95 805.949 260.743 3441.65
4420000 3985.19 20922.9 2634.65 845.813 285.068 3765.53
4422000 4058.89 21627.1 2402.15 903.862 321.854 3627.87
4424000 4114.01 23122.8 2326.55 846.744 262.09 3435.38
4426000 4143.36 23379.1 2342.4 843.374 324.603 3510.38
4428000 4140.77 23541.6 2133.17 927.006 311.674 3371.85
4430000 4175.7 24181.8 2178.95 958.898 347.658 3485.51
4432000 4247.88 24316.2 2456.19 793.759 314.958 3564.91
4434000 4246.29 24422.7 2425.1 793.997 294.534 3513.63
4436000 4303.89 24072.8 2576.27 789.797 312.141 3678.21
4438000 4281.31 24196.5 2463.3 786.877 304.365 3554.54
4440000 4342.67 24012 2418.97 941.703 335.123 3695.8
4442000 4384.79 24432 2403.61 1041.41 311.704 3756.73
4444000 4336.88 23612.6 1906.76 956.654 324.223 3187.64
4446000 4399.28 23055.6 2363.76 1041.72 297.775 3703.26
4448000 4374.7 21797.6 2411.38 1326.67 309.117 4047.16
4450000 4345.82 22518.3 2013.95 1402.4 262.983 3679.33
4452000 4355.2 25203.3 1965.83 1388.81 247.234 3601.87
4454000 4376.04 24064.7 1929.3 1271.81 294.7 3495.81
4456000 4393.9 25521.6 2089.69 1209.35 261.295 3560.34
4458000 4383.99 24750.5 2295.93 1027.97 259.339 3583.24
4460000 4361.9 24084.6 1892.34 1161.13 238.209 3291.69
4462000 4285.43 24376.8 2068.53 1126.17 183.121 3377.83
4464000 4272.24 25270.4 2030.94 1208.88 200.655 3440.48
4466000 4246.94 26264.7 2183.78 1149.55 231.612 3564.94
4468000 4276.68 25590.8 2186.27 1121.25 226.399 3533.92
4470000 4301.28 24264 2309.59 1120.41 209.857 3639.86
4472000 4343.94 24309 2452.68 1033.89 180.059 3666.63
4474000 4332.48 23695.5 2590.09 1231.31 272.918 4094.32
4476000 4331.52 23084.2 2737.78 1122.71 271.604 4132.1
4478000 4298.3 23573.6 2535.34 1018.45 243.555 3797.35
4480000 4274.87 23693.9 2494.07 998.597 332.998 3825.67
4482000 4273.54 23107.9 2710.57 1074.61 330.346 4115.53
4484000 4223.57 23258.1 2399.51 929.974 318.723 3648.21
4486000 4292.8 23977.1 2266.32 847.766 216.343 3330.43
4488000 4255.36 23830.1 2366.22 601.739 218.316 3186.27
4490000 4278.78 23031.2 2453.21 628.445 215.085 3296.74
4492000 4357.46 23837.9 2424.59 684.74 200.333 3309.66
4494000 4358.92 23534.9 2699.57 780.598 187.222 3667.39
4496000 4330.18 25635.3 2387.48 852.857 235.066 3475.4
4498000 4304.02 25259.2 2399.04 1035.49 216.818 3651.35
4500000 4311.6 25177.8 2330.46 1208.21 185.789 3724.46
4502000 4426.82 24618.9 2530.19 1247.44 76.8167 3854.45
4504000 4354.13 23560.4 2487.77 944.314 86.1423 3518.23
4506000 4347.06 23241 2134.56 774.479 105.776 3014.82
4508000 4325.14 24606.3 2201.3 744.342 113.241 3058.89
4510000 4298.96 23698.4 2145.49 836.618 83.7696 3065.88
4512000 4325.52 22921 2295.77 946.166 121.449 3363.39
4514000 4327.08 24462.7 2172.67 844.597 246.256 3263.53
4516000 4366.21 24478.2 2744.59 679.539 221.864 3646
4518000 4408.14 24982.6 2574.54 932.462 240.809 3747.81
4520000 4373.13 26006.9 2292.46 882.65 376.645 3551.75
4522000 4378.84 25707.5 2296.46 954.693 322.164 3573.31
4524000 4355.44 27040.8 2421.62 1104.95 435.194 3961.77
4526000 4389.5 26178.9 2323.37 833.26 336.627 3493.25
4528000 4395.79 25503.8 2381.25 724.036 296.823 3402.11
4530000 4428.67 25590.5 2602.33 663.804 203.001 3469.14
4532000 4407.69 26086.6 2504.74 717.404 257.08 3479.23
4534000 4394.46 25085.6 2589.11 796.647 221.407 3607.16
4536000 4397.07 25307.7 2453.05 1103.2 342.333 3898.58
4538000 4419.94 24350 2440.81 882.913 272.177 3595.9
4540000 4387.58 24356 2558.13 1027.76 315.036 3900.92
4542000 4408.07 26497.8 2267.63 1251.82 232.07 3751.52
4544000 4466.47 26047.1 2412.32 1116.33 244.903 3773.56
4546000 4420.6 26338.7 2548 1242.4 277.28 4067.68
4548000 4424.83 25554.3 2208.73 1266.11 189.716 3664.56
4550000 4483.96 27661.3 2213.28 1218.99 262.182 3694.45
4552000 4440.63 26534.6 1986.94 1101.3 319.208 3407.45
4554000 4437.25 27052 1816.63 1002.76 417.515 3236.9
4556000 4441.57 27594.7 2213.23 901.983 357.857 3473.07
4558000 4446.59 28000.8 2340.09 877.361 320.631 3538.08
4560000 4419.44 27341.2 2155.82 810.647 350.334 3316.81
4562000 4418.68 27197.2 2323.23 948.182 380.893 3652.3
4564000 4350.71 27908.5 2284.32 1121.57 341.684 3747.58
4566000 4341.98 25791.9 2063.14 1033.94 385.073 3482.15
4568000 4369.31 26019.3 1997.19 977.752 331.604 3306.54
4570000 4356.19 25199.8 1918.53 949.835 271.096 3139.46
4572000 4411.12 27187.8 1918.37 1107.01 321.193 3346.57
4574000 4404.87 26713.7 1651.79 1167.66 348.074 3167.53
4576000 4356.96 26374 1613.44 1054.11 322.167 2989.72
4578000 4402.43 25283.4 1705.53 932.41 272.483 2910.42
4580000 4319.9 24376.1 1601.94 1034.2 256.467 2892.61
4582000 4381.94 25666.7 1631.92 1040.18 215.431 2887.53
4584000 4414.82 26657.7 1703.41 959.832 242.856 2906.1
4586000 4350.07 27835.3 1546.53 988.108 223.849 2758.49
4588000 4340.05 27927.3 1509.29 1023.57 278.866 2811.73
4590000 4334.3 27130.2 1419.11 801.57 293.926 2514.61
4592000 4296.2 25669.2 1466.31 825.672 275.685 2567.66
4594000 4203.89 24728.2 1315.25 752.302 280.582 2348.13
4596000 4146.73 24690.1 1309.27 696.654 178.473 2184.4
4598000 4166.25 25604.1 1558.7 622.094 204.073 2384.87
4600000 4173.03 24664.6 1645.57 519.824 205.21 2370.6
4602000 4151.83 24651.4 1568.41 628.389 271.991 2468.79
4604000 4180.82 24172.8 1584.47 559.839 277.146 2421.45
4606000 4209.53 25321.3 1734.4 588.433 258.279 2581.11
4608000 4269.05 25540.7 1525.27 658.853 318.405 2502.53
4610000 4246.71 26461 1569.55 759.783 270.237 2599.57
4612000 4228.48 27805.6 1617.83 619.731 326.736 2564.3
4614000 4201.6 27604.9 1619.32 587.885 413.078 2620.28
4616000 4174.23 27129.2 1579.83 754.433 349.03 2683.29
4618000 4230.2 28281.3 1745.43 806 352.017 2903.45
4620000 4230.12 28197.4 1810.1 801.311 321.281 2932.7
4622000 4221.82 28446.4 1581.8 806.639 377.657 2766.1
4624000 4240.08 26815.2 1631.3 894.316 335.402 2861.01
4626000 4220.09 26358.2 1549.43 1007.03 331.426 2887.89
4628000 4201.21 27338.8 1448.66 1035.68 422.18 2906.52
4630000 4256.33 29035.3 1692.17 1122.12 457.933 3272.22
4632000 4235.68 28327.2 1539.91 1074.28 361.796 2975.99
4634000 4221.83 26987.9 1676.04 1004.35 337.389 3017.78
4636000 4297.36 27171.2 1924.91 987.351 320.58 3232.84
4638000 4254.47 27788 1601.47 912.261 282.62 2796.35
4640000 4222.26 26474 1820.1 908.265 195.446 2923.81
4642000 4255.51 28340.8 1863.74 832.16 204.789 2900.69
4644000 4279.95 28624.9 1982.9 965.999 179.901 3128.8
4646000 4306.3 28140.9 2006.42 1140.79 128.191 3275.39
4648000 4303.54 28738.1 2133.09 925.903 156.132 3215.13
4650000 4325.38 30114.3 2328.86 793.004 218.046 3339.91
4652000 4352.36 29015.6 2369.66 852.182 195.499 3417.34
4654000 4305.6 29430.2 2180.88 807.945 228.017 3216.84
4656000 4277.27 28830.5 2075.96 958.415 165.693 3200.06
4658000 4188.73 28805.9 2051.27 1085.68 144.935 3281.88
4660000 4207.03 27792.2 1667.68 1229.13 250.828 3147.64
4662000 4233.13 29356 1602.37 1188.9 180.93 2972.2
4664000 4204.68 29206.8 1605.29 1328.57 221.339 3155.19
4666000 4240.96 28792.3 1790.88 1049.52 144.553 2984.95
4668000 4238.7 27573 1703.68 964.328 187.635 2855.64
4670000 4185.92 26305.6 1823.94 1061.03 167.006 3051.97
4672000 4203.99 27363.5 1766.85 1085.61 162.977 3015.44
4674000 4256.7 27284 1684.89 982.272 119.555 2786.72
4676000 4253.16 27640.4 1683.61 865.136 119.773 2668.52
4678000 4249.25 27210.9 1771.46 938.9 144.118 2854.48
4680000 4250.58 25577.1 1864.33 750.34 218.024 2832.7
4682000 4291.15 26042.3 1893.59 735.643 153.615 2782.85
4684000 4333.98 27429.1 1676.77 794.397 165.938 2637.11
4686000 4349.34 25739.6 1734.64 799.943 69.4167 2604
4688000 4371.04 27119.3 1692.8 605.963 128.484 2427.25
4690000 4413.69 28310.1 1443.55 723.831 162.496 2329.88
4692000 4458.39 28821.6 1462.54 855.986 170.267 2488.79
4694000 4489.34 30291 1299.36 924.968 190.432 2414.76
4696000 4524.93 29802.6 1472.45 842.754 184.746 2499.95
4698000 4503.79 29145.8 1445.47 798.56 147.817 2391.85
4700000 4441.73 28338.7 1182.03 615.679 153.975 1951.68
4702000 4483.92 28096.9 1354.76 632.014 126.707 2113.48
4704000 4401.8 27262.4 1578.96 646.649 120.906 2346.52
4706000 4473.26 29281 1699.02 675.467 180.839 2555.33
4708000 4512.9 27349.1 1753.44 657.424 168.34 2579.21
4710000 4486.97 27922.6 1866.38 584.359 204.781 2655.52
4712000 4407.1 26471.5 1670.5 588.855 193.228 2452.58
4714000 4383.83 25200 1774.75 714.706 237.72 2727.18
4716000 4428.57 27598 1728.87 736.272 258.333 2723.48
4718000 4493.17 27476.1 1496.4 736.914 181.163 2414.47
4720000 4517.36 27775.5 1596.18 953.755 220.578 2770.52
4722000 4517.52 28488.3 1541.86 909.376 246.473 2697.71
4724000 4491 28300.3 1575.35 793.318 264.588 2633.25
4726000 4510.84 28432.2 1463.07 846.967 180.442 2490.48
4728000 4452.9 28375.3 1350.62 819.785 164.602 2335.01
4730000 4459.44 29540.7 1334.11 715.227 184.635 2233.97
4732000 4439.66 28003.9 1246.38 847.428 180.138 2273.95
4734000 4415.57 28133.2 1183.44 766.672 163.889 2114
4736000 4406.44 25020.6 1163.46 774.868 244.57 2182.89
4738000 4379.88 26229.6 1169.24 904.59 255.121 2328.95
4740000 4358.09 26062.1 1147.43 754.16 369.212 2270.8
4742000 4393.98 24526 1077.32 581.914 234.66 1893.9
4744000 4424.48 24629 1212.38 705.091 353.802 2271.27
4746000 4419.95 24395.1 1290.58 528.025 267.459 2086.06
4748000 4445.59 24881.8 1443.56 734.338 222.802 2400.7
4750000 4437.2 26243.4 1355.91 763.323 180.223 2299.46
4752000 4405.56 26977.1 1299.89 914.195 211.642 2425.73
4754000 4342.47 26935.3 1312.34 793.216 179.708 2285.26
4756000 4380.23 27001.4 1236.18 699.169 165.256 2100.6
4758000 4381.18 27738.2 1289.4 778.892 203.356 2271.65
4760000 4367.58 26857.5 1364.27 644.975 209.367 2218.61
4762000 4399.25 27609 1314.43 769.593 299.217 2383.24
4764000 4463.34 29507.5 1337.97 778.351 380.68 2497
4766000 4545.59 29702 1494.21 835.6 407.657 2737.46
4768000 4478.85 29082.1 1250.24 800.599 396.428 2447.26
4770000 4506.97 28978.8 1502.61 779.517 423.385 2705.51
4772000 4469.74 26958.2 1362.42 713.376 473.689 2549.49
4774000 4419.43 26638.7 1133.09 679.257 498.163 2310.51
4776000 4381.32 25528.7 1127.57 561.851 483.227 2172.64
4778000 4345.78 26231.9 1222.78 604.172 342.238 2169.19
4780000 4467.56 27000 1113.12 572.359 356.839 2042.32
4782000 4432.56 27289.4 871.697 613.404 392.157 1877.26
4784000 4443.4 26908.5 849.88 485.884 340.575 1676.34
4786000 4467.62 26429.6 871.848 534.195 310.704 1716.75
4788000 4506.59 26842 1100.27 553.718 235.311 1889.3
4790000 4544.51 27031.5 1194.09 690.592 312.867 2197.55
4792000 4526.96 26322.8 1266.39 679.551 362.04 2307.99
4794000 4563.38 26970.9 1422.39 641.148 334.392 2397.93
4796000 4598.66 26393.5 1564.57 663.44 265.401 2493.41
4798000 4587.61 28154.4 1384.39 781.275 351.499 2517.16
4800000 4604.27 29034.2 1400.2 763.942 327.945 2492.09
4802000 4613.14 28578.7 1656.74 794.537 308.562 2759.84
4804000 4615.52 28742.4 1650.53 657.861 287.214 2595.61
4806000 4672.18 30259.7 1741.99 612.706 371.352 2726.05
4808000 4633.76 30146.8 1689.73 622.67 317.358 2629.76
4810000 4588.63 29770.2 1843.13 604.809 370.558 2818.5
4812000 4557.65 28718.6 1619.47 644.874 414.462 2678.81
4814000 4547.56 29648.6 1604.03 669.386 356.628 2630.04
4816000 4535.26 29049.7 1740.74 624.674 430.078 2795.49
4818000 4561.64 28715.3 1624.49 702.998 492.625 2820.11
4820000 4504.46 28817.1 1653.38 872.57 517.166 3043.12
4822000 4490.76 28496.6 1589.61 899.954 570.495 3060.06
4824000 4436.34 27473 1649.01 886.833 559.191 3095.04
4826000 4476.2 27465.1 1556.16 1167.98 664.904 3389.04
4828000 4486.81 28134.5 1542.39 1149 553.645 3245.04
4830000 4512.83 28839.7 1631.51 1177.99 598.766 3408.26
4832000 4490.33 29134.1 1571.06 1367.87 627.144 3566.07
4834000 4434.58 26829.9 1462.72 1261.23 753.584 3477.53
4836000 4463.78 28521.8 1491.67 1323.94 660.931 3476.54
4838000 4397.53 28493.3 1515.03 1084.5 522.094 3121.63
4840000 4381.98 27294.1 1624.65 1104.45 668.716 3397.81
4842000 4355.74 26098.9 1921.46 1278.74 647.342 3847.54
4844000 4354.2 27815.6 1920.72 1226.81 589.074 3736.61
4846000 4353.44 28935.1 1868.47 1407.27 599.198 3874.94
4848000 4411.73 29259 1870.26 1462.83 601.21 3934.3
4850000 4399.05 28670.1 1760.08 1220.55 450.455 3431.09
4852000 4373.57 28783.2 2113.42 1163.14 384.724 3661.29
4854000 4345.84 27904.6 2145.52 1125.11 368.636 3639.26
4856000 4426.79 27732.8 2414.52 1039.8 322.668 3776.99
4858000 4457.48 28696.3 2373.65 1267.69 333.722 3975.07
4860000 4470.66 27937.1 2258.29 1292.67 469.278 4020.24
4862000 4377.56 26972 2253.17 1122.05 485.969 3861.19
4864000 4333.22 27793.9 2035.64 1125.11 556.528 3717.28
4866000 4317.31 28269.3 2101.36 951.565 510.572 3563.5
4868000 4292.89 26698.7 2168.48 758.587 477.64 3404.7
4870000 4329.18 26647.6 2018.59 771.84 446.927 3237.36
4872000 4351.64 26674.3 1923.02 664.513 380.166 2967.7
4874000 4360.56 26593.3 1788.14 911.769 281.695 2981.61
4876000 4276.22 27467.1 1854.97 756.422 234.324 2845.71
4878000 4296.05 26673.9 1516.99 670.645 254.255 2441.89
4880000 4191.48 28013.4 1615.54 672.571 198.065 2486.18
4882000 4240.92 28389.5 1777.78 638.639 215.014 2631.43
4884000 4213.89 28604.8 1854.89 583.588 275.166 2713.64
4886000 4218.48 29240.4 1781.74 619.747 201.322 2602.81
4888000 4322.3 30832.6 1668.72 463.501 183.855 2316.08
4890000 4351.62 31012.9 2067.83 431.909 243.932 2743.67
4892000 4395.62 32368.1 2024.6 413.652 174.557 2612.81
4894000 4384.75 33367.8 1816.33 398.785 233.21 2448.33
4896000 4446.9 32578.9 1697.94 413.977 237.556 2349.48
4898000 4507.81 31813.4 1441.75 328.729 213.696 1984.18
4900000 4445.64 30727.1 1455.31 431.759 223.856 2110.92
4902000 4452.15 30551.5 1522.38 342.662 175.684 2040.73
4904000 4516.49 31848.7 1821.89 349.624 189.085 2360.6
4906000 4462.63 30538.1 1761.5 358.152 116.345 2236
4908000 4535.57 30882.9 1572.3 340.896 148.96 2062.15
4910000 4496.94 30901.9 1563.51 393.438 209.324 2166.28
4912000 4582.44 31604.5 1560.5 326.964 203.015 2090.48
4914000 4603.22 31042.8 1605.01 371.554 224.971 2201.54
4916000 4622.49 31069.6 1881.84 350.238 125.895 2357.98
4918000 4614.39 30033.1 1907.73 389.559 159.987 2457.28
4920000 4575.86 30008 1570.29 362.705 113.891 2046.89
4922000 4610.95 32265.2 1329.52 412.308 157.912 1899.73
4924000 4556.04 31509.9 1469.95 415.107 141.541 2026.6
4926000 4542.72 31051.4 1486.65 364.056 148.999 1999.7
4928000 4554.2 31182.7 1479.66 333.069 190.503 2003.23
4930000 4568.28 31013.2 1523.17 363.33 146.713 2033.21
4932000 4538.66 30549.5 1629 285.965 144.288 2059.25
4934000 4543.01 28880.3 1447.76 431.609 177.141 2056.51
4936000 4633.49 29426 1374.75 457.646 130.069 1962.47
4938000 4547.77 28115.4 1341.32 448.865 128.351 1918.53
4940000 4606.85 28147.7 1460.04 476.588 212.375 2149.01
4942000 4596.92 29097.7 1458.1 517.517 185.3 2160.92
4944000 4566.16 29611.3 1482.58 535.691 158.907 2177.18
4946000 4504.04 30547.1 1396.82 453.362 151.083 2001.26
4948000 4604.21 30740.5 1289.84 413.099 160.474 1863.41
4950000 4590.03 31387.3 1444.19 443.785 225.037 2113.01
4952000 4589.98 31615.2 1406 508.424 258.908 2173.33
4954000 4592.52 31947.6 1537.43 571.407 315.943 2424.78
4956000 4606.71 32074.7 1779.83 603.373 256.648 2639.85
4958000 4594.02 32618.2 1744.92 656.409 226.283 2627.61
4960000 4598.01 31093.6 1606.44 613.607 292.471 2512.52
4962000 4606.62 30505.9 1674.38 570.07 291.967 2536.42
4964000 4665.52 30861.8 1962.21 661.392 367.307 2990.91
4966000 4682.15 29758.5 1888.34 741.704 364.514 2994.56
4968000 4641.15 30147.5 1596.02 790.764 343.704 2730.48
4970000 4661.8 31711.1 1741.91 802.166 418.275 2962.36
4972000 4698.86 31684.3 1971.48 711.746 332.193 3015.42
4974000 4652.23 31230.1 2054.45 631.45 314.379 3000.28
4976000 4625.46 30420.3 1854.61 520.174 364.191 2738.98
4978000 4700.01 31159.3 2287.75 753.997 234.369 3276.11
4980000 4712.34 31080.5 2213.39 791.312 279.188 3283.89
4982000 4658.48 30277.5 2086.44 903.295 271.646 3261.38
4984000 4667.08 31370.8 1971.82 830.396 187.926 2990.14
4986000 4703.19 32400.8 1698.73 779.953 204.944 2683.63
4988000 4710.61 32425 1527.62 590.298 264.833 2382.75
4990000 4720.35 31052.3 1445.27 499.09 273.863 2218.23
4992000 4668.37 31168.9 1414.5 587.525 234.99 2237.01
4994000 4606.91 30445.3 1379.97 590.166 294.011 2264.14
4996000 4531.75 30062.3 1417.89 708.359 229.328 2355.58
4998000 4562.09 30493 1413.46 752.187 263.505 2429.15
5000000 4490.37 30242 1375.92 766.524 244.122 2386.56
5002000 4460.76 28187.2 1558.07 814.693 324.292 2697.05
5004000 4515.32 29399.9 1611.21 681.176 336.041 2628.42
5006000 4554.23 28270 1592.83 698.66 312.429 2603.92
5008000 4522.56 27514.4 1561.56 692.359 260.809 2514.73
5010000 4498.45 27386 1532.63 682.893 335.341 2550.86
5012000 4493.38 28209.5 1415.63 706.007 345.616 2467.26
5014000 4500.71 28404.7 1544.7 655.414 478.011 2678.12
5016000 4550.28 30129.1 1691.46 561.259 478.23 2730.95
5018000 4505.73 32346.4 1474.45 544.345 438.63 2457.43
5020000 4487.63 30222.2 1656.91 593.489 359.587 2609.98
5022000 4431.96 29832.3 1604.41 694.103 409.184 2707.69
5024000 4496.43 30543.9 1653.46 679 453.356 2785.82
5026000 4515.1 29713.2 1372.83 681.857 540.195 2594.88
5028000 4535.02 31217.4 1223.82 684.918 530.621 2439.36
5030000 4512.81 30276.7 1396.92 700.269 440.247 2537.44
5032000 4503.92 29546 1554.28 709.818 407.156 2671.25
5034000 4472.62 27855.5 1754.73 620.493 543.428 2918.65
5036000 4469.4 27793.3 1741.27 773.67 467.907 2982.85
5038000 4450.8 28939.8 2053.77 721.812 508.964 3284.55
5040000 4482.87 30477.7 2049.59 715.431 536.279 3301.3
5042000 4513.69 29924.2 2179.41 794.688 563.802 3537.9
5044000 4460.55 28866.5 2508.21 798.664 556.328 3863.2
5046000 4479.9 29347.8 2660.96 885.391 619.852 4166.2
5048000 4485.5 29499.9 2672.71 897.355 665.808 4235.87
5050000 4517.36 30200.7 2997.61 678.262 491.028 4166.9
5052000 4567.28 29611.9 3191.38 580.527 502.553 4274.46
5054000 4534.81 29698.4 2996.98 754.684 383.902 4135.57
5056000 4533.99 29179.9 2587.17 938.939 519.364 4045.48
5058000 4528.39 29694.5 2848.7 818.537 526.683 4193.92
5060000 4581.44 28756.8 3037.7 874.725 513.635 4426.06
5062000 4537.36 28284.9 2999.25 858.264 542.769 4400.29
5064000 4556.81 29503.2 2740.94 907.492 442.554 4090.99
5066000 4598.68 29917.3 3077.99 1119.63 517.528 4715.15
5068000 4596.16 29632.3 3051.38 897.492 512.788 4461.66
5070000 4687.78 30612.7 2582.8 837.1 423.966 3843.87
5072000 4626.52 29161.5 2303.86 643.214 433.418 3380.49
5074000 4644.93 28629.8 2395.13 710.458 479.59 3585.18
5076000 4637.2 29924 2317.1 557.852 447.423 3322.38
5078000 4597.44 30171.8 2294.48 605.563 462.874 3362.92
5080000 4586.46 30166.4 2181.95 689.281 403.448 3274.68
5082000 4554.38 29907.8 2210.53 643.144 494.699 3348.37
5084000 4532.08 28569.9 2251.39 567.148 436.867 3255.41
5086000 4515.89 28998.1 2444.47 681.407 452.656 3578.54
5088000 4529.38 29374.8 2500.58 603.791 457.697 3562.07
5090000 4529.77 29041.8 2270.75 550.837 393.12 3214.71
5092000 4470.06 29602.8 2424.85 652.788 348.828 3426.46
5094000 4452.38 29741.4 2633.34 616.896 252.022 3502.26
5096000 4500.25 28325.3 2618.16 587.854 213.425 3419.44
5098000 4445.71 29906.2 2732.1 593.758 276.937 3602.8
5100000 4500.35 29003.1 2516.69 694.555 273.618 3484.86
5102000 4439.27 28941.4 2561.92 771.472 281.974 3615.36
5104000 4396.93 26997.5 2767.85 897.721 261.491 3927.06
5106000 4439.35 29102.9 2662.22 797.679 183.593 3643.5
5108000 4531.85 30446.4 2399.47 754.293 234.319 3388.08
5110000 4525.65 30582.7 2287.96 681.906 278.02 3247.88
5112000 4460.73 29017 2414.47 745.301 202.275 3362.05
5114000 4455.88 29929.1 2310.12 618.39 143.755 3072.27
5116000 4425.81 26896 2280.37 738.217 238.004 3256.59
5118000 4483.05 26849.6 2686.76 576.374 164.499 3427.63
5120000 4452.56 26878.9 2490.03 667.191 214.793 3372.01
5122000 4508.83 28444 2488.99 785.264 150.856 3425.11
5124000 4457.63 26392.9 2383.51 646.365 174.635 3204.51
5126000 4466.72 26300.7 2451.57 559.251 221.301 3232.12
5128000 4523.96 27380.2 2503.26 621.989 210.016 3335.26
5130000 4445.04 25770.1 2344.72 480.487 245.618 3070.83
5132000 4431.79 26976.8 2602.88 645.192 265.103 3513.17
5134000 4405.64 26122.4 2259.71 615.09 375.946 3250.74
5136000 4443.82 26818.7 2326.54 463.861 263.304 3053.71
5138000 4466.23 26544.5 2336.03 422.293 339.507 3097.83
5140000 4461.68 27082.4 1849.72 383.115 294.723 2527.56
5142000 4515.68 27691.3 2021.86 329.891 275.777 2627.53
5144000 4517.56 26271.6 1816.79 449.12 354.232 2620.14
5146000 4509.04 28602.5 1818.71 601.307 352.517 2772.54
5148000 4474.62 28864 1845.54 654.041 305.158 2804.74
5150000 4451.29 29146.4 1964.15 506.882 289.034 2760.07
5152000 4456.26 27889.3 2368.4 388.26 277.529 3034.19
5154000 4447.95 27685.3 2332.7 544.346 316.559 3193.6
5156000 4368.31 28321.9 2346.62 581.93 343.334 3271.88
5158000 4351.95 27392 2432.45 527.911 292.745 3253.11
5160000 4379.56 28456.2 2273.3 625.742 316.117 3215.16
5162000 4423.06 28741.8 2204.36 553.673 333.303 3091.34
5164000 4367.08 27426.7 2065.39 596.128 408.242 3069.76
5166000 4375.61 28688.8 2108.06 565.038 390.167 3063.26
5168000 4386.62 27239.4 2304.07 563.812 324.536 3192.42
5170000 4483.23 27838.9 2026.19 484.099 423.249 2933.54
5172000 4477.55 28235.9 1756.36 593.854 441.621 2791.83
5174000 4516.8 27622.6 1857.02 519.32 359.218 2735.56
5176000 4460.37 27300.3 1505.51 623.301 323.604 2452.41
5178000 4499.57 27389.8 1869.38 606.767 241.663 2717.81
5180000 4489.43 27680.8 2086.87 698.694 201.55 2987.12
5182000 4484.69 27473.1 2503.91 755.944 165.377 3425.23
5184000 4438.23 28082.5 2136.6 782.938 150.126 3069.67
5186000 4455.35 27452.8 2395.37 875.892 202.253 3473.52
5188000 4425.83 26526.9 2276.03 833.317 204.373 3313.72
5190000 4414.79 26607 2328.72 922.695 170.019 3421.43
5192000 4479.37 26870 2247.73 940.257 178.935 3366.92
5194000 4376.2 27893.9 2379 928.905 176.478 3484.38


#<Rg^2>, err,  eigen1, eigen2, eigen3, Trace, anisotropy, aspher, prolateness
800 0.06 3854.5 603.268 2959.08 667.408 228.008 3854.5 0.407459 0.140388 0.514872


#Rg P(Rg)
25.8845 5.77367e-05
26.3845 9.62279e-06
26.8845 4.81139e-05
27.3845 0.000115473
27.8845 0.000115473
28.3845 0.000105851
28.8845 0.000221324
29.3845 0.000307929
29.8845 0.000336798
30.3845 0.000394534
30.8845 0.000567744
31.3845 0.000606236
31.8845 0.00093341
32.3845 0.000971901
32.8845 0.000952656
33.3845 0.00137606
33.8845 0.00145304
34.3845 0.00181871
34.8845 0.00207852
35.3845 0.00232871
35.8845 0.00300231
36.3845 0.00311778
36.8845 0.00362779
37.3845 0.00405119
37.8845 0.00428214
38.3845 0.00478253
38.8845 0.00486913
39.3845 0.00596613
39.8845 0.00581216
40.3845 0.00635104
40.8845 0.00640878
41.3845 0.00704388
41.8845 0.00706313
42.3845 0.00750577
42.8845 0.00769823
43.3845 0.00844881
43.8845 0.0088241
44.3845 0.00921863
44.8845 0.00887221
45.3845 0.00982487
45.8845 0.00984411
46.3845 0.01046
46.8845 0.0109507
47.3845 0.0109315
47.8845 0.0110662
48.3845 0.0113068
48.8845 0.0113453
49.3845 0.0122113
49.8845 0.0123075
50.3845 0.0125
50.8845 0.0124134
51.3845 0.0131928
51.8845 0.0143572
52.3845 0.01454
52.8845 0.0142321
53.3845 0.013953
53.8845 0.0147517
54.3845 0.0145304
54.8845 0.0151078
55.3845 0.0153483
55.8845 0.0149923
56.3845 0.0143668
56.8845 0.015281
57.3845 0.0149442
57.8845 0.0153099
58.3845 0.0150597
58.8845 0.0152906
59.3845 0.0155312
59.8845 0.0147517
60.3845 0.0145304
60.8845 0.0146651
61.3845 0.0147325
61.8845 0.0146074
62.3845 0.0152906
62.8845 0.013597
63.3845 0.0138664
63.8845 0.0127213
64.3845 0.0126059
64.8845 0.0125385
65.3845 0.0122306
65.8845 0.0124326
66.3845 0.0119515
66.8845 0.0110662
67.3845 0.0120189
67.8845 0.0112875
68.3845 0.010816
68.8845 0.0102675
69.3845 0.00973826
69.8845 0.00952656
70.3845 0.00942071
70.8845 0.00862202
71.3845 0.00837182
71.8845 0.00855466
72.3845 0.00805427
72.8845 0.00767898
73.3845 0.00736143
73.8845 0.00689954
74.3845 0.00668784
74.8845 0.00621632
75.3845 0.00614896
75.8845 0.00517706
76.3845 0.00586028
76.8845 0.00549461
77.3845 0.0054465
77.8845 0.00540801
78.3845 0.00538876
78.8845 0.00484988
79.3845 0.00455158
79.8845 0.00442648
80.3845 0.00439761
80.8845 0.00391647
81.3845 0.00398383
81.8845 0.00335835
82.3845 0.00306967
82.8845 0.00333911
83.3845 0.0030408
83.8845 0.00279061
84.3845 0.00310816
84.8845 0.0028291
85.3845 0.00246343
85.8845 0.00221324
86.3845 0.00229985
86.8845 0.00209777
87.3845 0.00213626
87.8845 0.00181871
88.3845 0.00184758
88.8845 0.00188607
89.3845 0.00167436
89.8845 0.00174172
90.3845 0.0013953
90.8845 0.00144342
91.3845 0.00140493
91.8845 0.00133757
92.3845 0.00146266
92.8845 0.00117398
93.3845 0.00123172
93.8845 0.00110662
94.3845 0.00102002
94.8845 0.00110662
95.3845 0.000981524
95.8845 0.000798691
96.3845 0.00082756
96.8845 0.000846805
97.3845 0.000721709
97.8845 0.000683218
98.3845 0.000644727
98.8845 0.00058699
99.3845 0.000596613
99.8845 0.000644727
100.385 0.000433025
100.885 0.000529253
101.385 0.000433025
101.885 0.000548499
102.385 0.00041378
102.885 0.000375289
103.385 0.000365666
103.885 0.000163587
104.385 0.000288684
104.885 0.000298306
105.385 0.00024057
105.885 0.000307929
106.385 0.00024057
106.885 0.000125096
107.385 0.000307929
107.885 0.000144342
108.385 0.000182833
108.885 0.000163587
109.385 0.000153965
109.885 0.000134719
110.385 0.00024057
110.885 0.000182833
111.385 0.000153965
111.885 0.000182833
112.385 0.00017321
112.885 0.000202079
113.385 0.000115473
113.885 0.000125096
114.385 0.000230947
114.885 0.00017321
115.385 0.000317552
115.885 0.000298306
116.385 0.000192456
116.885 0.000250192
117.385 0.00024057
117.885 0.000279061
118.385 0.000298306
118.885 0.000221324
119.385 0.000250192
119.885 0.00024057
120.385 0.000182833
120.885 0.000115473
121.385 0.000125096
121.885 0.000134719
122.385 8.66051e-05
122.885 0.00017321
123.385 7.69823e-05
123.885 0.000125096
124.385 7.69823e-05
124.885 0.000115473
125.385 4.81139e-05
125.885 0.000115473
126.385 9.62279e-05
126.885 9.62279e-05
127.385 9.62279e-05
127.885 7.69823e-05
128.385 6.73595e-05
128.885 5.77367e-05
129.385 4.81139e-05
129.885 3.84911e-05
130.385 7.69823e-05
130.885 7.69823e-05
131.385 2.88684e-05
131.885 9.62279e-06
132.385 1.92456e-05
132.885 9.62279e-06
133.385 9.62279e-06
133.885 9.62279e-06


#VARIANCE OF THE MEAN OF RG OF SINGLE RINGS (0 if all same mean, >0 if locked in different states) VS OBS TIME
#GIVES TIMESCALE OF CONFORMATIONAL RE-ARRANGEMENT
#Tobs Var=<(<Rg^2>_Tobs)^2>_n - (<(<Rg^2>_Tobs)>_n)^2 Mean=<<R_g^2>_Tobs>_n
0 0 0
20000 1.45613e+06 1.0603e+07
40000 1.34058e+06 9.45046e+06
60000 1.23181e+06 8.78835e+06
80000 1.14934e+06 8.20681e+06
100000 1.07455e+06 7.78029e+06
120000 1.01737e+06 7.45004e+06
140000 992637 7.19124e+06
160000 982631 7.05148e+06
180000 941784 6.91481e+06
200000 908130 6.80673e+06
220000 890460 6.72958e+06
240000 892263 6.66284e+06
260000 892116 6.62769e+06
280000 898682 6.63322e+06
300000 891868 6.65107e+06
320000 881302 6.66403e+06
340000 870128 6.70805e+06
360000 858312 6.73674e+06
380000 843815 6.7569e+06
400000 838269 6.78734e+06
420000 832391 6.80455e+06
440000 832464 6.8136e+06
460000 835448 6.83051e+06
480000 838595 6.86555e+06
500000 842368 6.91431e+06
520000 842852 6.94829e+06
540000 845690 6.98935e+06
560000 842880 7.036e+06
580000 837597 7.07579e+06
600000 832096 7.11855e+06
620000 832119 7.17124e+06
640000 829421 7.22392e+06
660000 824105 7.25595e+06
680000 821127 7.28881e+06
700000 822525 7.33585e+06
720000 822229 7.38631e+06
740000 825515 7.44029e+06
760000 830261 7.50338e+06
780000 834413 7.56097e+06
800000 834194 7.61812e+06
820000 832348 7.66971e+06
840000 834152 7.72347e+06
860000 835274 7.77572e+06
880000 838420 7.82863e+06
900000 840606 7.87267e+06
920000 845235 7.92426e+06
940000 850111 7.98248e+06
960000 853210 8.04189e+06
980000 858444 8.10032e+06
1e+06 864242 8.16064e+06
1.02e+06 871137 8.22174e+06
1.04e+06 876816 8.28854e+06
1.06e+06 879509 8.35126e+06
1.08e+06 882663 8.39947e+06
1.1e+06 886092 8.45126e+06
1.12e+06 887983 8.50759e+06
1.14e+06 885420 8.55592e+06
1.16e+06 884307 8.59964e+06
1.18e+06 887004 8.63347e+06
1.2e+06 887416 8.67229e+06
1.22e+06 888758 8.70308e+06
1.24e+06 892078 8.73834e+06
1.26e+06 895741 8.7718e+06
1.28e+06 900962 8.7985e+06
1.3e+06 902486 8.83123e+06
1.32e+06 904875 8.87401e+06
1.34e+06 905910 8.92111e+06
1.36e+06 903933 8.96323e+06
1.38e+06 904555 9.00699e+06
1.4e+06 907407 9.05113e+06
1.42e+06 909907 9.09398e+06
1.44e+06 914382 9.14328e+06
1.46e+06 916755 9.19068e+06
1.48e+06 917148 9.23555e+06
1.5e+06 917082 9.28076e+06
1.52e+06 919804 9.32775e+06
1.54e+06 921655 9.37771e+06
1.56e+06 918803 9.42878e+06
1.58e+06 915577 9.49094e+06
1.6e+06 915989 9.55276e+06
1.62e+06 919231 9.60055e+06
1.64e+06 918049 9.63523e+06
1.66e+06 913214 9.6632e+06
1.68e+06 905526 9.69183e+06
1.7e+06 896822 9.72659e+06
1.72e+06 886849 9.76063e+06
1.74e+06 875116 9.79548e+06
1.76e+06 863893 9.83071e+06
1.78e+06 852401 9.8666e+06
1.8e+06 842431 9.8977e+06
1.82e+06 832473 9.92762e+06
1.84e+06 825899 9.95063e+06
1.86e+06 820798 9.98073e+06
1.88e+06 814378 1.00123e+07
1.9e+06 809482 1.00464e+07
1.92e+06 804257 1.0085e+07
1.94e+06 798459 1.0123e+07
1.96e+06 796200 1.01688e+07
1.98e+06 795052 1.02078e+07
2e+06 794658 1.02444e+07
2.02e+06 795028 1.02783e+07
2.04e+06 794804 1.03221e+07
2.06e+06 795786 1.03664e+07
2.08e+06 799286 1.04175e+07
2.1e+06 805354 1.04733e+07
2.12e+06 808931 1.05301e+07
2.14e+06 813013 1.05895e+07
2.16e+06 819036 1.06568e+07
2.18e+06 825600 1.07236e+07
2.2e+06 831881 1.0782e+07
2.22e+06 837084 1.08397e+07
2.24e+06 843609 1.08976e+07
2.26e+06 850681 1.0957e+07
2.28e+06 855171 1.10165e+07
2.3e+06 863741 1.10791e+07
2.32e+06 872116 1.11418e+07
2.34e+06 881766 1.11976e+07
2.36e+06 893283 1.1258e+07
2.38e+06 904221 1.13194e+07
2.4e+06 913294 1.13792e+07
2.42e+06 924413 1.14372e+07
2.44e+06 936880 1.14933e+07
2.46e+06 949850 1.15528e+07
2.48e+06 963307 1.16119e+07
2.5e+06 974772 1.16659e+07
2.52e+06 986915 1.17192e+07
2.54e+06 997099 1.17731e+07
2.56e+06 1.00697e+06 1.18286e+07
2.58e+06 1.01708e+06 1.1885e+07
2.6e+06 1.02619e+06 1.1936e+07
2.62e+06 1.03388e+06 1.19875e+07
2.64e+06 1.04108e+06 1.2038e+07
2.66e+06 1.04733e+06 1.20892e+07
2.68e+06 1.05094e+06 1.2132e+07
2.7e+06 1.05349e+06 1.21781e+07
2.72e+06 1.05733e+06 1.22266e+07
2.74e+06 1.06135e+06 1.22831e+07
2.76e+06 1.06564e+06 1.23359e+07
2.78e+06 1.06833e+06 1.23875e+07
2.8e+06 1.0722e+06 1.24345e+07
2.82e+06 1.07603e+06 1.24776e+07
2.84e+06 1.08075e+06 1.2521e+07
2.86e+06 1.08514e+06 1.25628e+07
2.88e+06 1.08819e+06 1.26003e+07
2.9e+06 1.09167e+06 1.26416e+07
2.92e+06 1.09306e+06 1.26796e+07
2.94e+06 1.0952e+06 1.27191e+07
2.96e+06 1.09755e+06 1.27513e+07
2.98e+06 1.09939e+06 1.27809e+07
3e+06 1.09993e+06 1.28114e+07
3.02e+06 1.10093e+06 1.28435e+07
3.04e+06 1.10513e+06 1.28794e+07
3.06e+06 1.10924e+06 1.29126e+07
3.08e+06 1.11331e+06 1.29431e+07
3.1e+06 1.11885e+06 1.29769e+07
3.12e+06 1.12279e+06 1.30146e+07
3.14e+06 1.12547e+06 1.30498e+07
3.16e+06 1.12857e+06 1.30863e+07
3.18e+06 1.13508e+06 1.31233e+07
3.2e+06 1.13991e+06 1.31591e+07
3.22e+06 1.14467e+06 1.31936e+07
3.24e+06 1.14991e+06 1.32312e+07
3.26e+06 1.15398e+06 1.32642e+07
3.28e+06 1.15712e+06 1.32904e+07
3.3e+06 1.15921e+06 1.33148e+07
3.32e+06 1.15877e+06 1.33408e+07
3.34e+06 1.15998e+06 1.33746e+07
3.36e+06 1.15921e+06 1.34036e+07
3.38e+06 1.16073e+06 1.34337e+07
3.4e+06 1.16355e+06 1.34667e+07
3.42e+06 1.16786e+06 1.34966e+07
3.44e+06 1.16967e+06 1.35215e+07
3.46e+06 1.17e+06 1.35441e+07
3.48e+06 1.17283e+06 1.35624e+07
3.5e+06 1.17569e+06 1.35776e+07
3.52e+06 1.1807e+06 1.35958e+07
3.54e+06 1.18583e+06 1.36169e+07
3.56e+06 1.18907e+06 1.36348e+07
3.58e+06 1.18891e+06 1.36518e+07
3.6e+06 1.18761e+06 1.36638e+07
3.62e+06 1.18514e+06 1.3672e+07
3.64e+06 1.18178e+06 1.36769e+07
3.66e+06 1.17814e+06 1.36795e+07
3.68e+06 1.17443e+06 1.36837e+07
3.7e+06 1.17151e+06 1.36844e+07
3.72e+06 1.16863e+06 1.36904e+07
3.74e+06 1.16576e+06 1.37028e+07
3.76e+06 1.16188e+06 1.37155e+07
3.78e+06 1.15715e+06 1.37245e+07
3.8e+06 1.15458e+06 1.37347e+07
3.82e+06 1.152e+06 1.37413e+07
3.84e+06 1.15224e+06 1.37459e+07
3.86e+06 1.15209e+06 1.37491e+07
3.88e+06 1.15224e+06 1.37516e+07
3.9e+06 1.15053e+06 1.37569e+07
3.92e+06 1.1486e+06 1.37654e+07
3.94e+06 1.14693e+06 1.37761e+07
3.96e+06 1.14408e+06 1.37858e+07
3.98e+06 1.14168e+06 1.37954e+07
4e+06 1.14023e+06 1.38076e+07
4.02e+06 1.14061e+06 1.38217e+07
4.04e+06 1.14036e+06 1.38349e+07
4.06e+06 1.13932e+06 1.38495e+07
4.08e+06 1.13766e+06 1.38612e+07
4.1e+06 1.13658e+06 1.38692e+07
4.12e+06 1.137e+06 1.38776e+07
4.14e+06 1.13767e+06 1.38865e+07
4.16e+06 1.13853e+06 1.38986e+07
4.18e+06 1.13991e+06 1.39128e+07
4.2e+06 1.14256e+06 1.39317e+07
4.22e+06 1.14435e+06 1.3949e+07
4.24e+06 1.14537e+06 1.39611e+07
4.26e+06 1.1441e+06 1.39739e+07
4.28e+06 1.14328e+06 1.39891e+07
-4.28993e+06 1.14365e+06 1.40043e+07
-4.26993e+06 1.14451e+06 1.40195e+07
-4.24993e+06 1.14523e+06 1.40351e+07
-4.22993e+06 1.14677e+06 1.40527e+07
-4.20993e+06 1.14866e+06 1.40691e+07
-4.18993e+06 1.15066e+06 1.40836e+07
-4.16993e+06 1.15181e+06 1.40941e+07
-4.14993e+06 1.1543e+06 1.41081e+07
-4.12993e+06 1.15639e+06 1.41288e+07
-4.10993e+06 1.16009e+06 1.41472e+07
-4.08993e+06 1.16335e+06 1.4165e+07
-4.06993e+06 1.16674e+06 1.41845e+07
-4.04993e+06 1.16917e+06 1.42053e+07
-4.02993e+06 1.1728e+06 1.42274e+07
-4.00993e+06 1.17564e+06 1.42475e+07
-3.98993e+06 1.17872e+06 1.42646e+07
-3.96993e+06 1.18137e+06 1.42787e+07
-3.94993e+06 1.18315e+06 1.42937e+07
-3.92993e+06 1.18543e+06 1.43099e+07
-3.90993e+06 1.18765e+06 1.43243e+07
-3.88993e+06 1.19061e+06 1.43441e+07
-3.86993e+06 1.19266e+06 1.43654e+07
-3.84993e+06 1.19502e+06 1.43868e+07
-3.82993e+06 1.19697e+06 1.44061e+07
-3.80993e+06 1.19872e+06 1.44265e+07
-3.78993e+06 1.20111e+06 1.44492e+07
-3.76993e+06 1.20494e+06 1.44742e+07
-3.74993e+06 1.20837e+06 1.44951e+07
-3.72993e+06 1.21026e+06 1.45132e+07
-3.70993e+06 1.2123e+06 1.45298e+07
-3.68993e+06 1.21417e+06 1.45459e+07
-3.66993e+06 1.21571e+06 1.45682e+07
-3.64993e+06 1.21763e+06 1.45914e+07
-3.62993e+06 1.21943e+06 1.46149e+07
-3.60993e+06 1.22011e+06 1.46405e+07
-3.58993e+06 1.22148e+06 1.46658e+07
-3.56993e+06 1.22228e+06 1.46865e+07
-3.54993e+06 1.22179e+06 1.47065e+07
-3.52993e+06 1.22168e+06 1.4727e+07
-3.50993e+06 1.22424e+06 1.47502e+07
-3.48993e+06 1.22669e+06 1.47704e+07
-3.46993e+06 1.22843e+06 1.47891e+07
-3.44993e+06 1.23254e+06 1.48075e+07
-3.42993e+06 1.23939e+06 1.48257e+07
-3.40993e+06 1.24487e+06 1.48431e+07
