# Supplementary material for: Topological digestion drives time-varying rheology of entangled DNA fluids
Source: Nat Commun. 2022 Jul 28;13:4389. doi: 10.1038/s41467-022-31828-w (PMC9334285; doi:10.1038/s41467-022-31828-w)
Supplement: Supplementary file 3 — Source Data [file 41467_2022_31828_MOESM3_ESM.zip › SOURCE_DATA/DATA_FIG2/panel_g-h_Rg-Ree_vs_time/Rg_SCMdigest.dat.10pc.dat]

#t	R_g^2	Ree^2	eigenval1	eigenval2	eigenval3	e1+e2+e3
0 3772.78 3.59822 2787.25 507.492 399.009 3693.75
2000 3732.6 137.967 2863.64 489.653 280.651 3633.95
4000 3734.27 182.494 2707.43 596.495 230.665 3534.59
6000 3719.09 172.165 2526.17 603.911 193.817 3323.89
8000 3769.6 214.185 2560.64 442.439 191.338 3194.42
10000 3784.66 242.196 2484.84 393.893 197.193 3075.93
12000 3818.41 193.896 2352.3 596.902 253.693 3202.89
14000 3768.01 300.485 2257.65 554.864 210.224 3022.74
16000 3708.7 398.816 2502.24 489.641 141.032 3132.91
18000 3698.54 439.043 2778.55 473.748 173.118 3425.42
20000 3635.15 466.155 2722.67 504.407 77.3078 3304.39
22000 3655.96 230.355 2842.53 414.647 46.7459 3303.92
24000 3587.44 319.463 2276.19 402.433 44.9945 2723.62
26000 3597.8 530.17 2642.98 417.766 57.7411 3118.49
28000 3645.63 544.215 2854.33 438.081 84.3365 3376.75
30000 3614.62 586.988 2830.95 365.822 64.0453 3260.81
32000 3599.82 469.111 2803.49 430.707 61.7452 3295.95
34000 3594.07 332.25 2543.38 498.815 73.5364 3115.74
36000 3617.36 460.938 2508.42 569.223 43.5319 3121.18
38000 3586.96 453.067 2947.7 541.194 33.5332 3522.43
40000 3583.31 391.616 3438.59 325.474 26.0743 3790.13
42000 3556.03 426.938 3528.45 266.102 56.1192 3850.68
44000 3528.38 346.902 3776.03 321.078 42.3714 4139.48
46000 3558.72 376.704 3612.08 323.826 32.2817 3968.19
48000 3535.38 439.485 3773.1 401.551 23.1983 4197.85
50000 3537.27 351.052 3676.22 426.257 32.7192 4135.19
52000 3517.38 326.683 3414.19 387.07 53.1839 3854.44
54000 3489.97 436.512 3133 395.365 75.6317 3604
56000 3493.53 608.884 3037.45 399.123 99.4458 3536.02
58000 3509.86 558.327 3416.68 340.081 78.0048 3834.77
60000 3515.02 434.391 3815.17 381.68 72.7731 4269.62
62000 3516.84 373.365 3780.29 402.253 67.7331 4250.27
64000 3523.4 440.284 3790.77 507.777 58.3959 4356.94
66000 3453.74 504.76 3907.75 458.355 73.4976 4439.61
68000 3476.19 512.476 3972.96 436.616 58.9944 4468.57
70000 3503.44 522.199 4236.94 371.474 94.9038 4703.31
72000 3450.29 656.834 3488.28 428.81 142.384 4059.47
74000 3517.69 602.32 3262.22 358.952 125.305 3746.48
76000 3510.19 674.153 3274.42 396.538 104.148 3775.1
78000 3443.93 426.357 3554.58 273.405 41.5082 3869.49
80000 3479.86 504.941 3632.36 373.435 23.8168 4029.61
82000 3515.16 610.834 3799.97 313.561 24.3346 4137.87
84000 3533.9 447.234 3935.52 379.583 32.7167 4347.82
86000 3593.76 408.315 3843.97 354.457 45.8469 4244.27
88000 3561.44 569.76 4180.3 223.765 35.0254 4439.09
90000 3530.15 594.494 3942.21 266.688 54.9944 4263.89
92000 3549.2 654.881 4024.95 391.913 39.0112 4455.87
94000 3508.36 556.165 3812.99 382.277 66.6776 4261.94
96000 3454.13 463.968 3257.57 527.442 60.3175 3845.33
98000 3490.63 372.336 3262.1 502.545 82.288 3846.93
100000 3500.1 459.035 3304.22 518.506 159.308 3982.04
102000 3452.59 232.418 3194.53 559.757 124.633 3878.92
104000 3445.93 343.072 3202.7 594.391 77.7791 3874.87
106000 3445.21 312.284 3454.52 622.745 52.5119 4129.78
108000 3427.81 385.304 3401.87 574.736 88.2836 4064.89
110000 3416.74 409.455 3668.81 514.237 71.2045 4254.26
112000 3405.39 311.461 4051.22 571.181 39.1197 4661.52
114000 3389.83 619.278 3940.14 493.344 46.4317 4479.91
116000 3325.35 791.794 4174.07 551.191 48.5233 4773.79
118000 3294.04 769.314 4148.15 507.521 41.3961 4697.06
120000 3253.8 859.756 3622.14 665.243 24.2331 4311.62
122000 3266.62 582.251 3356.45 663.078 60.6953 4080.23
124000 3217.85 673.742 3169.83 614.621 73.5022 3857.95
126000 3189.16 731.316 3317.12 595.335 55.3955 3967.85
128000 3182.96 733.337 2991.79 778.443 45.0529 3815.29
130000 3147.83 1168.29 2821.88 696.958 63.9421 3582.78
132000 3135.93 1204.85 2571.39 680.535 42.0502 3293.98
134000 3099.55 1064.01 2348.57 455.967 75.4903 2880.03
136000 3077.82 972.456 2595.17 652.468 37.3982 3285.04
138000 3017.46 1152.45 2835.53 703.705 35.3885 3574.62
140000 3046.68 1203.14 2603.65 431.367 61.2961 3096.32
142000 2965.31 1244.29 2742.97 396.039 40.1983 3179.21
144000 2990.04 1302.31 3361.1 328.125 46.9536 3736.18
146000 2980.62 1001.02 3206.86 420.852 51.512 3679.23
148000 2995.51 799.946 3223.64 327.908 49.9891 3601.54
150000 3001.06 796.418 3278.13 355.669 25.1705 3658.97
152000 2979.37 836.921 2829.04 421.107 35.0878 3285.23
154000 2963.07 845.715 2974.11 510.404 25.7629 3510.28
156000 2930.68 863.755 2837.06 618.92 26.0099 3481.99
158000 2954.77 828.024 2840.16 607.392 60.3216 3507.87
160000 2980.27 911.478 2968.99 712.179 27.4186 3708.59
162000 2983.81 1014.78 3525.83 585.764 25.1496 4136.75
164000 3017.75 1188.99 3855.82 464.253 51.3001 4371.37
166000 3012.33 1010.79 3910.78 509.199 27.8197 4447.8
168000 3032.85 851.998 3556.42 672.88 29.2914 4258.59
170000 3094.19 752.695 3360.49 529.23 64.0741 3953.8
172000 3131.34 662.226 3460.37 472.656 70.0733 4003.1
174000 3084.79 623.331 3651.22 544.74 28.4223 4224.38
176000 3116.8 845.603 3501.66 505.231 40.7829 4047.68
178000 3109.98 780.322 3290.16 571.298 80.8481 3942.31
180000 3073.78 758.652 3307.47 477.502 52.4883 3837.46
182000 3082.88 874.38 3021.05 508.977 62.24 3592.27
184000 3055.5 810.261 2897.62 583.157 88.6408 3569.42
186000 3056.4 723.129 3083.35 504.511 128.632 3716.49
188000 3045.12 1032.5 2704.93 655.579 133.275 3493.79
190000 2977.74 1009.54 2585.95 588.396 168.584 3342.93
192000 2886.08 941.987 2819.87 709.28 126.238 3655.39
194000 2886.03 934.91 3050.51 715.502 168.981 3934.99
196000 2878.43 842.689 3372.2 571.242 150.739 4094.18
198000 2854.52 784.359 3475.99 689.919 124.672 4290.58
200000 2870.19 756.158 3447.17 751.857 109.581 4308.6
202000 2826.83 663.205 3210.03 619.609 181.663 4011.3
204000 2891.37 625.357 3465.24 609.651 179.933 4254.82
206000 2920.27 746.479 3455.25 691.878 150.632 4297.76
208000 2947.2 632.048 3012.85 624.847 126.657 3764.35
210000 2962.54 507.6 3344.1 555.599 113.974 4013.68
212000 3005.72 574.192 2847.22 632.299 78.3882 3557.91
214000 3037.55 1059.35 2609.1 513.909 68.5952 3191.6
216000 3020.27 853.602 2840.03 527.97 84.9663 3452.96
218000 2980.87 749.925 2730.9 645.777 125.304 3501.99
220000 2987.12 1008.54 2905.49 573.203 146.236 3624.93
222000 3000.95 858.049 2728.27 482.584 201.594 3412.45
224000 2995.63 951.028 2500.06 488.081 173.042 3161.18
226000 2968.28 794.577 2556.22 450.541 150.502 3157.27
228000 2994.32 786.656 2396.09 412.176 182.161 2990.42
230000 3028.86 833.049 2658.23 444.625 154.797 3257.65
232000 3007.98 737.74 2656.56 436.261 120.336 3213.16
234000 2990.01 854.254 2906.74 444.086 67.21 3418.03
236000 3037.29 825.162 2875.94 455.684 78.4091 3410.03
238000 2994.46 919.073 2724.83 450.606 86.8079 3262.24
240000 2977.42 676.216 2832.19 489.554 70.9451 3392.69
242000 2942.17 726.148 2725.4 468.319 73.6729 3267.39
244000 2895.61 771.181 2315.9 563.644 92.6459 2972.19
246000 2874.24 567.683 1984.39 609.012 151.248 2744.65
248000 2895.46 655.113 1878.51 702.216 147.663 2728.39
250000 2932.74 593.727 2086.05 761.772 143.357 2991.18
252000 2918.67 657.991 2134.18 756.534 108.825 2999.53
254000 2919.35 391.883 2062.19 718.222 130.103 2910.51
256000 2882.59 527.486 2142.11 780.654 100.938 3023.7
258000 2922.85 601.466 1925.32 641.806 109.641 2676.77
260000 2887.9 486.973 1678.2 395.51 162.522 2236.23
262000 2884.67 758.796 1786.87 482.769 148.042 2417.68
264000 2910.27 817.207 1818.95 460.131 176.001 2455.08
266000 2934.7 759.164 2084.44 584.452 110.82 2779.72
268000 2933.64 634.526 2173.71 667.671 66.2239 2907.6
270000 2915.53 918.286 1839.76 580.478 64.8088 2485.05
272000 2887.12 939.245 1951.56 642.605 43.1939 2637.36
274000 2885.91 868.417 1809.33 725.911 51.7062 2586.94
276000 2894.5 850.101 1571.32 765.184 72.3116 2408.82
278000 2959.01 941.426 1508.55 790.411 50.9279 2349.89
280000 2944.39 906.204 1411.56 786.436 88.7778 2286.78
282000 2905.02 773.409 1348.13 709.318 92.4235 2149.87
284000 2887.99 618.052 1125.55 820.837 78.3167 2024.7
286000 2916.45 751.202 1162.77 702.728 69.5877 1935.09
288000 2923.32 684.274 1149.57 736.545 66.4362 1952.55
290000 2901.54 593.489 1305.75 870.147 45.3654 2221.26
292000 2915.65 553.311 1206.88 762.421 48.1466 2017.45
294000 2890.95 470.549 1305.89 703.195 59.947 2069.03
296000 2898.65 485.916 1643.39 776.213 138.426 2558.03
298000 2836.29 611.059 1701.93 640.31 62.0216 2404.26
300000 2852.13 799.221 1698.87 683.531 69.6972 2452.09
302000 2900.05 568.433 1470.81 581.919 87.7901 2140.52
304000 2895.47 820.547 1357.99 593.405 70.8128 2022.21
306000 2881.43 706.641 1450.8 597.002 49.8862 2097.68
308000 2841.49 844.964 1289.07 480.964 56.1579 1826.19
310000 2860.97 820.504 1281.41 436.664 110.977 1829.05
312000 2863.15 992.73 1456.07 319.467 65.5388 1841.08
314000 2884.96 1192.78 1558.47 259.069 122.147 1939.69
316000 2858.24 988.65 1576.89 410.841 82.4612 2070.2
318000 2838.17 933.915 1692.34 327.594 116.73 2136.66
320000 2812.7 893.472 1621.36 309.648 96.2768 2027.28
322000 2820.97 664.702 1741.13 237.792 78.0616 2056.99
324000 2866.71 841.969 1842.85 261.187 96.498 2200.53
326000 2833.51 711.462 1939.55 291.822 91.1613 2322.53
328000 2788.71 930.319 2012.36 270.871 90.3912 2373.62
330000 2771.01 782.794 1766.64 296.756 45.6123 2109.01
332000 2795.22 765.793 1660.3 373.08 36.9573 2070.34
334000 2860.99 654.146 1823.22 433.031 15.158 2271.41
336000 2848.04 909.911 1705.82 394.599 56.9929 2157.41
338000 2866.07 995.735 1637.36 398.842 40.0115 2076.21
340000 2861.48 1382.72 1838.19 339.405 49.9795 2227.57
342000 2821.37 1300.71 1991.04 336.142 48.3153 2375.5
344000 2836.79 1527.31 1823.15 286.177 45.3094 2154.64
346000 2847.24 1463 1542.12 405.965 50.4589 1998.54
348000 2888.73 1693.41 1571.54 290.192 73.5243 1935.25
350000 2856.64 1843.99 1859.83 243.171 46.1595 2149.16
352000 2895.64 1640.97 2192.65 172.318 46.2174 2411.19
354000 2957.63 2136.68 2590.59 233.304 24.2825 2848.18
356000 2932.96 1665.79 2628.47 262.571 19.9253 2910.97
358000 2935.65 1594.89 2929.73 230.084 15.3691 3175.19
360000 2958.01 1479.06 2633.82 298.617 39.0852 2971.52
362000 2996.26 1519.48 2818.48 310.276 29.1075 3157.87
364000 2976.52 1531.92 2629.17 342.861 56.6827 3028.71
366000 2978.72 1420.17 3259.86 284.575 68.333 3612.77
368000 2981.07 1462.36 3464.21 303.998 56.5026 3824.71
370000 3001.19 1730.41 3535.43 254.154 31.5046 3821.09
372000 3067.46 1393.07 3091.35 350.091 22.5336 3463.98
374000 3074.22 1439.44 3381.99 259.419 27.4855 3668.9
376000 3074.16 1535.38 3387.76 94.9953 58.655 3541.41
378000 3054.03 1817.3 3499.41 205.716 53.5021 3758.63
380000 3047.02 1590.75 3633.04 200.075 42.6352 3875.75
382000 3067.7 1737.89 3271.92 175.387 36.0804 3483.39
384000 3044.07 1528.52 3123.09 156.715 48.664 3328.47
386000 3075.08 1334.1 2903.19 132.684 54.2109 3090.08
388000 3005.9 1335.6 2455.04 169.027 49.7535 2673.82
390000 2998.86 1530.48 2525.5 169.982 24.0148 2719.5
392000 2961.09 1564.29 2607.56 138.861 33.8572 2780.28
394000 3018.99 1214.01 2871.66 145.298 54.7704 3071.73
396000 3048.41 1331.2 2589.57 131.312 63.1866 2784.07
398000 2980 1713.65 2283.5 153.128 83.73 2520.36
400000 2970.8 2069.39 2395.7 132.204 87.9005 2615.8
402000 3028.56 1974.98 2510.19 176.279 43.6532 2730.13
404000 3066.06 1473.43 2582.61 153.284 56.7053 2792.6
406000 3106.33 1709.61 2325.15 234.735 33.8569 2593.74
408000 3155.94 1477.28 2423.77 255.067 63.217 2742.05
410000 3132.89 1817.56 2669 197.855 58.7799 2925.63
412000 3136.94 1872.74 2592.33 204.477 75.3709 2872.18
414000 3094.06 2231.03 2704.38 157.726 77.4816 2939.59
416000 3094.91 1347.05 2484.53 198.284 112.063 2794.88
418000 3081.72 1394.06 2615.74 250.126 24.3159 2890.18
420000 3100.8 1598.73 2777.94 264.091 57.0895 3099.12
422000 3069.93 1677.67 3098.97 239.362 64.7949 3403.12
424000 3081.2 1651.36 3039.4 212.15 36.1072 3287.66
426000 3103.47 1430.57 3060.72 164.439 63.1537 3288.32
428000 3099.44 1086.4 3177.5 128.838 56.1503 3362.48
430000 3092.39 1124.06 3033.35 146.743 100.768 3280.87
432000 3132.61 1160.23 3178.11 165.435 48.4695 3392.01
434000 3138.77 851.887 3361.46 146.839 84.9941 3593.29
436000 3124.65 1199.53 3733.64 81.028 78.3771 3893.05
438000 3118.89 1053.61 3073.64 103.322 51.4107 3228.37
440000 3147.43 1197.63 3091.08 138.402 108.513 3338
442000 3177.34 1137.79 3273.56 122.981 66.4248 3462.97
444000 3209.47 1388.11 3219.91 107.548 71.3579 3398.82
446000 3219.51 1318.9 3185.17 176.845 53.2363 3415.25
448000 3163.08 924.086 3469.06 188.327 42.2077 3699.6
450000 3170.08 1387.51 3679.83 165.812 53.3611 3899
452000 3135.85 1127.81 3851.3 232.56 40.2889 4124.15
454000 3118.41 1047.01 3376.91 274.445 64.1795 3715.53
456000 3101.33 1115 3200.57 277.395 66.7602 3544.73
458000 3150.02 994.043 2943.74 301.522 49.8604 3295.13
460000 3121.43 1151.39 3000.02 287.891 92.8657 3380.78
462000 3096.56 1355.83 3102.38 325.861 46.2912 3474.53
464000 3058.75 1065.32 3227.62 409.325 41.6697 3678.61
466000 3112.5 1415.64 3138.76 329.296 24.107 3492.16
468000 3101.37 1271.61 2974.76 339.348 41.2184 3355.33
470000 3076.29 1405.54 3110.08 303.4 16.8723 3430.35
472000 3114.58 1362.7 3276.14 291.208 22.3382 3589.69
474000 3144.17 1209.4 3076.95 282.224 19.2308 3378.4
476000 3155.89 1108.2 2728.42 242.873 49.829 3021.12
478000 3125.88 1130.62 2796.91 265.365 50.774 3113.05
480000 3100.69 1266.76 2894.34 306.577 36.4852 3237.4
482000 3099.88 1075.99 3007.55 297.115 38.1699 3342.84
484000 2996.16 1062.09 2563.07 277.153 40.0858 2880.31
486000 3026.99 1050.92 2851.78 228.346 27.6852 3107.81
488000 3009.16 1211.54 2687.31 152.309 39.825 2879.44
490000 3033.99 1483.96 2624.81 107.204 74.6189 2806.64
492000 3018.36 1486.86 2457.09 105.401 49.8251 2612.32
494000 3017.86 1443.05 2592.55 135.95 43.7074 2772.21
496000 3020.64 1700.99 2749.91 150.576 57.3751 2957.86
498000 3055.8 1393.53 2910.9 170.826 39.5066 3121.23
500000 3102.33 1593.02 3235.13 122.319 57.7615 3415.21
502000 3118.88 1453 3322.37 97.3114 68.6717 3488.35
504000 3096.72 1462.28 3376.03 175.707 70.1331 3621.87
506000 3090.77 1490.06 3432.67 223.278 131.258 3787.2
508000 3040.5 1395.05 3142.47 176.66 100.05 3419.18
510000 3019.28 1255.18 3126.46 156.122 78.0735 3360.65
512000 3028.65 703.129 3268.86 122.109 97.2214 3488.19
514000 3059.62 787.593 2960.88 155.245 57.4856 3173.61
516000 3066.61 946.905 2817.66 167.93 86.0714 3071.66
518000 3088.52 863.249 2972.37 179.154 79.0688 3230.59
520000 3002 950.863 2860.73 175.372 68.0625 3104.16
522000 3040.24 983.878 2884.01 174.608 98.7935 3157.41
524000 2978.65 763.847 2950.12 153.689 64.8116 3168.62
526000 3002.31 1015.32 2704.33 165.645 75.1462 2945.12
528000 2956.74 954.414 2302.09 141.458 74.6297 2518.17
530000 3012.79 1027.37 2596.69 195.121 80.1561 2871.96
532000 2988.7 601.58 2560.83 248.703 46.0091 2855.54
534000 2968.15 623.807 2321.96 346.58 56.1424 2724.68
536000 2919.06 721.225 2192.2 323.727 74.4069 2590.33
538000 2892.51 647.249 2256.07 334.878 55.2603 2646.21
540000 2904.46 808.749 2059.67 355.902 69.0747 2484.64
542000 2890.75 1150.51 2123.86 355.37 48.6085 2527.84
544000 2913.11 763.776 2190.38 328.591 83.0842 2602.05
546000 2887.01 749.179 1972.14 328.006 82.8192 2382.97
548000 2858.44 1135.24 2028.14 320.276 93.8001 2442.22
550000 2860.79 1140.66 2097.81 234.101 117.106 2449.02
552000 2829.25 1188.6 1866 264.495 112.066 2242.56
554000 2779.3 1350.45 2024.45 200.036 53.0032 2277.49
556000 2782.91 1305.05 1788.53 166.016 53.742 2008.29
558000 2795.97 1454.12 1752.74 149.621 95.6146 1997.97
560000 2829.54 1195.5 1623.11 262.097 109.571 1994.78
562000 2850.91 1373.7 1674.36 218.431 172.442 2065.24
564000 2874.47 1494.98 1680.02 191.866 146.964 2018.85
566000 2852.78 1353.74 1926.27 241.864 111.531 2279.67
568000 2808.7 1455.33 1996.93 273.307 64.8772 2335.11
570000 2832.45 1773.55 2153.69 233.265 22.3415 2409.3
572000 2810.37 1848.69 2114.51 127.046 38.3575 2279.91
574000 2835.33 1651.19 2229.2 157.235 57.2852 2443.72
576000 2869.88 1289.72 2498.97 178.675 105.773 2783.42
578000 2856.32 1167.03 2272.03 243.09 66.0693 2581.19
580000 2814.59 1241.07 1830.86 233.903 68.0635 2132.82
582000 2849.9 1072.18 1761.42 208.979 47.7591 2018.15
584000 2898.88 1368.45 1951.19 210.571 36.3189 2198.08
586000 2908.03 1587.76 1989.71 123.796 59.7936 2173.3
588000 2838.26 1790.71 2142.05 137.543 63.1438 2342.74
590000 2848.62 1749.8 2086.77 162.195 63.3433 2312.31
592000 2877.25 1359.98 2183.52 168.286 44.0804 2395.89
594000 2941.91 1883.94 2443.36 152.537 31.7085 2627.6
596000 2932.46 2109.36 2057.7 214.461 43.1223 2315.29
598000 2902.85 1929.52 2060.2 204.766 34.0066 2298.98
600000 2890.23 2502.26 2225 195.249 55.6935 2475.95
602000 2860.68 2182.33 1849.89 131.31 81.5742 2062.78
604000 2843.38 2251.89 2081.25 138.121 70.3792 2289.75
606000 2887.51 2022.56 1982.83 122.414 93.3381 2198.58
608000 2957.74 2135.35 2109.64 186.903 104.927 2401.47
610000 2906.77 1676.74 2220.63 174.905 113.965 2509.5
612000 2907 2084.45 2480.64 221.25 117.696 2819.58
614000 2937.89 2542.52 2353.28 204.609 87.7081 2645.6
616000 2918.47 2841.61 2120.48 172.148 96.8571 2389.49
618000 2973.47 2532.26 2141.22 207.869 110.965 2460.05
620000 2975.74 1996.65 2162.2 205.656 91.2952 2459.15
622000 2958.92 2059.53 2390.77 215.263 94.1485 2700.18
624000 2984.47 2162.67 2270.78 226.003 106.597 2603.38
626000 3005.51 2003.55 2253.74 154.771 70.8456 2479.36
628000 3019.05 2135.48 2183.55 215.604 71.3228 2470.47
630000 3062.4 2184.86 2097.67 189.215 91.4809 2378.37
632000 3043.91 2559.78 2195.69 224.268 80.047 2500.01
634000 3038.73 2730.24 2267.13 161.775 84.7699 2513.67
636000 3083.23 2311.29 2245.74 150.424 94.5675 2490.73
638000 3049.65 2171.71 2355.32 205.398 65.0003 2625.72
640000 3099.89 2742.2 2696.93 159.409 31.1191 2887.46
642000 3152.79 1996.74 2654.47 202.955 52.3242 2909.75
644000 3183.75 2175.96 2681.39 252.111 85.0893 3018.59
646000 3203.15 2604.38 2468.13 257.244 88.7781 2814.15
648000 3221.34 2747.7 2576.11 258.504 80.8324 2915.44
650000 3240.51 2542.7 2738.08 214.313 51.4262 3003.82
652000 3221.75 2360.59 2700.71 140.082 45.2096 2886
654000 3204.88 2436.78 3061.45 192.519 39.9303 3293.9
656000 3209.96 2845.78 3320.22 143.545 45.5391 3509.31
658000 3163.37 2259.19 3007.5 196.363 38.2348 3242.1
660000 3215.3 2477.99 3405.54 188.419 67.6743 3661.63
662000 3174.03 2545.12 2859.2 210.053 96.8491 3166.1
664000 3121.2 2264.85 2288.27 299.399 74.0425 2661.71
666000 3085.55 1893.54 2515.41 293.401 59.7114 2868.52
668000 3100.21 2296.02 2507.63 250.265 96.566 2854.46
670000 3078.24 2571.71 2476.63 285.656 110.412 2872.69
672000 3098.3 2411.01 2435.32 276.609 177.76 2889.69
674000 3136.37 2331.22 2545.98 315.99 180.627 3042.6
676000 3172.7 1742.43 2753 325.322 107.982 3186.3
678000 3167 2017 2871.19 333.58 100.29 3305.06
680000 3179.15 2342.57 2822.12 198.808 120.513 3141.44
682000 3139.33 2583.36 2627.04 205.206 95.8933 2928.14
684000 3128.79 2182.49 2834.14 294.837 59.233 3188.21
686000 3142.49 2406.36 2696.8 174.747 108.613 2980.16
688000 3147.75 2564.93 2196.2 139.054 106.676 2441.93
690000 3181.49 2804.17 1707.6 199.132 58.7302 1965.46
692000 3142.95 2777.55 1974.94 198.459 85.354 2258.76
694000 3116.7 2955.77 2083 214.252 83.8905 2381.14
696000 3136.75 3406.94 2043.87 258.501 87.6021 2389.97
698000 3064.16 2666.28 2185.88 164.222 96.7342 2446.83
700000 3129.51 3158.44 2191.82 195.296 30.9328 2418.05
702000 3140.14 3564.47 2287 222.021 20.9456 2529.97
704000 3130.8 3513.15 2187.38 192.228 39.1062 2418.71
706000 3098.2 3223.06 1759.42 277.354 57.2102 2093.99
708000 3133.76 3323.25 1748.99 262.691 25.6777 2037.36
710000 3139.17 2896.46 1910.44 184.749 58.1707 2153.36
712000 3112.28 3334.96 1635.19 137.733 84.8976 1857.82
714000 3115.46 3442.51 1859.39 137.116 59.7105 2056.21
716000 3148.88 3474.86 1780.18 162.468 23.0301 1965.68
718000 3074.92 3360.29 1891.57 219.846 26.9455 2138.36
720000 3095.26 2986.67 1606.86 281.584 66.6654 1955.11
722000 3083.04 3215.28 1941.78 324.187 112.189 2378.15
724000 3128.43 2803.73 1829.02 265.467 86.3649 2180.85
726000 3095.11 3581.46 1788.2 215.763 88.7736 2092.73
728000 3140.91 3150.17 1628.27 222.326 126.77 1977.37
730000 3094.28 3013.14 1841.23 311.893 125.584 2278.71
732000 3056.25 3744.34 1712 276.169 134.675 2122.84
734000 2987.81 3525.55 1873.08 253.687 75.4374 2202.2
736000 2965.29 3176.18 2021.46 229.271 53.3663 2304.1
738000 2939.06 3188.5 1780.69 208.472 50.702 2039.86
740000 2947.19 3160.78 1561.15 192.444 102.298 1855.89
742000 2980.74 3374.46 1538.8 184.516 147.32 1870.64
744000 3008.35 3372.1 1661.78 208.209 149.798 2019.78
746000 2994.94 3392.27 1606.58 212.985 128.399 1947.96
748000 2947.82 2853.2 1660.49 213.737 88.2075 1962.44
750000 2958.38 2725.53 1549.72 231.377 77.4119 1858.51
752000 2975.29 2500.81 1357.08 208.234 94.141 1659.46
754000 2916.69 2118.39 1224.75 192.821 124.545 1542.11
756000 2888.79 2450.45 1172.62 221.341 159.833 1553.8
758000 2881.62 2472.74 1113.76 261.158 185.065 1559.98
760000 2851.69 2594.66 1231.48 344.333 170.156 1745.96
762000 2865.46 2696.38 1242.8 348.834 184.143 1775.78
764000 2867.57 2430.08 1258.42 367.026 185.995 1811.44
766000 2860.47 2275.46 1106.38 385.551 200.209 1692.14
768000 2860.76 2110.75 1210.28 328.017 182.213 1720.51
770000 2854.38 1993.66 1092.92 466.603 187.03 1746.55
772000 2865.14 1858.12 1210.77 528.899 124.895 1864.56
774000 2842.07 1869.07 1218.66 406.775 134.003 1759.44
776000 2793.87 1571.85 1013.35 416.871 191.17 1621.39
778000 2800.63 2139.48 966.901 446.025 231.075 1644
780000 2806.95 1792.64 847.749 433.103 225.807 1506.66
782000 2833.5 1816.83 1008.76 495.02 246.367 1750.15
784000 2849.97 2233.33 990.713 463.354 284.879 1738.95
786000 2894.46 2370.01 1025.3 539.285 200.077 1764.66
788000 2903.2 2052.75 1019.5 698.285 164.6 1882.39
790000 2872.24 2195.93 1075.23 624.351 114.842 1814.42
792000 2794.63 2421.71 1025.36 458.516 143.272 1627.14
794000 2801 2330.36 1030.5 388.858 202.649 1622.01
796000 2839.18 2115.63 1174.65 369.051 186.995 1730.7
798000 2835.38 1735.53 1268.01 320.011 136.13 1724.15
800000 2841.8 1648.76 1261.13 238.563 207.717 1707.4
802000 2824.21 1532.71 1240.27 200.752 190.242 1631.26
804000 2877.53 1658.41 1358.16 226.162 165.675 1750
806000 2853.72 2148.71 1533.74 193.704 124.556 1852
808000 2864.17 1945.5 1413.42 287.301 87.7448 1788.46
810000 2849.1 1969.99 1416.29 222.05 90.6257 1728.97
812000 2862.33 2097.39 1493.24 270.268 130.526 1894.04
814000 2829.7 2484.74 1377.48 310.379 127.638 1815.49
816000 2827.54 2145.38 1278.42 306.889 137.551 1722.86
818000 2813.72 1855.12 1372.21 247.696 116.795 1736.7
820000 2808.85 1982.06 1215.45 285.851 103.162 1604.46
822000 2776.08 1716.71 1418.57 301.234 116.16 1835.96
824000 2787.95 1581.35 1514.92 182.436 109.587 1806.94
826000 2827.15 1445.27 1695.89 208.118 85.3335 1989.34
828000 2785.55 2193.99 1508.76 217.555 93.1123 1819.42
830000 2746.88 2346.52 1210.26 280.419 91.3172 1582
832000 2745.71 1975.45 1459.07 268.725 94.4807 1822.27
834000 2705.46 2198.76 1289.48 299.253 55.4432 1644.17
836000 2714.25 2454.22 1326.79 378.503 97.1262 1802.42
838000 2750.37 2168.9 1214.42 532.944 177.635 1925
840000 2793.01 1883.39 1133.12 460.047 276.186 1869.36
842000 2755.72 1924.81 1183.53 406.847 285.14 1875.52
844000 2771.2 2032.3 1109.34 390.341 229.245 1728.93
846000 2781.31 2414.08 1175.9 381.553 233.947 1791.4
848000 2801.66 2168.93 1174.06 515.987 213.638 1903.68
850000 2779.17 2459.25 1231.67 570.42 207.165 2009.25
852000 2780.88 2078.62 1084.04 607.81 281.527 1973.38
854000 2814.46 2373.94 951.738 608.148 275.886 1835.77
856000 2867.64 2516.83 1149.47 405.487 239.188 1794.15
858000 2859.84 2423.79 1292.96 411.563 212.866 1917.39
860000 2896.72 2465.94 1390.25 318.326 174.129 1882.71
862000 2879.61 2968.13 1259.23 377.016 159.098 1795.35
864000 2852.92 3166.54 1222.88 396.795 184.085 1803.76
866000 2803.32 3153.96 1415.82 406.841 232.329 2054.99
868000 2821.89 2979.19 1397.26 530.852 175.543 2103.65
870000 2890.57 3498.24 1409.53 752.224 184.863 2346.62
872000 2822.66 3252.49 1372.75 659.177 202.44 2234.37
874000 2805.2 2514.05 1434.87 720.097 201.105 2356.07
876000 2818.85 2041.51 1448.27 592.51 160.235 2201.02
878000 2806.94 2118.78 1413.45 514.006 167.992 2095.44
880000 2804.89 2284.89 1143.38 611.4 169.258 1924.04
882000 2872.95 2621.11 1210.9 553.637 103.463 1868
884000 2885.62 2819.97 1587.12 479.091 77.4828 2143.7
886000 2836.2 2808.74 1498.81 496.435 105.334 2100.58
888000 2821.04 2590.72 1234.06 521.282 54.0624 1809.4
890000 2901.62 2549.7 1202.4 615.96 68.3819 1886.75
892000 2921.05 2848.29 1303.72 693.885 72.1717 2069.77
894000 2925.68 2373.51 1527 524.759 91.3731 2143.13
896000 2876.07 2600.29 1532.61 426.811 96.214 2055.63
898000 2888.67 2601.25 1482.17 391.17 102.542 1975.88
900000 2934.7 2720.25 1610.04 405.19 109.311 2124.54
902000 2952.16 2961.78 1525.14 387.779 140.162 2053.08
904000 2956.4 2966.43 1474.83 565.724 153.766 2194.32
906000 2908.41 2511.35 1512.54 446.11 150.322 2108.98
908000 2927.43 2351.56 1552.5 413.633 167.544 2133.68
910000 2907.74 2076.78 1185.97 448.064 82.4904 1716.53
912000 2942.81 1958.04 791.848 484.105 127.873 1403.83
914000 2949.57 2386.74 758.421 341.859 150.205 1250.48
916000 3003.92 2663.57 791.739 470.086 147.523 1409.35
918000 2996.12 2540.32 684.479 557.261 155.242 1396.98
920000 2994.23 1952.15 760.789 586.188 137.517 1484.49
922000 3000 2408.37 904.301 550.774 119.717 1574.79
924000 3062.76 2483.25 819.67 560.221 130.271 1510.16
926000 3015.02 2293.1 813.403 588.022 104.691 1506.12
928000 3062.42 2153.92 911.013 600.16 91.4517 1602.62
930000 3000.32 2633.32 1009.83 578.005 105.094 1692.93
932000 3030.32 2625.46 1074.13 664.042 103.813 1841.99
934000 3051.47 2720.91 1167.08 427.018 101.739 1695.83
936000 3058.33 2639.93 1094.89 434.806 122.093 1651.79
938000 3098.85 2180.66 1123.91 534.221 149.579 1807.71
940000 3073.38 1895.13 978.233 538.596 137.542 1654.37
942000 3046.09 1934.41 937.616 512.418 117.464 1567.5
944000 3055.92 1981.84 1052.76 481.719 116.828 1651.31
946000 3071.63 1915.07 1131.29 605.773 55.2399 1792.3
948000 3107.54 2097.15 1232.61 792.323 40.5954 2065.53
950000 3143.36 2314 1383.08 744.942 29.825 2157.84
952000 3113.02 2412.23 1346.67 792.924 14.9898 2154.59
954000 3122.83 2412.08 1367.24 722.083 19.4826 2108.81
956000 3191.26 1924.3 1434.46 813.614 45.9544 2294.03
958000 3146.98 2080.52 1356.76 713.29 66.5099 2136.56
960000 3105.69 1980.23 1249.93 700.078 46.9104 1996.92
962000 3113.5 1944.3 1073.41 533.151 46.3841 1652.95
964000 3143.9 1939.21 1019.18 670.696 67.4314 1757.31
966000 3126.51 1654.43 1040.35 724.027 76.8188 1841.2
968000 3132.41 2053.49 1017.41 619.404 67.8662 1704.68
970000 3103.04 1806.96 988.048 432.49 59.4543 1479.99
972000 3137.94 2034.27 1138.72 506.925 58.551 1704.2
974000 3181.02 2363.73 1283.87 397.85 38.0113 1719.73
976000 3156.93 2173.15 1102.4 500.65 70.2031 1673.25
978000 3159.56 2171.29 1048.63 636.8 54.5336 1739.97
980000 3151.66 2235.05 1014.2 558.396 80.646 1653.24
982000 3170.74 2406.62 886.442 509.287 62.2645 1457.99
984000 3145.96 2585.02 916.96 447.352 73.5551 1437.87
986000 3144.4 2610.85 1078.52 433.028 115.761 1627.31
988000 3163.29 2557.6 904.536 415.584 113.674 1433.79
990000 3153.71 2304.5 915.752 382.776 140.025 1438.55
992000 3168.73 2200.36 1083.37 407.371 145.886 1636.63
994000 3130.07 2547.92 1069.01 427.814 187.976 1684.8
996000 3136.21 2292.33 1128.32 473.58 123.659 1725.56
998000 3121.57 2819.38 1366.01 419.878 72.3935 1858.28
1000000 3116.71 2389.91 1167.82 470.867 100.732 1739.42
1002000 3075.73 2793.89 1167.21 560.009 98.4574 1825.68
1004000 3057.92 3085.84 1129.9 505.179 69.3766 1704.46
1006000 3050.33 3054.52 1176.63 423.473 90.0817 1690.19
1008000 3078.01 2702.65 1146.99 357.468 98.4139 1602.87
1010000 3099.45 2992.31 1144.63 276.62 126.417 1547.67
1012000 3048.81 3168.7 1054.05 339.04 105.562 1498.65
1014000 3044.21 2580.97 985.341 271.375 114.454 1371.17
1016000 3065.22 3108.3 890.443 219.432 119.964 1229.84
1018000 3104.12 2943.7 1060.79 222.891 149.643 1433.32
1020000 3106.92 2831.87 986.494 257.665 144.904 1389.06
1022000 3050.98 3116.66 865.046 216.632 58.4775 1140.15
1024000 3070.84 2729.46 1000.13 262.076 71.7792 1333.99
1026000 3137.91 2397.82 1141.36 191.139 43.6053 1376.11
1028000 3147.62 2525.39 990.566 166.967 59.2614 1216.79
1030000 3150.84 2504.01 1071.75 205.041 45.3734 1322.16
1032000 3134.77 2032.8 1113.72 224.707 117.106 1455.53
1034000 3141.71 2003.74 1160.14 206.385 113.2 1479.72
1036000 3174.8 2385.54 1436.33 278.638 82.0627 1797.03
1038000 3117.09 2463.75 1148.63 282.924 141.408 1572.96
1040000 3111.43 2518.01 1049.22 266.935 94.407 1410.56
1042000 3105.08 2526.93 1285.83 323.757 80.8954 1690.48
1044000 3082.53 2233.54 1313.95 385.276 127.835 1827.06
1046000 3116.61 2117.11 1394.82 350.848 144.206 1889.88
1048000 3111.64 2169.74 1309.45 279.132 137.072 1725.65
1050000 3105.65 2384.45 1194.88 304.125 113.211 1612.22
1052000 3114.45 2710.62 1510.76 434.12 94.1551 2039.03
1054000 3136.85 2714.08 1574.93 350.639 104.5 2030.07
1056000 3132.81 2530.75 1519.96 299.594 101.81 1921.36
1058000 3102.12 2597.81 1439.16 182.279 148.187 1769.62
1060000 3108.59 2867.38 1352.9 210.753 157.776 1721.43
1062000 3069.01 2650.08 1353.15 243.707 152.348 1749.21
1064000 3095.89 2454.16 1423.59 184.051 154.292 1761.93
1066000 3068.53 2571.63 1350.47 292.442 142.746 1785.66
1068000 3042.05 2331.92 1352.73 416.227 62.2031 1831.16
1070000 3071.01 2070.95 1367.7 425.955 71.1954 1864.86
1072000 3107.69 2050.82 1139.25 403.088 120.635 1662.97
1074000 3071.92 2356.51 1002.64 487.12 106.042 1595.8
1076000 3022.98 2212.19 1180.09 351.092 134.003 1665.18
1078000 3083.37 2051.14 1225.84 401.384 86.8734 1714.1
1080000 3065.94 2156.6 1434.28 425.504 86.3598 1946.14
1082000 3080.28 2440.71 1392.48 382.294 119.382 1894.15
1084000 3097.9 2761.62 1651.71 298.321 113.715 2063.74
1086000 3134.24 2953.27 1791.58 325.823 110.479 2227.89
1088000 3165.14 2441.94 1852.84 401.52 149.805 2404.17
1090000 3164.92 2431.54 1424.49 546.868 60.1446 2031.5
1092000 3194.33 2340.12 1269.21 522.581 53.6347 1845.42
1094000 3173.16 2417.06 1104.73 618.485 81.4832 1804.7
1096000 3197.93 2499.53 1121.32 828.996 61.0978 2011.41
1098000 3173.41 2391.58 958.14 669.828 54.5547 1682.52
1100000 3143.55 2066.61 954.094 592.177 88.2652 1634.54
1102000 3122.5 2333.19 1055.75 659.979 59.8134 1775.54
1104000 3111.66 2390.41 971.284 688.514 96.6022 1756.4
1106000 3045.49 2109.43 992.703 666.785 208.328 1867.82
1108000 3066.54 1872.1 1096.2 844.535 189.074 2129.81
1110000 3040.51 1881.68 1099.04 847.254 175.013 2121.31
1112000 3021.76 1656.58 895.831 801.489 189.794 1887.11
1114000 3076.48 2059.41 1094.49 828.775 159.635 2082.9
1116000 3006.78 1587.2 1076.65 840.291 144.47 2061.41
1118000 3026.47 1685.91 1199.39 899.722 128.221 2227.34
1120000 3021.67 1955.16 1189.58 877.53 105.695 2172.8
1122000 3010.46 2327.17 1122.79 959.381 99.3847 2181.55
1124000 3012.98 2635.99 1188.58 970.614 139.988 2299.18
1126000 3079.54 2502.66 1217.96 806.537 164.053 2188.55
1128000 3069.61 2952.83 1273.51 766.197 136.009 2175.72
1130000 3021.97 2686.34 1183.16 581.681 178.453 1943.29
1132000 3035.8 3269.37 1180.52 703.688 124.152 2008.36
1134000 3028.82 3041.07 1044.8 751.936 114.475 1911.21
1136000 3005.21 3100.25 1242.89 524.554 112.446 1879.89
1138000 3072.7 3241.07 1287.17 499.875 127.916 1914.96
1140000 3035.97 2708.26 1229.88 578.209 84.9802 1893.07
1142000 3075.02 3641.51 1241.69 441.524 214.102 1897.31
1144000 3021.43 3588.68 1158.52 497.41 138.992 1794.93
1146000 3032.29 3609.05 964.69 546.98 192.269 1703.94
1148000 3058.83 3611.01 1134.67 599.546 112.415 1846.63
1150000 3022.53 3750.72 1006.44 806.515 86.7967 1899.75
1152000 2995.51 3840.03 1082.99 918.314 159.374 2160.68
1154000 3048.82 4168.17 1122.45 1009.21 112.203 2243.87
1156000 3046.29 3732.98 1212.33 946.556 170.917 2329.8
1158000 3082.27 3931.23 1179.97 855.186 210.633 2245.78
1160000 3071.47 3909.79 1167.94 977.089 215.315 2360.35
1162000 3079.72 3824.3 1203.32 1076.85 198.111 2478.28
1164000 3052.38 3379.93 1037.59 790.122 310.537 2138.25
1166000 2999.85 3650.14 901.51 764.396 344.524 2010.43
1168000 3010.38 3699.03 960.212 810.105 335.323 2105.64
1170000 2996.8 3582.75 993.05 895.263 235.75 2124.06
1172000 2952.31 3084.28 1049.84 627.151 194.219 1871.21
1174000 3008.19 3677.68 978.937 725.878 258.167 1962.98
1176000 3024.89 2824.08 1174.96 660.543 211.534 2047.04
1178000 3046.52 3365.26 1487.4 583.919 122.149 2193.47
1180000 3068.58 3459.27 1672.45 573.28 94.7936 2340.52
1182000 3060.94 3658.96 1558.72 692.68 100.683 2352.08
1184000 3139.26 3446.48 1631.93 570.568 152.249 2354.75
1186000 3073.71 3279.68 1620.02 483.874 234.544 2338.44
1188000 3069 3019.26 1540.86 512.19 255.835 2308.88
1190000 3087.62 3087.34 1583.69 498.953 201.266 2283.91
1192000 3057.4 2788.35 1751.89 391.206 221.678 2364.78
1194000 3065.98 3121.47 1765.23 624.729 174.725 2564.69
1196000 3026.4 3335.45 1615.77 487.85 160.589 2264.21
1198000 3026.29 3189.48 2050.27 524.058 98.9911 2673.31
1200000 3036.44 3547.04 2295.01 498.075 113.023 2906.11
1202000 3017.21 3896.55 2103.08 442.027 128.032 2673.14
1204000 3018.54 2900.54 1922.95 532.114 216.367 2671.44
1206000 3009.76 2934.37 1888.27 484.75 194.431 2567.45
1208000 2977.94 3140.49 1828.85 441.426 181.947 2452.23
1210000 2982.1 2749.73 1845.79 375.914 220.251 2441.95
1212000 2982.59 2808.33 1844.73 453.693 205.735 2504.16
1214000 3037.63 3275.75 1760.61 397.872 181.621 2340.1
1216000 3025.36 3082.26 1786.48 448.664 174.317 2409.46
1218000 3023.76 3516.49 1718.81 462.312 164.986 2346.11
1220000 3014.31 2972.43 1752.95 517.326 163.421 2433.7
1222000 3045.83 2778.39 1939.69 401.669 181.763 2523.13
1224000 3042.4 2946.49 1925.25 456.372 146.172 2527.8
1226000 3036.71 2800.05 1852.67 422.444 148.515 2423.62
1228000 3067.92 2535.41 2001.77 507.322 86.6009 2595.7
1230000 3091.86 2350.29 2264.86 526.784 90.9844 2882.63
1232000 3055.05 2154.19 2346.76 550.429 73.2537 2970.45
1234000 3072.69 2730.14 2717.44 423.247 69.4049 3210.09
1236000 3115.03 2288.02 2865.13 431.482 69.6523 3366.26
1238000 3116.8 1997.77 2663.69 285.853 80.1502 3029.7
1240000 3096.96 2173.2 2846.38 220.841 42.0124 3109.23
1242000 3099.05 1688.57 2815.89 233.758 76.3256 3125.98
1244000 3089.9 1311.55 2668.18 286.943 73.9688 3029.09
1246000 3138.97 1359.8 2865.78 214.92 84.4816 3165.18
1248000 3116.83 2115.49 2952.72 171.189 78.0305 3201.94
1250000 3170.47 1815.57 3036.28 233.264 80.6651 3350.2
1252000 3142.91 1800.39 2663.11 251.217 72.4181 2986.75
1254000 3072.93 1665.41 2516 350.626 44.9662 2911.59
1256000 3033.28 1827.42 2819.45 501.618 71.672 3392.74
1258000 3035.95 1679.5 3002.65 513.865 45.9519 3562.47
1260000 3047.74 1774.28 2862.17 543.668 71.5613 3477.4
1262000 3076.33 2281.44 3036.62 411.034 51.9672 3499.62
1264000 3087.96 1914.71 3310.34 292.817 57.2156 3660.37
1266000 3059.03 1651.67 3447.65 276.365 94.181 3818.2
1268000 3064.78 1609.78 3477.12 213.804 74.4161 3765.34
1270000 3014.02 1539.8 3587.38 174.685 83.8476 3845.92
1272000 3028.26 1427.34 3123.22 259.783 66.2365 3449.23
1274000 2968.58 1645.2 2978.67 209.672 90.4961 3278.84
1276000 2980.28 1684.43 3039.69 160.59 76.871 3277.15
1278000 2980.6 1616.55 3293.42 185.666 94.8243 3573.91
1280000 2968.77 1422.06 3513.94 173.484 101.846 3789.27
1282000 2964.06 1471.24 3711.86 131.448 88.6159 3931.92
1284000 2948.39 1328.03 3103.09 148.507 91.48 3343.07
1286000 2932.3 1465.78 2946.82 150.205 71.711 3168.74
1288000 2943.7 1866.16 3015.94 156.429 70.9037 3243.27
1290000 2976.72 1658.57 3257.07 155.542 100.354 3512.97
1292000 3002.95 2026.05 3434.78 172.016 62.8728 3669.67
1294000 3072.88 1896.52 3202.52 171.956 95.8484 3470.32
1296000 3089.52 2014.2 3200.27 149.336 102.96 3452.57
1298000 3045.2 2239.39 2959.91 115.392 85.1384 3160.44
1300000 3016.71 1678.6 2970.19 122.694 83.4762 3176.36
1302000 2979.5 1815.4 2903.07 126.86 73.6379 3103.57
1304000 2965.24 2528.01 3025.07 128.575 68.2491 3221.89
1306000 2954.35 2262.52 2721.93 105.747 74.1677 2901.84
1308000 2938.17 2362.43 2814.64 88.1175 68.1776 2970.93
1310000 2907.37 2217.85 2801.83 107.823 75.2596 2984.92
1312000 2986.04 2069.23 2538.35 152.769 78.7842 2769.9
1314000 2945.21 1824.91 2453.79 121.065 65.1658 2640.02
1316000 2962.55 1971.45 2640.56 187.299 92.5756 2920.44
1318000 2999.13 2158.16 2688.02 162.961 107.984 2958.96
1320000 2967.2 2597.12 2700.58 154.911 101.423 2956.91
1322000 2950.47 2325.01 2543.78 210.26 90.8337 2844.88
1324000 2953.05 2330.8 2488.53 187.915 117.581 2794.03
1326000 2998.26 2380.02 2912.51 219.326 89.6852 3221.52
1328000 3031.93 2850.94 2702.81 256.738 104.502 3064.05
1330000 2992.27 2676.66 2652.77 359.984 133.149 3145.9
1332000 2953.97 2586.72 2993.96 251.871 113.83 3359.66
1334000 2874.31 3017.3 2717.91 261.508 153.352 3132.77
1336000 2875.47 2243.02 2719.18 223.167 149.461 3091.81
1338000 2917.87 3216.34 2941.65 161.608 89.6161 3192.87
1340000 2859.15 3072.7 3298.85 261.342 84.9239 3645.11
1342000 2891.64 2918.77 3124.57 341.488 73.3104 3539.37
1344000 2892.63 2617.7 3157.62 361.658 68.3419 3587.62
1346000 2934.05 2445.28 3412.3 343.798 59.8727 3815.97
1348000 2865.36 2316.63 3004.57 257.404 45.2589 3307.23
1350000 2831.7 1830.97 3310.29 260.249 62.8873 3633.43
1352000 2810.7 2319.9 3339.72 231.361 46.2403 3617.32
1354000 2869.68 2444.98 3834.12 185.088 39.1904 4058.4
1356000 2885.69 2476.64 3372.38 205.185 58.7975 3636.36
1358000 2884.43 2549.41 3330.38 252.242 118.399 3701.02
1360000 2851.26 2973.75 3703.95 265.431 66.4573 4035.84
1362000 2863.84 2802.89 3641.29 181.186 52.4952 3874.97
1364000 2847.36 2762.95 3493.75 251.522 74.7169 3819.99
1366000 2810.52 2622.25 3110.67 285.742 133.149 3529.56
1368000 2825.22 2484.39 3290.67 222.566 100.065 3613.3
1370000 2839.91 2644.87 3274.39 131.476 94.3449 3500.21
1372000 2843.29 3103.1 3574.43 144.55 88.9509 3807.93
1374000 2836.3 2576.72 3729.49 161.514 85.1224 3976.13
1376000 2813.15 3014.4 2837.34 230.629 90.9128 3158.88
1378000 2846.08 2838.43 2787.48 295.409 98.6923 3181.58
1380000 2896.11 3424.56 3034.43 296.748 200.571 3531.75
1382000 2882.56 3386.23 2885.9 303.398 171.749 3361.04
1384000 2875.14 3620.1 2973.99 282.421 175.919 3432.33
1386000 2826.01 3520.06 2877.11 271.405 209.644 3358.16
1388000 2770.9 3002.67 2668.95 398.774 160.461 3228.19
1390000 2839.32 3183.73 2687.65 327.057 193.669 3208.38
1392000 2824.48 3394.63 2732.63 243.662 213.879 3190.17
1394000 2807.48 3170.8 2415.32 260.871 198.836 2875.03
1396000 2835.3 3111.61 2333.33 242.911 161.274 2737.52
1398000 2872.36 3049.34 2354.52 333.43 177.17 2865.12
1400000 2914.7 3163.31 2485.44 332.866 96.6987 2915.01
1402000 2862.63 3041.67 2612.22 304.36 108.099 3024.68
1404000 2872.17 3158.18 2812.89 254.157 124.212 3191.26
1406000 2917.76 3178.89 3195.09 195.278 166.061 3556.42
1408000 2932.9 2870.5 3190.55 241.829 157.02 3589.4
1410000 2902.84 2922.53 3215.29 249.209 155.326 3619.82
1412000 2931.25 2696.67 3024.81 243.253 103.937 3372
1414000 2894.59 2436.06 2780.04 221.195 85.9335 3087.17
1416000 2979.91 2563.5 2915.16 182.221 72.9549 3170.33
1418000 2959.25 2783.92 2747.58 216.828 81.4923 3045.9
1420000 2953.17 2347.53 2986.66 218.657 20.4674 3225.79
1422000 2938.17 2601.18 3060.26 247.726 25.6626 3333.65
1424000 2960.7 2793.63 3192.78 256.393 45.5066 3494.68
1426000 2945.41 2865.27 3084.29 249.515 52.7623 3386.56
1428000 3000.24 2840.81 3480.18 166.561 49.6951 3696.43
1430000 3002.93 2970.55 3660.86 180.793 35.2248 3876.88
1432000 3075.7 3525.96 4088.67 123.771 53.0166 4265.46
1434000 3111.04 2966.73 3981.2 189.942 62.4936 4233.63
1436000 3086.88 3177.47 3933.69 121.131 65.4209 4120.24
1438000 3074.92 3126.43 4062.88 107.883 85.0273 4255.79
1440000 3093.22 2999.23 4706.63 115.685 88.2893 4910.61
1442000 3086.83 2605.15 4914.01 133.32 60.9752 5108.3
1444000 3040.48 2674.42 4633.87 194.664 43.0932 4871.63
1446000 3089.84 2314.04 4743 184.595 29.98 4957.57
1448000 3081.88 2258.37 4907.95 258.789 22.3113 5189.05
1450000 3122.63 2476.34 4525.3 247.809 14.644 4787.75
1452000 3121.46 2745.3 4385.86 215.405 48.5722 4649.83
1454000 3160.98 2610.76 4444.43 239.479 32.4023 4716.31
1456000 3212.06 3163.76 4923.47 183.519 45.1675 5152.15
1458000 3171.92 3364.29 4922.71 214.315 21.2268 5158.26
1460000 3192.83 3170.51 5109.61 296.898 32.0839 5438.59
1462000 3212.17 3523.55 4807.82 240.965 24.0538 5072.84
1464000 3247.84 3268.03 5022.96 273.846 38.7959 5335.6
1466000 3257.77 3045.8 4858.36 163.941 64.1638 5086.47
1468000 3262.65 3007.79 4993.42 192.18 41.7989 5227.4
1470000 3222.71 3180.11 5294.64 145.345 48.6145 5488.6
1472000 3277.95 3596.02 5246.25 125.078 83.6781 5455
1474000 3244.03 3485.33 4887.12 136.138 82.2623 5105.52
1476000 3216.98 3387.34 4406.44 111.154 66.5672 4584.17
1478000 3270.1 4056.39 4916.93 90.5973 78.8828 5086.41
1480000 3221.4 4069.28 5130.16 122.003 48.1459 5300.31
1482000 3238.6 3636.91 5154.11 113.975 42.1883 5310.27
1484000 3194.25 2741.12 4945.27 192.205 71.9514 5209.43
1486000 3210.24 3109.08 4929.23 177.292 65.4277 5171.95
1488000 3210.72 3485.66 5004.21 117.873 65.8416 5187.93
1490000 3194.7 3604.81 5302.84 122.5 44.9789 5470.31
1492000 3215.57 3812.57 5346.18 82.5412 65.9914 5494.71
1494000 3172.52 3240.17 5134.13 125.726 33.2424 5293.1
1496000 3180.65 3468.38 5159.35 109.631 40.0592 5309.04
1498000 3162.36 3569.51 4755.79 111.107 60.5552 4927.45
1500000 3121.79 3608.71 5311.65 123.385 24.4596 5459.5
1502000 3098.87 3116.23 5299.01 117.719 28.3358 5445.06
1504000 3088.57 3318.12 4729.69 129.58 42.9147 4902.19
1506000 3058.77 2923.73 4481.51 187.832 36.1276 4705.47
1508000 3073.79 2468.79 4981.91 96.2761 54.9188 5133.1
1510000 3096.08 2959.46 4504.84 102.181 68.8349 4675.85
1512000 3105.28 2595.13 4444.94 134.731 92.7981 4672.47
1514000 3109.53 2410.94 4555.57 157.437 102.968 4815.98
1516000 3126.04 2486.13 3972.82 144.237 128.047 4245.1
1518000 3104.67 2086.79 4157.39 123.805 51.2976 4332.5
1520000 3109.87 2397.58 3551.39 214.823 47.8916 3814.1
1522000 3076.18 2030.45 3585.7 156.429 54.2344 3796.36
1524000 3100.77 2610.27 3435.98 117.376 67.073 3620.43
1526000 3067.88 2501.89 3306.08 164.315 64.1172 3534.51
1528000 3078.48 2527.6 3250.42 193.427 95.7348 3539.58
1530000 3116.28 2661.39 3197.65 204.999 135.877 3538.52
1532000 3114.21 2539.44 3158.24 192.414 171.002 3521.65
1534000 3098.79 2972.43 3269.43 215.13 110.288 3594.85
1536000 3067.33 3028.23 3231.39 261.422 97.7236 3590.53
1538000 3053.3 2840.68 3329.14 242.11 87.2633 3658.51
1540000 3045.14 3190.13 3232.61 221.265 70.6644 3524.54
1542000 3070.58 3232.33 3384.65 181.998 120.056 3686.7
1544000 3069.93 2920.47 2987.11 201.43 81.5715 3270.11
1546000 3072.56 3887.05 2935.21 178.057 66.3104 3179.58
1548000 3053.96 3524.42 2599.04 175.569 63.8785 2838.49
1550000 3110.77 3232.04 2582.32 182.103 112.222 2876.64
1552000 3140.34 3160.41 2826.2 169.213 90.888 3086.3
1554000 3130.01 3189.29 2848.46 159.313 118.755 3126.53
1556000 3128.4 2657.78 2529.14 148.243 99.5748 2776.96
1558000 3095.46 2855.09 2831.66 193.011 50.7073 3075.38
1560000 3053.1 2847.6 2656.16 216.145 74.3978 2946.7
1562000 3077.29 2917.16 2754.6 232.338 91.6668 3078.61
1564000 3080.65 3353.15 2709.15 156.871 96.3167 2962.34
1566000 3073.1 3095.33 2572.84 140.681 86.7761 2800.29
1568000 3053.23 2725.61 2828.68 186.679 84.6033 3099.96
1570000 3121.55 3006.29 2779.31 142.679 66.2724 2988.26
1572000 3100.34 3277.29 2838.16 171.603 69.4781 3079.24
1574000 3088.39 2918.78 2675.81 155.99 86.3304 2918.13
1576000 3088.48 3139.56 2811.63 129.925 80.3668 3021.93
1578000 3077.52 2867.51 2714.89 185.324 66.256 2966.47
1580000 3152.83 3266.42 2470.23 160.901 36.7882 2667.92
1582000 3091.9 3369.02 2309.82 234.974 28.4327 2573.23
1584000 3098.87 2997.61 2321.73 252.335 56.32 2630.39
1586000 3097.27 3226.37 2545.34 358.468 25.4898 2929.3
1588000 3093.73 2929.81 2385.92 364.614 42.2614 2792.8
1590000 3123.86 2910.11 2545.5 349.426 77.7866 2972.71
1592000 3094.91 2701.16 2365.26 293.057 106.668 2764.98
1594000 3123.59 2533.36 2396.84 355.55 84.4453 2836.83
1596000 3198.69 2484.59 2393.22 190.592 132.181 2715.99
1598000 3242.05 3083.37 2591.87 188.564 119.565 2900
1600000 3255.86 3123.28 2750.3 219.624 70.5869 3040.51
1602000 3253.7 2755.13 2880.9 173.718 147.105 3201.72
1604000 3278.91 2130.52 2426.84 245.595 92.0091 2764.44
1606000 3291.38 2455.47 2143.3 255.638 88.2558 2487.19
1608000 3279.65 2273.79 2157.86 317.065 109.966 2584.89
1610000 3274.36 2235.59 2270.37 345.669 100.936 2716.98
1612000 3286.42 2027.74 2296.97 312.102 100.542 2709.61
1614000 3261.6 2193.06 2280.09 272.488 67.4123 2619.99
1616000 3211.47 1999.26 2432.67 286.467 97.7837 2816.92
1618000 3233.99 2005.76 2304.02 234.446 114.853 2653.32
1620000 3228.04 2182.5 2161.22 160.74 122.111 2444.07
1622000 3217.02 2316.98 2317.24 144.465 119.878 2581.58
1624000 3207.14 2222.64 2797.57 185.976 91.0206 3074.56
1626000 3195.93 2212.53 2585.49 178.038 127.836 2891.36
1628000 3118.86 1942.72 2620.38 379.281 75.2429 3074.91
1630000 3137.53 2004.55 2365.12 378.216 61.2188 2804.56
1632000 3150.71 2072.42 2227.62 384.214 84.1129 2695.94
1634000 3101.39 1955.43 2188.62 360.047 129.386 2678.05
1636000 3144.87 2076.96 2262.09 357.545 124.233 2743.87
1638000 3128.67 2008.21 2483 347.654 126.185 2956.84
1640000 3094.1 1872.62 2513.14 348.794 101.821 2963.76
1642000 3047.44 2040.28 2191.37 384.078 111.484 2686.93
1644000 3103.7 1695.89 2220.09 359.899 100.431 2680.42
1646000 3130.72 1954.18 2239.6 324.722 94.6745 2659
1648000 3137.08 1953.99 2471.26 387.84 88.817 2947.92
1650000 3153.04 1976 3185.3 506.114 34.0291 3725.44
1652000 3173.49 2162.21 3026.37 451.301 76.1967 3553.86
1654000 3211.9 2072.11 3260.33 407.942 90.9783 3759.25
1656000 3201.83 2303.79 3366.1 295.854 78.3157 3740.27
1658000 3192.81 2198.79 3470.55 366.363 40.8231 3877.73
1660000 3156.89 2141.75 3531.94 397.97 42.2334 3972.15
1662000 3173.2 2538.2 3100.14 332.151 60.0131 3492.3
1664000 3167.45 2262.89 3027.2 303.619 52.6813 3383.5
1666000 3248.62 1995.04 3335.85 360.838 55.8795 3752.57
1668000 3302.39 2184.73 3385.51 354.249 77.1257 3816.88
1670000 3275.86 2338.83 3544.02 331.221 60.2586 3935.5
1672000 3244.68 2416.26 3334.61 347.583 71.5942 3753.79
1674000 3231.51 2670.79 3117.87 255.268 86.3409 3459.48
1676000 3270.64 2904.28 3226.4 299.101 50.691 3576.19
1678000 3227.29 3512.61 2887.11 240.753 52.9088 3180.77
1680000 3265 3943.38 3308.61 312.698 77.9616 3699.27
1682000 3269.28 3499.94 3312.49 282.947 78.8238 3674.26
1684000 3268.81 3007.13 3561.88 308.195 88.4338 3958.51
1686000 3259.48 2692.9 3204.98 354.348 104.438 3663.77
1688000 3269.32 2583.36 2836.31 365.798 134.194 3336.3
1690000 3269.34 2651.69 3273.99 331.124 154.043 3759.15
1692000 3277.06 2486.68 3302.56 393.162 103.25 3798.97
1694000 3284.33 2373.08 3004.82 261.083 106.946 3372.85
1696000 3311.48 2840.81 2745.84 236.918 102.101 3084.86
1698000 3290.26 3012.3 2757.95 276.697 103.917 3138.56
1700000 3261.1 3012.95 2433.32 281.11 129.19 2843.62
1702000 3306.04 3008.6 2462.5 306.99 99.558 2869.05
1704000 3315.06 3382.85 2345.77 405.503 87.4738 2838.74
1706000 3324.75 3006.01 2379.58 373.073 79.2949 2831.95
1708000 3300.51 2922.8 2298.7 284.317 92.5954 2675.62
1710000 3290.34 3067.22 2029.36 306.59 72.3358 2408.28
1712000 3310.07 3293.73 2177.64 268.907 59.6973 2506.24
1714000 3298.83 2631.18 2186.77 400.456 37.6589 2624.88
1716000 3323.72 2532.65 2272.06 394.088 59.8305 2725.98
1718000 3309.87 2460.33 2697.89 241.117 87.2256 3026.24
1720000 3286.13 2713.66 2583.82 272.581 52.7734 2909.18
1722000 3273.65 2642.21 2247.45 246.498 101.831 2595.78
1724000 3186.73 2204.16 2478.09 272.001 94.5376 2844.62
1726000 3128.15 1969.66 2902.74 201.485 65.914 3170.14
1728000 3103.53 2311.99 2961.52 181.171 107.458 3250.14
1730000 3032.98 2210.19 3037.81 311.505 75.6352 3424.95
1732000 2995.24 2025.41 2948.15 242.872 68.0204 3259.04
1734000 3036.22 1734.42 3545.99 300.792 45.1406 3891.92
1736000 3011.72 1891.31 3905.52 213.822 51.7304 4171.07
1738000 3021.81 1904.06 4027.82 254.564 29.4555 4311.84
1740000 3043.81 2505.2 3907.95 256.763 33.6987 4198.41
1742000 2996.71 2555.72 3653.86 223.03 20.7403 3897.63
1744000 2994.08 2716.03 3545.72 125.23 47.2744 3718.23
1746000 3048.43 2654.95 3678.98 199.167 53.9511 3932.1
1748000 3041.65 2349.68 3987.88 161.482 79.4289 4228.8
1750000 3027.33 2285.55 4000.71 248.229 78.2312 4327.17
1752000 3007.9 2115.72 3914.58 229.4 40.8288 4184.81
1754000 2949.95 2381.57 3816.84 245.031 41.3569 4103.23
1756000 2906.3 1981.64 3816.55 234.617 49.6275 4100.79
1758000 2937.79 1937.61 3853.27 317.592 65.5973 4236.46
1760000 2950.81 1722.88 3903.77 267.887 41.0437 4212.7
1762000 2943.52 2480.07 3989.15 197.903 73.8854 4260.93
1764000 2955.45 2154.77 3931.36 222.195 68.6089 4222.17
1766000 3006.68 2182.95 4270.87 246.504 44.1566 4561.53
1768000 2999.46 1904.41 4085.47 230.728 56.8579 4373.06
1770000 3042.62 2032.86 4417.71 251.005 70.4591 4739.17
1772000 3010.1 2088.52 4573.3 190.28 66.5778 4830.16
1774000 3096.84 2277.54 4557.14 172.556 114.154 4843.85
1776000 3046.01 2008.59 4105.74 176.58 91.5738 4373.89
1778000 3003.91 1890.8 3865.91 185.121 134.477 4185.51
1780000 3015.31 2515.15 3592.89 149.592 107.992 3850.48
1782000 2989.96 2204.93 3800.78 161.632 56.6558 4019.07
1784000 2954.03 2700.93 3991.49 217.098 31.9339 4240.52
1786000 2965.51 2725.33 3796.68 225.784 70.3709 4092.84
1788000 2967.95 2742.62 4181.36 200.74 72.0387 4454.14
1790000 2927.68 2494.9 4342.36 183.604 65.1589 4591.12
1792000 2974.42 2208.86 4088.82 133.2 61.696 4283.72
1794000 3008.58 2378.81 4584.82 98.5132 57.1355 4740.47
1796000 2980.29 2387.03 4896.96 162.08 53.4777 5112.52
1798000 2983.31 2314.07 4709.5 171.392 54.4357 4935.32
1800000 2975.58 2213.5 4610.66 138.402 90.7193 4839.78
1802000 2974.8 2171.1 4295.03 90.4306 52.5945 4438.05
1804000 2981.81 2249.9 4178.47 116.072 62.8642 4357.41
1806000 3031.14 2725.44 4050.64 145.913 95.5711 4292.12
1808000 3057.95 2838.91 4013.46 145.123 97.5083 4256.09
1810000 3035.71 3187.66 3823.89 88.671 70.3303 3982.89
1812000 3033.31 3188.84 3568.26 146.939 98.9366 3814.14
1814000 3061.39 2858.32 3426.33 191.795 84.5124 3702.63
1816000 3103.75 2496.89 3399.92 148.714 48.7832 3597.41
1818000 3099.31 2613.07 3169.08 148.395 62.6394 3380.11
1820000 3077.75 2648.52 3308.01 124.879 53.5368 3486.43
1822000 3034.36 2717.87 3192.17 112.008 79.789 3383.97
1824000 2995.19 2433.06 3163.71 155.214 80.4564 3399.38
1826000 2996.56 2349 3464.16 140.343 121.408 3725.91
1828000 2941.21 1977.12 3353.59 219.542 53.5482 3626.68
1830000 2911.39 2324.58 3119.39 225.758 95.2942 3440.44
1832000 2961.29 2514.15 3437 159.326 70.4958 3666.82
1834000 2923.67 2469.18 3071.51 196.785 76.3157 3344.61
1836000 2907.21 2450.77 2820.24 173.55 69.5506 3063.34
1838000 2923.24 2592.4 2796.83 196.843 101.036 3094.71
1840000 2921.18 2781.39 2969.23 211.783 95.6062 3276.62
1842000 2961.14 2937.08 2783.7 245.769 92.9429 3122.41
1844000 2888.97 3189.81 2708.15 241.113 96.2327 3045.5
1846000 2921.68 3075.35 2802.43 261.189 97.8419 3161.46
1848000 2899.38 3120.92 2868.45 196.567 142.776 3207.79
1850000 2886.23 2613.02 3197.24 262.219 131.101 3590.56
1852000 2869.9 2429.36 3010.43 276.784 128.332 3415.55
1854000 2836.51 2017.23 2812.63 268.518 99.4322 3180.58
1856000 2823.72 2006.86 2916.85 330.054 74.5666 3321.47
1858000 2797.78 2026.49 3341.35 314.363 59.3265 3715.04
1860000 2778.44 2199.7 3725.58 326.87 47.4434 4099.89
1862000 2742.71 2505.23 3498.57 176.827 79.2035 3754.6
1864000 2713.55 2904.67 3282.44 194.911 77.7113 3555.06
1866000 2778.71 3216.74 3464.46 270.207 59.1707 3793.84
1868000 2816.94 2810.55 3589.76 278.982 69.6635 3938.4
1870000 2848.49 2836.4 3506.38 386.806 80.7487 3973.94
1872000 2803.38 3143.66 3795.96 278.991 84.1181 4159.07
1874000 2804.96 2896.54 3874.23 299.623 90.4256 4264.28
1876000 2772.4 2853.51 3820.48 410.61 66.4832 4297.58
1878000 2769.36 2518.86 4096.9 454.172 80.1374 4631.21
1880000 2807.65 3101.43 3952.93 460.201 98.3607 4511.49
1882000 2834.97 3114.61 3632.54 445.035 139.498 4217.08
1884000 2858.27 3390.81 3254.34 410.886 126.45 3791.68
1886000 2835.69 3198.53 3192.68 430.125 143.76 3766.56
1888000 2846.69 2965.17 2933.91 553.609 116.483 3604
1890000 2866.47 3114.78 2609.05 617.905 102.095 3329.05
1892000 2857.38 2734.72 2648.41 412.911 89.9589 3151.28
1894000 2852.73 2685.49 2576.71 464.03 104.828 3145.57
1896000 2835.34 2943.55 2325.13 427.912 136.915 2889.96
1898000 2880.22 3123.99 2115.93 527.558 181.291 2824.78
1900000 2861.99 3356.83 2175.77 409.786 200.572 2786.13
1902000 2893.77 3411.45 2156.07 460.385 117.477 2733.93
1904000 2890.95 3552.94 2217.3 435.446 268.98 2921.73
1906000 2910.83 3663.56 2482.76 321.773 281.384 3085.92
1908000 2940.3 3635.49 2727.95 357.659 245.783 3331.39
1910000 2951.11 3568.12 3070.93 356.505 284.378 3711.81
1912000 2939.54 3707.33 2939.01 296.521 278.275 3513.81
1914000 2933.3 4179.82 2653.09 254.084 202.9 3110.08
1916000 2897.96 4076.15 2889.56 285.488 206.506 3381.56
1918000 2862.14 3797.97 2955.55 303.461 204.486 3463.5
1920000 2784.09 3727.62 2801.56 343.856 234.375 3379.79
1922000 2751.15 3854.83 2971.1 370.74 250.35 3592.19
1924000 2730.27 3185.8 2723.1 346.979 295.447 3365.52
1926000 2771.86 3136.63 2650.32 487.566 191.153 3329.04
1928000 2805.93 3464.13 2464.27 615.917 215.019 3295.21
1930000 2798.56 3503.76 2229.98 635.616 130.587 2996.19
1932000 2825.79 3220.22 2516.48 542.819 221.48 3280.78
1934000 2837.9 3164.65 2513.77 529.789 230.132 3273.69
1936000 2865.46 3263.12 2737.88 558.41 216.295 3512.58
1938000 2922.83 3320.84 2908.22 519.766 221.944 3649.93
1940000 2917.09 3122.97 2754.42 410.994 124.445 3289.86
1942000 2914.67 2963.36 2546.04 483.718 127.869 3157.63
1944000 2941.53 2836.48 2521.72 578.862 111.925 3212.51
1946000 2925.96 2979.26 2324.85 677.561 74.5464 3076.95
1948000 2875.88 3320.12 2415.69 727.281 115.092 3258.06
1950000 2903.27 3998.62 2571.04 720.005 110.187 3401.23
1952000 2978.1 3728.87 2696.82 683.866 82.5538 3463.24
1954000 2999.56 3575.83 2703 562.118 154.762 3419.88
1956000 2972.1 4412.59 2762.32 550.892 111.141 3424.35
1958000 2932.65 3638.99 2749.03 638.099 104.026 3491.15
1960000 2958.62 3131.77 2727.13 652.431 117.529 3497.09
1962000 2938.81 3248.06 2857.35 628.762 110.447 3596.56
1964000 2942.28 3523.09 2761.51 668.37 104.831 3534.71
1966000 2912.01 3218.84 2499.89 700.249 52.9612 3253.1
1968000 2948.57 3190.51 2555.79 607.487 64.4834 3227.76
1970000 2908.16 3720.39 2222.54 678.745 59.4906 2960.77
1972000 2889.89 3906.17 2032.5 630.832 91.5411 2754.88
1974000 2879.02 4346.79 1838.42 717.822 130.424 2686.67
1976000 2846.12 3912.73 1908.62 593.98 152.804 2655.4
1978000 2873.05 4051.96 1926.57 477.622 156.65 2560.85
1980000 2889.72 4472.44 1920.11 488.148 141.952 2550.21
1982000 2898.73 4436.05 2157.99 374.089 193.192 2725.27
1984000 2904.68 4335.18 2374.12 328.249 133.606 2835.98
1986000 2872.58 3939.18 2435.56 458.086 142.077 3035.73
1988000 2853.67 3635.82 2755.29 435.612 131.198 3322.1
1990000 2860.78 3274.6 2761.23 428.893 134.56 3324.68
1992000 2834.6 3218.27 2812.39 404.464 178.514 3395.37
1994000 2850.39 3335.56 2825.34 513.354 193.431 3532.12
1996000 2865.95 3115.93 2686.15 552.401 208.111 3446.66
1998000 2849.72 2993.38 2781.14 591.258 240.46 3612.85
2000000 2856.9 2595.87 2964.13 563.028 192.117 3719.27
2002000 2908.63 2744.46 2964.98 679.475 161.341 3805.79
2004000 2946.49 2391.91 2805.27 626.793 98.4662 3530.53
2006000 2942.84 2816.36 2679.48 600.632 80.5048 3360.62
2008000 2925.65 2442.79 2763.52 645.572 53.6831 3462.78
2010000 2952.32 2847.32 2827 578.022 65.3723 3470.4
2012000 2997.8 3239.16 2941.07 632.407 74.1166 3647.6
2014000 3012.17 2902.27 2953.98 697.738 65.7235 3717.44
2016000 3030.27 3156.97 3063.48 615.998 103.683 3783.16
2018000 2961.84 3525.98 3206.95 570.148 90.7915 3867.89
2020000 3027.43 4306.96 3361.43 557.971 77.3167 3996.72
2022000 3028.14 4281.96 3245.81 441.261 66.5216 3753.59
2024000 3018.71 4356.46 3169.73 442.375 140.597 3752.7
2026000 3039.4 3546.71 3445.77 277.319 80.3307 3803.42
2028000 3038.49 3780.73 3714 223.319 75.7453 4013.06
2030000 3034.65 3725.97 3661.37 186.666 138.508 3986.54
2032000 3016.85 3461.89 3528.32 240.512 93.3124 3862.15
2034000 2986.8 3437.64 3645.11 245.65 111.739 4002.49
2036000 2994.81 3378.13 3279.5 202.503 87.8718 3569.87
2038000 3003.88 3094.09 3204.87 309.27 64.1049 3578.25
2040000 3000.78 2674.07 2760.36 392.861 83.0062 3236.22
2042000 2966.06 3089.37 2565.79 321.432 67.731 2954.95
2044000 2956.5 2766.43 2719.99 280.242 59.5173 3059.75
2046000 3032.57 3086.11 2776.26 280.616 81.3207 3138.2
2048000 3008.64 3220.79 2800.44 497.643 81.3803 3379.46
2050000 2919.01 3369.54 2636.53 409.211 74.0101 3119.75
2052000 2891.36 3457.44 2317.95 432.707 82.8626 2833.52
2054000 2907.77 3212.76 2192.22 361.233 78.7787 2632.23
2056000 2891.98 3042.85 2497.99 385.918 145.606 3029.52
2058000 2911.77 2926.28 2383.58 392.509 154.568 2930.65
2060000 2902 3267.46 2178.33 495.026 241.453 2914.81
2062000 2929.08 3194.93 2562.68 504.306 204.174 3271.16
2064000 2949.44 3240.12 2539.82 566.955 154.548 3261.32
2066000 2950.58 2677.72 2655.19 526.128 127.765 3309.08
2068000 2952.08 2592.33 2469.06 427.364 154.339 3050.76
2070000 2948.8 2956.84 2219.41 439.49 179.416 2838.31
2072000 2941.46 2918.38 2200.17 387.949 233.229 2821.35
2074000 2972.22 3010.18 1953.88 434.117 204.878 2592.88
2076000 2940.12 3201.79 1936.44 368.624 176.237 2481.31
2078000 2934.67 3412.69 2032.62 419.287 206.796 2658.7
2080000 2913.02 2934.82 2113.52 495.584 248.383 2857.49
2082000 2914.13 2943.44 2555.94 460.158 157.304 3173.4
2084000 2907.43 2981.25 2376.47 513.892 190.651 3081.02
2086000 2918.45 2994.43 2806.68 490.923 111.005 3408.61
2088000 2937.88 3613.46 3037.84 466.926 97.793 3602.56
2090000 2974.5 3588.55 2880.11 488.088 87.2069 3455.4
2092000 3011.33 3371.5 2448.56 480.054 107.559 3036.17
2094000 3004.57 3387.17 2643.13 393.838 167.016 3203.98
2096000 3081.87 2896.82 2708.08 301.774 169.055 3178.91
2098000 3051.62 3416.3 2497.7 337.163 216.054 3050.92
2100000 3052.96 4323.19 2279.48 417.425 145.314 2842.22
2102000 3097.17 4154.34 2146.6 354.382 134.956 2635.94
2104000 3090.97 3800.6 2338.54 282.697 167.609 2788.85
2106000 3070.58 4196.83 2407.06 256.648 125.576 2789.28
2108000 3087.21 3531.64 2534.09 255.809 116.474 2906.37
2110000 3034.81 3858.7 2355.09 191.1 147.903 2694.09
2112000 2990.66 4000.54 2189.67 267.017 147.956 2604.65
2114000 3033.86 3817.65 2376.88 245.304 154.704 2776.89
2116000 3004.9 2956.06 2590.61 259.905 161.68 3012.19
2118000 2999.41 2769.54 2387.07 304.734 144.252 2836.06
2120000 3015.21 2884.15 2357.21 326.529 144.022 2827.76
2122000 3034.41 3309.55 2285.44 296.818 162.674 2744.93
2124000 3042.79 3105.96 2198.74 257.662 127.826 2584.23
2126000 3055.91 3184.05 2376.49 243.428 165.875 2785.79
2128000 3041.52 3182.12 2252.13 268.69 147.664 2668.48
2130000 3002.51 3835.46 2100.23 261.453 177.087 2538.77
2132000 3015.36 3787.61 1865.81 326.239 125.04 2317.09
2134000 2977.52 3368.11 1710.3 283.444 215.355 2209.1
2136000 3042.02 3403.75 1689.84 386.668 147.339 2223.85
2138000 2990.6 4119.05 1435.98 443.092 100.014 1979.09
2140000 2964.47 3881.33 1581.02 465.99 75.5187 2122.53
2142000 2930.3 3397.92 1521.22 556.78 96.3509 2174.35
2144000 2948.36 3104.87 1651.52 513.698 143.265 2308.49
2146000 2969.47 2805.8 1489.53 431.505 120.141 2041.18
2148000 2984.7 3504.31 1440.91 398.328 144.578 1983.81
2150000 2933.76 3461.82 1811.68 343.703 138.665 2294.05
2152000 2984.81 4042.95 1849.32 325.511 156.436 2331.26
2154000 2997.8 4379.41 2269.21 271.011 132.853 2673.08
2156000 3008.75 4275.18 2416.17 274.572 91.8568 2782.6
2158000 3092.51 3595.89 2381.44 244.944 124.353 2750.74
2160000 3072.28 3825.99 2472.94 197.355 110.157 2780.45
2162000 3084.45 3422.85 1976.3 230.722 147.25 2354.28
2164000 3063.02 4200.86 1934.23 245.261 83.2696 2262.76
2166000 3068.42 4204.94 1888.55 305.245 91.7344 2285.53
2168000 3081.08 3900.93 1936.85 364.156 62.5504 2363.55
2170000 3060.65 3533.75 1818.97 374.289 75.9929 2269.25
2172000 3044.58 3700.88 1894.15 346.903 124.221 2365.27
2174000 2990.95 2995.73 2035.44 282.437 200.615 2518.5
2176000 2957.41 3865.84 1992.85 308.282 173.03 2474.17
2178000 3029.97 4594.48 1877.64 351.719 114.539 2343.9
2180000 3057.5 4264.23 2358.63 314.097 178.428 2851.16
2182000 3073.18 4163.57 2449.18 276.158 189.645 2914.98
2184000 3080.84 3590.47 2516.34 285.919 168.053 2970.31
2186000 3116.12 3928.57 2487.18 351.803 164.36 3003.34
2188000 3116.28 4034.36 2439.79 359.372 170.493 2969.65
2190000 3133.78 4310.09 2411.38 443.772 122.878 2978.03
2192000 3072.8 3877.68 2417.07 498.632 90.9278 3006.63
2194000 3090.74 3471.23 2221.33 452.949 104.305 2778.59
2196000 3040.7 3592.65 1912.36 340.907 206.012 2459.28
2198000 3009.46 3461.13 1984.37 353.183 134.854 2472.41
2200000 3018.77 3623.7 1950.16 439.657 100.486 2490.3
2202000 2991.26 3089.52 2179.7 439.48 75.4779 2694.66
2204000 3051.02 3159.5 2178.63 468.887 122.955 2770.47
2206000 3007.22 3074.31 1967.72 594.646 69.0527 2631.42
2208000 3096.16 3103.65 2590.39 541.903 118.864 3251.16
2210000 3077.42 3584.86 2644.22 514.198 118.604 3277.03
2212000 3068.68 3463.78 2541.28 516.763 131.247 3189.29
2214000 2992.26 3346.04 2294.89 474.452 143.785 2913.13
2216000 2983.71 2700.22 2077.29 343.692 195.39 2616.37
2218000 3029.53 2488.9 1786.93 341.294 197.068 2325.29
2220000 3062.68 2540.8 1435.33 343.436 137.61 1916.38
2222000 3011.75 2690.4 1678.98 281.695 106.063 2066.74
2224000 2964.17 2566.59 1853.85 267.258 85.9821 2207.09
2226000 3022.71 2534.95 2044.81 266.431 86.941 2398.18
2228000 3021.05 2917.6 1876.48 290.961 57.0807 2224.53
2230000 3080.01 3233.7 1820.13 407.146 69.0203 2296.3
2232000 3108.09 3312.29 1699.53 310.144 56.0397 2065.71
2234000 3139.78 3328.82 1389.7 312.782 65.0356 1767.51
2236000 3126.78 3769.44 1630.5 370.093 49.8529 2050.45
2238000 3135.49 3771.69 1892.13 280.346 97.5149 2269.99
2240000 3140.51 3261.02 1751.28 214.289 52.5589 2018.13
2242000 3140.62 3125.2 1946.47 158.082 91.5367 2196.09
2244000 3122.02 3338.11 2034.76 188.773 97.1936 2320.73
2246000 3100.13 3362.53 1899.53 213.576 133.872 2246.98
2248000 3036.78 2591.41 1622.08 248.049 64.3692 1934.5
2250000 3000.48 3225.35 1764.01 231.965 97.0229 2092.99
2252000 3067.09 3526.92 1928.49 241.318 103.197 2273
2254000 3098.52 3563.15 2190.58 303.501 46.8069 2540.89
2256000 3109.49 3874.2 2319.59 207.508 29.1325 2556.23
2258000 3119.94 3529.8 2285.61 308.333 66.3758 2660.32
2260000 3115.14 3298.02 2388.09 292.643 94.5753 2775.3
2262000 3056.58 2736.04 2463.66 406.763 68.0789 2938.5
2264000 3071 2914.13 2583.43 375.663 89.8793 3048.97
2266000 3038.89 3151.69 2796.65 321.424 66.5919 3184.67
2268000 3014.08 3227.17 2586.86 389.901 77.3311 3054.1
2270000 3029.14 3278.12 2378.37 355.848 64.6419 2798.86
2272000 3042.52 3415.85 2531.74 344.241 74.7151 2950.7
2274000 3042.7 3422.83 2378.36 343.663 123.792 2845.82
2276000 3125.08 2883.32 1956.46 309.93 100.897 2367.29
2278000 3151.94 3619.57 1915.06 320.902 123.687 2359.65
2280000 3143.57 3571.75 1537.65 409.871 185.447 2132.97
2282000 3126.99 3723.28 1564.19 350.942 122.788 2037.92
2284000 3110.86 3668.47 1512.93 478.025 177.425 2168.38
2286000 3158.88 3691.22 1458.64 339.136 198.733 1996.51
2288000 3149.55 3397.74 1392.17 393.328 208.946 1994.44
2290000 3160.11 3504.56 1423.84 378.672 131.277 1933.78
2292000 3167.94 3093.79 1467.2 422.49 126.058 2015.75
2294000 3164.05 3949.31 1293.4 334.051 87.2935 1714.74
2296000 3156.19 3941.41 1280.25 442.844 108.364 1831.46
2298000 3173.83 3732.39 1370.23 373.212 117.408 1860.85
2300000 3159.6 4499.92 1464.22 345.42 89.0498 1898.69
2302000 3167.07 4585.78 1371.83 342.451 153.838 1868.12
2304000 3143.22 4342.73 1275.92 360.616 78.998 1715.54
2306000 3128.58 3723.09 1442.11 326.566 69.2092 1837.88
2308000 3156.69 3688.53 1192.45 210.036 132.673 1535.16
2310000 3142.84 4122.66 1292.72 270.785 111.358 1674.86
2312000 3151.2 3763.88 1093.9 350.442 99.8804 1544.22
2314000 3183.7 3535.05 1196.96 384.139 98.1431 1679.25
2316000 3250.11 3008.33 1295.36 311.785 130.276 1737.42
2318000 3253.34 3077.27 1280.54 285.675 130.665 1696.88
2320000 3273.88 3641.71 1282.37 311.383 74.0406 1667.79
2322000 3303.86 3796.41 1371.43 295.145 108.285 1774.86
2324000 3306.45 3406.18 1280.15 306.927 86.9436 1674.02
2326000 3323.69 3605.78 1398.43 332.472 183.553 1914.45
2328000 3328.72 3436.97 1314.48 372.693 160.186 1847.36
2330000 3257.07 3219.01 983.972 385.123 107.837 1476.93
2332000 3252.44 3551.6 1118.89 473.125 139.148 1731.16
2334000 3214.59 3880.86 1083.38 556.189 84.1804 1723.75
2336000 3120.54 4476.18 1181 646.904 86.6485 1914.56
2338000 3129.69 4208.36 1195.27 625.272 53.9112 1874.45
2340000 3084.13 3825.11 1240.76 483.864 101.112 1825.73
2342000 3104.46 3940.22 1390.77 444.225 65.9497 1900.95
2344000 3052.92 4153.62 1193.95 474.114 79.0013 1747.07
2346000 3108.15 3481.91 1484.75 480.428 70.4275 2035.61
2348000 3133.4 3524.31 1564.66 598.785 65.664 2229.11
2350000 3098.25 3742.68 1481.83 589.242 73.3884 2144.46
2352000 3076.79 3625.58 1548 496.705 95.1718 2139.87
2354000 3058.18 3527.78 1384.84 560.19 100.927 2045.96
2356000 3065.19 4098.13 1043.16 523.389 114.525 1681.08
2358000 3058.26 3880.34 1119.46 606.301 92.6175 1818.38
2360000 3069.48 3333.41 1248.81 728.91 92.7002 2070.42
2362000 3079.44 4051.28 1649.72 539.072 76.1047 2264.9
2364000 3059.76 3625.14 1557.33 637.314 85.5093 2280.16
2366000 3053.04 3958.85 1722.34 635.712 97.2065 2455.26
2368000 3076.89 3728.37 1606.24 645.789 73.3867 2325.42
2370000 3024.14 3444.94 1537.45 738.401 49.3758 2325.23
2372000 3021.12 3726.61 1384.16 698.847 42.8331 2125.84
2374000 3069.5 3696.9 1805.57 518.265 38.5455 2362.38
2376000 3050.11 3841.27 1824.58 484.961 29.3727 2338.91
2378000 3054.44 4133.77 1514.08 670.622 60.109 2244.81
2380000 2993.18 3823.23 1514.53 754.22 56.8767 2325.62
2382000 2984.17 3421.13 1699.48 780.694 74.6827 2554.85
2384000 3060.46 3653.81 1655.76 762.565 61.5945 2479.92
2386000 3038.21 3047.87 1711.06 1002.79 87.3518 2801.2
2388000 2990.09 2871.9 1726.95 863.446 64.5967 2654.99
2390000 3033.36 2478.04 1962.43 833.013 74.1584 2869.6
2392000 3021.46 3181.49 1864.84 831.99 92.1108 2788.94
2394000 2976.08 2591.98 1946.35 898.464 67.08 2911.9
2396000 2954.73 2646.38 1883.68 831.088 76.9542 2791.72
2398000 2926.5 2680.52 1757.32 966.944 90.361 2814.62
2400000 2873.45 2609.49 1460.9 903.997 88.8047 2453.7
2402000 2900.14 2536.21 1510.13 759.843 130.093 2400.06
2404000 2853.07 2808.35 1524.55 1081.81 110.218 2716.58
2406000 2859.74 2899.36 1533.22 868.449 99.7323 2501.4
2408000 2880.72 2901.51 1545.4 947.217 115.486 2608.1
2410000 2926.46 2542.74 1509.96 810.948 102.89 2423.8
2412000 2960.79 2990.74 1789.6 794.378 80.3549 2664.33
2414000 2916.72 3451.59 1878.89 801.797 71.5521 2752.24
2416000 2925.3 3525.84 1698.71 551.116 135.05 2384.88
2418000 2970.53 3262.07 1577.5 644.477 115.086 2337.06
2420000 2988.82 3275.71 1529.27 780.068 106.673 2416.01
2422000 2920.33 3603.96 1373.91 655.547 94.7604 2124.22
2424000 2906.23 3740.05 1337.97 664.222 97.8517 2100.05
2426000 2902.31 3399.82 1219.76 582.619 64.0232 1866.4
2428000 2904.16 3215.24 1198.4 549.703 113.253 1861.35
2430000 2915.25 3064.42 1405.68 578.763 94.3615 2078.81
2432000 2897.19 3594 1614.06 684.487 82.513 2381.06
2434000 2852.94 3103.27 1370.29 634.684 66.265 2071.24
2436000 2837.88 3135.32 1503.82 601.096 99.7733 2204.69
2438000 2836 3063.53 1459.96 555.926 65.2552 2081.14
2440000 2870.73 2812.64 1689.45 656.952 82.906 2429.31
2442000 2862.46 2981.33 1715.54 772.518 116.967 2605.03
2444000 2806.86 3059.76 1558.53 760.814 94.4218 2413.76
2446000 2801.46 3364.48 1696.23 734.879 115.644 2546.75
2448000 2751.94 3182.31 1597.94 662.853 117.602 2378.4
2450000 2778.3 3396.56 2019.16 675.61 103.195 2797.97
2452000 2753.56 3124.28 2009.91 618.282 128.376 2756.57
2454000 2778.9 2725.8 1894.07 621.556 108.356 2623.98
2456000 2727.81 2759.52 1960.2 751.039 58.2944 2769.53
2458000 2694.27 2848.8 1898.29 753.39 63.9119 2715.59
2460000 2638.15 2578.73 1618.36 636.187 51.5852 2306.13
2462000 2661.31 2708.42 1374.76 714.208 53.1754 2142.15
2464000 2703.17 3159.81 1420.07 667.025 52.8405 2139.93
2466000 2766.4 3067.89 1454.32 594.855 23.9438 2073.12
2468000 2740.57 3576.96 1264.16 656.112 33.8731 1954.14
2470000 2787.1 3322.72 1194.5 615.569 45.4939 1855.56
2472000 2747.95 3323.31 1306.9 626.823 52.6758 1986.4
2474000 2766.26 4086.82 1264.46 523.019 75.3703 1862.85
2476000 2813.7 3797.21 1520.27 566.781 72.8633 2159.92
2478000 2823.43 3598.51 1451.1 491.639 67.636 2010.37
2480000 2787.87 2958.91 1571.83 400.835 76.8231 2049.49
2482000 2762.03 2542.98 1512.3 457.486 92.698 2062.48
2484000 2787.09 2893.72 1739.65 449.484 131.084 2320.22
2486000 2743.2 2691.39 1541.68 426.997 97.7046 2066.38
2488000 2753.47 2344.44 1292.39 279.079 125.859 1697.33
2490000 2746.98 2442.06 1450.73 204.461 64.8459 1720.03
2492000 2763.69 2581.46 1154.43 233.503 119.066 1506.99
2494000 2747.45 2095.97 1280.95 250.491 135.759 1667.2
2496000 2761.26 2202.68 1354.06 352.532 130.239 1836.83
2498000 2726.32 2372.06 1373.76 367.443 121.228 1862.43
2500000 2701.06 2202.25 1502.38 355.479 97.7789 1955.64
2502000 2660.4 1557.04 1361.21 293.096 109.089 1763.4
2504000 2692.29 1850.16 1450.08 359.73 112.503 1922.31
2506000 2739.94 1926.91 1317.15 440.243 144.031 1901.42
2508000 2743.93 2077.07 1356.51 354.907 164.399 1875.82
2510000 2755.23 2084.71 1333.41 280.437 154.102 1767.95
2512000 2751.59 2306.44 1651.08 326.114 203.444 2180.64
2514000 2731.04 2059.6 1548.37 318.46 223.687 2090.52
2516000 2784 1878.72 1531.19 307.626 242.565 2081.38
2518000 2797.78 2232.53 1512.1 315.995 209.898 2038
2520000 2788.84 2073.17 1541.41 295.537 268.46 2105.41
2522000 2805.67 1948.7 1532.26 401.864 297.109 2231.23
2524000 2753.88 1975.15 1621.32 368.247 314.616 2304.18
2526000 2759.94 2132.02 1474.43 377.013 337.446 2188.89
2528000 2721.89 2539.72 1269.48 422.797 316.301 2008.58
2530000 2664.04 2286.82 1516.05 341.918 180.929 2038.9
2532000 2653.93 2382.17 1604.88 461.683 181.812 2248.38
2534000 2669.67 2299.16 1297.68 506.609 200.356 2004.65
2536000 2654.36 2381.64 1256.08 421.955 172.582 1850.62
2538000 2715.59 2337.23 1308.08 497.041 220.206 2025.33
2540000 2709.52 2640.99 1412.22 543.547 152.387 2108.16
2542000 2738.43 2641.93 1477.35 617.271 180.277 2274.9
2544000 2723.58 2369.47 1447.34 385.92 161.207 1994.47
2546000 2731.08 2059.42 1514.66 555.174 152.613 2222.45
2548000 2717.81 2307.56 1466.09 459.476 153.025 2078.59
2550000 2692.86 2309.99 1472.69 623.864 101.776 2198.33
2552000 2699.18 2474.42 1375.99 482.686 50.4502 1909.13
2554000 2746.5 2638.71 1520.72 590.492 88.6632 2199.87
2556000 2703.46 2605.76 1702.05 572.167 78.3157 2352.53
2558000 2740.07 2158.01 1949.83 494.136 49.8676 2493.84
2560000 2752.44 2651.03 1859.35 468.464 73.0798 2400.9
2562000 2753.6 2452.11 1520.3 544.598 89.0786 2153.98
2564000 2814.73 2325.24 1764.39 477.458 139.061 2380.91
2566000 2797.6 2848.95 1507.93 361.602 155.609 2025.14
2568000 2758.04 2028.38 1480.08 417.51 146.955 2044.55
2570000 2731.77 1982.92 1685.15 469.556 155.291 2310
2572000 2743.93 1962.15 2060.56 477.67 104.733 2642.97
2574000 2752.89 2228.87 1956.1 456.965 91.6619 2504.72
2576000 2733.66 2166.72 1906.49 525.175 120.312 2551.98
2578000 2738.67 2312.29 1909.91 650.206 122.836 2682.95
2580000 2762.06 2357.08 1815.62 634.584 98.8408 2549.05
2582000 2695.11 2661.06 1702.16 620.139 93.4682 2415.76
2584000 2672.27 2525.74 1595.62 604.497 109.077 2309.2
2586000 2695.73 2792.16 1663.91 573.511 94.9996 2332.42
2588000 2679.47 2872.62 1777.69 551.974 50.9871 2380.65
2590000 2714.34 2965.7 1877.89 528.406 92.88 2499.18
2592000 2643.41 2685.69 1992.44 433.914 75.5132 2501.87
2594000 2637.48 2335.66 1896.34 390.717 89.6769 2376.74
2596000 2713.91 2307.14 1982.59 587.84 52.0431 2622.47
2598000 2739.49 2517.86 1991.95 610.832 109.226 2712
2600000 2724.79 2304.29 1625.49 496.284 104.44 2226.21
2602000 2773.71 2398.21 1688.94 546.449 133.417 2368.81
2604000 2806.58 2263.92 1686.42 859.12 126.925 2672.47
2606000 2749.39 1775.84 1517.13 741.046 110.132 2368.31
2608000 2730.57 2141.84 1677.69 635.432 104.412 2417.54
2610000 2745.16 1989.56 1679.67 733.341 103.369 2516.38
2612000 2753.25 2473.9 1292.31 874.449 96.1822 2262.94
2614000 2725.93 2598.4 1144.1 801.484 93.0722 2038.66
2616000 2723.4 2322.66 1025.68 744.819 106.862 1877.36
2618000 2708.06 2584.26 964.175 906.378 94.2751 1964.83
2620000 2722.74 2530.7 994.044 870.283 98.7267 1963.05
2622000 2718.34 2318.13 1181.96 964.539 48.8442 2195.34
2624000 2706.04 2527.99 1176.09 989.922 68.4712 2234.48
2626000 2743.68 2346.98 1283.38 1268.83 39.1049 2591.31
2628000 2717.76 2428.76 1392.77 1111.46 52.2043 2556.43
2630000 2762.35 3063.04 1340.19 987.566 70.9701 2398.72
2632000 2727.36 2978.45 1412.37 724.663 56.7498 2193.78
2634000 2706.89 2997.91 1149 703.092 73.0899 1925.18
2636000 2673.68 2937.51 1220.82 627.151 64.7543 1912.73
2638000 2705.6 2976.13 1220.02 669.746 67.5285 1957.29
2640000 2735.09 2782.44 1138.48 758.636 68.4643 1965.58
2642000 2738.47 3135.33 1338.35 628.729 78.036 2045.11
2644000 2793.36 3415.65 1453.7 636.731 92.2573 2182.69
2646000 2779.93 3816.55 1303.83 641.642 72.2278 2017.7
2648000 2784.76 3589.18 1361.08 496.794 77.1221 1934.99
2650000 2832.77 3408.62 1454.73 490.185 89.8112 2034.72
2652000 2846.04 3193.35 1562.52 615.006 71.441 2248.97
2654000 2846.8 2831.57 1454.89 617.327 96.0143 2168.23
2656000 2840.25 2522.11 1834.78 537.242 72.459 2444.48
2658000 2819.34 2426.81 1535.2 450.589 135.833 2121.62
2660000 2744.38 2246.22 1470.34 494.562 162.534 2127.44
2662000 2749.18 2642.33 1452.15 642.372 106.635 2201.16
2664000 2736.27 2667.12 1514.88 620.996 114.802 2250.68
2666000 2749.5 2825.44 1604.64 516.163 175.84 2296.65
2668000 2722.38 2676.13 1326.08 615.469 221.328 2162.88
2670000 2758.37 2789.69 1245.53 597.093 149.919 1992.54
2672000 2757.07 2450.97 1285.35 515.602 221.139 2022.09
2674000 2732.36 2651 1351.29 671.874 211.272 2234.43
2676000 2739.24 2733.3 1454.65 751.294 214.135 2420.08
2678000 2728.55 2738.84 1351.71 665.907 188.114 2205.73
2680000 2693.16 2894.47 1415.67 809.661 199.178 2424.51
2682000 2724.95 3086.39 1763.45 718.545 144.61 2626.6
2684000 2762.58 3490.98 1754.82 810.515 118.385 2683.72
2686000 2815.19 3064.66 1798.41 771.671 130.275 2700.35
2688000 2832.74 2903.8 2193.97 895.916 87.8267 3177.71
2690000 2820.46 2378.5 2038.9 862.167 123.176 3024.25
2692000 2819.38 2187.93 2113.34 749.412 137.861 3000.61
2694000 2877.8 2177.15 2302.87 861.142 131.496 3295.51
2696000 2852.4 1899.59 2218.79 794.813 117.002 3130.61
2698000 2831.23 2317.4 2154.38 793.93 160.556 3108.86
2700000 2828.34 2271.81 2002.39 885.94 128.018 3016.35
2702000 2863.63 2369.63 1970.33 1089.46 83.6671 3143.46
2704000 2877.43 2322.11 1722.77 906.36 154.738 2783.86
2706000 2885.99 2865.05 1594.89 970.568 125.643 2691.1
2708000 2854.88 2826.37 1551.13 1081.32 85.217 2717.67
2710000 2826.47 2388.82 1281.48 1189.38 136.436 2607.29
2712000 2838.29 2559.97 1142.42 1018.85 89.1868 2250.45
2714000 2836.17 2727.52 1246.81 904.366 97.83 2249.01
2716000 2862.49 2489.27 1377.56 937.028 110.481 2425.07
2718000 2835.15 2276.81 1464.19 793.056 107.05 2364.29
2720000 2830.6 2003.34 1408.33 918.223 95.5557 2422.11
2722000 2836.28 2103.67 1642.94 864.502 58.7067 2566.15
2724000 2840.1 1855.95 1663.38 806.849 93.2894 2563.52
2726000 2809.57 2387.3 1592.55 802.198 75.0713 2469.82
2728000 2810.05 2420.01 1712.21 841.584 58.8347 2612.62
2730000 2821.37 2442.35 2010.87 896.016 107.269 3014.15
2732000 2841.97 2489.48 1937.89 934.672 99.1504 2971.71
2734000 2842.54 2403.22 1750.44 1069.5 79.1666 2899.11
2736000 2817.45 2465.62 1906.34 930.719 85.2095 2922.27
2738000 2795.47 2139.24 1616.07 1140.73 64.0313 2820.83
2740000 2817.27 2381.87 1742.78 870.951 94.8722 2708.6
2742000 2776.42 2460.13 2000.02 921.17 125.906 3047.09
2744000 2775.15 2762.51 2141.6 1011.41 138.733 3291.75
2746000 2794.75 2474.78 2396.67 940.874 75.0111 3412.56
2748000 2813.26 2756.54 2420.8 1075.03 43.1896 3539.02
2750000 2833.77 2624.39 2469.09 878.238 44.003 3391.34
2752000 2811.95 2604.15 2509.81 916.922 63.0469 3489.78
2754000 2803.29 2587.05 2828.11 1086.14 41.6134 3955.86
2756000 2777.97 2980.97 3018.18 927.406 27.4219 3973.01
2758000 2807.79 2769.04 2818.38 840.325 24.6309 3683.33
2760000 2839.82 2640.02 3165.05 966.188 17.4346 4148.67
2762000 2807.49 2141.63 3009.33 1062.62 33.1314 4105.08
2764000 2794.54 2123.11 2807.54 1020.73 53.4847 3881.76
2766000 2749.29 1639.37 3005.17 917.712 45.3574 3968.24
2768000 2723.58 1747.62 2885.88 1032.88 41.7088 3960.47
2770000 2724.74 1867.95 3141.79 712.594 29.2299 3883.62
2772000 2710.1 2596.88 2678.17 843.042 35.2131 3556.43
2774000 2722.17 2595.6 2244.07 795.387 52.5486 3092.01
2776000 2742.47 2493.12 2222.8 689.346 55.6132 2967.76
2778000 2756.58 2355.97 2226.19 585.825 112.988 2925
2780000 2752.69 2321.13 1976.37 555.969 113.257 2645.59
2782000 2789.43 2879.12 2131.11 469.94 160.632 2761.68
2784000 2785.09 2161.86 2100.87 453.469 142.771 2697.11
2786000 2774 2592.84 2189.09 400.573 147.802 2737.46
2788000 2799.98 2386.63 2209.68 478.79 77.5228 2765.99
2790000 2825.36 2622.28 2313.07 579.062 48.3286 2940.46
2792000 2834.37 3433.91 2367.31 443.968 67.9544 2879.23
2794000 2821.94 3718.12 2020.51 420.677 95.8536 2537.04
2796000 2855.28 3563.13 2189.94 553.786 44.3263 2788.06
2798000 2855.97 3645.1 2110.74 593.704 64.5654 2769.01
2800000 2831.34 3371.47 1961.77 688.335 46.5662 2696.67
2802000 2793.93 3329.72 1781.32 676.825 48.6864 2506.83
2804000 2741.42 3447.24 1754.9 723.019 66.6658 2544.59
2806000 2780.92 3355.79 1762.41 760.997 75.6333 2599.04
2808000 2736.63 2843.56 1873.19 622.015 63.3167 2558.52
2810000 2711.83 3186.44 1527.97 518.005 176.185 2222.16
2812000 2729.92 3674.04 1414.49 465.712 226.794 2106.99
2814000 2744.3 4018.13 1446.65 372.959 230.609 2050.21
2816000 2743.02 3581.98 1462.18 324.935 155.915 1943.03
2818000 2745.14 3106.15 1473.28 321.394 159.334 1954.01
2820000 2811.83 3366.25 1477.2 344.094 125.247 1946.54
2822000 2845 3811.54 1478.84 333.249 121.34 1933.43
2824000 2847.44 3317.69 1331.81 263.148 111.29 1706.25
2826000 2842.21 3392.37 1583.37 200.453 99.3411 1883.16
2828000 2852.29 3615.36 1475.64 233.553 174.545 1883.74
2830000 2838.62 3469.79 1682.52 346.302 119.741 2148.57
2832000 2885.95 3769.64 1657.53 464.447 99.9937 2221.97
2834000 2892.9 3756.08 1773.39 380.26 79.1732 2232.83
2836000 2904.97 3461.97 2136.81 370.677 96.5956 2604.09
2838000 2916.09 4236.61 2364.57 445.045 137.774 2947.39
2840000 2918.99 4017.95 2294.2 463.332 192.931 2950.46
2842000 2970.46 4833.06 2144.27 707.859 180.929 3033.06
2844000 2972.27 5085.8 1884.35 657.315 196.243 2737.91
2846000 2998.14 4991.07 1968.04 620.667 214.206 2802.91
2848000 2996.57 4821.54 1935.84 668.526 220.063 2824.43
2850000 2993.42 4407.99 1497.77 678.185 216.565 2392.52
2852000 2964.44 4289.96 1743.23 735.025 153.657 2631.92
2854000 2982.73 4520.98 1884.12 695.996 155.983 2736.1
2856000 2992.81 3855.63 1537.03 640.547 185.11 2362.68
2858000 2929.6 3504.66 1728.32 685.55 214.988 2628.86
2860000 2928.01 4010.69 1731.98 834.455 271.037 2837.47
2862000 2924.84 4316.12 1820.48 957.638 170.576 2948.69
2864000 2897.6 3922.26 2000.08 903.803 147.2 3051.08
2866000 2958.13 3870.95 1940.93 813.405 133.713 2888.05
2868000 3003.8 3907.42 1926.91 689.131 213.641 2829.68
2870000 3015.8 4085.51 1809.74 660.348 141.534 2611.62
2872000 3030.26 4283.38 1808.13 702.142 187.252 2697.52
2874000 2995.38 4489.45 1554.18 767.963 166.31 2488.45
2876000 2975.15 4349.96 1346.47 809.603 152.07 2308.14
2878000 2974.97 3931.39 1498.22 738.843 156.244 2393.31
2880000 2920.48 3597.98 1466.63 789.833 159.467 2415.93
2882000 2931.58 3504.11 1348.87 737.631 159.697 2246.2
2884000 2950.16 3638.32 1411.58 632.062 179.882 2223.52
2886000 2930.81 3455.23 1419.32 705.334 207.31 2331.96
2888000 2952.9 3401.61 1174.85 631.887 243.962 2050.7
2890000 2987.23 3329.24 1043.43 681.768 273.986 1999.19
2892000 2980.8 3568.4 1224.24 598.114 222.876 2045.22
2894000 3040.63 3148.27 1382.64 611.805 210.672 2205.12
2896000 3071.3 3482.2 1632.4 688.529 178.275 2499.21
2898000 3067.79 3586.43 1333.65 663.148 115.094 2111.89
2900000 3087.56 3975.4 1475.39 735.314 92.7644 2303.47
2902000 3068.31 4190.74 1250.71 780.834 130.764 2162.31
2904000 3037.57 3690.77 975.066 843.683 210.45 2029.2
2906000 3033.62 3527.1 1082.22 886.774 234.533 2203.53
2908000 3046.68 4032.02 1110.52 620.858 196.568 1927.94
2910000 3025.72 3549.92 1094.16 569.324 215.604 1879.08
2912000 3044.9 3930.27 1063.4 626.649 159.256 1849.3
2914000 2992.93 3755.15 1266.36 634.865 119.245 2020.47
2916000 2958.87 3264.19 1301.91 750.657 104.002 2156.56
2918000 2948.42 3764.06 1227 900.9 130.088 2257.99
2920000 3027.08 4321.21 1314.63 854.61 71.5325 2240.77
2922000 3020.15 4277.45 1262.79 751.1 78.5949 2092.49
2924000 2987.89 4492.84 1194.38 727.403 67.4092 1989.19
2926000 3016.56 3972.81 926.953 674.678 70.8354 1672.47
2928000 2994.47 4094.21 1084.87 543.614 92.7446 1721.23
2930000 3006.11 4700.45 989.825 430.844 140.664 1561.33
2932000 3012.54 4467.29 1018.72 517.281 138.176 1674.18
2934000 3018.7 4068.75 1261.56 524.586 89.7638 1875.91
2936000 3051.45 3605.54 1103.91 411.245 153.904 1669.05
2938000 3069.26 3297.2 1030.69 296.289 157.068 1484.05
2940000 3015.13 3174 940.527 246.242 180.936 1367.71
2942000 3038.5 2934.14 990.262 335.597 132.231 1458.09
2944000 3080.55 3664.96 1122.24 264.176 126.327 1512.75
2946000 3061.21 3457.31 1226.72 308.17 122.726 1657.61
2948000 3007.51 4080.13 1232.58 250.463 76.4883 1559.53
2950000 3005.44 4334.87 1154.35 261.57 103.241 1519.16
2952000 2976.18 4398.85 1291.75 419.221 110.012 1820.99
2954000 2962.98 4179.42 1223.18 363.572 126.485 1713.24
2956000 3007.57 3712.84 1392.02 629.493 130.893 2152.4
2958000 3022.74 3624.81 1326.06 629.85 97.8551 2053.77
2960000 3050.03 3984.66 1409.57 496.892 92.7151 1999.17
2962000 3068.77 4010.17 1637.09 389.39 66.8728 2093.35
2964000 3028.4 3862.1 1777.82 344.071 62.3582 2184.25
2966000 2989.77 3920.72 1626.92 413.425 83.3508 2123.7
2968000 2951.13 3476.51 1333.41 592.148 120.094 2045.65
2970000 2931.89 4005.73 1315.43 504.541 98.0219 1917.99
2972000 2976.89 4231.57 1381.36 613.778 117.303 2112.44
2974000 3013.2 4083.11 1345.09 566.415 118.817 2030.33
2976000 2969.8 4236.82 1301.41 583.932 121.105 2006.44
2978000 2967.3 3713.15 1327.77 642.088 78.5436 2048.4
2980000 2968.5 4380.66 1455.39 579.78 52.7117 2087.88
2982000 2996.14 4335.94 1450.82 389.011 53.1933 1893.02
2984000 3020.7 4254.68 1398.8 447.928 98.0628 1944.79
2986000 3018.35 4095.29 1504.61 587.559 155.526 2247.7
2988000 3047.12 4748.32 1524.46 467.509 96.4599 2088.43
2990000 3038.01 4505 1752.86 400.55 71.3701 2224.78
2992000 2981.16 4004.33 1560.27 331.935 66.2509 1958.45
2994000 2992.89 3777.07 1250.49 250.252 76.012 1576.75
2996000 3000.61 3977.71 1273.85 184.475 86.5967 1544.92
2998000 3032.89 4021.63 1519.01 207.419 115.081 1841.51
3000000 3013.07 3296.03 1277.79 304.682 106.979 1689.45
3002000 2953.56 3090.2 1257.95 406.367 115.979 1780.29
3004000 2959.63 3336.67 1028.32 324.85 121.531 1474.7
3006000 2965.14 2907.67 1062.81 348.412 143.327 1554.55
3008000 2987.2 2796.81 1077.64 424.756 152.089 1654.49
3010000 3025.6 3041.02 1073.98 361.196 99.5897 1534.77
3012000 3013.71 3174.98 962.146 414.549 145.282 1521.98
3014000 2972.02 3104.44 1209.1 409.009 120.367 1738.48
3016000 2985.65 3185.18 1290.51 347.769 138.568 1776.85
3018000 2953.29 3125.13 1047.73 422.16 237.23 1707.12
3020000 2916.83 2891.15 1053.38 293.602 200.7 1547.68
3022000 2902.93 3152.71 1120.24 305.391 172.896 1598.53
3024000 2836.22 2793.65 1114.12 256.912 168.037 1539.07
3026000 2880.62 2571.02 1014.45 320.483 94.478 1429.41
3028000 2857.87 2854.4 1144.76 307.915 122.882 1575.55
3030000 2854.56 2809.51 1314.58 331.839 137.593 1784.02
3032000 2914.16 3422 1259.64 415.245 151.86 1826.75
3034000 2860.71 3501.56 1384.98 301.637 108.615 1795.23
3036000 2862.87 3257.17 1335.21 401.712 198.005 1934.93
3038000 2896.3 2951.31 1405.21 428.151 154.676 1988.03
3040000 2866.48 2953.01 1340.47 412.604 182.51 1935.58
3042000 2904.7 3188.84 1366.23 341.388 138.309 1845.92
3044000 2866.69 3410.22 1236.73 391.611 184.197 1812.54
3046000 2864.12 3034.89 1265.57 350.397 191.918 1807.89
3048000 2853.03 3150.1 1311.4 292.288 159.958 1763.65
3050000 2838.79 2955.84 1592.58 428.122 114.638 2135.34
3052000 2846.53 3009.14 1587.14 557.017 116.583 2260.74
3054000 2910.75 2752.85 1606.07 495.444 141.336 2242.85
3056000 2876.5 3345.46 1487.29 628.926 176.785 2293
3058000 2879.92 2958.51 1432.79 736.244 119.774 2288.81
3060000 2889.47 2680.93 1119.05 611.472 145.449 1875.97
3062000 2860.17 2827.03 1157.66 680.281 108.742 1946.68
3064000 2915.5 2903.34 1424.94 626.247 104.725 2155.92
3066000 2887.88 2884.4 1612.91 392.174 85.296 2090.38
3068000 2948.06 2837.6 1729.84 278.023 76.7304 2084.59
3070000 3005.01 3346.32 1552.23 269.936 85.9695 1908.13
3072000 2954.06 3239.08 1555.21 356.255 74.0275 1985.49
3074000 2910.19 2539.45 1743.14 340.774 59.4907 2143.4
3076000 2940.23 3157.35 1785.03 328.838 61.0997 2174.96
3078000 2875.58 2262.42 1405.53 370.605 83.7878 1859.92
3080000 2878.66 2458.21 1407.2 282.493 109.218 1798.91
3082000 2940.85 2967.12 1435.38 247.741 109.417 1792.54
3084000 2871.65 2861.59 1443.31 314.061 123.232 1880.6
3086000 2856.42 3041.39 1569.22 393.941 39.4302 2002.59
3088000 2828.03 3008.98 1269.13 297.98 33.974 1601.09
3090000 2838.1 3172.89 1328.45 278.137 77.8542 1684.44
3092000 2882.84 3130.55 1387.33 215.28 98.908 1701.52
3094000 2865.23 3167.7 1305.7 175.671 116.089 1597.46
3096000 2809.78 3670.9 1267.77 186.396 153.364 1607.53
3098000 2823.86 3553.44 1458.3 324.133 83.3984 1865.83
3100000 2885.7 3101.48 1402.28 253.996 78.5229 1734.8
3102000 2899.59 3044.8 1170.24 294.869 111.064 1576.17
3104000 2839.86 3251.81 1372.45 217.428 123.006 1712.88
3106000 2836.21 3907.29 1381.96 244.94 114.753 1741.66
3108000 2813.17 3138.76 1340.71 289.789 198.931 1829.43
3110000 2783.47 3071.81 1376.9 261.821 213.041 1851.76
3112000 2779.36 3048.25 1457.74 210.28 191.67 1859.69
3114000 2787.48 3122.82 1312.41 238.558 189.069 1740.04
3116000 2775.91 2714.7 1299.21 274.023 157.151 1730.38
3118000 2783.53 2325.42 1327.08 366.164 219.615 1912.86
3120000 2828.11 2860.15 1072.13 264.101 146.65 1482.88
3122000 2778.79 3005.17 1180.17 327.175 134.841 1642.19
3124000 2856.61 2818.34 1259.41 415.231 169.72 1844.36
3126000 2883.82 2933.7 1361.79 363.676 161.749 1887.21
3128000 2907.04 3445 1264.07 261.397 177.637 1703.11
3130000 2883.66 3142.85 1048.98 286.868 127.909 1463.76
3132000 2885.71 2916.32 966.8 222.919 109.767 1299.49
3134000 2923.01 2664.64 952.007 289.833 179.755 1421.59
3136000 2936.83 3109.9 842.578 406.608 180.694 1429.88
3138000 2926.5 3147.52 781.184 304.514 147.942 1233.64
3140000 2924.54 3423.21 747.908 329.116 245.82 1322.84
3142000 2901 3067.51 696.905 351.966 209.206 1258.08
3144000 2850.71 2865.78 543.872 305.58 181.822 1031.27
3146000 2868.3 2889.51 547.267 313.286 277.442 1137.99
3148000 2875.74 3158.94 565.689 452.681 368.817 1387.19
3150000 2865.15 2962.05 666.14 389.005 241.246 1296.39
3152000 2910.5 2959.41 662.803 463.504 338.831 1465.14
3154000 2918.02 2763.93 603.025 462.093 279.44 1344.56
3156000 2948.5 2897.34 573.057 520.236 259.869 1353.16
3158000 2914.58 3264.39 700.084 475.386 149.595 1325.06
3160000 2962.56 2863.7 780.545 593.684 112.213 1486.44
3162000 2966.89 2505.24 814.719 590.633 38.4625 1443.81
3164000 3006.3 2954.48 726.262 538.541 64.0507 1328.85
3166000 2996.83 2412.43 843.779 603.886 58.5261 1506.19
3168000 2948.47 2373.65 957.034 489.511 92.6477 1539.19
3170000 2936.82 2993.88 1033.9 458.599 78.7562 1571.25
3172000 2911.89 2943.44 982.574 362.789 184.081 1529.44
3174000 2917.26 2602.78 862.195 362.832 253.723 1478.75
3176000 2948.11 2861.54 723.55 432.276 256.957 1412.78
3178000 2970.15 2731.71 821.233 325.494 241.274 1388
3180000 2974.97 2872.98 829.544 340.496 240.714 1410.75
3182000 2995.73 2645.67 877.569 413.683 211.421 1502.67
3184000 2936.39 2136.9 848.882 410.031 196.56 1455.47
3186000 2890.83 2369.8 808.287 322.654 155.442 1286.38
3188000 2915.95 2562.81 884.496 371.858 153.229 1409.58
3190000 2853.63 2698.33 965.2 324.452 169.001 1458.65
3192000 2842.15 2788.96 1068.52 357.349 155.786 1581.66
3194000 2831.89 2817.4 1038.72 478.211 218.599 1735.53
3196000 2814.2 2226.44 973.234 448.798 220.916 1642.95
3198000 2868.19 2197.68 919.901 429.84 244.085 1593.83
3200000 2841.5 2767.65 972.551 537.479 200.353 1710.38
3202000 2847.66 2816.36 981.163 623.028 124.611 1728.8
3204000 2859.04 3100.73 1124.53 672.858 120.121 1917.5
3206000 2800 3458.79 1103.94 570.3 121.768 1796.01
3208000 2849.55 3017.36 1019.46 549.204 167.584 1736.25
3210000 2783.96 3290.6 1116.35 555.808 139.271 1811.43
3212000 2772.46 2666.94 1143.87 532.013 190.482 1866.37
3214000 2767.28 2180.15 1035.15 506.307 159.345 1700.81
3216000 2798.24 2521.47 1244.2 654.261 257.096 2155.56
3218000 2736.83 2391.91 1103.02 559.024 129.394 1791.43
3220000 2780.61 2567.74 1215.77 642.267 91.4584 1949.49
3222000 2811.59 2672.96 1279.31 577.782 110.319 1967.41
3224000 2889.97 2400.87 1077.89 473.914 150.719 1702.52
3226000 2914 2124.53 1004.34 600.656 144.68 1749.67
3228000 2895.3 2458.76 1018.08 644.082 160.356 1822.52
3230000 2919.33 2573.18 1069.26 800.848 117.042 1987.15
3232000 2904.97 3086.73 910.777 840.885 117.461 1869.12
3234000 2902.51 3190.38 910.51 846.135 161.08 1917.72
3236000 2924.35 3009.19 907.573 763.021 175.541 1846.13
3238000 2915.28 2866 863.818 667.89 144.685 1676.39
3240000 2930.57 3234.31 739.999 547.449 153.767 1441.22
3242000 2946.35 3712.59 726.638 573.52 167.833 1467.99
3244000 2993.51 3287.02 781.374 419.744 164.204 1365.32
3246000 2993.37 2833.57 1044.38 353.597 100.06 1498.04
3248000 2980.4 2554.02 1115.84 342.349 84.4852 1542.67
3250000 2993.1 3336.11 919.182 332.137 156.17 1407.49
3252000 3039.13 3780.4 730.124 308.13 112.976 1151.23
3254000 3000.63 3157.87 811.37 312.423 80.5588 1204.35
3256000 3051.1 2922.02 730.042 307.263 103.816 1141.12
3258000 3063.68 3309.25 663.386 379.586 167.955 1210.93
3260000 3043.17 3312.07 616.478 464.546 164.669 1245.69
3262000 3039.64 2936.48 670.557 650.845 168.665 1490.07
3264000 3031.25 3216.69 854.325 701.765 119.979 1676.07
3266000 3030.36 2810.51 917.092 611.781 164.047 1692.92
3268000 3013.18 3332.79 799.149 482.401 180.607 1462.16
3270000 2973.99 3379.02 740.685 456.686 176.965 1374.34
3272000 3001.99 3253.93 741.156 385.857 154.662 1281.68
3274000 3020.61 3426.07 687.468 509.12 140.382 1336.97
3276000 3062.91 3476.41 811.735 427.936 134.306 1373.98
3278000 3076.95 3045.54 730.404 295.748 168.485 1194.64
3280000 3091.5 3060.72 860.92 503.184 116.852 1480.96
3282000 3077.5 2861.31 1054.16 482.766 137.626 1674.55
3284000 3085.22 3843.63 863.427 544.739 171.802 1579.97
3286000 3067.51 3455.31 963.241 568.568 231.436 1763.25
3288000 3046.26 3407.97 1038.39 575.722 241.923 1856.03
3290000 3014.15 3646.7 1026.31 545.114 224.164 1795.59
3292000 3010.05 3472.03 1011.71 546.208 292.715 1850.63
3294000 3063.76 3200.05 1016.61 614.238 273.42 1904.26
3296000 3045.6 3269.78 1163.46 692.642 230.477 2086.58
3298000 3017.93 3576.38 1158.78 609.747 262.203 2030.73
3300000 2984.15 3798.77 1148.18 607.431 260.089 2015.71
3302000 3073.12 3715.95 1271.76 706.245 195.145 2173.14
3304000 3030.69 3356.62 1380.37 763.74 163.938 2308.04
3306000 3032.32 3724.42 1176.44 793.509 136.339 2106.29
3308000 3006.77 4107.37 1099.35 717.59 150.444 1967.39
3310000 2970.74 3503.42 924.667 627.206 128.817 1680.69
3312000 2917.3 3836.87 1127.38 593.854 110.879 1832.11
3314000 2940.33 3511.05 1154.07 660.271 118.474 1932.82
3316000 2949.55 3529.63 1263.13 735.026 174.497 2172.65
3318000 2961.74 3902.76 1177.92 647.017 160.908 1985.85
3320000 2918.4 3387.8 1172.31 545.859 77.6209 1795.79
3322000 2946.62 3174.38 1324.09 558.508 89.4143 1972.01
3324000 2970.61 3582.55 1537.69 604.549 82.9824 2225.22
3326000 2975.03 4179.86 1250.9 835.221 91.4044 2177.53
3328000 2968.39 4359.56 987.094 948.773 129.579 2065.45
3330000 2960.46 3884.03 1136.37 807.03 82.9971 2026.4
3332000 3019.37 3906.11 1302.43 655.18 84.4037 2042.01
3334000 3021.99 3947.92 1254.95 581.904 130.135 1966.99
3336000 3032.68 4193.22 1348.74 630.159 152.92 2131.82
3338000 3002.33 4313.77 1069.29 608.438 111.389 1789.11
3340000 2982.06 4022.35 1123.98 561.653 144.76 1830.39
3342000 3015.63 3987.54 1091.44 484.137 166.268 1741.84
3344000 3000.24 3526.29 1153.18 373.955 155.583 1682.72
3346000 2988.38 3436.04 1079.57 370.506 115.73 1565.8
3348000 2969.43 3602.52 1003.92 432.459 131.758 1568.13
3350000 2950.57 3278.16 910.321 398.531 84.2343 1393.09
3352000 2963.09 3700.96 980.429 435.39 137.991 1553.81
3354000 2955.22 4333.85 860.714 346.342 115.832 1322.89
3356000 3007.07 3549.71 757.002 320.691 114.744 1192.44
3358000 2909.65 3581.47 687.935 260.42 127.904 1076.26
3360000 2889.08 4312.68 618.758 248.056 123.045 989.859
3362000 2885.1 3827.74 626.865 355.252 100.549 1082.67
3364000 2863.72 4258.46 628.53 363.208 153.992 1145.73
3366000 2895.85 3834.31 462.103 307.781 136.795 906.679
3368000 2882.99 3785.8 435.777 218.357 137.435 791.569
3370000 2904.28 2867.06 498.525 203.542 147.223 849.29
3372000 2912.35 3262.35 528.372 380.049 144.537 1052.96
3374000 2901.62 3781.69 451.579 421.39 203.708 1076.68
3376000 2887.34 4082.99 596.019 399.558 167.713 1163.29
3378000 2859.41 3698.28 595 414.553 133.471 1143.02
3380000 2798.45 3316.98 715.709 353.291 141.666 1210.67
3382000 2845.21 3370.64 730.471 322.238 184.25 1236.96
3384000 2883.89 3482.93 773.016 427.601 183.405 1384.02
3386000 2822.03 3552.94 752.77 494.765 236.761 1484.3
3388000 2879.39 4011.44 713.732 442.696 245.697 1402.13
3390000 2846.26 3374.07 660.83 490.033 248.534 1399.4
3392000 2833.48 3617.96 626.321 479.378 233.755 1339.45
3394000 2836.53 3949.22 577.082 475.437 139.098 1191.62
3396000 2811.96 3564.82 419.157 395.064 185.965 1000.19
3398000 2795.31 3899.78 456.819 343.041 202.108 1001.97
3400000 2850.63 3502.38 451.913 287.265 242.123 981.301
3402000 2790.68 3417.71 464.711 264.37 184.174 913.254
3404000 2743.35 3224.62 432.232 304.376 197.908 934.516
3406000 2773.62 3775.97 405.211 377.137 147.228 929.576
3408000 2717.68 3049.66 422.976 247.482 140.855 811.313
3410000 2690.12 2771.48 392.642 254.686 178.731 826.06
3412000 2766.19 3205.75 435.083 227.126 186.764 848.973
3414000 2786.75 3121.77 522.876 251.974 132.373 907.223
3416000 2791.3 3069 593.08 240.915 172.83 1006.82
3418000 2763.39 3467.95 674.042 227.78 156.517 1058.34
3420000 2758.37 3489.13 745.825 225.012 172.177 1143.01
3422000 2766.53 3054.53 852.527 271.015 77.564 1201.11
3424000 2762.1 3028.87 767.481 231.788 62.5448 1061.81
3426000 2812.14 3078.56 657.135 201.209 92.755 951.098
3428000 2791.65 3112.21 471.284 240.16 118.744 830.188
3430000 2856.57 3495.27 514.143 253.692 161.049 928.884
3432000 2844.94 3778.23 421.977 259.886 110.804 792.667
3434000 2896.16 3476.99 385.266 232.217 144.555 762.038
3436000 2845.04 3094.85 391.828 247.098 171.628 810.555
3438000 2846.37 3010.02 398.033 260.372 193.798 852.203
3440000 2852.75 3184.04 482.975 250.479 164.206 897.66
3442000 2804.26 2676.12 600.773 293.225 205.8 1099.8
3444000 2802.21 2861.56 459.561 328.085 235.202 1022.85
3446000 2823.32 2618.8 563.953 349.476 174.359 1087.79
3448000 2829.9 2833.97 684.147 292.236 170.881 1147.26
3450000 2788.83 2794.87 746.057 214.178 165.937 1126.17
3452000 2819.86 2660.93 626.249 178.195 146.338 950.782
3454000 2793.48 2777.79 706.656 259.019 164.454 1130.13
3456000 2843.02 2736.28 876.041 269.791 175.676 1321.51
3458000 2838.78 2751.4 961.818 246.078 120.01 1327.91
3460000 2826.37 3015.47 938.193 244.7 164.606 1347.5
3462000 2898.89 2940.59 791.364 313.776 102.301 1207.44
3464000 2919.3 2629.49 642.094 400.919 88.8748 1131.89
3466000 2917.56 3400.59 735.19 261.243 144.13 1140.56
3468000 2937.04 2769.16 894.042 277.741 171.981 1343.76
3470000 2922.4 2804.57 949.903 259.325 131.281 1340.51
3472000 2952.66 2980.99 853.512 365.001 97.3451 1315.86
3474000 2954.79 3020.65 870.147 320.821 76.7748 1267.74
3476000 2964.87 3505.85 1008.5 285.294 139.654 1433.45
3478000 2920.07 3407.77 975.338 258.535 172.663 1406.54
3480000 2921.06 3730.18 1137.62 257.29 184.054 1578.96
3482000 2946.01 3681.68 1178.51 168.34 158.467 1505.32
3484000 2903.48 3514.24 1233.47 213.569 138.549 1585.59
3486000 2931.03 3350.11 1160.81 219.13 199.772 1579.71
3488000 2935.04 3365.03 1003.85 204.33 137.276 1345.45
3490000 2922.2 3322.26 1272.93 220.113 126.798 1619.84
3492000 2922.15 3177.5 1289.03 315.17 121.509 1725.71
3494000 2905.99 3788.09 1376.98 262.064 123.099 1762.14
3496000 2890.34 3164.01 1511.53 216.648 98.0561 1826.23
3498000 2929.61 3162.89 1660.61 227.015 37.6942 1925.32
3500000 2943.67 3162.3 1402.19 175.244 89.0619 1666.5
3502000 2918.89 2962.17 1638.23 214.495 57.1812 1909.91
3504000 2929.43 3529.41 1842.33 200.959 76.8391 2120.13
3506000 2901.86 3722.06 1845.26 211.737 47.837 2104.84
3508000 2888.72 3635.95 1828.91 211.56 43.3522 2083.82
3510000 2920.23 3649.99 1875.39 245.931 70.7999 2192.12
3512000 2895.38 3438.09 2118.29 149.042 77.5662 2344.9
3514000 2915.94 3043.62 2030.39 215.657 50.2553 2296.3
3516000 2930.62 3086.65 2107.14 150.684 45.2254 2303.05
3518000 2923.58 3360.76 1852.84 128.254 55.05 2036.14
3520000 2863.82 3175.26 1897.17 87.9715 54.3151 2039.46
3522000 2893.77 3037.88 1766.59 127.684 74.5584 1968.83
3524000 2866.95 2889.77 1964.16 199.979 60.0933 2224.23
3526000 2910.34 3733.83 1917.08 192.146 38.8431 2148.07
3528000 2949.34 3254.91 1614.06 181.045 72.4652 1867.57
3530000 2920.03 2964.57 1679.08 180.679 64.7579 1924.51
3532000 2884.22 3217.82 1705.36 165.34 75.8522 1946.55
3534000 2924.63 3348.4 1814.3 166.33 89.616 2070.25
3536000 2910.53 3829.89 1768.81 155.148 44.0206 1967.98
3538000 2885.79 3651.67 1741.08 149.892 36.8621 1927.83
3540000 2854.67 3278.69 1863.72 159.666 33.53 2056.91
3542000 2850.34 3350.04 1698.63 154.453 47.8127 1900.9
3544000 2877.86 4111.96 1864.27 111.685 38.9982 2014.95
3546000 2885.69 3818.89 1716.75 142.125 18.383 1877.26
3548000 2832.47 4205.18 1751.73 170.666 31.9508 1954.34
3550000 2877.38 3939.31 1719.09 225.647 23.067 1967.8
3552000 2883.81 4478.38 1545.67 199.73 31.09 1776.49
3554000 2839.32 4300.85 1710.98 269.189 32.0983 2012.27
3556000 2856.83 3437.16 1517.76 273.825 30.9664 1822.56
3558000 2807.68 3934.03 1504.55 342.435 82.0945 1929.08
3560000 2776.04 4427.36 1310.96 440.308 74.1931 1825.46
3562000 2799.52 4121.56 1251.99 551.163 139.747 1942.9
3564000 2816.56 4392.87 1339.07 433.791 117.26 1890.12
3566000 2778.19 3703.41 1388.57 418.465 137.595 1944.63
3568000 2750.29 3792.94 1246.08 418.059 131.875 1796.01
3570000 2759.85 4325.56 1337.32 468.654 148.195 1954.17
3572000 2716.47 3946.19 1307.68 457.55 121.907 1887.14
3574000 2704.16 3367.34 1272.28 410.393 194.466 1877.14
3576000 2712.66 3567.47 1235.28 541.944 194.756 1971.98
3578000 2753.21 4028.45 1153.72 601.864 229.848 1985.43
3580000 2735.92 4002.22 1062.81 613.193 276.952 1952.96
3582000 2717.37 4069.4 1059.07 721.794 223.291 2004.15
3584000 2721.82 4133.53 1149.12 626.631 229.441 2005.19
3586000 2704.46 3865.19 1050.52 697.265 167.255 1915.04
3588000 2756 3480.79 1153.27 560.441 149.935 1863.64
3590000 2727.98 3641.52 1261.63 622.494 148.515 2032.64
3592000 2741.45 3894.06 1340.34 640.911 133.355 2114.61
3594000 2775.09 3632.92 1055.53 604.632 138.865 1799.03
3596000 2781.93 4293.63 1188.92 628.859 125.024 1942.8
3598000 2784.11 4144.3 1289.12 485.274 82.8253 1857.22
3600000 2773.09 4068.62 1340.3 603.81 88.7011 2032.81
3602000 2824.31 3460.99 1541.11 455.172 111.557 2107.84
3604000 2810.3 3907.32 1568.61 540.144 100.198 2208.95
3606000 2806.75 3977.7 1606.45 756.728 58.3093 2421.49
3608000 2806.07 3191.27 1708.34 860.889 50.526 2619.76
3610000 2763.72 3130.37 1975.8 962.787 72.3815 3010.97
3612000 2813.25 2782.21 1909.42 817.124 58.3279 2784.87
3614000 2768.75 2852.58 1924.22 852.639 38.9121 2815.78
3616000 2723.95 3068.97 1740.48 753.566 57.3191 2551.36
3618000 2758.49 3021.31 1696.63 745.339 25.8887 2467.86
3620000 2769.54 3444.56 1877.16 850.609 19.6682 2747.44
3622000 2795.37 3340.58 1882.35 689.192 28.4214 2599.96
3624000 2781 3651.01 1756.43 779.823 48.8623 2585.12
3626000 2739.22 3744.32 1562.28 728.18 67.3932 2357.85
3628000 2709.44 3808.67 1736.88 783.757 52.1282 2572.76
3630000 2785.04 3168.41 1904.96 733.617 28.0982 2666.68
3632000 2810.82 2756.35 2311.12 554.354 51.3636 2916.83
3634000 2796.19 3212.76 2007.34 664.787 68.9386 2741.07
3636000 2790.47 3159.5 1977.86 613.676 76.486 2668.02
3638000 2831.13 3811.37 1645.93 654.217 79.9969 2380.14
3640000 2808.91 3151.13 1525.64 690.066 123.565 2339.27
3642000 2759.6 2801.39 1648.68 634.209 74.2198 2357.11
3644000 2827.99 3436.19 2082.17 550.42 59.781 2692.37
3646000 2818.17 3142.51 1918.23 455.395 115.257 2488.88
3648000 2872.94 3266.93 2236.53 351.144 51.571 2639.24
3650000 2897.78 3707.02 2243.2 485.181 50.6127 2779
3652000 2839.21 3387.56 2299.95 415.431 50.7287 2766.1
3654000 2879.16 3178.51 2346.28 450.358 64.4522 2861.09
3656000 2893.78 3484.64 2279.98 437.86 29.432 2747.27
3658000 2858.91 3075.25 2173.2 519.633 50.7845 2743.62
3660000 2857.9 2961.33 2079.99 396.729 33.3402 2510.06
3662000 2870.86 4298.43 2449.27 631.572 34.3514 3115.19
3664000 2891.16 4206.66 2407.07 540.81 46.2788 2994.16
3666000 2856.7 4284.21 2378.31 574.291 60.1019 3012.7
3668000 2893.73 3829.9 2483.84 478.029 74.6863 3036.55
3670000 2889.75 3949.34 2280.25 517.672 67.5889 2865.51
3672000 2904.89 4256.14 2064.21 639.717 45.7069 2749.64
3674000 2868.95 4670.81 2132.35 645.013 44.4744 2821.84
3676000 2877.03 3992.9 2205.31 633.972 49.1134 2888.4
3678000 2904.08 3902.17 2264.75 609.844 122.726 2997.32
3680000 2925.49 3301.16 2417.56 485.38 54.9766 2957.92
3682000 2858.85 3339.68 2185.81 484.441 102.134 2772.38
3684000 2890.93 3415.14 2101.71 441.667 108.367 2651.75
3686000 2875.52 2998.68 2289.51 465.207 77.1058 2831.83
3688000 2840.61 3286.93 2202.54 572.543 56.5174 2831.6
3690000 2801.69 2786.38 2101.88 511.715 59.8418 2673.43
3692000 2807 2963.06 1948.9 429.753 81.0625 2459.72
3694000 2829.97 2564.13 1793.56 492.769 117.331 2403.66
3696000 2807.99 2440.35 1788.87 379.491 121.249 2289.61
3698000 2793.49 2440.31 1863.01 444.065 86.738 2393.81
3700000 2837.11 2646.33 1854.99 526.821 109.704 2491.51
3702000 2811.35 2271.66 1999.98 550.319 97.5253 2647.83
3704000 2807.35 2587.57 1971.62 590.749 98.1904 2660.56
3706000 2836.66 2866.14 2087.75 557.661 83.2809 2728.69
3708000 2809.39 2832.55 1781.26 597.522 107.973 2486.75
3710000 2828.37 2511.17 1822.17 488.373 79.559 2390.1
3712000 2773.14 2775.76 1505.14 513.872 67.6456 2086.66
3714000 2768.55 2673.98 1433 419.46 134.082 1986.54
3716000 2738.33 2638.13 1492.81 425.31 162.949 2081.07
3718000 2735.56 2070.66 1194.7 460.724 127.773 1783.2
3720000 2744.45 2649.43 1294.18 601.12 118.279 2013.58
3722000 2754.73 2521.36 1346.99 628.532 56.4719 2032
3724000 2764.37 2775.02 1446.77 716.392 70.3449 2233.51
3726000 2781.78 2843.03 1601.14 788.078 105.266 2494.49
3728000 2783.75 2818.18 1973.11 785.293 92.0325 2850.44
3730000 2796.86 2999.69 1894.3 716.793 98.6526 2709.74
3732000 2855.29 3347.24 1992.6 561.134 118.348 2672.08
3734000 2821.09 2971.96 1907.9 735.166 143.231 2786.29
3736000 2850.93 3214.43 2080.02 681.876 116.463 2878.36
3738000 2858.98 3169.63 2076.37 552.363 104.862 2733.6
3740000 2884.1 3622.73 2124.29 654.047 133.891 2912.22
3742000 2931.37 3281.89 1821.19 577.971 171.983 2571.15
3744000 2963.89 3196.23 1993.47 614.378 140.86 2748.7
3746000 2910.19 3246.43 2064.38 637.658 134.574 2836.61
3748000 2921.32 3376.01 2052.83 486.57 108.758 2648.16
3750000 2953.83 4012.28 2267.74 624.286 56.5113 2948.53
3752000 2980.35 3948.04 2053.22 700.784 48.0751 2802.08
3754000 2956.87 3845.52 1937.71 716.504 73.9448 2728.16
3756000 2953.33 3375.81 1799.19 823.998 51.0072 2674.19
3758000 2950.72 3156.22 1664.62 747.408 60.1811 2472.21
3760000 2982.1 3167.72 1650.51 726.125 53.1211 2429.76
3762000 2982.02 3609.44 1585.11 545.283 75.4976 2205.89
3764000 2943.62 3427.77 1537.36 452.326 88.8125 2078.5
3766000 2946.91 3682.2 1453.94 416.657 124.429 1995.03
3768000 2982.86 4177.74 1504.54 340.637 109.368 1954.54
3770000 3056.51 4101.92 1506.44 217.217 107.551 1831.21
3772000 3065.29 4027.18 1683.4 215.634 147.739 2046.78
3774000 3065.16 4490.38 1868.55 210.173 117.677 2196.4
3776000 3041.35 4357.62 1699.73 209.507 147.453 2056.69
3778000 3108.2 4416.79 1669.18 316.852 143.186 2129.22
3780000 3066.96 3460.8 1536.84 395.031 169.019 2100.89
3782000 3091.72 3362.32 1367.41 361.365 153.778 1882.55
3784000 3030.67 3580.65 1332.13 328.89 171.738 1832.75
3786000 3035.23 3749.26 1206.03 323.681 190.738 1720.45
3788000 3010.37 4059.38 1261.56 289.071 238.959 1789.59
3790000 3057.73 3931.45 1323.32 308.139 174.494 1805.95
3792000 3028.28 3630.82 1296.54 405.806 119.559 1821.91
3794000 3026.87 3470.32 1370.07 417.406 94.3773 1881.86
3796000 2994.02 3933.59 1379.93 285.658 94.3431 1759.94
3798000 3024.29 3186.66 1428.95 264.058 109.648 1802.66
3800000 3031.85 4021.08 1410.88 222.913 136.736 1770.53
3802000 3006.06 3609.47 1451.83 248.463 109.674 1809.96
3804000 3034.96 3440.28 1404.91 288.44 89.0845 1782.43
3806000 3015.87 3268.62 1529.02 245.422 101.175 1875.61
3808000 3033.25 3044.11 1383.35 265.811 100.819 1749.98
3810000 3035.02 3002.57 1556.26 223.705 138.689 1918.65
3812000 3058.77 3141.23 1601.55 179.826 119.642 1901.02
3814000 3073.54 3325.67 1664.72 133.175 96.8008 1894.69
3816000 3099.99 3354.24 1391.01 162.451 112.554 1666.02
3818000 3074.04 3245.2 1338.97 180.214 74.5576 1593.74
3820000 3079.77 3136.11 1376.4 153.14 68.6826 1598.22
3822000 3088.84 2914.92 1387.56 195.053 93.364 1675.98
3824000 3076.89 2961.2 1534.16 279.026 98.6701 1911.86
3826000 3102.8 2835.78 1615.18 200.055 64.7657 1880
3828000 3108.54 2916.07 1673.54 190.487 136.409 2000.43
3830000 3078.93 2912.06 1665.38 224.984 122.206 2012.57
3832000 3008.06 2465.9 1872.96 229.013 201.562 2303.54
3834000 3087.52 2890.28 1992.86 217.592 115.389 2325.84
3836000 3138.84 2828.23 2034.55 251.958 138.255 2424.76
3838000 3103.95 3381.51 2054.02 262.72 210.402 2527.14
3840000 3133.4 3203.72 2200.42 258.574 173.995 2632.99
3842000 3087.1 3054.48 2044.01 201.832 113.438 2359.28
3844000 3063.59 2967.98 2113.87 205.161 93.834 2412.87
3846000 2998.22 2842.54 2198.5 168.2 85.7179 2452.41
3848000 3004.06 2324.32 2404.04 113.675 75.5684 2593.28
3850000 3023 2403.94 1881.91 127.932 81.6393 2091.49
3852000 3051.85 3045.16 2009.82 125.526 56.2462 2191.6
3854000 3011.99 2557.73 1934.89 107.106 57.6775 2099.67
3856000 2992.62 2400.01 2023.42 124.805 63.651 2211.88
3858000 2971.01 2676.46 2211.71 82.2106 68.6344 2362.55
3860000 2912.8 2851.56 2327.04 73.8681 64.8562 2465.76
3862000 2920.71 3248.63 2230.15 128.783 37.64 2396.57
3864000 2866.11 3063.95 2033.59 156.444 76.4917 2266.53
3866000 2881.65 2698.41 2146.37 170.14 50.899 2367.41
3868000 2910.36 3216.43 2237.01 156.889 24.5841 2418.48
3870000 2867.1 3111.76 2294.42 228.472 29.8326 2552.72
3872000 2854.23 3248.15 2219 202.639 33.9244 2455.56
3874000 2896.79 2459.66 2267.85 210.387 58.3885 2536.63
3876000 2857.31 2788.77 2475.22 138.473 42.0767 2655.77
3878000 2888.79 3108.59 2533.32 180.512 23.035 2736.86
3880000 2873.22 2699.65 2407.59 169.008 28.1379 2604.73
3882000 2836.19 2663.69 2465.8 153.742 36.2166 2655.76
3884000 2851.8 2550.38 2585.27 109.511 39.2879 2734.07
3886000 2822.64 2847.26 2643.33 120.559 48.4558 2812.35
3888000 2763.97 3195.13 2581.39 125.1 77.03 2783.52
3890000 2815.27 2816.59 2509.17 107.746 53.9629 2670.87
3892000 2776.11 3260.95 2505.99 77.961 46.7642 2630.72
3894000 2787.81 3111.67 2658.35 112.398 28.4188 2799.17
3896000 2730.24 3102.74 2489.67 88.6488 33.047 2611.37
3898000 2751 2718.42 2830.24 117.557 35.4873 2983.28
3900000 2798.81 3114.05 3025.45 111.722 36.3313 3173.51
3902000 2823.8 3182.37 2591.64 132.371 46.531 2770.54
3904000 2887.47 2991.41 2423.41 129.941 83.1653 2636.51
3906000 2841.12 3506.15 2081.74 97.932 85.8227 2265.49
3908000 2885.23 3223.15 2083.95 136.496 102.995 2323.44
3910000 2929.85 2891.45 1916.76 145.514 130.954 2193.23
3912000 2951.94 3771.87 2023.85 147.05 96.3279 2267.23
3914000 2934.93 3027.18 1898.07 150.479 83.8516 2132.4
3916000 2973.63 2961.79 1618.58 187.072 97.4546 1903.11
3918000 2980.42 3244.53 1764.14 193.802 79.6939 2037.64
3920000 2996.35 3213.51 1921.43 152.88 65.7092 2140.02
3922000 3032.46 3357.03 1861.35 187.844 86.956 2136.15
3924000 3091.7 3389.23 1767.74 174.521 113.428 2055.69
3926000 3055.47 3644.57 1916.97 194.699 91.6403 2203.31
3928000 3026.3 2876.44 1943.95 147.4 93.0959 2184.45
3930000 2950.45 3246.19 1945.59 144.625 84.4418 2174.66
3932000 2959.07 3104.26 1730.85 103.022 96.1486 1930.02
3934000 2984.94 2924.36 2010.56 112.54 54.1178 2177.21
3936000 2988.58 2452.51 2272.27 86.8795 41.8708 2401.02
3938000 3004.13 2323.08 2244.45 91.6442 71.36 2407.45
3940000 3000.16 2784.87 2304.26 79.6892 70.7618 2454.71
3942000 2955.84 3564.73 2579.65 75.6749 38.2282 2693.55
3944000 2959.04 3843.81 2366.11 138.852 78.1145 2583.07
3946000 2969.23 4651.43 2495.07 103.987 58.6702 2657.73
3948000 3038.61 4372.44 2233.19 101.419 68.9965 2403.6
3950000 2987.3 3914.89 2020.14 94.5967 60.0953 2174.83
3952000 3009.92 3758.74 1805.06 80.3388 64.1728 1949.57
3954000 3009.17 3526.46 1828.34 146.733 55.8296 2030.91
3956000 2993.64 4254.46 1807.1 208.01 56.4714 2071.58
3958000 2985.86 3803.93 1851.32 185.629 71.6565 2108.61
3960000 3032.4 3844.89 1475.33 255.158 117.781 1848.27
3962000 2996.75 3694.68 1707.51 310.944 123.895 2142.35
3964000 2997.89 3639.93 1706.85 412.004 59.1573 2178.01
3966000 2999.9 3974.59 1632.64 428.774 93.3973 2154.81
3968000 2980.05 3262.48 1562.14 419.975 104.401 2086.52
3970000 2973.89 2883.64 1529.18 423.264 127.171 2079.62
3972000 2939.63 2938.36 1225.16 423.269 117.757 1766.19
3974000 2884.17 3204.66 1245.78 403.854 117.978 1767.61
3976000 2901.72 3404.05 1268.26 485.689 83.0513 1837
3978000 2877.19 3851.81 1334.68 422.318 69.5898 1826.59
3980000 2903.37 4234.66 1130.06 488.079 73.9194 1692.06
3982000 2849.93 4482.29 1164.22 398.753 59.649 1622.62
3984000 2927.9 3714.27 1234.05 311.953 82.9935 1629
3986000 2904.81 4003.32 1385.01 377.695 46.9921 1809.7
3988000 2893.34 3813.72 1246.63 308.706 63.8986 1619.23
3990000 2912.47 4192.61 1211.4 220.994 91.1434 1523.54
3992000 2906.4 4505.94 1322.91 214.815 75.9336 1613.66
3994000 2924.56 3921.63 1280.86 175.297 95.8407 1552
3996000 2941.53 4511.21 1534.77 186.156 97.2321 1818.16
3998000 2972.56 4447.3 1315 166.634 99.2137 1580.85
4000000 2964.66 4421.59 1260.42 236.085 119.191 1615.7
4002000 2953.08 4601.34 1141.55 242.209 85.5338 1469.29
4004000 2992.43 4313 1114.1 229.91 73.3827 1417.4
4006000 3005.44 4184.36 935.607 195.032 100.604 1231.24
4008000 2979.45 4217.83 780.133 197.322 90.304 1067.76
4010000 2934.16 4854.32 652.113 270.673 34.7736 957.56
4012000 2923 5152.52 746.344 269.026 65.3874 1080.76
4014000 2892.21 5435.07 774 257.287 67.3136 1098.6
4016000 2933.64 5486.87 646.125 255.695 63.5839 965.403
4018000 2895.44 5732.54 624.377 229.16 76.7346 930.272
4020000 2914.75 5161.7 787.923 307.275 62.5991 1157.8
4022000 2946.41 5544.06 859.466 302.505 68.0453 1230.02
4024000 2926.35 5759.1 989.668 246.397 75.5017 1311.57
4026000 2909.36 5196.03 752.483 289.038 72.4823 1114
4028000 2964.06 5594.09 828.155 218.426 109.461 1156.04
4030000 2956.25 5079.38 569.713 228.354 172.666 970.733
4032000 2988.41 5192.88 760.671 246.299 207.449 1214.42
4034000 2982.1 4511.17 738.568 280.212 163.928 1182.71
4036000 2926.97 4268.43 781.788 262.815 157.927 1202.53
4038000 2919.56 5000.52 619.709 329.136 161.669 1110.51
4040000 2936.51 5660.54 578.87 300.075 169.949 1048.89
4042000 2966.48 5111.47 559.112 304.341 234.979 1098.43
4044000 2891.48 5205.89 515.55 338.894 169.203 1023.65
4046000 2924.93 5368.72 599.473 358.961 151.352 1109.79
4048000 2920.45 5894 556.761 386.188 169.492 1112.44
4050000 2909.74 6265.35 516.563 367.531 115.997 1000.09
4052000 2975.6 6220.29 583.095 301.487 92.7258 977.308
4054000 2940.19 5571.66 657.007 286.242 87.8117 1031.06
4056000 2904.52 5441.21 714.236 323.458 57.2877 1094.98
4058000 2966.9 5526.42 753.411 437.424 58.3325 1249.17
4060000 2931.16 5850.22 709.96 407.54 93.9643 1211.46
4062000 2929.79 5751.29 975.027 334.957 117.482 1427.47
4064000 2921.94 5911.82 782.42 473.346 64.6666 1320.43
4066000 2908.52 5499.52 719.57 370.019 130.131 1219.72
4068000 2886.25 5874.52 721.205 309.739 88.7434 1119.69
4070000 2823.29 5741.12 655.367 265.488 50.4581 971.312
4072000 2809 5675.79 705.444 380.618 66.2383 1152.3
4074000 2831.31 5612.12 796.572 328.371 102.337 1227.28
4076000 2818.43 5415.25 770.348 276.811 101.042 1148.2
4078000 2823.46 4497.28 608.666 335.176 141.795 1085.64
4080000 2835.46 4937.33 619.608 385.943 144.099 1149.65
4082000 2863.83 4516.23 600.379 341.428 161.571 1103.38
4084000 2826.72 4730.76 596.222 310.215 111.13 1017.57
4086000 2841.82 4328.67 518.667 336.931 133.711 989.309
4088000 2861.38 4940.13 628.915 295.956 121.14 1046.01
4090000 2854.56 4446.54 493.915 208.465 102.074 804.454
4092000 2860.82 4765.68 492.349 250.648 118.474 861.471
4094000 2863.42 5457.97 479.857 195.09 90.8868 765.834
4096000 2845.19 5212.89 332.973 230.001 146.328 709.302
4098000 2813.47 5204.23 338.212 270.579 139.879 748.67
4100000 2795.09 4672.63 408.399 267.738 106.008 782.145
4102000 2813.71 4462.96 523.935 233.489 98.3006 855.724
4104000 2807.3 4592.84 566.592 258.354 79.3197 904.266
4106000 2841.87 4227.45 589.481 324.706 104.575 1018.76
4108000 2809.83 3734.97 473.05 278.12 77.4344 828.604
4110000 2826.47 3595.34 597.274 288.965 77.5659 963.804
4112000 2853.61 4085.92 657.261 265.841 43.9733 967.075
4114000 2857.73 5009.68 593.717 344.331 77.3351 1015.38
4116000 2853.82 4756.51 553.412 271.517 41.6907 866.62
4118000 2850.36 5043.18 523.411 232.875 57.156 813.442
4120000 2828.58 4835.59 550.052 291.732 56.9038 898.688
4122000 2826.08 4998.26 491.565 349.226 50.3371 891.128
4124000 2846.89 4766 536.591 318.6 50.5635 905.755
4126000 2839.06 4083.92 594.655 319.909 38.3653 952.929
4128000 2868.68 3964.7 597.552 274.53 54.3148 926.396
4130000 2847.75 3600.44 655.642 277.347 27.2264 960.216
4132000 2824.34 3813.3 543.283 286.338 37.7275 867.349
4134000 2796.1 3765.31 830.013 351.319 41.8259 1223.16
4136000 2803.03 3868.03 703.175 271.776 62.7963 1037.75
4138000 2855.44 4264.86 771.432 214.519 93.6507 1079.6
4140000 2871.54 3702.14 842.426 208.615 72.8808 1123.92
4142000 2907.44 3645.84 907.534 291.162 77.3344 1276.03
4144000 2936.54 3517.35 922.311 157.174 58.9554 1138.44
4146000 2876.79 3140.67 882.337 150.538 120.645 1153.52
4148000 2932.04 3602.12 927.052 175.365 122.971 1225.39
4150000 2963.6 3729.06 772.599 199.254 167.116 1138.97
4152000 2953.7 4307.45 877.508 214.732 110.83 1203.07
4154000 2928.49 3678.37 858.229 240.231 82.2318 1180.69
4156000 2906.36 3948.13 921.076 274.237 102.457 1297.77
4158000 2894.79 3609.19 665.124 317.407 55.3494 1037.88
4160000 2913.5 3703.1 744.405 235.543 57.5032 1037.45
4162000 2928.73 4184.43 872.915 259.484 64.4474 1196.85
4164000 2946.85 4879.73 864.979 226.52 49.1783 1140.68
4166000 2932.18 4842.31 801.391 213.979 51.4471 1066.82
4168000 2902.39 4856.53 787.9 131.369 108.72 1027.99
4170000 2894.14 5087.45 678.23 147.266 90.2064 915.702
4172000 2893.58 4783.28 727.403 131.3 79.4236 938.126
4174000 2870.59 4831.09 757.533 122.962 62.9759 943.471
4176000 2965.43 5899.8 800.331 162.59 105.7 1068.62
4178000 2948 5545.91 703.612 213.113 114.968 1031.69
4180000 2945.48 5668.05 707.721 242.155 116.367 1066.24
4182000 2957.94 5428.6 710.582 221.577 93.2093 1025.37
4184000 2984.15 6031.36 586.238 262.25 83.515 932.003
4186000 3009.64 5828.98 732.744 301.068 85.1346 1118.95
4188000 2986.26 5276.89 706.966 314.246 82.932 1104.14
4190000 3012.99 5849.49 696.732 404.08 157.255 1258.07
4192000 2999.88 5155.27 921.029 413.978 134.055 1469.06
4194000 2976.48 5166.6 962.886 542.856 112.343 1618.08
4196000 2941.21 4761.79 861.308 588.301 107.759 1557.37
4198000 2907.3 4947.52 761.905 489.385 95.8466 1347.14
4200000 2898.74 4743.44 697.72 396.122 154.439 1248.28
4202000 2904.79 4927.94 606.691 385.874 142.135 1134.7
4204000 2883.73 4319.78 702.648 364.091 182.66 1249.4
4206000 2888.47 4164.85 795.209 326.578 215.714 1337.5
4208000 2940.48 4440.94 685.845 358.183 241.391 1285.42
4210000 2948.39 3964.61 702.239 376.711 169.318 1248.27
4212000 2937.08 2973.01 637.549 308.049 247.032 1192.63
4214000 2991.97 3528.22 518.963 328.401 174.501 1021.87
4216000 2997.99 2970.48 516.064 235.82 180.919 932.802
4218000 3019.97 3289.61 601.051 229.121 157.257 987.429
4220000 3046.18 3585.89 654.641 295.689 162.268 1112.6
4222000 3043.17 3412.19 575.017 290.925 99.3208 965.263
4224000 3024.56 3640.19 534.566 304.058 124.093 962.718
4226000 3016.5 4077.7 750.895 279.394 105.066 1135.36
4228000 3030.52 3832.59 865.574 342.273 74.0528 1281.9
4230000 3090.6 4388.64 995.201 288.146 88.7821 1372.13
4232000 3091.59 5062.5 1194.51 224.066 129.851 1548.43
4234000 3027.76 5124 1024.05 279.724 112.308 1416.09
4236000 3008.61 5082.62 1037.43 320.777 87.3366 1445.54
4238000 2919.43 4202.35 1027.92 306.45 115.944 1450.32
4240000 2976.53 4890.38 1172.96 339.07 56.4833 1568.51
4242000 3042.07 5555.9 1188 336.588 56.7124 1581.3
4244000 3045.75 5555.51 1236.79 278.026 111.685 1626.5
4246000 3017.94 5149.08 1324.22 220.358 101.792 1646.37
4248000 3003.19 5555.46 1432.03 228.426 72.4789 1732.94
4250000 3003.51 6095.79 1308.37 273.948 103.096 1685.42
4252000 2968.95 5967.19 1502.33 273.184 67.3642 1842.88
4254000 2956.68 6212.71 1806.56 221.02 73.7584 2101.34
4256000 2927.22 6351.97 1828.95 234.536 51.3598 2114.84
4258000 2952.42 6499.6 2035.68 318.568 54.1217 2408.37
4260000 2979.81 5902.57 2239.73 335.703 152.469 2727.9
4262000 2944.25 5306.85 1819.72 299.06 117.511 2236.29
4264000 2931.82 6323.15 2016.26 298.101 90.9005 2405.26
4266000 2896.6 6233.9 1661.73 273.366 91.233 2026.33
4268000 2884.81 6395 1735.32 309.908 96.0761 2141.3
4270000 2913.44 5886.93 1713.36 222.905 66.0018 2002.27
4272000 2907.79 7124.26 1792.07 280.405 32.0794 2104.56
4274000 2856.88 6518 1675.69 333.945 72.7527 2082.39
4276000 2868.03 6435.97 1730.28 240.052 95.5454 2065.88
4278000 2795.85 5590.19 1798.78 214.275 79.584 2092.64
4280000 2858.97 5954.24 1922.85 205.666 46.1122 2174.62
4282000 2870.36 6903.29 1678.96 307.88 60.7851 2047.62
4284000 2908.65 6491.24 1720.59 265.641 66.8778 2053.11
4286000 2859.17 7104.9 1752.82 369.707 131.762 2254.29
4288000 2863.76 7894.12 1535.64 423.21 146.506 2105.35
4290000 2848.06 7779.66 1324.69 383.389 113.394 1821.47
4292000 2816.83 7308.29 1253.14 368.262 92.3941 1713.8
4294000 2828.59 7872.09 1444.47 342.409 93.4555 1880.34
4296000 2861.16 8288.86 1673.33 287.104 78.7703 2039.2
4298000 2843.22 8098.05 1616.12 333.64 56.6274 2006.38
4300000 2874.31 7601.98 1727.91 297.619 62.2979 2087.82
4302000 2835.52 7615.62 1636.12 326.519 60.8545 2023.5
4304000 2847.42 6905.26 1512.45 373.288 42.769 1928.51
4306000 2862.76 7249.67 1606.34 346.544 37.3517 1990.23
4308000 2843.32 6883.95 1491.48 338.723 45.7682 1875.97
4310000 2879.39 6726.29 1716.87 256.43 41.8629 2015.16
4312000 2913.14 6149.62 1685.64 220.575 44.4045 1950.62
4314000 2918.85 6355.22 1761.81 267.073 96.5494 2125.43
4316000 2907.03 6062.44 1718.77 323.199 90.4181 2132.39
4318000 2925.47 5409.02 1794.67 303.765 100.948 2199.39
4320000 2913.85 5389.4 1731.5 389.557 125.571 2246.63
4322000 2945.04 5436.92 1879.32 411.277 74.8803 2365.48
4324000 2966.01 5422.42 2131.88 347.294 71.7054 2550.88
4326000 2929.45 5777.78 2322.79 404.898 53.9137 2781.6
4328000 2937.36 6536.91 2270.37 358.335 74.8505 2703.55
4330000 2958.07 6123 2399.14 327.411 28.7025 2755.25
4332000 2939.8 5994.87 2586.14 299.243 49.8901 2935.28
4334000 2943.44 6339.59 2695.12 312.467 51.4512 3059.04
4336000 2985.11 6619.89 2831.75 264.321 70.2206 3166.3
4338000 2968.02 6678.12 2074.51 225.475 106.486 2406.47
4340000 2990.84 6299.16 1967.67 180.42 100.892 2248.99
4342000 3003.83 5978.56 2070.88 158.286 96.2925 2325.46
4344000 2981.12 6237.41 2085.6 227.591 79.2401 2392.43
4346000 2981.61 6512.6 2403.15 255.028 95.9405 2754.12
4348000 3029.42 6337.58 2485.37 257.613 85.299 2828.28
4350000 3003.51 6088.23 2356.02 260.031 81.9218 2697.97
4352000 2989.11 6459.11 2574.27 218.187 76.1807 2868.64
4354000 2946.84 6518.67 2671.96 170.581 88.294 2930.83
4356000 2927.64 6140.94 2950.71 219.235 82.4435 3252.38
4358000 2919.28 6364.07 3120.46 240.787 71.1252 3432.37
4360000 2909.4 6180.37 2951.39 175.871 81.0125 3208.27
4362000 2917.42 6194.68 3101.07 238.339 91.2607 3430.67
4364000 2956.67 5872.8 3221.58 202.646 93.4089 3517.64
4366000 2969.79 6692.61 3109.77 192.746 89.3143 3391.83
4368000 2985.93 6759.62 3414.77 200.352 89.0166 3704.14
4370000 3020.29 6763.55 3533.12 176.69 149.482 3859.29
4372000 2993.3 6765.47 2997.2 246.819 112.498 3356.52
4374000 2918.4 7486.94 2923.38 290.014 91.7471 3305.14
4376000 2925.09 8122.45 3205.98 238.539 105.798 3550.31
4378000 2916.69 7372.18 2910.5 229.064 123.223 3262.79
4380000 2918.27 7504.06 2676.37 277.671 114.858 3068.9
4382000 2926.17 7241.78 2401.45 327.835 101.002 2830.28
4384000 2907.74 6854.91 2686.96 313.835 97.1134 3097.91
4386000 2896.16 6828.99 2564.25 334.122 65.5068 2963.88
4388000 2894.75 6471.62 2853.4 380.571 37.3537 3271.32
4390000 2874.5 6122.53 2630.04 392.369 48.8119 3071.22
4392000 2872.3 5818.15 2484.5 515.896 31.3989 3031.79
4394000 2931.7 5912.3 2422.29 426.497 41.3554 2890.14
4396000 2938.58 5946.58 2226.09 521.852 33.9906 2781.93
4398000 2924.5 5371.29 2184.68 593.943 37.8473 2816.47
4400000 2960.34 6247.61 2039.53 520.958 71.1319 2631.62
4402000 2958.82 5372.14 1891.25 514.419 81.2374 2486.91
4404000 2992.68 5323.03 1641.24 702.808 41.5132 2385.56
4406000 2997.45 5120.18 1613.84 615.514 58.9301 2288.29
4408000 2979.03 5336.52 1853.43 397.964 129.414 2380.8
4410000 2944.87 5124.89 1653.77 433.668 118.952 2206.39
4412000 2913.17 5394.98 1391.57 363.941 179.647 1935.16
4414000 2920.26 5779.73 1631.97 413.136 161.413 2206.52
4416000 2963.23 5263.94 1683.43 436.999 150.734 2271.17
4418000 2962.24 5556.91 1620.03 395.232 130.672 2145.94
4420000 2934.13 5346.8 1861.8 316.576 111.725 2290.1
4422000 2904.26 5320.22 1852.3 350.562 160.406 2363.27
4424000 2883.44 5160.99 2021.57 265.817 210.483 2497.86
4426000 2901.37 4990.59 2300.49 325.134 134.525 2760.15
4428000 2908.36 5266.17 2679.64 276.722 154.967 3111.33
4430000 2875.88 5684.47 2848.73 306.976 118.199 3273.91
4432000 2944.79 5694.42 3096.31 372.439 91.22 3559.97
4434000 2909.05 5178.88 2927.49 405.63 98.0594 3431.18
4436000 2987.04 5698.95 3041.62 322.909 122.547 3487.07
4438000 2980.31 6018.77 3141.05 302.221 114.254 3557.53
4440000 3005.99 6173.24 2877.03 222.78 186.9 3286.71
4442000 3005.6 5703.43 2708.38 217.577 158.035 3083.99
4444000 3023.26 6293.89 3023.78 159.732 87.0612 3270.57
4446000 3043.44 5928.95 3159.48 122.616 64.9369 3347.03
4448000 3014.05 5719.92 3151.3 146.873 39.541 3337.72
4450000 3023.58 6213.51 2733.32 222.851 40.7947 2996.97
4452000 2976.69 5767.34 2701.09 207.469 72.3947 2980.95
4454000 3010.16 5708.34 2724.83 291.177 32.2917 3048.3
4456000 3014.52 5105.09 2638.83 235.467 51.2428 2925.54
4458000 2975.49 5191.61 2843.72 256.779 45.9153 3146.41
4460000 3012.16 4949.1 2716.27 296.282 30.2372 3042.79
4462000 3026.21 5200.4 2903.45 337.251 43.4138 3284.12
4464000 3057.49 4776.9 3077.04 290.9 62.8398 3430.78
4466000 3039.1 4561.88 2862.06 223.605 76.0078 3161.67
4468000 3073.3 5322.13 2793.73 288.375 137.342 3219.45
4470000 3056.41 5412.16 2778.28 411.894 159.043 3349.21
4472000 3031.56 5624.03 2371.39 468.194 160.756 3000.34
4474000 3014.77 6039.55 2230.54 367.427 154.707 2752.68
4476000 3017.06 5795.82 1970.44 327.692 164.62 2462.75
4478000 3067.28 5810.32 1910.37 309.088 121.045 2340.51
4480000 3041.12 5303.76 1746.47 354.185 134.334 2234.98
4482000 3010.26 5333.92 1867 290.701 80.5778 2238.28
4484000 2986.44 4660.41 1672.01 246.564 124.299 2042.87
4486000 2984.95 5603.76 1792.41 240.099 145.989 2178.5
4488000 3048.81 6516.45 1902.1 260.302 184.836 2347.23
4490000 3007.78 5857.62 1700.83 305.056 205.721 2211.61
4492000 3008.29 5720.69 1947.25 328.031 229.08 2504.36
4494000 3017.52 5594.55 1976.72 293.395 261.109 2531.23
4496000 3024.76 5232.37 2013.76 192.717 184.193 2390.67
4498000 3020.13 5728.8 2192.8 288.438 142.758 2623.99
4500000 3046.49 5567.88 2251.59 269.776 158.279 2679.65
4502000 2992.64 5250.19 2021.89 271.77 187.604 2481.26
4504000 3018.45 5924.16 2036.51 264.355 119.666 2420.53
4506000 2941.95 4603.06 1784.55 282.323 124.642 2191.51
4508000 2896.84 4327.15 1718.17 349.006 127.4 2194.57
4510000 2892.65 4927.01 1575.62 444.504 133.932 2154.06
4512000 2892.34 4577.85 1689.68 595.412 64.3249 2349.42
4514000 2916.96 5018.23 1767.92 537.621 69.0674 2374.61
4516000 2889.42 4974.66 1803.26 532.639 81.7236 2417.62
4518000 2889.06 4841.05 1636.76 541.52 57.8064 2236.09
4520000 2899.1 5406.1 1419.84 415.227 58.0768 1893.14
4522000 2932.13 5284.17 1264.53 501.91 67.755 1834.19
4524000 2880.06 5258.75 1289.77 492.55 83.4984 1865.81
4526000 2901.79 5261.88 1375.69 485.248 115.674 1976.61
4528000 2912.26 5300.68 1379.22 484.071 145.315 2008.61
4530000 2924.09 5454.16 1502.91 483.665 85.742 2072.32
4532000 2934.44 5756.58 1473.04 374.862 77.9665 1925.87
4534000 3000.68 5990.09 1608.16 298.64 139.696 2046.5
4536000 3054.52 6141.31 1734.02 378.176 129.431 2241.63
4538000 3016 5946.41 1875.83 433.523 67.7016 2377.06
4540000 2998.53 5955.48 1808.33 362.937 85.0946 2256.36
4542000 2983.71 5818.44 1943.86 335.997 44.575 2324.43
4544000 3005.33 5579.81 2083.55 211.58 76.6145 2371.74
4546000 2989.2 5236.25 2359.38 252.727 46.802 2658.91
4548000 2982.2 4615.39 2434.32 225.795 29.5162 2689.63
4550000 3017.33 4442.18 2703.21 163.101 89.1497 2955.46
4552000 2955.23 4326.83 2138.51 183.991 101.057 2423.55
4554000 2952.06 4510.02 2029.73 209.446 142.913 2382.09
4556000 2954.05 4573.18 1793.2 292.305 104.304 2189.81
4558000 2982.77 4295.17 1651.36 315.263 80.9414 2047.56
4560000 3028.09 3868.3 1480.59 311.547 146.991 1939.13
4562000 3016.39 4400.74 1313.29 297.673 105.748 1716.71
4564000 3024.37 5271.08 1134.88 217.988 180.7 1533.57
4566000 3041.85 5178.6 1156.73 293.432 207.136 1657.3
4568000 3064.14 5500.5 1153.34 342.397 192.333 1688.07
4570000 3055.61 4614.45 921.631 419.037 190.077 1530.75
4572000 2949.71 3785.07 903.137 507.899 194.854 1605.89
4574000 2935.18 3540.44 849.544 474.209 179.252 1503.01
4576000 2939.41 2937.02 895.018 452.811 164.052 1511.88
4578000 2965.46 2856.86 771.104 461.957 177.259 1410.32
4580000 2945.68 3329.83 795.03 408.35 192.106 1395.49
4582000 2913.35 3942.41 691.698 487.97 137.955 1317.62
4584000 2913.61 4092.7 858.311 469.665 130.556 1458.53
4586000 2940.97 3712.44 906.514 524.22 114.162 1544.9
4588000 2949.4 4010.03 787.552 575.405 99.0306 1461.99
4590000 2955.97 3559.76 817.567 571.457 118.349 1507.37
4592000 2923.06 4324.29 834.275 502.941 109.519 1446.73
4594000 2909.26 3664.79 814.775 579.359 90.7071 1484.84
4596000 2906.73 3204.3 767.117 439.69 85.4801 1292.29
4598000 2932.5 2821.64 859.785 510.586 78.7743 1449.15
4600000 2991.71 3067.75 850.805 423.462 104.869 1379.13
4602000 2974.32 3498.95 760.557 300.616 151.874 1213.05
4604000 2993.83 3212.64 956.022 324.982 177.105 1458.11
4606000 3028.8 3656.31 1020.8 426.069 135.058 1581.93
4608000 2982.18 2915.82 808.657 513.79 83.2795 1405.73
4610000 2979.49 3192.45 739.229 620.465 98.7652 1458.46
4612000 2974.79 3140 709.271 565.321 159.154 1433.75
4614000 2983.33 2892.72 789.067 620.32 87.362 1496.75
4616000 2982.07 2947.74 725.551 607.731 116.995 1450.28
4618000 2960.36 2747.68 740.131 527.658 135.934 1403.72
4620000 2999.78 2630.68 780.484 497.188 110.003 1387.67
4622000 3022.35 2849.59 761.718 474.035 79.5093 1315.26
4624000 2974.28 2913.99 628.253 400.596 91.0388 1119.89
4626000 2996.5 3181.07 688.811 413.742 97.6354 1200.19
4628000 3011.58 3103.23 738.33 352.92 136.616 1227.87
4630000 2962.94 3001.72 862.004 489.447 93.8028 1445.25
4632000 3001.95 2536.52 873.84 416.522 45.188 1335.55
4634000 3008.59 2922.12 771.634 355.66 49.7408 1177.04
4636000 3036.76 3020.35 878.552 398.362 47.3417 1324.26
4638000 3043.67 3481.41 790.739 305.646 42.927 1139.31
4640000 2995.94 3310.99 935.344 280.893 21.5733 1237.81
4642000 3047.26 2994.67 1072.89 250.255 39.7045 1362.85
4644000 3027.63 2704.78 952.311 370.231 18.8316 1341.37
4646000 3047.11 3070.51 928.04 345.175 42.0078 1315.22
4648000 3129.99 3016.57 874.085 402.468 48.9692 1325.52
4650000 3130.89 3126.49 815.278 438.643 56.5919 1310.51
4652000 3138.35 3360.98 890.832 439.119 85.8071 1415.76
4654000 3185.82 3353.03 963.352 406.274 86.6841 1456.31
4656000 3164.07 3048.83 1140.36 445.887 72.5019 1658.75
4658000 3089.2 3495.51 1136.14 376.305 31.1685 1543.62
4660000 3099.44 3409.82 1024.43 372.837 90.2521 1487.52
4662000 3064.92 3040.67 932.095 366.204 135.635 1433.93
4664000 3026.22 3228.28 881.249 327.751 99.3958 1308.4
4666000 3034.31 3559.51 953.481 425.137 113.438 1492.06
4668000 3088.84 3401.26 1126.81 383.161 122.741 1632.72
4670000 3138.1 3493.19 980.794 402.781 185.164 1568.74
4672000 3148.62 3459.58 943.599 297.462 127.286 1368.35
4674000 3143.58 2735.88 669.653 269.645 149.069 1088.37
4676000 3156.02 2400.92 819.933 313.51 129.26 1262.7
4678000 3165.77 2962.36 669.745 370.137 177.196 1217.08
4680000 3162.5 2807.58 666.105 303.868 131.665 1101.64
4682000 3154.54 3169.38 587.611 315.986 179.085 1082.68
4684000 3133.26 3147.81 582.898 341.189 185.383 1109.47
4686000 3092.23 2921.93 613.507 351.047 210.458 1175.01
4688000 3079.82 3133.55 619.069 293.751 191.364 1104.18
4690000 3093.19 3274.67 716.953 321.832 178.831 1217.62
4692000 3113.36 2769.4 675.179 419.729 188.334 1283.24
4694000 3127.28 2804.85 807.913 328.129 84.37 1220.41
4696000 3144.87 2900.4 645.629 401.47 77.0146 1124.11
4698000 3141.51 2630.27 626.535 353.724 109.93 1090.19
4700000 3176.67 2813.84 739.47 237.209 91.4866 1068.17
4702000 3147.89 3014.85 788.484 255.579 103.687 1147.75
4704000 3165.65 3098.22 816.844 284.306 104.368 1205.52
4706000 3180.13 2853.31 720.666 233.531 108.713 1062.91
4708000 3201.29 2620.14 848.107 288.992 47.3604 1184.46
4710000 3179.82 3218.98 879.262 247.314 30.3683 1156.94
4712000 3217.6 2929.45 887.404 318.192 43.1955 1248.79
4714000 3181.32 3197.34 871.137 345.434 76.9431 1293.51
4716000 3171.09 2742.01 773.891 330.538 59.8157 1164.24
4718000 3148.78 3280.12 739.774 221.409 84.8101 1045.99
4720000 3182.17 2876.46 715.463 371.469 78.2037 1165.14
4722000 3164.27 2468.94 804.007 360.675 100.239 1264.92
4724000 3164.13 2640.67 763.695 380.253 105.045 1248.99
4726000 3145.82 3213.04 765.88 366.31 168.1 1300.29
4728000 3195.29 3444.15 783.625 291.481 135.199 1210.3
4730000 3147.7 3445.73 738.776 302.531 106.335 1147.64
4732000 3172.36 3632.1 761.17 364.998 69.8128 1195.98
4734000 3161.43 3839.89 804.776 308.639 141.391 1254.81
4736000 3146.77 3625.27 742.29 288.745 216.139 1247.17
4738000 3111.12 3497.48 962.657 316.473 198.853 1477.98
4740000 3132.64 3830.57 1033.15 411.195 150.814 1595.16
4742000 3132.44 3770.72 735.62 422.874 163.35 1321.84
4744000 3124.88 3266.63 930.938 429.169 192.016 1552.12
4746000 3094.91 3202.68 1061.1 488.156 159.291 1708.55
4748000 3062.35 3315.88 1027.79 367.541 108.233 1503.56
4750000 3117.52 3606.66 1031.31 524.68 68.2977 1624.29
4752000 3129.27 3130.83 983.129 607.835 65.2911 1656.26
4754000 3076.81 2998.77 989.301 721.286 94.6819 1805.27
4756000 3115.31 3005.88 939.641 764.74 83.4058 1787.79
4758000 3057.38 3214.12 946.407 608.564 93.9783 1648.95
4760000 3074.6 3435.73 1119.97 745.25 42.2536 1907.47
4762000 3163.32 3673.54 1213.12 680.084 25.9616 1919.17
4764000 3170.87 3479.63 1382.49 614.074 48.501 2045.06
4766000 3144.1 3465.7 1259.84 673.172 59.2529 1992.27
4768000 3101.03 3589.53 1207.41 686.689 54.454 1948.55
4770000 3075.76 3137.79 1267.7 641.852 75.5543 1985.1
4772000 3101.29 3498.89 1269.53 571.411 70.5403 1911.48
4774000 3125.41 3678.75 1480.65 502.369 40.6568 2023.67
4776000 3190.85 3024.62 1454.19 476.508 80.8664 2011.57
4778000 3157.17 2996.76 1292.37 627.929 51.3571 1971.66
4780000 3127.29 3106.27 1378.27 544.67 82.4069 2005.35
4782000 3097.09 3152.99 1406.49 672.012 54.9722 2133.47
4784000 3077.88 3378.75 1396.95 503.043 63.2069 1963.2
4786000 3093.31 2939.84 1893.73 603.951 96.4194 2594.1
4788000 3112.56 3501.22 1655.93 657.277 152.112 2465.32
4790000 3103.37 3588.48 1741.91 579.544 122.452 2443.91
4792000 3100.85 3779.16 1508.48 593.488 93.375 2195.34
4794000 3041.14 3258.75 1661.4 605.359 58.7779 2325.54
4796000 3111.28 2999.77 1711.87 619.643 45.4349 2376.95
4798000 3122.26 2665.41 1546.04 589.445 56.1358 2191.62
4800000 3130.64 3321.59 1394.78 587.268 38.7754 2020.83
4802000 3072.28 3878.3 1334.25 571.114 47.7517 1953.12
4804000 3077.15 3537.84 1320.63 417.214 63.182 1801.03
4806000 3037.76 3606.45 1205.6 379.141 64.9371 1649.68
4808000 3063.75 3641.65 1214.76 398.519 73.1962 1686.47
4810000 3108.17 3857.38 1097.12 507.861 66.5648 1671.54
4812000 3134.01 3489.75 1094.23 517.727 50.2339 1662.19
4814000 3200.13 4508.88 1010.69 607.541 73.8803 1692.11
4816000 3160.62 4450.81 1116.09 573.717 91.1956 1781
4818000 3211.82 4516.39 1271.43 655.952 86.3222 2013.7
4820000 3218.63 3668.85 1214.12 522.059 81.9885 1818.16
4822000 3206.57 3515.99 1327.35 433.664 83.6542 1844.67
4824000 3200.29 3916.24 1281.73 461.209 52.91 1795.84
4826000 3215.77 3409.64 1263.8 443.232 26.9749 1734
4828000 3258.35 3166.88 1264.26 412.02 66.4778 1742.76
4830000 3200.1 3196.13 1367.97 383.274 44.6322 1795.88
4832000 3210.85 3299.51 1271.5 317.868 48.4771 1637.85
4834000 3294.75 3572.5 1376.16 316.271 56.0126 1748.45
4836000 3262.59 3502.76 1217.58 419.747 28.95 1666.28
4838000 3254.36 3935.59 1131.07 321.552 50.0617 1502.68
4840000 3229.41 4121.56 1083.83 414.079 98.7242 1596.63
4842000 3189.25 4060.61 1178.34 375.54 56.4808 1610.36
4844000 3255.66 3809.42 1294.19 387.766 44.4247 1726.38
4846000 3273.97 3740.94 1418.28 423.863 45.769 1887.92
4848000 3264.86 4314.84 1548.07 351.075 38.2229 1937.37
4850000 3233.9 3665.01 1335.91 378.296 19.9132 1734.12
4852000 3280.33 3079.08 1465.32 540.471 17.7078 2023.5
4854000 3285.5 3961.48 1676.63 527.125 21.6857 2225.44
4856000 3259.01 3769.19 1843.47 541.27 70.6169 2455.35
4858000 3225.31 4209.27 1595.09 578.968 60.3426 2234.4
4860000 3183.95 4061.37 1519.02 465.587 56.4397 2041.05
4862000 3169.81 4072.86 1534.88 474.437 36.9093 2046.23
4864000 3153.72 4066.37 1485.44 479.805 43.9765 2009.22
4866000 3218.91 3686.86 1434.21 566.591 38.9969 2039.8
4868000 3185.49 4034.32 1408.73 530.206 80.5229 2019.45
4870000 3222.97 3490.72 1115.92 517.26 139.421 1772.6
4872000 3197.95 3731.45 1304.46 404.555 121.014 1830.03
4874000 3174.61 3288.68 1196.52 464.402 196.15 1857.07
4876000 3157.27 3049.23 1082.95 452.094 218.248 1753.3
4878000 3185.81 3194.45 1182.47 440.024 204.925 1827.42
4880000 3238.52 3598.6 1045.21 540.431 210.043 1795.69
4882000 3210.47 2921.97 1213.53 426.82 189.54 1829.9
4884000 3265.22 3304.92 1179.49 535.129 231.678 1946.3
4886000 3264.71 3641.82 1168.42 466 280.576 1914.99
4888000 3281.59 3416.01 957.637 430.084 245.204 1632.93
4890000 3275.81 4165.5 1035.2 406.978 255.652 1697.83
4892000 3274.28 3904.43 1216.3 448.808 308.43 1973.54
4894000 3303.47 4378.05 1098.55 593.275 280.124 1971.95
4896000 3260.84 3496.84 980.492 766.726 244.741 1991.96
4898000 3252.76 3473.11 928.277 588.177 250.464 1766.92
4900000 3249.26 3500.2 939.434 724.837 287.808 1952.08
4902000 3257.4 3950.51 1050.47 811.83 260.382 2122.68
4904000 3199.57 4004.13 987.492 643.626 267.264 1898.38
4906000 3202.66 3613.84 1006.75 650.227 219.404 1876.38
4908000 3137.1 3300.13 847.784 563.712 241.613 1653.11
4910000 3099.22 3187.24 702.139 589.044 332.891 1624.07
4912000 3087.89 3349.22 714.733 675.76 273.847 1664.34
4914000 3099.53 3752.26 696.374 627.523 218.794 1542.69
4916000 3105.6 3658.34 833.487 648.626 235.418 1717.53
4918000 3121.75 3617.75 830.885 571.657 230.283 1632.83
4920000 3111.68 3750.18 936.871 557.465 295.811 1790.15
4922000 3140.4 3248.56 961.803 697.964 164.7 1824.47
4924000 3150.49 3221.65 862.231 736.374 173.069 1771.67
4926000 3142.49 3283.36 882.551 743.452 128.994 1755
4928000 3116.9 3194.25 841.588 648.902 138.548 1629.04
4930000 3114.51 3341.77 978.259 662.146 147.409 1787.81
4932000 3111.07 2415.56 899.789 768.864 89.1357 1757.79
4934000 3145.34 2490.61 928.039 810.112 104.1 1842.25
4936000 3146.89 2654.18 1145.17 876.175 99.0396 2120.38
4938000 3143.92 2529.63 1047.93 889.604 111.005 2048.54
4940000 3195.02 3043.69 1254.88 883.146 101.014 2239.04
4942000 3157.75 3235.1 1371.43 744.024 106.375 2221.83
4944000 3235.18 3512.63 1277.79 618.351 141.188 2037.33
4946000 3211.69 3284.06 1258.21 660.987 140.903 2060.1
4948000 3211.67 3333.02 1130.76 869.174 188.78 2188.71
4950000 3255.1 3870.98 1095.82 667.822 138.191 1901.83
4952000 3230.85 3786.09 1071.69 640.158 120.994 1832.84
4954000 3247.43 3817.53 1321.63 846.583 136.579 2304.79
4956000 3261.9 3840.34 1169.18 865.458 149.254 2183.9
4958000 3211.9 3523.63 1190.4 849.547 132.178 2172.12
4960000 3204.32 3893.49 1136.49 761.67 190.223 2088.39
4962000 3204.03 4276.5 1147.91 710.476 179.92 2038.3
4964000 3220.57 3970.35 1078.96 769.042 129.324 1977.32
4966000 3186.29 3508.55 1047.94 878.551 190.754 2117.24
4968000 3242.15 4210.18 1066.42 950.736 170.539 2187.69
4970000 3250.17 4227.83 1185.61 769.662 89.4331 2044.71
4972000 3287.57 4361.02 1224.94 838.337 114.675 2177.95
4974000 3314.61 4128.29 1134.67 845.422 97.9484 2078.04
4976000 3355.95 3497.1 1125.49 833.62 177.293 2136.4
4978000 3324.4 4038.27 1203.33 654.411 219.035 2076.78
4980000 3351.64 4381.6 1158.15 671.783 182.73 2012.67
4982000 3377.07 3926.93 1230.51 727.249 129.235 2086.99
4984000 3338.27 4038.85 1236.99 646.312 90.9149 1974.22
4986000 3318.34 4285.66 1192.16 699.294 86.6753 1978.12
4988000 3336.68 4806.54 1310.25 604.655 82.883 1997.79
4990000 3314.54 4083.65 1325.64 587.432 56.0651 1969.14
4992000 3303.2 4671.01 1204.93 555.338 97.8085 1858.08
4994000 3297.39 4880.13 1152.65 406.733 167.873 1727.26
4996000 3290.21 4674.13 1155.65 391.924 177.795 1725.37
4998000 3344.18 4821.37 880.139 629.809 190.276 1700.22
5000000 3254.08 4833.96 883.352 580.598 209.382 1673.33
5002000 3240.06 4690.98 843.314 590.842 183.804 1617.96
5004000 3158.55 4688.74 983.037 616.257 170.349 1769.64
5006000 3178.25 4581.08 1087.48 688.534 118.006 1894.02
5008000 3190.97 4732.68 1105.15 717.252 92.8027 1915.21
5010000 3152.43 4634.25 952.178 589.317 88.7457 1630.24
5012000 3176.39 5294.43 867.876 603.855 80.2734 1552
5014000 3225.47 4899.31 746.091 698.136 72.1258 1516.35
5016000 3216.35 5205.79 829.011 531.024 91.6151 1451.65
5018000 3211.04 4757.77 777.886 498.291 145.335 1421.51
5020000 3166.02 5083.87 748.498 575.473 192.948 1516.92
5022000 3206.59 4914.04 740.208 567.442 174.656 1482.31
5024000 3226.8 4580.16 883.102 424.597 199.596 1507.29
5026000 3207.28 5328.35 864.747 390.705 180.198 1435.65
5028000 3193.69 5376.15 1154.59 342.065 161.419 1658.08
5030000 3164.28 5118.85 1074.87 417.967 153.229 1646.06
5032000 3216.45 5236.96 1113.74 355.217 150.986 1619.94
5034000 3204.14 4665.57 1253.02 262.804 74.0569 1589.88
5036000 3198.34 4912.87 1116.97 326.366 131.825 1575.16
5038000 3237.35 4781.16 1253.28 304.021 161.637 1718.94
5040000 3217.57 5118.02 1251.33 287.648 169.486 1708.47
5042000 3212.23 4542.14 1060.53 385.621 108.904 1555.06
5044000 3215.06 4563.58 916.005 526.659 66.1961 1508.86
5046000 3200.24 4795.44 895.238 424.367 67.4948 1387.1
5048000 3251.92 5008.55 894.663 507.851 90.4512 1492.97
5050000 3233.4 4947.96 831.796 386.109 81.0207 1298.93
5052000 3203.51 4898.79 970.741 378.83 60.4126 1409.98
5054000 3189.73 5004.68 916.199 384.856 113.535 1414.59
5056000 3187 4866.24 919.575 410.689 108.331 1438.59
5058000 3189.07 5105.72 821.891 465.122 103.79 1390.8
5060000 3168.38 6112.37 759.402 412.356 76.6572 1248.41
5062000 3190.48 5738.76 690.979 488.91 90.5464 1270.44
5064000 3166.91 5048.97 615.84 480.134 72.4107 1168.39
5066000 3172.52 4675.91 692.639 487.227 41.8946 1221.76
5068000 3155.84 5152.09 667.199 416.468 47.251 1130.92
5070000 3199.55 5146.45 918.799 456.68 41.9973 1417.48
5072000 3183.45 4678.76 870.373 471.927 50.9159 1393.22
5074000 3192.3 4445.43 1164.27 478.125 72.5889 1714.99
5076000 3211.75 5039.04 993.403 349.843 104.201 1447.45
5078000 3202.76 4938.07 863.815 406.404 106.825 1377.04
5080000 3228.54 4654.78 973.042 435.727 128.766 1537.53
5082000 3296.83 5521.44 1030.66 479.052 140.679 1650.39
5084000 3253.32 5240.47 946.527 356.245 172.576 1475.35
5086000 3285.34 5728.99 955.004 377.961 177.306 1510.27
5088000 3304.33 5261.35 1103.44 479.08 129.411 1711.93
5090000 3274.9 5063.27 1115.89 520.716 126.197 1762.8
5092000 3301.91 5238.33 1099.25 502.188 176.784 1778.22
5094000 3291.13 5731.36 1326.04 453.913 129.395 1909.35
5096000 3280.25 5758.44 1283.79 500.323 209.625 1993.74
5098000 3318.33 5749.12 1261.21 426.935 127.484 1815.62
5100000 3318.77 5955.05 1112.36 470.272 108.499 1691.13
5102000 3264.19 5801.4 1241.95 542.42 107.136 1891.5
5104000 3309.04 5500.65 1231.1 623.496 151.199 2005.79
5106000 3352.79 5680 1261.36 698.542 142.416 2102.32
5108000 3337.14 6064.73 1229.34 638.521 134.231 2002.1
5110000 3396.43 5973.06 1398.25 418.263 165.931 1982.45


#<Rg^2>, err,  eigen1, eigen2, eigen3, Trace, anisotropy, aspher, prolateness
800 0.06 2993.47 165.282 2444.29 434.884 114.297 2993.47 0.506455 0.197071 0.538339


#Rg P(Rg)
21.5306 1.95618e-05
22.0306 9.78091e-06
22.5306 9.78091e-06
23.0306 1.95618e-05
23.5306 9.78091e-06
24.0306 3.91236e-05
24.5306 4.89045e-05
25.0306 4.89045e-05
25.5306 0.000117371
26.0306 9.78091e-05
26.5306 0.000264085
27.0306 0.000293427
27.5306 0.000518388
28.0306 0.00053795
28.5306 0.000811815
29.0306 0.000987872
29.5306 0.00125196
30.0306 0.001741
30.5306 0.00177034
31.0306 0.00205399
31.5306 0.00260172
32.0306 0.00267019
32.5306 0.00324726
33.0306 0.00376565
33.5306 0.00467527
34.0306 0.00510563
34.5306 0.00546753
35.0306 0.00642606
35.5306 0.00702269
36.0306 0.00709116
36.5306 0.00828443
37.0306 0.00818662
37.5306 0.00912559
38.0306 0.0092234
38.5306 0.00995696
39.0306 0.00953638
39.5306 0.0102797
40.0306 0.0106123
40.5306 0.0105732
41.0306 0.0112578
41.5306 0.0112969
42.0306 0.0123631
42.5306 0.012901
43.0306 0.0134683
43.5306 0.0144366
44.0306 0.0145442
44.5306 0.0150528
45.0306 0.0146616
45.5306 0.0151017
46.0306 0.0156397
46.5306 0.0162461
47.0306 0.0168818
47.5306 0.016471
48.0306 0.0173024
48.5306 0.0168623
49.0306 0.0171362
49.5306 0.0164906
50.0306 0.0171753
50.5306 0.0172046
51.0306 0.0177621
51.5306 0.017498
52.0306 0.0164026
52.5306 0.016784
53.0306 0.0167058
53.5306 0.0158549
54.0306 0.0159331
54.5306 0.0153071
55.0306 0.0155027
55.5306 0.0153756
56.0306 0.0156103
56.5306 0.015043
57.0306 0.0154832
57.5306 0.014867
58.0306 0.0146714
58.5306 0.0141725
59.0306 0.0138204
59.5306 0.0122946
60.0306 0.0121772
60.5306 0.0125391
61.0306 0.0122359
61.5306 0.0116491
62.0306 0.0115904
62.5306 0.0113361
63.0306 0.0116197
63.5306 0.0103873
64.0306 0.010045
64.5306 0.00987872
65.0306 0.00978091
65.5306 0.00896909
66.0306 0.00831377
66.5306 0.0081475
67.0306 0.00711072
67.5306 0.00731612
68.0306 0.00667058
68.5306 0.00652387
69.0306 0.0060446
69.5306 0.00544797
70.0306 0.00523279
70.5306 0.00535016
71.0306 0.00473396
71.5306 0.00448944
72.0306 0.00421557
72.5306 0.00443075
73.0306 0.00393192
73.5306 0.00349178
74.0306 0.00366784
74.5306 0.00334507
75.0306 0.00275822
75.5306 0.00283646
76.0306 0.00229851
76.5306 0.00237676
77.0306 0.00213224
77.5306 0.00187793
78.0306 0.00173122
78.5306 0.00143779
79.0306 0.00145736
79.5306 0.00141823
80.0306 0.000948748
80.5306 0.00119327
81.0306 0.000909624
81.5306 0.00100743
82.0306 0.000978091
82.5306 0.000772692
83.0306 0.000831377
83.5306 0.000674883
84.0306 0.000528169
84.5306 0.000635759
85.0306 0.000586854
85.5306 0.000694444
86.0306 0.000704225
86.5306 0.000567293
87.0306 0.000596635
87.5306 0.000704225
88.0306 0.000440141
88.5306 0.000567293
89.0306 0.00053795
89.5306 0.000557512
90.0306 0.00053795
90.5306 0.000459703
91.0306 0.000342332
91.5306 0.000283646
92.0306 0.000342332
92.5306 0.000293427
93.0306 0.000224961
93.5306 0.000146714
94.0306 0.00021518
94.5306 0.000254304
95.0306 8.80282e-05
95.5306 0.000156495
96.0306 0.000244523
96.5306 0.000117371
97.0306 0.000146714
97.5306 0.000224961
98.0306 0.000136933
98.5306 0.000156495
99.0306 0.000234742
99.5306 0.000166275
100.031 9.78091e-05
100.531 0.000166275
101.031 0.000136933
101.531 0.000117371
102.031 0.000234742
102.531 0.00010759
103.031 0.000176056
103.531 0.00010759
104.031 0.000166275
104.531 0.000146714
105.031 0.00010759
105.531 0.000156495
106.031 6.84664e-05
106.531 8.80282e-05
107.031 5.86854e-05
107.531 5.86854e-05
108.031 6.84664e-05
108.531 3.91236e-05
109.031 6.84664e-05
109.531 5.86854e-05
110.031 6.84664e-05
110.531 6.84664e-05
111.031 1.95618e-05
111.531 6.84664e-05
112.031 2.93427e-05
112.531 5.86854e-05
113.031 7.82473e-05
113.531 4.89045e-05
114.031 3.91236e-05
114.531 9.78091e-05
115.031 5.86854e-05
115.531 7.82473e-05
116.531 2.93427e-05
117.031 2.93427e-05
117.531 7.82473e-05
118.031 7.82473e-05
118.531 2.93427e-05
119.031 4.89045e-05
119.531 4.89045e-05
120.031 2.93427e-05
120.531 9.78091e-06
121.031 9.78091e-06
121.531 3.91236e-05
122.031 4.89045e-05
122.531 5.86854e-05
123.031 2.93427e-05
123.531 2.93427e-05
124.031 6.84664e-05
124.531 4.89045e-05
125.531 1.95618e-05
126.531 1.95618e-05
127.531 9.78091e-06


#VARIANCE OF THE MEAN OF RG OF SINGLE RINGS (0 if all same mean, >0 if locked in different states) VS OBS TIME
#GIVES TIMESCALE OF CONFORMATIONAL RE-ARRANGEMENT
#Tobs Var=<(<Rg^2>_Tobs)^2>_n - (<(<Rg^2>_Tobs)>_n)^2 Mean=<<R_g^2>_Tobs>_n
0 0 0
20000 1.72066e+06 1.40675e+07
40000 1.56371e+06 1.35577e+07
60000 1.53698e+06 1.31893e+07
80000 1.5246e+06 1.29352e+07
100000 1.50126e+06 1.28277e+07
120000 1.50014e+06 1.2624e+07
140000 1.4641e+06 1.22271e+07
160000 1.39551e+06 1.17801e+07
180000 1.33832e+06 1.14952e+07
200000 1.26695e+06 1.12184e+07
220000 1.21496e+06 1.09742e+07
240000 1.17585e+06 1.08025e+07
260000 1.1355e+06 1.06159e+07
280000 1.09411e+06 1.04542e+07
300000 1.0584e+06 1.03118e+07
320000 1.02434e+06 1.01744e+07
340000 985920 1.00385e+07
360000 957143 9.93842e+06
380000 936935 9.89322e+06
400000 916242 9.85531e+06
420000 899408 9.83962e+06
440000 891745 9.8309e+06
460000 880137 9.8374e+06
480000 863721 9.83067e+06
500000 839633 9.80625e+06
520000 813464 9.79173e+06
540000 786410 9.75628e+06
560000 764856 9.6954e+06
580000 747452 9.63715e+06
600000 735477 9.59103e+06
620000 723043 9.55338e+06
640000 714448 9.54012e+06
660000 706736 9.55911e+06
680000 701688 9.56695e+06
700000 699874 9.57489e+06
720000 698433 9.5797e+06
740000 691221 9.57359e+06
760000 680525 9.55013e+06
780000 665921 9.51148e+06
800000 653134 9.47435e+06
820000 634843 9.4393e+06
840000 620008 9.39436e+06
860000 604394 9.35669e+06
880000 588710 9.32626e+06
900000 575421 9.30178e+06
920000 564431 9.28826e+06
940000 555792 9.28693e+06
960000 544070 9.29452e+06
980000 533609 9.30539e+06
1e+06 522822 9.31737e+06
1.02e+06 513169 9.31996e+06
1.04e+06 504194 9.32824e+06
1.06e+06 496297 9.33489e+06
1.08e+06 487115 9.33702e+06
1.1e+06 479998 9.34692e+06
1.12e+06 473304 9.34789e+06
1.14e+06 466059 9.34558e+06
1.16e+06 459286 9.34398e+06
1.18e+06 453745 9.34061e+06
1.2e+06 447114 9.34176e+06
1.22e+06 440190 9.33722e+06
1.24e+06 432310 9.33822e+06
1.26e+06 425589 9.34248e+06
1.28e+06 419614 9.34001e+06
1.3e+06 413986 9.33421e+06
1.32e+06 408430 9.3259e+06
1.34e+06 404438 9.31658e+06
1.36e+06 401027 9.30044e+06
1.38e+06 398014 9.28171e+06
1.4e+06 396445 9.264e+06
1.42e+06 393927 9.25312e+06
1.44e+06 391303 9.25084e+06
1.46e+06 389018 9.25723e+06
1.48e+06 387191 9.27351e+06
1.5e+06 386193 9.28609e+06
1.52e+06 383780 9.29018e+06
1.54e+06 382941 9.29338e+06
1.56e+06 383546 9.29675e+06
1.58e+06 383769 9.29925e+06
1.6e+06 383060 9.30552e+06
1.62e+06 383675 9.32152e+06
1.64e+06 383761 9.3297e+06
1.66e+06 382073 9.33634e+06
1.68e+06 379931 9.34902e+06
1.7e+06 376727 9.36477e+06
1.72e+06 375696 9.38214e+06
1.74e+06 375169 9.38528e+06
1.76e+06 373928 9.38053e+06
1.78e+06 372424 9.37659e+06
1.8e+06 370455 9.37078e+06
1.82e+06 368913 9.36905e+06
1.84e+06 367383 9.36282e+06
1.86e+06 365740 9.35103e+06
1.88e+06 362116 9.33314e+06
1.9e+06 358923 9.3198e+06
1.92e+06 355071 9.3106e+06
1.94e+06 351251 9.29539e+06
1.96e+06 348729 9.28838e+06
1.98e+06 347570 9.27988e+06
2e+06 346125 9.26902e+06
2.02e+06 344727 9.26354e+06
2.04e+06 343388 9.26206e+06
2.06e+06 341407 9.25647e+06
2.08e+06 338945 9.25059e+06
2.1e+06 335813 9.24654e+06
2.12e+06 332533 9.24685e+06
2.14e+06 329876 9.24577e+06
2.16e+06 327609 9.24243e+06
2.18e+06 327601 9.24272e+06
2.2e+06 327636 9.24488e+06
2.22e+06 326982 9.24439e+06
2.24e+06 325638 9.24584e+06
2.26e+06 324872 9.24869e+06
2.28e+06 323889 9.25015e+06
2.3e+06 322290 9.25596e+06
2.32e+06 320131 9.26285e+06
2.34e+06 318495 9.27365e+06
2.36e+06 317003 9.27565e+06
2.38e+06 315930 9.27617e+06
2.4e+06 314650 9.27374e+06
2.42e+06 313427 9.26677e+06
2.44e+06 311935 9.25938e+06
2.46e+06 310251 9.24651e+06
2.48e+06 308685 9.232e+06
2.5e+06 306804 9.21837e+06
2.52e+06 305165 9.20389e+06
2.54e+06 303639 9.18885e+06
2.56e+06 303017 9.17412e+06
2.58e+06 302871 9.16139e+06
2.6e+06 302890 9.14597e+06
2.62e+06 303489 9.13304e+06
2.64e+06 304548 9.11914e+06
2.66e+06 307247 9.10924e+06
2.68e+06 309460 9.09679e+06
2.7e+06 311498 9.08727e+06
2.72e+06 313162 9.08002e+06
2.74e+06 313945 9.07171e+06
2.76e+06 315097 9.06252e+06
2.78e+06 315979 9.05155e+06
2.8e+06 318157 9.04299e+06
2.82e+06 320253 9.03227e+06
2.84e+06 323962 9.02628e+06
2.86e+06 327747 9.02491e+06
2.88e+06 331812 9.02351e+06
2.9e+06 335972 9.02266e+06
2.92e+06 339781 9.02351e+06
2.94e+06 342793 9.02418e+06
2.96e+06 345096 9.02474e+06
2.98e+06 346366 9.02436e+06
3e+06 347528 9.02458e+06
3.02e+06 349942 9.02374e+06
3.04e+06 351526 9.01877e+06
3.06e+06 352672 9.01358e+06
3.08e+06 354287 9.01032e+06
3.1e+06 355617 9.00481e+06
3.12e+06 356969 8.9978e+06
3.14e+06 358370 8.99326e+06
3.16e+06 360370 8.98942e+06
3.18e+06 363258 8.98785e+06
3.2e+06 365930 8.98389e+06
3.22e+06 368629 8.97676e+06
3.24e+06 372278 8.97268e+06
3.26e+06 376259 8.97282e+06
3.28e+06 380082 8.97406e+06
3.3e+06 383504 8.9761e+06
3.32e+06 386835 8.97576e+06
3.34e+06 388638 8.97525e+06
3.36e+06 390438 8.97447e+06
3.38e+06 392763 8.97066e+06
3.4e+06 395352 8.96503e+06
3.42e+06 397519 8.95709e+06
3.44e+06 400168 8.951e+06
3.46e+06 403028 8.94505e+06
3.48e+06 406861 8.94266e+06
3.5e+06 410823 8.94028e+06
3.52e+06 415603 8.93779e+06
3.54e+06 420057 8.9348e+06
3.56e+06 423361 8.93035e+06
3.58e+06 426167 8.92261e+06
3.6e+06 428124 8.91457e+06
3.62e+06 429284 8.90794e+06
3.64e+06 430762 8.90126e+06
3.66e+06 431812 8.89676e+06
3.68e+06 433207 8.89348e+06
3.7e+06 433903 8.889e+06
3.72e+06 433813 8.88301e+06
3.74e+06 433690 8.8773e+06
3.76e+06 435266 8.87607e+06
3.78e+06 437522 8.87727e+06
3.8e+06 438534 8.87906e+06
3.82e+06 439659 8.88114e+06
3.84e+06 440538 8.88447e+06
3.86e+06 440990 8.88611e+06
3.88e+06 441559 8.88318e+06
3.9e+06 441748 8.87768e+06
3.92e+06 443134 8.87529e+06
3.94e+06 445804 8.87619e+06
3.96e+06 449258 8.87654e+06
3.98e+06 451607 8.87591e+06
4e+06 454314 8.87396e+06
4.02e+06 457897 8.87302e+06
4.04e+06 462606 8.87198e+06
4.06e+06 468594 8.87066e+06
4.08e+06 474188 8.86745e+06
4.1e+06 478730 8.86364e+06
4.12e+06 484725 8.85941e+06
4.14e+06 490294 8.8553e+06
4.16e+06 496359 8.85363e+06
4.18e+06 503030 8.85203e+06
4.2e+06 510290 8.85194e+06
4.22e+06 516859 8.85098e+06
4.24e+06 523355 8.85252e+06
4.26e+06 531328 8.85292e+06
4.28e+06 539521 8.85076e+06
-4.28993e+06 547928 8.84747e+06
-4.26993e+06 555776 8.84488e+06
-4.24993e+06 562612 8.84419e+06
-4.22993e+06 568669 8.84428e+06
-4.20993e+06 572985 8.84367e+06
-4.18993e+06 576178 8.8419e+06
-4.16993e+06 578948 8.84151e+06
-4.14993e+06 581892 8.84016e+06
-4.12993e+06 586142 8.84112e+06
-4.10993e+06 590724 8.84287e+06
-4.08993e+06 594573 8.84397e+06
-4.06993e+06 597769 8.84301e+06
-4.04993e+06 600801 8.84227e+06
-4.02993e+06 604200 8.84249e+06
-4.00993e+06 607533 8.84323e+06
-3.98993e+06 609869 8.84208e+06
-3.96993e+06 612597 8.84237e+06
-3.94993e+06 614647 8.8432e+06
-3.92993e+06 616082 8.84631e+06
-3.90993e+06 617636 8.84967e+06
-3.88993e+06 619434 8.85346e+06
-3.86993e+06 620447 8.85854e+06
-3.84993e+06 622197 8.86313e+06
-3.82993e+06 624052 8.86632e+06
-3.80993e+06 626466 8.87012e+06
-3.78993e+06 628408 8.87311e+06
-3.76993e+06 630194 8.87659e+06
-3.74993e+06 632156 8.88282e+06
-3.72993e+06 634450 8.88943e+06
-3.70993e+06 636526 8.8944e+06
-3.68993e+06 638669 8.90123e+06
-3.66993e+06 640389 8.90542e+06
-3.64993e+06 641194 8.909e+06
-3.62993e+06 641354 8.91471e+06
-3.60993e+06 641677 8.92126e+06
-3.58993e+06 642771 8.92939e+06
-3.56993e+06 643908 8.93444e+06
-3.54993e+06 645607 8.9395e+06
-3.52993e+06 647197 8.9447e+06
-3.50993e+06 648580 8.94926e+06
-3.48993e+06 650306 8.95611e+06
