# Supplementary material for: Topological digestion drives time-varying rheology of entangled DNA fluids
Source: Nat Commun. 2022 Jul 28;13:4389. doi: 10.1038/s41467-022-31828-w (PMC9334285; doi:10.1038/s41467-022-31828-w)
Supplement: Supplementary file 3 — Source Data [file 41467_2022_31828_MOESM3_ESM.zip › SOURCE_DATA/DATA_FIG5/panel_d-h/data.dat]

#[EcoRI]U/ug ArgMax[\eta(t)][min]  err Max[\eta(t)/\eta_0] err  Final[\eta(t)/\eta_0] err
0.0 		10000	5       12.06   0.4 	10.2    	1


0.0021		50	20	6.0644  0.5 	2.279357388    	0.581449478
	
	
0.021		20	5	1.89    0.1	0.475635302    	0.025646416


0.084		10	5	1.671   0.1	0.296284707    	0.02959433


0.42		1	5	1.00    0.01     0.052702405    0.001791379
