# Supplementary material for: Topological digestion drives time-varying rheology of entangled DNA fluids
Source: Nat Commun. 2022 Jul 28;13:4389. doi: 10.1038/s41467-022-31828-w (PMC9334285; doi:10.1038/s41467-022-31828-w)
Supplement: Supplementary file 3 — Source Data [file 41467_2022_31828_MOESM3_ESM.zip › SOURCE_DATA/DATA_FIG5/panel_b-c/XhoI10/DATA.ETA.dat.normalised]

BF60x_ELWD_10fps_2x2_Pos0_1    5    0.0942022    0.0101003    1.000023355    0.107221868
BF60x_ELWD_10fps_2x2_Pos0_2    10    0.211301    0.0515074    2.243110403    0.546787686
BF60x_ELWD_10fps_2x2_Pos0_3    15    0.361748    0.115762    3.840212314    1.228895966
BF60x_ELWD_10fps_2x2_Pos0_4    20    0.597963    0.169994    6.347802548    1.804607219
BF60x_ELWD_10fps_2x2_Pos0_5    25    0.774022    0.201671    8.216794055    2.140881104
BF60x_ELWD_10fps_2x2_Pos0_6    30    0.895142    0.176626    9.502569002    1.875010616
BF60x_ELWD_10fps_2x2_Pos0_7    35    0.970228    0.277996    10.2996603    2.951125265
BF60x_ELWD_10fps_2x2_Pos0_8    40    0.917834    0.156642    9.743460722    1.662866242
BF60x_ELWD_10fps_2x2_Pos0_9    45    0.944813    0.136552    10.029862    1.449596603
BF60x_ELWD_10fps_2x2_Pos0_10    50    1.01264    0.165494    10.74989384    1.756836518
BF60x_ELWD_10fps_2x2_Pos0_11    55    1.05273    0.183779    11.17547771    1.950944798
BF60x_ELWD_10fps_2x2_Pos0_12    60    1.07264    0.188195    11.38683652    1.997823779
BF60x_ELWD_10fps_2x2_Pos0_13    65    1.10573    0.222678    11.7381104    2.36388535
BF60x_ELWD_10fps_2x2_Pos0_14    70    1.04231    0.220357    11.064862    2.339246285
BF60x_ELWD_10fps_2x2_Pos0_15    75    1.13602    0.243122    12.0596603    2.580912951
BF60x_ELWD_10fps_2x2_Pos0_16    80    1.00509    0.138908    10.66974522    1.474607219
BF60x_ELWD_10fps_2x2_Pos0_17    85    1.08706    0.211157    11.53991507    2.241581741
BF60x_ELWD_10fps_2x2_Pos0_18    90    0.996255    0.115999    10.57595541    1.23141189
BF60x_ELWD_10fps_2x2_Pos0_19    95    1.0336    0.142812    10.97239915    1.516050955
BF60x_ELWD_10fps_2x2_Pos0_20    100    1.00522    0.198265    10.67112527    2.104723992
BF60x_ELWD_10fps_2x2_Pos0_21    105    1.01419    0.146998    10.7663482    1.560488323
BF60x_ELWD_10fps_2x2_Pos0_22    110    1.07657    0.1652    11.42855626    1.753715499
BF60x_ELWD_10fps_2x2_Pos0_23    115    1.05273    0.144278    11.17547771    1.531613588
BF60x_ELWD_10fps_2x2_Pos0_24    120    1.01167    0.183901    10.7395966    1.952239915
BF60x_ELWD_10fps_2x2_Pos0_25    125    1.06465    0.192682    11.30201699    2.045456476
BF60x_ELWD_10fps_2x2_Pos0_26    140    1.01238    0.127084    10.74713376    1.349087049
BF60x_ELWD_10fps_2x2_Pos0_27    150    1.04075    0.140431    11.04830149    1.490774947
BF60x_ELWD_10fps_2x2_Pos0_28    160    0.987807    0.165516    10.48627389    1.757070064
BF60x_ELWD_10fps_2x2_Pos0_29    170    1.02676    0.17337    10.89978769    1.84044586
BF60x_ELWD_10fps_2x2_Pos0_30    180    1.01792    0.181109    10.8059448    1.922600849
BF60x_ELWD_10fps_2x2_Pos0_31    190    0.959753    0.0970968    10.18846072    1.030751592
