# Supplementary material for: Topological digestion drives time-varying rheology of entangled DNA fluids
Source: Nat Commun. 2022 Jul 28;13:4389. doi: 10.1038/s41467-022-31828-w (PMC9334285; doi:10.1038/s41467-022-31828-w)
Supplement: Supplementary file 3 — Source Data [file 41467_2022_31828_MOESM3_ESM.zip › SOURCE_DATA/DATA_FIG5/panel_b-c/XhoI10_EcoRIHF1/DATA.ETA.dat.normalised]

BF60x_ELWD_10fps_2x2_Pos2_1    5    0.326368    0.00599996    1.000208397    0.018387864
BF60x_ELWD_10fps_2x2_Pos2_2    10    0.545405    0.0267276    1.671483298    0.081911125
BF60x_ELWD_10fps_2x2_Pos2_3    15    0.441096    0.0313635    1.351811217    0.096118603
BF60x_ELWD_10fps_2x2_Pos2_4    20    0.347503    0.0516734    1.06498008    0.15836163
BF60x_ELWD_10fps_2x2_Pos2_5    25    0.259571    0.0251467    0.795498008    0.077066197
BF60x_ELWD_10fps_2x2_Pos2_6    30    0.220171    0.0306469    0.67475023    0.093922464
BF60x_ELWD_10fps_2x2_Pos2_7    35    0.195054    0.00946899    0.597775054    0.029019277
BF60x_ELWD_10fps_2x2_Pos2_8    40    0.182752    0.021065    0.560073552    0.064557156
BF60x_ELWD_10fps_2x2_Pos2_9    45    0.158352    0.00189111    0.48529574    0.005795618
BF60x_ELWD_10fps_2x2_Pos2_10    50    0.157888    0.00960148    0.483873736    0.029425314
BF60x_ELWD_10fps_2x2_Pos2_11    55    0.157025    0.0208553    0.48122893    0.063914496
BF60x_ELWD_10fps_2x2_Pos2_12    60    0.153782    0.0053077    0.471290224    0.016266319
BF60x_ELWD_10fps_2x2_Pos2_13    65    0.126672    0.00185999    0.388207171    0.005700245
BF60x_ELWD_10fps_2x2_Pos2_14    70    0.128412    0.007708    0.393539687    0.023622433
BF60x_ELWD_10fps_2x2_Pos2_15    75    0.133432    0.00688679    0.408924303    0.0211057
BF60x_ELWD_10fps_2x2_Pos2_16    80    0.126352    0.0138744    0.387226479    0.04252038
BF60x_ELWD_10fps_2x2_Pos2_17    85    0.115176    0.00881954    0.352975789    0.02702893
BF60x_ELWD_10fps_2x2_Pos2_18    90    0.113896    0.0121202    0.349053019    0.037144346
BF60x_ELWD_10fps_2x2_Pos2_19    95    0.103673    0.00288987    0.317722954    0.008856482
BF60x_ELWD_10fps_2x2_Pos2_20    100    0.110663    0.00480927    0.339144959    0.014738799
BF60x_ELWD_10fps_2x2_Pos2_21    105    0.113565    0.0136708    0.348038615    0.041896414
BF60x_ELWD_10fps_2x2_Pos2_22    110    0.107108    0.00983533    0.328250077    0.030141986
BF60x_ELWD_10fps_2x2_Pos2_23    115    0.106806    0.0193278    0.327324548    0.059233221
BF60x_ELWD_10fps_2x2_Pos2_24    120    0.104601    0.00491755    0.320566963    0.015070641
BF60x_ELWD_10fps_2x2_Pos2_25    125    0.085706    0.00121565    0.262660129    0.003725559
BF60x_ELWD_10fps_2x2_Pos2_26    130    0.0872942    0.000488114    0.267527429    0.001495906
BF60x_ELWD_10fps_2x2_Pos2_27    135    0.101155    0.00396393    0.310006129    0.012148115
BF60x_ELWD_10fps_2x2_Pos2_28    140    0.0847298    0.0032515    0.259668403    0.009964756
BF60x_ELWD_10fps_2x2_Pos2_29    145    0.0966777    0.00965663    0.296284707    0.02959433
