# Supplementary material for: Topological digestion drives time-varying rheology of entangled DNA fluids
Source: Nat Commun. 2022 Jul 28;13:4389. doi: 10.1038/s41467-022-31828-w (PMC9334285; doi:10.1038/s41467-022-31828-w)
Supplement: Supplementary file 3 — Source Data [file 41467_2022_31828_MOESM3_ESM.zip › SOURCE_DATA/DATA_FIG5/panel_b-c/XhoI10_EcoRIHF05/DATA.ETA.dat.normalised]

Pos0/BF60x_10fps_2x2001    5    1.16285    0.306253    1    0.263364148
Pos0/BF60x_10fps_2x2002    10    1.91328    0.393886    1.645336888    0.338724685
Pos0/BF60x_10fps_2x2003    15    1.89964    0.428081    1.633607086    0.368130885
Pos0/BF60x_10fps_2x2004    20    1.36423    0.268205    1.173177968    0.230644537
Pos0/BF60x_10fps_2x2005    25    0.823212    0.077782    0.707926216    0.066889109
Pos0/BF60x_10fps_2x2006    30    0.636417    0.0737902    0.547290708    0.063456336
Pos0/BF60x_10fps_2x2007    35    0.449606    0.0227275    0.386641441    0.019544653
Pos0/BF60x_10fps_2x2008    40    0.325487    0.0403644    0.279904545    0.034711614
Pos0/BF60x_10fps_2x2009    45    0.254369    0.048529    0.218746184    0.041732812
Pos0/BF60x_10fps_2x2010    50    0.21691    0.0237987    0.186533087    0.020465838
Pos0/BF60x_10fps_2x2011    55    0.174607    0.0142563    0.150154362    0.012259793
Pos0/BF60x_10fps_2x2012    60    0.124751    0.0029005    0.107280389    0.002494303
Pos0/BF60x_10fps_2x2013    65    0.142434    0.0208792    0.122486993    0.017955196
Pos0/BF60x_10fps_2x2014    70    0.115816    0.00807649    0.099596681    0.006945427
Pos0/BF60x_10fps_2x2015    75    0.111733    0.00947806    0.09608548    0.008150716
Pos0/BF60x_10fps_2x2016    80    0.0878812    0.00606447    0.075573978    0.005215178
Pos0/BF60x_10fps_2x2017    85    0.0791508    0.00283416    0.068066217    0.002437253
Pos0/BF60x_10fps_2x2018    90    0.0719523    0.00081168    0.061875822    0.000698009
Pos0/BF60x_10fps_2x2019    95    0.0626971    0.00103607    0.053916756    0.000890975
Pos0/BF60x_10fps_2x2020    100    0.0517009    0.000920721    0.044460507    0.00079178
Pos0/BF60x_10fps_2x2021    105    0.0494413    0.00370559    0.04251735    0.003186645
Pos0/BF60x_10fps_2x2022    110    0.0535172    0.00215792    0.046022445    0.001855717
Pos0/BF60x_10fps_2x2023    115    0.0490096    0.000719026    0.042146107    0.000618331
Pos0/BF60x_10fps_2x2024    120    0.0427229    0.00252191    0.03673982    0.002168732
Pos0/BF60x_10fps_2x2025    125    0.0396597    0.00109069    0.034105603    0.000937946
Pos0/BF60x_10fps_2x2026    130    0.0418765    0.00542979    0.036011953    0.004669381
Pos0/BF60x_10fps_2x2027    135    0.0312978    0.00192859    0.026914735    0.001658503
Pos0/BF60x_10fps_2x2028    140    0.0377043    0.00153936    0.032424044    0.001323782
Pos0/BF60x_10fps_2x2029    145    0.0345631    0.00103365    0.02972275    0.000888894
Pos0/BF60x_10fps_2x2030    150    0.0334739    0.00101724    0.028786086    0.000874782
Pos0/BF60x_10fps_2x2031    155    0.0349125    0.00329466    0.030023219    0.002833263
