# Supplementary material for: Topological digestion drives time-varying rheology of entangled DNA fluids
Source: Nat Commun. 2022 Jul 28;13:4389. doi: 10.1038/s41467-022-31828-w (PMC9334285; doi:10.1038/s41467-022-31828-w)
Supplement: Supplementary file 3 — Source Data [file 41467_2022_31828_MOESM3_ESM.zip › SOURCE_DATA/DATA_FIG5/panel_b-c/XhoI10_EcoRIHF0025/DATA.ETA.dat.normalised]

Pos0/BF60x_10fps_2x2001    5    1.02768    0.442061    1    0.430154328
Pos0/BF60x_10fps_2x2002    10    1.60888    0.604989    1.565545695    0.588693951
Pos0/BF60x_10fps_2x2003    15    2.98502    1.2012    2.904620115    1.168846333
Pos0/BF60x_10fps_2x2004    20    2.51155    1.05129    2.443902771    1.022974078
Pos0/BF60x_10fps_2x2005    25    3.0006    1.39627    2.919780476    1.358662229
Pos0/BF60x_10fps_2x2006    30    3.52494    1.28514    3.429997665    1.250525455
Pos0/BF60x_10fps_2x2007    35    6.23229    2.01171    6.06442667    1.957525689
Pos0/BF60x_10fps_2x2008    40    3.14769    2.64223    3.062908688    2.571062977
Pos0/BF60x_10fps_2x2009    45    3.76632    1.46598    3.664876226    1.426494629
Pos0/BF60x_10fps_2x2010    50    2.5655    0.930358    2.496399657    0.905299315
Pos0/BF60x_10fps_2x2011    55    3.60242    1.80817    3.505390783    1.759467928
Pos0/BF60x_10fps_2x2012    60    3.13593    1.16193    3.051465437    1.13063405
Pos0/BF60x_10fps_2x2013    65    1.95415    0.808845    1.901516036    0.787059201
Pos0/BF60x_10fps_2x2014    70    2.25304    1.03429    2.192355597    1.006431963
Pos0/BF60x_10fps_2x2015    75    2.74377    0.887474    2.669868052    0.863570372
Pos0/BF60x_10fps_2x2016    80    1.95967    0.858475    1.906887358    0.835352444
Pos0/BF60x_10fps_2x2017    85    2.11915    0.864252    2.062071851    0.840973844
Pos0/BF60x_10fps_2x2018    90    1.33164    0.583135    1.295773003    0.567428577
Pos0/BF60x_10fps_2x2019    95    2.06648    0.920954    2.010820489    0.896148607
Pos0/BF60x_10fps_2x2020    100    1.26905    0.537239    1.234868831    0.522768761
Pos0/BF60x_10fps_2x2021    105    2.58953    0.984903    2.519782423    0.958375175
Pos0/BF60x_10fps_2x2022    110    3.00141    1.24977    2.92056866    1.216108127
Pos0/BF60x_10fps_2x2023    115    2.23766    0.241646    2.177389849    0.235137397
Pos0/BF60x_10fps_2x2024    120    2.63208    0.831    2.561186362    0.808617468
Pos0/BF60x_10fps_2x2025    125    1.52957    0.755777    1.488371867    0.735420559
Pos0/BF60x_10fps_2x2026    130    2.203    0.862127    2.143663397    0.83890608
Pos0/BF60x_10fps_2x2027    135    2.93877    1.11031    2.859615834    1.080404406
Pos0/BF60x_10fps_2x2028    140    1.44743    0.660068    1.408444263    0.642289429
Pos0/BF60x_10fps_2x2029    145    2.76563    0.987998    2.691139265    0.961386813
Pos0/BF60x_10fps_2x2030    150    2.34032    0.80439    2.277284758    0.782724194
Pos0/BF60x_10fps_2x2031    155    2.34434    1.66012    2.281196481    1.615405574
Pos0/BF60x_10fps_2x2032    160    1.85734    0.787332    1.807313561    0.766125642
Pos0/BF60x_10fps_2x2033    165    2.27475    0.854566    2.21348085    0.831548731
Pos0/BF60x_10fps_2x2034    170    2.67464    0.925733    2.602600031    0.900798887
Pos0/BF60x_10fps_2x2035    175    2.93755    1.22068    2.858428694    1.18780165
Pos0/BF60x_10fps_2x2036    180    1.64558    0.606262    1.601257201    0.589932664
Pos0/BF60x_10fps_2x2037    185    2.12965    0.83719    2.072289039    0.814640744
Pos0/BF60x_10fps_2x2038    190    2.49231    0.979641    2.42518099    0.953254904
Pos0/BF60x_10fps_2x2039    195    2.37802    0.894267    2.313969329    0.870180406
Pos0/BF60x_10fps_2x2040    200    2.56811    0.906086    2.498939359    0.881681068
Pos0/BF60x_10fps_2x2041    205    2.46879    0.522962    2.402294489    0.508876304
Pos0/BF60x_10fps_2x2042    210    3.30442    1.20524    3.215417251    1.172777518
Pos0/BF60x_10fps_2x2043    215    2.96024    0.900874    2.880507551    0.87660945
Pos0/BF60x_10fps_2x2044    220    2.99021    0.791412    2.909670325    0.77009575
Pos0/BF60x_10fps_2x2045    225    2.6826    1.0221    2.610345633    0.994570294
Pos0/BF60x_10fps_2x2046    230    2.75434    0.759006    2.680153355    0.738562588
Pos0/BF60x_10fps_2x2047    235    3.12813    1.07666    3.043875525    1.04766075
Pos0/BF60x_10fps_2x2048    240    2.76215    0.887944    2.687752997    0.864027713
Pos0/BF60x_10fps_2x2049    245    2.88162    0.941795    2.804005138    0.916428266
Pos0/BF60x_10fps_2x2050    250    2.34245    0.597544    2.279357388    0.581449478
