# Supplementary material for: Topological digestion drives time-varying rheology of entangled DNA fluids
Source: Nat Commun. 2022 Jul 28;13:4389. doi: 10.1038/s41467-022-31828-w (PMC9334285; doi:10.1038/s41467-022-31828-w)
Supplement: Supplementary file 3 — Source Data [file 41467_2022_31828_MOESM3_ESM.zip › SOURCE_DATA/DATA_FIG5/panel_b-c/XhoI10_EcoRIHF025/DATA.ETA.dat.normalised]

Pos0/BF60x_10fps_2x2001    5    1.06174    0.302052    1.000037675    0.284498446
Pos0/BF60x_10fps_2x2002    10    1.63727    0.422344    1.542121126    0.397799755
Pos0/BF60x_10fps_2x2003    15    2.00767    0.508278    1.890995573    0.478739757
Pos0/BF60x_10fps_2x2004    20    1.81579    0.406129    1.710266554    0.382527079
Pos0/BF60x_10fps_2x2005    25    1.58849    0.306348    1.496175944    0.288544787
Pos0/BF60x_10fps_2x2006    30    1.74532    0.474121    1.643891872    0.446567769
Pos0/BF60x_10fps_2x2007    35    1.36159    0.321473    1.282462089    0.302790807
Pos0/BF60x_10fps_2x2008    40    1.22574    0.234734    1.154506923    0.221092587
Pos0/BF60x_10fps_2x2009    45    1.03942    0.161516    0.979014788    0.152129603
Pos0/BF60x_10fps_2x2010    50    1.01529    0.269642    0.956287087    0.253971932
Pos0/BF60x_10fps_2x2011    55    0.835513    0.100674    0.786957709    0.094823396
Pos0/BF60x_10fps_2x2012    60    0.801988    0.132017    0.755380993    0.124344919
Pos0/BF60x_10fps_2x2013    65    0.787988    0.139512    0.742194594    0.131404352
Pos0/BF60x_10fps_2x2014    70    0.724602    0.150373    0.682492229    0.141634172
Pos0/BF60x_10fps_2x2015    75    0.683942    0.0851342    0.644195159    0.080186682
Pos0/BF60x_10fps_2x2016    80    0.61881    0.0794137    0.582848262    0.074798625
Pos0/BF60x_10fps_2x2017    85    0.662946    0.100361    0.624419327    0.094528586
BF60x_ELWD_10fps_2x2_Pos0_1    90    0.559753    0.0741105    0.527223321    0.069803617
BF60x_ELWD_10fps_2x2_Pos0_2    95    0.576986    0.0399672    0.543454837    0.037644532
BF60x_ELWD_10fps_2x2_Pos0_3    100    0.526214    0.0510147    0.495633418    0.048050014
BF60x_ELWD_10fps_2x2_Pos0_4    105    0.657005    0.0778498    0.618823585    0.07332561
BF60x_ELWD_10fps_2x2_Pos0_5    110    0.522078    0.0765017    0.491737779    0.072055854
BF60x_ELWD_10fps_2x2_Pos0_6    115    0.520522    0.0661897    0.490272205    0.062343129
BF60x_ELWD_10fps_2x2_Pos0_7    120    0.504982    0.0272288    0.475635302    0.025646416
