# Supplementary material for: Topological digestion drives time-varying rheology of entangled DNA fluids
Source: Nat Commun. 2022 Jul 28;13:4389. doi: 10.1038/s41467-022-31828-w (PMC9334285; doi:10.1038/s41467-022-31828-w)
Supplement: Supplementary file 3 — Source Data [file 41467_2022_31828_MOESM3_ESM.zip › SOURCE_DATA/DATA_FIG5/panel_b-c/XhoI10_EcoRIHF5/DATA.ETA.dat.normalised]

BF60x_ELWD_10fps_2x2_Pos1_1    5    0.690206    0.0765105    1.000008693    0.110852651
BF60x_ELWD_10fps_2x2_Pos1_2    10    0.614645    0.0966445    0.89053173    0.140023906
BF60x_ELWD_10fps_2x2_Pos1_3    15    0.387466    0.0207713    0.561382208    0.03009461
BF60x_ELWD_10fps_2x2_Pos1_4    20    0.233713    0.0106075    0.338616343    0.015368734
BF60x_ELWD_10fps_2x2_Pos1_5    25    0.171293    0.0133153    0.248178789    0.019291944
BF60x_ELWD_10fps_2x2_Pos1_6    30    0.116047    0.00237494    0.168135323    0.003440945
BF60x_ELWD_10fps_2x2_Pos1_7    35    0.0989798    0.00646558    0.143407418    0.009367691
BF60x_ELWD_10fps_2x2_Pos1_8    40    0.082127    0.00310014    0.118990148    0.004491655
BF60x_ELWD_10fps_2x2_Pos1_9    45    0.0675851    0.00235421    0.097921037    0.00341091
BF60x_ELWD_10fps_2x2_Pos1_10    50    0.057074    0.000800569    0.082691973    0.001159909
BF60x_ELWD_10fps_2x2_Pos1_11    55    0.0579386    0.00245143    0.083944654    0.003551768
BF60x_ELWD_10fps_2x2_Pos1_12    60    0.0542112    0.00162037    0.07854419    0.002347682
BF60x_ELWD_10fps_2x2_Pos1_13    65    0.0502179    0.00235937    0.072758476    0.003418386
BF60x_ELWD_10fps_2x2_Pos1_14    70    0.0497953    0.00325737    0.07214619    0.004719458
BF60x_ELWD_10fps_2x2_Pos1_15    75    0.0438513    0.0020477    0.063534193    0.002966821
BF60x_ELWD_10fps_2x2_Pos1_16    80    0.0473744    0.00385636    0.068638655    0.005587308
BF60x_ELWD_10fps_2x2_Pos1_17    85    0.0388961    0.00157907    0.056354825    0.002287844
BF60x_ELWD_10fps_2x2_Pos1_18    90    0.0414212    0.000494856    0.060013329    0.000716975
BF60x_ELWD_10fps_2x2_Pos1_19    95    0.0391182    0.000205194    0.056676615    0.000297296
BF60x_ELWD_10fps_2x2_Pos1_20    100    0.0382506    0.00478615    0.055419589    0.006934439
BF60x_ELWD_10fps_2x2_Pos1_21    105    0.0421553    2.97605E-05    0.061076934    4.31187E-05
BF60x_ELWD_10fps_2x2_Pos1_22    110    0.0369258    0.0018501    0.053500145    0.002680527
BF60x_ELWD_10fps_2x2_Pos1_23    115    0.0376944    0.000177032    0.054613735    0.000256494
BF60x_ELWD_10fps_2x2_Pos1_24    120    0.0344809    0.000685938    0.049957838    0.000993825
BF60x_ELWD_10fps_2x2_Pos1_25    125    0.0366208    0.000907461    0.053058244    0.00131478
BF60x_ELWD_10fps_2x2_Pos1_26    130    0.0383784    0.000633007    0.055604752    0.000917136
BF60x_ELWD_10fps_2x2_Pos1_27    140    0.0374769    0.00206318    0.054298609    0.002989249
BF60x_ELWD_10fps_2x2_Pos1_28    150    0.0364794    0.00439124    0.052853376    0.006362272
BF60x_ELWD_10fps_2x2_Pos1_29    160    0.0363752    0.00123641    0.052702405    0.001791379
