# Supplementary material for: Topological digestion drives time-varying rheology of entangled DNA fluids
Source: Nat Commun. 2022 Jul 28;13:4389. doi: 10.1038/s41467-022-31828-w (PMC9334285; doi:10.1038/s41467-022-31828-w)
Supplement: Supplementary file 3 — Source Data [file 41467_2022_31828_MOESM3_ESM.zip › SOURCE_DATA/DATA_FIG4/panel_c/g3ave_MSD.dat.15m.dat]

#t[s] MSD[um^2] err[um^2] N_of_ave_traj MSDx[um^2] err MSDy[um^2] err (MSDx+MSDy)/2[um^2] err
0 0 0 408 0 0 0 0 0 0
0.1 0.00697413 0.00125464 408 0.0034822 0.000695895 0.00349193 0.000660259 0.00348706 0.000379988
0.2 0.0138184 0.00250076 408 0.0069024 0.00136413 0.00691598 0.00133287 0.00690919 0.000748635
0.3 0.0191244 0.00354846 408 0.00952906 0.00193392 0.0095953 0.00215494 0.00956218 0.00106401
0.4 0.023817 0.0044144 408 0.0118609 0.00241192 0.0119561 0.00282754 0.0119085 0.00133235
0.5 0.0281155 0.00528356 408 0.0140152 0.00296685 0.0141003 0.0032641 0.0140577 0.00163522
0.6 0.0321909 0.00628907 408 0.0160415 0.00354528 0.0161494 0.00389796 0.0160955 0.00195345
0.7 0.0360778 0.00714774 408 0.0179344 0.00389549 0.0181434 0.00500321 0.0180389 0.00216862
0.8 0.0398681 0.00815796 408 0.019801 0.00444448 0.0200671 0.00586457 0.0199341 0.00247981
0.9 0.0436524 0.00934391 408 0.0216645 0.00511051 0.0219879 0.00670887 0.0218262 0.00284878
1 0.047347 0.0103315 408 0.0234818 0.00559225 0.0238653 0.00762602 0.0236735 0.00313013
1.1 0.0509842 0.011379 408 0.0253319 0.00624822 0.0256523 0.00803873 0.0254921 0.00349109
1.2 0.0545104 0.0121183 408 0.0271005 0.00672965 0.0274099 0.0085627 0.0272552 0.00376164
1.3 0.0579596 0.0129601 408 0.0288469 0.0073112 0.0291127 0.00889726 0.0289798 0.00407729
1.4 0.0613831 0.0138114 408 0.0305678 0.0078257 0.0308153 0.00954036 0.0306916 0.00437274
1.5 0.0647054 0.0145927 408 0.032311 0.00829218 0.0323945 0.00958375 0.0323527 0.00463712
1.6 0.0680354 0.0154431 408 0.0340157 0.00886751 0.0340197 0.00984443 0.0340177 0.00495292
1.7 0.0713864 0.0163111 408 0.0356981 0.00945457 0.0356884 0.0104429 0.0356932 0.00528056
1.8 0.074481 0.0173666 408 0.0372379 0.0100446 0.0372431 0.0110901 0.0372405 0.00560708
1.9 0.0778977 0.0184769 408 0.038872 0.0106427 0.0390256 0.0123556 0.0389488 0.00594779
2 0.0810488 0.0194638 408 0.0405232 0.0113036 0.0405256 0.0124218 0.0405244 0.0063074
2.1 0.0843447 0.0208936 408 0.0421229 0.0122203 0.0422217 0.0135611 0.0421723 0.00680993
2.2 0.0874616 0.021644 408 0.0437341 0.0127455 0.0437275 0.0138271 0.0437308 0.0071041
2.3 0.0905672 0.0227069 408 0.0452069 0.0130832 0.0453604 0.0151679 0.0452836 0.00731806
2.4 0.0936982 0.0238171 408 0.0468186 0.0140923 0.0468795 0.0151936 0.0468491 0.00783858
2.5 0.0970224 0.024714 408 0.0484362 0.0146675 0.0485862 0.0160167 0.0485112 0.00815529
2.6 0.100159 0.0257189 408 0.0500694 0.01562 0.0500897 0.0160445 0.0500796 0.00865402
2.7 0.103334 0.02711 408 0.0516362 0.0166455 0.0516975 0.0170125 0.0516669 0.00921135
2.8 0.10647 0.0286968 408 0.0531646 0.0176307 0.0533052 0.0180618 0.0532349 0.0097471
2.9 0.109523 0.0300842 408 0.0546983 0.0182852 0.0548242 0.0190172 0.0547613 0.0101276
3 0.11267 0.0310553 407 0.056174 0.0189654 0.0564959 0.0203592 0.0563349 0.0105098
3.1 0.115669 0.0320039 408 0.0576255 0.0197559 0.0580436 0.021246 0.0578346 0.0109382
3.2 0.118976 0.0334763 408 0.0593001 0.0207649 0.0596754 0.0219899 0.0594878 0.0114889
3.3 0.121852 0.0346031 408 0.0608001 0.0217903 0.0610522 0.0221649 0.0609262 0.0120286
3.4 0.124773 0.0359673 408 0.0623246 0.0226894 0.0624482 0.022673 0.0623864 0.012524
3.5 0.127664 0.0372379 408 0.0637657 0.023069 0.0638987 0.0237041 0.0638322 0.0127673
3.6 0.130553 0.0384503 408 0.0652416 0.0240873 0.0653112 0.0241827 0.0652764 0.0133108
3.7 0.133796 0.0396562 408 0.0668688 0.024938 0.0669272 0.0248655 0.066898 0.0137739
3.8 0.136669 0.0402972 408 0.0683068 0.0255387 0.0683625 0.0252894 0.0683347 0.014097
3.9 0.139424 0.0412023 408 0.0696275 0.0259918 0.0697967 0.0263069 0.0697121 0.0143613
4 0.142499 0.0429659 408 0.0711417 0.0272033 0.071357 0.027512 0.0712494 0.0150249
4.1 0.14549 0.0439372 408 0.0725427 0.0279207 0.0729472 0.0286254 0.0727449 0.0154169
4.2 0.148366 0.0453425 408 0.0739506 0.0287054 0.0744152 0.029706 0.0741829 0.015859
4.3 0.151517 0.0471744 408 0.0755161 0.0299451 0.0760012 0.0306758 0.0757587 0.016528
4.4 0.154269 0.0476617 408 0.0770276 0.0307853 0.0772418 0.0301646 0.0771347 0.0169565
4.5 0.15725 0.0490101 408 0.0784118 0.0316359 0.0788384 0.0316865 0.0786251 0.0174345
4.6 0.160063 0.0507706 408 0.0797686 0.0322641 0.0802944 0.0330341 0.0800315 0.017808
4.7 0.163027 0.051862 408 0.0811962 0.0328654 0.0818308 0.0342104 0.0815135 0.0181578
4.8 0.166017 0.0527268 408 0.082694 0.0332758 0.0833229 0.0352397 0.0830084 0.0184191
4.9 0.168865 0.0535042 408 0.0840687 0.0338115 0.0847963 0.0362699 0.0844325 0.0187296
5 0.172112 0.0549183 408 0.0856839 0.0348752 0.0864281 0.0372955 0.086056 0.0193144
5.1 0.175042 0.0560472 408 0.0872862 0.0361738 0.0877562 0.0369199 0.0875212 0.019977
5.2 0.178052 0.0575068 408 0.0887623 0.0372839 0.0892902 0.0376933 0.0890262 0.0205657
5.3 0.18104 0.0589803 408 0.0902723 0.0384211 0.0907676 0.0387254 0.09052 0.0211936
5.4 0.183866 0.0602336 408 0.0917117 0.0390491 0.0921543 0.0393662 0.091933 0.0215483
5.5 0.186716 0.0607197 408 0.093104 0.03949 0.0936121 0.0404247 0.0933581 0.021817
5.6 0.189943 0.061675 408 0.0946696 0.0401359 0.0952738 0.041654 0.0949717 0.0221938
5.7 0.192633 0.0625298 408 0.0959926 0.0408332 0.0966409 0.0423092 0.0963167 0.0225717
5.8 0.195425 0.0632364 408 0.0973 0.0411968 0.0981254 0.0439205 0.0977127 0.0228189
5.9 0.198529 0.0645529 408 0.0987585 0.0424476 0.0997704 0.0452856 0.0992645 0.0234953
6 0.20129 0.0649498 408 0.100258 0.0430843 0.101033 0.0451585 0.100645 0.023834
6.1 0.204332 0.0660041 408 0.101714 0.0435199 0.102618 0.0464071 0.102166 0.0241034
6.2 0.207438 0.0673492 408 0.103326 0.0442005 0.104111 0.0471893 0.103719 0.0244996
6.3 0.21037 0.0690843 408 0.104776 0.0448659 0.105594 0.0486444 0.105185 0.0249068
6.4 0.213178 0.0700959 407 0.105876 0.0455729 0.107302 0.0511292 0.106589 0.0253249
6.5 0.21623 0.0717094 407 0.10733 0.0464155 0.108899 0.0534096 0.108115 0.0258554
6.6 0.219037 0.0727184 407 0.108595 0.047007 0.110442 0.0545408 0.109519 0.0261809
6.7 0.222167 0.0737754 407 0.110206 0.0477836 0.111962 0.0552845 0.111084 0.0266188
6.8 0.22485 0.0750932 407 0.1115 0.0484331 0.113351 0.0563573 0.112425 0.026991
6.9 0.227903 0.0766197 407 0.113014 0.0493004 0.114889 0.0575101 0.113951 0.0274844
7 0.230916 0.0778074 407 0.114647 0.0504979 0.116269 0.0576559 0.115458 0.0281172
7.1 0.234105 0.0795085 407 0.11609 0.0519911 0.118016 0.0596793 0.117053 0.0289412
7.2 0.237092 0.0801051 407 0.11778 0.0524413 0.119312 0.0594906 0.118546 0.0291969
7.3 0.239929 0.0810563 407 0.119275 0.0532418 0.120654 0.0602132 0.119964 0.0296523
7.4 0.242597 0.083276 407 0.120622 0.0548364 0.121974 0.0615726 0.121298 0.0305261
7.5 0.245813 0.0851561 406 0.122198 0.0559504 0.123614 0.0634729 0.122906 0.0311793
7.6 0.248395 0.0856754 406 0.123617 0.0569517 0.124778 0.063429 0.124197 0.0317034
7.7 0.251649 0.0867244 406 0.125125 0.0582911 0.126524 0.0648513 0.125825 0.032424
7.8 0.254871 0.0885204 405 0.127143 0.0589222 0.127728 0.0640541 0.127436 0.0327819
7.9 0.25746 0.0896554 406 0.128029 0.0598783 0.129432 0.0667468 0.12873 0.0333183
8 0.260384 0.0913998 406 0.129709 0.0613233 0.130675 0.0667884 0.130192 0.034088
8.1 0.263842 0.0936182 406 0.131546 0.0628836 0.132297 0.0673565 0.131921 0.0349205
8.2 0.26724 0.0960338 406 0.133692 0.0651844 0.133548 0.0669207 0.13362 0.0361416
8.3 0.270729 0.0988292 406 0.135469 0.0666347 0.13526 0.0693076 0.135364 0.0369992
8.4 0.27358 0.100221 405 0.13641 0.0668317 0.13717 0.0720288 0.13679 0.0371429
8.5 0.276982 0.102147 406 0.138365 0.068676 0.138617 0.0719475 0.138491 0.038112
8.6 0.279642 0.103335 406 0.139709 0.0692543 0.139933 0.0727975 0.139821 0.0384491
8.7 0.282986 0.104458 406 0.141549 0.0706669 0.141437 0.0726309 0.141493 0.0391809
8.8 0.285869 0.106463 406 0.143124 0.0724892 0.142745 0.0729668 0.142935 0.0401372
8.9 0.289008 0.108847 405 0.144807 0.0736024 0.144202 0.0743159 0.144504 0.0407876
9 0.292189 0.110865 406 0.146336 0.0747011 0.145853 0.0763967 0.146095 0.0414338
9.1 0.295577 0.112673 407 0.148357 0.0769923 0.14722 0.0759563 0.147789 0.0426228
9.2 0.298536 0.112814 407 0.150108 0.0781427 0.148428 0.0745383 0.149268 0.0431817
9.3 0.301651 0.113387 406 0.151496 0.0795317 0.150156 0.0752412 0.150826 0.043879
9.4 0.304569 0.115174 406 0.152857 0.0802671 0.151712 0.0767988 0.152284 0.0443076
9.5 0.307509 0.116546 406 0.154205 0.080997 0.153304 0.0784435 0.153754 0.0447335
9.6 0.310181 0.117314 406 0.155517 0.0815929 0.154664 0.079451 0.155091 0.0450795
9.7 0.313297 0.120294 406 0.156961 0.0830566 0.156336 0.0821774 0.156649 0.0459308
9.8 0.315611 0.12087 407 0.158347 0.0840843 0.157265 0.0820485 0.157806 0.0464839
9.9 0.318682 0.12292 407 0.160027 0.0850579 0.158656 0.0835474 0.159341 0.0470773
10 0.321977 0.125825 406 0.161712 0.086184 0.160265 0.0852055 0.160988 0.047734
10.1 0.325353 0.128598 406 0.163272 0.087156 0.162081 0.0878461 0.162677 0.0483325
10.2 0.328518 0.132989 405 0.165035 0.0894124 0.163483 0.0904129 0.164259 0.0496278
10.3 0.331008 0.134328 405 0.166337 0.0917592 0.16467 0.0901115 0.165504 0.0507976
10.4 0.334464 0.135637 405 0.168233 0.093449 0.166231 0.0904466 0.167232 0.0516929
10.5 0.337681 0.137218 405 0.170031 0.0949912 0.16765 0.09084 0.168841 0.0525215
10.6 0.340902 0.138569 406 0.171672 0.0967197 0.16923 0.0911851 0.170451 0.0534109
10.7 0.343564 0.140075 406 0.173326 0.0984053 0.170238 0.090921 0.171782 0.0543032
10.8 0.345955 0.140768 406 0.174389 0.0997881 0.171566 0.0914317 0.172978 0.054997
10.9 0.349296 0.142858 406 0.176308 0.101259 0.172987 0.0918446 0.174648 0.0558029
11 0.35272 0.146032 406 0.17793 0.102588 0.17479 0.0952026 0.17636 0.0566203
11.1 0.355801 0.148582 407 0.179723 0.104053 0.176077 0.096211 0.1779 0.0574522
11.2 0.36009 0.152151 405 0.182052 0.106028 0.178038 0.0983125 0.180045 0.0585811
11.3 0.362546 0.151357 406 0.183419 0.107811 0.179127 0.0955683 0.181273 0.0593659
11.4 0.365391 0.152512 405 0.184858 0.109211 0.180532 0.0967261 0.182695 0.0601288
11.5 0.368171 0.153859 406 0.186109 0.109903 0.182062 0.0988151 0.184086 0.060554
11.6 0.371021 0.155528 406 0.187755 0.110938 0.183266 0.0995132 0.185511 0.0611494
11.7 0.372938 0.156297 407 0.188759 0.111813 0.184178 0.100013 0.186469 0.0616219
11.8 0.375868 0.157464 407 0.190068 0.112679 0.1858 0.10186 0.187934 0.0621199
11.9 0.379985 0.159064 406 0.192221 0.113916 0.187764 0.101734 0.189993 0.0627538
12 0.381947 0.160758 407 0.193024 0.114629 0.188923 0.10423 0.190973 0.0632025
12.1 0.384534 0.160977 405 0.19385 0.114396 0.190684 0.105408 0.192267 0.0630619
12.2 0.386343 0.163475 405 0.194539 0.11617 0.191804 0.106722 0.193171 0.0639767
12.3 0.388646 0.164117 404 0.196434 0.116909 0.192212 0.103615 0.194323 0.0643297
12.4 0.392105 0.167107 405 0.198575 0.119015 0.19353 0.104442 0.196052 0.0655026
12.5 0.394978 0.16945 404 0.199777 0.119275 0.195201 0.107746 0.197489 0.0657547
12.6 0.398217 0.171682 403 0.200929 0.120341 0.197288 0.11206 0.199109 0.0664211
12.7 0.400998 0.172298 401 0.202629 0.121883 0.198368 0.109744 0.200499 0.067135
12.8 0.404268 0.174138 401 0.204162 0.123698 0.200106 0.110705 0.202134 0.0680746
12.9 0.408162 0.175479 399 0.206404 0.125638 0.201758 0.110908 0.204081 0.0691114
13 0.409993 0.178545 401 0.207226 0.126268 0.202767 0.114075 0.204996 0.0695678
13.1 0.41424 0.180284 400 0.209833 0.128323 0.204407 0.113215 0.20712 0.0706439
13.2 0.41732 0.182515 400 0.211581 0.130205 0.205738 0.113762 0.20866 0.0716523
13.3 0.420357 0.183868 399 0.213314 0.132216 0.207043 0.112591 0.210179 0.0726434
13.4 0.423974 0.187665 400 0.215297 0.136443 0.208678 0.114006 0.211987 0.0748605
13.5 0.426704 0.190635 400 0.216122 0.136914 0.210582 0.118271 0.213352 0.0752105
13.6 0.42772 0.192399 400 0.216707 0.13834 0.211013 0.118875 0.21386 0.0759676
13.7 0.428839 0.189271 398 0.215445 0.132388 0.213395 0.124863 0.21442 0.0729715
13.8 0.43252 0.191593 400 0.217964 0.134801 0.214556 0.123588 0.21626 0.0742351
13.9 0.437708 0.195051 399 0.220937 0.138653 0.216771 0.122906 0.218854 0.0761981
14 0.443538 0.201738 399 0.225199 0.146221 0.21834 0.12145 0.221769 0.0801549
14.1 0.444091 0.201652 399 0.224564 0.142067 0.219527 0.126392 0.222046 0.0781606
14.2 0.445596 0.201626 398 0.223936 0.139456 0.22166 0.133254 0.222798 0.0769637
14.3 0.450458 0.208145 399 0.227657 0.148083 0.222802 0.132574 0.225229 0.0814661
14.4 0.455543 0.210154 398 0.230988 0.152215 0.224555 0.129084 0.227772 0.0834997
14.5 0.458508 0.211787 398 0.232377 0.15247 0.226131 0.129883 0.229254 0.0836539
14.6 0.4616 0.214123 399 0.234512 0.156679 0.227088 0.127493 0.2308 0.0857484
14.7 0.464653 0.217894 400 0.236154 0.160421 0.228498 0.128018 0.232326 0.0876691
14.8 0.467865 0.222761 400 0.238582 0.16594 0.229283 0.126175 0.233932 0.090489
14.9 0.470248 0.224807 400 0.239806 0.166313 0.230442 0.127963 0.235124 0.0907689
15 0.47359 0.225184 399 0.242108 0.167636 0.231481 0.124351 0.236795 0.0913787
15.1 0.477347 0.228168 398 0.2441 0.171186 0.233247 0.125068 0.238674 0.093214
15.2 0.477975 0.228447 399 0.24436 0.169786 0.233615 0.124917 0.238987 0.0924988
15.3 0.480784 0.232097 399 0.245864 0.175595 0.23492 0.12505 0.240392 0.0954325
15.4 0.485104 0.235151 398 0.248469 0.179375 0.236634 0.123794 0.242552 0.097353
15.5 0.488063 0.240632 398 0.250708 0.186297 0.237355 0.122664 0.244032 0.100904
15.6 0.490505 0.242362 397 0.252225 0.187666 0.23828 0.122944 0.245253 0.101659
15.7 0.493407 0.243066 397 0.253547 0.187425 0.23986 0.125391 0.246703 0.10163
15.8 0.496479 0.245925 397 0.255165 0.189424 0.241314 0.126641 0.248239 0.102706
15.9 0.499984 0.247545 397 0.256754 0.190411 0.24323 0.129769 0.249992 0.103319
16 0.502891 0.249246 397 0.258178 0.191978 0.244713 0.129897 0.251445 0.10411
16.1 0.504054 0.251733 398 0.25897 0.194244 0.245084 0.129387 0.252027 0.105259
16.2 0.508197 0.251139 397 0.260517 0.191431 0.24768 0.133571 0.254099 0.103959
16.3 0.510372 0.253299 397 0.261618 0.192305 0.248754 0.136566 0.255186 0.104539
16.4 0.514425 0.254124 396 0.263756 0.193462 0.250668 0.137584 0.257212 0.105191
16.5 0.516972 0.257611 397 0.26539 0.196473 0.251583 0.137854 0.258486 0.106776
16.6 0.519575 0.257975 397 0.266559 0.195703 0.253016 0.139686 0.259787 0.106457
16.7 0.521146 0.258958 397 0.267447 0.195773 0.253699 0.140355 0.260573 0.106542
16.8 0.525869 0.260843 396 0.269371 0.197598 0.256498 0.144197 0.262935 0.107567
16.9 0.528412 0.261382 396 0.27087 0.198128 0.257542 0.143787 0.264206 0.107856
17 0.530689 0.263968 397 0.271259 0.198872 0.25943 0.14903 0.265345 0.10835
17.1 0.535053 0.265416 396 0.273438 0.198795 0.261615 0.151134 0.267527 0.108417
17.2 0.539048 0.268441 396 0.275119 0.201161 0.263928 0.155491 0.269524 0.10976
17.3 0.542131 0.270389 395 0.276616 0.201641 0.265515 0.157439 0.271066 0.11009
17.4 0.544198 0.273078 396 0.277525 0.203503 0.266673 0.159713 0.272099 0.111112
17.5 0.547509 0.274852 395 0.279732 0.20517 0.267777 0.158748 0.273755 0.111995
17.6 0.550035 0.276204 395 0.28089 0.20514 0.269145 0.160369 0.275018 0.112044
17.7 0.551316 0.277416 394 0.281393 0.204937 0.269922 0.162432 0.275658 0.11202
17.8 0.553064 0.279001 395 0.281982 0.204889 0.271082 0.165589 0.276532 0.112103
17.9 0.557147 0.279713 393 0.283481 0.205208 0.273666 0.168287 0.278573 0.112312
18 0.559848 0.282194 393 0.285073 0.207309 0.274775 0.168359 0.279924 0.113408
18.1 0.565348 0.284662 392 0.288036 0.210143 0.277313 0.168882 0.282674 0.114893
18.2 0.568066 0.286354 392 0.288988 0.211405 0.279079 0.171053 0.284033 0.115567
18.3 0.570418 0.28829 392 0.290335 0.21277 0.280084 0.172351 0.285209 0.116343
18.4 0.574184 0.290823 392 0.29219 0.215395 0.281994 0.173998 0.287092 0.117736
18.5 0.576636 0.293057 392 0.292997 0.215793 0.283638 0.177 0.288318 0.118018
18.6 0.578891 0.294476 392 0.293756 0.216498 0.285135 0.180565 0.289445 0.118489
18.7 0.583618 0.2977 391 0.296033 0.219816 0.287584 0.183556 0.291809 0.120287
18.8 0.58571 0.298784 391 0.296893 0.218597 0.288817 0.18627 0.292855 0.119785
18.9 0.589327 0.299 390 0.298917 0.218754 0.290409 0.186524 0.294663 0.119914
19 0.592969 0.301142 388 0.300191 0.219729 0.292778 0.190631 0.296485 0.120523
19.1 0.595949 0.302932 388 0.301392 0.219618 0.294557 0.194075 0.297975 0.120598
19.2 0.599324 0.303105 388 0.30242 0.219616 0.296904 0.197351 0.299662 0.120664
19.3 0.60153 0.304982 387 0.303113 0.219932 0.298417 0.200168 0.300765 0.120903
19.4 0.602791 0.308238 388 0.303876 0.220725 0.298915 0.201589 0.301396 0.121394
19.5 0.608038 0.309096 385 0.307334 0.221549 0.300704 0.199504 0.304019 0.121831
19.6 0.607605 0.312234 387 0.307013 0.221055 0.300592 0.20209 0.303802 0.121698
19.7 0.612404 0.315401 386 0.309744 0.223791 0.30266 0.202986 0.306202 0.123166
19.8 0.617887 0.313592 382 0.312237 0.222992 0.30565 0.20423 0.308944 0.122796
19.9 0.617685 0.31561 383 0.312101 0.222535 0.305585 0.205983 0.308843 0.12265
20 0.623415 0.316907 381 0.314803 0.224695 0.308612 0.207908 0.311707 0.123807
20.1 0.624445 0.320176 382 0.313913 0.222799 0.310532 0.214978 0.312223 0.123009
20.2 0.630198 0.32326 382 0.318344 0.227738 0.311854 0.212314 0.315099 0.125579
20.3 0.631813 0.324659 382 0.318031 0.224984 0.313782 0.217605 0.315907 0.124306
20.4 0.635792 0.328402 383 0.32138 0.230651 0.314412 0.216035 0.317896 0.127264
20.5 0.63873 0.32969 382 0.32317 0.229898 0.31556 0.21686 0.319365 0.126979
20.6 0.641584 0.331991 382 0.324409 0.230757 0.317174 0.219634 0.320792 0.127523
20.7 0.644337 0.334029 382 0.325421 0.231844 0.318916 0.222254 0.322169 0.128148
20.8 0.646183 0.337678 382 0.326353 0.233725 0.319831 0.224312 0.323092 0.129195
20.9 0.651655 0.339323 380 0.329115 0.234424 0.32254 0.227184 0.325827 0.129698
21 0.654354 0.341561 380 0.330254 0.23575 0.3241 0.229466 0.327177 0.130448
21.1 0.657492 0.344336 380 0.3321 0.238018 0.325392 0.230618 0.328746 0.131683
21.2 0.661655 0.343485 380 0.333655 0.236521 0.328 0.23277 0.330828 0.130971
21.3 0.664338 0.345874 378 0.335882 0.237196 0.328456 0.231779 0.332169 0.131388
21.4 0.669134 0.347876 376 0.338771 0.237566 0.330363 0.232904 0.334567 0.131705
21.5 0.671152 0.349714 375 0.337926 0.235515 0.333226 0.241177 0.335576 0.130836
21.6 0.673061 0.351538 376 0.338827 0.23604 0.334234 0.242047 0.336531 0.131136
21.7 0.675668 0.352904 378 0.33931 0.236297 0.336358 0.245412 0.337834 0.131322
21.8 0.680215 0.355796 377 0.341725 0.237409 0.33849 0.248399 0.340107 0.132055
21.9 0.684255 0.360897 376 0.344449 0.239579 0.339806 0.249211 0.342127 0.133283
22 0.686219 0.361714 375 0.34531 0.242532 0.340909 0.249697 0.343109 0.134769
22.1 0.68962 0.364389 374 0.346737 0.243423 0.342883 0.253544 0.34481 0.135376
22.2 0.691229 0.366372 375 0.346855 0.244439 0.344375 0.257262 0.345615 0.135981
22.3 0.694218 0.369224 374 0.349114 0.247436 0.345104 0.256267 0.347109 0.137536
22.4 0.699491 0.373813 375 0.35186 0.251233 0.347631 0.259071 0.349745 0.139597
22.5 0.70186 0.376896 374 0.353949 0.253805 0.347911 0.257515 0.35093 0.14093
22.6 0.70345 0.38184 374 0.353385 0.255484 0.350065 0.263844 0.351725 0.141908
22.7 0.70693 0.381606 374 0.356118 0.254626 0.350812 0.262438 0.353465 0.141545
22.8 0.70882 0.385954 372 0.357985 0.259415 0.350834 0.260266 0.35441 0.143958
22.9 0.712105 0.388001 373 0.358842 0.258733 0.353263 0.264969 0.356053 0.143751
23 0.713326 0.393264 374 0.360374 0.262735 0.352952 0.264146 0.356663 0.145837
23.1 0.717601 0.394346 372 0.362715 0.264351 0.354886 0.265968 0.3588 0.146769
23.2 0.720682 0.396176 373 0.36369 0.265301 0.356992 0.269358 0.360341 0.147341
23.3 0.7216 0.397856 372 0.365653 0.266398 0.355947 0.266468 0.3608 0.14795
23.4 0.724319 0.400962 372 0.367587 0.266989 0.356732 0.267548 0.36216 0.14838
23.5 0.726294 0.402199 371 0.367703 0.266921 0.358591 0.272285 0.363147 0.148469
23.6 0.729324 0.405516 370 0.36978 0.268254 0.359545 0.273535 0.364662 0.149277
23.7 0.732122 0.408601 370 0.37072 0.269602 0.361401 0.277242 0.366061 0.150079
23.8 0.734673 0.410896 370 0.372557 0.272049 0.362116 0.276549 0.367336 0.151345
23.9 0.73818 0.414007 370 0.373682 0.272619 0.364498 0.280726 0.36909 0.15176
24 0.742837 0.416216 369 0.375741 0.273654 0.367096 0.283776 0.371419 0.1524
24.1 0.744427 0.419952 371 0.376133 0.275598 0.368294 0.28719 0.372213 0.153493
24.2 0.747465 0.422195 368 0.377368 0.278394 0.370098 0.290159 0.373733 0.155008
24.3 0.74972 0.425084 368 0.37851 0.279536 0.37121 0.291237 0.37486 0.155638
24.4 0.752611 0.428174 368 0.379465 0.280581 0.373146 0.2958 0.376306 0.156331
24.5 0.753162 0.432425 369 0.37976 0.281723 0.373402 0.299072 0.376581 0.157074
24.6 0.75776 0.433392 369 0.382278 0.280688 0.375482 0.301638 0.37888 0.156719
24.7 0.76181 0.436483 367 0.382606 0.281952 0.379205 0.308875 0.380905 0.157509
24.8 0.762471 0.439026 367 0.383031 0.280701 0.37944 0.311316 0.381236 0.157023
24.9 0.766514 0.442002 367 0.384997 0.285992 0.381517 0.313804 0.383257 0.159792
25 0.77013 0.44536 367 0.38685 0.28897 0.38328 0.315732 0.385065 0.161388
25.1 0.77024 0.443969 366 0.383537 0.277919 0.386703 0.32574 0.38512 0.155964
25.2 0.765538 0.417226 366 0.383878 0.275326 0.381659 0.305108 0.382769 0.153923
25.3 0.764483 0.414526 365 0.381027 0.266076 0.383456 0.311882 0.382241 0.149351
25.4 0.771297 0.421646 365 0.38566 0.277817 0.385637 0.31023 0.385648 0.155294
25.5 0.769773 0.420103 365 0.384474 0.274941 0.385299 0.312855 0.384887 0.15394
25.6 0.769777 0.41556 363 0.381541 0.262726 0.388236 0.322195 0.384888 0.147951
25.7 0.774167 0.417896 361 0.383538 0.264705 0.390629 0.325175 0.387084 0.149074
25.8 0.777879 0.41798 360 0.384594 0.264391 0.393285 0.327525 0.388939 0.148939
25.9 0.782157 0.420272 358 0.387779 0.265279 0.394378 0.326883 0.391079 0.149481
26 0.784078 0.424542 358 0.388643 0.267806 0.395435 0.329889 0.392039 0.150894
26.1 0.789315 0.426073 357 0.391178 0.268582 0.398137 0.332246 0.394657 0.151396
26.2 0.791578 0.427634 359 0.392929 0.269796 0.398648 0.331581 0.395789 0.152045
26.3 0.797039 0.431652 356 0.39375 0.271625 0.403288 0.338867 0.398519 0.153106
26.4 0.801674 0.431768 355 0.396974 0.272461 0.4047 0.338317 0.400837 0.153608
26.5 0.80281 0.43086 353 0.397239 0.27221 0.405571 0.341382 0.401405 0.153609
26.6 0.805787 0.434043 352 0.397101 0.272827 0.408686 0.34699 0.402893 0.154014
26.7 0.80791 0.435783 353 0.398334 0.274064 0.409576 0.347752 0.403955 0.154694
26.8 0.811182 0.437536 354 0.400551 0.275654 0.410631 0.348055 0.405591 0.155578
26.9 0.814088 0.43914 353 0.402478 0.277666 0.41161 0.347818 0.407044 0.156629
27 0.818642 0.440096 352 0.404345 0.277674 0.414297 0.351546 0.409321 0.156781
27.1 0.823458 0.441731 351 0.4065 0.279283 0.416958 0.353451 0.411729 0.157653
27.2 0.823846 0.445677 353 0.40684 0.280585 0.417006 0.354973 0.411923 0.158406
27.3 0.825505 0.447296 354 0.407697 0.282373 0.417808 0.35581 0.412753 0.159348
27.4 0.829512 0.448619 353 0.409275 0.283402 0.420237 0.358642 0.414756 0.15996
27.5 0.831698 0.449828 353 0.410563 0.283832 0.421135 0.359954 0.415849 0.16027
27.6 0.835015 0.45308 353 0.412391 0.286332 0.422624 0.361321 0.417507 0.161613
27.7 0.837694 0.453125 353 0.414187 0.287907 0.423507 0.360386 0.418847 0.162405
27.8 0.84406 0.458152 354 0.414426 0.288828 0.429634 0.37738 0.42203 0.163425
27.9 0.853138 0.459015 350 0.418201 0.289994 0.434937 0.382068 0.426569 0.164163
28 0.849522 0.458898 352 0.419176 0.289545 0.430345 0.369974 0.424761 0.163622
28.1 0.851658 0.461904 352 0.420575 0.291057 0.431083 0.371523 0.425829 0.164503
28.2 0.858411 0.466687 352 0.421048 0.293012 0.437363 0.387596 0.429205 0.165998
28.3 0.859655 0.469656 353 0.421831 0.294778 0.437825 0.38865 0.429828 0.166958
28.4 0.861319 0.47281 351 0.422766 0.294093 0.438553 0.389452 0.430659 0.166671
28.5 0.866452 0.473335 351 0.427625 0.297402 0.438827 0.385298 0.433226 0.168373
28.6 0.869884 0.476293 351 0.428887 0.298475 0.440997 0.389513 0.434942 0.169082
28.7 0.873506 0.476389 350 0.430496 0.299865 0.44301 0.389132 0.436753 0.169728
28.8 0.877888 0.479254 349 0.432934 0.301827 0.444954 0.390605 0.438944 0.170816
28.9 0.878778 0.481011 350 0.433419 0.303518 0.44536 0.390493 0.439389 0.17166
29 0.883738 0.483322 348 0.435831 0.305747 0.447906 0.393054 0.441869 0.172902
29.1 0.887043 0.4847 348 0.436356 0.307048 0.450686 0.395715 0.443521 0.173557
29.2 0.890198 0.487581 347 0.438293 0.308963 0.451905 0.397184 0.445099 0.174636
29.3 0.891848 0.491816 348 0.439986 0.311427 0.451862 0.398135 0.445924 0.176026
29.4 0.892382 0.494674 350 0.440638 0.312229 0.451744 0.399557 0.446191 0.176551
29.5 0.895155 0.497961 348 0.442437 0.31326 0.452718 0.401137 0.447578 0.1772
29.6 0.899447 0.500126 348 0.444572 0.315757 0.454875 0.402578 0.449723 0.178523
29.7 0.90292 0.504745 349 0.446048 0.317846 0.456872 0.407731 0.45146 0.179814
29.8 0.903906 0.505942 349 0.444726 0.314667 0.45918 0.414465 0.451953 0.178373
29.9 0.906615 0.508875 348 0.446057 0.316676 0.460558 0.417524 0.453308 0.179541
30 0.906145 0.512015 348 0.447856 0.318159 0.458289 0.411866 0.453073 0.180216
30.1 0.912562 0.515608 346 0.450266 0.321697 0.462296 0.41641 0.456281 0.182133
30.2 0.9158 0.519969 348 0.45488 0.330575 0.46092 0.411993 0.4579 0.186688
30.3 0.917923 0.518037 348 0.452907 0.324283 0.465016 0.419324 0.458962 0.183576
30.4 0.922016 0.519612 349 0.457544 0.332213 0.464472 0.413425 0.461008 0.187529
30.5 0.931342 0.521209 345 0.462767 0.337094 0.468575 0.413134 0.465671 0.190017
30.6 0.938665 0.524524 346 0.465594 0.339054 0.473071 0.417825 0.469333 0.191145
30.7 0.937355 0.525325 344 0.462908 0.33313 0.474447 0.425425 0.468677 0.188351
30.8 0.943778 0.53463 344 0.467603 0.343897 0.476175 0.427877 0.471889 0.194041
30.9 0.944483 0.539947 346 0.468601 0.348241 0.475882 0.431279 0.472241 0.196472
31 0.953147 0.544662 346 0.472199 0.350695 0.480949 0.438093 0.476574 0.197976
31.1 0.945255 0.530892 344 0.469887 0.338045 0.475368 0.416837 0.472627 0.190706
31.2 0.947356 0.533265 344 0.471434 0.340144 0.475922 0.416674 0.473678 0.191806
31.3 0.951951 0.538852 346 0.47598 0.352541 0.475972 0.412495 0.475976 0.198056
31.4 0.950871 0.53765 345 0.472446 0.344844 0.478425 0.421071 0.475435 0.1943
31.5 0.956611 0.540647 344 0.474617 0.347815 0.481994 0.424185 0.478305 0.195866
31.6 0.95977 0.545914 348 0.478554 0.35593 0.481216 0.421275 0.479885 0.200053
31.7 0.95861 0.54698 346 0.478604 0.358353 0.480006 0.418981 0.479305 0.201219
31.8 0.963351 0.550731 344 0.481003 0.357936 0.482348 0.422466 0.481675 0.201198
31.9 0.967958 0.554962 344 0.48339 0.360547 0.484567 0.425709 0.483979 0.202686
32 0.972721 0.559585 344 0.485522 0.365126 0.4872 0.429663 0.486361 0.205154
32.1 0.979486 0.56179 341 0.486344 0.365159 0.493142 0.439062 0.489743 0.205364
32.2 0.98127 0.562546 341 0.48794 0.367217 0.493329 0.437104 0.490635 0.206371
32.3 0.979701 0.563569 343 0.487618 0.369501 0.492083 0.435272 0.489851 0.207471
32.4 0.983767 0.568378 342 0.491432 0.37421 0.492334 0.433043 0.491883 0.209921
32.5 0.986013 0.571501 343 0.492003 0.375388 0.49401 0.436741 0.493006 0.210639
32.6 0.989378 0.575415 343 0.493539 0.37897 0.495839 0.439591 0.494689 0.212564
32.7 0.996726 0.578101 341 0.496707 0.380115 0.50002 0.445792 0.498363 0.213404
32.8 0.994177 0.580147 343 0.496511 0.383586 0.497666 0.441608 0.497088 0.215047
32.9 0.991754 0.578776 343 0.492204 0.372595 0.49955 0.450493 0.495877 0.209658
33 0.996774 0.581747 345 0.497552 0.381452 0.499222 0.444761 0.498387 0.214116
33.1 0.999279 0.582847 341 0.496019 0.375976 0.50326 0.453797 0.49964 0.211529
33.2 1.00202 0.585587 341 0.496918 0.376792 0.5051 0.457769 0.501009 0.212094
33.3 1.00407 0.586671 341 0.498914 0.379524 0.50516 0.455584 0.502037 0.213456
33.4 1.00607 0.587653 342 0.500636 0.37996 0.505434 0.455228 0.503035 0.21374
33.5 1.00822 0.588019 344 0.503306 0.382163 0.504913 0.45246 0.50411 0.214882
33.6 1.01153 0.591908 343 0.506132 0.385666 0.505395 0.452228 0.505763 0.21676
33.7 1.01454 0.59363 343 0.506106 0.384479 0.508433 0.458087 0.50727 0.216296
33.8 1.01635 0.596342 342 0.505005 0.384273 0.511347 0.463886 0.508176 0.216266
33.9 1.01976 0.597687 343 0.507951 0.385964 0.511814 0.462828 0.509882 0.2172
34 1.02373 0.601259 343 0.509846 0.388236 0.513882 0.465517 0.511864 0.218468
34.1 1.02332 0.602329 343 0.507185 0.384962 0.516137 0.472706 0.511661 0.216929
34.2 1.02459 0.605077 343 0.508097 0.386281 0.516492 0.473743 0.512294 0.217676
34.3 1.02785 0.607225 343 0.509693 0.387283 0.518153 0.475501 0.513923 0.218266
34.4 1.03153 0.611676 343 0.511206 0.388934 0.520326 0.480134 0.515766 0.219301
34.5 1.0349 0.61419 343 0.513025 0.390064 0.521871 0.483071 0.517448 0.220039
34.6 1.04023 0.618697 343 0.515077 0.390559 0.525153 0.489052 0.520115 0.220535
34.7 1.04745 0.618436 341 0.517924 0.393907 0.529522 0.490636 0.523723 0.222203
34.8 1.04735 0.620469 341 0.518469 0.39457 0.528882 0.490651 0.523676 0.222604
34.9 1.05455 0.62333 339 0.522536 0.396131 0.53201 0.492204 0.527273 0.223518
35 1.05681 0.625087 339 0.523602 0.396738 0.533211 0.494343 0.528406 0.223928
35.1 1.05924 0.629054 340 0.524264 0.398303 0.534972 0.499078 0.529618 0.224902
35.2 1.06281 0.632383 340 0.525782 0.400241 0.537029 0.502853 0.531405 0.226042
35.3 1.06723 0.634275 339 0.527539 0.401914 0.53969 0.505565 0.533614 0.226971
35.4 1.07272 0.63555 338 0.530554 0.402906 0.542163 0.5076 0.536358 0.227605
35.5 1.07374 0.638361 339 0.531482 0.403399 0.542263 0.509553 0.536872 0.228003
35.6 1.07485 0.643094 340 0.53204 0.405715 0.542814 0.512957 0.537427 0.229345
35.7 1.08109 0.646149 338 0.534513 0.409917 0.546581 0.516217 0.540547 0.231546
35.8 1.08562 0.647801 337 0.536682 0.412015 0.548942 0.518491 0.542812 0.232704
35.9 1.08981 0.65116 337 0.538815 0.413544 0.550994 0.521179 0.544904 0.233616
36 1.09099 0.654115 338 0.538625 0.416113 0.552361 0.524671 0.545493 0.235001
36.1 1.08851 0.652787 337 0.534583 0.404628 0.553929 0.533234 0.544256 0.229413
36.2 1.09664 0.660721 336 0.544003 0.415182 0.552633 0.52633 0.548318 0.234909
36.3 1.10244 0.663975 335 0.546343 0.418607 0.556097 0.530323 0.55122 0.236771
36.4 1.10761 0.66797 336 0.550798 0.423312 0.556815 0.528858 0.553807 0.239252
36.5 1.1038 0.66574 334 0.543514 0.410108 0.560287 0.542647 0.551901 0.232797
36.6 1.10587 0.668028 334 0.544499 0.411337 0.561372 0.545004 0.552936 0.233533
36.7 1.10888 0.671691 334 0.546002 0.413616 0.562876 0.547372 0.554439 0.234799
36.8 1.10819 0.675063 335 0.546538 0.415111 0.561651 0.547573 0.554094 0.235655
36.9 1.11369 0.678722 334 0.548792 0.416944 0.564896 0.55101 0.556844 0.2367
37 1.12131 0.68952 334 0.555626 0.434218 0.565684 0.547732 0.560655 0.245487
37.1 1.12151 0.691935 335 0.556501 0.436619 0.565011 0.54855 0.560756 0.246817
37.2 1.12119 0.685702 334 0.553429 0.421656 0.567757 0.555863 0.560593 0.239411
37.3 1.12281 0.690803 332 0.550521 0.420719 0.57229 0.565664 0.561406 0.23907
37.4 1.12535 0.693474 335 0.553525 0.422799 0.571828 0.563769 0.562677 0.240193
37.5 1.13044 0.703829 335 0.558214 0.437717 0.572231 0.560729 0.565222 0.247716
37.6 1.12724 0.699081 337 0.555779 0.424507 0.571458 0.564973 0.563618 0.241253
37.7 1.12882 0.698572 334 0.557586 0.425332 0.571237 0.558655 0.564411 0.241432
37.8 1.13346 0.702667 332 0.558605 0.427882 0.574859 0.565337 0.566732 0.242925
37.9 1.13502 0.705869 332 0.558922 0.429811 0.576094 0.568332 0.567508 0.244001
38 1.1375 0.70891 332 0.560002 0.431328 0.577498 0.570805 0.56875 0.244874
38.1 1.14136 0.712196 333 0.562723 0.433428 0.578638 0.570277 0.57068 0.245979
38.2 1.14078 0.716056 332 0.562694 0.434382 0.578081 0.573226 0.570388 0.246645
38.3 1.14668 0.719388 333 0.564987 0.435248 0.58169 0.577545 0.573338 0.247237
38.4 1.1493 0.723378 333 0.566716 0.436508 0.582583 0.57909 0.574649 0.247994
38.5 1.15089 0.725085 333 0.567838 0.437914 0.583053 0.580176 0.575445 0.24879
38.6 1.15265 0.728611 333 0.568224 0.439986 0.584422 0.583789 0.576323 0.249968
38.7 1.15534 0.731064 333 0.569294 0.440508 0.586042 0.587204 0.577668 0.250383
38.8 1.15955 0.735848 333 0.571028 0.4432 0.588522 0.591229 0.579775 0.251905
38.9 1.16456 0.73903 332 0.573913 0.444682 0.590651 0.59357 0.582282 0.25281
39 1.1655 0.742541 332 0.574738 0.445609 0.590767 0.595639 0.582752 0.253422
39.1 1.16722 0.745967 332 0.576011 0.448036 0.591209 0.596818 0.58361 0.254742
39.2 1.16979 0.749145 332 0.576697 0.448492 0.59309 0.601089 0.584893 0.255137
39.3 1.17767 0.753823 331 0.579936 0.449611 0.597738 0.60743 0.588837 0.255961
39.4 1.18093 0.756639 331 0.581401 0.451157 0.599524 0.610111 0.590463 0.25686
39.5 1.184 0.758391 331 0.582762 0.452305 0.601236 0.612002 0.591999 0.257516
39.6 1.18715 0.761543 329 0.585157 0.45493 0.601991 0.613175 0.593574 0.258976
39.7 1.19015 0.764229 329 0.586375 0.455916 0.60377 0.616056 0.595073 0.259594
39.8 1.19379 0.767281 329 0.588078 0.456772 0.605714 0.619384 0.596896 0.260187
39.9 1.19346 0.77136 330 0.587957 0.458354 0.605506 0.621804 0.596732 0.261114
40 1.19526 0.775266 330 0.588699 0.459373 0.606564 0.625554 0.597631 0.26181
40.1 1.19974 0.778226 329 0.591718 0.460271 0.60802 0.627204 0.599869 0.262426
40.2 1.20653 0.779685 329 0.595947 0.461443 0.610581 0.627706 0.603264 0.263121
40.3 1.21112 0.783145 329 0.597613 0.462989 0.613503 0.631869 0.605558 0.264051
40.4 1.20969 0.786958 329 0.596379 0.465299 0.613312 0.635173 0.604845 0.265332
40.5 1.21282 0.79097 329 0.597253 0.4666 0.61557 0.639609 0.606412 0.266149
40.6 1.21739 0.79411 330 0.600044 0.467409 0.617344 0.641107 0.608694 0.266684
40.7 1.22282 0.797042 328 0.602672 0.469032 0.620143 0.645368 0.611408 0.267714
40.8 1.22683 0.800545 328 0.604264 0.470533 0.622568 0.648918 0.613416 0.268611
40.9 1.22958 0.802099 329 0.60553 0.470507 0.624054 0.650494 0.614792 0.26867
41 1.23148 0.805595 328 0.606533 0.472022 0.624947 0.653507 0.61574 0.269595
41.1 1.23531 0.807569 329 0.608019 0.47271 0.627294 0.655692 0.617657 0.270011
41.2 1.2385 0.811505 329 0.609219 0.47445 0.629277 0.660065 0.619248 0.271076
41.3 1.24253 0.816111 329 0.610821 0.475866 0.631706 0.664796 0.621264 0.271996
41.4 1.24515 0.818999 329 0.611898 0.476479 0.633253 0.667751 0.622575 0.272438
41.5 1.24782 0.820985 329 0.613115 0.478082 0.63471 0.669067 0.623912 0.273296
41.6 1.24993 0.825437 328 0.614207 0.4806 0.635722 0.67201 0.624965 0.274718
41.7 1.25332 0.829234 328 0.616106 0.482786 0.637216 0.674506 0.626661 0.275964
41.8 1.25756 0.833235 328 0.617758 0.484029 0.639804 0.678398 0.628781 0.276747
41.9 1.2604 0.836669 328 0.61945 0.486133 0.640948 0.680234 0.630199 0.277924
42 1.26301 0.838427 329 0.620912 0.485939 0.642096 0.681261 0.631504 0.277896
42.1 1.26452 0.844329 328 0.622372 0.490197 0.642149 0.68349 0.632261 0.280216
42.2 1.26712 0.848681 328 0.623354 0.492083 0.643763 0.686757 0.633559 0.281302
42.3 1.26939 0.851268 328 0.625126 0.493501 0.644263 0.687743 0.634695 0.282127
42.4 1.27219 0.855501 328 0.625616 0.495021 0.646569 0.692818 0.636093 0.283069
42.5 1.27421 0.858025 328 0.626748 0.496305 0.647462 0.695301 0.637105 0.283857
42.6 1.2795 0.85968 328 0.629135 0.498311 0.650366 0.697721 0.639751 0.284961
42.7 1.28348 0.862147 328 0.630474 0.499336 0.653001 0.701173 0.641738 0.285593
42.8 1.28693 0.8649 328 0.632618 0.501596 0.654315 0.702825 0.643467 0.286852
42.9 1.28652 0.868782 329 0.633054 0.50493 0.653465 0.703201 0.643259 0.288603
43 1.29629 0.871837 325 0.637007 0.507209 0.65928 0.70734 0.648144 0.289867
43.1 1.29858 0.873581 325 0.638256 0.509373 0.660325 0.70843 0.64929 0.291016
43.2 1.30289 0.876332 324 0.640748 0.511629 0.662139 0.709379 0.651444 0.292226
43.3 1.29352 0.862405 325 0.640603 0.512822 0.652922 0.6815 0.646762 0.29178
43.4 1.30324 0.864165 323 0.644648 0.514534 0.658589 0.685984 0.651619 0.292789
43.5 1.30745 0.869047 322 0.647348 0.517172 0.660102 0.689191 0.653725 0.294339
43.6 1.30919 0.870769 323 0.64783 0.518244 0.661361 0.690741 0.654596 0.294918
43.7 1.31272 0.873604 323 0.649805 0.519547 0.662913 0.692637 0.656359 0.295691
43.8 1.31606 0.877294 323 0.650851 0.520909 0.665204 0.697332 0.658028 0.29656
43.9 1.31806 0.882706 323 0.651762 0.522943 0.666301 0.70201 0.659032 0.297818
44 1.32652 0.885475 321 0.656058 0.524024 0.670463 0.706054 0.663261 0.298579
44.1 1.32337 0.888851 323 0.654311 0.525407 0.66906 0.707496 0.661686 0.299332
44.2 1.32597 0.890305 324 0.655097 0.526378 0.670876 0.710315 0.662987 0.299917
44.3 1.33372 0.893961 322 0.659467 0.528188 0.67425 0.713727 0.666858 0.301051
44.4 1.33625 0.898209 322 0.66017 0.530177 0.676078 0.71748 0.668124 0.30219
44.5 1.34132 0.900397 322 0.662119 0.530623 0.6792 0.721737 0.67066 0.30258
44.6 1.34485 0.904036 322 0.664011 0.532573 0.680842 0.724786 0.672427 0.303731
44.7 1.34633 0.908378 322 0.663148 0.535128 0.683179 0.730427 0.673164 0.305152
44.8 1.35025 0.91045 323 0.66605 0.536534 0.684202 0.731463 0.675126 0.306002
44.9 1.35487 0.915238 320 0.669781 0.539332 0.685085 0.731286 0.677433 0.307531
45 1.35727 0.918257 320 0.670573 0.541342 0.686701 0.734285 0.678637 0.308655
45.1 1.36063 0.920842 320 0.672004 0.542442 0.688623 0.737202 0.680314 0.309336
45.2 1.36499 0.925372 320 0.673711 0.544 0.691275 0.742213 0.682493 0.310335
45.3 1.36664 0.9273 321 0.673045 0.545181 0.6936 0.746704 0.683322 0.311019
45.4 1.3704 0.930689 321 0.674476 0.54717 0.695925 0.750633 0.6852 0.31218
45.5 1.3737 0.935016 320 0.677355 0.548353 0.69634 0.751896 0.686848 0.312959
45.6 1.37302 0.937928 321 0.677035 0.549536 0.695987 0.753506 0.686511 0.31364
45.7 1.37661 0.941342 321 0.678462 0.550852 0.698145 0.757366 0.688304 0.314468
45.8 1.37988 0.944902 321 0.680221 0.553185 0.699657 0.759532 0.689939 0.315762
45.9 1.38327 0.948888 321 0.681445 0.554459 0.701825 0.763955 0.691635 0.316589
46 1.37554 0.934606 320 0.681574 0.557473 0.693968 0.739267 0.687771 0.317165
46.1 1.37775 0.937245 320 0.683054 0.559082 0.694692 0.740664 0.688873 0.318082
46.2 1.38247 0.941261 320 0.685036 0.560874 0.69743 0.745484 0.691233 0.319196
46.3 1.38549 0.944639 320 0.686109 0.562126 0.699381 0.749487 0.692745 0.319992
46.4 1.38815 0.947253 320 0.687803 0.564646 0.700344 0.750737 0.694073 0.321354
46.5 1.38766 0.951271 321 0.687306 0.566307 0.700356 0.75348 0.693831 0.322307
46.6 1.39424 0.953844 320 0.69061 0.567169 0.70363 0.756855 0.69712 0.322917
46.7 1.39111 0.956712 322 0.687947 0.568783 0.703163 0.760185 0.695555 0.323796
46.8 1.39445 0.960479 322 0.689367 0.57047 0.705083 0.763751 0.697225 0.324806
46.9 1.40103 0.963344 321 0.693391 0.571542 0.70764 0.766461 0.700516 0.325556
47 1.40885 0.966431 320 0.696777 0.573075 0.712077 0.771934 0.704427 0.326561
47.1 1.41418 0.972631 318 0.701692 0.575372 0.712492 0.77281 0.707092 0.327975
47.2 1.41561 0.974664 319 0.702134 0.576824 0.713479 0.775002 0.707807 0.328791
47.3 1.41833 0.977255 319 0.703683 0.578397 0.714652 0.776387 0.709167 0.329669
47.4 1.42185 0.980796 319 0.704962 0.580307 0.716888 0.780086 0.710925 0.330774
47.5 1.42386 0.983 319 0.70584 0.580832 0.718022 0.782941 0.711931 0.331176
47.6 1.42741 0.985626 319 0.706843 0.581994 0.720564 0.786992 0.713704 0.331897
47.7 1.43231 0.989744 318 0.710001 0.583231 0.722314 0.789321 0.716157 0.332707
47.8 1.43166 0.991598 319 0.70865 0.584827 0.723013 0.791973 0.715831 0.333548
47.9 1.43331 0.996996 317 0.712406 0.585884 0.720906 0.7898 0.716656 0.334244
48 1.43162 0.998776 319 0.711024 0.587242 0.720594 0.792179 0.715809 0.334999
48.1 1.43379 1.00248 319 0.711517 0.588686 0.722273 0.796186 0.716895 0.335877
48.2 1.43926 1.00557 318 0.714155 0.589383 0.725102 0.800472 0.719629 0.336444
48.3 1.44399 1.00992 318 0.716087 0.591271 0.727899 0.804749 0.721993 0.337573
48.4 1.4465 1.01317 318 0.716898 0.592978 0.729597 0.807945 0.723248 0.338554
48.5 1.44937 1.0167 318 0.717874 0.59402 0.731498 0.811835 0.724686 0.339238
48.6 1.45565 1.0192 317 0.720873 0.596126 0.734781 0.814679 0.727827 0.340427
48.7 1.45798 1.02277 317 0.721647 0.597544 0.736333 0.817939 0.72899 0.341272
48.8 1.45529 1.0264 318 0.720642 0.5992 0.734643 0.818509 0.727643 0.342165
48.9 1.46048 1.03035 317 0.722059 0.601424 0.738426 0.823296 0.730242 0.343419
49 1.46292 1.03078 318 0.724018 0.601396 0.738904 0.823348 0.731461 0.343477
49.1 1.46589 1.03446 318 0.725285 0.603309 0.740607 0.826247 0.732946 0.344567
49.2 1.46872 1.03733 318 0.726127 0.604322 0.742591 0.829917 0.734359 0.345215
49.3 1.4751 1.0407 317 0.729381 0.60745 0.745723 0.831888 0.737552 0.346887
49.4 1.47561 1.04324 317 0.729359 0.608566 0.746256 0.834049 0.737807 0.347535
49.5 1.48015 1.04718 317 0.731134 0.610442 0.749014 0.838417 0.740074 0.348659
49.6 1.48126 1.05003 317 0.731794 0.611125 0.74947 0.84036 0.740632 0.349113
49.7 1.4849 1.05432 317 0.733614 0.612979 0.751287 0.84321 0.74245 0.350192
49.8 1.48975 1.05872 317 0.735239 0.614401 0.754515 0.848305 0.744877 0.351099
49.9 1.49433 1.06398 317 0.736652 0.617577 0.757675 0.853785 0.747163 0.352897
50 1.49825 1.07222 317 0.73654 0.618675 0.761715 0.865045 0.749127 0.353856
50.1 1.50146 1.07507 317 0.738007 0.620076 0.763456 0.867342 0.750732 0.354666
50.2 1.50646 1.08028 317 0.740297 0.622159 0.76616 0.87177 0.753229 0.355924
50.3 1.50901 1.08148 318 0.740938 0.623889 0.768072 0.874074 0.754505 0.356852
50.4 1.51235 1.08312 318 0.742841 0.625227 0.769505 0.875412 0.756173 0.357614
50.5 1.51346 1.0846 318 0.74411 0.626635 0.769349 0.87378 0.756729 0.358295
50.6 1.51681 1.08791 318 0.744743 0.626955 0.772068 0.879655 0.758406 0.358673
50.7 1.52018 1.09136 318 0.746394 0.629121 0.773783 0.882381 0.760088 0.359898
50.8 1.52421 1.09619 318 0.747842 0.631353 0.77637 0.887094 0.762106 0.361214
50.9 1.52723 1.09871 318 0.748307 0.632103 0.778923 0.891785 0.763615 0.361743
51 1.52917 1.10236 318 0.749691 0.633764 0.779483 0.893193 0.764587 0.362687
51.1 1.53445 1.10521 317 0.752174 0.635802 0.78228 0.895744 0.767227 0.363825
51.2 1.53846 1.10922 316 0.756583 0.638029 0.781876 0.893789 0.769229 0.365054
51.3 1.54028 1.11328 316 0.756683 0.638774 0.783593 0.898576 0.770138 0.365609
51.4 1.53709 1.11605 318 0.752633 0.640548 0.784454 0.903635 0.768543 0.366546
51.5 1.54122 1.12008 317 0.755538 0.640784 0.785684 0.906398 0.770611 0.366888
51.6 1.54454 1.12442 317 0.757908 0.644347 0.78663 0.90779 0.772269 0.368808
51.7 1.55062 1.12572 317 0.757941 0.645312 0.792674 0.914978 0.775308 0.369398
51.8 1.54934 1.1281 318 0.756876 0.64627 0.792461 0.916856 0.774669 0.369942
51.9 1.55313 1.13278 317 0.758906 0.648475 0.794221 0.920286 0.776564 0.37124
52 1.55585 1.13495 318 0.759044 0.650077 0.796807 0.923615 0.777926 0.372107
52.1 1.56259 1.13968 317 0.762318 0.653191 0.800271 0.927325 0.781295 0.373851
52.2 1.56248 1.14283 318 0.76276 0.654014 0.799721 0.929062 0.78124 0.374403
52.3 1.57201 1.15065 315 0.768363 0.659004 0.80365 0.934283 0.786006 0.37725
52.4 1.57275 1.15495 315 0.765552 0.660951 0.807194 0.941922 0.786373 0.378349
52.5 1.57723 1.16288 314 0.768231 0.664069 0.808997 0.947117 0.788614 0.380228
52.6 1.5799 1.16432 315 0.768899 0.665477 0.811005 0.949284 0.789952 0.380986
52.7 1.58145 1.16752 315 0.769538 0.667349 0.811908 0.951456 0.790723 0.382028
52.8 1.57908 1.17182 316 0.768574 0.671036 0.81051 0.952409 0.789542 0.383946
52.9 1.57487 1.15756 314 0.766839 0.668046 0.808035 0.94885 0.787437 0.382295
53 1.57618 1.15994 314 0.76754 0.669532 0.808641 0.950354 0.78809 0.383123
53.1 1.58012 1.16295 314 0.768815 0.671685 0.811301 0.954191 0.790058 0.384342
53.2 1.57907 1.1689 314 0.768688 0.675688 0.810379 0.956333 0.789534 0.386499
53.3 1.58595 1.1702 314 0.771361 0.677413 0.814591 0.959884 0.792976 0.387478
53.4 1.59006 1.17378 314 0.772637 0.679719 0.81742 0.964634 0.795029 0.388816
53.5 1.59207 1.17854 314 0.772876 0.682379 0.819192 0.969883 0.796034 0.390363
53.6 1.59982 1.18278 312 0.77679 0.684563 0.823031 0.975097 0.79991 0.391735
53.7 1.60242 1.18681 312 0.777886 0.686902 0.824536 0.978214 0.801211 0.393054
53.8 1.6055 1.19123 312 0.778684 0.688284 0.826814 0.983436 0.802749 0.393962
53.9 1.61545 1.19379 310 0.782234 0.689808 0.833213 0.989951 0.807723 0.394941
54 1.61968 1.1979 310 0.783512 0.691924 0.83617 0.99505 0.809841 0.396199
54.1 1.62945 1.20406 308 0.788867 0.694342 0.840583 1.00094 0.814725 0.397761
54.2 1.63 1.20554 309 0.78951 0.695796 0.840489 1.00073 0.815 0.398509
54.3 1.63728 1.2118 307 0.793483 0.697603 0.8438 1.00683 0.818641 0.399768
54.4 1.64043 1.21558 307 0.79403 0.698637 0.8464 1.01188 0.820215 0.400468
54.5 1.64108 1.22183 307 0.792735 0.702587 0.848348 1.01633 0.820542 0.402542
54.6 1.64721 1.22838 306 0.794989 0.705918 0.852218 1.02222 0.823603 0.404452
54.7 1.65139 1.23406 306 0.797116 0.708577 0.854279 1.02674 0.825697 0.406029
54.8 1.65134 1.23908 307 0.795167 0.710406 0.85617 1.03349 0.825668 0.407146
54.9 1.65487 1.24434 306 0.796892 0.71361 0.857979 1.03761 0.827436 0.408968
55 1.66268 1.24566 306 0.799898 0.714615 0.86278 1.04151 0.831339 0.409594
55.1 1.6633 1.25308 306 0.800969 0.716591 0.862329 1.04516 0.831649 0.410851
55.2 1.66984 1.25442 305 0.804348 0.717833 0.865497 1.0475 0.834922 0.411601
55.3 1.67292 1.25768 305 0.805347 0.719407 0.867573 1.05095 0.83646 0.412527
55.4 1.67777 1.26514 304 0.806807 0.721471 0.870965 1.05955 0.838886 0.413943
55.5 1.68628 1.26895 303 0.810561 0.7244 0.875723 1.06442 0.843142 0.415619
55.6 1.68865 1.27237 303 0.811507 0.725268 0.877141 1.06717 0.844324 0.416181
55.7 1.68905 1.27843 304 0.811673 0.727707 0.87738 1.07119 0.844526 0.41762
55.8 1.69318 1.28446 304 0.81395 0.7309 0.87923 1.07485 0.84659 0.419432
55.9 1.69841 1.29255 304 0.815653 0.733667 0.882752 1.08351 0.849203 0.421208
56 1.69705 1.29753 303 0.809798 0.728305 0.887255 1.09521 0.848527 0.418732
56.1 1.70504 1.30387 304 0.81755 0.737565 0.887493 1.09419 0.852521 0.423616
56.2 1.71296 1.30937 303 0.820745 0.741683 0.892217 1.10034 0.856481 0.425937
56.3 1.71027 1.30626 302 0.815277 0.737078 0.894989 1.10289 0.855133 0.423424
56.4 1.71275 1.30991 302 0.81682 0.739472 0.89593 1.10506 0.856375 0.424764
56.5 1.71802 1.31881 302 0.818597 0.742725 0.899418 1.11363 0.859008 0.426786
56.6 1.72164 1.31465 302 0.822112 0.743497 0.899529 1.10696 0.86082 0.426939
56.7 1.71475 1.30546 301 0.82319 0.746445 0.891559 1.08849 0.857374 0.42779
56.8 1.72198 1.30861 300 0.827323 0.748721 0.894658 1.09096 0.86099 0.429099
56.9 1.7264 1.31396 300 0.829448 0.752555 0.896956 1.0948 0.863202 0.431214
57 1.72461 1.31666 301 0.828973 0.753515 0.895638 1.0951 0.862306 0.431751
57.1 1.7339 1.32413 299 0.831861 0.758451 0.902034 1.10405 0.866948 0.434547
57.2 1.73631 1.32599 300 0.834469 0.759014 0.901839 1.1045 0.868154 0.434971
57.3 1.73875 1.32818 300 0.835989 0.760981 0.902758 1.10505 0.869373 0.436008
57.4 1.73766 1.33463 300 0.833579 0.762813 0.90408 1.11164 0.86883 0.437129
57.5 1.74108 1.34059 300 0.835624 0.766559 0.905453 1.11424 0.870538 0.439169
57.6 1.74948 1.34381 299 0.839017 0.770197 0.910461 1.11861 0.874739 0.441147
57.7 1.75184 1.34918 299 0.839853 0.773389 0.911986 1.12177 0.87592 0.442885
57.8 1.75284 1.35109 301 0.844511 0.777953 0.908329 1.11596 0.87642 0.445204
57.9 1.75271 1.35535 300 0.841356 0.777653 0.911354 1.12319 0.876355 0.445187
58 1.75034 1.35973 301 0.841317 0.779975 0.909024 1.12223 0.87517 0.446398
58.1 1.75108 1.363 299 0.836842 0.774982 0.914234 1.1336 0.875538 0.444115
58.2 1.74642 1.36295 298 0.837072 0.778906 0.909351 1.12979 0.873211 0.446093
58.3 1.75928 1.37911 299 0.838615 0.780075 0.920667 1.15451 0.879641 0.447614
58.4 1.76207 1.38436 299 0.839329 0.781871 0.922743 1.16199 0.881036 0.448867
58.5 1.75465 1.37601 298 0.840782 0.785224 0.913864 1.1426 0.877323 0.449915
58.6 1.75923 1.38067 298 0.843043 0.788325 0.916185 1.14681 0.879614 0.451689
58.7 1.76114 1.38353 298 0.843553 0.790273 0.917591 1.14997 0.880572 0.452798
58.8 1.77436 1.39552 299 0.844827 0.791253 0.929528 1.1722 0.887178 0.45405
58.9 1.77874 1.40135 299 0.846427 0.791995 0.932318 1.17871 0.889372 0.454726
59 1.78128 1.40307 299 0.848862 0.794777 0.932421 1.17747 0.890641 0.456141
59.1 1.77932 1.40244 299 0.848822 0.797624 0.930495 1.17187 0.889658 0.457335
59.2 1.78468 1.41135 299 0.850523 0.80073 0.934157 1.18172 0.89234 0.459345
59.3 1.78146 1.40724 298 0.847581 0.801051 0.93388 1.17619 0.89073 0.45909
59.4 1.77935 1.41114 297 0.849351 0.804081 0.930001 1.17277 0.889676 0.460658
59.5 1.76117 1.40228 295 0.851458 0.808397 0.909711 1.13297 0.880584 0.461593
59.6 1.77687 1.41096 295 0.853943 0.809807 0.922928 1.15347 0.888436 0.462947
59.7 1.77506 1.41286 296 0.85306 0.810478 0.922005 1.15699 0.887532 0.463482
59.8 1.77531 1.41446 296 0.854482 0.814236 0.920832 1.15381 0.887657 0.465296
59.9 1.77591 1.41612 296 0.854946 0.817497 0.920967 1.15347 0.887957 0.46692
60 1.78076 1.4222 296 0.857105 0.820922 0.923654 1.15884 0.89038 0.4689
60.1 1.76777 1.41172 295 0.855764 0.822374 0.912004 1.1463 0.883884 0.469391
60.2 1.76975 1.41309 295 0.857359 0.824495 0.912388 1.14529 0.884873 0.470444
60.3 1.7737 1.41837 294 0.860587 0.825938 0.913108 1.14806 0.886848 0.471419
60.4 1.78197 1.43655 296 0.86256 0.830788 0.919414 1.15851 0.890987 0.474223
60.5 1.78719 1.44206 296 0.864507 0.833252 0.922683 1.16491 0.893595 0.475744
60.6 1.79222 1.45069 295 0.86702 0.83877 0.925205 1.17187 0.896112 0.478878
60.7 1.79603 1.45716 295 0.868442 0.841622 0.927583 1.17697 0.898013 0.480539
60.8 1.7977 1.45932 295 0.86981 0.844484 0.927889 1.17682 0.898849 0.482004
60.9 1.7898 1.44844 294 0.866919 0.843855 0.922877 1.17306 0.894898 0.481583
61 1.79302 1.45495 294 0.868582 0.847305 0.92444 1.1761 0.896511 0.483474
61.1 1.80038 1.45732 293 0.872154 0.849291 0.928224 1.17897 0.900189 0.484606
61.2 1.80224 1.45941 293 0.873021 0.850935 0.929218 1.18196 0.90112 0.485584
61.3 1.80147 1.4625 294 0.872235 0.854677 0.929231 1.18131 0.900733 0.487387
61.4 1.80491 1.46594 294 0.872953 0.857078 0.931962 1.18685 0.902457 0.488803
61.5 1.80872 1.47252 294 0.87562 0.858596 0.933095 1.19022 0.904358 0.489806
61.6 1.81205 1.48023 294 0.877122 0.861741 0.934928 1.19574 0.906025 0.491664
61.7 1.8176 1.48079 293 0.881438 0.863763 0.936164 1.19559 0.908801 0.492787
61.8 1.81776 1.48039 293 0.881988 0.864307 0.93577 1.19418 0.908879 0.493021
61.9 1.8121 1.47984 292 0.883589 0.868783 0.928506 1.18063 0.906048 0.494896
62 1.81363 1.48215 292 0.884708 0.870239 0.928922 1.1828 0.906815 0.495769
62.1 1.82224 1.48672 291 0.888835 0.873521 0.933405 1.18686 0.91112 0.497608
62.2 1.82571 1.49114 291 0.890363 0.875553 0.935344 1.19126 0.912853 0.498842
62.3 1.83631 1.49803 292 0.890273 0.874051 0.946037 1.21094 0.918155 0.498705
62.4 1.83793 1.50251 292 0.892117 0.877495 0.945817 1.2104 0.918967 0.500481
62.5 1.83122 1.49978 291 0.893503 0.880375 0.937713 1.1965 0.915608 0.501565
62.6 1.8341 1.50145 291 0.894585 0.881205 0.939514 1.19879 0.917049 0.502072
62.7 1.83574 1.50477 291 0.896423 0.884822 0.939318 1.19902 0.917871 0.503976
62.8 1.8374 1.50775 291 0.897763 0.887268 0.939632 1.19992 0.918698 0.505289
62.9 1.83122 1.51094 291 0.899306 0.890125 0.931912 1.18764 0.915609 0.506443
63 1.83723 1.51794 290 0.902981 0.893232 0.934253 1.19184 0.918617 0.508274
63.1 1.83447 1.5192 291 0.90137 0.895221 0.933098 1.19195 0.917234 0.509258
63.2 1.83769 1.52525 291 0.903287 0.899024 0.934399 1.19501 0.918843 0.511347
63.3 1.84145 1.52734 291 0.904684 0.899191 0.936761 1.19849 0.920723 0.511576
63.4 1.84433 1.53427 291 0.906306 0.902314 0.938023 1.20289 0.922165 0.513387
63.5 1.84299 1.53927 292 0.905437 0.904771 0.937557 1.20547 0.921497 0.514739
63.6 1.84967 1.54539 291 0.909816 0.909131 0.939857 1.20831 0.924837 0.517154
63.7 1.84979 1.55007 292 0.908829 0.91106 0.940965 1.2127 0.924897 0.518268
63.8 1.85085 1.55456 291 0.91074 0.913865 0.940107 1.21487 0.925424 0.5199
63.9 1.85409 1.56265 291 0.912933 0.920525 0.941157 1.21693 0.927045 0.523386
64 1.85666 1.56714 291 0.914216 0.922095 0.942444 1.22015 0.92833 0.524342
64.1 1.86006 1.56913 291 0.916017 0.923083 0.944046 1.22267 0.930032 0.524978
64.2 1.86176 1.5707 291 0.916817 0.923278 0.944943 1.22534 0.93088 0.525214
64.3 1.86622 1.57933 291 0.919835 0.929838 0.946386 1.22608 0.93311 0.528595
64.4 1.86939 1.57997 291 0.921758 0.929414 0.947631 1.22864 0.934694 0.528546
64.5 1.87276 1.58644 291 0.923645 0.935063 0.949114 1.23187 0.936379 0.531559
64.6 1.87476 1.59049 291 0.925773 0.937951 0.948987 1.23344 0.93738 0.533178
64.7 1.87703 1.59113 291 0.926853 0.937278 0.950177 1.23592 0.938515 0.532969
64.8 1.88211 1.59859 291 0.929041 0.9419 0.953072 1.24017 0.941056 0.535476
64.9 1.88503 1.60195 291 0.93066 0.94412 0.954374 1.24267 0.942517 0.536732
65 1.88686 1.60278 291 0.932192 0.943822 0.954666 1.24405 0.943429 0.536706
65.1 1.89582 1.60651 290 0.936283 0.946561 0.959534 1.24853 0.947908 0.538279
65.2 1.90392 1.60935 289 0.939964 0.949557 0.963959 1.25194 0.951962 0.539926
65.3 1.90623 1.61188 289 0.941979 0.951937 0.964249 1.25238 0.953114 0.541209
65.4 1.91094 1.6191 289 0.945502 0.957697 0.965441 1.2542 0.955472 0.544279
65.5 1.92074 1.627 288 0.946063 0.960697 0.974678 1.26873 0.960371 0.546199
65.6 1.92417 1.62863 289 0.946702 0.961966 0.977465 1.27208 0.962083 0.546924
65.7 1.92701 1.62797 289 0.947604 0.959899 0.979407 1.27519 0.963505 0.546014
65.8 1.92962 1.63432 289 0.949228 0.96522 0.980393 1.27668 0.96481 0.548779
65.9 1.93372 1.63646 289 0.950993 0.96523 0.982727 1.28129 0.96686 0.549006
66 1.93545 1.64485 289 0.951616 0.971753 0.983835 1.28634 0.967725 0.552519
66.1 1.9359 1.64399 289 0.952465 0.970568 0.983437 1.28683 0.967951 0.552003
66.2 1.93783 1.64128 289 0.952922 0.967153 0.984912 1.28956 0.968917 0.5504
66.3 1.94185 1.65194 289 0.956211 0.976902 0.985635 1.28916 0.970923 0.555354
66.4 1.94322 1.64986 289 0.95644 0.974302 0.98678 1.29253 0.97161 0.554197
66.5 1.94339 1.64997 288 0.954639 0.972765 0.988748 1.2992 0.971694 0.553636
66.6 1.94439 1.6511 288 0.95437 0.971388 0.990017 1.30247 0.972194 0.553061
66.7 1.94852 1.65907 289 0.958399 0.980218 0.990126 1.30077 0.974262 0.557539
66.8 1.94886 1.66105 287 0.959246 0.97741 0.989615 1.305 0.97443 0.556417
66.9 1.95214 1.67333 286 0.964783 0.987837 0.987353 1.30008 0.976068 0.561678
67 1.9526 1.66809 286 0.96391 0.981191 0.988691 1.30553 0.9763 0.558558
67.1 1.94942 1.67564 287 0.962018 0.985935 0.987401 1.3083 0.97471 0.561056
67.2 1.95653 1.67893 286 0.965416 0.987724 0.991116 1.31277 0.978266 0.562174
67.3 1.95691 1.67278 286 0.964924 0.980416 0.99199 1.31573 0.978457 0.558623
67.4 1.95876 1.67628 286 0.966614 0.982519 0.99215 1.31679 0.979382 0.559792
67.5 1.96217 1.67931 285 0.968097 0.983509 0.994075 1.32051 0.981086 0.560467
67.6 1.96619 1.68371 285 0.969594 0.98612 0.996593 1.32419 0.983094 0.561927
67.7 1.97076 1.68677 285 0.971931 0.988413 0.998826 1.32726 0.985378 0.56324
67.8 1.97444 1.69347 285 0.974034 0.993809 1.0004 1.32983 0.987218 0.566094
67.9 1.97495 1.69169 285 0.97382 0.989655 1.00113 1.33402 0.987477 0.564204
68 1.97928 1.69738 285 0.976174 0.993925 1.00311 1.33742 0.98964 0.566535
68.1 1.97732 1.69269 286 0.976689 0.990008 1.00063 1.33313 0.98866 0.564466
68.2 1.97303 1.69696 287 0.973681 0.990424 0.999348 1.33759 0.986514 0.564847
68.3 1.96031 1.68267 286 0.96308 0.972645 0.997232 1.34649 0.980156 0.556108
68.4 1.96986 1.68821 286 0.961283 0.974749 1.00858 1.36533 0.98493 0.557656
68.5 1.97515 1.69234 286 0.964145 0.977807 1.011 1.36904 0.987575 0.559398
68.6 1.9757 1.69522 286 0.964456 0.978894 1.01124 1.37084 0.98785 0.560041
68.7 1.9799 1.70013 286 0.966553 0.982021 1.01334 1.37576 0.989948 0.561867
68.8 1.98283 1.70399 286 0.968112 0.984547 1.01472 1.37813 0.991414 0.563263
68.9 1.98941 1.70716 285 0.973306 0.986879 1.01611 1.37744 0.994706 0.564534
69 1.99133 1.71069 285 0.974273 0.988827 1.01705 1.37958 0.995664 0.565623
69.1 1.99367 1.71472 285 0.97546 0.990912 1.01821 1.38258 0.996836 0.566827
69.2 1.99558 1.71312 286 0.978151 0.990168 1.01743 1.37945 0.99779 0.56642
69.3 2.00055 1.71982 285 0.979402 0.994468 1.02114 1.38519 1.00027 0.56878
69.4 2.00359 1.72133 286 0.98254 0.995916 1.02105 1.38408 1.0018 0.569567
69.5 2.00808 1.73287 283 0.986314 1.00215 1.02177 1.38556 1.00404 0.572879
69.6 2.00613 1.73737 282 0.987398 1.00547 1.01873 1.38513 1.00306 0.574679
69.7 2.00853 1.74323 282 0.98813 1.00847 1.0204 1.39042 1.00427 0.576423
69.8 2.0177 1.74538 281 0.994322 1.01104 1.02338 1.39019 1.00885 0.577815
69.9 2.02285 1.75144 281 0.996843 1.01459 1.02601 1.39586 1.01142 0.579889
70 2.02694 1.75587 281 0.998962 1.01769 1.02798 1.39821 1.01347 0.581567
70.1 2.03065 1.76048 281 1.00059 1.02014 1.03006 1.40261 1.01533 0.58301
70.2 2.03246 1.76338 281 1.00217 1.02217 1.03029 1.4031 1.01623 0.584102
70.3 2.03326 1.76718 279 1.00843 1.02669 1.02483 1.39039 1.01663 0.586139
70.4 2.03783 1.7704 279 1.01099 1.02879 1.02683 1.3917 1.01891 0.587281
70.5 2.04205 1.77406 279 1.01258 1.0297 1.02947 1.39552 1.02103 0.587894
70.6 2.04397 1.77813 279 1.01319 1.03123 1.03078 1.39925 1.02199 0.588831
70.7 2.04631 1.78062 279 1.01378 1.03233 1.03252 1.40128 1.02315 0.589444
70.8 2.0492 1.78222 279 1.01491 1.03326 1.03429 1.40316 1.0246 0.589985
70.9 2.05256 1.78744 279 1.01557 1.03613 1.03699 1.40808 1.02628 0.5916
71 2.05535 1.79033 279 1.01686 1.03823 1.03849 1.41052 1.02768 0.592772
71.1 2.05913 1.79383 279 1.01863 1.04026 1.04051 1.41314 1.02957 0.593914
71.2 2.06247 1.7986 279 1.0201 1.04252 1.04237 1.41609 1.03124 0.595188
71.3 2.06454 1.80183 279 1.02102 1.04439 1.04352 1.4191 1.03227 0.596272
71.4 2.06869 1.80664 279 1.02242 1.04761 1.04627 1.4236 1.03434 0.598069
71.5 2.07262 1.81252 279 1.02475 1.05184 1.04787 1.42598 1.03631 0.600338
71.6 2.07485 1.81737 279 1.02534 1.05396 1.04951 1.43092 1.03742 0.601621
71.7 2.07839 1.82173 279 1.0271 1.05589 1.05129 1.43373 1.03919 0.602732
71.8 2.0831 1.82625 279 1.02939 1.05781 1.05372 1.43831 1.04155 0.60393
71.9 2.08708 1.83123 279 1.03102 1.06072 1.05606 1.44236 1.04354 0.605573
72 2.08913 1.83415 279 1.03138 1.06162 1.05775 1.44474 1.04457 0.606098
72.1 2.08994 1.83585 279 1.0314 1.06289 1.05854 1.44482 1.04497 0.606708
72.2 2.09216 1.83969 279 1.03256 1.0639 1.0596 1.44834 1.04608 0.607402
72.3 2.10326 1.84625 278 1.03805 1.06885 1.06521 1.45406 1.05163 0.610176
72.4 2.10421 1.84878 278 1.03878 1.06997 1.06543 1.45493 1.05211 0.610797
72.5 2.10724 1.85348 278 1.03998 1.07203 1.06725 1.45929 1.05362 0.612038
72.6 2.10929 1.85538 278 1.04032 1.07242 1.06897 1.46217 1.05465 0.612333
72.7 2.11318 1.86152 278 1.04208 1.07599 1.07109 1.46675 1.05659 0.614345
72.8 2.11507 1.86353 278 1.04263 1.07713 1.07245 1.4686 1.05754 0.614984
72.9 2.12133 1.86813 277 1.04632 1.08135 1.07501 1.46912 1.06067 0.617163
73 2.12462 1.87297 277 1.04658 1.08284 1.07804 1.47636 1.06231 0.618183
73.1 2.12815 1.87751 277 1.0479 1.08525 1.08025 1.48118 1.06408 0.619614
73.2 2.12928 1.8786 277 1.04833 1.08594 1.08095 1.48267 1.06464 0.620029
73.3 2.12893 1.88529 276 1.04387 1.08409 1.08506 1.49428 1.06447 0.619399
73.4 2.13137 1.88915 276 1.04501 1.08729 1.08636 1.49666 1.06568 0.621118
73.5 2.13533 1.89489 276 1.04645 1.08848 1.08889 1.50303 1.06767 0.622011
73.6 2.13703 1.89826 276 1.04667 1.0892 1.09036 1.50796 1.06852 0.622588
73.7 2.13905 1.90063 276 1.04808 1.0921 1.09096 1.50821 1.06952 0.624082
73.8 2.14301 1.90521 276 1.04933 1.09346 1.09368 1.51383 1.0715 0.625004
73.9 2.1463 1.91019 276 1.05027 1.09568 1.09603 1.51897 1.07315 0.626334
74 2.14889 1.91542 276 1.05098 1.09794 1.09791 1.52519 1.07444 0.627755
74.1 2.15231 1.91726 276 1.05286 1.09986 1.09945 1.52675 1.07615 0.628807
74.2 2.15618 1.92206 276 1.05435 1.10196 1.10183 1.53214 1.07809 0.630113
74.3 2.15942 1.92761 276 1.0559 1.10367 1.10352 1.53582 1.07971 0.631159
74.4 2.16345 1.93501 276 1.05764 1.10683 1.10582 1.54309 1.08173 0.633107
74.5 2.17492 1.93968 275 1.06295 1.10948 1.11196 1.55074 1.08746 0.634804
74.6 2.17757 1.94499 275 1.06589 1.11421 1.11168 1.54855 1.08878 0.63717
74.7 2.16407 1.93459 274 1.06097 1.11391 1.10311 1.54152 1.08204 0.636787
74.8 2.18117 1.94909 275 1.06825 1.11808 1.11293 1.54811 1.09059 0.639121
74.9 2.16932 1.94055 274 1.0645 1.1195 1.10481 1.54148 1.08466 0.639646
75 2.17314 1.94838 273 1.07055 1.12395 1.10259 1.53974 1.08657 0.642088
75.1 2.17619 1.95326 273 1.07218 1.12748 1.10401 1.54307 1.08809 0.644037
75.2 2.1704 1.95531 274 1.07008 1.13091 1.10032 1.53897 1.0852 0.645599
75.3 2.17997 1.96055 273 1.07443 1.13379 1.10553 1.54651 1.08998 0.647402
75.4 2.18265 1.96502 273 1.07493 1.13409 1.10772 1.55265 1.09132 0.647815
75.5 2.18533 1.96954 273 1.07604 1.13609 1.1093 1.55751 1.09267 0.649058
75.6 2.19369 1.97163 274 1.07312 1.13715 1.12058 1.57548 1.09685 0.650018
75.7 2.18966 1.97626 273 1.07706 1.1372 1.1126 1.5643 1.09483 0.649891
75.8 2.19805 1.98079 274 1.07466 1.14009 1.12339 1.583 1.09902 0.651843
75.9 2.20012 1.9838 274 1.07512 1.13889 1.125 1.58755 1.10006 0.651442
76 2.20065 1.98313 274 1.07585 1.14106 1.1248 1.58357 1.10032 0.652348
76.1 2.20534 1.98977 274 1.07846 1.14303 1.12688 1.58867 1.10267 0.653624
76.2 2.20787 1.99568 274 1.07981 1.14564 1.12806 1.59354 1.10393 0.655197
76.3 2.21178 2.00083 274 1.08164 1.14799 1.13014 1.59856 1.10589 0.656628
76.4 2.21216 2.00142 274 1.08309 1.1498 1.12906 1.59405 1.10608 0.657385
76.5 2.19044 1.97034 273 1.08734 1.14982 1.1031 1.51345 1.09522 0.654236
76.6 2.19302 1.97405 273 1.08805 1.15139 1.10497 1.51629 1.09651 0.655128
76.7 2.21691 2.00872 274 1.08513 1.15498 1.13178 1.59621 1.10845 0.660063
76.8 2.21915 2.01318 274 1.08598 1.15789 1.13317 1.59946 1.10958 0.661672
76.9 2.21991 2.01395 274 1.08634 1.15853 1.13357 1.59825 1.10995 0.661922
77 2.22858 2.01415 273 1.09086 1.15976 1.13772 1.59788 1.11429 0.662526
77.1 2.2314 2.01907 273 1.09159 1.161 1.13981 1.60339 1.1157 0.663388
77.2 2.23428 2.02362 273 1.09273 1.16285 1.14155 1.60771 1.11714 0.664521
77.3 2.21916 2.00355 272 1.09917 1.16444 1.11999 1.54399 1.10958 0.662969
77.4 2.22151 2.00532 272 1.10084 1.16701 1.12067 1.54462 1.11075 0.664325
77.5 2.22289 2.00999 271 1.10632 1.16965 1.11657 1.53804 1.11145 0.665663
77.6 2.22544 2.01705 271 1.10768 1.17248 1.11775 1.54185 1.11272 0.667286
77.7 2.223 2.02367 270 1.11271 1.1754 1.11029 1.53045 1.1115 0.66862
77.8 2.22486 2.02764 270 1.11392 1.17845 1.11095 1.5317 1.11243 0.67023
77.9 2.23606 2.0335 269 1.11973 1.18156 1.11633 1.53711 1.11803 0.672089
78 2.23103 2.03627 270 1.11766 1.18426 1.11337 1.53522 1.11551 0.673372
78.1 2.23308 2.0424 270 1.11884 1.18689 1.11424 1.53872 1.11654 0.674886
78.2 2.24848 2.04926 270 1.12094 1.18989 1.12754 1.56052 1.12424 0.677108
78.3 2.24813 2.0541 271 1.11873 1.19123 1.1294 1.56556 1.12406 0.677893
78.4 2.24593 2.06215 270 1.12371 1.19347 1.12222 1.55716 1.12296 0.679028
78.5 2.25768 2.069 269 1.12969 1.19701 1.12799 1.56325 1.12884 0.681128
78.6 2.26035 2.07528 269 1.12995 1.1984 1.1304 1.56944 1.13017 0.682071
78.7 2.26261 2.07788 269 1.13128 1.19952 1.13133 1.57155 1.13131 0.682758
78.8 2.26519 2.08364 269 1.13178 1.20113 1.1334 1.57733 1.13259 0.683807
78.9 2.26258 2.08766 270 1.12969 1.20259 1.13289 1.58072 1.13129 0.684654
79 2.26573 2.09224 270 1.13148 1.20508 1.13425 1.58434 1.13287 0.686109
79.1 2.27101 2.09806 269 1.13203 1.20944 1.13899 1.59096 1.13551 0.688478
79.2 2.28098 2.10026 270 1.12996 1.21169 1.15102 1.60775 1.14049 0.68996
79.3 2.28477 2.10341 270 1.13202 1.21466 1.15275 1.60938 1.14238 0.691545
79.4 2.28956 2.10696 270 1.13457 1.21887 1.15498 1.611 1.14478 0.693747
79.5 2.30416 2.1114 268 1.14309 1.21942 1.16107 1.61715 1.15208 0.694439
79.6 2.30614 2.11321 268 1.14372 1.22012 1.16242 1.61925 1.15307 0.694868
79.7 2.30684 2.1215 267 1.14477 1.22487 1.16207 1.62592 1.15342 0.697654
79.8 2.30387 2.12389 268 1.14245 1.22631 1.16142 1.62823 1.15193 0.698435
79.9 2.30664 2.1258 268 1.14396 1.22828 1.16269 1.62866 1.15332 0.69945
80 2.31099 2.13143 268 1.14638 1.23145 1.1646 1.63202 1.15549 0.70123
80.1 2.3138 2.13504 268 1.14762 1.23324 1.16618 1.63407 1.1569 0.702224
80.2 2.31692 2.13798 268 1.1505 1.23692 1.16642 1.63336 1.15846 0.704121
80.3 2.31772 2.13918 268 1.14976 1.2361 1.16796 1.63558 1.15886 0.703743
80.4 2.32909 2.14844 267 1.15504 1.2403 1.17404 1.64521 1.16454 0.706326
80.5 2.33174 2.15323 267 1.15607 1.24187 1.17566 1.64912 1.16587 0.707297
80.6 2.33577 2.15577 267 1.15852 1.24404 1.17725 1.64904 1.16789 0.708404
80.7 2.33927 2.15938 267 1.16077 1.24608 1.1785 1.65079 1.16964 0.709555
80.8 2.34383 2.16527 267 1.16297 1.24903 1.18085 1.65628 1.17191 0.711316
80.9 2.34969 2.17183 267 1.16578 1.25263 1.18391 1.66152 1.17484 0.713382
81 2.35359 2.17687 267 1.1677 1.25671 1.18588 1.66462 1.17679 0.715589
81.1 2.35756 2.18453 267 1.17013 1.26001 1.18743 1.66857 1.17878 0.71748
81.2 2.36219 2.19229 267 1.17323 1.26385 1.18896 1.67345 1.1811 0.719714
81.3 2.36687 2.19977 267 1.17517 1.26757 1.1917 1.68131 1.18343 0.721961
81.4 2.36985 2.20327 267 1.17666 1.26965 1.19319 1.68496 1.18492 0.723198
81.5 2.37287 2.20761 267 1.1779 1.27135 1.19498 1.68956 1.18644 0.72427
81.6 2.37568 2.20909 267 1.17893 1.27239 1.19675 1.69281 1.18784 0.724933
81.7 2.37899 2.2136 267 1.18081 1.27336 1.19818 1.69768 1.18949 0.725692
81.8 2.38218 2.21604 267 1.18167 1.27341 1.2005 1.70234 1.19109 0.725911
81.9 2.3847 2.2268 266 1.17833 1.27507 1.20637 1.71629 1.19235 0.72714
82 2.39087 2.2255 267 1.18673 1.28022 1.20414 1.70803 1.19543 0.72967
82.1 2.39197 2.2335 266 1.18242 1.28087 1.20955 1.71885 1.19598 0.73021
82.2 2.40166 2.2388 265 1.18709 1.28487 1.21457 1.7243 1.20083 0.732483
82.3 2.40889 2.2456 264 1.19274 1.28837 1.21615 1.72657 1.20444 0.734505
82.4 2.41321 2.25227 264 1.19538 1.29206 1.21783 1.73083 1.20661 0.736612
82.5 2.41682 2.25647 264 1.19639 1.2948 1.22044 1.73439 1.20841 0.738106
82.6 2.42894 2.25885 263 1.20204 1.29553 1.2269 1.74063 1.21447 0.738773
82.7 2.44002 2.2678 262 1.20658 1.30063 1.23344 1.74978 1.22001 0.741733
82.8 2.4394 2.26881 263 1.20268 1.30201 1.23672 1.75588 1.2197 0.742479
82.9 2.44362 2.27618 263 1.20493 1.30446 1.23869 1.7607 1.22181 0.74397
83 2.44641 2.27872 263 1.20618 1.30639 1.24022 1.7623 1.2232 0.745009
83.1 2.45093 2.28374 263 1.20805 1.30864 1.24288 1.7677 1.22546 0.746393
83.2 2.45269 2.28606 263 1.20845 1.30893 1.24424 1.77211 1.22635 0.746736
83.3 2.45542 2.28988 263 1.20902 1.31061 1.2464 1.77587 1.22771 0.747717
83.4 2.46758 2.2955 262 1.2143 1.31649 1.25328 1.78112 1.23379 0.750872
83.5 2.47067 2.29932 262 1.21478 1.31752 1.25589 1.78653 1.23534 0.751597
83.6 2.47378 2.30019 262 1.21563 1.31833 1.25815 1.78882 1.23689 0.752073
83.7 2.48258 2.30881 261 1.21746 1.32289 1.26512 1.79869 1.24129 0.754683
83.8 2.48675 2.31247 261 1.21917 1.32595 1.26759 1.8018 1.24338 0.75635
83.9 2.496 2.31976 260 1.22569 1.32836 1.27031 1.80684 1.248 0.757959
84 2.49297 2.31624 261 1.22088 1.32596 1.27209 1.80915 1.24648 0.756645
84.1 2.49833 2.31816 260 1.22487 1.32591 1.27346 1.81238 1.24916 0.756884
84.2 2.50113 2.31941 260 1.22611 1.32747 1.27502 1.81397 1.25056 0.757739
84.3 2.50473 2.32042 260 1.22873 1.33147 1.276 1.81234 1.25237 0.759707
84.4 2.50833 2.32688 260 1.22916 1.33236 1.27917 1.81947 1.25417 0.760436
84.5 2.50628 2.34397 257 1.21163 1.32347 1.29466 1.85538 1.25314 0.756715
84.6 2.5059 2.34541 258 1.20843 1.32455 1.29747 1.85896 1.25295 0.757227
84.7 2.50736 2.34866 258 1.20994 1.32716 1.29742 1.85921 1.25368 0.758601
84.8 2.51852 2.35865 257 1.21786 1.33219 1.30066 1.86117 1.25926 0.761385
84.9 2.52219 2.36276 257 1.21926 1.3334 1.30293 1.8644 1.26109 0.762126
85 2.52682 2.36703 257 1.22131 1.3344 1.30551 1.86969 1.26341 0.762891
85.1 2.49588 2.30977 256 1.21921 1.33857 1.27668 1.78857 1.24794 0.761604
85.2 2.53552 2.38416 256 1.22856 1.34371 1.30696 1.87556 1.26776 0.768069
85.3 2.5424 2.39367 256 1.23345 1.35266 1.30895 1.87889 1.2712 0.772823
85.4 2.50931 2.33062 255 1.23121 1.35525 1.2781 1.79277 1.25466 0.770555
85.5 2.51242 2.33573 255 1.23182 1.35747 1.28059 1.7974 1.25621 0.771844
85.6 2.54854 2.39846 256 1.23501 1.35495 1.31353 1.88802 1.27427 0.774347
85.7 2.51513 2.33805 255 1.23208 1.3571 1.28306 1.80156 1.25757 0.771797
85.8 2.5172 2.3395 255 1.23342 1.35842 1.28378 1.80222 1.2586 0.772516
85.9 2.51888 2.34175 255 1.2342 1.35897 1.28468 1.80304 1.25944 0.772826
86 2.52272 2.34511 255 1.2365 1.36133 1.28622 1.80571 1.26136 0.774178
86.1 2.52447 2.34718 255 1.23683 1.36108 1.28764 1.80947 1.26224 0.774209
86.2 2.52591 2.35146 255 1.2365 1.36156 1.28941 1.81468 1.26296 0.774652
86.3 2.52813 2.35467 255 1.23811 1.36344 1.29002 1.81626 1.26407 0.775713
86.4 2.53323 2.36073 254 1.23688 1.3656 1.29634 1.8257 1.26661 0.777016
86.5 2.54015 2.36449 254 1.24182 1.36936 1.29833 1.82655 1.27007 0.779045
86.6 2.54326 2.36876 254 1.24315 1.37081 1.30011 1.83011 1.27163 0.779944
86.7 2.54639 2.37363 254 1.24395 1.37325 1.30244 1.83503 1.2732 0.78137
86.8 2.539 2.37583 253 1.23646 1.3701 1.30254 1.8461 1.2695 0.780116
86.9 2.55107 2.37783 254 1.24652 1.37586 1.30455 1.83987 1.27553 0.782948
87 2.55894 2.38526 253 1.24791 1.38246 1.31103 1.84799 1.27947 0.78649
87.1 2.58183 2.3927 251 1.25994 1.38869 1.32189 1.85501 1.29091 0.79001
87.2 2.58456 2.39681 251 1.26061 1.39016 1.32395 1.86107 1.29228 0.791017
87.3 2.57799 2.40124 252 1.25732 1.39039 1.32067 1.86363 1.28899 0.791274
87.4 2.59124 2.40444 251 1.26326 1.39357 1.32798 1.86924 1.29562 0.793107
87.5 2.59436 2.40555 251 1.26534 1.3956 1.32902 1.86786 1.29718 0.794081
87.6 2.5977 2.4101 251 1.26639 1.39676 1.33131 1.87298 1.29885 0.79489
87.7 2.59916 2.40984 251 1.26764 1.39916 1.33151 1.86998 1.29958 0.795967
87.8 2.60036 2.40949 251 1.26818 1.40014 1.33219 1.86941 1.30018 0.796419
87.9 2.60057 2.41954 249 1.26681 1.4007 1.33376 1.88192 1.30029 0.797267
88 2.60278 2.42139 249 1.2679 1.40325 1.33488 1.8829 1.30139 0.798589
88.1 2.60392 2.42372 249 1.26835 1.4053 1.33556 1.88339 1.30196 0.799631
88.2 2.60778 2.42698 249 1.27029 1.40793 1.33749 1.88522 1.30389 0.801044
88.3 2.61144 2.43143 249 1.27134 1.41098 1.3401 1.89034 1.30572 0.802785
88.4 2.61859 2.43128 250 1.27791 1.41369 1.34068 1.88519 1.30929 0.804075
88.5 2.62304 2.44221 248 1.27579 1.41852 1.34724 1.90126 1.31152 0.807032
88.6 2.62725 2.4399 250 1.28256 1.42044 1.3447 1.8916 1.31363 0.807815
88.7 2.62875 2.44719 248 1.27777 1.42185 1.35098 1.90772 1.31437 0.808976
88.8 2.63111 2.44957 248 1.2781 1.42197 1.35301 1.91152 1.31555 0.809176
88.9 2.64406 2.45434 247 1.28563 1.42581 1.35842 1.91544 1.32203 0.811377
89 2.64637 2.45457 248 1.28608 1.4244 1.36029 1.91801 1.32319 0.810752
89.1 2.64155 2.46308 246 1.28329 1.43034 1.35826 1.92577 1.32077 0.81412
89.2 2.65158 2.465 247 1.29293 1.43661 1.35865 1.92 1.32579 0.817278
89.3 2.64005 2.47313 245 1.27643 1.43027 1.36362 1.94307 1.32002 0.814578
89.4 2.65038 2.4757 246 1.28619 1.43489 1.36419 1.93977 1.32519 0.817034
89.5 2.64883 2.48463 245 1.2801 1.43436 1.36874 1.9556 1.32442 0.817242
89.6 2.66043 2.48692 246 1.29246 1.44233 1.36797 1.94661 1.33022 0.821209
89.7 2.66437 2.49296 246 1.29431 1.44506 1.37007 1.95152 1.33219 0.822824
89.8 2.66824 2.49835 246 1.29569 1.44774 1.37255 1.95634 1.33412 0.824382
89.9 2.67134 2.50237 246 1.29671 1.44944 1.37463 1.96024 1.33567 0.825403
90 2.67457 2.50683 246 1.29797 1.45139 1.37659 1.96596 1.33728 0.826656
90.1 2.68678 2.51107 247 1.3091 1.45777 1.37768 1.96127 1.34339 0.829952
90.2 2.68649 2.52079 246 1.30412 1.45917 1.38237 1.97737 1.34324 0.831169
90.3 2.69759 2.53053 245 1.30898 1.4642 1.3886 1.98552 1.34879 0.834063
90.4 2.69966 2.53291 245 1.30979 1.46518 1.38987 1.99002 1.34983 0.834779
90.5 2.70371 2.53842 245 1.31226 1.46905 1.39144 1.99259 1.35185 0.836881
90.6 2.70618 2.54226 245 1.31331 1.47014 1.39286 1.99595 1.35309 0.837596
90.7 2.70876 2.54605 245 1.31425 1.47291 1.39452 2.00108 1.35438 0.839229
90.8 2.70296 2.54965 244 1.31377 1.47755 1.38919 2.00011 1.35148 0.841677
90.9 2.68899 2.54808 242 1.31379 1.48223 1.3752 1.98963 1.3445 0.84398
91 2.66278 2.53712 240 1.30494 1.48465 1.35784 1.96638 1.33139 0.844263
91.1 2.69095 2.56341 241 1.30634 1.48359 1.3846 2.01854 1.34547 0.845607
91.2 2.69655 2.5707 241 1.30701 1.48523 1.38953 2.03088 1.34827 0.846939
91.3 2.70253 2.58127 241 1.30754 1.48814 1.39499 2.04695 1.35126 0.849079
91.4 2.7061 2.58708 241 1.30876 1.49065 1.39735 2.05257 1.35305 0.850597
91.5 2.71263 2.59881 241 1.30998 1.49205 1.40265 2.06888 1.35632 0.852031
91.6 2.71582 2.60281 241 1.31127 1.49373 1.40455 2.07157 1.35791 0.852991
91.7 2.71948 2.60941 241 1.31173 1.49546 1.40774 2.08135 1.35974 0.854288
91.8 2.72217 2.61244 241 1.31297 1.49796 1.4092 2.08487 1.36108 0.855718
91.9 2.72386 2.61233 241 1.31429 1.50013 1.40956 2.08135 1.36193 0.856643
92 2.72729 2.61723 241 1.31493 1.5024 1.41236 2.08779 1.36365 0.858047
92.1 2.74026 2.62016 240 1.32153 1.50604 1.41873 2.09114 1.37013 0.860044
92.2 2.7371 2.635 241 1.31619 1.50718 1.42091 2.11449 1.36855 0.861624
92.3 2.74945 2.63507 240 1.32254 1.50904 1.42691 2.11581 1.37473 0.862622
92.4 2.75514 2.64911 240 1.32184 1.51013 1.4333 2.13921 1.37757 0.864184
92.5 2.75498 2.6477 240 1.3219 1.5117 1.43308 2.1357 1.37749 0.864788
92.6 2.75783 2.6511 240 1.32217 1.51325 1.43566 2.14307 1.37892 0.865884
92.7 2.76209 2.65664 240 1.32419 1.51597 1.4379 2.14862 1.38105 0.867532
92.8 2.76455 2.66458 239 1.32279 1.51982 1.44176 2.15744 1.38228 0.869748
92.9 2.76994 2.67453 239 1.32405 1.52233 1.44589 2.17011 1.38497 0.871592
93 2.76166 2.68101 238 1.31955 1.52542 1.44211 2.17826 1.38083 0.873573
93.1 2.76447 2.68316 238 1.32099 1.5275 1.44348 2.18024 1.38223 0.874717
93.2 2.76604 2.68574 238 1.32108 1.52866 1.44495 2.18536 1.38302 0.875527
93.3 2.76961 2.68977 238 1.32274 1.53187 1.44687 2.18852 1.3848 0.877292
93.4 2.77192 2.69238 238 1.323 1.53385 1.44892 2.19058 1.38596 0.87833
93.5 2.77481 2.694 238 1.32449 1.53575 1.45033 2.19323 1.38741 0.879421
93.6 2.77892 2.70087 238 1.32539 1.53867 1.45353 2.2 1.38946 0.881169
93.7 2.78316 2.70383 238 1.32724 1.54177 1.45592 2.20339 1.39158 0.882878
93.8 2.78711 2.70763 238 1.32933 1.54482 1.45778 2.20658 1.39356 0.884577
93.9 2.78976 2.71035 238 1.33075 1.54705 1.45902 2.20815 1.39488 0.88578
94 2.79213 2.71129 238 1.33171 1.54944 1.46042 2.20768 1.39606 0.886934
94.1 2.79482 2.71452 238 1.33264 1.55099 1.46219 2.21024 1.39741 0.887817
94.2 2.79795 2.72049 238 1.33192 1.55201 1.46603 2.22165 1.39897 0.888785
94.3 2.80277 2.72951 238 1.33209 1.55292 1.47067 2.23532 1.40138 0.88983
94.4 2.80719 2.7404 238 1.33242 1.55482 1.47477 2.25155 1.40359 0.891538
94.5 2.799 2.74775 237 1.33321 1.56053 1.46579 2.25112 1.3995 0.894715
94.6 2.8004 2.74937 237 1.33442 1.56199 1.46598 2.25195 1.4002 0.895526
94.7 2.80422 2.7543 237 1.3351 1.56363 1.46911 2.25831 1.40211 0.896605
94.8 2.80851 2.75886 237 1.33708 1.56634 1.47143 2.26368 1.40425 0.898235
94.9 2.80862 2.76192 237 1.33684 1.56703 1.47178 2.26687 1.40431 0.898736
95 2.81283 2.76509 237 1.33845 1.56908 1.47439 2.2703 1.40642 0.899906
95.1 2.81388 2.7622 237 1.33988 1.57109 1.474 2.26235 1.40694 0.900537
95.2 2.81413 2.76024 237 1.33997 1.57274 1.47415 2.2597 1.40706 0.901211
95.3 2.82789 2.76479 236 1.34646 1.57599 1.48143 2.26579 1.41394 0.903124
95.4 2.82014 2.76705 237 1.34272 1.57657 1.47742 2.26496 1.41007 0.903387
95.5 2.82705 2.77434 236 1.34294 1.58101 1.48411 2.27719 1.41352 0.906046
95.6 2.78643 2.69833 235 1.34358 1.58539 1.44285 2.15482 1.39322 0.903056
95.7 2.78766 2.69947 235 1.34464 1.58816 1.44302 2.1538 1.39383 0.904414
95.8 2.78911 2.69944 235 1.34515 1.58893 1.44396 2.15388 1.39456 0.904784
95.9 2.80184 2.70076 234 1.35029 1.59099 1.45155 2.16124 1.40092 0.906114
96 2.79288 2.70047 235 1.3461 1.59084 1.44678 2.15753 1.39644 0.905871
96.1 2.79392 2.70037 235 1.34662 1.59118 1.4473 2.15793 1.39696 0.906058
96.2 2.80606 2.70186 234 1.35205 1.59196 1.45401 2.16364 1.40303 0.906702
96.3 2.80752 2.70386 234 1.35282 1.594 1.4547 2.16497 1.40376 0.907794
96.4 2.80944 2.70589 234 1.35297 1.59474 1.45647 2.16826 1.40472 0.908285
96.5 2.81146 2.7085 234 1.35384 1.59697 1.45762 2.17061 1.40573 0.909514
96.6 2.81345 2.71257 234 1.35495 1.59923 1.4585 2.17339 1.40672 0.910804
96.7 2.81636 2.71585 234 1.35572 1.60028 1.46065 2.1786 1.40818 0.911557
96.8 2.81856 2.71918 234 1.35565 1.60225 1.46292 2.18333 1.40928 0.912718
96.9 2.81477 2.72599 233 1.34985 1.60485 1.46492 2.19462 1.40739 0.914364
97 2.81753 2.72918 233 1.35042 1.60532 1.46711 2.19943 1.40876 0.914801
97.1 2.82155 2.73215 233 1.35222 1.60805 1.46933 2.2037 1.41078 0.91638
97.2 2.82469 2.73432 233 1.35398 1.60967 1.47071 2.20592 1.41234 0.917321
97.3 2.82809 2.73861 233 1.35512 1.61175 1.47297 2.21208 1.41404 0.91865
97.4 2.84219 2.74379 232 1.36203 1.61409 1.48016 2.22013 1.4211 0.920231
97.5 2.83304 2.74394 233 1.35861 1.61538 1.47443 2.21557 1.41652 0.92072
97.6 2.84583 2.74555 232 1.36493 1.61822 1.4809 2.22101 1.42292 0.922415
97.7 2.83917 2.74907 233 1.36147 1.61912 1.4777 2.22312 1.41959 0.922982
97.8 2.8421 2.75881 232 1.35663 1.62223 1.48548 2.23915 1.42105 0.924972
97.9 2.84531 2.76298 232 1.35843 1.6248 1.48688 2.24524 1.42266 0.926596
98 2.84946 2.76143 233 1.36584 1.62627 1.48362 2.24057 1.42473 0.927443
98.1 2.86488 2.76612 232 1.37229 1.62905 1.49259 2.24934 1.43244 0.929202
98.2 2.85448 2.76661 233 1.3683 1.62935 1.48618 2.24575 1.42724 0.929252
98.3 2.85466 2.77365 232 1.36173 1.63043 1.49293 2.25967 1.42733 0.930093
98.4 2.85747 2.77497 232 1.36394 1.63279 1.49353 2.26001 1.42873 0.931344
98.5 2.86214 2.78032 232 1.36592 1.63604 1.49621 2.26608 1.43107 0.933269
98.6 2.87779 2.79078 230 1.36601 1.64138 1.51178 2.28558 1.4389 0.93645
98.7 2.89396 2.79518 229 1.37308 1.64536 1.52088 2.29419 1.44698 0.938817
98.8 2.89609 2.79635 229 1.37407 1.64606 1.52202 2.29557 1.44804 0.939232
98.9 2.89896 2.79857 229 1.37427 1.64735 1.52468 2.30067 1.44948 0.940069
99 2.90141 2.79868 229 1.37559 1.6487 1.52583 2.30077 1.45071 0.940748
99.1 2.90359 2.8023 229 1.37653 1.64976 1.52705 2.30377 1.45179 0.941432
99.2 2.90781 2.80606 229 1.37686 1.64933 1.53095 2.31268 1.45391 0.941574
99.3 2.91098 2.80934 229 1.3781 1.64986 1.53287 2.31572 1.45549 0.941978
99.4 2.887 2.78953 228 1.38348 1.65218 1.50353 2.25071 1.4435 0.940819
99.5 2.89074 2.79334 228 1.3835 1.65215 1.50724 2.25832 1.44537 0.941084
99.6 2.89258 2.79463 228 1.38372 1.65247 1.50886 2.26174 1.44629 0.941378
99.7 2.89332 2.79498 228 1.3833 1.65138 1.51002 2.26392 1.44666 0.940897
99.8 2.89623 2.79724 228 1.38324 1.65186 1.51299 2.26755 1.44811 0.941227
99.9 2.89922 2.7991 228 1.38515 1.65458 1.51407 2.26858 1.44961 0.942664
100 2.90039 2.80206 228 1.38399 1.65453 1.51641 2.27377 1.4502 0.942804
100.1 2.90292 2.80433 228 1.38518 1.65532 1.51774 2.27707 1.45146 0.943371
100.2 2.90606 2.8058 228 1.38583 1.65482 1.52023 2.28119 1.45303 0.943274
100.3 2.90803 2.80729 228 1.38597 1.65373 1.52206 2.2854 1.45402 0.942899
100.4 2.91249 2.81184 228 1.38764 1.65493 1.52485 2.29039 1.45625 0.943726
100.5 2.9164 2.81545 228 1.38942 1.65603 1.52699 2.29452 1.4582 0.944486
100.6 2.919 2.82027 228 1.39012 1.65891 1.52888 2.29984 1.4595 0.946173
100.7 2.92233 2.82423 228 1.39096 1.6602 1.53137 2.30559 1.46116 0.947069
100.8 2.92519 2.82994 228 1.39133 1.66122 1.53386 2.31222 1.4626 0.947865
100.9 2.93312 2.83658 227 1.39767 1.66406 1.53545 2.31499 1.46656 0.949588
101 2.9358 2.84073 227 1.39795 1.66449 1.53785 2.32112 1.4679 0.950064
101.1 2.95728 2.8474 225 1.40534 1.66945 1.55195 2.33538 1.47864 0.953057
101.2 2.94337 2.84927 227 1.40054 1.66681 1.54282 2.33131 1.47168 0.951689
101.3 2.9586 2.85359 226 1.40764 1.66892 1.55096 2.34059 1.4793 0.953191
101.4 2.96131 2.85935 226 1.40799 1.67131 1.55332 2.34627 1.48065 0.954626
101.5 2.96375 2.86283 226 1.40792 1.67183 1.55583 2.35169 1.48188 0.955089
101.6 3.00332 2.90055 226 1.40582 1.67393 1.59751 2.43772 1.50166 0.959311
101.7 2.96591 2.86693 226 1.40837 1.67378 1.55754 2.35723 1.48295 0.956321
101.8 3.00026 2.90216 227 1.40617 1.6726 1.59409 2.43765 1.50013 0.958778
101.9 3.0104 2.90885 226 1.40864 1.67837 1.60176 2.44497 1.5052 0.961869
102 3.02294 2.91518 225 1.41178 1.68344 1.61117 2.45451 1.51147 0.964693
102.1 3.02729 2.91949 225 1.41378 1.68782 1.61351 2.45764 1.51365 0.967038
102.2 3.03254 2.92626 225 1.41611 1.69048 1.61643 2.46406 1.51627 0.968693
102.3 3.01621 2.92388 224 1.42152 1.69304 1.59469 2.4295 1.5081 0.969017
102.4 3.01829 2.92559 224 1.42184 1.69192 1.59645 2.43342 1.50915 0.968624
102.5 3.02007 2.92874 224 1.42119 1.69022 1.59888 2.43777 1.51003 0.967906
102.6 3.02114 2.93143 224 1.42208 1.69079 1.59906 2.44009 1.51057 0.968338
102.7 3.02506 2.93633 224 1.42328 1.69101 1.60178 2.44585 1.51253 0.968708
102.8 3.02629 2.93878 224 1.42418 1.69111 1.60211 2.44846 1.51314 0.968918
102.9 3.02891 2.94461 224 1.42391 1.6907 1.60501 2.45621 1.51446 0.969033
103 3.04419 2.94874 223 1.4312 1.69335 1.61299 2.46336 1.52209 0.970699
103.1 3.04745 2.95335 223 1.43173 1.6945 1.61571 2.46994 1.52372 0.971556
103.2 3.05174 2.96009 223 1.43293 1.69593 1.61882 2.47683 1.52587 0.97258
103.3 3.05551 2.96496 223 1.43406 1.69694 1.62145 2.48259 1.52776 0.973343
103.4 3.05905 2.97039 223 1.4352 1.69699 1.62385 2.48918 1.52953 0.973681
103.5 3.06271 2.97467 223 1.43544 1.697 1.62727 2.49654 1.53135 0.973979
103.6 3.06676 2.97984 223 1.43622 1.69805 1.63053 2.50267 1.53338 0.974754
103.7 3.06517 2.98013 224 1.43137 1.69923 1.6338 2.50747 1.53259 0.975335
103.8 3.06894 2.98735 224 1.43283 1.7011 1.63611 2.51457 1.53447 0.976628
103.9 3.07379 2.99363 224 1.43426 1.70385 1.63952 2.52175 1.53689 0.978326
104 3.06622 3.00056 223 1.42953 1.70687 1.63669 2.53169 1.53311 0.980339
104.1 3.06828 3.00433 225 1.43205 1.70577 1.63623 2.52932 1.53414 0.979753
104.2 3.06297 3.01443 224 1.42645 1.70631 1.63652 2.54635 1.53149 0.980786
104.3 3.07991 3.0203 225 1.43639 1.70764 1.64351 2.54863 1.53995 0.981637
104.4 3.09017 3.03571 222 1.44175 1.71058 1.64842 2.56982 1.54509 0.98428
104.5 3.06544 3.00802 220 1.44703 1.71777 1.6184 2.50263 1.53272 0.985392
104.6 3.06043 3.00422 221 1.44709 1.7105 1.61334 2.49986 1.53022 0.981784
104.7 3.06584 3.00913 221 1.45082 1.71387 1.61502 2.50391 1.53292 0.983755
104.8 3.08254 3.0133 220 1.45804 1.71431 1.62449 2.5139 1.54127 0.984415
104.9 3.07151 3.01844 221 1.45355 1.71632 1.61796 2.51402 1.53576 0.985515
105 3.07626 3.02492 221 1.45581 1.7191 1.62045 2.52137 1.53813 0.987298
105.1 3.07796 3.02996 221 1.45677 1.71705 1.62119 2.52745 1.53898 0.986608
105.2 3.08152 3.03595 221 1.45895 1.71796 1.62257 2.5332 1.54076 0.9874
105.3 3.08618 3.04355 221 1.46047 1.71896 1.62571 2.54203 1.54309 0.988325
105.4 3.09166 3.0507 221 1.46303 1.72196 1.62863 2.54927 1.54583 0.990202
105.5 3.09735 3.05701 221 1.46536 1.72471 1.632 2.55581 1.54868 0.991892
105.6 3.10113 3.06146 221 1.46729 1.72536 1.63384 2.56118 1.55056 0.992507
105.7 3.1064 3.06643 221 1.46996 1.72711 1.63644 2.56681 1.5532 0.993684
105.8 3.11114 3.07157 221 1.47202 1.72833 1.63912 2.57411 1.55557 0.994668
105.9 3.11403 3.07614 221 1.47203 1.72716 1.642 2.58207 1.55702 0.994423
106 3.11647 3.08187 221 1.47177 1.727 1.64469 2.58978 1.55823 0.994665
106.1 3.11958 3.08816 221 1.47143 1.72609 1.64815 2.59944 1.55979 0.994611
106.2 3.12383 3.09397 221 1.47338 1.72799 1.65045 2.60611 1.56192 0.995905
106.3 3.13043 3.1018 221 1.47648 1.73004 1.65394 2.6144 1.56521 0.997366
106.4 3.13632 3.10885 221 1.47955 1.73289 1.65677 2.6217 1.56816 0.999185
106.5 3.12821 3.11529 220 1.46213 1.71477 1.66608 2.64781 1.5641 0.990709
106.6 3.13187 3.12979 219 1.46904 1.71943 1.66283 2.65245 1.56594 0.99362
106.7 3.13639 3.13576 219 1.47043 1.71998 1.66596 2.66041 1.56819 0.99427
106.8 3.13982 3.14178 219 1.47083 1.7193 1.66899 2.66911 1.56991 0.994314
106.9 3.15657 3.14814 218 1.47886 1.72229 1.67771 2.67915 1.57829 0.996312
107 3.16044 3.15263 218 1.47932 1.72192 1.68112 2.6868 1.58022 0.996442
107.1 3.19209 3.17536 219 1.47591 1.72328 1.71618 2.75179 1.59605 0.999415
107.2 3.19784 3.18342 219 1.47683 1.72435 1.72102 2.76309 1.59892 1.00043
107.3 3.17387 3.17197 218 1.48279 1.72795 1.69108 2.71063 1.58694 1.00054
107.4 3.17959 3.17755 218 1.48515 1.73014 1.69444 2.71703 1.5898 1.00194
107.5 3.17054 3.18107 219 1.47987 1.72875 1.69067 2.71952 1.58527 1.00136
107.6 3.1889 3.1862 218 1.4871 1.72944 1.7018 2.73241 1.59445 1.00225
107.7 3.19472 3.19151 218 1.48976 1.73126 1.70497 2.73901 1.59736 1.00349
107.8 3.19871 3.19681 218 1.49082 1.73098 1.70789 2.74734 1.59936 1.00375
107.9 3.20368 3.20347 218 1.49137 1.732 1.71231 2.75762 1.60184 1.00469
108 3.22094 3.20844 217 1.4995 1.73493 1.72144 2.7683 1.61047 1.00668
108.1 3.23835 3.21403 216 1.50674 1.73738 1.73161 2.78008 1.61917 1.00843
108.2 3.24256 3.21984 216 1.50767 1.73772 1.73489 2.78851 1.62128 1.00898
108.3 3.24775 3.22587 216 1.50871 1.74075 1.73904 2.79669 1.62388 1.01084
108.4 3.25268 3.23216 216 1.5102 1.74377 1.74249 2.80441 1.62634 1.0127
108.5 3.25867 3.23905 216 1.51209 1.74714 1.74658 2.81188 1.62934 1.01472
108.6 3.26433 3.24568 216 1.51358 1.75036 1.75076 2.82111 1.63217 1.01674
108.7 3.29179 3.26118 217 1.50689 1.74917 1.7849 2.87905 1.64589 1.01799
108.8 3.29728 3.2678 217 1.50865 1.75217 1.78864 2.88646 1.64864 1.01984
108.9 3.27994 3.26343 216 1.51628 1.75513 1.76366 2.84692 1.63997 1.02019
109 3.285 3.26858 216 1.51697 1.75727 1.76804 2.85509 1.6425 1.02159
109.1 3.2811 3.27804 215 1.50107 1.7465 1.78003 2.8801 1.64055 1.01672
109.2 3.29571 3.27996 216 1.51784 1.76008 1.77787 2.87303 1.64785 1.02368
109.3 3.28418 3.28504 217 1.51096 1.76024 1.77322 2.87508 1.64209 1.02383
109.4 3.28972 3.29703 215 1.49885 1.7505 1.79087 2.90612 1.64486 1.01974
109.5 3.29399 3.30092 215 1.4999 1.75213 1.79409 2.91195 1.64699 1.0208
109.6 3.32353 3.31664 216 1.49482 1.75301 1.82871 2.96884 1.66177 1.0231
109.7 3.32726 3.32239 216 1.49562 1.75622 1.83164 2.97536 1.66363 1.02499
109.8 3.30568 3.31487 215 1.50295 1.75913 1.80272 2.92865 1.65284 1.02503
109.9 3.30996 3.31975 215 1.50389 1.76226 1.80607 2.93473 1.65498 1.02684
110 3.31522 3.32678 215 1.50495 1.7648 1.81028 2.94397 1.65761 1.02852
110.1 3.31912 3.33226 215 1.50585 1.76537 1.81327 2.9515 1.65956 1.02915
110.2 3.33093 3.34299 214 1.50646 1.77082 1.82447 2.96675 1.66546 1.03236
110.3 3.36366 3.352 212 1.51901 1.77585 1.84465 2.98625 1.68183 1.03563
110.4 3.36814 3.35646 212 1.52076 1.77892 1.84738 2.99134 1.68407 1.03741
110.5 3.3712 3.3583 212 1.52087 1.77978 1.85033 2.99599 1.6856 1.038
110.6 3.37071 3.37731 210 1.51925 1.78994 1.85146 3.01205 1.68536 1.04391
110.7 3.37651 3.38155 210 1.52169 1.79235 1.85481 3.01728 1.68825 1.04536
110.8 3.39266 3.38991 209 1.52948 1.79526 1.86318 3.02832 1.69633 1.04737
110.9 3.39699 3.39392 209 1.53057 1.79718 1.86642 3.03324 1.69849 1.04852
111 3.40245 3.39872 209 1.53188 1.7997 1.87057 3.03926 1.70122 1.05002
111.1 3.43374 3.41625 210 1.52611 1.7996 1.90763 3.10081 1.71687 1.05199
111.2 3.44411 3.42885 209 1.53441 1.80572 1.9097 3.108 1.72206 1.05562
111.3 3.44833 3.43305 209 1.5361 1.8075 1.91223 3.1111 1.72416 1.05665
111.4 3.42695 3.42479 208 1.54564 1.81291 1.88131 3.05956 1.71348 1.05779
111.5 3.4164 3.42916 207 1.55414 1.81802 1.86226 3.03635 1.7082 1.05994
111.6 3.43127 3.44027 206 1.55946 1.82535 1.87182 3.04998 1.71564 1.06419
111.7 3.43728 3.44502 206 1.5614 1.82761 1.87589 3.05629 1.71864 1.06559
111.8 3.43715 3.45687 205 1.55144 1.826 1.88571 3.07501 1.71858 1.06521
111.9 3.44253 3.46039 205 1.55451 1.83063 1.88802 3.07743 1.72127 1.06767
112 3.44582 3.46404 205 1.55682 1.83378 1.88901 3.08042 1.72291 1.06945
112.1 3.44913 3.46874 205 1.55854 1.83741 1.89059 3.08502 1.72456 1.07152
112.2 3.45331 3.4744 205 1.56156 1.84139 1.89175 3.08897 1.72665 1.07378
112.3 3.45953 3.47983 205 1.56504 1.84616 1.89449 3.09271 1.72976 1.07637
112.4 3.46415 3.48285 205 1.56777 1.85132 1.89638 3.09437 1.73208 1.07906
112.5 3.46871 3.48717 205 1.56975 1.85446 1.89896 3.09849 1.73436 1.08083
112.6 3.4711 3.48888 205 1.57101 1.85706 1.90009 3.10081 1.73555 1.08226
112.7 3.49113 3.49226 204 1.57903 1.8632 1.9121 3.11078 1.74556 1.0857
112.8 3.49463 3.49509 204 1.57986 1.86779 1.91477 3.11453 1.74731 1.08814
112.9 3.49222 3.50494 203 1.58199 1.87642 1.91023 3.11815 1.74611 1.09288
113 3.49622 3.50589 203 1.58423 1.8806 1.91199 3.11979 1.74811 1.09506
113.1 3.49453 3.51616 202 1.59293 1.88613 1.9016 3.1145 1.74727 1.09813
113.2 3.49739 3.51986 202 1.59366 1.8877 1.90373 3.1199 1.74869 1.09917
113.3 3.50136 3.52337 202 1.59543 1.88976 1.90593 3.12427 1.75068 1.10042
113.4 3.50636 3.52775 202 1.5985 1.89397 1.90785 3.12814 1.75318 1.10277
113.5 3.5118 3.53185 202 1.60199 1.89851 1.90982 3.13047 1.7559 1.1052
113.6 3.5513 3.53767 200 1.62105 1.90716 1.93024 3.14531 1.77565 1.1102
113.7 3.58886 3.54431 198 1.63908 1.91675 1.94978 3.16013 1.79443 1.11568
113.8 3.59357 3.54649 198 1.6436 1.92182 1.94997 3.15979 1.79678 1.11832
113.9 3.59828 3.54694 198 1.64696 1.92605 1.95131 3.15984 1.79914 1.12049
114 3.60269 3.54861 198 1.65133 1.9318 1.95137 3.15885 1.80135 1.12343
114.1 3.60701 3.54885 198 1.65416 1.93426 1.95285 3.1597 1.8035 1.12474
114.2 3.61265 3.55203 198 1.65799 1.93764 1.95466 3.16174 1.80633 1.12659
114.3 3.62328 3.56525 197 1.65836 1.94717 1.96492 3.17682 1.81164 1.13186
114.4 3.59913 3.57395 195 1.6329 1.93716 1.96623 3.2015 1.79957 1.12746
114.5 3.61653 3.5722 196 1.65863 1.96129 1.9579 3.18128 1.80827 1.13942
114.6 3.61079 3.5889 194 1.64778 1.94849 1.96301 3.20229 1.80539 1.1337
114.7 3.61625 3.59506 194 1.65125 1.95411 1.965 3.20652 1.80813 1.13679
114.8 3.62075 3.60045 194 1.65451 1.95863 1.96624 3.20909 1.81037 1.13924
114.9 3.63344 3.61245 193 1.6562 1.96813 1.97724 3.22219 1.81672 1.14439
115 3.63761 3.61688 193 1.65888 1.97075 1.97873 3.22595 1.8188 1.14594
115.1 3.6545 3.62948 192 1.66776 1.97883 1.98674 3.23767 1.82725 1.15062
115.2 3.65628 3.63432 192 1.66945 1.98256 1.98683 3.24022 1.82814 1.15267
115.3 3.65914 3.63827 192 1.67224 1.98613 1.9869 3.2417 1.82957 1.15462
115.4 3.6628 3.64331 192 1.67543 1.99312 1.98736 3.24244 1.8314 1.15823
115.5 3.68113 3.6503 191 1.68601 1.99847 1.99511 3.24988 1.84056 1.16136
115.6 3.65121 3.63403 190 1.65335 1.947 1.99786 3.27553 1.8256 1.13603
115.7 3.65355 3.63606 190 1.65607 1.95089 1.99748 3.27376 1.82677 1.13797
115.8 3.65491 3.63953 190 1.65803 1.95507 1.99687 3.27309 1.82745 1.1401
115.9 3.65682 3.6414 190 1.65977 1.95922 1.99706 3.27294 1.82841 1.14221
116 3.68893 3.65449 190 1.66214 1.96065 2.02679 3.31821 1.84446 1.14451
116.1 3.68809 3.65298 190 1.6631 1.96299 2.02498 3.31482 1.84404 1.14558
116.2 3.68252 3.66673 187 1.65357 1.95166 2.02894 3.3389 1.84126 1.14087
116.3 3.68457 3.66787 187 1.65571 1.95588 2.02886 3.33934 1.84229 1.14307
116.4 3.68636 3.66907 187 1.6571 1.95983 2.02926 3.34117 1.84318 1.14517
116.5 3.68896 3.66797 187 1.65909 1.96398 2.02988 3.34055 1.84448 1.14725
116.6 3.7046 3.67237 186 1.66541 1.97354 2.03919 3.34764 1.8523 1.15228
116.7 3.7056 3.67099 186 1.66654 1.97795 2.03906 3.34595 1.8528 1.15443
116.8 3.70955 3.67283 186 1.66771 1.98005 2.04184 3.35153 1.85478 1.15573
116.9 3.71212 3.6734 186 1.66887 1.98425 2.04325 3.35345 1.85606 1.15793
117 3.71355 3.68583 185 1.6579 1.98575 2.05565 3.37664 1.85677 1.15925
117.1 3.73474 3.68673 184 1.66485 1.9866 2.06988 3.39113 1.86737 1.1602
117.2 3.73671 3.68768 184 1.66566 1.9876 2.07105 3.39497 1.86836 1.1609
117.3 3.73903 3.69246 184 1.66624 1.98985 2.0728 3.40132 1.86952 1.16234
117.4 3.7491 3.70221 183 1.66811 1.99647 2.08099 3.41463 1.87455 1.16617
117.5 3.77029 3.71597 181 1.6829 2.00511 2.08739 3.42673 1.88514 1.17137
117.6 3.7718 3.71613 181 1.68393 2.00788 2.08787 3.42879 1.8859 1.17288
117.7 3.79058 3.72996 179 1.70062 2.0132 2.08996 3.43909 1.89529 1.17652
117.8 3.68305 3.57183 177 1.70843 2.0214 1.97462 3.17667 1.84153 1.17011
117.9 3.71208 3.58528 175 1.71792 2.03423 1.99415 3.19524 1.85604 1.17717
118 3.7275 3.59873 174 1.72551 2.04332 2.00199 3.20621 1.86375 1.18228
118.1 3.72992 3.60232 174 1.72824 2.04534 2.00168 3.20583 1.86496 1.18336
118.2 3.71851 3.60658 172 1.73053 2.05833 1.98798 3.20247 1.85926 1.19021
118.3 3.71685 3.60659 172 1.73078 2.05952 1.98607 3.20165 1.85843 1.19083
118.4 3.71592 3.60936 172 1.73087 2.06375 1.98506 3.20211 1.85796 1.19301
118.5 3.74782 3.65081 167 1.75625 2.08594 1.99157 3.23055 1.87391 1.20621
118.6 3.76747 3.6702 165 1.75753 2.09349 2.00995 3.25555 1.88374 1.21078
118.7 3.80565 3.67785 163 1.77983 2.10283 2.02583 3.26353 1.90283 1.21602
118.8 3.80639 3.70658 157 1.74185 2.0844 2.06454 3.34776 1.90319 1.20903
118.9 nan nan 0 nan nan nan nan nan nan
119 nan nan 0 nan nan nan nan nan nan
119.1 nan nan 0 nan nan nan nan nan nan
119.2 nan nan 0 nan nan nan nan nan nan
119.3 nan nan 0 nan nan nan nan nan nan
119.4 nan nan 0 nan nan nan nan nan nan
119.5 nan nan 0 nan nan nan nan nan nan
119.6 nan nan 0 nan nan nan nan nan nan
119.7 nan nan 0 nan nan nan nan nan nan
119.8 nan nan 0 nan nan nan nan nan nan
