# Supplementary material for: Topological digestion drives time-varying rheology of entangled DNA fluids
Source: Nat Commun. 2022 Jul 28;13:4389. doi: 10.1038/s41467-022-31828-w (PMC9334285; doi:10.1038/s41467-022-31828-w)
Supplement: Supplementary file 3 — Source Data [file 41467_2022_31828_MOESM3_ESM.zip › SOURCE_DATA/DATA_FIG4/panel_c/g3ave_MSD.dat.35m.dat]

#t[s] MSD[um^2] err[um^2] N_of_ave_traj MSDx[um^2] err MSDy[um^2] err (MSDx+MSDy)/2[um^2] err
0 0 0 416 0 0 0 0 0 0
0.1 0.00849035 0.00112813 416 0.00422701 0.000586078 0.00426335 0.00083785 0.00424518 0.000326166
0.2 0.0176987 0.00250541 416 0.00880828 0.00130236 0.00889047 0.00188582 0.00884937 0.000727744
0.3 0.0253507 0.00378031 416 0.0125899 0.00199295 0.0127607 0.00306897 0.0126753 0.0011156
0.4 0.0323182 0.00503619 416 0.0160635 0.00270283 0.0162547 0.00391657 0.0161591 0.00151126
0.5 0.0389071 0.00628169 416 0.0193712 0.0034559 0.019536 0.00454538 0.0194536 0.00192731
0.6 0.0452455 0.00765669 416 0.0225463 0.00429294 0.0226991 0.00534424 0.0226227 0.0023922
0.7 0.0513455 0.00897961 416 0.0255734 0.00514937 0.025772 0.00634509 0.0256727 0.00286425
0.8 0.0573268 0.0102733 416 0.0286095 0.00600893 0.0287174 0.00677993 0.0286634 0.00333757
0.9 0.0631454 0.011511 416 0.0315508 0.00693824 0.0315946 0.00718097 0.0315727 0.00383804
1 0.0689111 0.0129438 416 0.0344663 0.00796549 0.0344448 0.00770073 0.0344555 0.00439448
1.1 0.0747441 0.0144569 416 0.0374253 0.00907991 0.0373188 0.00829253 0.037372 0.00500256
1.2 0.0805117 0.0159289 416 0.0403274 0.0100889 0.0401843 0.00912911 0.0402558 0.00555883
1.3 0.0862207 0.0175471 416 0.0432717 0.0112137 0.042949 0.00945481 0.0431104 0.00617866
1.4 0.0918818 0.0192507 416 0.0460935 0.012361 0.0457883 0.0106995 0.0459409 0.00681098
1.5 0.0975446 0.0210009 416 0.0489875 0.0135431 0.0485571 0.0113774 0.0487723 0.00746306
1.6 0.103134 0.0226143 416 0.0518207 0.0147286 0.0513129 0.012156 0.0515668 0.00811142
1.7 0.108688 0.0243605 416 0.0545683 0.0158977 0.05412 0.0136498 0.0543442 0.00875853
1.8 0.114303 0.0261099 416 0.0572834 0.0170121 0.0570199 0.0156837 0.0571516 0.00938357
1.9 0.119809 0.0277401 416 0.0600293 0.0181617 0.0597793 0.0168513 0.0599043 0.0100166
2 0.125377 0.0296121 416 0.0627984 0.0191655 0.0625791 0.0182324 0.0626887 0.0105847
2.1 0.130831 0.0315456 416 0.0655712 0.0202907 0.0652599 0.0192027 0.0654156 0.011214
2.2 0.136304 0.0336968 416 0.0681637 0.0215545 0.0681408 0.0214998 0.0681522 0.0119165
2.3 0.141745 0.0356607 416 0.0709386 0.0228137 0.0708067 0.0222976 0.0708727 0.0126064
2.4 0.14704 0.0375213 416 0.0736513 0.0238908 0.0733889 0.0230911 0.0735201 0.0132082
2.5 0.152389 0.0393522 416 0.0763243 0.0250097 0.0760646 0.0241851 0.0761944 0.0138246
2.6 0.157682 0.0413186 416 0.0789845 0.0261391 0.0786979 0.0254074 0.0788412 0.0144576
2.7 0.162937 0.0431664 416 0.081625 0.0271797 0.0813118 0.0265886 0.0814684 0.0150438
2.8 0.168126 0.0451135 416 0.0841871 0.0284705 0.0839388 0.0279536 0.084063 0.0157505
2.9 0.173477 0.0471331 416 0.0869165 0.0297386 0.0865603 0.028863 0.0867384 0.0164492
3 0.178867 0.0494996 416 0.089687 0.0308594 0.0891797 0.0300576 0.0894333 0.0170949
3.1 0.184031 0.0512981 416 0.0923528 0.0321575 0.0916783 0.0307478 0.0920156 0.017806
3.2 0.189077 0.0537517 416 0.0948757 0.0333035 0.0942014 0.0323095 0.0945385 0.0184593
3.3 0.194422 0.0563815 416 0.0974603 0.0347737 0.0969621 0.0346338 0.0972112 0.0192884
3.4 0.19982 0.0589479 416 0.100137 0.0361611 0.0996827 0.036486 0.0999098 0.0200721
3.5 0.205221 0.061553 416 0.102788 0.0376644 0.102433 0.0382339 0.10261 0.0209011
3.6 0.210589 0.063707 416 0.105542 0.039134 0.105047 0.0395208 0.105295 0.0217227
3.7 0.216263 0.0667805 416 0.108283 0.0406358 0.10798 0.0422269 0.108132 0.0225886
3.8 0.221869 0.0691544 416 0.111021 0.041922 0.110848 0.0445703 0.110935 0.0233375
3.9 0.227497 0.0715592 416 0.113785 0.0436302 0.113712 0.0464734 0.113749 0.0242789
4 0.23306 0.0740499 416 0.116491 0.0450719 0.116569 0.0486636 0.11653 0.0250962
4.1 0.238336 0.0767155 416 0.11913 0.0468153 0.119206 0.0506193 0.119168 0.0260715
4.2 0.243714 0.079215 416 0.121633 0.0481522 0.12208 0.0530743 0.121857 0.0268244
4.3 0.248997 0.0816058 416 0.124357 0.0495697 0.12464 0.0544055 0.124499 0.0276236
4.4 0.254507 0.0840597 416 0.127154 0.0512925 0.127353 0.055533 0.127254 0.0285549
4.5 0.260034 0.087334 416 0.129782 0.0533058 0.130252 0.0579439 0.130017 0.0296568
4.6 0.265288 0.0897854 416 0.132223 0.0547045 0.133065 0.0605223 0.132644 0.0304496
4.7 0.270883 0.0921719 416 0.135023 0.0567717 0.13586 0.061934 0.135442 0.0315585
4.8 0.276469 0.0951282 416 0.137915 0.0587628 0.138554 0.0632372 0.138235 0.0326465
4.9 0.281682 0.0981066 416 0.140547 0.0608857 0.141135 0.0652622 0.140841 0.0338218
5 0.287158 0.101213 416 0.143146 0.0628112 0.144012 0.06807 0.143579 0.0349027
5.1 0.292843 0.104015 416 0.145951 0.0644572 0.146893 0.0707103 0.146422 0.0358585
5.2 0.298475 0.107285 416 0.148605 0.0668024 0.14987 0.0733765 0.149238 0.0371381
5.3 0.303727 0.111578 416 0.151182 0.0687606 0.152545 0.076942 0.151864 0.0382992
5.4 0.30992 0.114446 415 0.153983 0.0709314 0.155937 0.0796639 0.15496 0.0394672
5.5 0.315427 0.117407 415 0.156895 0.0726797 0.158532 0.0812805 0.157714 0.0404614
5.6 0.321194 0.120331 415 0.159802 0.0749457 0.161392 0.0829911 0.160597 0.0416901
5.7 0.326673 0.123173 415 0.162513 0.0771981 0.16416 0.0846545 0.163337 0.0428988
5.8 0.332469 0.126587 415 0.165219 0.0791124 0.167251 0.087237 0.166235 0.0439542
5.9 0.338076 0.129855 415 0.168177 0.0816424 0.169899 0.0886117 0.169038 0.0453242
6 0.34381 0.132917 415 0.171135 0.0841347 0.172675 0.0898711 0.171905 0.0466555
6.1 0.34954 0.136365 415 0.174127 0.0866292 0.175413 0.091528 0.17477 0.048017
6.2 0.354774 0.14046 415 0.176908 0.0890588 0.177866 0.0932376 0.177387 0.0493562
6.3 0.360352 0.143949 415 0.179576 0.0913758 0.180776 0.0958944 0.180176 0.0506319
6.4 0.366735 0.147738 414 0.182841 0.0944776 0.183894 0.0972804 0.183368 0.0522705
6.5 0.371996 0.151932 414 0.185373 0.0973696 0.186623 0.099916 0.185998 0.0538372
6.6 0.378057 0.155939 413 0.188752 0.100244 0.189305 0.10097 0.189028 0.0553993
6.7 0.384309 0.159793 413 0.191878 0.103265 0.192431 0.102901 0.192154 0.0570123
6.8 0.390122 0.163255 412 0.194875 0.106277 0.195246 0.104089 0.195061 0.0585987
6.9 0.395354 0.16663 413 0.197495 0.108675 0.197859 0.105906 0.197677 0.0598946
7 0.400087 0.168422 413 0.200142 0.1106 0.199944 0.105447 0.200043 0.0608885
7.1 0.40609 0.170864 412 0.202979 0.112967 0.203111 0.106992 0.203045 0.0621208
7.2 0.411862 0.173218 412 0.206165 0.115566 0.205698 0.107506 0.205931 0.0635076
7.3 0.417772 0.175597 411 0.20916 0.117488 0.208612 0.108716 0.208886 0.0645409
7.4 0.423656 0.178441 411 0.212336 0.119702 0.211319 0.110062 0.211828 0.0657663
7.5 0.428972 0.181974 410 0.214817 0.12209 0.214156 0.112947 0.214486 0.0670762
7.6 0.435182 0.184209 410 0.217968 0.123606 0.217214 0.114692 0.217591 0.0679352
7.7 0.438706 0.186783 412 0.219879 0.125397 0.218827 0.116217 0.219353 0.0689401
7.8 0.444363 0.189119 412 0.222707 0.127436 0.221656 0.118166 0.222181 0.0700622
7.9 0.449539 0.192452 412 0.225511 0.130172 0.224028 0.119475 0.224769 0.0715414
8 0.454613 0.195157 412 0.227844 0.132145 0.226769 0.122337 0.227307 0.0726383
8.1 0.460833 0.196753 411 0.230283 0.133441 0.23055 0.127013 0.230416 0.0734026
8.2 0.467502 0.199898 410 0.233224 0.134677 0.234278 0.13161 0.233751 0.0741893
8.3 0.472715 0.203335 411 0.23572 0.136541 0.236995 0.134528 0.236358 0.0752557
8.4 0.478841 0.206817 411 0.238602 0.138481 0.240239 0.138221 0.239421 0.076389
8.5 0.484576 0.211171 411 0.241028 0.140547 0.243548 0.143497 0.242288 0.0776236
8.6 0.490784 0.216311 411 0.243948 0.142726 0.246836 0.149272 0.245392 0.0789915
8.7 0.495671 0.220342 411 0.246045 0.145263 0.249626 0.153171 0.247835 0.080409
8.8 0.50113 0.223712 411 0.249007 0.147496 0.252122 0.154754 0.250565 0.08165
8.9 0.506641 0.22748 411 0.251419 0.149474 0.255222 0.158909 0.25332 0.0828026
9 0.513653 0.233463 410 0.254494 0.152304 0.259159 0.166059 0.256827 0.0845326
9.1 0.519708 0.237572 410 0.257443 0.15465 0.262265 0.169362 0.259854 0.08587
9.2 0.526613 0.240537 409 0.260682 0.15772 0.265931 0.17126 0.263306 0.0874681
9.3 0.533565 0.245737 409 0.263384 0.160857 0.270181 0.179326 0.266783 0.0893494
9.4 0.537179 0.246808 408 0.266211 0.162627 0.270968 0.174183 0.26859 0.0901167
9.5 0.542964 0.251001 408 0.26888 0.16572 0.274084 0.177716 0.271482 0.0918159
9.6 0.548264 0.254971 408 0.271167 0.167496 0.277097 0.181725 0.274132 0.0928607
9.7 0.553736 0.259322 407 0.274294 0.170019 0.279442 0.183289 0.276868 0.0942697
9.8 0.559666 0.26342 407 0.276878 0.171994 0.282788 0.188292 0.279833 0.0954659
9.9 0.565149 0.267901 407 0.279536 0.175064 0.285613 0.19184 0.282575 0.0971791
10 0.570862 0.272759 407 0.282347 0.179082 0.288515 0.195319 0.285431 0.0993686
10.1 0.578897 0.27821 407 0.284472 0.180687 0.294425 0.208719 0.289449 0.100612
10.2 0.58339 0.281282 406 0.288041 0.183049 0.295349 0.205023 0.291695 0.101788
10.3 0.590294 0.286515 407 0.29011 0.185043 0.300184 0.215088 0.295147 0.103126
10.4 0.594484 0.289459 406 0.291027 0.183559 0.303457 0.222635 0.297242 0.102625
10.5 0.60115 0.296753 406 0.293472 0.185791 0.307678 0.231269 0.300575 0.104092
10.6 0.606702 0.300343 405 0.29529 0.188573 0.311412 0.237688 0.303351 0.105701
10.7 0.612354 0.304291 405 0.298232 0.190049 0.314121 0.239582 0.306177 0.106555
10.8 0.617163 0.307202 404 0.300281 0.193181 0.316881 0.240749 0.308581 0.108127
10.9 0.621824 0.30525 402 0.303735 0.195789 0.318089 0.235517 0.310912 0.109288
11 0.62744 0.306733 401 0.306831 0.197641 0.32061 0.235966 0.31372 0.110274
11.1 0.634963 0.313939 400 0.309862 0.201744 0.325101 0.243816 0.317481 0.112654
11.2 0.639634 0.315624 400 0.312488 0.203949 0.327146 0.243464 0.319817 0.113772
11.3 0.646031 0.321199 400 0.315293 0.206797 0.330738 0.249318 0.323016 0.115462
11.4 0.651035 0.324929 400 0.317574 0.209027 0.333461 0.253248 0.325517 0.116762
11.5 0.657247 0.329578 400 0.320163 0.210763 0.337085 0.260921 0.328624 0.117986
11.6 0.662728 0.334124 400 0.322483 0.213138 0.340245 0.266611 0.331364 0.119431
11.7 0.668777 0.33822 400 0.325506 0.215051 0.343271 0.269762 0.334388 0.120558
11.8 0.675063 0.343573 400 0.328563 0.217839 0.346499 0.274133 0.337531 0.12218
11.9 0.679172 0.345199 400 0.330945 0.219908 0.348227 0.272952 0.339586 0.123185
12 0.685388 0.351308 399 0.333143 0.222096 0.352245 0.279667 0.342694 0.124525
12.1 0.691238 0.356617 399 0.335541 0.225304 0.355696 0.285856 0.345619 0.126402
12.2 0.697735 0.362528 400 0.338874 0.227974 0.358861 0.289619 0.348868 0.127953
12.3 0.704278 0.367843 400 0.341499 0.229888 0.362779 0.297375 0.352139 0.129257
12.4 0.710185 0.372668 400 0.344363 0.232419 0.365823 0.30203 0.355093 0.130767
12.5 0.716011 0.376236 400 0.34754 0.234839 0.368472 0.30347 0.358006 0.132085
12.6 0.720129 0.377971 401 0.349774 0.237651 0.370355 0.303551 0.360064 0.133511
12.7 0.726998 0.382099 400 0.352842 0.23965 0.374157 0.309228 0.363499 0.134775
12.8 0.732502 0.387213 401 0.355993 0.244122 0.376509 0.311108 0.366251 0.137162
12.9 0.73716 0.39071 402 0.357687 0.246135 0.379473 0.316689 0.36858 0.138395
13 0.748484 0.401771 402 0.365178 0.261265 0.383306 0.318955 0.374242 0.146314
13.1 0.75375 0.402893 401 0.368659 0.262815 0.385091 0.317743 0.376875 0.147125
13.2 0.758498 0.405428 402 0.369775 0.261909 0.388723 0.326076 0.379249 0.146969
13.3 0.763126 0.411547 403 0.372135 0.266648 0.390991 0.329587 0.381563 0.149536
13.4 0.766347 0.415105 401 0.372193 0.259092 0.394154 0.340498 0.383174 0.146172
13.5 0.777025 0.426638 401 0.379732 0.276268 0.397292 0.33978 0.388512 0.154985
13.6 0.783068 0.430237 401 0.383062 0.280518 0.400006 0.339813 0.391534 0.157143
13.7 0.788154 0.433632 400 0.384308 0.280837 0.403846 0.347325 0.394077 0.157551
13.8 0.792436 0.433648 400 0.386503 0.280905 0.405933 0.347069 0.396218 0.157571
13.9 0.797999 0.43774 400 0.389315 0.2823 0.408684 0.350549 0.398999 0.15846
14 0.799649 0.437052 400 0.387695 0.274324 0.411954 0.359133 0.399824 0.154644
14.1 0.810424 0.448437 401 0.395596 0.291999 0.414828 0.358372 0.405212 0.163741
14.2 0.816984 0.453938 401 0.398749 0.295123 0.418235 0.364958 0.408492 0.165647
14.3 0.822034 0.456485 401 0.40081 0.297188 0.421225 0.367252 0.411017 0.166743
14.4 0.827679 0.460384 401 0.403862 0.301837 0.423817 0.36804 0.41384 0.169132
14.5 0.832126 0.461311 401 0.406227 0.301613 0.425899 0.368114 0.416063 0.169036
14.6 0.83784 0.464122 401 0.408806 0.30436 0.429033 0.37035 0.41892 0.170491
14.7 0.84413 0.468998 401 0.411939 0.309873 0.432191 0.373811 0.422065 0.173432
14.8 0.850018 0.471634 400 0.414823 0.312569 0.435195 0.37458 0.425009 0.174806
14.9 0.855668 0.477045 401 0.417711 0.316931 0.437958 0.376503 0.427834 0.177095
15 0.86346 0.482637 400 0.421353 0.3209 0.442107 0.38156 0.43173 0.17932
15.1 0.868105 0.488555 399 0.424001 0.324661 0.444104 0.385846 0.434053 0.181476
15.2 0.871514 0.487391 400 0.42416 0.3211 0.447354 0.391363 0.435757 0.179807
15.3 0.87681 0.491895 400 0.427909 0.325379 0.448901 0.391776 0.438405 0.1821
15.4 0.882576 0.494204 400 0.431018 0.328343 0.451558 0.392701 0.441288 0.183654
15.5 0.890194 0.500542 399 0.435381 0.331428 0.454813 0.396636 0.445097 0.185476
15.6 0.896855 0.506797 399 0.438526 0.33666 0.458329 0.40078 0.448428 0.188292
15.7 0.903753 0.511918 398 0.441852 0.341755 0.461902 0.404952 0.451877 0.191048
15.8 0.908424 0.514707 399 0.444338 0.342978 0.464086 0.407823 0.454212 0.191833
15.9 0.915172 0.517788 398 0.448276 0.347224 0.466896 0.4075 0.457586 0.193999
16 0.919802 0.525595 399 0.450569 0.349538 0.469233 0.414139 0.459901 0.195517
16.1 0.929042 0.531567 397 0.454015 0.354305 0.475027 0.42136 0.464521 0.198146
16.2 0.934358 0.538154 396 0.456251 0.357001 0.478107 0.427442 0.467179 0.199776
16.3 0.939249 0.539048 398 0.45873 0.358168 0.480519 0.429206 0.469625 0.200455
16.4 0.945845 0.548292 398 0.461812 0.365928 0.484033 0.434224 0.472922 0.204581
16.5 0.950819 0.551617 400 0.464115 0.36757 0.486704 0.437516 0.475409 0.205557
16.6 0.957995 0.557681 399 0.468099 0.371925 0.489896 0.440313 0.478997 0.207928
16.7 0.964711 0.565246 398 0.471613 0.375565 0.493099 0.44406 0.482356 0.209968
16.8 0.96845 0.56836 399 0.473578 0.380064 0.494871 0.443389 0.484225 0.212186
16.9 0.973701 0.575432 398 0.474153 0.380901 0.499548 0.452638 0.486851 0.212867
17 0.978815 0.57995 399 0.478868 0.391556 0.499947 0.448684 0.489408 0.218227
17.1 0.983985 0.582406 398 0.48214 0.396869 0.501846 0.446159 0.491993 0.22082
17.2 0.99124 0.591288 398 0.485276 0.401486 0.505964 0.455405 0.49562 0.223574
17.3 0.997829 0.593797 398 0.488937 0.405236 0.508891 0.455135 0.498914 0.225471
17.4 1.00567 0.599797 396 0.491685 0.406906 0.513985 0.461733 0.502835 0.22652
17.5 1.00743 0.599411 395 0.490667 0.402618 0.516766 0.465184 0.503716 0.224336
17.6 1.01389 0.606321 397 0.496336 0.415549 0.517552 0.462401 0.506944 0.230934
17.7 1.0201 0.612827 398 0.501145 0.422391 0.518953 0.461529 0.510049 0.234508
17.8 1.02259 0.61784 397 0.500211 0.422757 0.522383 0.468757 0.511297 0.234823
17.9 1.02962 0.621969 396 0.504439 0.427994 0.525183 0.469244 0.514811 0.237546
18 1.03426 0.628426 396 0.506907 0.431789 0.527353 0.473307 0.51713 0.239682
18.1 1.03448 0.6256 393 0.506372 0.427025 0.528104 0.470228 0.517238 0.23705
18.2 1.04013 0.631208 394 0.512348 0.438602 0.527783 0.459577 0.520065 0.242631
18.3 1.04373 0.636446 395 0.513942 0.442657 0.529787 0.463444 0.521864 0.244843
18.4 1.04893 0.644046 395 0.516899 0.450748 0.532032 0.465094 0.524465 0.249018
18.5 1.05737 0.652169 394 0.522191 0.461486 0.535176 0.465797 0.528684 0.254552
18.6 1.06147 0.655159 395 0.523813 0.46032 0.537657 0.471786 0.530735 0.25424
18.7 1.06346 0.654013 392 0.526039 0.457884 0.537423 0.465553 0.531731 0.252833
18.8 1.07026 0.660077 394 0.527147 0.46217 0.54311 0.475792 0.535128 0.255246
18.9 1.07427 0.6593 393 0.531104 0.460752 0.543165 0.471599 0.537134 0.254546
19 1.08453 0.666982 393 0.534886 0.468443 0.549647 0.47988 0.542267 0.258668
19.1 1.09565 0.67455 391 0.541203 0.473275 0.554444 0.484401 0.547824 0.261417
19.2 1.09677 0.681664 391 0.543283 0.478492 0.553489 0.482345 0.548386 0.264099
19.3 1.10731 0.688421 391 0.547887 0.486854 0.559423 0.492112 0.553655 0.268722
19.4 1.10996 0.693887 390 0.551085 0.492068 0.558872 0.490026 0.554979 0.271443
19.5 1.11433 0.701453 389 0.550984 0.496597 0.563342 0.501534 0.557163 0.274051
19.6 1.11832 0.699535 390 0.551517 0.497855 0.566798 0.508149 0.559158 0.274861
19.7 1.12127 0.7089 392 0.553818 0.507251 0.567456 0.509409 0.560637 0.279724
19.8 1.12805 0.715717 391 0.55569 0.51025 0.572356 0.518812 0.564023 0.281551
19.9 1.13691 0.723368 390 0.559079 0.513931 0.577829 0.528193 0.568454 0.283774
20 1.14045 0.724928 390 0.561782 0.513764 0.578669 0.529836 0.570226 0.283887
20.1 1.14508 0.729687 390 0.563966 0.514841 0.581118 0.535058 0.572542 0.284692
20.2 1.15154 0.734349 389 0.566563 0.517296 0.584979 0.539133 0.575771 0.286062
20.3 1.15879 0.734775 390 0.569985 0.516461 0.588802 0.542864 0.579394 0.285819
20.4 1.16248 0.742661 389 0.571296 0.519542 0.591183 0.552533 0.58124 0.287825
20.5 1.16949 0.745905 389 0.573745 0.521835 0.595749 0.560118 0.584747 0.28926
20.6 1.17777 0.748824 386 0.576788 0.523095 0.600983 0.567545 0.588886 0.290165
20.7 1.18504 0.756658 386 0.579653 0.526534 0.605392 0.57666 0.592522 0.292292
20.8 1.18836 0.761619 389 0.5822 0.529345 0.606158 0.578105 0.594179 0.293874
20.9 1.19143 0.743736 388 0.587532 0.533398 0.603894 0.556182 0.595713 0.295132
21 1.19628 0.747635 388 0.589751 0.537479 0.606531 0.563432 0.598141 0.297539
21.1 1.20063 0.749265 388 0.591147 0.539959 0.609487 0.569207 0.600317 0.299002
21.2 1.19544 0.723365 387 0.582624 0.500449 0.612817 0.585483 0.597721 0.279472
21.3 1.19938 0.728787 386 0.586841 0.504458 0.612542 0.581627 0.599692 0.281513
21.4 1.20631 0.735454 386 0.590494 0.509204 0.615818 0.587088 0.603156 0.284202
21.5 1.21188 0.739891 384 0.592635 0.51171 0.619241 0.592851 0.605938 0.285694
21.6 1.22029 0.743648 385 0.597816 0.516109 0.622478 0.594164 0.610147 0.288067
21.7 1.22034 0.746788 383 0.595109 0.514302 0.625231 0.604338 0.61017 0.287419
21.8 1.2259 0.751126 383 0.597053 0.517624 0.628848 0.610935 0.61295 0.289346
21.9 1.24007 0.75501 382 0.605011 0.52343 0.635063 0.613098 0.620037 0.292447
22 1.24735 0.759976 382 0.608709 0.526813 0.63864 0.617336 0.623674 0.294371
22.1 1.2508 0.766324 381 0.608506 0.528551 0.642298 0.63021 0.625402 0.295738
22.2 1.25215 0.773362 381 0.610938 0.531875 0.64121 0.629222 0.626074 0.297537
22.3 1.26083 0.78088 380 0.613805 0.53599 0.647029 0.639756 0.630417 0.300006
22.4 1.26601 0.789121 380 0.616289 0.540942 0.649723 0.646773 0.633006 0.302855
22.5 1.27511 0.797104 380 0.622606 0.545579 0.652501 0.651254 0.637554 0.305602
22.6 1.2774 0.799584 380 0.621563 0.547821 0.655833 0.657659 0.638698 0.306839
22.7 1.28343 0.803617 379 0.625435 0.552081 0.657994 0.657763 0.641715 0.309058
22.8 1.28441 0.805143 379 0.627164 0.556721 0.657245 0.651211 0.642205 0.311149
22.9 1.28906 0.808984 379 0.630586 0.561169 0.658475 0.651536 0.64453 0.313504
23 1.29722 0.814084 378 0.633685 0.564025 0.663532 0.659422 0.648608 0.315251
23.1 1.29854 0.82118 378 0.634061 0.567711 0.664479 0.665942 0.64927 0.317423
23.2 1.30195 0.825771 378 0.634396 0.572103 0.667551 0.671342 0.650974 0.319766
23.3 1.30726 0.832702 377 0.637919 0.57495 0.669339 0.674166 0.653629 0.321432
23.4 1.31082 0.8369 377 0.640447 0.580139 0.670377 0.673096 0.655412 0.324043
23.5 1.31142 0.831397 377 0.647077 0.58325 0.664344 0.643811 0.655711 0.324684
23.6 1.32355 0.844308 378 0.650647 0.587289 0.672907 0.666008 0.661777 0.32763
23.7 1.3303 0.854688 376 0.652295 0.591661 0.678003 0.678039 0.665149 0.330282
23.8 1.33444 0.863911 375 0.655813 0.595936 0.678624 0.682024 0.667218 0.332789
23.9 1.34099 0.866294 376 0.660887 0.600607 0.680101 0.678689 0.670494 0.33513
24 1.34413 0.869486 378 0.661331 0.60304 0.682797 0.683536 0.672064 0.336487
24.1 1.3505 0.876591 378 0.663687 0.607571 0.68681 0.690194 0.675248 0.339021
24.2 1.35463 0.883157 379 0.664144 0.610204 0.690484 0.69974 0.677314 0.340685
24.3 1.35928 0.8848 379 0.665855 0.613382 0.693426 0.70074 0.679641 0.342258
24.4 1.3655 0.890846 379 0.668794 0.617874 0.696705 0.706866 0.68275 0.344816
24.5 1.36719 0.89614 380 0.670466 0.622066 0.696728 0.708068 0.683597 0.347064
24.6 1.37093 0.900959 379 0.670962 0.625227 0.69997 0.714774 0.685466 0.348863
24.7 1.37947 0.903213 380 0.6767 0.628554 0.70277 0.71509 0.689735 0.350691
24.8 1.38564 0.910036 380 0.679433 0.632071 0.706208 0.72233 0.69282 0.352802
24.9 1.38409 0.899934 379 0.684945 0.63742 0.699142 0.684191 0.692043 0.354077
25 1.39211 0.904652 378 0.689086 0.641211 0.703028 0.686679 0.696057 0.356117
25.1 1.39604 0.910489 378 0.690074 0.646158 0.705967 0.69062 0.69802 0.358694
25.2 1.40212 0.914443 376 0.690847 0.649534 0.711271 0.696665 0.701059 0.360458
25.3 1.40609 0.917025 376 0.692709 0.652376 0.713377 0.697352 0.703043 0.361899
25.4 1.41049 0.920951 375 0.697329 0.657232 0.713165 0.690213 0.705247 0.364203
25.5 1.41832 0.927031 376 0.698193 0.659744 0.720126 0.705152 0.70916 0.365929
25.6 1.42165 0.933248 375 0.702705 0.665257 0.71895 0.700408 0.710827 0.368737
25.7 1.43232 0.937868 375 0.705687 0.670321 0.726638 0.710968 0.716162 0.371577
25.8 1.44203 0.942891 374 0.710381 0.673092 0.731645 0.716736 0.721013 0.373251
25.9 1.44774 0.950079 374 0.714082 0.679541 0.73366 0.719093 0.723871 0.376692
26 1.45191 0.954002 374 0.716897 0.683932 0.735016 0.718598 0.725956 0.378937
26.1 1.45944 0.961082 376 0.719867 0.690016 0.739577 0.72628 0.729722 0.382304
26.2 1.46792 0.969512 375 0.721798 0.695305 0.746125 0.736711 0.733961 0.385258
26.3 1.47261 0.974397 374 0.724553 0.70009 0.748055 0.737864 0.736304 0.387755
26.4 1.47532 0.980483 373 0.727033 0.704442 0.748288 0.740707 0.73766 0.390205
26.5 1.48233 0.983345 373 0.731065 0.707694 0.751269 0.740672 0.741167 0.391881
26.6 1.49211 0.987191 372 0.735763 0.710155 0.756345 0.745148 0.746054 0.393327
26.7 1.50284 0.991089 371 0.740958 0.714033 0.761883 0.750184 0.75142 0.395513
26.8 1.50958 1.00075 371 0.744044 0.719875 0.765539 0.757858 0.754792 0.398815
26.9 1.51243 1.00508 371 0.749825 0.723712 0.762608 0.749271 0.756216 0.400739
27 1.51912 1.00821 371 0.750928 0.727129 0.768188 0.756563 0.759558 0.402595
27.1 1.52439 1.01048 371 0.75414 0.72963 0.770247 0.756427 0.762194 0.403897
27.2 1.53217 1.01683 369 0.76123 0.736516 0.770943 0.751446 0.766086 0.407417
27.3 1.53793 1.02424 368 0.765588 0.742159 0.772343 0.752173 0.768966 0.410438
27.4 1.54366 1.02943 368 0.768301 0.744898 0.775363 0.757429 0.771832 0.412069
27.5 1.55047 1.03486 369 0.76947 0.747981 0.781 0.768246 0.775235 0.413944
27.6 1.55155 1.03625 370 0.771121 0.7521 0.780427 0.762408 0.775774 0.415811
27.7 1.55934 1.04304 369 0.775752 0.757822 0.783587 0.767366 0.77967 0.419015
27.8 1.56573 1.04792 369 0.779565 0.76332 0.786169 0.767653 0.782867 0.421845
27.9 1.57476 1.0519 367 0.785483 0.767748 0.789276 0.767544 0.787379 0.424204
28 1.57934 1.05939 367 0.791044 0.773288 0.788295 0.764884 0.78967 0.427189
28.1 1.58981 1.06455 365 0.797296 0.78009 0.792516 0.764085 0.794906 0.43066
28.2 1.59568 1.06661 365 0.801233 0.783189 0.794446 0.7606 0.797839 0.432138
28.3 1.60211 1.07585 365 0.80516 0.78873 0.79695 0.766289 0.801055 0.435285
28.4 1.61039 1.07932 364 0.809938 0.791859 0.800455 0.767884 0.805197 0.437005
28.5 1.61273 1.08585 365 0.81178 0.797436 0.800946 0.769105 0.806363 0.439932
28.6 1.6185 1.09112 365 0.81436 0.799435 0.804143 0.775535 0.809252 0.441235
28.7 1.62588 1.09387 364 0.818295 0.800979 0.807588 0.777737 0.812941 0.442151
28.8 1.63013 1.095 364 0.821585 0.804973 0.808544 0.77274 0.815064 0.444017
28.9 1.63867 1.10003 364 0.827234 0.806441 0.811438 0.777554 0.819336 0.445155
29 1.64043 1.10905 365 0.828962 0.814307 0.81147 0.779548 0.820216 0.449284
29.1 1.6542 1.1161 362 0.835627 0.817404 0.818575 0.78861 0.827101 0.451285
29.2 1.66109 1.1164 362 0.839058 0.815807 0.822028 0.794282 0.830543 0.450781
29.3 1.67139 1.12503 361 0.843928 0.823915 0.827459 0.802087 0.835694 0.455215
29.4 1.67648 1.12609 361 0.846665 0.826406 0.829814 0.803106 0.83824 0.456536
29.5 1.67834 1.13213 362 0.847701 0.831755 0.830636 0.806406 0.839169 0.459394
29.6 1.67837 1.12586 361 0.856807 0.838978 0.821559 0.761808 0.839183 0.461723
29.7 1.69684 1.14556 362 0.85709 0.844841 0.839749 0.816978 0.848419 0.466508
29.8 1.70359 1.15193 362 0.860403 0.848558 0.843185 0.82317 0.851794 0.468684
29.9 1.69869 1.14014 361 0.865854 0.851073 0.832833 0.775251 0.849343 0.468347
30 1.70866 1.14799 358 0.871607 0.854922 0.837049 0.780678 0.854328 0.470642
30.1 1.71255 1.15134 358 0.873358 0.859397 0.83919 0.78105 0.856274 0.47288
30.2 1.71709 1.15663 358 0.874618 0.860451 0.842476 0.789619 0.858547 0.473734
30.3 1.72238 1.16052 358 0.878005 0.865684 0.844372 0.78881 0.861189 0.476397
30.4 1.72835 1.16624 358 0.881079 0.868555 0.847271 0.792875 0.864175 0.478054
30.5 1.73504 1.17431 358 0.885437 0.875947 0.8496 0.793872 0.867518 0.481919
30.6 1.74066 1.17931 358 0.888162 0.877165 0.852494 0.799972 0.870328 0.482833
30.7 1.747 1.18522 358 0.891143 0.880695 0.855855 0.803459 0.873499 0.48476
30.8 1.75253 1.19048 358 0.894392 0.884151 0.858135 0.805832 0.876264 0.486667
30.9 1.75915 1.19772 358 0.897673 0.890233 0.861482 0.810147 0.879577 0.489929
31 1.76719 1.19968 357 0.901781 0.891316 0.865414 0.811367 0.883597 0.490551
31.1 1.77069 1.2061 356 0.904547 0.897978 0.866142 0.810754 0.885344 0.493967
31.2 1.77669 1.21021 354 0.905813 0.899461 0.870879 0.815279 0.888346 0.494753
31.3 1.78726 1.21918 353 0.912348 0.905657 0.874912 0.821287 0.89363 0.498303
31.4 1.79393 1.22246 353 0.917018 0.911883 0.876917 0.817476 0.896967 0.501379
31.5 1.80035 1.22832 353 0.919649 0.915645 0.880697 0.824479 0.900173 0.503556
31.6 1.80554 1.23256 353 0.921806 0.919012 0.883731 0.827737 0.902769 0.505361
31.7 1.80893 1.23689 353 0.923451 0.925634 0.885478 0.828338 0.904465 0.508701
31.8 1.81432 1.24209 352 0.925045 0.929465 0.88927 0.834562 0.907158 0.510816
31.9 1.82095 1.24829 351 0.929549 0.937274 0.891401 0.833181 0.910475 0.514789
32 1.82685 1.25596 350 0.931656 0.943993 0.895194 0.839708 0.913425 0.518391
32.1 1.83139 1.26047 350 0.933824 0.947093 0.897567 0.844804 0.915695 0.520192
32.2 1.83667 1.26844 349 0.934707 0.955381 0.90196 0.852354 0.918333 0.524532
32.3 1.84336 1.27548 349 0.938392 0.961952 0.904973 0.856057 0.921682 0.528048
32.4 1.85466 1.28124 348 0.943927 0.968495 0.910733 0.861057 0.92733 0.531572
32.5 1.8609 1.28815 347 0.949119 0.975908 0.911778 0.858707 0.930448 0.535393
32.6 1.86652 1.29359 346 0.952817 0.977784 0.913705 0.862892 0.933261 0.536645
32.7 1.86473 1.29912 348 0.950175 0.982344 0.914558 0.868031 0.932367 0.538993
32.8 1.87103 1.3055 348 0.954464 0.988158 0.916567 0.866955 0.935516 0.541976
32.9 1.88176 1.31734 346 0.963027 0.995706 0.918733 0.87029 0.94088 0.546278
33 1.8807 1.32304 348 0.961177 1.00048 0.919526 0.87417 0.940352 0.548717
33.1 1.88497 1.33132 346 0.964228 1.00804 0.920738 0.875208 0.942483 0.552654
33.2 1.88165 1.3315 345 0.965437 1.01325 0.916209 0.866463 0.940823 0.555128
33.3 1.88987 1.33798 345 0.971084 1.0174 0.918788 0.869221 0.944936 0.557516
33.4 1.89161 1.33924 346 0.970897 1.02043 0.920714 0.871095 0.945806 0.559014
33.5 1.89976 1.34752 346 0.979327 1.02948 0.920433 0.865402 0.94988 0.56374
33.6 1.90448 1.35121 346 0.981641 1.0329 0.922839 0.867463 0.95224 0.565554
33.7 1.90876 1.3574 346 0.984175 1.03829 0.924588 0.867475 0.954381 0.568297
33.8 1.9191 1.36546 343 0.987091 1.04376 0.932008 0.878003 0.959549 0.571325
33.9 1.92549 1.37079 343 0.991163 1.04843 0.934328 0.87784 0.962746 0.573758
34 1.91901 1.35842 343 0.984657 1.03009 0.93435 0.888176 0.959503 0.564737
34.1 1.92179 1.36524 342 0.984083 1.03492 0.937702 0.893905 0.960893 0.567232
34.2 1.94004 1.36951 341 0.997414 1.04416 0.942625 0.887802 0.970019 0.572027
34.3 1.9472 1.37346 340 1.00182 1.04637 0.945384 0.88967 0.973602 0.573329
34.4 1.95175 1.37677 340 1.00487 1.04911 0.946885 0.889384 0.975876 0.574772
34.5 1.95995 1.38339 339 1.00662 1.05344 0.953335 0.900393 0.979977 0.57724
34.6 1.96269 1.38677 339 1.00774 1.05341 0.954949 0.904179 0.981344 0.577393
34.7 1.96848 1.39098 339 1.01052 1.05776 0.957963 0.905881 0.984241 0.579647
34.8 1.9748 1.39388 338 1.01501 1.05954 0.959797 0.904083 0.987401 0.580603
34.9 1.97821 1.3954 338 1.01519 1.05587 0.963025 0.912109 0.989107 0.579007
35 1.96412 1.3745 336 1.00465 1.01104 0.959471 0.917403 0.98206 0.556461
35.1 1.96832 1.37688 336 1.00724 1.01174 0.961083 0.91734 0.984159 0.556865
35.2 1.9747 1.38327 336 1.01059 1.01563 0.964108 0.92168 0.987352 0.559053
35.3 1.97847 1.38948 335 1.00954 1.02025 0.968933 0.929555 0.989236 0.561449
35.4 1.98864 1.39423 334 1.01361 1.02372 0.97503 0.93562 0.994321 0.563393
35.5 1.99337 1.39544 334 1.01656 1.0251 0.976811 0.935409 0.996685 0.564141
35.6 1.99813 1.39704 334 1.01816 1.02535 0.97997 0.938979 0.999065 0.564367
35.7 2.00376 1.39816 334 1.02109 1.02653 0.982678 0.939258 1.00188 0.564987
35.8 2.01181 1.40861 333 1.02323 1.03418 0.988578 0.948608 1.0059 0.569091
35.9 2.01635 1.41301 333 1.02494 1.03668 0.991409 0.953929 1.00818 0.570557
36 2.02167 1.41926 333 1.02721 1.04166 0.994458 0.959254 1.01083 0.57328
36.1 2.02783 1.42455 333 1.03069 1.0456 0.997135 0.96102 1.01391 0.575389
36.2 2.03418 1.42754 333 1.0321 1.04461 1.00208 0.967942 1.01709 0.575064
36.3 2.04033 1.43378 333 1.0357 1.04917 1.00463 0.96952 1.02016 0.577484
36.4 2.04615 1.43703 333 1.03825 1.05111 1.00789 0.972249 1.02307 0.578562
36.5 2.05107 1.44403 332 1.04037 1.05756 1.01069 0.978091 1.02553 0.582055
36.6 2.05961 1.44815 333 1.04291 1.05753 1.01671 0.985649 1.02981 0.582247
36.7 2.06403 1.45441 332 1.04551 1.06284 1.01853 0.987916 1.03202 0.585061
36.8 2.07058 1.45851 332 1.04837 1.06715 1.02221 0.990689 1.03529 0.587321
36.9 2.07562 1.46673 331 1.04784 1.07162 1.02778 1.00419 1.03781 0.589929
37 2.08068 1.47252 331 1.05015 1.07598 1.03053 1.0079 1.04034 0.59228
37.1 2.08773 1.47879 331 1.05359 1.07996 1.03414 1.01121 1.04386 0.594434
37.2 2.09479 1.47935 332 1.05814 1.07839 1.03665 1.01161 1.0474 0.593785
37.3 2.09895 1.48443 332 1.05937 1.08145 1.03958 1.01772 1.04948 0.595539
37.4 2.10429 1.48892 332 1.06174 1.0821 1.04255 1.02189 1.05214 0.596052
37.5 2.1055 1.5 332 1.0629 1.08928 1.0426 1.02679 1.05275 0.599954
37.6 2.11691 1.50409 331 1.06814 1.09293 1.04877 1.03168 1.05846 0.601992
37.7 2.1231 1.50768 331 1.07116 1.09563 1.05193 1.03543 1.06155 0.60353
37.8 2.13214 1.51094 332 1.07876 1.10093 1.05338 1.03186 1.06607 0.60633
37.9 2.13446 1.51733 331 1.07454 1.09846 1.05992 1.04552 1.06723 0.605231
38 2.14147 1.52322 331 1.07782 1.10236 1.06365 1.05152 1.07074 0.607472
38.1 2.1505 1.53038 332 1.08616 1.11329 1.06434 1.04828 1.07525 0.613178
38.2 2.15595 1.53534 332 1.08783 1.11421 1.06812 1.05477 1.07798 0.613863
38.3 2.15997 1.53943 332 1.08928 1.11798 1.07069 1.0558 1.07999 0.615745
38.4 2.16502 1.54093 332 1.0912 1.11732 1.07382 1.05768 1.08251 0.615449
38.5 2.17051 1.54568 332 1.09461 1.12254 1.07591 1.05584 1.08526 0.61804
38.6 2.18234 1.55217 333 1.1016 1.12586 1.08074 1.05449 1.09117 0.619748
38.7 2.18023 1.55636 332 1.09887 1.12525 1.08135 1.06432 1.09011 0.619774
38.8 2.18486 1.56277 332 1.10083 1.12875 1.08403 1.06942 1.09243 0.621751
38.9 2.19029 1.57004 331 1.09988 1.13088 1.09042 1.08138 1.09515 0.623055
39 2.19373 1.57464 331 1.10075 1.1333 1.09298 1.08448 1.09686 0.62434
39.1 2.20453 1.5795 333 1.10976 1.13768 1.09478 1.07553 1.10227 0.626449
39.2 2.19998 1.57882 332 1.10474 1.13641 1.09524 1.08155 1.09999 0.625832
39.3 2.20762 1.58746 331 1.10822 1.14051 1.0994 1.09034 1.10381 0.628309
39.4 2.21171 1.58877 332 1.11151 1.13918 1.1002 1.09138 1.10585 0.627831
39.5 2.21861 1.59412 331 1.11253 1.14212 1.10608 1.0986 1.1093 0.629425
39.6 2.2244 1.59886 331 1.11492 1.14381 1.10949 1.10297 1.1122 0.630445
39.7 2.22995 1.60706 331 1.117 1.14837 1.11295 1.11024 1.11497 0.633035
39.8 2.24671 1.61242 330 1.12403 1.15349 1.12268 1.11071 1.12336 0.635475
39.9 2.23952 1.61487 328 1.11099 1.14481 1.12853 1.13543 1.11976 0.631449
40 2.246 1.62556 329 1.11993 1.14745 1.12608 1.12485 1.123 0.632805
40.1 2.22144 1.59676 326 1.10058 1.10752 1.12086 1.14345 1.11072 0.613099
40.2 2.22511 1.60067 326 1.10251 1.11237 1.1226 1.14263 1.11256 0.615486
40.3 2.23025 1.60755 326 1.10521 1.11673 1.12504 1.14441 1.11512 0.617775
40.4 2.24388 1.61878 327 1.11389 1.12441 1.12998 1.14217 1.12194 0.621686
40.5 2.24526 1.61668 325 1.1123 1.12336 1.13297 1.14989 1.12263 0.621335
40.6 2.26072 1.63029 326 1.12066 1.12964 1.14006 1.15419 1.13036 0.624765
40.7 2.26338 1.63741 325 1.11723 1.1303 1.14615 1.16566 1.13169 0.625211
40.8 2.2612 1.63989 325 1.11869 1.13603 1.14251 1.16546 1.1306 0.628331
40.9 2.27086 1.65614 327 1.12496 1.1457 1.1459 1.1683 1.13543 0.633469
41 2.2808 1.65385 326 1.13027 1.1461 1.15052 1.1641 1.1404 0.63347
41.1 2.2854 1.66786 325 1.13182 1.15384 1.15358 1.17538 1.1427 0.637869
41.2 2.29111 1.67056 325 1.13426 1.15614 1.15686 1.17623 1.14556 0.639016
41.3 2.28502 1.66935 324 1.12861 1.15342 1.15641 1.18631 1.14251 0.637931
41.4 2.29734 1.6797 325 1.13928 1.15904 1.15806 1.17862 1.14867 0.640793
41.5 2.29765 1.68908 324 1.13473 1.16051 1.16292 1.19336 1.14883 0.641827
41.6 2.30913 1.69846 323 1.14092 1.16774 1.16821 1.19736 1.15457 0.6457
41.7 2.30921 1.69823 323 1.14053 1.17008 1.16868 1.19597 1.1546 0.646753
41.8 2.31635 1.70807 323 1.14553 1.17847 1.17082 1.19836 1.15817 0.651219
41.9 2.32103 1.71328 323 1.14826 1.18251 1.17277 1.20021 1.16052 0.653379
42 2.32383 1.72346 322 1.14953 1.18867 1.1743 1.2079 1.16191 0.656856
42.1 2.31461 1.70345 323 1.13403 1.14609 1.18057 1.23365 1.1573 0.635851
42.2 2.30362 1.69588 323 1.12943 1.14545 1.17419 1.22951 1.15181 0.635403
42.3 2.3101 1.7007 324 1.13092 1.15071 1.17917 1.2364 1.15505 0.638229
42.4 2.3128 1.71196 322 1.13594 1.15896 1.17686 1.23389 1.1564 0.642586
42.5 2.31998 1.72491 321 1.13478 1.16959 1.1852 1.24597 1.15999 0.648073
42.6 2.32645 1.73646 319 1.14103 1.17659 1.18542 1.24699 1.16323 0.651927
42.7 2.33084 1.73614 319 1.14448 1.17934 1.18637 1.24444 1.16542 0.653286
42.8 2.32165 1.73272 318 1.14999 1.18453 1.17166 1.19917 1.16082 0.654478
42.9 2.32502 1.73952 318 1.14966 1.19319 1.17536 1.20343 1.16251 0.658824
43 2.32577 1.74432 320 1.15031 1.19472 1.17546 1.20601 1.16289 0.659756
43.1 2.33358 1.75515 320 1.15423 1.19973 1.17934 1.21498 1.16679 0.662744
43.2 2.33836 1.75605 320 1.15747 1.20266 1.18089 1.21174 1.16918 0.664119
43.3 2.35121 1.7733 318 1.16223 1.21646 1.18899 1.22381 1.17561 0.671488
43.4 2.35342 1.78364 319 1.16445 1.22305 1.18897 1.22793 1.17671 0.675121
43.5 2.36332 1.79797 316 1.171 1.23721 1.19232 1.22794 1.18166 0.682364
43.6 2.36725 1.80032 317 1.17461 1.23914 1.19264 1.22872 1.18362 0.683536
43.7 2.36243 1.78971 315 1.16753 1.22926 1.1949 1.24593 1.18121 0.679048
43.8 2.36738 1.79772 315 1.17025 1.23704 1.19713 1.24747 1.18369 0.68304
43.9 2.37349 1.8042 315 1.17318 1.24163 1.20031 1.25321 1.18675 0.685628
44 2.37924 1.81362 314 1.17537 1.25007 1.20387 1.2574 1.18962 0.690001
44.1 2.39254 1.8178 313 1.18301 1.25716 1.20953 1.25555 1.19627 0.693541
44.2 2.38524 1.81383 312 1.18619 1.26026 1.19905 1.22525 1.19262 0.694173
44.3 2.39064 1.82482 312 1.18918 1.26729 1.20146 1.22992 1.19532 0.697969
44.4 2.39389 1.82716 312 1.19205 1.27148 1.20184 1.22853 1.19695 0.700117
44.5 2.40028 1.83168 313 1.19827 1.2764 1.20201 1.22383 1.20014 0.702637
44.6 2.41337 1.84703 311 1.20415 1.28682 1.20923 1.23558 1.20669 0.708401
44.7 2.43143 1.8785 312 1.21709 1.31589 1.21434 1.22664 1.21572 0.722868
44.8 2.43769 1.88806 312 1.21996 1.3228 1.21773 1.23247 1.21884 0.726608
44.9 2.44549 1.90087 311 1.2257 1.33007 1.21979 1.23592 1.22274 0.730615
45 2.44961 1.9109 312 1.22515 1.33735 1.22446 1.24786 1.22481 0.734614
45.1 2.45594 1.9187 312 1.2285 1.34432 1.22745 1.25134 1.22797 0.738299
45.2 2.46215 1.92551 311 1.23194 1.35265 1.23021 1.25207 1.23108 0.742538
45.3 2.46273 1.93316 312 1.23361 1.35873 1.22912 1.25142 1.23136 0.745687
45.4 2.47893 1.94332 310 1.24396 1.36692 1.23498 1.25529 1.23947 0.750224
45.5 2.48347 1.95278 310 1.24566 1.37491 1.2378 1.25904 1.24173 0.754355
45.6 2.48259 1.95804 312 1.24781 1.37856 1.23478 1.25496 1.2413 0.756237
45.7 2.48662 1.96414 312 1.25052 1.38429 1.23611 1.25796 1.24331 0.759331
45.8 2.49631 1.97645 310 1.25428 1.39658 1.24203 1.26246 1.24815 0.7656
45.9 2.50152 1.98808 310 1.25733 1.40603 1.24418 1.2666 1.25076 0.77059
46 2.50765 1.99847 310 1.26026 1.4146 1.2474 1.27348 1.25383 0.775221
46.1 2.51457 2.01005 310 1.26328 1.42235 1.25129 1.28 1.25729 0.779397
46.2 2.51825 2.01614 310 1.26558 1.42907 1.25267 1.28334 1.25913 0.782978
46.3 2.51645 2.02508 309 1.26345 1.43658 1.253 1.29008 1.25823 0.786956
46.4 2.52488 2.03739 309 1.26696 1.44462 1.25791 1.30013 1.26244 0.791434
46.5 2.53592 2.04556 310 1.27078 1.45257 1.26514 1.3092 1.26796 0.795715
46.6 2.53433 2.04493 309 1.27442 1.45795 1.25991 1.29102 1.26716 0.797903
46.7 2.54154 2.05841 309 1.27812 1.46702 1.26343 1.29829 1.27077 0.80283
46.8 2.54977 2.07159 309 1.28271 1.48081 1.26705 1.30163 1.27488 0.809955
46.9 2.55523 2.08379 309 1.28575 1.48882 1.26948 1.30503 1.27761 0.814169
47 2.55941 2.09107 309 1.28817 1.49664 1.27123 1.30677 1.2797 0.818206
47.1 2.56617 2.10852 309 1.29123 1.50691 1.27494 1.31627 1.28309 0.823803
47.2 2.57141 2.11993 309 1.29521 1.51818 1.2762 1.31712 1.28571 0.829625
47.3 2.57677 2.13143 309 1.29874 1.52974 1.27804 1.31912 1.28839 0.835597
47.4 2.58599 2.14446 309 1.30391 1.53895 1.28208 1.32547 1.29299 0.840591
47.5 2.59266 2.15378 308 1.30528 1.54408 1.28737 1.33456 1.29633 0.843433
47.6 2.59855 2.16975 308 1.3094 1.55804 1.28915 1.33691 1.29927 0.85066
47.7 2.60667 2.18347 309 1.31446 1.56516 1.29221 1.34649 1.30334 0.854822
47.8 2.61268 2.19265 308 1.31727 1.57971 1.29541 1.34184 1.30634 0.861838
47.9 2.62382 2.21288 308 1.32281 1.59416 1.30101 1.35182 1.31191 0.869583
48 2.6265 2.21951 309 1.3268 1.60001 1.2997 1.35118 1.31325 0.872743
48.1 2.63217 2.23248 309 1.3318 1.61268 1.30037 1.34992 1.31609 0.879235
48.2 2.64776 2.2504 308 1.34137 1.62795 1.30639 1.3528 1.32388 0.887206
48.3 2.65659 2.26548 307 1.34536 1.64259 1.31122 1.35718 1.32829 0.894712
48.4 2.66446 2.28455 307 1.34956 1.65558 1.3149 1.36524 1.33223 0.901658
48.5 2.67759 2.29677 306 1.35652 1.66809 1.32107 1.36973 1.33879 0.908192
48.6 2.68258 2.3199 305 1.35698 1.68764 1.3256 1.38239 1.34129 0.918419
48.7 2.7017 2.32461 303 1.36742 1.69699 1.33428 1.38207 1.35085 0.923175
48.8 2.70119 2.34029 302 1.36301 1.70884 1.33818 1.39843 1.3506 0.929532
48.9 2.70847 2.35781 301 1.36483 1.72413 1.34364 1.40486 1.35423 0.937329
49 2.71469 2.36638 301 1.36841 1.73317 1.34627 1.40579 1.35734 0.941949
49.1 2.71592 2.38752 302 1.36887 1.75156 1.34705 1.40951 1.35796 0.95132
49.2 2.7235 2.39977 302 1.37275 1.7639 1.35075 1.41357 1.36175 0.957714
49.3 2.73244 2.41539 303 1.38209 1.78023 1.35035 1.4073 1.36622 0.966046
49.4 2.72906 2.43004 304 1.38055 1.79086 1.3485 1.41075 1.36453 0.971556
49.5 2.73877 2.44731 304 1.38422 1.80016 1.35455 1.42655 1.36939 0.976909
49.6 2.74572 2.46499 303 1.39063 1.81897 1.35509 1.42054 1.37286 0.986301
49.7 2.74412 2.48469 304 1.38462 1.83495 1.35949 1.43487 1.37206 0.994511
49.8 2.74918 2.50226 304 1.38985 1.85234 1.35933 1.42978 1.37459 1.00321
49.9 2.75679 2.52336 304 1.39306 1.8682 1.36373 1.43926 1.37839 1.01158
50 2.72895 2.49967 303 1.36693 1.84498 1.36203 1.46295 1.36448 0.999994
50.1 2.7328 2.49908 303 1.36818 1.84392 1.36462 1.46682 1.3664 0.9996
50.2 2.74457 2.52362 302 1.37553 1.86197 1.36904 1.47646 1.37228 1.00928
50.3 2.74674 2.53586 303 1.3748 1.87577 1.37194 1.47716 1.37337 1.01604
50.4 2.75967 2.55454 302 1.38271 1.89703 1.37696 1.4769 1.37983 1.0268
50.5 2.76752 2.56873 302 1.38729 1.91383 1.38023 1.47853 1.38376 1.03535
50.6 2.7754 2.58901 302 1.39199 1.93142 1.38341 1.4813 1.3877 1.04436
50.7 2.78244 2.61215 301 1.3945 1.9536 1.38794 1.48771 1.39122 1.05569
50.8 2.7855 2.60623 302 1.3969 1.94588 1.3886 1.48804 1.39275 1.05194
50.9 2.79059 2.61216 302 1.39946 1.9514 1.39112 1.49287 1.39529 1.05495
51 2.79457 2.62352 302 1.40149 1.96437 1.39307 1.49629 1.39728 1.06162
51.1 2.80351 2.63152 300 1.41036 1.97415 1.39314 1.48991 1.40175 1.06661
51.2 2.80387 2.62323 301 1.41018 1.9658 1.39369 1.49042 1.40193 1.06243
51.3 2.81784 2.62723 300 1.41605 1.96646 1.4018 1.50514 1.40892 1.06342
51.4 2.82227 2.62476 300 1.41866 1.96627 1.40361 1.50337 1.41114 1.06328
51.5 2.83805 2.63043 298 1.42461 1.968 1.41344 1.51659 1.41903 1.06465
51.6 2.83974 2.62836 299 1.42623 1.96487 1.41351 1.51739 1.41987 1.0632
51.7 2.84778 2.64221 299 1.42895 1.97044 1.41883 1.529 1.42389 1.06647
51.8 2.86342 2.64258 296 1.43496 1.9749 1.42846 1.52904 1.43171 1.06852
51.9 2.85382 2.65049 297 1.42558 1.9735 1.42824 1.54064 1.42691 1.06799
52 2.86829 2.65717 295 1.43199 1.97123 1.4363 1.55507 1.43415 1.06753
52.1 2.88805 2.66028 293 1.43829 1.97211 1.44976 1.57175 1.44403 1.0685
52.2 2.88837 2.64801 296 1.44368 1.96185 1.44468 1.56095 1.44418 1.06331
52.3 2.90142 2.64658 295 1.44988 1.96313 1.45154 1.56285 1.45071 1.06402
52.4 2.91108 2.65183 293 1.45294 1.96953 1.45813 1.5656 1.45554 1.06719
52.5 2.9171 2.6525 294 1.45848 1.9651 1.45862 1.56721 1.45855 1.06531
52.6 2.93098 2.64919 293 1.46512 1.96188 1.46586 1.57433 1.46549 1.06405
52.7 2.93728 2.65119 293 1.46767 1.95735 1.46961 1.58234 1.46864 1.06215
52.8 2.91363 2.60896 292 1.45676 1.94616 1.45686 1.56446 1.45681 1.0557
52.9 2.90901 2.60774 291 1.4624 1.94898 1.4466 1.53847 1.4545 1.05652
53 2.91306 2.6121 291 1.46426 1.95213 1.4488 1.54141 1.45653 1.05824
53.1 2.91923 2.61806 291 1.46751 1.95635 1.45173 1.54582 1.45962 1.0606
53.2 2.92381 2.61962 291 1.46984 1.95695 1.45398 1.54844 1.46191 1.06104
53.3 2.93219 2.63276 291 1.47267 1.9627 1.45952 1.56618 1.46609 1.06471
53.4 2.93095 2.63565 290 1.47848 1.96442 1.45247 1.5521 1.46547 1.06547
53.5 2.93795 2.6384 290 1.48138 1.96563 1.45657 1.55963 1.46897 1.06641
53.6 2.94478 2.64065 290 1.48455 1.96866 1.46024 1.56254 1.47239 1.06805
53.7 2.95328 2.64659 290 1.4877 1.96933 1.46558 1.57472 1.47664 1.06892
53.8 2.96018 2.64877 290 1.49141 1.97136 1.46876 1.57423 1.48009 1.06994
53.9 2.96443 2.64579 290 1.49263 1.96696 1.4718 1.57719 1.48221 1.0678
54 2.97145 2.64973 290 1.49451 1.96104 1.47694 1.59115 1.48572 1.06541
54.1 2.97553 2.64897 290 1.49565 1.95711 1.47987 1.59492 1.48776 1.06356
54.2 2.98101 2.65248 290 1.49815 1.95714 1.48286 1.59817 1.49051 1.06372
54.3 2.98576 2.65804 290 1.50042 1.96005 1.48534 1.60254 1.49288 1.0654
54.4 2.98343 2.65698 289 1.49136 1.9498 1.49207 1.62523 1.49171 1.0607
54.5 2.98653 2.65826 289 1.49281 1.9497 1.49372 1.62519 1.49327 1.06064
54.6 2.99206 2.6634 289 1.49341 1.94661 1.49866 1.64176 1.49603 1.05976
54.7 2.98061 2.65107 288 1.49783 1.9511 1.48278 1.5919 1.49031 1.06036
54.8 2.98408 2.65407 288 1.49793 1.9494 1.48615 1.60063 1.49204 1.05981
54.9 2.9893 2.65975 288 1.49897 1.94861 1.49032 1.61154 1.49465 1.05984
55 2.9985 2.66975 288 1.50242 1.9521 1.49607 1.62248 1.49925 1.06204
55.1 3.00471 2.67406 288 1.50425 1.95132 1.50047 1.63257 1.50236 1.06206
55.2 3.01768 2.68004 286 1.50689 1.95358 1.51079 1.64769 1.50884 1.06362
55.3 3.02256 2.67866 286 1.5078 1.94828 1.51476 1.65583 1.51128 1.06125
55.4 3.02715 2.67941 286 1.50927 1.94515 1.51787 1.6625 1.51357 1.05996
55.5 3.03062 2.68004 286 1.51118 1.94423 1.51943 1.6657 1.51531 1.05969
55.6 3.03577 2.68211 286 1.51333 1.94338 1.52244 1.67324 1.51789 1.05962
55.7 3.04698 2.68975 285 1.51915 1.94746 1.52783 1.68243 1.52349 1.06217
55.8 3.05166 2.69445 285 1.52073 1.9479 1.53093 1.68912 1.52583 1.06267
55.9 3.05691 2.6961 285 1.52264 1.94604 1.53428 1.69603 1.52846 1.06204
56 3.05727 2.69701 286 1.52151 1.94489 1.53577 1.69915 1.52864 1.0615
56.1 3.06183 2.6997 286 1.52431 1.9464 1.53751 1.70139 1.53091 1.06242
56.2 3.07439 2.7033 285 1.53149 1.94999 1.5429 1.70574 1.5372 1.06453
56.3 3.08185 2.71133 285 1.53455 1.95658 1.5473 1.713 1.54093 1.06815
56.4 3.09102 2.72302 284 1.5361 1.96758 1.55492 1.72293 1.54551 1.07389
56.5 3.09323 2.72814 285 1.53683 1.97024 1.5564 1.72621 1.54662 1.07536
56.6 3.10457 2.74329 284 1.54234 1.98206 1.56224 1.73408 1.55229 1.08167
56.7 3.11242 2.7522 284 1.54593 1.98854 1.56649 1.73981 1.55621 1.08518
56.8 3.11933 2.76249 284 1.54845 1.99285 1.57088 1.75001 1.55966 1.08779
56.9 3.12313 2.76136 285 1.55101 1.98956 1.57212 1.75271 1.56157 1.08635
57 3.13714 2.77299 285 1.56315 2.00087 1.57398 1.7497 1.56857 1.09233
57.1 3.13581 2.7817 284 1.55475 1.99969 1.58106 1.76846 1.56791 1.092
57.2 3.14103 2.79413 283 1.55749 2.01012 1.58354 1.77541 1.57051 1.0976
57.3 3.14734 2.80561 283 1.56141 2.02129 1.58592 1.77899 1.57367 1.10344
57.4 3.15228 2.81096 283 1.56349 2.02199 1.58879 1.78725 1.57614 1.1042
57.5 3.16038 2.81748 284 1.56571 2.02523 1.59467 1.79494 1.58019 1.10606
57.6 3.17012 2.83669 283 1.57134 2.04043 1.59878 1.80453 1.58506 1.11423
57.7 3.17636 2.84466 283 1.57402 2.04486 1.60235 1.81192 1.58818 1.1168
57.8 3.18477 2.85506 283 1.57824 2.05312 1.60654 1.81686 1.59239 1.12119
57.9 3.19154 2.86011 283 1.57897 2.05775 1.61257 1.82569 1.59577 1.12373
58 3.19658 2.87095 282 1.58361 2.06372 1.61297 1.83343 1.59829 1.12733
58.1 3.19966 2.87138 282 1.58531 2.06271 1.61435 1.83745 1.59983 1.12705
58.2 3.20752 2.88328 282 1.58927 2.07024 1.61825 1.84808 1.60376 1.13139
58.3 3.21391 2.89243 282 1.59225 2.07866 1.62166 1.85599 1.60696 1.13599
58.4 3.21965 2.90113 282 1.59417 2.08544 1.62548 1.86577 1.60983 1.13982
58.5 3.24298 2.91126 282 1.6045 2.09713 1.63848 1.87317 1.62149 1.14593
58.6 3.25149 2.91836 282 1.60978 2.1031 1.64171 1.87778 1.62574 1.14925
58.7 3.2503 2.92572 281 1.61025 2.10587 1.64006 1.88312 1.62515 1.15102
58.8 3.18052 2.60443 281 1.53671 1.66687 1.64381 1.95132 1.59026 0.931773
58.9 3.18637 2.61245 281 1.53872 1.67033 1.64765 1.96003 1.59319 0.933893
59 3.18335 2.62178 280 1.53904 1.67861 1.64432 1.96269 1.59168 0.938348
59.1 3.18774 2.63227 280 1.53938 1.68246 1.64836 1.9741 1.59387 0.94073
59.2 3.19321 2.64385 280 1.5419 1.68773 1.65131 1.98416 1.59661 0.943895
59.3 3.1989 2.65217 280 1.54574 1.69421 1.65316 1.98824 1.59945 0.947442
59.4 3.20435 2.65857 280 1.54798 1.69803 1.65637 1.99272 1.60217 0.949546
59.5 3.21481 2.6688 279 1.5502 1.70154 1.66461 2.0065 1.6074 0.951783
59.6 3.21452 2.67299 279 1.55057 1.70316 1.66394 2.00558 1.60726 0.952588
59.7 3.21985 2.68007 279 1.55234 1.70633 1.66751 2.01211 1.60993 0.954448
59.8 3.21423 2.68055 280 1.55163 1.70616 1.66259 2.0062 1.60711 0.954232
59.9 3.22996 2.68566 280 1.55627 1.70656 1.67369 2.01689 1.61498 0.954708
60 3.23354 2.6984 279 1.55793 1.71495 1.67562 2.02701 1.61677 0.959447
60.1 3.22964 2.70417 280 1.55721 1.71548 1.67243 2.02852 1.61482 0.959913
60.2 3.25082 2.71093 279 1.55904 1.72097 1.69178 2.04245 1.62541 0.962618
60.3 3.24785 2.72028 278 1.55849 1.72645 1.68936 2.04724 1.62393 0.965716
60.4 3.24354 2.72393 279 1.55638 1.72615 1.68717 2.05039 1.62177 0.965751
60.5 3.24645 2.73025 279 1.55678 1.72824 1.68967 2.05712 1.62323 0.967076
60.6 3.24912 2.73544 279 1.55686 1.72928 1.69225 2.06296 1.62456 0.967805
60.7 3.2512 2.74025 279 1.5568 1.73249 1.6944 2.06878 1.6256 0.969633
60.8 3.25949 2.74562 278 1.56283 1.73575 1.69666 2.06882 1.62975 0.971418
60.9 3.26362 2.75004 278 1.56477 1.74122 1.69885 2.06978 1.63181 0.974186
61 3.26072 2.75051 279 1.56241 1.74374 1.69832 2.06786 1.63036 0.975265
61.1 3.2667 2.75266 279 1.56718 1.74345 1.69952 2.069 1.63335 0.97533
61.2 3.27797 2.76365 278 1.5745 1.74715 1.70347 2.0756 1.63899 0.977673
61.3 3.29274 2.76812 277 1.58053 1.74984 1.71221 2.08345 1.64637 0.979313
61.4 3.29566 2.77328 277 1.58079 1.75227 1.71486 2.08895 1.64783 0.980724
61.5 3.29552 2.77883 278 1.57847 1.7529 1.71705 2.09597 1.64776 0.981231
61.6 3.30827 2.78932 277 1.58508 1.75884 1.7232 2.1044 1.65414 0.984667
61.7 3.28848 2.78126 276 1.58401 1.76557 1.70447 2.06763 1.64424 0.986802
61.8 3.29576 2.78658 276 1.58659 1.76935 1.70917 2.07281 1.64788 0.988871
61.9 3.2988 2.79104 276 1.58707 1.76957 1.71172 2.07752 1.6494 0.989148
62 3.30448 2.79624 276 1.5887 1.77107 1.71578 2.08373 1.65224 0.990124
62.1 3.30938 2.80237 276 1.58998 1.77214 1.7194 2.09157 1.65469 0.990986
62.2 3.3122 2.80703 276 1.59129 1.77402 1.72091 2.09356 1.6561 0.992023
62.3 3.31529 2.81304 276 1.59147 1.77644 1.72382 2.09969 1.65765 0.993449
62.4 3.32608 2.82331 275 1.59809 1.78055 1.72799 2.10621 1.66304 0.995955
62.5 3.32517 2.83627 273 1.60161 1.78883 1.72356 2.10026 1.66258 1.00011
62.6 3.33751 2.84672 272 1.60975 1.79415 1.72776 2.10447 1.66876 1.00316
62.7 3.34202 2.85117 272 1.61103 1.79593 1.73098 2.10882 1.67101 1.0042
62.8 3.34276 2.85658 273 1.60904 1.79843 1.73372 2.11605 1.67138 1.00564
62.9 3.35411 2.86477 272 1.61584 1.80327 1.73827 2.12122 1.67705 1.00843
63 3.35321 2.8665 273 1.61313 1.80657 1.74008 2.12372 1.67661 1.01002
63.1 3.36417 2.87775 272 1.6197 1.81244 1.74447 2.13132 1.68209 1.01345
63.2 3.37926 2.88026 271 1.62635 1.81575 1.75292 2.13538 1.68963 1.01523
63.3 3.36507 2.88421 273 1.61725 1.8169 1.74782 2.13657 1.68254 1.01572
63.4 3.37123 2.89095 273 1.62386 1.82061 1.74737 2.13661 1.68562 1.01788
63.5 3.37611 2.89561 273 1.62512 1.82412 1.75099 2.14196 1.68806 1.01982
63.6 3.38374 2.90298 272 1.63058 1.82617 1.75316 2.14422 1.69187 1.0211
63.7 3.39832 2.9074 271 1.63896 1.83217 1.75937 2.14391 1.69916 1.02415
63.8 3.40293 2.91202 271 1.64178 1.83481 1.76115 2.14501 1.70147 1.02557
63.9 3.4185 2.91887 270 1.64898 1.84136 1.76952 2.15299 1.70925 1.02922
64 3.42218 2.92459 270 1.65152 1.84462 1.77066 2.15486 1.71109 1.031
64.1 3.42923 2.93168 270 1.65391 1.84802 1.77531 2.16329 1.71461 1.03306
64.2 3.43546 2.93868 270 1.6569 1.85362 1.77856 2.16723 1.71773 1.03605
64.3 3.44235 2.94449 270 1.66051 1.85544 1.78184 2.17202 1.72118 1.03724
64.4 3.44925 2.9515 270 1.66295 1.85901 1.7863 2.17969 1.72462 1.03934
64.5 3.45634 2.95853 270 1.6652 1.86393 1.79115 2.1891 1.72817 1.0422
64.6 3.46103 2.96766 269 1.66193 1.86824 1.7991 2.20236 1.73052 1.04459
64.7 3.46476 2.97328 269 1.66349 1.87057 1.80127 2.20684 1.73238 1.04597
64.8 3.4753 2.98176 268 1.66787 1.87584 1.80743 2.21282 1.73765 1.04885
64.9 3.47647 2.98778 268 1.66738 1.87674 1.80909 2.21878 1.73824 1.04953
65 3.48031 2.99503 268 1.66931 1.87936 1.811 2.22425 1.74016 1.05114
65.1 3.48658 3.0026 268 1.67207 1.88339 1.81451 2.22993 1.74329 1.05343
65.2 3.47943 3.00885 267 1.66501 1.88321 1.81441 2.24183 1.73971 1.05371
65.3 3.48432 3.01558 267 1.66743 1.88757 1.81689 2.24558 1.74216 1.05609
65.4 3.50052 3.02922 265 1.66983 1.89801 1.83069 2.26188 1.75026 1.0617
65.5 3.50272 3.03765 265 1.67023 1.90097 1.83249 2.26858 1.75136 1.06348
65.6 3.50665 3.0432 265 1.67263 1.90358 1.83402 2.27213 1.75332 1.06502
65.7 3.51404 3.05524 264 1.67499 1.90732 1.83905 2.28465 1.75702 1.06746
65.8 3.50434 3.05455 266 1.67109 1.90725 1.83326 2.27939 1.75217 1.06723
65.9 3.52127 3.05881 265 1.67952 1.91249 1.84175 2.28432 1.76063 1.07009
66 3.52715 3.06642 264 1.68197 1.91694 1.84517 2.29029 1.76357 1.0726
66.1 3.52622 3.06731 265 1.68016 1.91627 1.84607 2.29263 1.76311 1.07228
66.2 3.5351 3.08037 264 1.68534 1.92559 1.84976 2.30077 1.76755 1.07744
66.3 3.53769 3.08744 264 1.685 1.92985 1.85269 2.30842 1.76884 1.07985
66.4 3.54241 3.09545 264 1.68607 1.93293 1.85634 2.31762 1.7712 1.08179
66.5 3.54678 3.10233 264 1.68785 1.93655 1.85893 2.32308 1.77339 1.08386
66.6 3.53624 3.1065 263 1.69523 1.93908 1.84101 2.29003 1.76812 1.08438
66.7 3.54285 3.1121 263 1.69852 1.94404 1.84433 2.29261 1.77143 1.08699
66.8 3.54924 3.12518 262 1.70501 1.94875 1.84423 2.29583 1.77462 1.0898
66.9 3.5515 3.12427 263 1.70213 1.95054 1.84938 2.30127 1.77575 1.09065
67 3.55554 3.13289 263 1.70312 1.95531 1.85242 2.30851 1.77777 1.09334
67.1 3.56114 3.14093 263 1.70623 1.96084 1.85491 2.31259 1.78057 1.09635
67.2 3.56295 3.14655 263 1.70672 1.96501 1.85624 2.31584 1.78148 1.09858
67.3 3.5663 3.15311 263 1.70675 1.96526 1.85955 2.32469 1.78315 1.09905
67.4 3.57159 3.16702 262 1.71376 1.97062 1.85783 2.32594 1.7858 1.10216
67.5 3.58045 3.18134 261 1.71279 1.9784 1.86766 2.34115 1.79022 1.10642
67.6 3.58587 3.18757 261 1.71478 1.98147 1.87109 2.34774 1.79294 1.10825
67.7 3.58822 3.19328 261 1.71582 1.98431 1.8724 2.35062 1.79411 1.10982
67.8 3.59135 3.19857 261 1.71726 1.98705 1.87409 2.35345 1.79568 1.11133
67.9 3.59604 3.20672 261 1.7181 1.98968 1.87794 2.36184 1.79802 1.11297
68 3.59834 3.21095 261 1.71746 1.9913 1.88088 2.36644 1.79917 1.11389
68.1 3.59759 3.21612 261 1.72743 1.99203 1.87016 2.35144 1.7988 1.11429
68.2 3.60128 3.22318 261 1.72849 1.99425 1.87279 2.35689 1.80064 1.11563
68.3 3.60233 3.22869 261 1.72559 1.99855 1.87674 2.36713 1.80116 1.11806
68.4 3.60857 3.23558 261 1.72794 2.00311 1.88064 2.37291 1.80429 1.12058
68.5 3.61263 3.24156 261 1.72924 2.00619 1.88339 2.37842 1.80631 1.12236
68.6 3.61449 3.25106 260 1.73073 2.01128 1.88376 2.38346 1.80724 1.12523
68.7 3.6172 3.25859 260 1.73082 2.01527 1.88638 2.38974 1.8086 1.12747
68.8 3.62727 3.27236 259 1.73781 2.02392 1.88946 2.39673 1.81363 1.13233
68.9 3.63047 3.27764 259 1.7388 2.02693 1.89167 2.40187 1.81524 1.13406
69 3.63509 3.28509 259 1.74037 2.03201 1.89471 2.40873 1.81754 1.13691
69.1 3.63808 3.29733 258 1.73623 2.0391 1.90185 2.42401 1.81904 1.14083
69.2 3.64266 3.30343 258 1.73886 2.04333 1.9038 2.4273 1.82133 1.14315
69.3 3.64679 3.30976 258 1.74058 2.04752 1.90621 2.43139 1.8234 1.14543
69.4 3.6511 3.31777 258 1.74182 2.05412 1.90927 2.43787 1.82555 1.14901
69.5 3.65516 3.32524 258 1.74336 2.05941 1.9118 2.44307 1.82758 1.15189
69.6 3.67253 3.32493 258 1.75009 2.06183 1.92244 2.44769 1.83627 1.15317
69.7 3.67277 3.32546 259 1.74912 2.06204 1.92365 2.44805 1.83638 1.1532
69.8 3.67944 3.33858 258 1.75242 2.07083 1.92702 2.45624 1.83972 1.15803
69.9 3.6811 3.33809 259 1.75219 2.07342 1.92891 2.4562 1.84055 1.15924
70 3.68315 3.34356 259 1.7536 2.07759 1.92955 2.45783 1.84158 1.16144
70.1 3.69051 3.35252 259 1.75669 2.08509 1.93381 2.46581 1.84525 1.16557
70.2 3.69623 3.36064 259 1.75876 2.08908 1.93748 2.47354 1.84812 1.16792
70.3 3.70607 3.36765 259 1.76328 2.09454 1.94279 2.48029 1.85304 1.17097
70.4 3.71641 3.38145 258 1.77123 2.10328 1.94518 2.48565 1.85821 1.17586
70.5 3.72121 3.38778 258 1.77523 2.10628 1.94598 2.48568 1.8606 1.17748
70.6 3.73855 3.38809 258 1.78293 2.10883 1.95563 2.48805 1.86928 1.17877
70.7 3.74645 3.40195 257 1.78817 2.11835 1.95828 2.49584 1.87323 1.18406
70.8 3.74952 3.40353 258 1.78849 2.12132 1.96103 2.49801 1.87476 1.18556
70.9 3.75619 3.4111 258 1.79321 2.12782 1.96298 2.49866 1.87809 1.18895
71 3.76156 3.41974 258 1.79601 2.1333 1.96555 2.50279 1.88078 1.19192
71.1 3.77132 3.43402 257 1.79539 2.13928 1.97593 2.52094 1.88566 1.19544
71.2 3.77776 3.44158 257 1.79983 2.14487 1.97793 2.52356 1.88888 1.19847
71.3 3.7834 3.44974 257 1.80282 2.14865 1.98058 2.52899 1.8917 1.20067
71.4 3.78952 3.45808 257 1.80693 2.1544 1.98259 2.5325 1.89476 1.20382
71.5 3.77787 3.46431 256 1.80431 2.16191 1.97356 2.53003 1.88894 1.20772
71.6 3.78303 3.47223 256 1.80804 2.16752 1.97498 2.53284 1.89151 1.21077
71.7 3.7914 3.48255 256 1.81134 2.17409 1.98006 2.54358 1.8957 1.21456
71.8 3.79873 3.49387 256 1.81409 2.18105 1.98464 2.55284 1.89937 1.21847
71.9 3.8069 3.50217 256 1.81685 2.18608 1.99006 2.56298 1.90345 1.22143
72 3.81406 3.51196 256 1.82019 2.19037 1.99387 2.57186 1.90703 1.22403
72.1 3.79384 3.50201 255 1.79017 2.13808 2.00367 2.6045 1.89692 1.19811
72.2 3.7952 3.51535 254 1.78307 2.14141 2.01213 2.62596 1.8976 1.20035
72.3 3.81214 3.52624 253 1.79304 2.14725 2.01911 2.63296 1.90607 1.20375
72.4 3.82673 3.5391 253 1.80104 2.15774 2.02569 2.64243 1.91336 1.20955
72.5 3.83393 3.5487 253 1.8042 2.16473 2.02973 2.64948 1.91696 1.21339
72.6 3.83613 3.56451 252 1.79829 2.17101 2.03783 2.66977 1.91806 1.2171
72.7 3.8445 3.56194 253 1.80956 2.1735 2.03494 2.65905 1.92225 1.2183
72.8 3.84711 3.57534 252 1.80411 2.17637 2.043 2.67823 1.92355 1.22026
72.9 3.85428 3.59155 251 1.81062 2.18486 2.04366 2.68446 1.92714 1.22507
73 3.861 3.60002 251 1.81341 2.18804 2.04759 2.69326 1.9305 1.2271
73.1 3.86996 3.60876 251 1.81843 2.19613 2.05153 2.69716 1.93498 1.23139
73.2 3.87925 3.61694 251 1.8228 2.20207 2.05645 2.70492 1.93963 1.23475
73.3 3.88682 3.62748 251 1.82596 2.20862 2.06085 2.71323 1.94341 1.23842
73.4 3.89248 3.63897 251 1.82858 2.21652 2.0639 2.72093 1.94624 1.24278
73.5 3.89827 3.64813 251 1.83157 2.22163 2.06671 2.72664 1.94914 1.24565
73.6 3.91673 3.64739 252 1.84449 2.22506 2.07224 2.72675 1.95837 1.24762
73.7 3.92121 3.66271 251 1.85037 2.23174 2.07084 2.73261 1.96061 1.25158
73.8 3.92602 3.6636 252 1.84998 2.23271 2.07604 2.73716 1.96301 1.25208
73.9 3.93838 3.6781 251 1.85137 2.24209 2.08702 2.75213 1.96919 1.2572
74 3.94579 3.68894 251 1.85471 2.24977 2.09108 2.76089 1.9729 1.26148
74.1 3.96677 3.69821 250 1.8646 2.25808 2.10217 2.77083 1.98338 1.2661
74.2 3.97212 3.70494 250 1.86805 2.2626 2.10407 2.77328 1.98606 1.26855
74.3 3.97966 3.71512 250 1.87207 2.26805 2.10759 2.78136 1.98983 1.27173
74.4 3.985 3.72203 250 1.87683 2.27431 2.10817 2.78054 1.9925 1.27497
74.5 3.99172 3.73842 249 1.88401 2.28532 2.10771 2.78487 1.99586 1.28101
74.6 3.99862 3.74751 249 1.88819 2.29402 2.11043 2.787 1.99931 1.28553
74.7 4.01991 3.75736 248 1.89758 2.304 2.12233 2.7968 2.00995 1.29092
74.8 4.02871 3.75973 249 1.89722 2.30565 2.13149 2.80823 2.01436 1.29198
74.9 4.03781 3.76941 249 1.90275 2.31521 2.13506 2.81322 2.0189 1.2971
75 4.04298 3.78562 248 1.90853 2.32278 2.13445 2.81972 2.02149 1.30149
75.1 4.05338 3.79755 248 1.91356 2.32985 2.13982 2.82974 2.02669 1.30555
75.2 4.07001 3.81479 247 1.91767 2.33882 2.15234 2.85002 2.035 1.3108
75.3 4.08979 3.82134 246 1.92662 2.34555 2.16317 2.85833 2.04489 1.31451
75.4 4.09437 3.8267 246 1.92939 2.35316 2.16498 2.85906 2.04718 1.31838
75.5 4.10729 3.82791 246 1.92816 2.35696 2.17913 2.87044 2.05364 1.32028
75.6 4.11081 3.83242 246 1.93095 2.36366 2.17986 2.86951 2.0554 1.32365
75.7 4.13029 3.8434 245 1.9396 2.37114 2.19069 2.88038 2.06514 1.32787
75.8 4.1361 3.85308 245 1.94252 2.3765 2.19358 2.88685 2.06805 1.3309
75.9 4.14002 3.86168 245 1.9441 2.38222 2.19592 2.8934 2.07001 1.33409
76 4.14741 3.86864 245 1.9467 2.38716 2.20071 2.90229 2.07371 1.33695
76.1 4.15174 3.87337 245 1.94885 2.39073 2.20288 2.90494 2.07587 1.33887
76.2 4.16468 3.88935 244 1.95905 2.39954 2.20563 2.91155 2.08234 1.34392
76.3 4.16827 3.90382 243 1.96497 2.40815 2.2033 2.91554 2.08414 1.34877
76.4 4.19224 3.91373 242 1.97663 2.41432 2.21561 2.92772 2.09612 1.35246
76.5 4.19834 3.92088 242 1.97996 2.41784 2.21838 2.93331 2.09917 1.35455
76.6 4.20496 3.93005 242 1.98271 2.42262 2.22225 2.94152 2.10248 1.35734
76.7 4.21213 3.93795 242 1.9871 2.42671 2.22503 2.94851 2.10606 1.35982
76.8 4.2213 3.9408 243 1.98755 2.42794 2.23374 2.95896 2.11065 1.36067
76.9 4.23017 3.94892 243 1.99151 2.43244 2.23866 2.96907 2.11509 1.36343
77 4.2363 3.95528 243 1.9946 2.43616 2.24169 2.97302 2.11815 1.3655
77.1 4.24397 3.96426 243 1.99831 2.44141 2.24566 2.98117 2.12199 1.36856
77.2 4.22379 3.97358 242 1.97761 2.44147 2.24618 2.99958 2.11189 1.36883
77.3 4.2318 3.9808 242 1.98331 2.44814 2.24848 3.00235 2.1159 1.37243
77.4 4.24157 3.98811 242 1.98835 2.45238 2.25322 3.01013 2.12079 1.37498
77.5 4.26231 3.99459 241 1.99733 2.45942 2.26498 3.01836 2.13115 1.3788
77.6 4.26588 4.00882 240 2.0026 2.467 2.26328 3.02233 2.13294 1.38309
77.7 4.26966 4.0156 240 2.00621 2.47166 2.26345 3.02241 2.13483 1.38555
77.8 4.27524 4.0241 240 2.00908 2.4759 2.26616 3.02897 2.13762 1.38803
77.9 4.28222 4.03309 240 2.01267 2.47962 2.26955 3.03657 2.14111 1.39031
78 4.28516 4.04115 240 2.01506 2.48436 2.2701 3.03933 2.14258 1.3929
78.1 4.29268 4.05058 240 2.01793 2.48871 2.27476 3.05046 2.14634 1.39561
78.2 4.30636 4.05967 239 2.02382 2.50044 2.28254 3.05235 2.15318 1.40148
78.3 4.29874 4.062 240 2.02359 2.50245 2.27515 3.04908 2.14937 1.4026
78.4 4.30014 4.06653 240 2.02474 2.50558 2.2754 3.05002 2.15007 1.40425
78.5 4.31578 4.07568 239 2.03185 2.51727 2.28393 3.05282 2.15789 1.41016
78.6 4.31801 4.0803 239 2.03497 2.51882 2.28304 3.05231 2.159 1.41106
78.7 4.32576 4.08897 239 2.03952 2.5262 2.28624 3.05814 2.16288 1.41512
78.8 4.32713 4.09433 239 2.04142 2.52813 2.28571 3.05769 2.16356 1.41614
78.9 4.33084 4.10357 239 2.04524 2.53408 2.28561 3.05977 2.16542 1.41939
79 4.32855 4.11687 238 2.04706 2.54131 2.28149 3.06267 2.16427 1.42341
79.1 4.33198 4.12551 238 2.05056 2.54702 2.28142 3.06555 2.16599 1.42655
79.2 4.34575 4.13649 237 2.05755 2.55225 2.2882 3.07587 2.17287 1.42972
79.3 4.35637 4.15432 236 2.06457 2.56064 2.29179 3.08822 2.17818 1.43472
79.4 4.35991 4.16227 236 2.06744 2.56591 2.29247 3.09208 2.17995 1.43765
79.5 4.3648 4.16976 236 2.07069 2.56956 2.29411 3.0974 2.1824 1.43983
79.6 4.3657 4.176 236 2.07263 2.57455 2.29307 3.09873 2.18285 1.44251
79.7 4.368 4.18435 236 2.07767 2.58377 2.29033 3.09488 2.184 1.44721
79.8 4.37096 4.18831 236 2.08119 2.58654 2.28978 3.09523 2.18548 1.44877
79.9 4.35871 4.193 237 2.07507 2.58757 2.28363 3.09692 2.17935 1.4494
80 4.36826 4.19839 237 2.0794 2.5899 2.28886 3.1053 2.18413 1.45097
80.1 4.37362 4.20523 237 2.08376 2.59481 2.28986 3.10732 2.18681 1.45366
80.2 4.3743 4.21004 237 2.08635 2.59813 2.28795 3.10733 2.18715 1.4555
80.3 4.37992 4.21484 237 2.08803 2.60095 2.29189 3.11437 2.18996 1.4572
80.4 4.38233 4.21629 237 2.09068 2.60305 2.29164 3.11347 2.19116 1.45831
80.5 4.40472 4.221 236 2.10367 2.61073 2.30105 3.11795 2.20236 1.4625
80.6 4.39108 4.22801 237 2.09848 2.6122 2.2926 3.11842 2.19554 1.46341
80.7 4.39372 4.2349 237 2.10062 2.61551 2.2931 3.12046 2.19686 1.46523
80.8 4.39951 4.24156 237 2.10472 2.61743 2.29479 3.12501 2.19976 1.46653
80.9 4.42174 4.24911 236 2.11561 2.62404 2.30613 3.13504 2.21087 1.47034
81 4.43317 4.26141 235 2.12148 2.63018 2.31169 3.14703 2.21658 1.47406
81.1 4.43504 4.26754 235 2.12434 2.63344 2.31071 3.14842 2.21752 1.47591
81.2 4.43951 4.27277 235 2.12744 2.6382 2.31207 3.15039 2.21976 1.47846
81.3 4.44021 4.27547 235 2.12915 2.63913 2.31106 3.15072 2.22011 1.47905
81.4 4.45353 4.29726 233 2.14762 2.64858 2.3059 3.14929 2.22676 1.48459
81.5 4.45714 4.30142 233 2.15 2.64974 2.30714 3.15226 2.22857 1.48537
81.6 4.4419 4.30462 234 2.14287 2.64937 2.29902 3.15008 2.22095 1.48513
81.7 4.4393 4.30176 235 2.14254 2.64754 2.29676 3.14658 2.21965 1.4841
81.8 4.44471 4.30596 235 2.14593 2.65031 2.29878 3.1487 2.22235 1.48565
81.9 4.45471 4.31976 234 2.15061 2.65544 2.3041 3.16234 2.22736 1.48892
82 4.45975 4.32701 234 2.15368 2.66042 2.30608 3.16669 2.22988 1.49168
82.1 4.46219 4.33116 234 2.15494 2.66141 2.30725 3.16998 2.23109 1.49236
82.2 4.46702 4.33653 234 2.15887 2.66507 2.30815 3.17114 2.23351 1.49436
82.3 4.50086 4.34927 232 2.17939 2.67324 2.32148 3.1815 2.25043 1.49925
82.4 4.50527 4.35489 232 2.18291 2.67674 2.32236 3.18294 2.25264 1.50117
82.5 4.51017 4.36118 232 2.18537 2.67796 2.3248 3.18983 2.25508 1.50215
82.6 4.51463 4.36718 232 2.18833 2.68013 2.3263 3.19244 2.25731 1.50343
82.7 4.5197 4.37254 232 2.19082 2.68136 2.32888 3.19871 2.25985 1.50438
82.8 4.52379 4.37738 232 2.19224 2.68211 2.33154 3.20428 2.26189 1.50501
82.9 4.54488 4.38209 233 2.19157 2.67924 2.35331 3.23385 2.27244 1.50429
83 4.54916 4.38674 233 2.1934 2.68037 2.35576 3.2403 2.27458 1.50519
83.1 4.5581 4.39614 233 2.19604 2.68264 2.36206 3.25382 2.27905 1.50691
83.2 4.56269 4.40041 233 2.19799 2.68296 2.3647 3.25936 2.28134 1.50734
83.3 4.56636 4.40228 233 2.19951 2.68323 2.36684 3.26512 2.28318 1.50776
83.4 4.55016 4.40942 232 2.20704 2.6939 2.34312 3.23347 2.27508 1.51258
83.5 4.5581 4.41502 234 2.19647 2.68866 2.36163 3.27116 2.27905 1.5109
83.6 4.57933 4.4197 233 2.21063 2.69991 2.36871 3.26689 2.28967 1.51653
83.7 4.58062 4.42394 233 2.21142 2.70355 2.3692 3.26925 2.29031 1.51849
83.8 4.59358 4.44124 232 2.21386 2.71139 2.37971 3.28888 2.29679 1.52316
83.9 4.59578 4.44429 232 2.21589 2.71232 2.37989 3.28982 2.29789 1.52374
84 4.60089 4.4508 232 2.22023 2.719 2.38066 3.29107 2.30044 1.52728
84.1 4.60597 4.45574 232 2.2235 2.72276 2.38247 3.29381 2.30298 1.52936
84.2 4.63196 4.4687 231 2.23667 2.73548 2.39529 3.30425 2.31598 1.53627
84.3 4.65473 4.48032 230 2.25029 2.74294 2.40443 3.31228 2.32736 1.54058
84.4 4.66458 4.49074 230 2.25579 2.75027 2.40879 3.31954 2.33229 1.54468
84.5 4.66868 4.4966 230 2.25723 2.75061 2.41145 3.32562 2.33434 1.54512
84.6 4.67079 4.50026 230 2.259 2.75226 2.41179 3.32664 2.3354 1.54606
84.7 4.67827 4.50409 230 2.26468 2.75645 2.4136 3.32659 2.33914 1.54829
84.8 4.68186 4.50909 230 2.26682 2.75861 2.41503 3.33123 2.34093 1.54965
84.9 4.70447 4.5148 229 2.27845 2.76556 2.42602 3.33787 2.35224 1.55348
85 4.71143 4.52058 229 2.2821 2.76844 2.42933 3.34447 2.35572 1.55529
85.1 4.68035 4.49926 228 2.25751 2.74409 2.42284 3.36735 2.34017 1.54371
85.2 4.68522 4.50244 228 2.26094 2.74684 2.42428 3.37103 2.34261 1.54535
85.3 4.68917 4.50898 228 2.26306 2.74988 2.42611 3.37691 2.34459 1.5472
85.4 4.6948 4.51473 228 2.26601 2.75218 2.4288 3.38494 2.3474 1.54879
85.5 4.69942 4.51672 228 2.26832 2.75297 2.43111 3.38873 2.34971 1.54939
85.6 4.70664 4.52681 227 2.27427 2.75847 2.43237 3.39624 2.35332 1.55272
85.7 4.70751 4.52976 227 2.27413 2.75817 2.43338 3.40164 2.35376 1.55282
85.8 4.70984 4.53398 227 2.27621 2.76043 2.43362 3.40478 2.35492 1.55419
85.9 4.71461 4.53907 227 2.27988 2.7634 2.43473 3.40839 2.35731 1.55596
86 4.71618 4.54251 227 2.28101 2.76242 2.43517 3.41321 2.35809 1.55575
86.1 4.72081 4.54757 227 2.28541 2.76595 2.4354 3.41487 2.36041 1.55776
86.2 4.73489 4.5553 226 2.29327 2.76935 2.44162 3.42396 2.36745 1.56
86.3 4.73611 4.5575 226 2.29376 2.76875 2.44235 3.42957 2.36806 1.55999
86.4 4.74006 4.56216 226 2.29623 2.76844 2.44383 3.43599 2.37003 1.56022
86.5 4.74223 4.56615 226 2.29784 2.76854 2.44439 3.44188 2.37111 1.56063
86.6 4.74787 4.57001 226 2.3005 2.76876 2.44737 3.44941 2.37393 1.56113
86.7 4.75153 4.57284 226 2.30148 2.76828 2.45005 3.4564 2.37576 1.56121
86.8 4.75789 4.58005 226 2.30531 2.77177 2.45258 3.46378 2.37894 1.56339
86.9 4.77995 4.58954 225 2.31544 2.77865 2.4645 3.47278 2.38997 1.56723
87 4.78182 4.60484 224 2.32704 2.78456 2.45478 3.46647 2.39091 1.57064
87.1 4.79026 4.61361 224 2.33203 2.78876 2.45823 3.47424 2.39513 1.57321
87.2 4.79861 4.61962 224 2.33412 2.79271 2.46449 3.48063 2.3993 1.57537
87.3 4.80617 4.63897 222 2.34115 2.80445 2.46502 3.49607 2.40309 1.58231
87.4 4.79712 4.64247 223 2.33389 2.80167 2.46323 3.50253 2.39856 1.58107
87.5 4.80203 4.64752 223 2.33718 2.80571 2.46485 3.50669 2.40101 1.58338
87.6 4.8059 4.65078 223 2.33929 2.80775 2.46661 3.51031 2.40295 1.5846
87.7 4.81229 4.65944 223 2.34321 2.81164 2.46908 3.51564 2.40614 1.58688
87.8 4.81675 4.6661 223 2.34553 2.8125 2.47122 3.52195 2.40838 1.58766
87.9 4.82128 4.67147 223 2.34654 2.8126 2.47474 3.53113 2.41064 1.58811
88 4.82602 4.67611 223 2.34955 2.81389 2.47648 3.53591 2.41301 1.58905
88.1 4.84419 4.69464 221 2.37041 2.82055 2.47378 3.53637 2.4221 1.59326
88.2 4.8461 4.71315 220 2.38027 2.82695 2.46582 3.5355 2.42305 1.59707
88.3 4.8332 4.7238 219 2.38344 2.83521 2.44975 3.52608 2.4166 1.60141
88.4 4.8365 4.73109 219 2.38406 2.83451 2.45244 3.53687 2.41825 1.60156
88.5 4.84235 4.73729 219 2.3884 2.83899 2.45395 3.54064 2.42117 1.6041
88.6 4.85089 4.74917 218 2.39792 2.84657 2.45297 3.54603 2.42544 1.60856
88.7 4.83578 4.75518 219 2.39075 2.84702 2.44503 3.54686 2.41789 1.60887
88.8 4.83877 4.76417 219 2.39179 2.84954 2.44697 3.55455 2.41938 1.6105
88.9 4.84178 4.77542 219 2.39195 2.84903 2.44983 3.56531 2.42089 1.61072
89 4.84656 4.78883 219 2.39393 2.85204 2.45262 3.57698 2.42328 1.61282
89.1 4.8751 4.78257 219 2.39611 2.84989 2.47899 3.59839 2.43755 1.612
89.2 4.87944 4.7904 219 2.39721 2.85315 2.48223 3.60564 2.43972 1.61393
89.3 4.88396 4.80034 219 2.39779 2.85325 2.48617 3.61878 2.44198 1.61457
89.4 4.90669 4.80943 218 2.40998 2.85443 2.49671 3.63161 2.45334 1.61589
89.5 4.91017 4.81954 218 2.41154 2.856 2.49863 3.63995 2.45509 1.61711
89.6 4.91005 4.82624 218 2.41117 2.8564 2.49888 3.64415 2.45502 1.61751
89.7 4.86871 4.79965 217 2.39441 2.85067 2.4743 3.63281 2.43436 1.61434
89.8 4.87065 4.80741 217 2.39652 2.85289 2.47412 3.63681 2.43532 1.61575
89.9 4.87556 4.8118 217 2.3999 2.85608 2.47566 3.63988 2.43778 1.61757
90 4.87981 4.81741 217 2.40291 2.85762 2.4769 3.64425 2.43991 1.61864
90.1 4.88249 4.82316 217 2.40416 2.85889 2.47833 3.6499 2.44125 1.61957
90.2 4.88552 4.84579 216 2.39449 2.86261 2.49103 3.68094 2.44276 1.62229
90.3 4.88843 4.8537 216 2.39585 2.86501 2.49258 3.68703 2.44421 1.62381
90.4 4.89051 4.86102 216 2.39697 2.86554 2.49354 3.69321 2.44526 1.62441
90.5 4.89384 4.87048 216 2.39674 2.86558 2.4971 3.70187 2.44692 1.62476
90.6 4.89532 4.87605 216 2.39714 2.867 2.49818 3.70472 2.44766 1.6256
90.7 4.8992 4.887 216 2.39835 2.87017 2.50085 3.7146 2.4496 1.62766
90.8 4.90144 4.89368 216 2.39995 2.87106 2.50148 3.71662 2.45072 1.62825
90.9 4.90256 4.89591 216 2.4008 2.8718 2.50176 3.71767 2.45128 1.62869
91 4.89991 4.89743 216 2.40087 2.87154 2.49904 3.7158 2.44996 1.62856
91.1 4.90144 4.9037 216 2.40235 2.8721 2.49909 3.72217 2.45072 1.62923
91.2 4.87939 4.90778 215 2.39045 2.87403 2.48894 3.7291 2.4397 1.63052
91.3 4.88307 4.91287 215 2.39309 2.87595 2.48998 3.73148 2.44153 1.63166
91.4 4.88522 4.91548 215 2.39616 2.87914 2.48906 3.72923 2.44261 1.63328
91.5 4.88503 4.93146 214 2.40584 2.88368 2.47919 3.72465 2.44252 1.63599
91.6 4.8883 4.93589 214 2.4079 2.88834 2.4804 3.72764 2.44415 1.63851
91.7 4.89249 4.94062 214 2.41071 2.89561 2.48178 3.7277 2.44625 1.64219
91.8 4.89435 4.9429 214 2.41221 2.90169 2.48215 3.72713 2.44718 1.64524
91.9 4.93646 4.95348 212 2.43214 2.91187 2.50432 3.74217 2.46823 1.65104
92 4.9383 4.95707 212 2.43309 2.91631 2.50521 3.74294 2.46915 1.6533
92.1 4.94283 4.96089 212 2.4353 2.9213 2.50754 3.74555 2.47142 1.65593
92.2 4.97755 4.97588 210 2.46046 2.93116 2.51709 3.75121 2.48878 1.66169
92.3 4.99043 4.98564 209 2.46342 2.94288 2.52701 3.76123 2.49522 1.66784
92.4 4.99469 4.9887 209 2.4666 2.94963 2.52809 3.76102 2.49734 1.67128
92.5 4.99458 5.00407 208 2.47877 2.9572 2.51581 3.75099 2.49729 1.6754
92.6 5.00586 5.00527 208 2.48642 2.95471 2.51944 3.75409 2.50293 1.67445
92.7 5.01289 5.00931 208 2.49039 2.9603 2.5225 3.75787 2.50644 1.67748
92.8 5.03555 5.01794 207 2.50592 2.96824 2.52963 3.75995 2.51778 1.68185
92.9 5.02173 5.01736 208 2.49904 2.97158 2.5227 3.75663 2.51087 1.68335
93 5.0263 5.01617 208 2.50159 2.97561 2.52471 3.75615 2.51315 1.68536
93.1 5.04593 5.0103 209 2.51347 2.97891 2.53247 3.74395 2.52297 1.6865
93.2 5.05177 5.01328 209 2.51772 2.98356 2.53404 3.74604 2.52588 1.68904
93.3 5.05687 5.0206 209 2.52027 2.98746 2.5366 3.75216 2.52843 1.69131
93.4 5.05665 5.02733 209 2.51843 2.99045 2.53823 3.75978 2.52833 1.69308
93.5 5.06005 5.03286 209 2.51891 2.98987 2.54114 3.76659 2.53003 1.69307
93.6 5.06529 5.04308 208 2.51741 2.99617 2.54789 3.77854 2.53265 1.69656
93.7 5.08564 5.05008 207 2.52915 2.99769 2.55649 3.78855 2.54282 1.69795
93.8 5.07712 5.06268 206 2.51198 2.99557 2.56514 3.8178 2.53856 1.69753
93.9 5.06151 5.06402 207 2.50136 2.99417 2.56015 3.81867 2.53075 1.69669
94 5.06491 5.06937 207 2.503 2.99811 2.5619 3.82169 2.53245 1.69882
94.1 5.07092 5.07589 207 2.50721 3.00144 2.56371 3.82712 2.53546 1.70085
94.2 5.07417 5.07968 207 2.5084 3.00374 2.56577 3.82996 2.53708 1.70212
94.3 5.07833 5.08091 207 2.51032 3.00566 2.56801 3.83146 2.53916 1.70315
94.4 5.10211 5.09338 206 2.52487 3.01358 2.57724 3.84298 2.55105 1.7079
94.5 5.10764 5.09782 206 2.52695 3.01554 2.58069 3.84932 2.55382 1.70917
94.6 5.11127 5.10148 206 2.52798 3.01516 2.58329 3.85632 2.55564 1.7093
94.7 5.11498 5.09965 206 2.52992 3.01449 2.58507 3.85719 2.55749 1.70901
94.8 5.10129 5.09937 207 2.52222 3.01578 2.57907 3.85468 2.55065 1.70947
94.9 5.10654 5.10412 207 2.52531 3.01781 2.58124 3.85955 2.55327 1.71078
95 5.11252 5.10823 207 2.52784 3.02223 2.58469 3.86357 2.55626 1.71316
95.1 5.11924 5.10907 207 2.53141 3.0232 2.58783 3.86458 2.55962 1.71371
95.2 5.1232 5.11729 207 2.53211 3.02801 2.59108 3.87227 2.5616 1.71644
95.3 5.12953 5.12583 207 2.53307 3.03027 2.59646 3.8844 2.56476 1.71806
95.4 5.13381 5.12338 207 2.5347 3.0309 2.5991 3.88635 2.5669 1.71844
95.5 5.15566 5.13114 206 2.54674 3.03584 2.60892 3.89616 2.57783 1.7215
95.6 5.1622 5.13351 206 2.54913 3.03856 2.61307 3.90198 2.5811 1.72311
95.7 5.14878 5.13606 207 2.54089 3.03817 2.60789 3.90512 2.57439 1.72298
95.8 5.15443 5.14179 207 2.54339 3.04554 2.61104 3.91164 2.57721 1.72699
95.9 5.16063 5.15027 207 2.54697 3.05103 2.61366 3.91866 2.58031 1.73014
96 5.16369 5.15338 207 2.54738 3.0497 2.61631 3.92851 2.58184 1.72992
96.1 5.16994 5.15537 207 2.54968 3.0528 2.62026 3.9349 2.58497 1.73175
96.2 5.17417 5.15343 207 2.55197 3.05305 2.6222 3.93976 2.58709 1.73215
96.3 5.17981 5.1472 207 2.55305 3.05061 2.62676 3.945 2.5899 1.73108
96.4 5.18599 5.15802 207 2.55481 3.0546 2.63117 3.95946 2.59299 1.73375
96.5 5.1664 5.16306 206 2.52053 3.01851 2.64587 4.00758 2.5832 1.71659
96.6 5.17096 5.16621 206 2.52231 3.02126 2.64865 4.0157 2.58548 1.71837
96.7 5.19848 5.16654 207 2.55685 3.05674 2.64163 3.98982 2.59924 1.73614
96.8 5.20129 5.16776 207 2.55679 3.05582 2.6445 4.00111 2.60065 1.73619
96.9 5.18263 5.16976 206 2.5233 3.0206 2.65933 4.0443 2.59131 1.71923
97 5.2033 5.1692 207 2.54112 3.02415 2.66218 4.03349 2.60165 1.72093
97.1 5.00518 4.45759 205 2.47286 2.93318 2.53232 3.53874 2.50259 1.65125
97.2 5.03185 4.46444 204 2.48738 2.93886 2.54447 3.54863 2.51593 1.65469
97.3 5.03883 4.47218 204 2.49066 2.94362 2.54817 3.55572 2.51942 1.65743
97.4 5.04316 4.4774 204 2.49033 2.94494 2.55282 3.56697 2.52158 1.6585
97.5 5.06782 4.48198 203 2.50058 2.94891 2.56724 3.57971 2.53391 1.661
97.6 5.09073 4.49273 202 2.51105 2.95706 2.57968 3.59514 2.54537 1.66582
97.7 5.0936 4.49732 202 2.5133 2.96056 2.5803 3.59891 2.5468 1.66783
97.8 5.08573 4.49733 203 2.50972 2.95672 2.57601 3.59717 2.54287 1.66585
97.9 5.09544 4.5156 202 2.50725 2.96546 2.58819 3.62205 2.54772 1.67099
98 5.11329 4.52843 201 2.51639 2.97431 2.5969 3.63381 2.55664 1.67605
98.1 5.12246 4.53628 201 2.52108 2.97744 2.60138 3.64229 2.56123 1.67808
98.2 5.12548 4.53953 201 2.52129 2.98016 2.60419 3.64776 2.56274 1.67963
98.3 5.12904 4.54297 201 2.52379 2.98235 2.60525 3.65 2.56452 1.68089
98.4 5.13443 4.55157 201 2.52612 2.98697 2.60831 3.66059 2.56721 1.68374
98.5 5.16555 4.55669 200 2.54139 2.9934 2.62416 3.67347 2.58278 1.68761
98.6 5.16948 4.56274 200 2.54309 2.99676 2.62638 3.67956 2.58474 1.68959
98.7 5.17159 4.56713 200 2.54328 2.99741 2.62831 3.68445 2.58579 1.69011
98.8 5.18814 4.56595 201 2.55501 2.99811 2.63313 3.67446 2.59407 1.69018
98.9 5.17187 4.56617 202 2.54534 2.99845 2.62653 3.67247 2.58594 1.69013
99 5.17119 4.56804 202 2.54436 2.99934 2.62683 3.67742 2.58559 1.6908
99.1 5.16015 4.5794 201 2.53882 3.00852 2.62133 3.68674 2.58008 1.69589
99.2 5.16965 4.5951 200 2.53717 3.01688 2.63248 3.70621 2.58483 1.70063
99.3 5.17409 4.60064 200 2.53923 3.02263 2.63486 3.71096 2.58705 1.70375
99.4 5.17845 4.60532 200 2.54213 3.02767 2.63632 3.71535 2.58923 1.70655
99.5 5.18345 4.61058 200 2.54468 3.03306 2.63876 3.72015 2.59172 1.70951
99.6 5.1858 4.61477 200 2.54593 3.03614 2.63987 3.72315 2.5929 1.71121
99.7 5.20735 4.62656 199 2.56052 3.04247 2.64684 3.73242 2.60368 1.71514
99.8 5.19847 4.63898 198 2.53966 3.03566 2.65881 3.76674 2.59923 1.71237
99.9 5.20207 4.64389 198 2.54232 3.04127 2.65975 3.7692 2.60103 1.71537
100 5.20096 4.63618 199 2.55016 3.03814 2.65081 3.75434 2.60048 1.71363
100.1 5.20233 4.63699 199 2.55308 3.04204 2.64925 3.75027 2.60117 1.71553
100.2 5.20801 4.64174 199 2.55632 3.04826 2.65169 3.75374 2.604 1.71885
100.3 5.21503 4.65846 198 2.55365 3.06176 2.66138 3.76982 2.60751 1.726
100.4 5.21296 4.67657 197 2.56008 3.07542 2.65287 3.77046 2.60648 1.73342
100.5 5.21573 4.68186 197 2.56307 3.08128 2.65266 3.77062 2.60786 1.73647
100.6 5.21985 4.68689 197 2.5664 3.0864 2.65345 3.77136 2.60992 1.73917
100.7 5.22461 4.69427 197 2.57027 3.09325 2.65435 3.77135 2.61231 1.7427
100.8 5.22911 4.70386 197 2.57336 3.09992 2.65575 3.77709 2.61456 1.7464
100.9 5.23354 4.70957 197 2.57687 3.10683 2.65668 3.77842 2.61677 1.75002
101 5.25754 4.71903 196 2.59357 3.11678 2.66397 3.7832 2.62877 1.75559
101.1 5.26141 4.72217 196 2.59735 3.12104 2.66406 3.78255 2.63071 1.75782
101.2 5.26517 4.7271 196 2.60002 3.12635 2.66515 3.78455 2.63259 1.76064
101.3 5.26911 4.73119 196 2.60425 3.13141 2.66487 3.78341 2.63456 1.76327
101.4 5.26968 4.72544 197 2.61368 3.13007 2.656 3.76633 2.63484 1.76238
101.5 5.31662 4.72945 195 2.64192 3.13972 2.6747 3.76951 2.65831 1.76771
101.6 5.32337 4.73754 195 2.64576 3.1447 2.6776 3.77358 2.66168 1.77045
101.7 5.35397 4.74316 194 2.66181 3.15428 2.69216 3.77935 2.67698 1.7756
101.8 5.35906 4.7492 194 2.66463 3.16186 2.69443 3.78133 2.67953 1.77951
101.9 5.3366 4.75444 193 2.66689 3.17769 2.66971 3.75845 2.6683 1.78723
102 5.32255 4.75527 194 2.65734 3.18207 2.6652 3.75478 2.66127 1.78904
102.1 5.32769 4.75846 194 2.66011 3.18684 2.66758 3.75539 2.66384 1.79147
102.2 5.33411 4.76074 194 2.66388 3.1909 2.67023 3.75644 2.66706 1.7936
102.3 5.33952 4.76525 194 2.6669 3.19433 2.67263 3.75966 2.66976 1.79551
102.4 5.34593 4.77371 194 2.67114 3.2019 2.67479 3.76295 2.67296 1.79954
102.5 5.34769 4.77764 194 2.673 3.20797 2.67469 3.76449 2.67384 1.80273
102.6 5.35185 4.78233 194 2.6745 3.21057 2.67736 3.76925 2.67593 1.80424
102.7 5.35534 4.78808 194 2.67944 3.21833 2.6759 3.76526 2.67767 1.80815
102.8 5.36373 4.79582 194 2.68258 3.22475 2.68115 3.77479 2.68186 1.81178
102.9 5.36338 4.79724 194 2.68306 3.2243 2.68032 3.77854 2.68169 1.81181
103 5.36657 4.80249 194 2.68462 3.22751 2.68194 3.78337 2.68328 1.81367
103.1 5.37291 4.80782 194 2.68793 3.22914 2.68498 3.78635 2.68645 1.81465
103.2 5.3754 4.80619 194 2.68857 3.2263 2.68684 3.78972 2.6877 1.81336
103.3 5.39102 4.81724 193 2.70177 3.23424 2.68925 3.79356 2.69551 1.81794
103.4 5.39334 4.81814 193 2.70104 3.23284 2.69229 3.80033 2.69667 1.81745
103.5 5.41251 4.83177 192 2.7168 3.23963 2.69571 3.80599 2.70625 1.82161
103.6 5.41308 4.83339 192 2.71656 3.23543 2.69652 3.81085 2.70654 1.81973
103.7 5.41443 4.83576 192 2.71802 3.23667 2.69641 3.80865 2.70722 1.82029
103.8 5.43159 4.84038 191 2.72419 3.24384 2.70739 3.81789 2.71579 1.82418
103.9 5.417 4.83396 192 2.71412 3.24287 2.70288 3.81099 2.7085 1.82312
104 5.43575 4.84605 191 2.72884 3.24629 2.70691 3.81847 2.71788 1.82563
104.1 5.43794 4.84687 191 2.72992 3.24402 2.70802 3.82088 2.71897 1.82462
104.2 5.42693 4.84503 192 2.72223 3.24456 2.7047 3.81843 2.71346 1.8246
104.3 5.42675 4.84823 192 2.72266 3.24386 2.70409 3.81952 2.71337 1.82435
104.4 5.43249 4.85171 192 2.72551 3.24744 2.70698 3.82124 2.71624 1.82622
104.5 5.45058 4.86609 191 2.74012 3.25738 2.71046 3.82576 2.72529 1.83185
104.6 5.45054 4.86821 191 2.74233 3.26106 2.70821 3.82043 2.72527 1.83358
104.7 5.45306 4.87458 191 2.74472 3.26369 2.70834 3.8221 2.72653 1.83507
104.8 5.45437 4.87854 191 2.74659 3.26845 2.70778 3.82026 2.72719 1.83744
104.9 5.45521 4.88105 191 2.74959 3.27346 2.70562 3.81384 2.7276 1.8398
105 5.45766 4.88175 191 2.75144 3.27686 2.70623 3.8123 2.72883 1.84147
105.1 5.45743 4.887 191 2.75296 3.28082 2.70448 3.81192 2.72872 1.84355
105.2 5.46502 4.89517 191 2.75853 3.28982 2.70649 3.80932 2.73251 1.84805
105.3 5.47098 4.8978 191 2.76189 3.29244 2.70909 3.80998 2.73549 1.84943
105.4 5.4745 4.90147 191 2.76428 3.29757 2.71022 3.81015 2.73725 1.85205
105.5 5.47685 4.90176 191 2.76567 3.30157 2.71118 3.80807 2.73842 1.85395
105.6 5.4782 4.89911 191 2.76521 3.29959 2.71299 3.81026 2.7391 1.853
105.7 5.47916 4.90272 191 2.7666 3.30095 2.71256 3.81137 2.73958 1.8538
105.8 5.48692 4.92373 190 2.76527 3.31219 2.72164 3.83624 2.74346 1.86034
105.9 5.49302 4.92897 190 2.76798 3.31449 2.72504 3.83938 2.74651 1.86163
106 5.49606 4.92955 190 2.76927 3.31443 2.72679 3.84263 2.74803 1.86175
106.1 5.51835 4.94359 189 2.78517 3.31865 2.73318 3.85333 2.75917 1.86479
106.2 5.50497 4.94473 190 2.77304 3.31991 2.73193 3.85721 2.75249 1.86521
106.3 5.48659 4.9492 187 2.77146 3.34627 2.71513 3.84056 2.74329 1.87808
106.4 5.49144 4.9563 187 2.77505 3.35367 2.71639 3.84199 2.74572 1.88194
106.5 5.49329 4.962 187 2.77695 3.35553 2.71634 3.8437 2.74665 1.88304
106.6 5.52383 4.97034 186 2.79456 3.36816 2.72927 3.84986 2.76192 1.88986
106.7 5.53012 4.97354 186 2.7995 3.37602 2.73063 3.84525 2.76506 1.89369
106.8 5.51685 4.9919 185 2.7803 3.38093 2.73655 3.87169 2.75842 1.89658
106.9 5.50954 4.97293 187 2.78415 3.37733 2.72539 3.83962 2.75477 1.89366
107 5.4987 4.99098 187 2.78426 3.38886 2.71444 3.83886 2.74935 1.89979
107.1 5.50345 4.99785 187 2.78915 3.39971 2.7143 3.83581 2.75172 1.90525
107.2 5.51137 5.00425 187 2.79492 3.41012 2.71645 3.83449 2.75568 1.91053
107.3 5.55946 5.01891 185 2.81609 3.43005 2.74338 3.85206 2.77973 1.92121
107.4 5.53228 5.02635 186 2.80374 3.43302 2.72854 3.84909 2.76614 1.92263
107.5 5.56579 5.03626 185 2.82099 3.44261 2.7448 3.86439 2.78289 1.92827
107.6 5.50849 5.03729 185 2.76324 3.39286 2.74526 3.9112 2.75425 1.90366
107.7 5.51227 5.04507 185 2.76587 3.39821 2.74639 3.91516 2.75613 1.9066
107.8 5.56848 5.05904 183 2.79508 3.413 2.7734 3.93684 2.78424 1.91522
107.9 5.5973 5.06166 184 2.82983 3.43578 2.76747 3.90372 2.79865 1.9264
108 5.54763 5.06933 184 2.78433 3.41626 2.7633 3.93897 2.77382 1.91694
108.1 5.54891 5.07083 184 2.78337 3.41564 2.76554 3.94423 2.77446 1.91678
108.2 5.54802 5.06689 184 2.78164 3.41157 2.76638 3.9441 2.77401 1.91465
108.3 5.59775 5.07674 183 2.81613 3.43666 2.78162 3.94096 2.79888 1.92775
108.4 5.60187 5.06975 184 2.82476 3.43114 2.77711 3.92879 2.80094 1.92485
108.5 5.60218 5.0836 183 2.81746 3.44091 2.78472 3.94608 2.80109 1.93008
108.6 5.59394 5.0971 182 2.81616 3.42713 2.77778 3.95604 2.79697 1.92392
108.7 5.61269 5.09146 183 2.84098 3.43442 2.77172 3.92492 2.80635 1.92709
108.8 5.61697 5.09325 183 2.84284 3.43624 2.77413 3.92549 2.80848 1.92802
108.9 5.60328 5.10769 182 2.81801 3.43366 2.78527 3.96542 2.80164 1.92747
109 5.55244 5.02251 182 2.782 3.34272 2.77043 3.9765 2.77622 1.8818
109.1 5.51599 5.03992 180 2.76564 3.3381 2.75035 3.98468 2.75799 1.88005
109.2 5.4772 5.02273 179 2.7559 3.34742 2.7213 3.96594 2.7386 1.88442
109.3 5.50693 5.02749 180 2.78727 3.36543 2.71966 3.94234 2.75346 1.8934
109.4 5.4924 5.04321 179 2.76458 3.3579 2.72782 3.98046 2.7462 1.8905
109.5 5.4938 5.04375 179 2.76523 3.35673 2.72857 3.97943 2.7469 1.88986
109.6 5.49835 5.0495 179 2.76774 3.35932 2.73061 3.98395 2.74918 1.89141
109.7 5.45304 5.05762 177 2.76352 3.38177 2.68952 3.94777 2.72652 1.90206
109.8 5.45846 5.06317 177 2.76508 3.38354 2.69338 3.95072 2.72923 1.90302
109.9 5.46191 5.06565 177 2.76538 3.38278 2.69653 3.9547 2.73096 1.90274
110 5.52329 5.07551 176 2.8066 3.40374 2.7167 3.94766 2.76165 1.91365
110.1 5.50111 5.07879 175 2.8209 3.41325 2.68021 3.89055 2.75056 1.91728
110.2 5.48635 5.09112 174 2.79861 3.41154 2.68774 3.92718 2.74317 1.91722
110.3 5.42989 5.04761 173 2.81543 3.42006 2.61446 3.74669 2.71494 1.91545
110.4 5.43215 5.04937 173 2.81565 3.42124 2.61651 3.75167 2.71608 1.91623
110.5 5.39333 5.07095 171 2.78613 3.41537 2.60721 3.78397 2.69667 1.91415
110.6 5.39948 5.082 171 2.78645 3.41682 2.61303 3.80238 2.69974 1.91562
110.7 5.40366 5.08863 171 2.78595 3.41854 2.61771 3.81519 2.70183 1.91695
110.8 5.40887 5.09899 171 2.78623 3.42102 2.62264 3.83097 2.70444 1.91884
110.9 5.41208 5.1036 171 2.78689 3.4236 2.62519 3.8369 2.70604 1.92037
111 5.41934 5.11127 171 2.78939 3.42718 2.62995 3.84784 2.70967 1.92265
111.1 5.42786 5.12199 171 2.79327 3.43359 2.63459 3.86072 2.71393 1.9265
111.2 5.45142 5.13458 170 2.81223 3.44282 2.63919 3.86304 2.72571 1.93178
111.3 5.45612 5.14177 170 2.813 3.44629 2.64312 3.87167 2.72806 1.93384
111.4 5.45967 5.1488 170 2.81408 3.44999 2.64558 3.87849 2.72983 1.936
111.5 5.46366 5.15449 170 2.81427 3.45232 2.64939 3.8856 2.73183 1.9374
111.6 5.469 5.1617 170 2.81416 3.45475 2.65484 3.89785 2.7345 1.93905
111.7 5.4757 5.17172 170 2.81539 3.45848 2.66031 3.9119 2.73785 1.94149
111.8 5.47568 5.19221 169 2.82552 3.47106 2.65016 3.9108 2.73784 1.94845
111.9 5.48399 5.20189 169 2.82683 3.47483 2.65716 3.9252 2.742 1.95088
112 5.49461 5.20728 169 2.82958 3.47877 2.66503 3.9356 2.7473 1.95321
112.1 5.53239 5.21907 168 2.84742 3.48681 2.68496 3.95691 2.76619 1.95829
112.2 5.54112 5.22739 168 2.84837 3.48985 2.69275 3.97136 2.77056 1.96032
112.3 5.5657 5.24436 167 2.86478 3.49836 2.70092 3.98032 2.78285 1.96536
112.4 5.57244 5.24973 167 2.86507 3.50041 2.70737 3.98829 2.78622 1.96657
112.5 5.5957 5.24604 168 2.88583 3.50448 2.70987 3.97059 2.79785 1.96839
112.6 5.60067 5.24912 168 2.88736 3.50951 2.71332 3.9738 2.80034 1.971
112.7 5.6236 5.28425 166 2.89584 3.52758 2.72776 4.01403 2.8118 1.98191
112.8 5.61141 5.29707 165 2.87373 3.52961 2.73768 4.04743 2.8057 1.98348
112.9 5.61814 5.28067 166 2.86654 3.52179 2.75159 4.04704 2.80907 1.9788
113 5.62319 5.28328 166 2.8657 3.52268 2.7575 4.05355 2.8116 1.97934
113.1 5.62788 5.28577 166 2.86618 3.52566 2.76171 4.05726 2.81394 1.9809
113.2 5.62222 5.2967 165 2.86434 3.53637 2.75789 4.06071 2.81111 1.9865
113.3 5.62197 5.29481 165 2.86333 3.53922 2.75864 4.05828 2.81098 1.98774
113.4 5.62603 5.30997 164 2.84721 3.54636 2.77882 4.09129 2.81301 1.99172
113.5 5.6274 5.30354 164 2.84655 3.54509 2.78085 4.08799 2.8137 1.99082
113.6 5.63101 5.30055 164 2.84614 3.54516 2.78487 4.08901 2.81551 1.99075
113.7 5.6358 5.30448 164 2.84576 3.54684 2.79004 4.10002 2.8179 1.99196
113.8 5.64002 5.30458 164 2.84566 3.54745 2.79436 4.10385 2.82001 1.99231
113.9 5.64455 5.30463 164 2.84456 3.54799 2.79999 4.11106 2.82228 1.99272
114 5.67612 5.31304 163 2.85663 3.55707 2.81949 4.13062 2.83806 1.99803
114.1 5.63598 5.30347 165 2.82431 3.54551 2.81167 4.13887 2.81799 1.99179
114.2 5.68791 5.32807 163 2.855 3.56073 2.83292 4.16465 2.84396 2.00111
114.3 5.67895 5.35077 162 2.82659 3.55599 2.85236 4.22063 2.83947 1.99998
114.4 5.68273 5.35095 162 2.82612 3.5581 2.85661 4.22536 2.84136 2.00112
114.5 5.66963 5.34603 163 2.8081 3.55538 2.86153 4.23642 2.83481 1.99953
114.6 5.69444 5.37695 161 2.81039 3.56746 2.88405 4.27324 2.84722 2.0068
114.7 5.69932 5.38377 161 2.80888 3.56784 2.89044 4.2886 2.84966 2.00753
114.8 5.70223 5.38423 161 2.80907 3.56911 2.89315 4.29024 2.85111 2.00816
114.9 5.72658 5.38837 160 2.81642 3.57812 2.91015 4.29993 2.86329 2.01283
115 5.71283 5.40176 159 2.83102 3.58315 2.88181 4.26749 2.85642 2.01515
115.1 5.71319 5.40413 159 2.82828 3.5822 2.88491 4.27813 2.8566 2.01503
115.2 5.71435 5.40533 159 2.82659 3.58413 2.88776 4.28493 2.85717 2.0162
115.3 5.71754 5.41332 159 2.82572 3.58607 2.89181 4.30115 2.85877 2.01786
115.4 5.71939 5.41816 159 2.82393 3.58688 2.89546 4.31394 2.85969 2.01875
115.5 5.72234 5.42703 159 2.82182 3.58825 2.90051 4.33441 2.86117 2.02028
115.6 5.73127 5.4534 158 2.8166 3.60433 2.91467 4.37326 2.86563 2.02971
115.7 5.76077 5.47408 157 2.82184 3.62012 2.93893 4.41154 2.88038 2.03897
115.8 5.76748 5.48636 157 2.82325 3.62731 2.94423 4.43113 2.88374 2.04348
115.9 5.7574 5.51266 155 2.84772 3.6487 2.90968 4.40203 2.8787 2.05468
116 5.76069 5.51364 155 2.84712 3.65055 2.91357 4.40852 2.88034 2.0558
116.1 5.76428 5.51146 155 2.84821 3.65375 2.91607 4.40839 2.88214 2.05734
116.2 5.63779 5.29494 153 2.87653 3.67134 2.76126 3.88906 2.81889 2.04543
116.3 5.67288 5.29912 152 2.89616 3.67678 2.77673 3.90087 2.83644 2.04894
116.4 5.69787 5.30326 151 2.90612 3.68758 2.79175 3.90917 2.84894 2.0546
116.5 5.70082 5.31815 150 2.88703 3.69272 2.81379 3.94882 2.85041 2.05768
116.6 5.66541 5.30871 149 2.90668 3.70225 2.75873 3.84183 2.83271 2.0597
116.7 5.64403 5.32986 147 2.92678 3.72204 2.71725 3.77399 2.82201 2.06844
116.8 5.65433 5.33376 147 2.93091 3.72786 2.72342 3.78437 2.82716 2.07182
116.9 5.68462 5.34604 146 2.9507 3.73667 2.73392 3.79327 2.84231 2.07707
117 5.63702 5.32941 145 2.88124 3.6555 2.75579 3.8836 2.81851 2.03761
117.1 5.64124 5.32616 145 2.87649 3.6513 2.76475 3.90069 2.82062 2.03588
117.2 5.64882 5.33192 145 2.87355 3.65003 2.77527 3.92956 2.82441 2.03624
117.3 5.68523 5.33113 144 2.88676 3.65688 2.79848 3.9459 2.84262 2.04016
117.4 5.71369 5.35015 143 2.90144 3.66055 2.81226 3.97713 2.85685 2.04367
117.5 5.74799 5.35842 142 2.91484 3.67201 2.83314 3.99597 2.87399 2.05012
117.6 5.74463 5.38302 141 2.93071 3.67936 2.81392 3.98899 2.87232 2.05474
117.7 5.76462 5.40302 140 2.93533 3.69507 2.82929 4.01435 2.88231 2.06353
117.8 5.74684 5.42202 139 2.93904 3.71411 2.8078 4.01071 2.87342 2.07378
117.9 5.79503 5.43505 137 2.97647 3.73058 2.81856 4.00857 2.89751 2.08294
118 5.78011 5.44429 137 2.98236 3.73219 2.79775 3.98821 2.89006 2.08367
118.1 5.79793 5.47116 136 3.00505 3.75091 2.79288 3.98778 2.89897 2.09405
118.2 5.8044 5.48657 136 3.01306 3.76909 2.79134 3.98496 2.9022 2.10336
118.3 5.81071 5.50711 136 3.02072 3.78626 2.78999 3.99237 2.90535 2.11267
118.4 5.72395 5.29886 133 3.07578 3.82917 2.64817 3.48903 2.86197 2.11652
118.5 5.78461 5.38337 130 3.15929 3.85286 2.62532 3.35999 2.89231 2.12669
118.6 5.62262 5.11139 127 3.13836 3.84479 2.48426 2.72705 2.81131 2.09847
118.7 5.62656 5.11613 123 3.23593 3.87126 2.39063 2.37212 2.81328 2.10581
118.8 5.61608 5.19262 119 3.28683 3.92132 2.32925 2.28223 2.80804 2.1325
118.9 nan nan 0 nan nan nan nan nan nan
119 nan nan 0 nan nan nan nan nan nan
119.1 nan nan 0 nan nan nan nan nan nan
119.2 nan nan 0 nan nan nan nan nan nan
119.3 nan nan 0 nan nan nan nan nan nan
119.4 nan nan 0 nan nan nan nan nan nan
119.5 nan nan 0 nan nan nan nan nan nan
119.6 nan nan 0 nan nan nan nan nan nan
119.7 nan nan 0 nan nan nan nan nan nan
119.8 nan nan 0 nan nan nan nan nan nan
