# Supplementary material for: Topological digestion drives time-varying rheology of entangled DNA fluids
Source: Nat Commun. 2022 Jul 28;13:4389. doi: 10.1038/s41467-022-31828-w (PMC9334285; doi:10.1038/s41467-022-31828-w)
Supplement: Supplementary file 3 — Source Data [file 41467_2022_31828_MOESM3_ESM.zip › SOURCE_DATA/DATA_FIG4/panel_c/g3ave_MSD.dat.5m.dat]

#t[s] MSD[um^2] err[um^2] N_of_ave_traj MSDx[um^2] err MSDy[um^2] err (MSDx+MSDy)/2[um^2] err
0 0 0 427 0 0 0 0 0 0
0.1 0.00619535 0.000805682 427 0.00309739 0.000436008 0.00309797 0.00044224 0.00309768 0.000241144
0.2 0.0117706 0.0016052 427 0.00587567 0.000876223 0.00589492 0.00102303 0.00588529 0.000485935
0.3 0.0158684 0.00234351 427 0.00793664 0.00133661 0.00793178 0.00127612 0.00793421 0.000737279
0.4 0.0193875 0.0029685 427 0.00970535 0.00170217 0.00968217 0.00156149 0.00969376 0.00094083
0.5 0.0225647 0.0035424 427 0.0113004 0.00209359 0.0112643 0.00181279 0.0112824 0.00115376
0.6 0.025592 0.00415272 427 0.0127992 0.00245553 0.0127928 0.00238326 0.012796 0.00135544
0.7 0.0284948 0.00482746 427 0.0142786 0.00290054 0.0142162 0.00248801 0.0142474 0.00159934
0.8 0.0312021 0.00537356 427 0.0156565 0.00326647 0.0155456 0.00251788 0.015601 0.00179857
0.9 0.0338109 0.00592442 427 0.0169957 0.00368606 0.0168152 0.00236725 0.0169055 0.00202372
1 0.0363575 0.00639686 427 0.0182611 0.00399162 0.0180964 0.00270346 0.0181788 0.0021884
1.1 0.0388766 0.00685015 427 0.019515 0.00435021 0.0193616 0.00315088 0.0194383 0.00238565
1.2 0.0413582 0.0073541 427 0.0207411 0.00472072 0.0206171 0.00364087 0.0206791 0.00258681
1.3 0.0438195 0.00787296 427 0.0219865 0.00514409 0.021833 0.00377587 0.0219098 0.00281397
1.4 0.0461213 0.00828628 427 0.0231225 0.00539372 0.0229989 0.0043574 0.0230607 0.00295926
1.5 0.0484909 0.00890566 427 0.0243008 0.00588418 0.0241901 0.00484686 0.0242455 0.00322582
1.6 0.0508437 0.0094118 427 0.0254546 0.00618173 0.0253891 0.00554266 0.0254218 0.00339905
1.7 0.0530912 0.0100463 427 0.0265829 0.00663534 0.0265083 0.00579746 0.0265456 0.00364138
1.8 0.055341 0.0105693 427 0.0277323 0.0070149 0.0276087 0.00592902 0.0276705 0.00384969
1.9 0.0575891 0.0111942 427 0.0288622 0.00754963 0.0287269 0.00626127 0.0287946 0.00413687
2 0.0598447 0.0116916 427 0.0300509 0.00784799 0.0297938 0.00620774 0.0299224 0.00431182
2.1 0.0620782 0.0121578 427 0.0312235 0.00830852 0.0308547 0.00604259 0.0310391 0.00456133
2.2 0.0642995 0.0129809 427 0.0323175 0.00870893 0.031982 0.00682499 0.0321497 0.00479044
2.3 0.0665381 0.0137581 427 0.0334866 0.00934782 0.0330515 0.00689869 0.0332691 0.00513595
2.4 0.0688087 0.0143256 427 0.0346022 0.00991841 0.0342066 0.00754324 0.0344044 0.00544358
2.5 0.071142 0.0149902 427 0.035766 0.0104495 0.035376 0.00801755 0.035571 0.00573137
2.6 0.0733262 0.0154765 427 0.036879 0.0107337 0.0364472 0.00818169 0.0366631 0.00589127
2.7 0.0757115 0.0164455 427 0.0380905 0.0115695 0.037621 0.00859162 0.0378558 0.00633707
2.8 0.077899 0.0169723 427 0.0392021 0.0117722 0.0386969 0.00906287 0.0389495 0.00646823
2.9 0.0800527 0.0177288 427 0.0402656 0.0123075 0.0397871 0.00979281 0.0400263 0.00676555
3 0.0822744 0.0184426 427 0.0413815 0.0125961 0.0408928 0.0103908 0.0411372 0.00694091
3.1 0.084634 0.0191293 427 0.0425898 0.0130509 0.0420441 0.0106404 0.042317 0.00719225
3.2 0.0867254 0.0196213 427 0.043624 0.0134518 0.0431015 0.011209 0.0433627 0.00741641
3.3 0.0891368 0.020341 427 0.0448746 0.0139773 0.0442622 0.0114317 0.0445684 0.0077075
3.4 0.0911959 0.0211356 427 0.0458804 0.0144382 0.0453156 0.0121264 0.045598 0.00796326
3.5 0.0933108 0.0218045 427 0.04698 0.0149679 0.0463307 0.0122801 0.0466554 0.00825179
3.6 0.0955252 0.0224236 427 0.0481119 0.0154231 0.0474134 0.0126347 0.0477626 0.00850612
3.7 0.0977619 0.0233116 427 0.0492543 0.0160837 0.0485076 0.0131535 0.0488809 0.00887019
3.8 0.100021 0.0242771 427 0.0504706 0.0167735 0.0495501 0.0130813 0.0500103 0.00924354
3.9 0.102168 0.025005 427 0.0515909 0.0174017 0.0505775 0.01329 0.0510842 0.00958484
4 0.104455 0.0261329 427 0.0527594 0.0182262 0.0516953 0.0134737 0.0522273 0.0100166
4.1 0.106678 0.0271043 427 0.0539837 0.0192085 0.052694 0.013483 0.0533388 0.0105481
4.2 0.108695 0.0279685 427 0.0550188 0.0197982 0.0536763 0.0138403 0.0543475 0.0108693
4.3 0.110885 0.0290376 427 0.0561458 0.0205858 0.0547388 0.0141439 0.0554423 0.0112894
4.4 0.113024 0.0296614 427 0.0571421 0.0211064 0.0558817 0.0152114 0.0565119 0.0115743
4.5 0.115477 0.0310957 427 0.0584135 0.022193 0.057063 0.0156585 0.0577383 0.0121542
4.6 0.1177 0.0322081 427 0.0595792 0.0230014 0.058121 0.0159104 0.0588501 0.0125892
4.7 0.119956 0.0330335 427 0.0606756 0.0236455 0.0592809 0.0168695 0.0599782 0.0129454
4.8 0.12234 0.0343078 427 0.0618886 0.0247804 0.0604519 0.0173687 0.0611702 0.0135442
4.9 0.124364 0.0348988 427 0.0629653 0.0253523 0.0613982 0.0174356 0.0621818 0.0138558
5 0.126671 0.0360239 427 0.0641788 0.0261404 0.0624919 0.0180473 0.0633354 0.0142967
5.1 0.128798 0.0379353 427 0.0653304 0.0277133 0.063468 0.0187367 0.0643992 0.0151405
5.2 0.130941 0.038776 427 0.0663822 0.0280566 0.0645592 0.020057 0.0654707 0.0153654
5.3 0.133113 0.0397703 427 0.0676036 0.0290054 0.0655094 0.019326 0.0665565 0.0158515
5.4 0.135262 0.0408077 427 0.0687751 0.0295682 0.0664864 0.0190553 0.0676308 0.0161538
5.5 0.137484 0.0418266 427 0.0700301 0.0305842 0.0674537 0.0181845 0.0687419 0.0166742
5.6 0.139658 0.0432951 427 0.0711619 0.0315285 0.0684965 0.0188402 0.0698292 0.0171884
5.7 0.141485 0.0436337 427 0.0721982 0.0317537 0.0692873 0.0182263 0.0707427 0.0173174
5.8 0.143993 0.0457353 427 0.073574 0.033615 0.0704189 0.0182402 0.0719965 0.0182891
5.9 0.14605 0.0464889 427 0.0746246 0.0340379 0.0714256 0.0187079 0.0730251 0.0185287
6 0.148564 0.0480454 427 0.0759734 0.0353877 0.0725907 0.0188634 0.074282 0.0192412
6.1 0.150572 0.0488513 427 0.0770695 0.035981 0.0735022 0.0186021 0.0752859 0.01956
6.2 0.15273 0.0504278 427 0.0783267 0.037399 0.0744035 0.0180249 0.0763651 0.0203049
6.3 0.154773 0.0511126 427 0.0792442 0.037801 0.0755291 0.0197706 0.0773866 0.0205418
6.4 0.157134 0.0532162 427 0.0806261 0.0403597 0.0765077 0.0187075 0.0785669 0.0218475
6.5 0.15925 0.053581 426 0.0817756 0.0402859 0.0774744 0.0185075 0.079625 0.0218358
6.6 0.161412 0.0549632 426 0.0829233 0.0413408 0.0784889 0.0189442 0.0807061 0.0224017
6.7 0.163779 0.057095 426 0.0843948 0.0433457 0.0793843 0.0172897 0.0818896 0.0234399
6.8 0.16575 0.0573302 426 0.0853672 0.0434795 0.0803829 0.0176601 0.0828751 0.0235214
6.9 0.168074 0.058898 425 0.0866127 0.0450778 0.0814613 0.0173311 0.084037 0.0243424
7 0.170396 0.0609928 425 0.0879265 0.0469662 0.0824697 0.0167808 0.0851981 0.0253213
7.1 0.172285 0.0613561 425 0.0889216 0.0470764 0.0833635 0.0171333 0.0861426 0.0254063
7.2 0.174548 0.062467 425 0.0900385 0.0477611 0.084509 0.0189612 0.0872738 0.0258028
7.3 0.176835 0.0645715 425 0.0913609 0.0501535 0.0854743 0.0180819 0.0884176 0.02703
7.4 0.178413 0.0642468 425 0.0922082 0.0493951 0.086205 0.018604 0.0892066 0.0266857
7.5 0.180694 0.0658893 425 0.0934952 0.0509212 0.0871989 0.0184253 0.090347 0.0274904
7.6 0.183032 0.0677169 425 0.0948402 0.052852 0.0881918 0.0176092 0.091516 0.0284897
7.7 0.185016 0.0683711 425 0.0959497 0.0536287 0.0890664 0.016718 0.0925081 0.0288956
7.8 0.187169 0.0697621 425 0.0970667 0.0550543 0.0901024 0.0178391 0.0935845 0.0296539
7.9 0.189097 0.0709549 425 0.0980928 0.0558945 0.0910041 0.0180299 0.0945485 0.0301025
8 0.191515 0.0733128 424 0.0995662 0.059077 0.0919485 0.0152002 0.0957573 0.0317095
8.1 0.193531 0.0739466 424 0.100958 0.0595818 0.0925733 0.00994028 0.0967655 0.0319821
8.2 0.195403 0.0757335 424 0.101888 0.0608651 0.0935152 0.0124475 0.0977014 0.0326675
8.3 0.197574 0.0772071 424 0.103117 0.0628471 0.0944562 0.0100404 0.0987868 0.0336717
8.4 0.199575 0.0768762 424 0.104058 0.0623147 0.0955169 0.0121583 0.0997873 0.0334303
8.5 0.201952 0.0791609 424 0.105534 0.0646745 0.0964182 0.00856841 0.100976 0.034648
8.6 0.203998 0.0809298 424 0.106637 0.0667431 0.0973615 0.00750789 0.101999 0.0357028
8.7 0.205532 0.0812726 424 0.107481 0.0665216 0.0980506 0.00512442 0.102766 0.0356016
8.8 0.207912 0.0843749 424 0.108864 0.0698513 0.099048 nan 0.103956 0.0373036
8.9 0.209737 0.0837871 424 0.109801 0.0687934 0.0999359 0.00533696 0.104868 0.0368154
9 0.211829 0.0851236 424 0.110966 0.0701019 0.100863 nan 0.105914 0.0374789
9.1 0.214115 0.0871158 424 0.112194 0.0718227 0.101921 nan 0.107058 0.0383765
9.2 0.215812 0.0879288 424 0.113179 0.0723146 0.102633 nan 0.107906 0.038645
9.3 0.217876 0.088885 424 0.114422 0.0734508 0.103454 nan 0.108938 0.0392539
9.4 0.219803 0.0897802 423 0.115525 0.0739367 0.104278 nan 0.109901 0.0395537
9.5 0.22172 0.0910269 423 0.116772 0.0751614 0.104949 nan 0.11086 0.040177
9.6 0.224 0.0914249 423 0.118078 0.0753089 0.105922 nan 0.112 0.0402935
9.7 0.226238 0.0923377 423 0.119272 0.0764128 0.106966 nan 0.113119 0.0408849
9.8 0.228795 0.0945461 424 0.120693 0.0788214 0.108102 nan 0.114397 0.0421414
9.9 0.230336 0.0948889 424 0.121556 0.0790794 0.10878 nan 0.115168 0.0422985
10 0.232198 0.096067 424 0.122516 0.0798346 0.109681 nan 0.116099 0.0427231
10.1 0.235133 0.0991958 423 0.124089 0.083615 0.111044 nan 0.117567 0.0446532
10.2 0.236861 0.0991573 422 0.124771 0.0833918 0.112089 nan 0.11843 0.0445791
10.3 0.239221 0.101047 423 0.126155 0.0854709 0.113066 nan 0.11961 0.0456552
10.4 0.241028 0.103857 423 0.127538 0.0883414 0.113489 nan 0.120514 0.04711
10.5 0.242333 0.102731 423 0.127817 0.0861901 0.114517 nan 0.121167 0.0460534
10.6 0.244218 0.103952 424 0.129122 0.087623 0.115097 nan 0.122109 0.046818
10.7 0.246998 0.107794 423 0.130792 0.0913116 0.116207 nan 0.123499 0.0487249
10.8 0.248307 0.106458 423 0.131378 0.0896437 0.116929 nan 0.124153 0.0479089
10.9 0.250753 0.108861 423 0.132864 0.0919748 0.117889 nan 0.125376 0.0491153
11 0.253134 0.111615 422 0.134238 0.0947347 0.118896 nan 0.126567 0.0505199
11.1 0.254787 0.111041 422 0.13524 0.0936649 0.119547 nan 0.127394 0.049999
11.2 0.256877 0.11289 422 0.136319 0.0954193 0.120558 nan 0.128438 0.0509158
11.3 0.258611 0.112081 422 0.137145 0.0936718 0.121466 nan 0.129306 0.0500776
11.4 0.261107 0.115146 422 0.138683 0.0966573 0.122423 nan 0.130553 0.0516111
11.5 0.262595 0.114497 422 0.139216 0.0950879 0.123379 nan 0.131298 0.0508575
11.6 0.264655 0.116144 421 0.140515 0.0965652 0.12414 nan 0.132328 0.051615
11.7 0.266724 0.117761 421 0.141686 0.0978577 0.125038 nan 0.133362 0.0523144
11.8 0.268721 0.117424 421 0.142663 0.0962674 0.126059 nan 0.134361 0.0515588
11.9 0.270573 0.118847 421 0.143586 0.0974179 0.126987 nan 0.135287 0.0521804
12 0.272613 0.119754 421 0.144597 0.0977584 0.128016 nan 0.136306 0.0523928
12.1 0.275086 0.121981 421 0.146194 0.100089 0.128892 nan 0.137543 0.0536082
12.2 0.277175 0.123605 419 0.147191 0.10086 0.129983 nan 0.138587 0.0540435
12.3 0.279283 0.124709 420 0.148547 0.101857 0.130735 nan 0.139641 0.0545749
12.4 0.281472 0.126025 420 0.149981 0.103215 0.13149 nan 0.140736 0.0553051
12.5 0.283769 0.127654 420 0.151168 0.103906 0.132601 nan 0.141884 0.05571
12.6 0.285629 0.128985 420 0.152261 0.104951 0.133368 nan 0.142814 0.0562705
12.7 0.28823 0.131849 420 0.153857 0.10743 0.134372 nan 0.144115 0.0576076
12.8 0.290118 0.132597 420 0.15479 0.10758 0.135328 nan 0.145059 0.0577071
12.9 0.29297 0.135143 418 0.15718 0.110332 0.135791 nan 0.146485 0.0591228
13 0.294969 0.136386 419 0.158227 0.11117 0.136742 nan 0.147484 0.0596143
13.1 0.296485 0.137256 419 0.159478 0.112012 0.137007 nan 0.148242 0.0600186
13.2 0.29818 0.138505 417 0.160021 0.11277 0.138159 nan 0.14909 0.060423
13.3 0.300043 0.139258 418 0.161355 0.113342 0.138688 nan 0.150021 0.060719
13.4 0.302005 0.142211 417 0.162445 0.116154 0.13956 nan 0.151002 0.0621556
13.5 0.304515 0.144787 417 0.164274 0.118954 0.140241 nan 0.152257 0.0636148
13.6 0.3063 0.147523 417 0.165405 0.121059 0.140895 nan 0.15315 0.0646855
13.7 0.308471 0.149646 416 0.166994 0.122616 0.141477 nan 0.154235 0.0655073
13.8 0.310904 0.151551 415 0.168443 0.12477 0.142461 nan 0.155452 0.0666119
13.9 0.311603 0.152222 416 0.168549 0.124405 0.143054 nan 0.155801 0.0664499
14 0.313973 0.152819 415 0.169922 0.124875 0.14405 nan 0.156986 0.0666688
14.1 0.316148 0.154873 413 0.170892 0.126534 0.145256 nan 0.158074 0.0675402
14.2 0.316517 0.154461 413 0.170334 0.124377 0.146183 nan 0.158259 0.0665309
14.3 0.318538 0.155551 414 0.17152 0.12557 0.147018 nan 0.159269 0.0672011
14.4 0.319926 0.156271 413 0.172877 0.125781 0.147049 nan 0.159963 0.0672828
14.5 0.321897 0.158158 413 0.174206 0.127271 0.147691 nan 0.160949 0.0680972
14.6 0.324493 0.160055 414 0.175299 0.12908 0.149194 nan 0.162246 0.0690797
14.7 0.325618 0.162018 413 0.176108 0.130377 0.14951 nan 0.162809 0.069759
14.8 0.327802 0.164271 412 0.177158 0.132609 0.150644 nan 0.163901 0.0709126
14.9 0.329244 0.165784 412 0.17897 0.134876 0.150274 nan 0.164622 0.0720565
15 0.328119 0.158463 411 0.177183 0.125779 0.150936 nan 0.164059 0.0675434
15.1 0.330101 0.160664 411 0.178322 0.127919 0.151779 nan 0.165051 0.068632
15.2 0.331758 0.163231 410 0.17903 0.129608 0.152728 nan 0.165879 0.0695358
15.3 0.333614 0.164657 410 0.180218 0.131257 0.153396 nan 0.166807 0.070384
15.4 0.335364 0.166902 409 0.181206 0.133546 0.154158 nan 0.167682 0.0715988
15.5 0.337956 0.169623 408 0.182482 0.135641 0.155474 nan 0.168978 0.0726872
15.6 0.339573 0.172283 409 0.183105 0.137124 0.156468 nan 0.169786 0.0735129
15.7 0.341851 0.173796 408 0.184621 0.139013 0.157231 nan 0.170926 0.0744718
15.8 0.343403 0.175672 408 0.185669 0.140419 0.157734 nan 0.171702 0.075225
15.9 0.344596 0.178794 409 0.186019 0.142333 0.158577 nan 0.172298 0.0762809
16 0.347087 0.18054 409 0.186832 0.14387 0.160255 0.0238812 0.173544 0.0771618
16.1 0.349787 0.181754 410 0.188739 0.145342 0.161048 0.00882701 0.174894 0.0778894
16.2 0.351116 0.183462 409 0.190024 0.146581 0.161092 nan 0.175558 0.0784975
16.3 0.353053 0.18444 410 0.191274 0.14754 0.161779 nan 0.176526 0.0790361
16.4 0.355427 0.186156 410 0.192707 0.149439 0.16272 nan 0.177713 0.0800185
16.5 0.357791 0.188095 410 0.194165 0.151431 0.163625 nan 0.178895 0.0810826
16.6 0.360689 0.190268 409 0.195204 0.152293 0.165485 0.0114201 0.180344 0.0816477
16.7 0.363139 0.193354 409 0.196905 0.155333 0.166234 nan 0.18157 0.0832046
16.8 0.364285 0.19561 407 0.197551 0.157101 0.166734 nan 0.182142 0.08412
16.9 0.3671 0.197321 407 0.199187 0.158486 0.167912 nan 0.18355 0.0848947
17 0.368954 0.198112 409 0.200341 0.159088 0.168613 nan 0.184477 0.0852092
17.1 0.371709 0.202663 409 0.201829 0.162891 0.169879 nan 0.185854 0.0871777
17.2 0.374308 0.204423 409 0.203497 0.164049 0.170811 nan 0.187154 0.0878662
17.3 0.376227 0.20484 408 0.204364 0.163921 0.171863 0.0137593 0.188114 0.0878454
17.4 0.37809 0.205706 409 0.205673 0.164813 0.172418 nan 0.189045 0.0882795
17.5 0.378503 0.207519 410 0.206287 0.167031 0.172216 nan 0.189252 0.0893678
17.6 0.381401 0.210508 410 0.207632 0.169913 0.173769 nan 0.190701 0.0908681
17.7 0.383458 0.210825 409 0.209112 0.170027 0.174346 nan 0.191729 0.0909443
17.8 0.387479 0.213303 408 0.211599 0.172319 0.17588 nan 0.193739 0.0921585
17.9 0.388343 0.216391 408 0.21225 0.174641 0.176093 nan 0.194172 0.0933882
18 0.390503 0.219003 408 0.212971 0.176446 0.177533 nan 0.195252 0.0943839
18.1 0.392011 0.220462 408 0.213862 0.177916 0.178149 nan 0.196005 0.095153
18.2 0.394155 0.224153 407 0.216443 0.181315 0.177712 nan 0.197077 0.0967258
18.3 0.39463 0.224414 408 0.217034 0.182009 0.177596 nan 0.197315 0.0971088
18.4 0.397763 0.226811 406 0.218473 0.184986 0.179291 nan 0.198882 0.0986059
18.5 0.399401 0.228048 407 0.219771 0.185332 0.179631 nan 0.199701 0.0988078
18.6 0.400062 0.229211 407 0.220687 0.185063 0.179375 nan 0.200031 0.0987524
18.7 0.404968 0.232691 407 0.22147 0.188228 0.183498 nan 0.202484 0.100538
18.8 0.406135 0.232339 409 0.222571 0.18825 0.183564 nan 0.203067 0.100543
18.9 0.408314 0.233539 408 0.223724 0.188802 0.18459 nan 0.204157 0.100893
19 0.410665 0.236681 408 0.225133 0.190423 0.185532 nan 0.205332 0.101744
19.1 0.412923 0.237824 408 0.226439 0.191529 0.186485 nan 0.206462 0.102293
19.2 0.415664 0.240901 406 0.228151 0.194162 0.187513 nan 0.207832 0.103636
19.3 0.418906 0.242375 406 0.230511 0.19523 0.188395 nan 0.209453 0.104226
19.4 0.420959 0.245778 407 0.231475 0.198173 0.189483 nan 0.210479 0.105768
19.5 0.421583 0.248445 406 0.232797 0.200526 0.188786 nan 0.210791 0.106813
19.6 0.423812 0.25011 406 0.233966 0.201683 0.189846 nan 0.211906 0.107429
19.7 0.426492 0.251478 405 0.234278 0.202141 0.192214 nan 0.213246 0.107818
19.8 0.428896 0.252982 406 0.235346 0.204073 0.19355 nan 0.214448 0.108776
19.9 0.430646 0.253893 405 0.236605 0.203825 0.194041 nan 0.215323 0.108697
20 0.433195 0.256111 403 0.237767 0.204598 0.195428 nan 0.216598 0.109172
20.1 0.43475 0.256442 403 0.238795 0.205557 0.195955 nan 0.217375 0.109664
20.2 0.43592 0.257006 404 0.239405 0.205881 0.196515 nan 0.21796 0.109876
20.3 0.440255 0.26097 402 0.241972 0.208662 0.198283 nan 0.220127 0.111335
20.4 0.441877 0.258854 402 0.242667 0.207634 0.199209 nan 0.220938 0.110778
20.5 0.441212 0.259714 399 0.241891 0.205786 0.199321 nan 0.220606 0.109904
20.6 0.443635 0.260183 398 0.242386 0.204932 0.201249 nan 0.221817 0.109531
20.7 0.443948 0.26111 398 0.242648 0.205365 0.2013 nan 0.221974 0.109783
20.8 0.447802 0.265121 398 0.245592 0.20932 0.20221 nan 0.223901 0.111807
20.9 0.449672 0.264827 398 0.246231 0.209779 0.203441 nan 0.224836 0.112072
21 0.452717 0.267206 396 0.247933 0.213515 0.204784 nan 0.226358 0.113949
21.1 0.454143 0.26826 396 0.248788 0.214747 0.205355 nan 0.227071 0.114587
21.2 0.457138 0.270984 394 0.250302 0.216106 0.206837 nan 0.228569 0.115377
21.3 0.45887 0.272786 395 0.251773 0.218049 0.207097 nan 0.229435 0.116355
21.4 0.460894 0.275027 395 0.252511 0.220796 0.208382 nan 0.230447 0.117781
21.5 0.463676 0.274076 395 0.253868 0.220388 0.209808 nan 0.231838 0.117598
21.6 0.464816 0.275931 396 0.254201 0.220211 0.210615 0.00422485 0.232408 0.117626
21.7 0.468518 0.277864 396 0.256279 0.221724 0.212239 0.00802406 0.234259 0.11846
21.8 0.470227 0.278197 395 0.256573 0.222502 0.213654 0.0306126 0.235114 0.118926
21.9 0.468882 0.273347 394 0.254741 0.21046 0.21414 0.0478591 0.234441 0.112943
22 0.470066 0.274065 396 0.25456 0.210089 0.215506 0.0579946 0.235033 0.112828
22.1 0.47212 0.274635 396 0.255623 0.211488 0.216498 0.0582623 0.23606 0.113554
22.2 0.473279 0.278496 397 0.256176 0.214276 0.217103 0.0614654 0.236639 0.11502
22.3 0.475235 0.281297 396 0.257698 0.216989 0.217537 0.057741 0.237617 0.116402
22.4 0.477826 0.284721 396 0.258535 0.218492 0.21929 0.0682299 0.238913 0.117326
22.5 0.476209 0.279354 393 0.258916 0.216053 0.217294 0.0475552 0.238105 0.115875
22.6 0.48211 0.288627 396 0.260657 0.22051 0.221454 0.0715533 0.241055 0.11844
22.7 0.480464 0.284093 393 0.260796 0.218513 0.219668 0.0556782 0.240232 0.117242
22.8 0.484187 0.285108 394 0.261226 0.218605 0.222962 0.0787735 0.242094 0.117608
22.9 0.486238 0.286701 394 0.261959 0.219234 0.224279 0.0839214 0.243119 0.118028
23 0.487219 0.286453 392 0.264407 0.220838 0.222812 0.0560043 0.24361 0.118498
23.1 0.49178 0.3001 395 0.266736 0.228278 0.225044 0.0643266 0.24589 0.12243
23.2 0.490102 0.293764 393 0.265268 0.224392 0.224834 0.0694157 0.245051 0.120485
23.3 0.498424 0.308808 394 0.270634 0.233151 0.22779 0.0698381 0.249212 0.125129
23.4 0.494889 0.295849 394 0.268488 0.227607 0.226401 0.0649237 0.247445 0.122161
23.5 0.496137 0.297839 393 0.268919 0.228933 0.227218 0.0670056 0.248068 0.122847
23.6 0.503293 0.315696 393 0.272295 0.236325 0.230999 0.0813013 0.251647 0.126903
23.7 0.500673 0.304193 392 0.270661 0.230668 0.230013 0.0779645 0.250337 0.12392
23.8 0.502592 0.303446 391 0.27268 0.231167 0.229912 0.069074 0.251296 0.124143
23.9 0.503983 0.305886 392 0.272269 0.230916 0.231713 0.081353 0.251991 0.124145
24 0.512452 0.322123 390 0.276641 0.238134 0.235812 0.0922668 0.256226 0.128128
24.1 0.510825 0.308585 388 0.275285 0.233424 0.23554 0.087642 0.255412 0.125547
24.2 0.517739 0.325429 390 0.27958 0.242848 0.238159 0.0920649 0.258869 0.130559
24.3 0.520173 0.324436 389 0.280563 0.242995 0.23961 0.0930713 0.260087 0.130639
24.4 0.517305 0.313253 388 0.278151 0.236196 0.239154 0.0973304 0.258652 0.127191
24.5 0.518951 0.316092 388 0.279325 0.238467 0.239626 0.0954379 0.259476 0.128336
24.6 0.522568 0.318778 388 0.280621 0.240339 0.241947 0.102725 0.261284 0.129432
24.7 0.528008 0.331875 387 0.2847 0.245445 0.243309 0.102561 0.264004 0.132225
24.8 0.524972 0.321324 386 0.282349 0.23876 0.242623 0.105977 0.262486 0.12884
24.9 0.527107 0.326057 387 0.283731 0.239377 0.243376 0.112213 0.263553 0.129407
25 0.528426 0.325489 386 0.284147 0.24158 0.244279 0.108951 0.264213 0.130375
25.1 0.530348 0.326918 386 0.285662 0.244649 0.244687 0.106302 0.265174 0.131923
25.2 0.533042 0.330963 385 0.287352 0.246035 0.245691 0.108925 0.266521 0.132766
25.3 0.534752 0.328309 384 0.288292 0.247848 0.24646 0.100849 0.267376 0.133451
25.4 0.527358 0.312535 383 0.283344 0.240324 0.244014 0.101266 0.263679 0.12946
25.5 0.536371 0.336317 383 0.287719 0.247938 0.248651 0.120266 0.268185 0.133908
25.6 0.54367 0.350409 384 0.291861 0.254586 0.251809 0.126348 0.271835 0.137552
25.7 0.541241 0.3409 384 0.290199 0.24932 0.251042 0.12588 0.270621 0.134824
25.8 0.543475 0.344667 383 0.291536 0.251765 0.251939 0.12865 0.271737 0.136187
25.9 0.539324 0.322655 382 0.290127 0.249357 0.249197 0.103748 0.269662 0.134249
26 0.54688 0.347731 382 0.293998 0.258334 0.252882 0.123296 0.27344 0.13942
26.1 0.548262 0.348293 382 0.294806 0.259195 0.253457 0.122886 0.274131 0.139862
26.2 0.550104 0.352259 382 0.295567 0.262342 0.254537 0.126602 0.275052 0.141547
26.3 0.551931 0.353401 382 0.296735 0.263949 0.255196 0.124506 0.275966 0.142327
26.4 0.553449 0.356037 382 0.297504 0.265451 0.255945 0.127335 0.276725 0.143184
26.5 0.554902 0.356379 382 0.298409 0.266081 0.256493 0.126325 0.277451 0.143499
26.6 0.555831 0.359666 383 0.298907 0.268792 0.256924 0.127416 0.277915 0.144902
26.7 0.557385 0.362768 382 0.298648 0.270766 0.258737 0.133582 0.278692 0.145957
26.8 0.559581 0.364235 382 0.299385 0.270751 0.260196 0.139197 0.27979 0.146109
26.9 0.560854 0.362943 382 0.300174 0.268963 0.26068 0.136776 0.280427 0.145157
27 0.563068 0.364059 381 0.301432 0.269987 0.261636 0.136808 0.281534 0.145703
27.1 0.564855 0.364591 383 0.303058 0.271176 0.261797 0.13429 0.282427 0.146326
27.2 0.567588 0.367324 382 0.304875 0.274645 0.262714 0.131916 0.283794 0.148059
27.3 0.568006 0.367991 381 0.304327 0.273222 0.263679 0.13764 0.284003 0.147438
27.4 0.570052 0.369804 381 0.307212 0.276113 0.262841 0.128795 0.285026 0.148865
27.5 0.572289 0.371702 379 0.308032 0.278731 0.264257 0.129493 0.286144 0.150166
27.6 0.573904 0.374767 379 0.308746 0.282197 0.265158 0.130591 0.286952 0.151931
27.7 0.57579 0.378671 380 0.309909 0.284938 0.265882 0.133009 0.287895 0.153426
27.8 0.577296 0.378071 380 0.309221 0.283279 0.268075 0.142012 0.288648 0.152707
27.9 0.57827 0.378429 380 0.311076 0.284911 0.267194 0.136326 0.289135 0.153529
28 0.582077 0.380561 380 0.3133 0.286446 0.268777 0.13504 0.291039 0.15432
28.1 0.583926 0.384364 380 0.314695 0.289743 0.269231 0.133289 0.291963 0.155989
28.2 0.58467 0.386898 379 0.316469 0.29304 0.268201 0.124789 0.292335 0.157572
28.3 0.587535 0.38784 380 0.316776 0.293491 0.270758 0.134108 0.293767 0.157951
28.4 0.592926 0.391018 380 0.319199 0.293806 0.273727 0.138029 0.296463 0.158232
28.5 0.594925 0.392124 380 0.319745 0.293793 0.27518 0.14154 0.297463 0.158291
28.6 0.593768 0.390886 379 0.319546 0.295333 0.274222 0.138762 0.296884 0.159014
28.7 0.597302 0.393268 379 0.32275 0.298022 0.274553 0.131206 0.298651 0.160338
28.8 0.59837 0.393047 379 0.322783 0.295697 0.275588 0.135549 0.299185 0.159251
28.9 0.601028 0.392829 380 0.322855 0.294489 0.278173 0.144545 0.300514 0.158785
29 0.60006 0.390452 379 0.322186 0.294119 0.277874 0.145504 0.30003 0.158601
29.1 0.602625 0.39193 379 0.324292 0.295079 0.278333 0.140844 0.301312 0.159054
29.2 0.601738 0.390412 377 0.325135 0.295542 0.276603 0.133887 0.300869 0.159236
29.3 0.606595 0.394227 378 0.327467 0.296399 0.279127 0.138064 0.303297 0.159816
29.4 0.608401 0.394301 379 0.327752 0.297202 0.28065 0.142307 0.304201 0.160281
29.5 0.610815 0.395929 381 0.330317 0.299276 0.280497 0.136747 0.305407 0.161344
29.6 0.611416 0.392026 379 0.329413 0.295912 0.282003 0.141886 0.305708 0.159661
29.7 0.616106 0.393212 382 0.331683 0.297689 0.284423 0.14894 0.308053 0.160806
29.8 0.611191 0.379251 380 0.330132 0.291042 0.281058 0.135366 0.305595 0.15713
29.9 0.613796 0.381339 379 0.332218 0.293246 0.281578 0.131297 0.306898 0.158232
30 0.615337 0.382569 379 0.33303 0.295665 0.282306 0.132892 0.307668 0.159508
30.1 0.618518 0.385754 379 0.335745 0.299868 0.282773 0.127536 0.309259 0.161628
30.2 0.619809 0.386618 379 0.335667 0.297721 0.284141 0.133737 0.309904 0.160649
30.3 0.6223 0.388126 379 0.337197 0.299557 0.285103 0.133136 0.31115 0.161605
30.4 0.623687 0.392401 379 0.337893 0.302635 0.285794 0.13625 0.311844 0.163251
30.5 0.626516 0.394921 379 0.339244 0.303685 0.287272 0.13994 0.313258 0.163902
30.6 0.628808 0.399279 379 0.340537 0.306391 0.28827 0.143076 0.314404 0.165392
30.7 0.631365 0.400798 378 0.342186 0.308466 0.289179 0.139218 0.315682 0.166374
30.8 0.632997 0.402214 378 0.342463 0.308035 0.290534 0.145445 0.316498 0.166293
30.9 0.634659 0.400427 377 0.342577 0.30729 0.292082 0.148152 0.317329 0.165917
31 0.636952 0.403655 377 0.3443 0.309364 0.292652 0.146299 0.318476 0.166989
31.1 0.639122 0.40677 377 0.345536 0.311256 0.293586 0.146624 0.319561 0.16798
31.2 0.639798 0.409253 376 0.346001 0.314649 0.293797 0.14733 0.319899 0.169722
31.3 0.641877 0.409723 376 0.346402 0.312922 0.295475 0.152999 0.320938 0.16897
31.4 0.645084 0.415792 376 0.348271 0.318209 0.296813 0.154773 0.322542 0.17173
31.5 0.647947 0.422478 375 0.350773 0.324279 0.297174 0.152522 0.323973 0.174858
31.6 0.649327 0.425727 375 0.351481 0.327194 0.297845 0.154461 0.324663 0.176391
31.7 0.650693 0.428858 375 0.351907 0.328199 0.298786 0.159028 0.325347 0.17702
31.8 0.652228 0.427404 375 0.352731 0.327303 0.299497 0.158793 0.326114 0.176581
31.9 0.65391 0.430099 375 0.353746 0.32863 0.300164 0.159989 0.326955 0.17732
32 0.654716 0.432853 375 0.35429 0.332854 0.300426 0.157772 0.327358 0.17938
32.1 0.656645 0.434155 375 0.355748 0.334137 0.300897 0.153464 0.328322 0.179958
32.2 0.65813 0.434442 375 0.356771 0.334004 0.301359 0.152226 0.329065 0.179899
32.3 0.658237 0.433518 374 0.358723 0.333306 0.299514 0.137941 0.329118 0.179372
32.4 0.66002 0.439337 374 0.359863 0.337114 0.300157 0.139615 0.33001 0.181374
32.5 0.661765 0.444362 374 0.360961 0.342002 0.300804 0.140233 0.330882 0.183881
32.6 0.66333 0.442812 375 0.361983 0.340159 0.301346 0.141224 0.331665 0.183034
32.7 0.667439 0.447308 373 0.363454 0.34406 0.303985 0.145677 0.333719 0.185065
32.8 0.669504 0.449924 372 0.364763 0.346736 0.304741 0.144042 0.334752 0.186404
32.9 0.673089 0.45286 371 0.366691 0.349598 0.306397 0.143236 0.336544 0.187853
33 0.671082 0.45561 371 0.365555 0.351936 0.305527 0.143813 0.335541 0.189008
33.1 0.672301 0.454043 371 0.366225 0.350914 0.306075 0.144909 0.33615 0.188547
33.2 0.672859 0.457538 370 0.369169 0.356261 0.30369 0.121244 0.336429 0.190932
33.3 0.673761 0.462352 372 0.367956 0.358905 0.305805 0.140703 0.33688 0.192568
33.4 0.676032 0.46404 372 0.369442 0.362038 0.30659 0.139637 0.338016 0.194168
33.5 0.677995 0.466143 372 0.369969 0.362066 0.308026 0.144765 0.338997 0.194284
33.6 0.676436 0.468324 370 0.369913 0.363665 0.306523 0.133951 0.338218 0.194857
33.7 0.680022 0.47074 369 0.37242 0.366621 0.307602 0.132296 0.340011 0.196416
33.8 0.670522 0.424012 370 0.362008 0.319056 0.308513 0.166257 0.335261 0.172837
33.9 0.670128 0.423913 369 0.363442 0.318894 0.306686 0.154591 0.335064 0.17259
34 0.683521 0.476655 370 0.374163 0.366966 0.309358 0.138561 0.341761 0.196791
34.1 0.674152 0.42851 369 0.36643 0.32333 0.307722 0.151728 0.337076 0.174879
34.2 0.676672 0.428691 369 0.367499 0.323988 0.309174 0.153064 0.338336 0.175239
34.3 0.681884 0.430144 367 0.370054 0.324929 0.311829 0.154519 0.340942 0.175781
34.4 0.68436 0.431287 366 0.37137 0.325979 0.312991 0.15535 0.34218 0.176359
34.5 0.686068 0.4333 366 0.372159 0.327085 0.313909 0.157845 0.343034 0.176995
34.6 0.6878 0.435828 366 0.373715 0.330072 0.314085 0.15543 0.3439 0.178518
34.7 0.689822 0.437906 366 0.374681 0.33101 0.315141 0.157843 0.344911 0.179071
34.8 0.693438 0.439372 365 0.376394 0.332009 0.317045 0.160572 0.346719 0.179668
34.9 0.69524 0.44104 365 0.376857 0.33222 0.318383 0.165291 0.34762 0.179879
35 0.695044 0.44438 366 0.377024 0.335159 0.318021 0.164476 0.347522 0.181358
35.1 0.701464 0.444869 362 0.381023 0.336392 0.32044 0.160935 0.350732 0.182008
35.2 0.703497 0.446864 362 0.38255 0.338878 0.320947 0.158931 0.351749 0.183271
35.3 0.705493 0.449107 362 0.383092 0.339945 0.322402 0.163369 0.352747 0.183896
35.4 0.708013 0.451324 362 0.384651 0.3414 0.323362 0.164447 0.354006 0.184716
35.5 0.710662 0.453099 360 0.384706 0.341359 0.325956 0.170686 0.355331 0.18474
35.6 0.712292 0.454865 360 0.38578 0.342933 0.326512 0.17048 0.356146 0.185566
35.7 0.714709 0.457342 360 0.387456 0.345797 0.327253 0.169739 0.357354 0.187054
35.8 0.719199 0.460659 361 0.387733 0.34481 0.331466 0.188459 0.3596 0.186963
35.9 0.718959 0.460078 360 0.389566 0.347467 0.329393 0.173791 0.35948 0.188048
36 0.722928 0.463456 361 0.390255 0.347602 0.332673 0.187452 0.361464 0.188433
36.1 0.723894 0.464731 362 0.391656 0.349799 0.332237 0.181419 0.361947 0.189452
36.2 0.725704 0.465942 362 0.392157 0.349966 0.333547 0.185901 0.362852 0.189647
36.3 0.728327 0.468912 362 0.393404 0.352068 0.334923 0.188718 0.364163 0.190804
36.4 0.730178 0.470681 362 0.394599 0.353611 0.335578 0.187552 0.365089 0.191581
36.5 0.735146 0.470882 360 0.397758 0.354923 0.337388 0.184731 0.367573 0.192259
36.6 0.737167 0.471958 360 0.398946 0.355262 0.338221 0.18569 0.368584 0.192498
36.7 0.739887 0.474142 362 0.400281 0.356288 0.339607 0.187051 0.369944 0.19307
36.8 0.742625 0.476092 362 0.401906 0.35744 0.340719 0.18863 0.371313 0.193752
36.9 0.745089 0.478668 362 0.403323 0.359919 0.341766 0.189361 0.372545 0.195057
37 0.74812 0.481407 361 0.405605 0.362796 0.342516 0.186357 0.37406 0.196515
37.1 0.749141 0.483939 362 0.405537 0.363019 0.343603 0.192801 0.37457 0.196777
37.2 0.747796 0.481793 360 0.405707 0.362852 0.342089 0.189242 0.373898 0.196676
37.3 0.749856 0.482895 360 0.406948 0.363511 0.342908 0.189284 0.374928 0.197048
37.4 0.750762 0.485264 360 0.407732 0.365545 0.34303 0.188911 0.375381 0.198103
37.5 0.752231 0.48703 360 0.408527 0.366875 0.343704 0.189018 0.376115 0.198789
37.6 0.753783 0.488638 360 0.409436 0.368334 0.344347 0.189384 0.376891 0.199558
37.7 0.75559 0.490888 361 0.410067 0.369791 0.345523 0.192736 0.377795 0.200375
37.8 0.757138 0.492044 361 0.411377 0.371645 0.345761 0.190744 0.378569 0.201316
37.9 0.756532 0.493851 358 0.408854 0.370916 0.347678 0.201076 0.378266 0.20101
38 0.763232 0.496101 355 0.41439 0.374976 0.348841 0.193093 0.381616 0.203093
38.1 0.765471 0.499738 355 0.415597 0.377063 0.349874 0.19489 0.382735 0.204224
38.2 0.766943 0.500564 356 0.417189 0.377998 0.349754 0.194124 0.383472 0.20479
38.3 0.769254 0.503696 355 0.41861 0.380874 0.350645 0.192462 0.384627 0.206221
38.4 0.768 0.504215 355 0.416469 0.378233 0.351531 0.201646 0.384 0.205007
38.5 0.773699 0.508227 355 0.420939 0.383846 0.35276 0.197173 0.386849 0.207909
38.6 0.774065 0.508292 355 0.420538 0.382856 0.353528 0.200386 0.387033 0.207449
38.7 0.774157 0.50973 355 0.419436 0.381731 0.354722 0.206091 0.387079 0.206934
38.8 0.77565 0.513689 353 0.418321 0.382587 0.357329 0.216729 0.387825 0.20751
38.9 0.777151 0.514733 353 0.419376 0.383702 0.357775 0.216222 0.388576 0.208097
39 0.7789 0.515892 353 0.419925 0.384419 0.358975 0.219478 0.38945 0.208543
39.1 0.780106 0.517878 353 0.420496 0.386031 0.35961 0.220406 0.390053 0.209385
39.2 0.785189 0.520951 351 0.422211 0.387584 0.362978 0.226588 0.392595 0.210312
39.3 0.782947 0.520054 354 0.422064 0.386517 0.360883 0.223309 0.391473 0.209772
39.4 0.787307 0.524058 353 0.4243 0.389621 0.363007 0.226766 0.393654 0.211484
39.5 0.789747 0.526717 352 0.425879 0.392417 0.363868 0.22491 0.394873 0.212872
39.6 0.790842 0.527536 353 0.426847 0.392723 0.363995 0.225491 0.395421 0.213108
39.7 0.792879 0.530541 352 0.427257 0.395165 0.365621 0.229263 0.396439 0.214403
39.8 0.795762 0.531629 351 0.428778 0.395686 0.366985 0.229774 0.397881 0.214707
39.9 0.797611 0.533408 352 0.43015 0.396878 0.367462 0.230148 0.398806 0.215386
40 0.797632 0.535136 351 0.42952 0.398368 0.368112 0.231274 0.398816 0.21609
40.1 0.798736 0.537507 351 0.430171 0.400561 0.368566 0.230619 0.399368 0.21718
40.2 0.802914 0.53887 349 0.431438 0.401352 0.371476 0.235949 0.401457 0.217692
40.3 0.802623 0.541834 350 0.431744 0.403848 0.370879 0.235039 0.401312 0.218963
40.4 0.805781 0.541872 350 0.433754 0.404392 0.372027 0.235434 0.402891 0.219323
40.5 0.807699 0.544845 349 0.434245 0.406208 0.373454 0.237817 0.40385 0.22027
40.6 0.812125 0.547826 350 0.43865 0.412013 0.373475 0.231939 0.406063 0.22326
40.7 0.810268 0.548167 348 0.437328 0.409568 0.37294 0.233493 0.405134 0.222034
40.8 0.814335 0.551622 349 0.441737 0.414824 0.372598 0.225162 0.407168 0.224687
40.9 0.814042 0.552423 349 0.441403 0.413989 0.37264 0.22704 0.407021 0.224312
41 0.81491 0.552883 349 0.441653 0.41355 0.373257 0.229839 0.407455 0.224176
41.1 0.814916 0.552449 349 0.441807 0.412799 0.37311 0.228951 0.407458 0.223788
41.2 0.815966 0.552942 350 0.442972 0.413508 0.372994 0.227551 0.407983 0.224181
41.3 0.818166 0.556884 350 0.443645 0.416756 0.374521 0.232037 0.409083 0.225925
41.4 0.819601 0.559171 350 0.445043 0.418021 0.374558 0.230155 0.409801 0.226585
41.5 0.823845 0.562288 348 0.445571 0.419473 0.378274 0.239829 0.411922 0.227486
41.6 0.826828 0.566277 348 0.447012 0.422868 0.379816 0.242986 0.413414 0.229313
41.7 0.827839 0.565945 348 0.446918 0.422349 0.380922 0.246264 0.41392 0.229106
41.8 0.831193 0.56959 348 0.446551 0.425313 0.384642 0.257389 0.415597 0.230776
41.9 0.832311 0.571072 348 0.447249 0.426573 0.385062 0.258201 0.416156 0.231461
42 0.831641 0.569964 348 0.448734 0.425623 0.382907 0.250261 0.415821 0.230905
42.1 0.834037 0.574969 345 0.450702 0.429522 0.383335 0.245809 0.417019 0.232795
42.2 0.836272 0.575115 344 0.451372 0.430517 0.384901 0.247518 0.418136 0.233312
42.3 0.838036 0.578462 344 0.452364 0.433115 0.385672 0.249066 0.419018 0.234694
42.4 0.839875 0.579181 344 0.452441 0.431858 0.387434 0.256071 0.419937 0.234237
42.5 0.842084 0.580002 344 0.453007 0.432226 0.389077 0.26145 0.421042 0.234574
42.6 0.843673 0.581456 344 0.454485 0.434153 0.389188 0.258214 0.421837 0.235505
42.7 0.845818 0.583844 344 0.455515 0.436309 0.390304 0.259054 0.422909 0.236621
42.8 0.850186 0.582925 342 0.457697 0.437038 0.39249 0.260584 0.425093 0.237067
42.9 0.853234 0.588018 342 0.458763 0.440654 0.394471 0.268006 0.426617 0.239124
43 0.853635 0.589025 343 0.4583 0.440401 0.395336 0.272459 0.426818 0.239094
43.1 0.856064 0.592088 342 0.459334 0.443029 0.396731 0.274391 0.428032 0.240474
43.2 0.857481 0.592608 343 0.460259 0.442082 0.397223 0.277719 0.428741 0.240169
43.3 0.860032 0.592216 342 0.462028 0.443404 0.398004 0.273951 0.430016 0.240752
43.4 0.863128 0.593189 340 0.463948 0.445822 0.39918 0.270656 0.431564 0.241891
43.5 0.866637 0.597961 340 0.464653 0.4486 0.401984 0.283001 0.433318 0.243661
43.6 0.868412 0.600519 340 0.465567 0.449732 0.402844 0.286163 0.434206 0.244368
43.7 0.867477 0.599448 342 0.465469 0.448248 0.402008 0.287463 0.433738 0.243721
43.8 0.870695 0.600833 342 0.467341 0.449038 0.403354 0.289659 0.435347 0.244253
43.9 0.870209 0.60016 342 0.466243 0.448803 0.403967 0.289651 0.435105 0.244027
44 0.874956 0.60341 340 0.467571 0.449634 0.407385 0.298934 0.437478 0.24472
44.1 0.875525 0.609667 340 0.468714 0.450771 0.406811 0.303225 0.437762 0.245575
44.2 0.877838 0.609181 339 0.470578 0.452847 0.407261 0.298027 0.438919 0.246492
44.3 0.881766 0.620135 338 0.471899 0.456828 0.409867 0.318772 0.440883 0.249294
44.4 0.881606 0.617086 338 0.471553 0.458205 0.410053 0.310316 0.440803 0.249592
44.5 0.884669 0.622326 338 0.473137 0.458003 0.411532 0.321517 0.442335 0.249986
44.6 0.888608 0.623083 337 0.474874 0.458953 0.413734 0.321856 0.444304 0.250464
44.7 0.891137 0.626241 337 0.475957 0.460443 0.415179 0.326545 0.445568 0.251399
44.8 0.892076 0.623903 337 0.476774 0.463418 0.415302 0.318145 0.446038 0.252572
44.9 0.892568 0.627643 338 0.476151 0.464334 0.416418 0.326109 0.446284 0.25327
45 0.895468 0.62993 337 0.477642 0.464806 0.417827 0.32842 0.447734 0.253622
45.1 0.895691 0.626688 337 0.478843 0.465669 0.416847 0.315492 0.447845 0.253631
45.2 0.897603 0.628162 337 0.478833 0.465842 0.418769 0.323091 0.448801 0.253934
45.3 0.901354 0.633694 336 0.47971 0.467897 0.421644 0.333449 0.450677 0.255305
45.4 0.903419 0.638742 337 0.479666 0.467752 0.423753 0.347615 0.45171 0.255737
45.5 0.904521 0.639922 338 0.479414 0.468721 0.425107 0.351706 0.452261 0.256315
45.6 0.911058 0.64061 337 0.48387 0.470594 0.427188 0.348358 0.455529 0.257263
45.7 0.914646 0.64672 337 0.485201 0.473655 0.429445 0.359751 0.457323 0.25926
45.8 0.915811 0.645516 337 0.486438 0.474224 0.429373 0.354382 0.457906 0.259384
45.9 0.915634 0.648595 338 0.485653 0.47568 0.429981 0.359262 0.457817 0.260249
46 0.91791 0.647975 337 0.486514 0.476889 0.431397 0.354886 0.458955 0.260634
46.1 0.92027 0.648422 336 0.488218 0.478231 0.432052 0.352633 0.460135 0.261274
46.2 0.921643 0.652162 336 0.488209 0.479384 0.433434 0.361146 0.460821 0.262155
46.3 0.924522 0.655592 337 0.48903 0.479027 0.435492 0.368992 0.462261 0.262269
46.4 0.925807 0.6584 337 0.489797 0.481158 0.43601 0.37212 0.462904 0.263494
46.5 0.928741 0.664439 337 0.491538 0.485389 0.437204 0.37837 0.464371 0.265934
46.6 0.931365 0.6664 337 0.492457 0.484525 0.438909 0.382123 0.465683 0.265637
46.7 0.934008 0.670222 337 0.492712 0.484603 0.441296 0.393358 0.467004 0.266082
46.8 0.939098 0.673734 335 0.496182 0.486724 0.442916 0.394736 0.469549 0.267323
46.9 0.941271 0.678391 335 0.497155 0.490173 0.444117 0.398935 0.470636 0.269235
47 0.941379 0.679677 335 0.497607 0.493204 0.443771 0.396763 0.470689 0.270694
47.1 0.944337 0.685558 335 0.498518 0.495425 0.445819 0.407479 0.472168 0.272246
47.2 0.945531 0.685536 334 0.498784 0.497583 0.446747 0.404681 0.472765 0.273164
47.3 0.94828 0.691222 334 0.500076 0.500562 0.448204 0.411191 0.47414 0.274955
47.4 0.950714 0.694062 333 0.500684 0.500761 0.45003 0.417283 0.475357 0.27528
47.5 0.951903 0.692397 334 0.501685 0.50214 0.450219 0.412428 0.475952 0.27579
47.6 0.957545 0.695442 331 0.50338 0.503819 0.454165 0.418964 0.478772 0.27683
47.7 0.958005 0.690812 331 0.504074 0.505997 0.453931 0.406898 0.479003 0.277407
47.8 0.959271 0.693576 332 0.505227 0.508687 0.454044 0.407534 0.479635 0.278842
47.9 0.963217 0.694351 332 0.506933 0.508155 0.456284 0.410389 0.481609 0.278691
48 0.967243 0.701654 331 0.508365 0.509754 0.458878 0.421376 0.483621 0.279952
48.1 0.970677 0.705026 330 0.510318 0.513176 0.460359 0.423674 0.485338 0.281806
48.2 0.972553 0.702996 330 0.51146 0.513719 0.461094 0.418777 0.486277 0.281875
48.3 0.975878 0.708058 329 0.512613 0.514968 0.463265 0.427737 0.487939 0.282874
48.4 0.977233 0.707265 331 0.512605 0.515334 0.464628 0.427264 0.488616 0.282964
48.5 0.980082 0.709403 330 0.514465 0.517004 0.465617 0.426847 0.490041 0.283834
48.6 0.981715 0.709759 329 0.515703 0.519005 0.466011 0.424181 0.490857 0.28476
48.7 0.983568 0.712783 330 0.516834 0.519332 0.466734 0.43056 0.491784 0.285249
48.8 0.984897 0.711517 330 0.517849 0.520414 0.467048 0.425376 0.492448 0.285589
48.9 0.987166 0.713111 329 0.518381 0.521484 0.468785 0.427623 0.493583 0.28617
49 0.990917 0.719787 328 0.519085 0.522059 0.471832 0.440189 0.495459 0.286934
49.1 0.996167 0.721075 327 0.522005 0.525135 0.474162 0.439537 0.498083 0.288486
49.2 1.0037 0.738138 329 0.522021 0.525469 0.481677 0.472399 0.501849 0.289852
49.3 1.00414 0.738525 330 0.521441 0.525656 0.482696 0.474822 0.502069 0.289982
49.4 1.00963 0.741325 328 0.524861 0.529508 0.484766 0.474775 0.504814 0.291987
49.5 1.00829 0.744113 329 0.523873 0.530675 0.484414 0.478031 0.504143 0.292693
49.6 1.01418 0.745855 327 0.527944 0.533035 0.486237 0.476837 0.50709 0.293943
49.7 1.00497 0.732013 327 0.527155 0.533068 0.477813 0.445609 0.502484 0.292842
49.8 1.00697 0.732757 327 0.527921 0.532743 0.479047 0.447089 0.503484 0.29273
49.9 1.00791 0.734708 328 0.527859 0.534656 0.480047 0.447888 0.503953 0.293671
50 1.01112 0.736835 327 0.530389 0.536963 0.480735 0.446401 0.505562 0.29486
50.1 1.02112 0.753039 328 0.53157 0.538033 0.489546 0.478435 0.510558 0.296551
50.2 1.02287 0.756139 329 0.531328 0.538169 0.491542 0.488198 0.511435 0.296982
50.3 1.02444 0.755909 329 0.532006 0.539172 0.492433 0.488639 0.51222 0.297497
50.4 1.02726 0.758152 328 0.533375 0.541743 0.493889 0.491396 0.513632 0.298918
50.5 1.02214 0.747044 326 0.534947 0.54403 0.487191 0.461138 0.511069 0.29902
50.6 1.02309 0.750225 326 0.534135 0.546766 0.488959 0.463875 0.511547 0.300385
50.7 1.02762 0.754215 325 0.536675 0.549788 0.490948 0.467284 0.513811 0.302099
50.8 1.02951 0.755971 325 0.537469 0.551304 0.492041 0.468496 0.514755 0.302903
50.9 1.03376 0.757597 324 0.539313 0.552278 0.494448 0.472336 0.51688 0.303555
51 1.0346 0.75825 324 0.540064 0.554044 0.494534 0.471053 0.517299 0.304413
51.1 1.03637 0.759968 324 0.540947 0.554324 0.495421 0.472349 0.518184 0.304619
51.2 1.03713 0.763097 325 0.540806 0.556395 0.496321 0.475819 0.518564 0.305768
51.3 1.04121 0.766116 324 0.543931 0.560037 0.497274 0.476023 0.520603 0.307723
51.4 1.05142 0.781935 325 0.544863 0.560305 0.506555 0.508323 0.525709 0.309015
51.5 1.04412 0.768947 324 0.544749 0.55984 0.499368 0.479445 0.522059 0.307728
51.6 1.04705 0.772499 324 0.547008 0.564905 0.50004 0.479607 0.523524 0.310358
51.7 1.0491 0.775357 324 0.548646 0.569314 0.500449 0.478466 0.524548 0.312577
51.8 1.05106 0.777711 324 0.549466 0.569445 0.501592 0.479877 0.525529 0.312698
51.9 1.05356 0.781251 324 0.550323 0.570501 0.503234 0.484216 0.526779 0.313399
52 1.05557 0.784008 324 0.551279 0.57375 0.504295 0.48589 0.527787 0.315103
52.1 1.05683 0.785901 324 0.551816 0.574009 0.50501 0.488678 0.528413 0.31536
52.2 1.05782 0.785559 324 0.552597 0.573684 0.505227 0.486289 0.528912 0.315115
52.3 1.05898 0.786423 324 0.553298 0.574096 0.505684 0.486177 0.529491 0.31533
52.4 1.06047 0.791076 323 0.556523 0.577527 0.503943 0.481489 0.530233 0.317085
52.5 1.06324 0.795656 323 0.558125 0.582636 0.505113 0.483781 0.531619 0.319778
52.6 1.06621 0.800638 323 0.560026 0.588587 0.506184 0.484075 0.533105 0.322819
52.7 1.06842 0.801067 323 0.561171 0.586667 0.507245 0.486206 0.534208 0.32197
52.8 1.06988 0.80443 323 0.562228 0.590284 0.507656 0.485655 0.534942 0.32379
52.9 1.07232 0.807262 323 0.563615 0.593798 0.508704 0.486302 0.536159 0.325601
53 1.07495 0.809134 323 0.565129 0.59556 0.509823 0.486927 0.537476 0.32654
53.1 1.07821 0.813735 323 0.566736 0.59957 0.511472 0.489172 0.539104 0.328658
53.2 1.0798 0.813733 323 0.567725 0.599575 0.512073 0.489955 0.539899 0.328721
53.3 1.08127 0.815901 323 0.568755 0.602531 0.51252 0.489745 0.540637 0.330224
53.4 1.08292 0.815658 323 0.569449 0.600745 0.513472 0.490797 0.54146 0.329372
53.5 1.08478 0.818257 323 0.5706 0.603359 0.514182 0.491422 0.542391 0.330736
53.6 1.0875 0.822291 323 0.571618 0.605874 0.515883 0.496311 0.54375 0.332196
53.7 1.08833 0.824302 323 0.572487 0.608569 0.515845 0.49424 0.544166 0.333495
53.8 1.08875 0.827725 322 0.575026 0.610756 0.51372 0.489483 0.544373 0.334608
53.9 1.09099 0.830579 322 0.576334 0.613417 0.514657 0.491027 0.545496 0.336037
54 1.09221 0.829731 322 0.576593 0.612294 0.515617 0.492308 0.546105 0.335503
54.1 1.09486 0.833536 322 0.577832 0.616004 0.517024 0.49398 0.547428 0.337435
54.2 1.09722 0.8376 322 0.579087 0.619054 0.518134 0.496589 0.54861 0.339096
54.3 1.09895 0.839492 322 0.580817 0.620456 0.518134 0.49515 0.549475 0.339825
54.4 1.10048 0.84266 322 0.582056 0.624882 0.518427 0.493969 0.550242 0.342036
54.5 1.09897 0.84526 321 0.583788 0.628146 0.515183 0.484563 0.549485 0.343487
54.6 1.10589 0.848329 322 0.584254 0.628585 0.521633 0.500297 0.552943 0.344147
54.7 1.10753 0.847798 320 0.588256 0.630376 0.519277 0.487841 0.553766 0.3448
54.8 1.11024 0.851523 320 0.59017 0.635338 0.520075 0.487341 0.555122 0.347325
54.9 1.11146 0.850951 320 0.590845 0.635167 0.52062 0.487045 0.555732 0.347237
55 1.11649 0.854546 321 0.590087 0.636924 0.526406 0.502939 0.558247 0.348525
55.1 1.11586 0.85568 320 0.592753 0.637988 0.523109 0.492426 0.557931 0.348879
55.2 1.11386 0.854209 319 0.591518 0.636972 0.522345 0.493831 0.556932 0.348404
55.3 1.1166 0.858181 319 0.59284 0.640555 0.523756 0.495925 0.558298 0.350296
55.4 1.11877 0.858862 319 0.593566 0.640978 0.5252 0.496908 0.559383 0.350523
55.5 1.12341 0.859472 318 0.596011 0.641738 0.527396 0.498119 0.561703 0.350986
55.6 1.12605 0.861402 318 0.597406 0.644094 0.528646 0.497928 0.563026 0.352172
55.7 1.12577 0.866021 319 0.597507 0.647997 0.528261 0.498143 0.562884 0.354157
55.8 1.12945 0.870106 318 0.599202 0.649433 0.530244 0.502359 0.564723 0.355066
55.9 1.12327 0.848543 316 0.589635 0.615257 0.533632 0.520194 0.561633 0.338128
56 1.13392 0.871921 318 0.601318 0.650346 0.532604 0.50498 0.566961 0.355645
56.1 1.13517 0.872961 318 0.602039 0.651142 0.533126 0.506597 0.567583 0.356132
56.2 1.1398 0.872596 317 0.604609 0.650886 0.535186 0.506858 0.569898 0.356058
56.3 1.13243 0.85772 316 0.594503 0.621882 0.537925 0.527928 0.566214 0.341861
56.4 1.13454 0.859753 316 0.595541 0.62338 0.538997 0.529487 0.567269 0.342688
56.5 1.14723 0.882921 317 0.608401 0.65862 0.538834 0.515036 0.573617 0.360333
56.6 1.14949 0.883783 317 0.608815 0.6574 0.540671 0.519976 0.574743 0.359886
56.7 1.15098 0.888081 317 0.609621 0.660712 0.541364 0.521087 0.575492 0.361604
56.8 1.15311 0.891241 317 0.610899 0.662297 0.542213 0.523703 0.576556 0.362547
56.9 1.15408 0.892282 316 0.609824 0.661933 0.544258 0.52809 0.577041 0.362413
57 1.16004 0.896204 317 0.609819 0.664753 0.550219 0.54188 0.580019 0.364186
57.1 1.16301 0.900978 317 0.611492 0.669021 0.551521 0.543005 0.581506 0.3664
57.2 1.1656 0.903383 316 0.613088 0.669415 0.552513 0.545552 0.5828 0.366755
57.3 1.16846 0.905837 316 0.614474 0.670531 0.553985 0.54885 0.584229 0.367473
57.4 1.16982 0.906259 316 0.615347 0.670236 0.554477 0.549103 0.584912 0.36736
57.5 1.1694 0.909819 315 0.618707 0.675672 0.550695 0.536298 0.584701 0.369837
57.6 1.17364 0.908708 316 0.618224 0.673968 0.555418 0.546564 0.586821 0.369215
57.7 1.17644 0.913424 316 0.619371 0.677765 0.557068 0.55075 0.58822 0.371293
57.8 1.17778 0.912589 316 0.620021 0.678793 0.557764 0.549266 0.588892 0.371738
57.9 1.1792 0.912545 316 0.620926 0.67848 0.558277 0.548581 0.589601 0.371573
58 1.18391 0.916902 315 0.623653 0.679723 0.560259 0.551317 0.591956 0.372374
58.1 1.18547 0.917993 315 0.624204 0.67818 0.561268 0.555374 0.592736 0.371776
58.2 1.17976 0.909001 314 0.622613 0.680266 0.557152 0.547942 0.589882 0.37258
58.3 1.18309 0.914246 314 0.624048 0.683983 0.559039 0.552064 0.591543 0.374619
58.4 1.18595 0.91815 314 0.625382 0.686106 0.560572 0.556439 0.592977 0.375885
58.5 1.18772 0.920375 314 0.626604 0.688276 0.56112 0.5577 0.593862 0.377069
58.6 1.1905 0.922047 314 0.628033 0.690195 0.56247 0.558772 0.595252 0.378091
58.7 1.19575 0.925571 313 0.631225 0.693023 0.564528 0.559794 0.597876 0.379624
58.8 1.19724 0.927223 313 0.632003 0.694729 0.565238 0.560555 0.598621 0.380521
58.9 1.1987 0.929886 313 0.632944 0.697124 0.56576 0.562321 0.599352 0.381827
59 1.2012 0.93301 313 0.634214 0.700425 0.566984 0.563895 0.600599 0.383561
59.1 1.20683 0.931762 312 0.636792 0.698815 0.570039 0.56664 0.603415 0.382877
59.2 1.20933 0.935121 312 0.638089 0.701245 0.571237 0.569197 0.604663 0.384225
59.3 1.21063 0.935815 312 0.638499 0.701402 0.572126 0.572631 0.605313 0.384446
59.4 1.21314 0.939837 312 0.639447 0.704406 0.573695 0.577281 0.606571 0.386144
59.5 1.2141 0.941332 312 0.639334 0.702755 0.574768 0.582905 0.607051 0.385529
59.6 1.21814 0.942779 311 0.641151 0.704648 0.576994 0.582459 0.609072 0.386445
59.7 1.22031 0.944532 311 0.642288 0.706709 0.578025 0.583247 0.610156 0.387524
59.8 1.21932 0.944435 312 0.642186 0.706018 0.57713 0.583102 0.609658 0.387208
59.9 1.22262 0.94841 310 0.64633 0.70747 0.576294 0.579571 0.611312 0.388024
60 1.21468 0.92882 310 0.633244 0.678408 0.58144 0.603794 0.607342 0.373734
60.1 1.2136 0.931121 309 0.635501 0.679305 0.578096 0.597188 0.606798 0.374135
60.2 1.21823 0.932029 310 0.634905 0.680363 0.58333 0.607125 0.609117 0.374871
60.3 1.21993 0.933088 310 0.636111 0.682504 0.583817 0.605687 0.609964 0.375909
60.4 1.22233 0.934528 310 0.636975 0.684032 0.585359 0.606927 0.611167 0.376706
60.5 1.22441 0.937635 310 0.637478 0.68552 0.586933 0.611811 0.612205 0.37764
60.6 1.23031 0.939574 309 0.640387 0.688036 0.589928 0.614151 0.615157 0.379021
60.7 1.23617 0.940519 308 0.64305 0.689412 0.593124 0.616883 0.618087 0.379828
60.8 1.23822 0.94274 308 0.643728 0.690628 0.594489 0.61991 0.619108 0.380555
60.9 1.24003 0.944883 308 0.644932 0.6923 0.595096 0.619887 0.620014 0.381422
61 1.24225 0.946613 308 0.646164 0.695138 0.596091 0.618718 0.621127 0.3828
61.1 1.24428 0.949235 308 0.647246 0.696271 0.597034 0.6213 0.62214 0.383504
61.2 1.24504 0.951532 308 0.647237 0.697543 0.597807 0.623792 0.622522 0.384225
61.3 1.24593 0.957235 307 0.650509 0.700503 0.595421 0.620795 0.622965 0.385837
61.4 1.24848 0.959681 307 0.651455 0.701578 0.597021 0.625316 0.624238 0.386568
61.5 1.25222 0.960179 308 0.650456 0.702816 0.601769 0.633536 0.626112 0.387318
61.6 1.24886 0.964671 308 0.651838 0.705117 0.597026 0.62665 0.624432 0.388422
61.7 1.2545 0.967417 307 0.654656 0.707285 0.599844 0.629548 0.62725 0.389659
61.8 1.25807 0.968811 307 0.653118 0.709438 0.604953 0.637873 0.629036 0.390828
61.9 1.25686 0.972612 305 0.656752 0.712132 0.600112 0.627961 0.628432 0.3921
62 1.26011 0.973557 306 0.65557 0.714349 0.604535 0.636291 0.630053 0.393349
62.1 1.26244 0.976037 306 0.656172 0.715219 0.606263 0.640547 0.631218 0.393943
62.2 1.26644 0.980502 305 0.657876 0.718574 0.608562 0.644211 0.633219 0.39578
62.3 1.26935 0.984159 305 0.659204 0.721585 0.610141 0.647275 0.634673 0.397429
62.4 1.27077 0.985668 305 0.660205 0.723261 0.610564 0.646958 0.635385 0.398283
62.5 1.27552 0.98798 304 0.663046 0.726606 0.612471 0.64624 0.637758 0.399974
62.6 1.27785 0.991583 304 0.664035 0.72938 0.613814 0.648646 0.638924 0.401466
62.7 1.27998 0.994625 304 0.665064 0.732141 0.614915 0.650229 0.63999 0.402926
62.8 1.28196 0.996602 304 0.665776 0.732631 0.616186 0.653206 0.640981 0.403294
62.9 1.28238 0.995523 305 0.665573 0.732654 0.616805 0.652276 0.641189 0.403221
63 1.2836 0.997913 305 0.666045 0.73369 0.617551 0.655405 0.641798 0.403882
63.1 1.2838 1.00079 304 0.669609 0.735899 0.614192 0.647205 0.6419 0.404919
63.2 1.28575 1.00171 304 0.670553 0.737282 0.615202 0.647301 0.642877 0.405616
63.3 1.28722 1.00459 304 0.670859 0.738905 0.616357 0.651357 0.643608 0.406588
63.4 1.29006 1.00829 304 0.671418 0.741009 0.618645 0.657429 0.645032 0.40786
63.5 1.29273 1.01306 304 0.672387 0.743139 0.620341 0.66336 0.646364 0.409186
63.6 1.28598 1.00335 303 0.665765 0.733027 0.620212 0.67527 0.642989 0.404398
63.7 1.29687 1.01541 304 0.676771 0.753056 0.620097 0.66352 0.648434 0.414383
63.8 1.28968 1.00673 303 0.667936 0.735685 0.62174 0.677578 0.644838 0.405878
63.9 1.29026 1.00775 303 0.667954 0.737601 0.622309 0.677289 0.645131 0.406796
64 1.2925 1.00946 303 0.668896 0.739506 0.623602 0.678678 0.646249 0.407805
64.1 1.29506 1.01152 303 0.670094 0.741244 0.624968 0.680632 0.647531 0.408768
64.2 1.2968 1.01452 302 0.671037 0.743935 0.625763 0.683313 0.6484 0.410256
64.3 1.29908 1.01983 301 0.669948 0.746222 0.62913 0.69174 0.649539 0.411614
64.4 1.3012 1.01865 302 0.671719 0.747081 0.629478 0.687799 0.650598 0.411917
64.5 1.30222 1.0201 302 0.672636 0.748424 0.629585 0.687909 0.65111 0.412634
64.6 1.30369 1.02013 303 0.675284 0.749946 0.628403 0.685153 0.651844 0.413441
64.7 1.30228 1.02615 300 0.67544 0.753978 0.62684 0.683645 0.65114 0.415461
64.8 1.30738 1.0272 302 0.676533 0.754815 0.63085 0.693759 0.653692 0.416254
64.9 1.31081 1.03015 302 0.67764 0.75625 0.633168 0.699221 0.655404 0.417192
65 1.31347 1.03236 302 0.678811 0.757926 0.634654 0.701336 0.656733 0.418125
65.1 1.31612 1.03677 300 0.679159 0.76188 0.63696 0.704249 0.65806 0.420161
65.2 1.31449 1.0377 299 0.682737 0.764492 0.631756 0.690594 0.657247 0.421196
65.3 1.31722 1.04238 298 0.681908 0.766759 0.635313 0.69826 0.65861 0.422509
65.4 1.31997 1.04333 299 0.684722 0.76802 0.635248 0.698331 0.659985 0.423282
65.5 1.32244 1.04607 299 0.685715 0.769857 0.636729 0.702096 0.661222 0.424369
65.6 1.3243 1.0498 298 0.684729 0.772271 0.639572 0.707736 0.662151 0.425681
65.7 1.32941 1.04978 299 0.688786 0.773273 0.64062 0.706797 0.664703 0.426284
65.8 1.3275 1.05137 299 0.688655 0.77544 0.638845 0.705294 0.66375 0.427367
65.9 1.32919 1.0549 298 0.687722 0.777876 0.641465 0.709943 0.664593 0.428653
66 1.33398 1.05785 297 0.689254 0.780775 0.644727 0.713866 0.66699 0.430225
66.1 1.33333 1.05975 298 0.689481 0.781489 0.643844 0.714914 0.666663 0.430685
66.2 1.33589 1.06275 298 0.69065 0.783363 0.645236 0.718712 0.667943 0.431806
66.3 1.338 1.06309 299 0.691748 0.783288 0.646247 0.719096 0.668998 0.431795
66.4 1.34121 1.06658 299 0.693637 0.785537 0.647577 0.722008 0.670607 0.433096
66.5 1.34115 1.06916 298 0.693869 0.788426 0.647285 0.721815 0.670577 0.434555
66.6 1.34881 1.07131 298 0.697384 0.78937 0.651427 0.72639 0.674405 0.435238
66.7 1.34983 1.07433 297 0.698233 0.792948 0.651601 0.726964 0.674917 0.437089
66.8 1.35123 1.07603 297 0.698864 0.794569 0.652365 0.728446 0.675615 0.43797
66.9 1.35363 1.07942 297 0.699836 0.796102 0.653793 0.733013 0.676814 0.438947
67 1.35773 1.0831 296 0.701032 0.799132 0.656702 0.737248 0.678867 0.440601
67.1 1.36139 1.08304 297 0.704034 0.800493 0.657354 0.734661 0.680694 0.441266
67.2 1.36243 1.08794 296 0.701992 0.802184 0.660434 0.742137 0.681213 0.442252
67.3 1.36252 1.0907 296 0.702583 0.804167 0.65994 0.744004 0.681261 0.443387
67.4 1.36494 1.09134 297 0.703988 0.804562 0.660949 0.743915 0.682468 0.443602
67.5 1.36665 1.09333 297 0.70455 0.805699 0.662101 0.746409 0.683326 0.444271
67.6 1.37007 1.09731 295 0.705566 0.810285 0.664508 0.749373 0.685037 0.446653
67.7 1.37241 1.10164 294 0.706454 0.813591 0.665953 0.752276 0.686204 0.44843
67.8 1.37312 1.10138 294 0.707172 0.814918 0.665949 0.750333 0.68656 0.44903
67.9 1.37581 1.10622 293 0.708511 0.818034 0.6673 0.754625 0.687906 0.450808
68 1.37869 1.10817 293 0.710073 0.819752 0.668612 0.75592 0.689343 0.451747
68.1 1.38008 1.10883 293 0.711153 0.821317 0.668931 0.755112 0.690042 0.452526
68.2 1.38337 1.11158 293 0.713106 0.823318 0.670264 0.756285 0.691685 0.453618
68.3 1.37868 1.11025 292 0.716298 0.825336 0.662381 0.734669 0.68934 0.454053
68.4 1.38005 1.11121 292 0.717112 0.827561 0.662935 0.733574 0.690024 0.455126
68.5 1.38149 1.11179 292 0.718309 0.828943 0.663185 0.732652 0.690747 0.455819
68.6 1.38361 1.11364 292 0.719711 0.83065 0.663903 0.732519 0.691807 0.456701
68.7 1.38495 1.11414 292 0.721194 0.832298 0.663754 0.729392 0.692474 0.45745
68.8 1.38683 1.11544 292 0.722773 0.834532 0.664059 0.727473 0.693416 0.458535
68.9 1.38959 1.11813 292 0.72438 0.836764 0.665215 0.728384 0.694797 0.459723
69 1.39159 1.1197 292 0.725403 0.838483 0.66619 0.729735 0.695796 0.460655
69.1 1.39381 1.12285 292 0.727088 0.841131 0.666723 0.730258 0.696905 0.462063
69.2 1.39771 1.12659 291 0.730915 0.844071 0.666797 0.728216 0.698856 0.463618
69.3 1.40097 1.1257 293 0.731492 0.844179 0.669474 0.729668 0.700483 0.463651
69.4 1.40284 1.12818 293 0.732974 0.846273 0.669865 0.728719 0.701419 0.464707
69.5 1.40419 1.13065 293 0.733974 0.84768 0.670217 0.730871 0.702096 0.465548
69.6 1.4097 1.13483 291 0.738119 0.851039 0.671585 0.731145 0.704852 0.467384
69.7 1.41292 1.1387 291 0.739649 0.853508 0.673267 0.734725 0.706458 0.468793
69.8 1.41576 1.14299 291 0.740901 0.855819 0.674858 0.738307 0.707879 0.470113
69.9 1.41722 1.14313 291 0.741609 0.857132 0.675608 0.737091 0.708609 0.470711
70 1.41918 1.14638 291 0.742508 0.859615 0.676671 0.739658 0.70959 0.472075
70.1 1.42005 1.14742 291 0.743351 0.861519 0.676699 0.73754 0.710025 0.472964
70.2 1.42122 1.14922 291 0.744359 0.863635 0.676866 0.736968 0.710612 0.474036
70.3 1.42287 1.15226 291 0.745243 0.865152 0.67763 0.739399 0.711437 0.474922
70.4 1.42609 1.15672 291 0.746912 0.867598 0.679173 0.74323 0.713043 0.476345
70.5 1.42404 1.15833 290 0.742619 0.865539 0.68142 0.752331 0.712019 0.475451
70.6 1.42641 1.15957 290 0.743878 0.867388 0.682534 0.752911 0.713206 0.476416
70.7 1.4284 1.1607 290 0.744906 0.869389 0.683492 0.75199 0.714199 0.477378
70.8 1.43108 1.16343 290 0.746799 0.872304 0.68428 0.750971 0.71554 0.478843
70.9 1.4338 1.16756 290 0.748542 0.874849 0.685253 0.753675 0.716898 0.480289
71 1.42865 1.16618 289 0.744024 0.873866 0.684625 0.759779 0.714324 0.479907
71.1 1.43106 1.17046 289 0.744599 0.87575 0.686463 0.765041 0.715531 0.481055
71.2 1.43348 1.17227 289 0.745774 0.87735 0.687703 0.766518 0.716739 0.481929
71.3 1.43418 1.17308 289 0.746544 0.878983 0.68764 0.765167 0.717092 0.482719
71.4 1.43515 1.17344 289 0.746779 0.880111 0.688368 0.766088 0.717574 0.483307
71.5 1.43684 1.17516 289 0.747826 0.88248 0.689017 0.76566 0.718422 0.484492
71.6 1.43958 1.17741 289 0.748971 0.884182 0.690607 0.769213 0.719789 0.485504
71.7 1.44188 1.17996 289 0.749959 0.886298 0.691919 0.771695 0.720939 0.486673
71.8 1.43983 1.18206 288 0.74676 0.886888 0.693074 0.77843 0.719917 0.487098
71.9 1.44119 1.1817 288 0.748353 0.888865 0.692842 0.774066 0.720597 0.487957
72 1.44395 1.1869 288 0.749834 0.891626 0.694119 0.778676 0.721977 0.48958
72.1 1.44516 1.189 288 0.750614 0.893634 0.694544 0.779825 0.722579 0.490659
72.2 1.44694 1.19069 288 0.751535 0.895151 0.695405 0.779961 0.72347 0.491431
72.3 1.45446 1.19615 287 0.754742 0.898382 0.699714 0.787486 0.727228 0.493382
72.4 1.45435 1.19453 287 0.755091 0.899547 0.699262 0.784132 0.727177 0.493835
72.5 1.45364 1.1974 288 0.754635 0.900475 0.699 0.787177 0.726818 0.49444
72.6 1.45936 1.20007 287 0.757358 0.903811 0.702001 0.788953 0.72968 0.496193
72.7 1.46118 1.20255 287 0.758552 0.905444 0.702629 0.791056 0.73059 0.497143
72.8 1.46358 1.2048 287 0.75945 0.906952 0.704132 0.793868 0.731791 0.498014
72.9 1.46443 1.20424 287 0.760182 0.908435 0.70425 0.79239 0.732216 0.498712
73 1.46724 1.20703 287 0.761817 0.910716 0.705424 0.793754 0.73362 0.499946
73.1 1.47366 1.20718 286 0.765407 0.913109 0.708254 0.793566 0.73683 0.50118
73.2 1.47567 1.20864 286 0.766372 0.914634 0.709299 0.794838 0.737835 0.502005
73.3 1.47743 1.21019 286 0.767892 0.917076 0.709538 0.79229 0.738715 0.503162
73.4 1.48063 1.2135 285 0.769878 0.920289 0.710747 0.793991 0.740313 0.504894
73.5 1.48144 1.21334 285 0.770795 0.921896 0.710649 0.790891 0.740722 0.505593
73.6 1.48282 1.2158 285 0.771359 0.924015 0.711461 0.793196 0.74141 0.506758
73.7 1.48553 1.21655 285 0.773043 0.925585 0.71249 0.792543 0.742767 0.507545
73.8 1.48816 1.21981 285 0.774488 0.927578 0.71367 0.795858 0.744079 0.508723
73.9 1.48835 1.22335 284 0.777545 0.92981 0.710801 0.79097 0.744173 0.509872
74 1.48961 1.22357 284 0.778475 0.931221 0.711133 0.789188 0.744804 0.51052
74.1 1.49191 1.22662 284 0.779735 0.933581 0.712174 0.790856 0.745954 0.511797
74.2 1.49404 1.22806 284 0.78098 0.934894 0.713064 0.790829 0.747022 0.512474
74.3 1.49567 1.22957 284 0.782019 0.937198 0.713648 0.790356 0.747833 0.513627
74.4 1.49812 1.23145 284 0.783682 0.939125 0.714436 0.790731 0.749059 0.514655
74.5 1.50013 1.23251 284 0.784885 0.941112 0.715244 0.790713 0.750065 0.51567
74.6 1.50356 1.23322 285 0.783508 0.942307 0.720052 0.799707 0.75178 0.516429
74.7 1.50548 1.23472 285 0.784501 0.94355 0.720978 0.802448 0.752739 0.517192
74.8 1.50677 1.23513 285 0.785352 0.945554 0.721417 0.801658 0.753385 0.518177
74.9 1.50871 1.23549 285 0.786835 0.947673 0.721874 0.798726 0.754354 0.519143
75 1.51079 1.23902 285 0.787585 0.949759 0.723203 0.80339 0.755394 0.520393
75.1 1.51837 1.24117 284 0.791787 0.952611 0.726582 0.80369 0.759185 0.521888
75.2 1.52106 1.24428 284 0.792986 0.954645 0.728071 0.806755 0.760529 0.523047
75.3 1.52293 1.24688 284 0.794048 0.956396 0.728886 0.80985 0.761467 0.52409
75.4 1.52555 1.24954 284 0.794908 0.95841 0.730641 0.813225 0.762775 0.525227
75.5 1.52604 1.25049 284 0.795233 0.959828 0.730812 0.814469 0.763022 0.526005
75.6 1.52794 1.25368 284 0.796142 0.961285 0.731797 0.816874 0.76397 0.526852
75.7 1.53066 1.25695 283 0.799536 0.963637 0.731123 0.815465 0.765329 0.528152
75.8 1.53054 1.2616 282 0.802183 0.965874 0.728354 0.812019 0.765268 0.529351
75.9 1.5317 1.26262 282 0.802746 0.967157 0.728955 0.813102 0.765851 0.530046
76 1.5326 1.26414 282 0.803137 0.968517 0.729467 0.815149 0.766302 0.530823
76.1 1.53626 1.26797 282 0.804431 0.970253 0.731831 0.820061 0.768131 0.53189
76.2 1.53755 1.26802 282 0.805195 0.97169 0.732359 0.818603 0.768777 0.532551
76.3 1.54063 1.27324 281 0.808852 0.973633 0.731779 0.820029 0.770316 0.533793
76.4 1.54252 1.2747 281 0.810049 0.975155 0.732469 0.820219 0.771259 0.53459
76.5 1.54131 1.27724 282 0.808895 0.975858 0.732419 0.822801 0.770657 0.535014
76.6 1.54669 1.27978 281 0.811857 0.978292 0.734832 0.824929 0.773344 0.536372
76.7 1.54846 1.28145 281 0.812567 0.979693 0.735891 0.826883 0.774229 0.537156
76.8 1.54992 1.28218 281 0.813531 0.980987 0.736388 0.825619 0.77496 0.537766
76.9 1.55268 1.28206 282 0.811548 0.981525 0.741134 0.834434 0.776341 0.538165
77 1.55165 1.28364 283 0.8105 0.981068 0.741155 0.837493 0.775827 0.538036
77.1 1.55398 1.28891 283 0.811182 0.982841 0.742796 0.844449 0.776989 0.539226
77.2 1.54943 1.28754 282 0.80879 0.984507 0.740638 0.844594 0.774714 0.540046
77.3 1.5507 1.29033 282 0.809606 0.986224 0.741095 0.847092 0.77535 0.541047
77.4 1.55257 1.29173 282 0.810841 0.987627 0.741729 0.846649 0.776285 0.541757
77.5 1.55808 1.29445 281 0.814142 0.990093 0.743935 0.84808 0.779038 0.543121
77.6 1.5552 1.29647 281 0.815169 0.991849 0.740034 0.841532 0.777601 0.543895
77.7 1.5628 1.29987 280 0.818407 0.994665 0.744394 0.846686 0.7814 0.545521
77.8 1.56502 1.30377 280 0.819049 0.996132 0.74597 0.852492 0.78251 0.546502
77.9 1.56731 1.30666 280 0.820163 0.997403 0.747148 0.854524 0.783655 0.547239
78 1.57205 1.30955 279 0.821624 1.00093 0.750423 0.856509 0.786024 0.549029
78.1 1.57022 1.30953 280 0.821946 1.00049 0.748274 0.854959 0.78511 0.548839
78.2 1.57194 1.31216 280 0.822581 1.00193 0.749356 0.857145 0.785968 0.549653
78.3 1.57437 1.31444 280 0.824022 1.00336 0.750347 0.858938 0.787185 0.550479
78.4 1.57728 1.31891 280 0.824867 1.00448 0.752409 0.865969 0.788638 0.551336
78.5 1.58177 1.32188 279 0.826668 1.0078 0.755102 0.868018 0.790885 0.553065
78.6 1.58378 1.32335 279 0.827425 1.0093 0.756353 0.869369 0.791889 0.553863
78.7 1.57967 1.32423 278 0.830852 1.01113 0.748818 0.851303 0.789835 0.554379
78.8 1.58171 1.32712 278 0.831919 1.01282 0.749787 0.854159 0.790853 0.555372
78.9 1.57911 1.32897 277 0.829598 1.01439 0.749514 0.85915 0.789556 0.556301
79 1.58165 1.33262 277 0.830767 1.01581 0.75088 0.86332 0.790824 0.557213
79.1 1.58518 1.33216 278 0.829664 1.01634 0.755513 0.870721 0.792588 0.557594
79.2 1.58746 1.33966 277 0.83336 1.01938 0.754104 0.872685 0.793732 0.559442
79.3 1.58925 1.34086 277 0.834252 1.02096 0.754999 0.873356 0.794625 0.560267
79.4 1.58782 1.34444 276 0.832622 1.02416 0.755201 0.878001 0.793911 0.562008
79.5 1.5898 1.34704 276 0.833605 1.02587 0.756192 0.880973 0.794898 0.563013
79.6 1.59175 1.3483 276 0.834534 1.02783 0.757219 0.881037 0.795877 0.563997
79.7 1.59346 1.35115 276 0.835167 1.02927 0.75829 0.885024 0.796728 0.564898
79.8 1.59493 1.35518 276 0.835663 1.03133 0.759267 0.889726 0.797465 0.566142
79.9 1.59729 1.3562 276 0.8367 1.03306 0.760587 0.88935 0.798644 0.56698
80 1.59888 1.35915 276 0.836967 1.0344 0.761915 0.89379 0.799441 0.567823
80.1 1.60311 1.36043 275 0.838291 1.03743 0.76482 0.894365 0.801556 0.569306
80.2 1.60116 1.36006 276 0.838029 1.03699 0.763133 0.893221 0.800581 0.569088
80.3 1.60349 1.36449 276 0.838859 1.03891 0.764627 0.898954 0.801743 0.570308
80.4 1.60537 1.36681 276 0.839539 1.0403 0.765826 0.901528 0.802683 0.571109
80.5 1.60683 1.36923 276 0.839806 1.04119 0.767026 0.906153 0.803416 0.571746
80.6 1.60835 1.3703 276 0.840588 1.04271 0.767763 0.906761 0.804176 0.572541
80.7 1.61081 1.37439 276 0.841487 1.04398 0.769318 0.912737 0.805403 0.573448
80.8 1.61161 1.37525 276 0.841247 1.04575 0.77036 0.915068 0.805804 0.574392
80.9 1.61322 1.37522 276 0.842299 1.04677 0.770924 0.914653 0.806611 0.574905
81 1.61485 1.37686 276 0.842868 1.04786 0.771984 0.916898 0.807426 0.575546
81.1 1.61728 1.37972 276 0.843755 1.04913 0.773525 0.921374 0.80864 0.576377
81.2 1.61939 1.38297 276 0.844431 1.05024 0.77496 0.927251 0.809695 0.577195
81.3 1.62037 1.38361 276 0.84492 1.05133 0.775447 0.926468 0.810183 0.577703
81.4 1.62207 1.38784 276 0.845634 1.05268 0.776436 0.931347 0.811035 0.578613
81.5 1.6239 1.38978 276 0.846174 1.05364 0.777724 0.935004 0.811949 0.579244
81.6 1.62503 1.38871 276 0.847292 1.05495 0.777735 0.931041 0.812514 0.579752
81.7 1.62737 1.39091 276 0.848729 1.05643 0.778644 0.933253 0.813687 0.58063
81.8 1.62986 1.3961 276 0.84949 1.05804 0.780371 0.940141 0.814931 0.581741
81.9 1.63062 1.39886 276 0.849607 1.05985 0.781014 0.943388 0.815311 0.582787
82 1.63153 1.39835 276 0.850353 1.0613 0.781173 0.94126 0.815763 0.583431
82.1 1.63722 1.40488 275 0.85458 1.06307 0.78264 0.947943 0.81861 0.58478
82.2 1.63811 1.40284 275 0.855099 1.06474 0.783013 0.943212 0.819056 0.585385
82.3 1.64012 1.40591 275 0.856249 1.0662 0.783871 0.946092 0.82006 0.586277
82.4 1.63773 1.40616 276 0.853692 1.06692 0.784036 0.947983 0.818864 0.58661
82.5 1.63849 1.40616 276 0.854056 1.06815 0.784438 0.946615 0.819247 0.587157
82.6 1.64011 1.41084 276 0.854259 1.06944 0.785849 0.953593 0.820054 0.588098
82.7 1.64423 1.4121 275 0.858187 1.07143 0.786044 0.949849 0.822115 0.589074
82.8 1.64391 1.41148 276 0.855561 1.07203 0.788352 0.954465 0.821956 0.589392
82.9 1.64452 1.41122 276 0.855789 1.07294 0.788728 0.953866 0.822259 0.58981
83 1.64722 1.41719 276 0.856247 1.07411 0.790974 0.963964 0.823611 0.590829
83.1 1.64879 1.42233 276 0.856561 1.07557 0.792233 0.97185 0.824397 0.591914
83.2 1.65055 1.42508 276 0.857382 1.07714 0.793165 0.973727 0.825273 0.592792
83.3 1.65099 1.42362 276 0.858319 1.07835 0.792673 0.969153 0.825496 0.593231
83.4 1.65328 1.42822 276 0.859161 1.07984 0.794118 0.975026 0.826639 0.594246
83.5 1.65426 1.43227 276 0.859582 1.08082 0.794676 0.979584 0.827129 0.594961
83.6 1.65432 1.42871 276 0.860261 1.08206 0.794054 0.970704 0.827158 0.595191
83.7 1.65558 1.43145 276 0.860614 1.08343 0.794968 0.974021 0.827791 0.596023
83.8 1.65829 1.43919 275 0.859898 1.08624 0.79839 0.986064 0.829144 0.59786
83.9 1.65854 1.44147 275 0.859798 1.08744 0.798741 0.988666 0.82927 0.598572
84 1.66293 1.44347 274 0.860954 1.09032 0.801971 0.991873 0.831463 0.60009
84.1 1.65976 1.44314 275 0.860127 1.08999 0.799632 0.99011 0.829879 0.5999
84.2 1.66134 1.44741 275 0.860652 1.09154 0.800683 0.995465 0.830668 0.600922
84.3 1.6632 1.45227 275 0.860933 1.09305 0.802271 1.00325 0.831602 0.602018
84.4 1.66962 1.45614 274 0.862976 1.09606 0.80664 1.00962 0.834808 0.603755
84.5 1.66983 1.45395 274 0.863342 1.09714 0.806486 1.005 0.834914 0.604085
84.6 1.66211 1.45266 274 0.865712 1.09681 0.796395 0.98589 0.831054 0.60347
84.7 1.66646 1.45306 273 0.86743 1.09963 0.799028 0.984883 0.833229 0.6048
84.8 1.66809 1.45616 273 0.867792 1.10048 0.8003 0.989917 0.834046 0.60544
84.9 1.6697 1.45598 273 0.868726 1.10124 0.800976 0.989197 0.834851 0.605798
85 1.67105 1.45882 273 0.86927 1.10265 0.801776 0.992086 0.835523 0.606642
85.1 1.67184 1.45977 273 0.869798 1.10383 0.80204 0.993368 0.835919 0.607305
85.2 1.67307 1.46132 273 0.870187 1.10491 0.802886 0.995653 0.836537 0.607942
85.3 1.67522 1.46531 273 0.87117 1.10629 0.804053 1.00112 0.837611 0.608903
85.4 1.67595 1.46606 273 0.87188 1.10812 0.804066 0.999323 0.837973 0.609759
85.5 1.67987 1.46865 272 0.875439 1.1098 0.804427 0.999096 0.839933 0.61073
85.6 1.67881 1.47087 273 0.872768 1.11114 0.806046 1.00597 0.839407 0.61156
85.7 1.6827 1.46951 272 0.876964 1.11388 0.80574 0.997098 0.841352 0.612684
85.8 1.68396 1.4705 272 0.877107 1.11552 0.806851 0.998869 0.841979 0.613552
85.9 1.68493 1.47027 272 0.877887 1.11645 0.807043 0.997018 0.842465 0.61395
86 1.68612 1.47176 272 0.878368 1.11771 0.807751 0.998635 0.843059 0.614655
86.1 1.68811 1.47372 272 0.879181 1.11928 0.808926 1.00183 0.844053 0.615589
86.2 1.68938 1.47516 272 0.879623 1.12054 0.809757 1.00321 0.84469 0.616271
86.3 1.69075 1.47567 272 0.880393 1.12196 0.810359 1.00326 0.845376 0.616995
86.4 1.6922 1.47695 272 0.881096 1.12358 0.811102 1.00409 0.846099 0.617849
86.5 1.69367 1.47801 272 0.881841 1.12512 0.811825 1.00518 0.846833 0.618677
86.6 1.69518 1.48054 272 0.882537 1.12667 0.812639 1.00752 0.847588 0.619566
86.7 1.69707 1.48401 272 0.883619 1.12893 0.813448 1.01001 0.848533 0.620831
86.8 1.69912 1.48461 272 0.884471 1.13034 0.814653 1.0101 0.849562 0.621533
86.9 1.7006 1.48617 272 0.884729 1.1319 0.815872 1.01213 0.850301 0.622374
87 1.70218 1.4889 272 0.885805 1.13392 0.816377 1.01389 0.851091 0.623498
87.1 1.70406 1.49139 272 0.886486 1.13584 0.817577 1.01693 0.852032 0.624592
87.2 1.70531 1.49222 272 0.887151 1.13706 0.81816 1.01714 0.852656 0.625222
87.3 1.70575 1.49306 272 0.887469 1.13825 0.818277 1.01646 0.852873 0.62579
87.4 1.7075 1.49504 272 0.887742 1.13964 0.819763 1.02011 0.853752 0.62662
87.5 1.70957 1.49831 271 0.889694 1.14207 0.819876 1.02093 0.854785 0.627955
87.6 1.71123 1.50069 271 0.890311 1.14353 0.820915 1.02387 0.855613 0.62882
87.7 1.71191 1.50101 271 0.891138 1.14466 0.820767 1.02168 0.855953 0.629315
87.8 1.71336 1.50287 271 0.891596 1.14544 0.821765 1.02455 0.85668 0.629829
87.9 1.71408 1.50356 271 0.891948 1.14685 0.822127 1.0246 0.857038 0.63054
88 1.71573 1.50507 271 0.892706 1.14781 0.823021 1.02677 0.857864 0.631122
88.1 1.71741 1.50699 271 0.893578 1.14917 0.823833 1.02806 0.858706 0.631874
88.2 1.72266 1.51089 270 0.896145 1.15237 0.826511 1.03116 0.861328 0.633634
88.3 1.72459 1.51219 270 0.897198 1.15397 0.827396 1.03206 0.862297 0.634487
88.4 1.72537 1.51134 270 0.897872 1.15518 0.827499 1.02882 0.862685 0.634957
88.5 1.72654 1.51201 270 0.897954 1.15618 0.828581 1.03075 0.863268 0.635511
88.6 1.72764 1.51268 270 0.898478 1.15709 0.82916 1.03098 0.863819 0.635981
88.7 1.72914 1.51479 270 0.898811 1.15808 0.830327 1.03415 0.864569 0.636599
88.8 1.73045 1.51562 270 0.899836 1.15987 0.830616 1.03359 0.865226 0.637503
88.9 1.73328 1.51646 270 0.901503 1.16127 0.831782 1.03352 0.866642 0.638223
89 1.73413 1.51496 270 0.901936 1.16162 0.832192 1.03221 0.867064 0.638336
89.1 1.73609 1.51719 270 0.902455 1.16248 0.83363 1.03608 0.868043 0.638923
89.2 1.73765 1.51964 270 0.903013 1.1631 0.83464 1.03941 0.868826 0.639386
89.3 1.73957 1.52119 270 0.903964 1.16403 0.835609 1.04111 0.869786 0.639936
89.4 1.74088 1.52068 270 0.904788 1.16445 0.836089 1.04011 0.870439 0.640113
89.5 1.74166 1.5206 270 0.905316 1.16539 0.836348 1.03867 0.870832 0.640521
89.6 1.74341 1.52189 270 0.905969 1.16599 0.837437 1.04141 0.871703 0.640947
89.7 1.74421 1.52252 270 0.906251 1.16664 0.837956 1.04208 0.872104 0.641297
89.8 1.74795 1.52601 269 0.909577 1.16923 0.838369 1.04292 0.873973 0.642758
89.9 1.74922 1.52734 269 0.910432 1.17065 0.838793 1.04277 0.874612 0.643485
90 1.74954 1.528 269 0.91063 1.17186 0.838905 1.04216 0.874768 0.644062
90.1 1.75031 1.52846 269 0.911303 1.17272 0.839005 1.04133 0.875154 0.644475
90.2 1.75202 1.53052 269 0.912144 1.17396 0.839875 1.04403 0.87601 0.64523
90.3 1.75357 1.53229 269 0.913321 1.17557 0.840251 1.04466 0.876786 0.646106
90.4 1.75502 1.53448 269 0.913825 1.17687 0.841199 1.04727 0.877512 0.646871
90.5 1.75744 1.53672 269 0.915189 1.17793 0.842253 1.04982 0.878721 0.647544
90.6 1.76337 1.53652 268 0.918336 1.18039 0.845036 1.0487 0.881686 0.648744
90.7 1.76431 1.53764 268 0.918982 1.18142 0.845333 1.04908 0.882157 0.649292
90.8 1.76875 1.54495 266 0.92253 1.18588 0.846218 1.05353 0.884374 0.651868
90.9 1.77073 1.54563 266 0.923862 1.18698 0.846869 1.05377 0.885365 0.65246
91 1.77157 1.54732 266 0.924317 1.18801 0.847255 1.05521 0.885786 0.65305
91.1 1.77963 1.5484 265 0.928786 1.19022 0.850847 1.05697 0.889817 0.654293
91.2 1.78331 1.55118 264 0.9317 1.19306 0.851609 1.05612 0.891655 0.655771
91.3 1.78468 1.5539 264 0.932424 1.1944 0.852253 1.05872 0.892338 0.656576
91.4 1.78626 1.55504 264 0.933774 1.19598 0.85249 1.05809 0.893132 0.657385
91.5 1.78782 1.55729 264 0.934994 1.1979 0.852823 1.05918 0.893909 0.658438
91.6 1.7888 1.55855 264 0.936111 1.19957 0.852684 1.05829 0.894398 0.659283
91.7 1.79027 1.56152 264 0.936746 1.20104 0.853519 1.06137 0.895133 0.660166
91.8 1.79091 1.56303 264 0.937104 1.20189 0.853806 1.06243 0.895455 0.660648
91.9 1.79267 1.56597 264 0.937803 1.20285 0.854869 1.06646 0.896336 0.661317
92 1.7945 1.5678 264 0.938304 1.20395 0.856195 1.06867 0.897249 0.661946
92.1 1.79557 1.56916 264 0.938792 1.20509 0.856777 1.0692 0.897784 0.662539
92.2 1.80112 1.57219 263 0.94124 1.20868 0.859878 1.07144 0.900559 0.664431
92.3 1.79802 1.57532 262 0.945172 1.21078 0.852844 1.05834 0.899008 0.665284
92.4 1.80016 1.57754 262 0.946891 1.21278 0.85327 1.05853 0.900081 0.666349
92.5 1.79735 1.57703 263 0.946058 1.21136 0.851295 1.05772 0.898676 0.66564
92.6 1.79908 1.57922 263 0.947094 1.21276 0.851984 1.05916 0.899539 0.666429
92.7 1.80126 1.58117 263 0.948389 1.21442 0.852866 1.06035 0.900628 0.667344
92.8 1.80372 1.5873 262 0.951843 1.2179 0.851879 1.06139 0.901861 0.669322
92.9 1.80401 1.58869 262 0.952214 1.21956 0.851792 1.06117 0.902003 0.670163
93 1.80537 1.59227 262 0.952299 1.22094 0.853067 1.06724 0.902683 0.671107
93.1 1.80712 1.5981 261 0.951241 1.22465 0.855881 1.07527 0.903561 0.673196
93.2 1.81194 1.60276 260 0.955714 1.22771 0.856224 1.0757 0.905969 0.674933
93.3 1.81054 1.60273 261 0.953171 1.22809 0.857368 1.07919 0.90527 0.675136
93.4 1.81243 1.60398 261 0.954267 1.22996 0.858159 1.07897 0.906213 0.676078
93.5 1.8171 1.60889 260 0.958859 1.23377 0.858243 1.07929 0.908551 0.678194
93.6 1.81555 1.60784 261 0.956405 1.23441 0.859148 1.0796 0.907776 0.678388
93.7 1.82124 1.61335 260 0.962094 1.23789 0.859146 1.07895 0.91062 0.680345
93.8 1.82677 1.61745 259 0.964133 1.24187 0.862635 1.08333 0.913384 0.682503
93.9 1.83048 1.62282 258 0.964124 1.24638 0.866358 1.08906 0.915241 0.684892
94 1.83251 1.62617 258 0.965589 1.24838 0.866925 1.09101 0.916257 0.686032
94.1 1.83248 1.62677 258 0.966233 1.24998 0.866248 1.08934 0.916241 0.686803
94.2 1.83403 1.62885 258 0.967232 1.25205 0.866801 1.08987 0.917017 0.687888
94.3 1.83457 1.6303 258 0.967842 1.25359 0.866732 1.09024 0.917287 0.688705
94.4 1.83698 1.6336 258 0.969057 1.25593 0.867921 1.09357 0.918489 0.690042
94.5 1.83873 1.63691 258 0.969975 1.25787 0.868757 1.09632 0.919366 0.691157
94.6 1.84034 1.63938 258 0.97105 1.25986 0.869293 1.09763 0.920172 0.69224
94.7 1.84257 1.64323 258 0.972078 1.26209 0.87049 1.10174 0.921284 0.693558
94.8 1.84361 1.64543 258 0.973409 1.26455 0.870196 1.10079 0.921803 0.694808
94.9 1.84452 1.64941 258 0.973979 1.26689 0.870544 1.10409 0.922261 0.696152
95 1.84498 1.65173 258 0.973982 1.26828 0.870993 1.10636 0.922488 0.696943
95.1 1.8455 1.6529 258 0.974555 1.26982 0.870941 1.10629 0.922748 0.697733
95.2 1.84695 1.65464 258 0.975856 1.2717 0.871095 1.10597 0.923476 0.698708
95.3 1.84788 1.65609 258 0.976815 1.27313 0.871065 1.10529 0.92394 0.699435
95.4 1.84889 1.65889 258 0.977632 1.27493 0.871263 1.10658 0.924447 0.700425
95.5 1.85087 1.66069 258 0.978526 1.27665 0.872346 1.10775 0.925436 0.701337
95.6 1.85321 1.6637 258 0.979312 1.27844 0.873901 1.11181 0.926607 0.702409
95.7 1.85812 1.66651 257 0.981765 1.28195 0.876355 1.11365 0.92906 0.704263
95.8 1.86034 1.67114 257 0.982239 1.28412 0.878101 1.1193 0.93017 0.705581
95.9 1.86224 1.67413 257 0.983389 1.28675 0.878855 1.12012 0.931122 0.706955
96 1.85634 1.6755 255 0.978504 1.28898 0.877832 1.12783 0.928168 0.70828
96.1 1.85807 1.67871 255 0.979387 1.29118 0.878685 1.13067 0.929036 0.709524
96.2 1.85988 1.68125 255 0.980047 1.29302 0.879832 1.13326 0.92994 0.710558
96.3 1.86042 1.68094 256 0.980419 1.29295 0.879999 1.13226 0.930209 0.710483
96.4 1.86231 1.68656 255 0.981165 1.29736 0.881143 1.13667 0.931154 0.712891
96.5 1.86498 1.69078 255 0.982282 1.29998 0.882695 1.14113 0.932488 0.714412
96.6 1.86583 1.69414 255 0.982706 1.30237 0.883121 1.14362 0.932913 0.71573
96.7 1.86727 1.69614 255 0.983747 1.30427 0.883525 1.14464 0.933636 0.716757
96.8 1.86965 1.69906 255 0.985098 1.30649 0.884551 1.14726 0.934825 0.718018
96.9 1.87143 1.70229 255 0.985718 1.30828 0.885712 1.15117 0.935715 0.719086
97 1.86971 1.7084 254 0.980257 1.30974 0.889454 1.16225 0.934855 0.719994
97.1 1.87035 1.71059 254 0.981357 1.31197 0.88899 1.16167 0.935173 0.721146
97.2 1.87135 1.71446 254 0.981133 1.31446 0.890214 1.16631 0.935674 0.722565
97.3 1.87244 1.71752 254 0.981988 1.31695 0.890456 1.16718 0.936222 0.72388
97.4 1.87474 1.72338 253 0.985674 1.32049 0.889065 1.16723 0.937369 0.72586
97.5 1.88318 1.72751 252 0.990108 1.32503 0.893071 1.17086 0.941589 0.728342
97.6 1.8892 1.73179 251 0.994057 1.32996 0.895143 1.17274 0.9446 0.730989
97.7 1.89165 1.73546 251 0.995349 1.33272 0.896302 1.17526 0.945826 0.732504
97.8 1.89369 1.73962 251 0.996191 1.33551 0.8975 1.17815 0.946846 0.734035
97.9 1.89577 1.74293 251 0.997242 1.33839 0.898526 1.17996 0.947884 0.735569
98 1.89773 1.74551 251 0.998555 1.34088 0.899176 1.18118 0.948865 0.736905
98.1 1.89964 1.74907 251 0.999259 1.34283 0.900386 1.18534 0.949822 0.73807
98.2 1.90505 1.75262 250 1.00299 1.34608 0.90206 1.18656 0.952525 0.739846
98.3 1.90623 1.75349 250 1.00353 1.34824 0.902696 1.18642 0.953113 0.740918
98.4 1.90785 1.75645 250 1.00428 1.3505 0.903563 1.18833 0.953923 0.742143
98.5 1.90955 1.75892 250 1.00465 1.35259 0.904903 1.19109 0.954775 0.74329
98.6 1.91065 1.76134 250 1.00544 1.35479 0.905214 1.19219 0.955327 0.744466
98.7 1.9149 1.768 249 1.00493 1.35948 0.909966 1.19973 0.957448 0.746982
98.8 1.91642 1.77125 249 1.00571 1.36195 0.910714 1.20178 0.958212 0.748325
98.9 1.91774 1.77444 249 1.00591 1.36439 0.911827 1.2045 0.958871 0.749648
99 1.92566 1.77495 248 1.01096 1.36747 0.914697 1.2029 0.962831 0.75121
99.1 1.92793 1.77841 248 1.01242 1.36989 0.915514 1.20467 0.963967 0.752537
99.2 1.92974 1.7801 248 1.01339 1.37208 0.91635 1.2055 0.96487 0.753683
99.3 1.92953 1.78274 248 1.01323 1.37399 0.916306 1.20741 0.964766 0.754731
99.4 1.93042 1.78403 248 1.01365 1.37552 0.916767 1.20808 0.965209 0.755527
99.5 1.93074 1.78559 248 1.014 1.37711 0.91674 1.20836 0.965371 0.75635
99.6 1.93291 1.78927 248 1.01517 1.37927 0.917741 1.21158 0.966457 0.7576
99.7 1.93395 1.7909 248 1.01554 1.38131 0.918405 1.21205 0.966974 0.758638
99.8 1.93582 1.79314 248 1.01659 1.383 0.919231 1.21333 0.967909 0.759555
99.9 1.9381 1.79524 248 1.01787 1.38544 0.920228 1.21398 0.96905 0.760824
100 1.93951 1.79836 248 1.01872 1.38781 0.920791 1.21508 0.969756 0.762078
100.1 1.94124 1.80076 248 1.01973 1.38989 0.921511 1.21546 0.97062 0.763153
100.2 1.94218 1.80327 248 1.02048 1.39181 0.921699 1.21654 0.971088 0.764193
100.3 1.94324 1.80483 248 1.02081 1.39398 0.922425 1.21762 0.971618 0.765316
100.4 1.94516 1.80815 248 1.02215 1.39613 0.923001 1.21902 0.972578 0.766496
100.5 1.94511 1.81058 248 1.02186 1.39879 0.923254 1.2197 0.972555 0.767838
100.6 1.94665 1.81361 248 1.02323 1.40166 0.923421 1.21989 0.973326 0.769332
100.7 1.94795 1.81639 248 1.02422 1.40436 0.923731 1.22064 0.973975 0.77075
100.8 1.94997 1.82044 248 1.026 1.40721 0.923966 1.22187 0.974983 0.772302
100.9 1.95112 1.82322 248 1.02698 1.40973 0.924146 1.22253 0.975561 0.773625
101 1.95332 1.82686 248 1.02807 1.41256 0.925254 1.22562 0.97666 0.775198
101.1 1.95598 1.82937 248 1.02901 1.41456 0.926978 1.22787 0.977992 0.776284
101.2 1.95838 1.83312 248 1.03021 1.41773 0.928166 1.22869 0.979189 0.777918
101.3 1.95975 1.83473 248 1.03191 1.41997 0.927841 1.22738 0.979874 0.779056
101.4 1.9611 1.83632 248 1.03271 1.42155 0.928391 1.22628 0.980552 0.779802
101.5 1.9626 1.83833 248 1.0337 1.42331 0.928893 1.22572 0.981298 0.780679
101.6 1.96477 1.84005 248 1.03522 1.42575 0.929552 1.22423 0.982387 0.781861
101.7 1.96856 1.84709 247 1.03713 1.43103 0.931422 1.22795 0.984278 0.784694
101.8 1.97113 1.85033 247 1.03837 1.43345 0.932757 1.2293 0.985566 0.785973
101.9 1.95925 1.84361 246 1.0437 1.43857 0.915556 1.1828 0.979626 0.787125
102 1.96076 1.84634 246 1.04499 1.4408 0.915766 1.18251 0.980378 0.788276
102.1 1.96283 1.85052 246 1.04603 1.44349 0.916804 1.18545 0.981416 0.789769
102.2 1.96617 1.8541 246 1.04788 1.44693 0.918287 1.18657 0.983085 0.791563
102.3 1.96803 1.85844 246 1.04876 1.45016 0.919266 1.18848 0.984014 0.793273
102.4 1.9777 1.86685 244 1.05281 1.45832 0.924892 1.19519 0.988851 0.797642
102.5 1.97927 1.86864 244 1.0539 1.46136 0.925373 1.19511 0.989636 0.799185
102.6 1.97807 1.87432 243 1.0492 1.46448 0.928873 1.2036 0.989034 0.80083
102.7 1.98181 1.87489 244 1.05618 1.46748 0.925632 1.19609 0.990906 0.802382
102.8 1.97982 1.88069 243 1.05075 1.46976 0.929069 1.20481 0.989911 0.803588
102.9 1.98269 1.88408 243 1.05238 1.47269 0.930315 1.20752 0.991346 0.805207
103 1.98452 1.88878 243 1.05355 1.47529 0.930974 1.21025 0.992262 0.806665
103.1 1.98559 1.89156 243 1.05425 1.4777 0.931343 1.21086 0.992795 0.807918
103.2 1.98773 1.89455 243 1.05524 1.47946 0.932489 1.21332 0.993866 0.808913
103.3 1.99074 1.90017 243 1.05677 1.48301 0.933963 1.21677 0.995368 0.810869
103.4 1.992 1.90239 243 1.05779 1.48546 0.934215 1.21612 0.996002 0.812094
103.5 1.9941 1.90665 243 1.05894 1.48792 0.935157 1.21837 0.99705 0.813447
103.6 1.99753 1.91326 242 1.059 1.49254 0.938531 1.22452 0.998765 0.815935
103.7 2.00559 1.91656 241 1.06372 1.49621 0.94187 1.22529 1.0028 0.817887
103.8 2.00806 1.92018 241 1.06466 1.49788 0.943399 1.22928 1.00403 0.818899
103.9 2.00955 1.92239 241 1.06618 1.50052 0.943379 1.22668 1.00478 0.820155
104 2.01059 1.92485 241 1.06675 1.50209 0.943842 1.22813 1.00529 0.821017
104.1 2.01251 1.92801 241 1.06813 1.50459 0.944381 1.22788 1.00626 0.822293
104.2 2.0139 1.93248 241 1.0688 1.50748 0.945099 1.23092 1.00695 0.823888
104.3 2.0154 1.93616 241 1.06979 1.50987 0.945617 1.2316 1.0077 0.825138
104.4 2.01541 1.93826 241 1.07007 1.51149 0.945339 1.2309 1.0077 0.825938
104.5 2.01725 1.9421 241 1.07103 1.51401 0.946216 1.23302 1.00863 0.827308
104.6 2.01903 1.94436 241 1.07237 1.51604 0.946661 1.23296 1.00951 0.82836
104.7 2.02178 1.94616 241 1.07356 1.51665 0.948224 1.23598 1.01089 0.828805
104.8 2.02214 1.94791 241 1.07417 1.51775 0.947965 1.23545 1.01107 0.829366
104.9 2.02452 1.9515 241 1.0756 1.51963 0.94892 1.23758 1.01226 0.830434
105 2.02531 1.95339 241 1.07639 1.52078 0.948927 1.23723 1.01266 0.831024
105.1 2.02606 1.95577 241 1.07707 1.52226 0.94899 1.23699 1.01303 0.831783
105.2 2.02764 1.95554 241 1.07836 1.52333 0.949284 1.23393 1.01382 0.832211
105.3 2.03 1.9572 241 1.07998 1.52483 0.950018 1.2332 1.015 0.832965
105.4 2.03083 1.96 241 1.08019 1.52543 0.950648 1.23615 1.01542 0.833396
105.5 2.03518 1.96542 240 1.08142 1.52904 0.953763 1.24124 1.01759 0.835384
105.6 2.03702 1.96667 240 1.08279 1.5301 0.954235 1.23959 1.01851 0.835877
105.7 2.03722 1.96747 240 1.08364 1.53068 0.953589 1.23802 1.01861 0.836149
105.8 2.03933 1.97011 240 1.08462 1.53156 0.95471 1.24045 1.01966 0.836708
105.9 2.04042 1.97211 240 1.08526 1.53274 0.955157 1.24116 1.02021 0.837341
106 2.042 1.97283 240 1.08569 1.5336 0.95631 1.2422 1.021 0.837797
106.1 2.0437 1.97419 240 1.08658 1.5346 0.957119 1.2426 1.02185 0.838325
106.2 2.04429 1.9762 240 1.08679 1.53557 0.957502 1.2426 1.02215 0.838803
106.3 2.04513 1.97863 240 1.08744 1.53662 0.957691 1.24349 1.02256 0.839396
106.4 2.04615 1.9792 240 1.08813 1.53759 0.958022 1.24276 1.02308 0.839861
106.5 2.04793 1.98117 240 1.08983 1.53964 0.958099 1.24096 1.02397 0.840869
106.6 2.04965 1.98395 240 1.09013 1.54113 0.959528 1.24432 1.02483 0.841736
106.7 2.0579 1.98752 239 1.09464 1.54505 0.963257 1.24601 1.02895 0.843832
106.8 2.05167 1.98801 240 1.09114 1.54377 0.960527 1.24588 1.02583 0.843136
106.9 2.05394 1.99041 240 1.09185 1.54474 0.962082 1.24844 1.02697 0.843718
107 2.0562 1.9935 240 1.09307 1.54601 0.963122 1.25158 1.0281 0.844519
107.1 2.05822 1.99715 240 1.09394 1.54763 0.964275 1.25459 1.02911 0.84547
107.2 2.06699 2.00241 239 1.09838 1.55168 0.968607 1.25925 1.0335 0.847749
107.3 2.06857 2.00252 239 1.0997 1.55165 0.968871 1.25798 1.03428 0.84772
107.4 2.07467 2.00895 238 1.10455 1.55449 0.97012 1.26166 1.03733 0.84948
107.5 2.07717 2.01191 238 1.10562 1.55554 0.971557 1.26565 1.03859 0.850187
107.6 2.07303 2.00999 239 1.10175 1.55467 0.971274 1.26498 1.03651 0.849566
107.7 2.07344 2.01193 239 1.10206 1.55535 0.971379 1.26567 1.03672 0.849951
107.8 2.06961 2.01607 237 1.11211 1.56033 0.957495 1.23379 1.0348 0.851849
107.9 2.07605 2.02065 236 1.11376 1.56432 0.96229 1.23971 1.03802 0.854016
108 2.07844 2.02389 236 1.11527 1.56603 0.963168 1.24279 1.03922 0.855053
108.1 2.07568 2.02316 237 1.11268 1.56527 0.963001 1.24417 1.03784 0.854634
108.2 2.08891 2.03113 235 1.12064 1.57054 0.968267 1.24956 1.04445 0.857675
108.3 2.08742 2.03077 236 1.11943 1.56887 0.967993 1.25089 1.04371 0.856866
108.4 2.08877 2.03271 236 1.12091 1.56987 0.967867 1.2514 1.04439 0.857458
108.5 2.09449 2.03842 235 1.12626 1.57294 0.968237 1.25234 1.04725 0.859255
108.6 2.09425 2.03763 236 1.12343 1.57162 0.970822 1.25779 1.04713 0.858641
108.7 2.09352 2.05204 233 1.12252 1.57995 0.971 1.2707 1.04676 0.863383
108.8 2.09979 2.048 234 1.12429 1.57903 0.975501 1.26902 1.0499 0.86275
108.9 2.10808 2.06077 231 1.13167 1.58854 0.976407 1.27469 1.05404 0.86806
109 2.11523 2.05901 232 1.13817 1.58785 0.977067 1.26871 1.05762 0.86768
109.1 2.11321 2.06416 231 1.1352 1.59041 0.978009 1.27663 1.0566 0.869179
109.2 2.11692 2.07012 230 1.13348 1.59393 0.983438 1.28587 1.05846 0.871109
109.3 2.11736 2.07264 230 1.13391 1.59386 0.983448 1.28904 1.05868 0.87125
109.4 2.11905 2.07471 230 1.13446 1.59524 0.98459 1.29117 1.05952 0.872022
109.5 2.12547 2.08128 229 1.13762 1.59901 0.987845 1.2979 1.06273 0.874247
109.6 2.12673 2.08198 229 1.13828 1.59843 0.988453 1.29964 1.06337 0.874049
109.7 2.13278 2.08824 228 1.14399 1.60162 0.988791 1.30097 1.06639 0.875933
109.8 2.1348 2.09121 228 1.1451 1.60363 0.989695 1.30268 1.0674 0.877039
109.9 2.13666 2.09272 228 1.14616 1.6041 0.990498 1.3045 1.06833 0.877375
110 2.1388 2.09435 228 1.14763 1.60496 0.991168 1.3046 1.0694 0.87785
110.1 2.14056 2.09633 228 1.14844 1.60493 0.992116 1.3078 1.07028 0.877987
110.2 2.14244 2.09763 228 1.14908 1.60451 0.993363 1.31128 1.07122 0.87793
110.3 2.14343 2.0983 228 1.14935 1.60398 0.994075 1.31279 1.07171 0.877721
110.4 2.14566 2.10044 228 1.15067 1.60507 0.994991 1.31389 1.07283 0.87834
110.5 2.14682 2.10164 228 1.15134 1.60551 0.995474 1.3149 1.07341 0.878619
110.6 2.14814 2.10249 228 1.15146 1.60572 0.996672 1.31757 1.07407 0.878818
110.7 2.14945 2.10352 228 1.15216 1.60586 0.997287 1.31918 1.07472 0.87897
110.8 2.15209 2.10656 228 1.15349 1.60717 0.998607 1.32278 1.07605 0.879809
110.9 2.15409 2.10752 228 1.15495 1.60815 0.999135 1.32257 1.07704 0.880331
111 2.15666 2.10948 228 1.15612 1.60928 1.00054 1.32462 1.07833 0.88099
111.1 2.15871 2.11151 228 1.15767 1.61078 1.00104 1.32458 1.07936 0.88179
111.2 2.16095 2.11289 228 1.15898 1.61209 1.00197 1.32556 1.08047 0.882513
111.3 2.16316 2.1146 228 1.16056 1.61329 1.00261 1.32592 1.08158 0.88317
111.4 2.16457 2.11622 228 1.16156 1.61391 1.00301 1.32714 1.08229 0.88357
111.5 2.1668 2.11932 228 1.16292 1.6163 1.00388 1.32909 1.0834 0.884886
111.6 2.16868 2.12289 228 1.16383 1.61783 1.00485 1.33202 1.08434 0.885795
111.7 2.17172 2.12697 228 1.16552 1.62023 1.00621 1.3352 1.08586 0.887171
111.8 2.17458 2.1259 229 1.16538 1.61975 1.0092 1.33725 1.08729 0.886914
111.9 2.17746 2.13333 228 1.16935 1.62473 1.00812 1.33898 1.08873 0.889696
112 2.18015 2.13156 229 1.1687 1.62313 1.01145 1.34207 1.09008 0.888896
112.1 2.18374 2.13962 228 1.17324 1.62914 1.0105 1.34335 1.09187 0.892189
112.2 2.18639 2.14203 228 1.1746 1.63119 1.01179 1.34538 1.09319 0.893323
112.3 2.18973 2.14578 228 1.1765 1.63297 1.01323 1.34913 1.09487 0.89442
112.4 2.19182 2.14338 229 1.17565 1.63069 1.01617 1.35212 1.09591 0.893281
112.5 2.1934 2.1448 229 1.17714 1.63199 1.01626 1.35285 1.0967 0.894025
112.6 2.2016 2.15642 227 1.18155 1.64012 1.02005 1.36101 1.1008 0.898535
112.7 2.20387 2.15958 227 1.18225 1.64135 1.02162 1.36457 1.10194 0.899296
112.8 2.21095 2.16838 226 1.18873 1.64581 1.02222 1.36704 1.10548 0.901893
112.9 2.21761 2.17639 225 1.19082 1.65159 1.02679 1.37483 1.1088 0.905082
113 2.22176 2.18111 225 1.19286 1.65436 1.02891 1.37885 1.11088 0.906673
113.1 2.22517 2.18421 225 1.19488 1.65676 1.03029 1.38093 1.11258 0.908006
113.2 2.22851 2.18856 225 1.19661 1.65925 1.03189 1.38465 1.11425 0.909447
113.3 2.23172 2.1932 225 1.19824 1.66179 1.03349 1.3891 1.11586 0.910939
113.4 2.23443 2.19695 225 1.19924 1.66356 1.03519 1.39375 1.11721 0.91203
113.5 2.23801 2.20072 225 1.20063 1.66487 1.03737 1.39918 1.119 0.91293
113.6 2.25097 2.20354 224 1.20726 1.66777 1.04371 1.40435 1.12549 0.91468
113.7 2.25468 2.20733 224 1.20862 1.66957 1.04606 1.41045 1.12734 0.915845
113.8 2.26437 2.21469 223 1.21595 1.67445 1.04843 1.41352 1.13219 0.918658
113.9 2.27787 2.221 222 1.22224 1.67982 1.05563 1.42134 1.13894 0.921722
114 2.27037 2.22799 222 1.22188 1.68218 1.04849 1.41921 1.13519 0.923039
114.1 2.27325 2.23074 222 1.22281 1.68315 1.05044 1.42416 1.13662 0.923735
114.2 2.28569 2.23465 221 1.22838 1.68746 1.05731 1.43091 1.14285 0.926203
114.3 2.29912 2.23861 220 1.23586 1.69248 1.06326 1.43435 1.14956 0.928978
114.4 2.30206 2.24135 220 1.23645 1.6931 1.06561 1.44026 1.15103 0.92951
114.5 2.30249 2.23885 221 1.23934 1.68961 1.06314 1.43827 1.15124 0.927879
114.6 2.30614 2.24345 221 1.24048 1.69213 1.06566 1.44391 1.15307 0.929371
114.7 2.28838 2.24552 221 1.24266 1.69425 1.04572 1.41037 1.14419 0.929618
114.8 2.3004 2.25182 220 1.24847 1.69936 1.05193 1.417 1.1502 0.932516
114.9 2.29484 2.25468 221 1.24587 1.69932 1.04897 1.41903 1.14742 0.932584
115 2.30691 2.2597 220 1.25177 1.70403 1.05514 1.42499 1.15346 0.935253
115.1 2.31021 2.26536 220 1.25319 1.70688 1.05701 1.43038 1.1551 0.936929
115.2 2.31315 2.26986 220 1.25411 1.70926 1.05904 1.43541 1.15658 0.938329
115.3 2.31636 2.27479 220 1.25541 1.71178 1.06095 1.44066 1.15818 0.939824
115.4 2.31976 2.28073 220 1.2565 1.71424 1.06326 1.44829 1.15988 0.941385
115.5 2.32335 2.28802 220 1.25753 1.71854 1.06583 1.4564 1.16168 0.943877
115.6 2.3269 2.29514 220 1.25854 1.72358 1.06836 1.46269 1.16345 0.946651
115.7 2.33059 2.30013 220 1.25927 1.72652 1.07132 1.47004 1.16529 0.948404
115.8 2.33216 2.30378 220 1.25931 1.72761 1.07286 1.47654 1.16608 0.949207
115.9 2.33384 2.30718 220 1.25847 1.729 1.07537 1.48455 1.16692 0.950166
116 2.33379 2.31742 219 1.26366 1.73395 1.07013 1.48294 1.1669 0.952962
116.1 2.32448 2.32237 218 1.25333 1.73316 1.07114 1.50349 1.16224 0.953101
116.2 2.32759 2.3267 218 1.25492 1.73512 1.07267 1.5081 1.1638 0.954317
116.3 2.33276 2.33492 217 1.25668 1.74038 1.07609 1.51813 1.16638 0.957388
116.4 2.33614 2.33874 217 1.2587 1.74284 1.07744 1.52214 1.16807 0.958846
116.5 2.33905 2.3439 217 1.26069 1.74663 1.07837 1.52541 1.16953 0.960947
116.6 2.34216 2.34805 217 1.26265 1.74968 1.07951 1.528 1.17108 0.96264
116.7 2.34787 2.35604 217 1.26561 1.75458 1.08225 1.5348 1.17393 0.965442
116.8 2.35381 2.36284 217 1.2691 1.76124 1.08471 1.5393 1.17691 0.969049
116.9 2.37125 2.37696 215 1.27436 1.77411 1.09689 1.55479 1.18562 0.97603
117 2.37276 2.38831 214 1.27866 1.78275 1.0941 1.55785 1.18638 0.980765
117.1 2.37896 2.39577 214 1.28181 1.78671 1.09715 1.56418 1.18948 0.983072
117.2 2.38531 2.40382 214 1.28531 1.79286 1.09999 1.56771 1.19265 0.986361
117.3 2.3968 2.41709 213 1.29511 1.80238 1.1017 1.57047 1.1984 0.991591
117.4 2.40153 2.4235 213 1.29787 1.80683 1.10366 1.57555 1.20076 0.994105
117.5 2.41056 2.43799 211 1.29524 1.81432 1.11532 1.5991 1.20528 0.998496
117.6 2.41395 2.44037 211 1.29602 1.81667 1.11793 1.60514 1.20698 0.999908
117.7 2.41547 2.43979 212 1.29811 1.81731 1.11736 1.60353 1.20773 1.00025
117.8 2.43125 2.45138 210 1.30449 1.82797 1.12676 1.61767 1.21563 1.0062
117.9 2.43341 2.45444 210 1.30455 1.83139 1.12886 1.62478 1.2167 1.00819
118 2.46158 2.46768 207 1.31716 1.84684 1.14442 1.64048 1.23079 1.01665
118.1 2.47945 2.48611 205 1.32634 1.86164 1.15311 1.65285 1.23973 1.02472
118.2 2.48114 2.50076 205 1.32461 1.87725 1.15653 1.66076 1.24057 1.03273
118.3 2.49503 2.51647 202 1.3282 1.88581 1.16683 1.68625 1.24751 1.03806
118.4 2.41901 2.42984 198 1.26067 1.77661 1.15834 1.73619 1.2095 0.983688
118.5 2.36011 2.38658 193 1.22364 1.73562 1.13647 1.73028 1.18006 0.962278
118.6 2.33591 2.37568 190 1.22419 1.74669 1.11172 1.66957 1.16795 0.965583
118.7 2.35302 2.38739 188 1.22808 1.75465 1.12494 1.69073 1.17651 0.970328
118.8 2.4162 2.40229 182 1.26394 1.76837 1.15227 1.71304 1.2081 0.978722
118.9 nan nan 0 nan nan nan nan nan nan
119 nan nan 0 nan nan nan nan nan nan
119.1 nan nan 0 nan nan nan nan nan nan
119.2 nan nan 0 nan nan nan nan nan nan
119.3 nan nan 0 nan nan nan nan nan nan
119.4 nan nan 0 nan nan nan nan nan nan
119.5 nan nan 0 nan nan nan nan nan nan
119.6 nan nan 0 nan nan nan nan nan nan
119.7 nan nan 0 nan nan nan nan nan nan
119.8 nan nan 0 nan nan nan nan nan nan
