# Supplementary material for: Topological digestion drives time-varying rheology of entangled DNA fluids
Source: Nat Commun. 2022 Jul 28;13:4389. doi: 10.1038/s41467-022-31828-w (PMC9334285; doi:10.1038/s41467-022-31828-w)
Supplement: Supplementary file 3 — Source Data [file 41467_2022_31828_MOESM3_ESM.zip › SOURCE_DATA/DATA_FIG4/panel_c/g3ave_MSD.dat.25m.dat]

#t[s] MSD[um^2] err[um^2] N_of_ave_traj MSDx[um^2] err MSDy[um^2] err (MSDx+MSDy)/2[um^2] err
0 0 0 403 0 0 0 0 0 0
0.1 0.00772001 0.0013041 403 0.00385823 0.000688096 0.00386178 0.000706889 0.00386001 0.000380341
0.2 0.015727 0.00268033 403 0.00786199 0.00143789 0.00786499 0.0014525 0.00786349 0.000794791
0.3 0.0222362 0.00384129 403 0.0111023 0.00210553 0.0111339 0.00225908 0.0111181 0.00116354
0.4 0.0280905 0.00498521 403 0.0140274 0.00281892 0.0140631 0.00294476 0.0140452 0.00155571
0.5 0.0336236 0.00614782 403 0.0168061 0.00359489 0.0168174 0.00343586 0.0168118 0.00197596
0.6 0.0388955 0.00736299 403 0.0194357 0.0042812 0.0194598 0.00413421 0.0194478 0.00235285
0.7 0.0439508 0.0084189 403 0.0220026 0.00496013 0.0219482 0.00432283 0.0219754 0.00272254
0.8 0.0488697 0.00942933 403 0.024474 0.00553852 0.0243957 0.00482467 0.0244348 0.00304422
0.9 0.053645 0.0105037 403 0.0268908 0.00622538 0.0267541 0.00522397 0.0268225 0.00342345
1 0.0583591 0.0115327 403 0.0292409 0.0069059 0.0291181 0.00595127 0.0291795 0.00379759
1.1 0.0630309 0.0128091 403 0.0316219 0.00771607 0.031409 0.00625561 0.0315155 0.00424089
1.2 0.0675282 0.0139721 403 0.0339243 0.00850643 0.0336039 0.00643013 0.0337641 0.00467234
1.3 0.0720601 0.0152766 403 0.0362218 0.00926845 0.0358383 0.00691994 0.03603 0.00509318
1.4 0.0764606 0.016472 403 0.0384291 0.0100013 0.0380315 0.00763863 0.0382303 0.00549817
1.5 0.0808283 0.0177376 403 0.0406322 0.0108445 0.0401961 0.00823603 0.0404141 0.00595845
1.6 0.0850583 0.0189411 403 0.0427756 0.0116592 0.0422827 0.00887686 0.0425291 0.00640986
1.7 0.0893998 0.0202383 403 0.0448744 0.0124112 0.0445254 0.0105366 0.0446999 0.0068354
1.8 0.0938282 0.0215504 403 0.0470633 0.0131821 0.046765 0.0116773 0.0469141 0.0072681
1.9 0.0980857 0.0227628 403 0.0491694 0.0139175 0.0489163 0.012622 0.0490429 0.00767544
2 0.102351 0.0240224 403 0.0513077 0.0147407 0.0510438 0.0133775 0.0511757 0.00812828
2.1 0.106579 0.0253234 403 0.0534735 0.0156198 0.0531054 0.0138919 0.0532894 0.00861471
2.2 0.110815 0.0267883 403 0.0555865 0.016629 0.0552286 0.0148956 0.0554075 0.00916861
2.3 0.115034 0.0281942 403 0.0576079 0.0176847 0.057426 0.0165572 0.0575169 0.00974951
2.4 0.119294 0.0296413 403 0.0597529 0.0186151 0.0595408 0.0173905 0.0596469 0.0102636
2.5 0.123439 0.0311313 403 0.0618504 0.0195301 0.0615888 0.0182804 0.0617196 0.0107761
2.6 0.127439 0.0325318 403 0.0638267 0.020305 0.0636119 0.0192416 0.0637193 0.0112056
2.7 0.131534 0.0339727 403 0.0657656 0.0211242 0.065768 0.0209671 0.0657668 0.011669
2.8 0.135468 0.035376 403 0.0676921 0.0221446 0.067776 0.0221135 0.067734 0.0122265
2.9 0.139625 0.0367816 403 0.0697458 0.0229703 0.0698793 0.023263 0.0698126 0.0126924
3 0.143789 0.0382907 403 0.0718339 0.0238771 0.0719552 0.0241106 0.0718945 0.0131926
3.1 0.147801 0.0398159 403 0.0737732 0.0247347 0.0740279 0.0255765 0.0739005 0.0136787
3.2 0.151935 0.041227 403 0.0758716 0.0255694 0.0760636 0.0263852 0.0759676 0.0141486
3.3 0.156028 0.0428524 403 0.0779309 0.0266006 0.0780974 0.027405 0.0780142 0.0147224
3.4 0.160163 0.0445057 403 0.0800177 0.0275849 0.0801452 0.0284038 0.0800814 0.0152734
3.5 0.164298 0.0461291 403 0.0821106 0.0287115 0.0821876 0.0293517 0.0821491 0.0158944
3.6 0.168215 0.0474156 403 0.0840719 0.0295836 0.0841432 0.030313 0.0841076 0.0163822
3.7 0.171923 0.0490636 403 0.0858413 0.03066 0.0860822 0.0318394 0.0859617 0.0169768
3.8 0.175906 0.0509872 403 0.0878685 0.0321802 0.088037 0.0328406 0.0879528 0.0178005
3.9 0.17981 0.0526923 403 0.0897359 0.033134 0.0900742 0.0345911 0.089905 0.0183468
4 0.183939 0.0544691 403 0.0917027 0.0343799 0.0922368 0.03623 0.0919697 0.0190303
4.1 0.187797 0.0564378 403 0.0937581 0.0357388 0.0940386 0.0366848 0.0938984 0.0197685
4.2 0.191696 0.0584984 403 0.0957413 0.0369627 0.095955 0.0377794 0.0958482 0.0204477
4.3 0.195419 0.0603213 403 0.0976188 0.0381814 0.0977999 0.0388996 0.0977094 0.0211209
4.4 0.199287 0.0618532 403 0.0995394 0.0390321 0.0997476 0.0401328 0.0996435 0.0216081
4.5 0.202992 0.0635432 403 0.101371 0.0399457 0.101621 0.041347 0.101496 0.0221239
4.6 0.206988 0.0651793 403 0.103323 0.0411153 0.103665 0.0425605 0.103494 0.0227609
4.7 0.210713 0.0674871 403 0.105038 0.0424202 0.105675 0.0445529 0.105357 0.0234821
4.8 0.214673 0.0690589 403 0.106967 0.043692 0.107706 0.045739 0.107336 0.0241682
4.9 0.218793 0.0707366 403 0.108936 0.0446984 0.109857 0.0473984 0.109396 0.0247376
5 0.222774 0.0726578 403 0.110907 0.0459239 0.111867 0.0486045 0.111387 0.0254099
5.1 0.226606 0.0744126 403 0.112753 0.0469923 0.113853 0.0501334 0.113303 0.0260092
5.2 0.230266 0.0759206 403 0.114386 0.0478938 0.11588 0.0522298 0.115133 0.0265255
5.3 0.234358 0.0775841 403 0.116472 0.0492452 0.117887 0.0532811 0.117179 0.0272671
5.4 0.238126 0.0795961 403 0.118448 0.0504989 0.119678 0.0540561 0.119063 0.0279575
5.5 0.242208 0.0816092 403 0.120685 0.0519866 0.121524 0.0544622 0.121104 0.0287693
5.6 0.245969 0.0838404 403 0.122478 0.0533523 0.123491 0.0561185 0.122985 0.0295202
5.7 0.249899 0.0857988 403 0.124563 0.0550378 0.125336 0.0567975 0.12495 0.0304274
5.8 0.253737 0.0877415 403 0.126524 0.0564428 0.127214 0.0578311 0.126869 0.0311946
5.9 0.257693 0.0891271 403 0.128644 0.057563 0.129048 0.058438 0.128846 0.0318203
6 0.261273 0.0910352 403 0.130576 0.0591595 0.130697 0.0588989 0.130636 0.0326762
6.1 0.265608 0.0928827 403 0.132938 0.0606757 0.132671 0.0594236 0.132804 0.0335075
6.2 0.269704 0.0946233 403 0.134956 0.0621252 0.134748 0.0607984 0.134852 0.0342978
6.3 0.273423 0.096924 403 0.136676 0.0638752 0.136747 0.0626992 0.136711 0.0352407
6.4 0.277781 0.0990303 403 0.139067 0.0656834 0.138714 0.062979 0.13889 0.0362086
6.5 0.281588 0.100963 402 0.14074 0.066668 0.140848 0.0655812 0.140794 0.0367852
6.6 0.285462 0.102694 403 0.142807 0.0682489 0.142655 0.0661528 0.142731 0.0376354
6.7 0.289265 0.104484 402 0.144702 0.0694251 0.144564 0.0677346 0.144633 0.0383054
6.8 0.293089 0.106601 403 0.147151 0.0712247 0.145938 0.0668311 0.146545 0.0392797
6.9 0.296601 0.1085 403 0.148937 0.0721248 0.147665 0.0679987 0.148301 0.0397972
7 0.300712 0.11033 403 0.150719 0.0732028 0.149993 0.0705334 0.150356 0.0404073
7.1 0.30397 0.112379 403 0.152158 0.0751021 0.151812 0.0727219 0.151985 0.0414297
7.2 0.30767 0.114311 403 0.15383 0.0760968 0.15384 0.0752428 0.153835 0.0420212
7.3 0.31182 0.116765 403 0.156098 0.0778566 0.155722 0.0762406 0.15591 0.0429952
7.4 0.315385 0.118217 403 0.157834 0.0792701 0.157551 0.078182 0.157692 0.0437941
7.5 0.3191 0.119575 403 0.159883 0.0804523 0.159217 0.078797 0.15955 0.0444583
7.6 0.3227 0.121657 403 0.161541 0.0818379 0.161159 0.0809256 0.16135 0.0452329
7.7 0.326331 0.123807 403 0.163148 0.0827086 0.163183 0.083005 0.163166 0.0457344
7.8 0.330193 0.126394 402 0.165008 0.0843589 0.165185 0.0848342 0.165096 0.0466416
7.9 0.3344 0.128505 402 0.167201 0.0861241 0.167198 0.0857421 0.1672 0.0475906
8 0.338396 0.130656 402 0.16932 0.0875156 0.169076 0.0864228 0.169198 0.0483472
8.1 0.342149 0.132631 402 0.171088 0.0884543 0.17106 0.0881144 0.171074 0.0488835
8.2 0.345163 0.134838 402 0.172872 0.0903371 0.172291 0.0883138 0.172582 0.0498922
8.3 0.348532 0.136924 402 0.174987 0.0924935 0.173546 0.0878064 0.174266 0.0510327
8.4 0.352008 0.139076 402 0.176565 0.0935847 0.175442 0.0897918 0.176004 0.0516494
8.5 0.356774 0.141922 401 0.179129 0.0960269 0.177645 0.090634 0.178387 0.0529519
8.6 0.360951 0.144435 400 0.181089 0.0978924 0.179862 0.0928507 0.180476 0.0539742
8.7 0.364468 0.146718 400 0.182828 0.0994925 0.18164 0.0946336 0.182234 0.0548635
8.8 0.368014 0.148985 400 0.184767 0.101333 0.183246 0.0958538 0.184007 0.0558805
8.9 0.371176 0.151836 401 0.186184 0.102805 0.184992 0.0986928 0.185588 0.0567318
9 0.374909 0.15495 401 0.188021 0.10495 0.186888 0.100783 0.187454 0.0579079
9.1 0.378069 0.156657 401 0.189433 0.105824 0.188637 0.103268 0.189035 0.0584421
9.2 0.382013 0.158893 401 0.191288 0.107451 0.190725 0.105632 0.191007 0.0593578
9.3 0.385652 0.16085 400 0.192939 0.108831 0.192713 0.107933 0.192826 0.060137
9.4 0.389206 0.163739 400 0.194556 0.110631 0.19465 0.110588 0.194603 0.0611474
9.5 0.392073 0.166259 401 0.19573 0.112426 0.196343 0.113002 0.196036 0.0621243
9.6 0.39638 0.169545 401 0.198005 0.115076 0.198375 0.114771 0.19819 0.0635657
9.7 0.399874 0.172012 401 0.199949 0.117785 0.199925 0.11548 0.199937 0.0649937
9.8 0.403985 0.175432 401 0.201939 0.120573 0.202045 0.117654 0.201992 0.0664907
9.9 0.407056 0.177285 401 0.202998 0.12159 0.204057 0.121013 0.203528 0.0670913
10 0.411245 0.180443 400 0.204988 0.124149 0.206257 0.123446 0.205622 0.0684817
10.1 0.415238 0.183548 401 0.20766 0.127439 0.207578 0.122633 0.207619 0.0702036
10.2 0.419221 0.185431 401 0.209645 0.128517 0.209576 0.124621 0.20961 0.0708463
10.3 0.423953 0.187616 400 0.211992 0.13073 0.211961 0.125712 0.211976 0.0720071
10.4 0.427535 0.190186 400 0.213954 0.133584 0.213581 0.126166 0.213767 0.0734882
10.5 0.431718 0.193558 400 0.216382 0.137699 0.215336 0.126547 0.215859 0.0756261
10.6 0.436291 0.197327 401 0.218956 0.141101 0.217335 0.127656 0.218146 0.0774372
10.7 0.440647 0.201716 398 0.220974 0.145179 0.219673 0.13035 0.220323 0.079589
10.8 0.444852 0.20576 399 0.223307 0.148995 0.221545 0.131629 0.222426 0.0816049
10.9 0.449701 0.207144 399 0.225683 0.150234 0.224018 0.133176 0.22485 0.0822975
11 0.454241 0.20949 398 0.228198 0.150682 0.226043 0.134717 0.22712 0.0826453
11.1 0.458091 0.210878 398 0.230258 0.151059 0.227832 0.136037 0.229045 0.0829266
11.2 0.461448 0.213075 398 0.23177 0.15187 0.229677 0.138051 0.230724 0.0834082
11.3 0.464904 0.2155 398 0.233603 0.154667 0.231301 0.138763 0.232452 0.084863
11.4 0.468023 0.217487 398 0.235256 0.156482 0.232768 0.140403 0.234012 0.0858721
11.5 0.472529 0.220203 397 0.237702 0.158465 0.234827 0.14113 0.236264 0.0869358
11.6 0.476172 0.221636 397 0.239553 0.159794 0.236619 0.143113 0.238086 0.0877088
11.7 0.481006 0.225466 398 0.242253 0.162807 0.238753 0.144772 0.240503 0.0893505
11.8 0.485313 0.229373 398 0.245085 0.165472 0.240228 0.145461 0.242657 0.0908349
11.9 0.489682 0.231976 396 0.246761 0.165553 0.242921 0.150644 0.244841 0.0910552
12 0.49415 0.234396 395 0.248712 0.166019 0.245438 0.152985 0.247075 0.0913636
12.1 0.49765 0.239243 394 0.250237 0.169792 0.247413 0.157085 0.248825 0.0934251
12.2 0.502058 0.244018 394 0.252713 0.173367 0.249345 0.159144 0.251029 0.0953642
12.3 0.506926 0.247714 393 0.255357 0.17505 0.251569 0.16129 0.253463 0.0963521
12.4 0.510016 0.251066 394 0.256682 0.176653 0.253334 0.165181 0.255008 0.0973188
12.5 0.51432 0.256152 393 0.260049 0.182134 0.254271 0.161932 0.25716 0.100091
12.6 0.518544 0.258785 392 0.262108 0.183352 0.256436 0.165168 0.259272 0.100857
12.7 0.522233 0.262522 392 0.264017 0.187185 0.258217 0.167126 0.261117 0.102885
12.8 0.526081 0.265814 392 0.265804 0.188988 0.260277 0.170271 0.26304 0.103926
12.9 0.530839 0.269147 391 0.268597 0.189908 0.262242 0.173334 0.26542 0.104608
13 0.535613 0.273536 391 0.270976 0.193098 0.264637 0.176908 0.267807 0.106386
13.1 0.540694 0.278143 391 0.273826 0.196552 0.266868 0.179941 0.270347 0.108316
13.2 0.545382 0.281881 391 0.276038 0.196995 0.269345 0.185512 0.272691 0.108801
13.3 0.547807 0.283706 391 0.277134 0.197284 0.270672 0.187775 0.273903 0.109045
13.4 0.551637 0.285552 391 0.279046 0.198603 0.272591 0.19041 0.275819 0.10984
13.5 0.555507 0.28969 391 0.280953 0.202514 0.274554 0.192897 0.277754 0.11192
13.6 0.558678 0.290601 391 0.282345 0.200833 0.276333 0.197646 0.279339 0.111294
13.7 0.562346 0.292594 391 0.28402 0.201726 0.278326 0.200892 0.281173 0.111885
13.8 0.566146 0.297475 391 0.286218 0.20473 0.279928 0.205077 0.283073 0.113645
13.9 0.566428 0.290463 389 0.283507 0.18703 0.282921 0.216722 0.283214 0.105001
14 0.574515 0.3033 390 0.289222 0.205053 0.285293 0.215875 0.287257 0.1142
14.1 0.574438 0.297063 388 0.28637 0.187076 0.288069 0.227741 0.287219 0.105452
14.2 0.576011 0.300571 389 0.286957 0.187465 0.289054 0.231489 0.288006 0.10582
14.3 0.57977 0.304015 389 0.288942 0.189476 0.290828 0.234164 0.289885 0.106981
14.4 0.585401 0.307269 388 0.292255 0.192857 0.293146 0.235141 0.292701 0.108788
14.5 0.594106 0.325907 389 0.299431 0.222188 0.294676 0.228644 0.297053 0.123491
14.6 0.592537 0.312539 388 0.295892 0.19594 0.296645 0.23882 0.296268 0.110533
14.7 0.599461 0.320537 389 0.299855 0.20208 0.299606 0.241007 0.299731 0.113785
14.8 0.602674 0.324092 388 0.302 0.202269 0.300674 0.244068 0.301337 0.114111
14.9 0.607668 0.323992 387 0.304316 0.201519 0.303352 0.246123 0.303834 0.113821
15 0.611898 0.326981 387 0.306482 0.204466 0.305416 0.248726 0.305949 0.115438
15.1 0.615238 0.330725 386 0.30773 0.205916 0.307507 0.252648 0.307619 0.116315
15.2 0.618086 0.330886 387 0.308911 0.207894 0.309175 0.251972 0.309043 0.117237
15.3 0.620753 0.331449 387 0.310195 0.207937 0.310558 0.252725 0.310376 0.117292
15.4 0.624647 0.334274 384 0.311788 0.208042 0.312859 0.255961 0.312324 0.11747
15.5 0.628589 0.338133 385 0.313434 0.209965 0.315155 0.259952 0.314294 0.118601
15.6 0.632409 0.340428 385 0.315665 0.214226 0.316744 0.25865 0.316204 0.120703
15.7 0.636706 0.345993 387 0.318047 0.216921 0.318658 0.262128 0.318353 0.122265
15.8 0.640058 0.348824 386 0.320116 0.220797 0.319942 0.259534 0.320029 0.124117
15.9 0.645739 0.353245 386 0.323759 0.226436 0.32198 0.258776 0.32287 0.127001
16 0.649988 0.356819 384 0.32605 0.230616 0.323938 0.260662 0.324994 0.129213
16.1 0.653205 0.359179 383 0.3277 0.230813 0.325505 0.262778 0.326602 0.129428
16.2 0.65823 0.365167 383 0.329521 0.23185 0.328709 0.269527 0.329115 0.130211
16.3 0.663202 0.369641 383 0.332808 0.237519 0.330394 0.267755 0.331601 0.133057
16.4 0.666386 0.368904 383 0.333906 0.236528 0.332481 0.270602 0.333193 0.132647
16.5 0.671159 0.370801 383 0.337149 0.240589 0.33401 0.267812 0.33558 0.134645
16.6 0.675321 0.375064 383 0.339169 0.242359 0.336153 0.269845 0.337661 0.135629
16.7 0.677741 0.378022 382 0.338924 0.242081 0.338817 0.274538 0.33887 0.135547
16.8 0.682075 0.380161 383 0.34201 0.24757 0.340065 0.272826 0.341038 0.138322
16.9 0.685992 0.381219 383 0.344634 0.250796 0.341358 0.274593 0.342996 0.140114
17 0.68925 0.387423 382 0.344515 0.249155 0.344735 0.282112 0.344625 0.139462
17.1 0.695587 0.395901 383 0.349398 0.260321 0.346189 0.280194 0.347793 0.145167
17.2 0.696134 0.395749 381 0.346926 0.249384 0.349208 0.291438 0.348067 0.139939
17.3 0.703845 0.404671 381 0.353482 0.263445 0.350363 0.287841 0.351922 0.147124
17.4 0.708938 0.403235 379 0.357057 0.265269 0.351881 0.284611 0.354469 0.148002
17.5 0.713098 0.40834 379 0.358743 0.267486 0.354355 0.289213 0.356549 0.1493
17.6 0.719837 0.413685 378 0.361104 0.269861 0.358733 0.295067 0.359919 0.150666
17.7 0.722908 0.414364 378 0.362818 0.271172 0.36009 0.298332 0.361454 0.151515
17.8 0.727934 0.417362 379 0.364949 0.274305 0.362985 0.300399 0.363967 0.153143
17.9 0.734239 0.421804 377 0.368209 0.277519 0.36603 0.301479 0.367119 0.154821
18 0.735721 0.42385 376 0.367028 0.273312 0.368693 0.312121 0.367861 0.153036
18.1 0.737985 0.426414 377 0.367774 0.272982 0.370211 0.315234 0.368992 0.152988
18.2 0.742925 0.431645 377 0.370432 0.277218 0.372493 0.317547 0.371463 0.155252
18.3 0.747394 0.433827 378 0.372413 0.278505 0.374981 0.32069 0.373697 0.15603
18.4 0.752474 0.438486 377 0.374929 0.28352 0.377545 0.322854 0.376237 0.158649
18.5 0.757461 0.440503 376 0.377856 0.287106 0.379606 0.323505 0.378731 0.16053
18.6 0.756579 0.434007 376 0.379487 0.285871 0.377092 0.30516 0.37829 0.159208
18.7 0.762128 0.435514 375 0.382126 0.28206 0.380002 0.310481 0.381064 0.157564
18.8 0.760502 0.421902 373 0.378413 0.259253 0.38209 0.320736 0.380251 0.146333
18.9 0.765646 0.424841 372 0.381574 0.261548 0.384073 0.322792 0.382823 0.147664
19 0.768091 0.425044 370 0.381769 0.258423 0.386322 0.329098 0.384045 0.146309
19.1 0.771528 0.426419 370 0.383912 0.261546 0.387617 0.327033 0.385764 0.147812
19.2 0.783154 0.456186 371 0.392327 0.297072 0.390827 0.3255 0.391577 0.165821
19.3 0.779925 0.433911 370 0.387587 0.264636 0.392338 0.336984 0.389962 0.149822
19.4 0.783378 0.435904 370 0.389705 0.26727 0.393672 0.336974 0.391689 0.151186
19.5 0.788307 0.437853 369 0.392226 0.269795 0.39608 0.339302 0.394153 0.152579
19.6 0.791532 0.440866 369 0.393996 0.270849 0.397536 0.342041 0.395766 0.153271
19.7 0.796313 0.445555 369 0.396749 0.272708 0.399564 0.346158 0.398157 0.154464
19.8 0.799022 0.448841 370 0.396842 0.2735 0.40218 0.351935 0.399511 0.155014
19.9 0.804194 0.450608 369 0.400687 0.276409 0.403507 0.350516 0.402097 0.156544
20 0.816591 0.481921 369 0.411063 0.314703 0.405528 0.34288 0.408295 0.175805
20.1 0.812424 0.452602 368 0.405903 0.279582 0.406521 0.348628 0.406212 0.158165
20.2 0.816592 0.456131 368 0.408245 0.283803 0.408346 0.35152 0.408296 0.16046
20.3 0.827705 0.482704 369 0.416691 0.314311 0.411015 0.344499 0.413853 0.175706
20.4 0.831062 0.487779 368 0.418399 0.31636 0.412663 0.347313 0.415531 0.176882
20.5 0.833989 0.491714 368 0.419593 0.318202 0.414396 0.352344 0.416995 0.178031
20.6 0.836827 0.498385 368 0.42078 0.320839 0.416048 0.35876 0.418414 0.179656
20.7 0.841532 0.502769 367 0.421191 0.326266 0.420341 0.366007 0.420766 0.182514
20.8 0.845901 0.505447 367 0.422943 0.328238 0.422958 0.371532 0.42295 0.18374
20.9 0.85076 0.50659 365 0.42572 0.328851 0.425039 0.37192 0.42538 0.184109
21 0.849067 0.501932 364 0.423148 0.321044 0.425919 0.377613 0.424533 0.180299
21.1 0.854018 0.505132 364 0.425483 0.320464 0.428536 0.383161 0.427009 0.180287
21.2 0.859266 0.51424 364 0.427707 0.321869 0.431559 0.393527 0.429633 0.181494
21.3 0.864109 0.523582 363 0.430386 0.326219 0.433723 0.399696 0.432054 0.184027
21.4 0.867695 0.530494 363 0.431574 0.328731 0.43612 0.408031 0.433847 0.185658
21.5 0.872595 0.537693 362 0.435192 0.331637 0.437403 0.414082 0.436297 0.187564
21.6 0.873953 0.543072 361 0.436765 0.332627 0.437188 0.418456 0.436976 0.18839
21.7 0.875545 0.545157 362 0.436376 0.33751 0.439169 0.42047 0.437772 0.190807
21.8 0.880174 0.547596 362 0.438474 0.340611 0.4417 0.423187 0.440087 0.192477
21.9 0.870493 0.483924 360 0.44264 0.342724 0.427853 0.296812 0.435247 0.188144
22 0.888108 0.559497 361 0.442633 0.346423 0.445475 0.435251 0.444054 0.196044
22.1 0.893738 0.566626 360 0.444947 0.349788 0.448791 0.443518 0.446869 0.198112
22.2 0.893266 0.568007 361 0.444467 0.346651 0.448799 0.448445 0.446633 0.19678
22.3 0.896904 0.570042 361 0.445766 0.345817 0.451139 0.451989 0.448452 0.196496
22.4 0.901444 0.572051 361 0.4489 0.347638 0.452544 0.451359 0.450722 0.197463
22.5 0.906901 0.579584 360 0.451233 0.351335 0.455668 0.458521 0.45345 0.199651
22.6 0.909484 0.577504 361 0.454495 0.358099 0.45499 0.447203 0.454742 0.202641
22.7 0.90975 0.577052 361 0.454775 0.360836 0.454975 0.440885 0.454875 0.203691
22.8 0.919331 0.582346 358 0.459714 0.368249 0.459617 0.444206 0.459666 0.20759
22.9 0.920933 0.591496 358 0.458578 0.372907 0.462355 0.457267 0.460467 0.210401
23 0.925143 0.598414 358 0.460468 0.378813 0.464675 0.463211 0.462571 0.213647
23.1 0.92791 0.603007 358 0.46274 0.381001 0.46517 0.463128 0.463955 0.21483
23.2 0.935028 0.608454 358 0.468352 0.384875 0.466676 0.463822 0.467514 0.217022
23.3 0.93694 0.600754 358 0.469879 0.383334 0.467062 0.452848 0.46847 0.215736
23.4 0.927497 0.557931 357 0.459672 0.319964 0.467825 0.457569 0.463748 0.183707
23.5 0.926967 0.556334 356 0.458493 0.312961 0.468474 0.460464 0.463483 0.180262
23.6 0.925815 0.553243 355 0.455991 0.30659 0.469824 0.460163 0.462907 0.176851
23.7 0.931482 0.556213 356 0.460619 0.314067 0.470863 0.456802 0.465741 0.1806
23.8 0.934245 0.558321 356 0.460691 0.315448 0.473554 0.460776 0.467123 0.18136
23.9 0.936842 0.563775 357 0.462469 0.316778 0.474374 0.464693 0.468421 0.182289
24 0.941066 0.572444 358 0.464757 0.318921 0.476309 0.47434 0.470533 0.183899
24.1 0.94682 0.577237 357 0.46686 0.319429 0.47996 0.481331 0.47341 0.184445
24.2 0.950039 0.582077 357 0.469784 0.323034 0.480255 0.48291 0.47502 0.186471
24.3 0.954249 0.578686 357 0.471632 0.324498 0.482617 0.477912 0.477125 0.186903
24.4 0.956965 0.581697 357 0.473622 0.324832 0.483343 0.478438 0.478482 0.187165
24.5 0.958644 0.581398 358 0.473443 0.326131 0.485201 0.478455 0.479322 0.187704
24.6 0.965609 0.593662 355 0.477005 0.329328 0.488604 0.489715 0.482805 0.189916
24.7 0.970069 0.603231 354 0.478774 0.331401 0.491295 0.49893 0.485034 0.191399
24.8 0.974493 0.605281 354 0.481204 0.33284 0.493288 0.501264 0.487246 0.192265
24.9 0.97997 0.614017 353 0.481266 0.335114 0.498704 0.516886 0.489985 0.193968
25 0.981737 0.614316 352 0.484271 0.33777 0.497466 0.509504 0.490869 0.195113
25.1 0.983123 0.617713 352 0.485478 0.340402 0.497646 0.50908 0.491562 0.196459
25.2 0.994628 0.645243 354 0.496823 0.390582 0.497805 0.496683 0.497314 0.22147
25.3 1.00035 0.65891 353 0.499034 0.392697 0.501317 0.513388 0.500175 0.223344
25.4 1.00201 0.652986 354 0.501776 0.396334 0.500235 0.497567 0.501005 0.224526
25.5 0.996537 0.6192 352 0.493972 0.347905 0.502565 0.503361 0.498269 0.200083
25.6 1.00157 0.623113 351 0.496049 0.348648 0.505522 0.508133 0.500786 0.200662
25.7 1.00674 0.630192 351 0.497273 0.347937 0.509466 0.520675 0.50337 0.200837
25.8 1.0148 0.6296 350 0.50256 0.352202 0.512243 0.518418 0.507401 0.202975
25.9 1.02072 0.627819 349 0.505877 0.353398 0.514841 0.51517 0.510359 0.203433
26 1.02534 0.626633 347 0.509404 0.354152 0.515934 0.509123 0.512669 0.203615
26.1 1.02869 0.626851 347 0.512134 0.355615 0.516557 0.505345 0.514345 0.204257
26.2 1.04244 0.66031 349 0.523029 0.401065 0.519412 0.502067 0.521221 0.227246
26.3 1.04683 0.66641 348 0.525755 0.408932 0.52108 0.501228 0.523417 0.231194
26.4 1.05014 0.668109 348 0.527021 0.407246 0.523118 0.503481 0.525069 0.230427
26.5 1.05202 0.674301 349 0.527644 0.403895 0.524379 0.515443 0.526011 0.229345
26.6 1.0453 0.661674 348 0.519035 0.370183 0.526264 0.537896 0.522649 0.213126
26.7 1.04838 0.674791 349 0.521355 0.372925 0.527021 0.549455 0.524188 0.215193
26.8 1.06393 0.71453 348 0.531441 0.411533 0.532487 0.562622 0.531964 0.235428
26.9 1.05883 0.690559 348 0.525554 0.377885 0.53328 0.568903 0.529417 0.218606
27 1.05896 0.693285 347 0.526278 0.378087 0.532678 0.568536 0.529478 0.218753
27.1 1.06159 0.703522 347 0.527272 0.378296 0.534322 0.58139 0.530797 0.219511
27.2 1.06855 0.716817 348 0.532991 0.385831 0.535556 0.591248 0.534273 0.224018
27.3 1.06575 0.709957 347 0.528367 0.381851 0.53738 0.588599 0.532873 0.221577
27.4 1.06855 0.704486 347 0.533295 0.385258 0.535256 0.573603 0.534276 0.222826
27.5 1.07117 0.713253 347 0.53284 0.387224 0.538333 0.583279 0.535587 0.224149
27.6 1.07346 0.709202 347 0.53387 0.386441 0.539589 0.579351 0.53673 0.223536
27.7 1.07872 0.70302 347 0.538302 0.387694 0.540413 0.569459 0.539358 0.223816
27.8 1.08072 0.706935 346 0.537833 0.386718 0.54289 0.574699 0.540361 0.223458
27.9 1.08585 0.715245 348 0.541954 0.391786 0.543895 0.581317 0.542925 0.226498
28 1.09129 0.718862 346 0.543165 0.390301 0.548125 0.5888 0.545645 0.226003
28.1 1.09052 0.718662 344 0.538255 0.376393 0.552262 0.603081 0.545259 0.21937
28.2 1.09019 0.724525 344 0.535846 0.376677 0.554343 0.609296 0.545095 0.219631
28.3 1.09312 0.731987 345 0.538627 0.379775 0.554488 0.615339 0.546558 0.221632
28.4 1.10746 0.749145 343 0.550549 0.404925 0.556913 0.610787 0.553731 0.234414
28.5 1.10174 0.732782 342 0.542649 0.383019 0.559089 0.612502 0.550869 0.223067
28.6 1.10501 0.732918 341 0.54478 0.384914 0.560234 0.610129 0.552507 0.223932
28.7 1.11599 0.751703 341 0.55478 0.418613 0.561214 0.603191 0.557997 0.240847
28.8 1.11473 0.746776 343 0.555714 0.420227 0.559016 0.592861 0.557365 0.24126
28.9 1.12003 0.753505 345 0.559902 0.424031 0.560128 0.596 0.560015 0.24348
29 1.11128 0.734237 344 0.551029 0.389079 0.56025 0.604556 0.55564 0.226017
29.1 1.10885 0.734542 343 0.549771 0.391009 0.559078 0.603385 0.554424 0.226916
29.2 1.1127 0.739481 343 0.551963 0.392999 0.560734 0.606483 0.556349 0.228101
29.3 1.11624 0.741828 343 0.555701 0.394845 0.560534 0.60592 0.558118 0.229186
29.4 1.11759 0.745649 340 0.553639 0.395394 0.563949 0.612542 0.558794 0.229546
29.5 1.11921 0.752636 341 0.554383 0.396787 0.564826 0.620737 0.559604 0.230675
29.6 1.12085 0.750331 341 0.555353 0.398284 0.565498 0.615306 0.560426 0.231146
29.7 1.12517 0.755933 340 0.557126 0.401274 0.56804 0.620765 0.562583 0.232894
29.8 1.13018 0.763747 341 0.560794 0.403952 0.569387 0.627058 0.56509 0.234681
29.9 1.13298 0.769347 341 0.561859 0.405037 0.571121 0.633175 0.56649 0.235518
30 1.13974 0.769723 340 0.564641 0.405761 0.575099 0.635426 0.56987 0.23594
30.1 1.1394 0.76332 338 0.564375 0.403312 0.57503 0.633504 0.569702 0.234603
30.2 1.14329 0.75754 340 0.570908 0.409889 0.572377 0.615965 0.571643 0.237403
30.3 1.14518 0.768117 339 0.568652 0.408298 0.576525 0.633556 0.572589 0.237231
30.4 1.15072 0.775887 339 0.571905 0.409964 0.578812 0.641558 0.575359 0.238535
30.5 1.13615 0.687579 335 0.576922 0.410077 0.559225 0.47906 0.568073 0.231424
30.6 1.16131 0.801406 336 0.577577 0.413396 0.583734 0.669624 0.580656 0.241779
30.7 1.14152 0.695105 335 0.580813 0.416462 0.560711 0.480386 0.570762 0.234833
30.8 1.16481 0.81781 337 0.578676 0.418757 0.586132 0.685127 0.582404 0.245225
30.9 1.16883 0.814232 337 0.582606 0.420432 0.586225 0.676814 0.584416 0.245795
31 1.17325 0.816174 337 0.584436 0.421065 0.588813 0.681291 0.586625 0.246313
31.1 1.17825 0.81799 336 0.587462 0.424833 0.590788 0.680888 0.589125 0.248224
31.2 1.17859 0.819628 335 0.587471 0.426882 0.591124 0.679105 0.589297 0.249138
31.3 1.18065 0.825899 336 0.589283 0.429632 0.591367 0.682782 0.590325 0.25078
31.4 1.18381 0.83257 336 0.591106 0.43065 0.592709 0.688974 0.591907 0.251639
31.5 1.18769 0.830099 336 0.594217 0.433636 0.593474 0.681963 0.593845 0.252868
31.6 1.19786 0.821482 335 0.601119 0.437141 0.596737 0.670062 0.598928 0.254165
31.7 1.20653 0.828542 333 0.603537 0.43861 0.602996 0.681105 0.603266 0.255301
31.8 1.20612 0.835095 335 0.604877 0.444772 0.60124 0.680848 0.603058 0.258513
31.9 1.20913 0.846832 334 0.6077 0.447696 0.601434 0.691938 0.604567 0.260679
32 1.21357 0.853705 333 0.608581 0.449515 0.604988 0.700137 0.606784 0.261898
32.1 1.21727 0.846481 335 0.613067 0.4525 0.604206 0.684408 0.608637 0.262809
32.2 1.22096 0.843828 333 0.613279 0.452692 0.60768 0.68289 0.610479 0.262674
32.3 1.22755 0.855148 334 0.618124 0.461761 0.609423 0.685454 0.613774 0.26749
32.4 1.23615 0.862943 333 0.622971 0.465957 0.61318 0.69326 0.618076 0.270049
32.5 1.23294 0.861346 333 0.623638 0.46778 0.609299 0.682868 0.616468 0.270631
32.6 1.23881 0.865387 334 0.624789 0.471241 0.614023 0.690446 0.619406 0.272591
32.7 1.24657 0.861271 332 0.629032 0.47638 0.617543 0.680621 0.623287 0.274687
32.8 1.23975 0.862824 332 0.625292 0.474419 0.614457 0.676421 0.619874 0.273454
32.9 1.24845 0.870624 330 0.629094 0.47805 0.619358 0.684483 0.624226 0.27564
33 1.2537 0.878752 331 0.630027 0.480281 0.623676 0.696175 0.626851 0.277208
33.1 1.23908 0.84528 331 0.624582 0.472364 0.614494 0.675991 0.619538 0.272368
33.2 1.23869 0.848817 329 0.624562 0.476589 0.614124 0.672418 0.619343 0.274311
33.3 1.2405 0.858759 330 0.62575 0.477486 0.614748 0.682194 0.620249 0.275296
33.4 1.24156 0.860008 331 0.627146 0.480077 0.614418 0.678433 0.620782 0.276478
33.5 1.24781 0.863859 328 0.629084 0.482833 0.618728 0.682257 0.623906 0.277945
33.6 1.25565 0.871139 327 0.633291 0.487168 0.622358 0.688669 0.627824 0.280477
33.7 1.26172 0.877974 326 0.636053 0.489769 0.625666 0.696048 0.630859 0.282138
33.8 1.26584 0.878866 326 0.637971 0.49273 0.627865 0.694814 0.632918 0.283543
33.9 1.26447 0.879159 328 0.63756 0.491796 0.626907 0.694825 0.632234 0.283102
34 1.26963 0.876619 326 0.640373 0.493378 0.629257 0.690498 0.634815 0.283691
34.1 1.27338 0.874899 326 0.642863 0.4952 0.630513 0.685754 0.636688 0.284417
34.2 1.2768 0.880322 325 0.643382 0.497416 0.633415 0.691949 0.638398 0.285734
34.3 1.27997 0.879828 326 0.647024 0.5003 0.632943 0.685672 0.639984 0.28705
34.4 1.28457 0.887207 324 0.646946 0.503871 0.637624 0.694143 0.642285 0.289048
34.5 1.28668 0.892743 325 0.64832 0.50493 0.638364 0.698749 0.643342 0.289849
34.6 1.29088 0.900957 324 0.650451 0.510941 0.640429 0.704245 0.64544 0.293146
34.7 1.27052 0.803452 324 0.653463 0.511218 0.617056 0.513127 0.635259 0.284992
34.8 1.27786 0.803976 324 0.658612 0.51511 0.619248 0.509599 0.63893 0.286959
34.9 1.27897 0.807095 325 0.65995 0.516185 0.619024 0.509595 0.639487 0.287593
35 1.29054 0.809547 322 0.665882 0.518014 0.624663 0.512634 0.645272 0.288694
35.1 1.29448 0.814806 322 0.667913 0.521875 0.626567 0.514425 0.64724 0.290727
35.2 1.29483 0.81768 323 0.667677 0.523799 0.627151 0.516137 0.647414 0.291722
35.3 1.29888 0.820806 323 0.670218 0.52688 0.62866 0.516421 0.649439 0.293346
35.4 1.30249 0.824418 323 0.672438 0.530046 0.630048 0.51734 0.651243 0.295031
35.5 1.30467 0.826558 323 0.673054 0.530214 0.63162 0.519845 0.652337 0.295182
35.6 1.30878 0.829719 323 0.675301 0.533398 0.633483 0.521194 0.654392 0.29687
35.7 1.31477 0.834162 322 0.677902 0.53576 0.636863 0.524011 0.657383 0.298152
35.8 1.31884 0.839845 322 0.680587 0.538743 0.638258 0.525023 0.659422 0.299778
35.9 1.32156 0.842688 321 0.681089 0.540373 0.640472 0.52757 0.660781 0.300617
36 1.32222 0.844252 321 0.68189 0.541011 0.640329 0.526226 0.66111 0.30093
36.1 1.32593 0.848445 321 0.683332 0.544077 0.642603 0.530297 0.662967 0.302616
36.2 1.32912 0.850009 321 0.685404 0.545531 0.643712 0.530353 0.664558 0.30341
36.3 1.33317 0.854689 320 0.687702 0.548481 0.645466 0.531789 0.666584 0.304995
36.4 1.33613 0.857772 320 0.689361 0.548913 0.646769 0.532483 0.668065 0.305271
36.5 1.34049 0.86212 321 0.690402 0.551425 0.650087 0.537652 0.670244 0.306648
36.6 1.34345 0.866042 321 0.693308 0.555205 0.650145 0.535889 0.671727 0.30863
36.7 1.34671 0.868135 321 0.695132 0.556445 0.651579 0.535719 0.673356 0.309272
36.8 1.35144 0.872128 319 0.697303 0.559799 0.654137 0.538134 0.67572 0.311051
36.9 1.35335 0.873765 319 0.697463 0.561193 0.655891 0.541892 0.676677 0.311837
37 1.3588 0.878341 319 0.700205 0.563749 0.658594 0.545021 0.6794 0.313279
37.1 1.36484 0.878972 318 0.703225 0.566725 0.661615 0.544969 0.68242 0.314775
37.2 1.37702 0.880598 316 0.709393 0.569549 0.66763 0.548346 0.688511 0.316382
37.3 1.38207 0.882485 316 0.711984 0.571004 0.670089 0.549816 0.691037 0.317198
37.4 1.38269 0.885937 315 0.714013 0.573546 0.668678 0.547678 0.691345 0.318576
37.5 1.39213 0.889726 315 0.718254 0.575416 0.673878 0.553893 0.696066 0.319771
37.6 1.39594 0.894114 315 0.720799 0.578058 0.675143 0.554831 0.697971 0.321221
37.7 1.3972 0.899592 314 0.723142 0.582132 0.674056 0.554898 0.698599 0.323472
37.8 1.40623 0.905311 312 0.726179 0.586579 0.680053 0.562149 0.703116 0.325883
37.9 1.41061 0.908071 312 0.72948 0.587747 0.681127 0.564332 0.705303 0.326714
38 1.41735 0.912197 311 0.732141 0.59114 0.685209 0.568365 0.708675 0.328533
38.1 1.42005 0.913507 311 0.733751 0.593331 0.686294 0.567518 0.710023 0.329624
38.2 1.42511 0.917572 311 0.737854 0.597138 0.687259 0.564743 0.712556 0.331594
38.3 1.42267 0.919257 313 0.736946 0.598162 0.685726 0.565151 0.711336 0.332158
38.4 1.42411 0.923437 312 0.739468 0.598778 0.684638 0.562777 0.712053 0.332573
38.5 1.42836 0.928687 311 0.740847 0.604308 0.687518 0.566479 0.714182 0.335433
38.6 1.43223 0.933369 311 0.742769 0.608707 0.689464 0.569422 0.716116 0.337779
38.7 1.43697 0.934885 311 0.744686 0.609914 0.692284 0.571683 0.718485 0.338447
38.8 1.44086 0.937559 311 0.747846 0.61314 0.693012 0.568804 0.720429 0.340078
38.9 1.44566 0.928994 307 0.752765 0.618769 0.692899 0.550237 0.722832 0.342337
39 1.4495 0.932525 307 0.755412 0.622891 0.694086 0.54964 0.724749 0.344469
39.1 1.45115 0.936243 307 0.756119 0.624328 0.695033 0.553597 0.725576 0.345361
39.2 1.45492 0.94042 307 0.758492 0.627393 0.696428 0.554149 0.72746 0.346988
39.3 1.45461 0.946154 307 0.757453 0.632814 0.697156 0.556639 0.727305 0.349706
39.4 1.46405 0.950894 306 0.763113 0.637262 0.700934 0.557812 0.732024 0.352124
39.5 1.46729 0.95434 306 0.764623 0.640589 0.702665 0.560868 0.733644 0.353924
39.6 1.47051 0.956209 306 0.767375 0.642601 0.703132 0.558551 0.735254 0.35497
39.7 1.47501 0.960365 306 0.769834 0.64476 0.705179 0.561035 0.737507 0.356202
39.8 1.48267 0.963455 305 0.773877 0.6479 0.708797 0.563069 0.741337 0.357912
39.9 1.48271 0.96811 306 0.77505 0.652484 0.707662 0.561724 0.741356 0.360283
40 1.48474 0.969853 306 0.776902 0.655119 0.707843 0.559048 0.742372 0.361584
40.1 1.48917 0.972163 306 0.779495 0.657048 0.70967 0.558801 0.744583 0.362597
40.2 1.49101 0.976959 306 0.780141 0.660407 0.710864 0.562533 0.745503 0.364419
40.3 1.49654 0.979958 306 0.784127 0.663264 0.712411 0.561978 0.748269 0.365986
40.4 1.49968 0.982909 306 0.786364 0.666034 0.713315 0.560057 0.749839 0.367374
40.5 1.50372 0.986635 305 0.787887 0.668641 0.715829 0.562963 0.751858 0.368762
40.6 1.50738 0.988197 306 0.790863 0.671014 0.716513 0.560549 0.753688 0.369989
40.7 1.51636 0.992003 305 0.796001 0.675007 0.720359 0.56144 0.75818 0.372132
40.8 1.52331 0.997647 304 0.798557 0.679648 0.724753 0.566574 0.761655 0.374593
40.9 1.52734 1.00228 304 0.801303 0.684385 0.726037 0.567238 0.76367 0.377093
41 1.52995 1.00668 304 0.803082 0.688133 0.726869 0.566579 0.764976 0.379003
41.1 1.53669 1.01008 303 0.807833 0.689051 0.72886 0.566585 0.768346 0.379652
41.2 1.53482 1.00988 303 0.807254 0.690603 0.72757 0.567538 0.767412 0.380508
41.3 1.54563 1.01455 301 0.812431 0.695353 0.7332 0.571053 0.772815 0.383047
41.4 1.54791 1.01563 302 0.815085 0.695983 0.732828 0.567267 0.773956 0.383384
41.5 1.55225 1.0206 301 0.816327 0.69839 0.735924 0.573868 0.776125 0.384785
41.6 1.56143 1.01949 300 0.822348 0.698184 0.739081 0.569863 0.780714 0.384707
41.7 1.57242 1.02619 301 0.833979 0.713789 0.738437 0.554829 0.786208 0.392638
41.8 1.57652 1.03083 301 0.836322 0.717255 0.7402 0.557389 0.788261 0.394533
41.9 1.58162 1.03443 300 0.840222 0.719827 0.741394 0.554482 0.790808 0.395879
42 1.58586 1.039 300 0.841909 0.722105 0.743954 0.560727 0.792931 0.39725
42.1 1.58972 1.04257 299 0.843114 0.723679 0.746601 0.56488 0.794858 0.398143
42.2 1.59474 1.0474 299 0.845478 0.728007 0.749264 0.567627 0.797371 0.400426
42.3 1.59712 1.05337 299 0.846372 0.731249 0.75075 0.572867 0.798561 0.402248
42.4 1.60756 1.05681 298 0.851775 0.735306 0.755782 0.574897 0.803778 0.404426
42.5 1.61136 1.06175 298 0.854419 0.739356 0.756941 0.575057 0.80568 0.406562
42.6 1.61567 1.06586 298 0.857576 0.743421 0.75809 0.572922 0.807833 0.408641
42.7 1.62217 1.06986 298 0.861643 0.748865 0.760528 0.571025 0.811086 0.411405
42.8 1.62771 1.07172 299 0.86664 0.750838 0.761075 0.567132 0.813857 0.412518
42.9 1.63181 1.07578 298 0.866535 0.752819 0.765278 0.575167 0.815906 0.413606
43 1.63146 1.07679 299 0.867005 0.751737 0.764453 0.575541 0.815729 0.413159
43.1 1.63619 1.08176 299 0.869199 0.754456 0.766991 0.580066 0.818095 0.41471
43.2 1.64167 1.08334 298 0.871482 0.755146 0.77019 0.581308 0.820836 0.415074
43.3 1.64644 1.08551 299 0.877242 0.759619 0.769195 0.5724 0.823218 0.41736
43.4 1.64825 1.09092 298 0.87498 0.760295 0.773274 0.584423 0.824127 0.417833
43.5 1.65112 1.09472 298 0.876689 0.764 0.774428 0.584263 0.825558 0.419723
43.6 1.6564 1.09949 298 0.879768 0.767766 0.776631 0.586411 0.828199 0.421773
43.7 1.66456 1.10562 296 0.880614 0.769146 0.783943 0.599707 0.832278 0.422677
43.8 1.66974 1.11079 296 0.883561 0.7735 0.786178 0.600629 0.834869 0.424956
43.9 1.67591 1.11525 296 0.888074 0.778181 0.787837 0.59932 0.837955 0.427436
44 1.68113 1.11924 296 0.890696 0.780428 0.790433 0.601412 0.840564 0.428671
44.1 1.68803 1.12238 295 0.895248 0.78296 0.792786 0.600895 0.844017 0.430074
44.2 1.69021 1.12574 295 0.896499 0.783671 0.79371 0.602466 0.845104 0.430526
44.3 1.69571 1.13042 295 0.899163 0.785805 0.796547 0.608295 0.847855 0.431856
44.4 1.69875 1.13362 295 0.902686 0.790122 0.796061 0.602676 0.849373 0.434026
44.5 1.70651 1.13801 294 0.908127 0.793268 0.798386 0.601772 0.853257 0.43578
44.6 1.70659 1.14266 295 0.906348 0.794607 0.80024 0.611429 0.853294 0.436645
44.7 1.71057 1.14434 295 0.90863 0.79589 0.801936 0.612607 0.855283 0.437388
44.8 1.71378 1.14966 295 0.910763 0.79842 0.803022 0.613752 0.856892 0.438778
44.9 1.71823 1.15527 295 0.913742 0.802037 0.804492 0.615057 0.859117 0.440751
45 1.718 1.15752 296 0.915038 0.802313 0.80296 0.612051 0.858999 0.44093
45.1 1.7227 1.16402 296 0.917143 0.8053 0.805562 0.617048 0.861352 0.442626
45.2 1.73573 1.16495 294 0.926439 0.809912 0.809289 0.6095 0.867864 0.444997
45.3 1.73603 1.17357 294 0.924646 0.814237 0.811382 0.619082 0.868014 0.447336
45.4 1.74519 1.17752 293 0.932051 0.815303 0.813141 0.615681 0.872596 0.4481
45.5 1.75241 1.17895 293 0.936142 0.819187 0.816271 0.6153 0.876207 0.450113
45.6 1.75267 1.19041 293 0.933101 0.82406 0.819573 0.631824 0.876337 0.452876
45.7 1.76127 1.19531 291 0.937458 0.829005 0.82381 0.633343 0.880634 0.455455
45.8 1.76822 1.19807 292 0.943712 0.833787 0.824506 0.626126 0.884109 0.457898
45.9 1.77641 1.20072 291 0.949604 0.834909 0.826805 0.626397 0.888204 0.45872
46 1.78098 1.2038 290 0.953387 0.837397 0.827593 0.624101 0.89049 0.460066
46.1 1.7815 1.2059 291 0.952958 0.838191 0.828538 0.628439 0.890748 0.460565
46.2 1.78805 1.21249 290 0.958137 0.845494 0.82991 0.62574 0.894024 0.464359
46.3 1.78346 1.21564 291 0.954751 0.847001 0.828706 0.631959 0.891729 0.465225
46.4 1.79765 1.21969 289 0.964687 0.851703 0.832961 0.627941 0.898824 0.467807
46.5 1.7939 1.22139 289 0.959953 0.851282 0.833949 0.640343 0.896951 0.467761
46.6 1.80952 1.22712 288 0.968286 0.854286 0.841237 0.643059 0.904762 0.469506
46.7 1.81194 1.23285 286 0.967225 0.856142 0.844715 0.6559 0.90597 0.470721
46.8 1.81658 1.23641 286 0.968795 0.855801 0.84779 0.662505 0.908292 0.470764
46.9 1.81491 1.24012 288 0.970511 0.856165 0.844403 0.660511 0.907457 0.471154
47 1.81776 1.24002 288 0.971774 0.857052 0.845986 0.662203 0.90888 0.471663
47.1 1.82676 1.24751 287 0.974395 0.861996 0.852366 0.675946 0.913381 0.474543
47.2 1.82894 1.24793 287 0.975454 0.86106 0.85349 0.677194 0.914472 0.474133
47.3 1.83392 1.25321 287 0.978665 0.86641 0.85526 0.680821 0.916962 0.477069
47.4 1.84139 1.25353 286 0.982862 0.869094 0.858526 0.679667 0.920694 0.478445
47.5 1.84757 1.26078 286 0.986523 0.874121 0.861044 0.684338 0.923784 0.481251
47.6 1.84968 1.26414 286 0.988353 0.877898 0.861327 0.681491 0.92484 0.483116
47.7 1.85373 1.26924 286 0.989871 0.881608 0.863857 0.687551 0.926864 0.485189
47.8 1.85653 1.27401 286 0.991986 0.884323 0.864548 0.689197 0.928267 0.486712
47.9 1.86072 1.27807 286 0.993293 0.886928 0.867431 0.69427 0.930362 0.488158
48 1.86863 1.28162 285 0.997346 0.890792 0.871282 0.696183 0.934314 0.490216
48.1 1.87382 1.28545 285 0.999675 0.891121 0.874146 0.703829 0.93691 0.490702
48.2 1.87857 1.2893 285 1.00219 0.894703 0.876383 0.707495 0.939287 0.492687
48.3 1.88281 1.29322 285 1.00401 0.897591 0.878804 0.710608 0.941405 0.494248
48.4 1.8872 1.29932 283 1.00671 0.901678 0.880498 0.715029 0.943601 0.496559
48.5 1.88899 1.3007 285 1.00769 0.901496 0.881293 0.713917 0.944493 0.496437
48.6 1.89207 1.30272 285 1.00956 0.904197 0.88251 0.714578 0.946037 0.497866
48.7 1.89956 1.31089 284 1.01158 0.910539 0.887982 0.724863 0.949782 0.501317
48.8 1.89855 1.31309 283 1.00935 0.910687 0.8892 0.733437 0.949277 0.501567
48.9 1.90276 1.31794 283 1.01225 0.916098 0.890511 0.732967 0.951379 0.504358
49 1.91137 1.32737 282 1.01804 0.922297 0.893334 0.734466 0.955686 0.507725
49.1 1.91736 1.32893 281 1.0186 0.922485 0.898758 0.741133 0.95868 0.507857
49.2 1.92212 1.33681 281 1.0212 0.93001 0.900918 0.74466 0.961059 0.511818
49.3 1.92858 1.34211 280 1.02451 0.93472 0.904069 0.748711 0.964291 0.514386
49.4 1.93254 1.34598 280 1.02654 0.936617 0.906002 0.751174 0.96627 0.515463
49.5 1.93418 1.34905 281 1.02792 0.938564 0.90626 0.752715 0.967092 0.516575
49.6 1.94205 1.35918 279 1.03416 0.945607 0.907888 0.75436 0.971026 0.52046
49.7 1.94356 1.36061 280 1.03359 0.944736 0.909972 0.762201 0.97178 0.520227
49.8 1.95203 1.36312 279 1.03814 0.946298 0.913883 0.76598 0.976013 0.521243
49.9 1.95789 1.37042 278 1.03733 0.949789 0.920561 0.780251 0.978943 0.523223
50 1.96058 1.36953 279 1.04055 0.950014 0.920034 0.777001 0.98029 0.523411
50.1 1.96876 1.37789 277 1.04015 0.956295 0.928605 0.790265 0.984378 0.52667
50.2 1.97297 1.38112 277 1.04188 0.959818 0.931082 0.795197 0.986483 0.528627
50.3 1.97731 1.38541 278 1.04789 0.965304 0.929417 0.785944 0.988654 0.531399
50.4 1.98101 1.39171 277 1.04863 0.967336 0.932383 0.797385 0.990504 0.532817
50.5 1.9848 1.39527 278 1.05027 0.971739 0.934527 0.79748 0.992401 0.535008
50.6 1.98113 1.40117 279 1.04728 0.973985 0.933843 0.803952 0.990563 0.536283
50.7 1.99168 1.40022 279 1.05447 0.975333 0.937207 0.800393 0.995839 0.537045
50.8 1.98837 1.4076 280 1.05319 0.978742 0.935174 0.802087 0.994183 0.538857
50.9 2.00219 1.41617 281 1.06359 0.989897 0.938594 0.79392 1.00109 0.544507
51 1.99825 1.41721 280 1.05754 0.985783 0.940705 0.808647 0.999123 0.542641
51.1 2.00918 1.42427 278 1.05981 0.989993 0.949365 0.823202 1.00459 0.545087
51.2 2.0155 1.43251 277 1.06341 0.994996 0.95209 0.826741 1.00775 0.547819
51.3 2.00841 1.42957 276 1.04854 0.976827 0.959874 0.858497 1.00421 0.538934
51.4 2.02186 1.44172 276 1.05939 0.988306 0.962467 0.850571 1.01093 0.544793
51.5 2.02032 1.4418 275 1.05214 0.982935 0.968175 0.873331 1.01016 0.542462
51.6 2.03384 1.45156 276 1.06678 0.995495 0.967063 0.854866 1.01692 0.548777
51.7 2.03591 1.45207 277 1.06484 0.992536 0.971076 0.866864 1.01796 0.547535
51.8 2.04349 1.4625 275 1.06386 0.997618 0.979623 0.884874 1.02174 0.550423
51.9 2.04882 1.46439 276 1.06933 1.00135 0.979491 0.880566 1.02441 0.552408
52 2.04139 1.46585 274 1.06072 0.999004 0.980663 0.89723 1.02069 0.551475
52.1 2.04336 1.46794 274 1.06051 0.99907 0.98285 0.902456 1.02168 0.551633
52.2 2.05046 1.47811 273 1.06606 1.00927 0.984392 0.904709 1.02523 0.557076
52.3 2.05421 1.48394 273 1.06664 1.01136 0.987566 0.912619 1.0271 0.558369
52.4 2.06007 1.48975 273 1.06901 1.01493 0.991055 0.92047 1.03003 0.560486
52.5 2.06236 1.49214 273 1.07103 1.01955 0.991333 0.918061 1.03118 0.562775
52.6 2.06465 1.49397 273 1.07208 1.0213 0.99257 0.921151 1.03233 0.563798
52.7 2.06167 1.49984 274 1.06996 1.02431 0.991706 0.925433 1.03083 0.565436
52.8 2.06665 1.50472 273 1.07007 1.0286 0.996577 0.933463 1.03333 0.567724
52.9 2.07171 1.50958 273 1.0729 1.03356 0.998807 0.934901 1.03586 0.570314
53 2.08277 1.51613 272 1.07773 1.0391 1.00505 0.942726 1.04139 0.573412
53.1 2.08758 1.52588 271 1.07703 1.04377 1.01055 0.954043 1.04379 0.575976
53.2 2.0901 1.53039 271 1.07904 1.04828 1.01106 0.953801 1.04505 0.578304
53.3 2.09618 1.53701 271 1.08148 1.05257 1.0147 0.958518 1.04809 0.580627
53.4 2.09983 1.544 271 1.08345 1.05684 1.01638 0.962418 1.04992 0.582974
53.5 2.09929 1.55294 272 1.08414 1.06477 1.01515 0.963649 1.04964 0.587101
53.6 2.10182 1.55575 272 1.08509 1.06553 1.01673 0.966058 1.05091 0.587572
53.7 2.1071 1.56335 272 1.08666 1.06902 1.02044 0.976249 1.05355 0.589713
53.8 2.09742 1.55318 271 1.08517 1.07137 1.01225 0.959994 1.04871 0.590429
53.9 2.08545 1.5402 270 1.08944 1.07367 0.996017 0.891449 1.04273 0.589371
54 2.09394 1.54575 271 1.09768 1.08197 0.996259 0.883664 1.04697 0.593619
54.1 2.09811 1.55233 271 1.10038 1.08779 0.997734 0.887891 1.04906 0.596804
54.2 2.08857 1.54363 270 1.10223 1.09123 0.986343 0.851062 1.04428 0.597529
54.3 2.09432 1.54963 270 1.10457 1.09608 0.989745 0.856535 1.04716 0.600167
54.4 2.09956 1.5535 270 1.10771 1.10015 0.991855 0.857139 1.04978 0.602301
54.5 2.10317 1.56006 270 1.10843 1.10489 0.994738 0.862657 1.05158 0.604815
54.6 2.10376 1.56918 269 1.1139 1.11008 0.989859 0.847333 1.05188 0.607293
54.7 2.1087 1.57496 269 1.11634 1.11428 0.992362 0.851416 1.05435 0.609591
54.8 2.11342 1.5803 269 1.11837 1.11919 0.99505 0.855183 1.05671 0.612197
54.9 2.12636 1.58801 269 1.12596 1.12152 1.00041 0.857808 1.06318 0.613645
55 2.14526 1.59134 266 1.13447 1.12855 1.01078 0.862419 1.07263 0.617327
55.1 2.13839 1.5971 268 1.1314 1.13021 1.007 0.866485 1.0692 0.618359
55.2 2.14678 1.60068 266 1.13233 1.13122 1.01445 0.880723 1.07339 0.619174
55.3 2.15019 1.60424 268 1.1378 1.13617 1.0124 0.870414 1.0751 0.621613
55.4 2.14987 1.61179 266 1.13691 1.14427 1.01296 0.876629 1.07493 0.62586
55.5 2.16479 1.61234 266 1.1482 1.14911 1.01659 0.867695 1.08239 0.628355
55.6 2.17265 1.62078 264 1.14775 1.15277 1.0249 0.884587 1.08632 0.630487
55.7 2.16534 1.62364 267 1.14413 1.15414 1.02121 0.885321 1.08267 0.631185
55.8 2.17196 1.6305 266 1.1459 1.16029 1.02606 0.892205 1.08598 0.634424
55.9 2.17586 1.63313 266 1.14746 1.1631 1.0284 0.895606 1.08793 0.635953
56 2.18238 1.63432 267 1.15496 1.16738 1.02742 0.88645 1.09119 0.638171
56.1 2.18476 1.64058 267 1.15489 1.16968 1.02987 0.894298 1.09238 0.639544
56.2 2.20555 1.64243 265 1.16584 1.17492 1.03971 0.894387 1.10278 0.642299
56.3 2.21572 1.64973 264 1.17037 1.18101 1.04535 0.90095 1.10786 0.645612
56.4 2.21978 1.65779 263 1.17403 1.18615 1.04576 0.900564 1.10989 0.648361
56.5 2.22289 1.65978 264 1.17348 1.18854 1.04941 0.907819 1.11145 0.649657
56.6 2.2189 1.66957 264 1.17275 1.19309 1.04615 0.910504 1.10945 0.652186
56.7 2.23169 1.67264 263 1.1793 1.19789 1.05239 0.913686 1.11584 0.65479
56.8 2.23705 1.6742 261 1.17774 1.19533 1.05932 0.929641 1.11853 0.653786
56.9 2.24072 1.67864 261 1.17962 1.19978 1.0611 0.931542 1.12036 0.656115
57 2.24582 1.68379 261 1.18252 1.20433 1.0633 0.934796 1.12291 0.658592
57.1 2.24866 1.68718 261 1.18363 1.20552 1.06503 0.938694 1.12433 0.659341
57.2 2.25476 1.6894 262 1.18968 1.20883 1.06507 0.933064 1.12738 0.66109
57.3 2.25949 1.69561 262 1.19197 1.21431 1.06752 0.935656 1.12975 0.663952
57.4 2.26446 1.70153 262 1.19406 1.2192 1.0704 0.939006 1.13223 0.666526
57.5 2.26975 1.70557 262 1.19679 1.22286 1.07296 0.942353 1.13487 0.668532
57.6 2.27608 1.71148 262 1.20058 1.22911 1.0755 0.944329 1.13804 0.671839
57.7 2.27687 1.71195 262 1.1996 1.22666 1.07727 0.949765 1.13843 0.670715
57.8 2.27208 1.71873 263 1.19664 1.2289 1.07544 0.954638 1.13604 0.671984
57.9 2.27325 1.72065 264 1.19811 1.22903 1.07513 0.953913 1.13662 0.672115
58 2.27716 1.72622 264 1.19936 1.23251 1.0778 0.959845 1.13858 0.674064
58.1 2.28301 1.73247 264 1.20223 1.238 1.08078 0.963627 1.14151 0.676992
58.2 2.30126 1.73404 262 1.21069 1.24173 1.09058 0.966864 1.15063 0.67899
58.3 2.29636 1.74208 263 1.20792 1.2459 1.08844 0.971738 1.14818 0.681248
58.4 2.30579 1.74696 263 1.21137 1.25017 1.09442 0.976627 1.1529 0.683501
58.5 2.31947 1.75638 261 1.21828 1.25592 1.10119 0.985207 1.15974 0.686823
58.6 2.32392 1.75966 260 1.21804 1.25653 1.10588 0.994761 1.16196 0.687317
58.7 2.32646 1.76287 260 1.21852 1.25864 1.10794 0.999807 1.16323 0.688527
58.8 2.336 1.7673 259 1.22176 1.26304 1.11424 1.0071 1.168 0.690928
58.9 2.3423 1.76452 261 1.22591 1.26319 1.11639 1.00416 1.17115 0.690992
59 2.34694 1.77077 261 1.2285 1.26812 1.11844 1.0074 1.17347 0.693649
59.1 2.35816 1.77435 260 1.23398 1.27139 1.12418 1.01074 1.17908 0.695459
59.2 2.3615 1.78049 260 1.23605 1.27595 1.12545 1.01238 1.18075 0.697867
59.3 2.36569 1.78617 260 1.23771 1.27997 1.12798 1.01771 1.18285 0.700093
59.4 2.37147 1.79364 260 1.23966 1.28556 1.13181 1.02433 1.18573 0.703114
59.5 2.37082 1.79715 261 1.23985 1.28694 1.13096 1.02502 1.18541 0.70389
59.6 2.37461 1.80487 261 1.24167 1.29268 1.13294 1.02933 1.18731 0.706963
59.7 2.37641 1.80816 261 1.24166 1.29339 1.13475 1.03521 1.18821 0.707502
59.8 2.38229 1.81787 260 1.24447 1.30294 1.13782 1.04072 1.19114 0.71254
59.9 2.38524 1.82146 260 1.24497 1.30517 1.14027 1.04745 1.19262 0.713877
60 2.38942 1.82475 260 1.24718 1.307 1.14224 1.0517 1.19471 0.715017
60.1 2.39383 1.82815 260 1.24912 1.30753 1.14471 1.0563 1.19692 0.715484
60.2 2.39666 1.83214 260 1.25061 1.3081 1.14606 1.05912 1.19833 0.715919
60.3 2.40295 1.84075 260 1.25409 1.31589 1.14886 1.06242 1.20147 0.720021
60.4 2.40821 1.84896 260 1.25741 1.32294 1.1508 1.06408 1.20411 0.723715
60.5 2.42162 1.85154 259 1.26466 1.32473 1.15697 1.06751 1.21081 0.724863
60.6 2.42934 1.85743 258 1.26852 1.32972 1.16082 1.07219 1.21467 0.727596
60.7 2.42961 1.86075 259 1.2691 1.33162 1.16052 1.07393 1.21481 0.728681
60.8 2.43269 1.86387 259 1.27039 1.33177 1.16229 1.07776 1.21634 0.728921
60.9 2.43876 1.8701 259 1.27361 1.33671 1.16515 1.08117 1.21938 0.731588
61 2.44851 1.87847 258 1.27787 1.344 1.17064 1.08674 1.22426 0.735453
61.1 2.44939 1.88306 259 1.28006 1.34669 1.16934 1.08479 1.2247 0.736895
61.2 2.45853 1.89276 258 1.28397 1.35551 1.17456 1.09162 1.22927 0.741581
61.3 2.47072 1.8945 257 1.28986 1.35631 1.18086 1.09419 1.23536 0.742113
61.4 2.47278 1.90067 257 1.29157 1.35879 1.1812 1.09633 1.23639 0.743532
61.5 2.48751 1.90884 255 1.30084 1.36659 1.18667 1.09718 1.24375 0.747714
61.6 2.48305 1.9195 255 1.29854 1.36917 1.18452 1.10405 1.24153 0.749312
61.7 2.48299 1.92629 254 1.2954 1.37036 1.18758 1.11702 1.24149 0.750194
61.8 2.4879 1.93078 254 1.29779 1.37242 1.19011 1.12159 1.24395 0.751447
61.9 2.48937 1.93576 254 1.29876 1.37503 1.19061 1.12395 1.24468 0.752892
62 2.48472 1.94554 254 1.29899 1.3771 1.18573 1.12371 1.24236 0.754179
62.1 2.4904 1.95187 254 1.30269 1.38391 1.18771 1.12461 1.2452 0.757729
62.2 2.49278 1.95338 255 1.3051 1.38476 1.18768 1.12462 1.24639 0.758292
62.3 2.49672 1.95801 255 1.30749 1.38804 1.18923 1.12715 1.24836 0.760102
62.4 2.49798 1.96265 255 1.3077 1.38983 1.19028 1.13156 1.24899 0.761168
62.5 2.50068 1.96856 255 1.30709 1.39071 1.19359 1.14093 1.25034 0.761854
62.6 2.51348 1.97215 254 1.313 1.39425 1.20048 1.14655 1.25674 0.763875
62.7 2.51938 1.97842 254 1.31506 1.39749 1.20432 1.15322 1.25969 0.765736
62.8 2.52213 1.98494 254 1.3165 1.40217 1.20562 1.157 1.26106 0.768269
62.9 2.52515 1.98966 254 1.31758 1.40503 1.20757 1.16132 1.26257 0.76987
63 2.52462 1.99119 255 1.31737 1.4053 1.20726 1.16384 1.26231 0.770128
63.1 2.52531 1.99465 255 1.31528 1.40355 1.21004 1.17462 1.26266 0.769523
63.2 2.53293 2.00814 252 1.31544 1.40979 1.21748 1.19269 1.26646 0.773159
63.3 2.53636 2.00744 253 1.31642 1.41109 1.21995 1.19422 1.26818 0.773813
63.4 2.54993 2.0168 251 1.32502 1.41894 1.22491 1.19749 1.27496 0.778109
63.5 2.54444 2.02183 251 1.32104 1.4197 1.2234 1.20643 1.27222 0.778787
63.6 2.54746 2.02627 251 1.32094 1.42255 1.22652 1.21468 1.27373 0.780456
63.7 2.55713 2.0358 250 1.3239 1.43031 1.23323 1.22333 1.27857 0.784586
63.8 2.55844 2.03977 250 1.3238 1.43023 1.23464 1.22923 1.27922 0.784765
63.9 2.55152 2.04591 251 1.31992 1.43214 1.2316 1.23421 1.27576 0.785908
64 2.55555 2.05157 251 1.32263 1.43614 1.23292 1.23785 1.27778 0.788163
64.1 2.56119 2.05843 251 1.32558 1.44186 1.23561 1.24223 1.2806 0.791265
64.2 2.56545 2.06456 251 1.32695 1.44492 1.2385 1.24737 1.28272 0.792978
64.3 2.5811 2.06977 250 1.33579 1.45264 1.2453 1.24848 1.29055 0.797022
64.4 2.58566 2.07622 250 1.33733 1.45591 1.24833 1.25396 1.29283 0.798862
64.5 2.59006 2.0795 250 1.33975 1.45757 1.25031 1.25737 1.29503 0.799891
64.6 2.59527 2.08484 250 1.34297 1.46233 1.2523 1.26048 1.29764 0.802492
64.7 2.60054 2.09165 250 1.34614 1.46755 1.2544 1.26375 1.30027 0.805331
64.8 2.6022 2.09497 250 1.3455 1.467 1.2567 1.27149 1.3011 0.805287
64.9 2.60576 2.10097 250 1.34518 1.46966 1.26058 1.28004 1.30288 0.806836
65 2.61057 2.10703 250 1.34777 1.47516 1.2628 1.2834 1.30529 0.80978
65.1 2.60977 2.11386 249 1.34908 1.4826 1.2607 1.28544 1.30489 0.813773
65.2 2.61309 2.12023 249 1.35072 1.48633 1.26237 1.28931 1.30654 0.815834
65.3 2.61841 2.12657 249 1.35395 1.49073 1.26446 1.29303 1.30921 0.81828
65.4 2.62263 2.13193 249 1.35588 1.49564 1.26675 1.29635 1.31132 0.820888
65.5 2.6276 2.13647 249 1.35891 1.49957 1.26869 1.29871 1.3138 0.823036
65.6 2.63395 2.14332 249 1.36205 1.5074 1.2719 1.30276 1.31698 0.827157
65.7 2.62784 2.14797 248 1.34804 1.49414 1.2798 1.33035 1.31392 0.820802
65.8 2.64336 2.15684 249 1.36678 1.51569 1.27658 1.31204 1.32168 0.831782
65.9 2.64569 2.16651 248 1.36443 1.52114 1.28126 1.32414 1.32284 0.834757
66 2.65401 2.17576 247 1.36583 1.52823 1.28817 1.33561 1.327 0.838614
66.1 2.65562 2.18045 247 1.36573 1.5289 1.28989 1.34087 1.32781 0.839128
66.2 2.65886 2.18121 248 1.36963 1.52866 1.28923 1.33851 1.32943 0.839118
66.3 2.66563 2.19007 247 1.37127 1.53461 1.29436 1.34813 1.33282 0.842412
66.4 2.66476 2.18963 248 1.37204 1.5328 1.29272 1.34732 1.33238 0.841585
66.5 2.66935 2.19531 247 1.37138 1.53466 1.29797 1.3572 1.33468 0.842722
66.6 2.6718 2.19922 247 1.37354 1.5376 1.29826 1.35826 1.3359 0.844342
66.7 2.66817 2.19705 249 1.36988 1.53547 1.29829 1.36075 1.33408 0.843214
66.8 2.67485 2.20225 248 1.37588 1.53564 1.29897 1.3617 1.33743 0.84362
66.9 2.68744 2.22296 244 1.3788 1.54706 1.30864 1.38184 1.34372 0.850026
67 2.68847 2.22451 245 1.37624 1.55142 1.31222 1.38837 1.34423 0.852239
67.1 2.69499 2.23472 244 1.38297 1.55593 1.31202 1.3872 1.3475 0.854782
67.2 2.69719 2.2372 245 1.38747 1.55775 1.30972 1.38139 1.3486 0.855734
67.3 2.70272 2.24497 244 1.38684 1.56421 1.31588 1.39281 1.35136 0.859213
67.4 2.70643 2.24697 245 1.39215 1.56576 1.31429 1.38832 1.35322 0.860107
67.5 2.71065 2.25297 245 1.3934 1.56903 1.31725 1.39489 1.35533 0.861994
67.6 2.70676 2.26432 243 1.37905 1.56276 1.32771 1.42329 1.35338 0.859083
67.7 2.70766 2.2753 242 1.37433 1.56813 1.33333 1.43935 1.35383 0.862093
67.8 2.70639 2.27334 244 1.37391 1.5684 1.33248 1.43652 1.3532 0.862103
67.9 2.71101 2.28597 243 1.37793 1.57108 1.33308 1.44275 1.35551 0.863927
68 2.71154 2.29187 244 1.37534 1.57461 1.3362 1.45128 1.35577 0.865859
68.1 2.71962 2.29592 244 1.38443 1.57549 1.33518 1.44539 1.35981 0.866488
68.2 2.67475 2.17868 243 1.36669 1.55122 1.30806 1.37442 1.33737 0.85115
68.3 2.67625 2.18761 242 1.36307 1.55544 1.31318 1.38831 1.33813 0.853537
68.4 2.67848 2.1909 242 1.36377 1.5562 1.31471 1.39107 1.33924 0.85402
68.5 2.68247 2.19732 242 1.36575 1.55875 1.31672 1.395 1.34124 0.855499
68.6 2.68455 2.19957 242 1.36601 1.55912 1.31853 1.39972 1.34227 0.855851
68.7 2.68617 2.20338 242 1.36754 1.56139 1.31864 1.40024 1.34309 0.857085
68.8 2.68926 2.20936 242 1.36917 1.56534 1.32009 1.40307 1.34463 0.859213
68.9 2.69591 2.21632 242 1.3726 1.56999 1.32331 1.40629 1.34796 0.861722
69 2.69966 2.21629 243 1.3771 1.57005 1.32256 1.40166 1.34983 0.861773
69.1 2.70058 2.22551 242 1.37462 1.57397 1.32596 1.4144 1.35029 0.864097
69.2 2.70377 2.23246 242 1.37706 1.57926 1.32671 1.41519 1.35189 0.866868
69.3 2.70787 2.2372 242 1.37924 1.583 1.32862 1.41722 1.35393 0.86886
69.4 2.7204 2.24267 243 1.39561 1.59927 1.32479 1.39982 1.3602 0.877112
69.5 2.7258 2.24409 244 1.39952 1.59947 1.32628 1.39949 1.3629 0.877321
69.6 2.72953 2.25133 244 1.40231 1.60496 1.32723 1.40181 1.36477 0.880279
69.7 2.73293 2.26216 243 1.4025 1.61259 1.33042 1.41088 1.36646 0.884405
69.8 2.73613 2.26836 243 1.40515 1.61869 1.33098 1.41184 1.36807 0.887611
69.9 2.73074 2.27463 244 1.40149 1.62029 1.32925 1.41615 1.36537 0.888527
70 2.73626 2.28194 244 1.40453 1.6259 1.33173 1.41937 1.36813 0.891528
70.1 2.74215 2.2889 243 1.40481 1.63064 1.33733 1.42971 1.37107 0.894168
70.2 2.74331 2.28854 244 1.40705 1.62829 1.33625 1.42807 1.37165 0.893077
70.3 2.74706 2.29448 244 1.4086 1.6318 1.33846 1.4322 1.37353 0.89501
70.4 2.75002 2.29549 245 1.41147 1.63304 1.33854 1.43 1.37501 0.89566
70.5 2.754 2.31046 243 1.4186 1.6407 1.3354 1.42505 1.377 0.899742
70.6 2.75537 2.31736 243 1.41821 1.64458 1.33717 1.43038 1.37769 0.901845
70.7 2.76607 2.32584 242 1.42478 1.64973 1.34129 1.43467 1.38304 0.904772
70.8 2.7718 2.33653 241 1.42934 1.65613 1.34246 1.43655 1.3859 0.908235
70.9 2.78517 2.34008 240 1.43618 1.65966 1.34899 1.44125 1.39258 0.91027
71 2.79024 2.34921 240 1.43831 1.665 1.35193 1.44733 1.39512 0.913215
71.1 2.79488 2.35613 240 1.44051 1.66981 1.35437 1.45241 1.39744 0.915869
71.2 2.79952 2.36359 240 1.4427 1.67353 1.35682 1.45726 1.39976 0.917965
71.3 2.80188 2.36845 240 1.44416 1.67637 1.35771 1.46015 1.40094 0.919561
71.4 2.80402 2.37306 240 1.44585 1.67948 1.35817 1.46183 1.40201 0.921261
71.5 2.80508 2.37685 240 1.44687 1.68342 1.35821 1.4632 1.40254 0.92335
71.6 2.80926 2.3829 240 1.44788 1.68624 1.36138 1.46955 1.40463 0.924983
71.7 2.82168 2.38695 239 1.45362 1.69016 1.36806 1.47397 1.41084 0.927137
71.8 2.82526 2.39223 239 1.45592 1.69357 1.36934 1.47744 1.41263 0.929069
71.9 2.82851 2.39843 239 1.45691 1.69596 1.37159 1.48307 1.41425 0.930489
72 2.8308 2.40102 239 1.45819 1.69702 1.3726 1.48553 1.4154 0.931159
72.1 2.83578 2.4078 239 1.4613 1.70303 1.37449 1.48646 1.41789 0.934276
72.2 2.8394 2.41339 239 1.46332 1.7078 1.37608 1.48966 1.4197 0.936847
72.3 2.84396 2.42087 239 1.4657 1.71264 1.37826 1.49274 1.42198 0.939437
72.4 2.84636 2.42382 239 1.46717 1.71584 1.37919 1.49483 1.42318 0.941172
72.5 2.85253 2.43264 239 1.46946 1.71992 1.38307 1.50281 1.42627 0.943545
72.6 2.85527 2.43631 239 1.47136 1.72427 1.38391 1.50413 1.42764 0.945839
72.7 2.85928 2.44189 239 1.47254 1.72702 1.38674 1.51039 1.42964 0.947457
72.8 2.86244 2.44919 239 1.4745 1.73167 1.38794 1.51231 1.43122 0.949921
72.9 2.86777 2.45458 239 1.47758 1.73516 1.39019 1.51636 1.43388 0.951917
73 2.88129 2.46016 238 1.48463 1.74066 1.39665 1.51867 1.44064 0.954829
73.1 2.88661 2.46661 238 1.48702 1.7443 1.39959 1.52359 1.4433 0.956876
73.2 2.89007 2.47117 238 1.48914 1.74783 1.40093 1.52489 1.44504 0.95875
73.3 2.89386 2.47579 238 1.49185 1.75225 1.40201 1.5263 1.44693 0.96111
73.4 2.89756 2.48148 238 1.49317 1.75558 1.40439 1.53179 1.44878 0.963008
73.5 2.89425 2.49176 236 1.47847 1.74905 1.41579 1.56415 1.44713 0.960141
73.6 2.90733 2.49884 235 1.48565 1.75472 1.42169 1.56989 1.45367 0.963343
73.7 2.909 2.50394 235 1.48697 1.75868 1.42202 1.57108 1.4545 0.965431
73.8 2.91101 2.50997 235 1.48741 1.76263 1.4236 1.5766 1.4555 0.967634
73.9 2.91415 2.51528 235 1.48856 1.76536 1.42559 1.58171 1.45707 0.969226
74 2.91734 2.52178 235 1.48973 1.76953 1.42761 1.58697 1.45867 0.97154
74.1 2.92806 2.53195 234 1.49811 1.77676 1.42995 1.58802 1.46403 0.975502
74.2 2.93191 2.53816 234 1.49983 1.78087 1.43208 1.59266 1.46595 0.97778
74.3 2.9362 2.5454 234 1.50181 1.78638 1.43439 1.59824 1.4681 0.980805
74.4 2.93802 2.55105 234 1.50255 1.78973 1.43547 1.60165 1.46901 0.982642
74.5 2.94174 2.55641 234 1.50286 1.79283 1.43888 1.60849 1.47087 0.984399
74.6 2.94944 2.56965 233 1.51183 1.79967 1.43761 1.60531 1.47472 0.988141
74.7 2.94954 2.56788 234 1.5067 1.80081 1.44283 1.61534 1.47477 0.988742
74.8 2.95134 2.57186 234 1.50802 1.80438 1.44331 1.61628 1.47567 0.990616
74.9 2.95719 2.57692 234 1.51049 1.80903 1.4467 1.62079 1.47859 0.993135
75 2.96089 2.58105 234 1.51196 1.81189 1.44893 1.62536 1.48045 0.994764
75.1 2.96346 2.58633 234 1.51357 1.81606 1.44989 1.6279 1.48173 0.997012
75.2 2.96807 2.59229 234 1.51634 1.82037 1.45173 1.63079 1.48403 0.999361
75.3 2.97155 2.59859 234 1.51835 1.82463 1.4532 1.63327 1.48577 1.00165
75.4 2.97598 2.6037 234 1.51974 1.82884 1.45623 1.63846 1.48799 1.00394
75.5 2.96923 2.6087 235 1.51655 1.82962 1.45268 1.63945 1.48461 1.0044
75.6 2.98194 2.62139 233 1.51674 1.83863 1.4652 1.6562 1.49097 1.0092
75.7 2.98645 2.62715 233 1.51975 1.84499 1.4667 1.65747 1.49322 1.01252
75.8 2.98933 2.63308 233 1.52105 1.84961 1.46829 1.66118 1.49467 1.01501
75.9 2.99343 2.63781 233 1.52148 1.85175 1.47195 1.66864 1.49671 1.01631
76 2.99703 2.64391 233 1.52346 1.85585 1.47357 1.6725 1.49852 1.01858
76.1 2.98952 2.6482 234 1.52101 1.85707 1.46852 1.67238 1.49476 1.0193
76.2 3.01607 2.65544 232 1.534 1.8675 1.48207 1.67824 1.50803 1.02481
76.3 3.01113 2.65932 233 1.53181 1.86936 1.47932 1.67921 1.50556 1.02582
76.4 3.01542 2.66501 233 1.53509 1.87376 1.48032 1.68107 1.50771 1.02822
76.5 3.01977 2.6704 233 1.5377 1.8771 1.48207 1.6843 1.50988 1.0301
76.6 3.0236 2.67645 233 1.53984 1.88235 1.48376 1.68633 1.5118 1.03285
76.7 3.02666 2.68646 232 1.53483 1.88535 1.49183 1.7041 1.51333 1.03467
76.8 3.02833 2.68973 232 1.5354 1.8883 1.49293 1.70701 1.51417 1.03627
76.9 3.03283 2.69695 232 1.53909 1.89543 1.49374 1.7066 1.51641 1.03995
77 3.04123 2.69665 233 1.54689 1.89788 1.49435 1.69832 1.52062 1.04108
77.1 3.04626 2.69671 234 1.55712 1.90371 1.48913 1.68434 1.52313 1.044
77.2 3.04574 2.70857 233 1.55452 1.91264 1.49122 1.69559 1.52287 1.04882
77.3 3.04281 2.71064 235 1.55674 1.91444 1.48607 1.68687 1.5214 1.04961
77.4 3.04755 2.71752 235 1.56036 1.92133 1.48719 1.6888 1.52378 1.05328
77.5 3.05172 2.72254 235 1.56361 1.92724 1.48811 1.68976 1.52586 1.05639
77.6 3.05207 2.73345 234 1.56148 1.93476 1.49058 1.70071 1.52603 1.0605
77.7 3.07253 2.73414 234 1.57462 1.9374 1.49792 1.69783 1.53627 1.06196
77.8 3.07281 2.74321 233 1.57391 1.9462 1.4989 1.70467 1.53641 1.06663
77.9 3.08134 2.74375 234 1.58119 1.94899 1.50015 1.69862 1.54067 1.06801
78 3.08696 2.75031 234 1.58437 1.95418 1.50259 1.70203 1.54348 1.07082
78.1 3.09171 2.75599 234 1.58845 1.96184 1.50325 1.70131 1.54585 1.07477
78.2 3.09054 2.76692 233 1.58537 1.96767 1.50517 1.71336 1.54527 1.07807
78.3 3.10312 2.77356 232 1.59139 1.97435 1.51173 1.71883 1.55156 1.08167
78.4 3.10607 2.77454 232 1.59291 1.97584 1.51316 1.72217 1.55304 1.08259
78.5 3.10908 2.77603 232 1.59589 1.97908 1.5132 1.7223 1.55454 1.08436
78.6 3.11666 2.77161 233 1.60322 1.97901 1.51344 1.71452 1.55833 1.08426
78.7 3.11872 2.77175 233 1.60539 1.9822 1.51333 1.71376 1.55936 1.08593
78.8 3.11819 2.78067 232 1.60292 1.99007 1.51527 1.72422 1.55909 1.09019
78.9 3.12297 2.78488 232 1.60207 1.99012 1.5209 1.73099 1.56149 1.09026
79 3.13052 2.78584 233 1.61528 1.99615 1.51524 1.71544 1.56526 1.09337
79.1 3.13501 2.79249 233 1.61823 2.00245 1.51677 1.71757 1.5675 1.0967
79.2 3.1381 2.79823 233 1.621 2.00746 1.5171 1.7192 1.56905 1.0994
79.3 3.13965 2.80994 232 1.61888 2.01419 1.52076 1.73362 1.56982 1.10323
79.4 3.14115 2.81537 232 1.61373 2.01059 1.52741 1.7475 1.57057 1.10159
79.5 3.1512 2.82568 231 1.62116 2.01886 1.53004 1.75072 1.5756 1.10612
79.6 3.15679 2.83031 231 1.6228 2.02297 1.53399 1.75676 1.57839 1.10839
79.7 3.15347 2.83633 230 1.61753 2.02431 1.53594 1.7715 1.57674 1.10947
79.8 3.1558 2.83801 230 1.61914 2.02539 1.53666 1.77471 1.5779 1.11022
79.9 3.1583 2.84494 230 1.62033 2.02952 1.53797 1.78085 1.57915 1.11259
80 3.17279 2.85015 230 1.63264 2.03308 1.54015 1.77748 1.5864 1.11468
80.1 3.17841 2.85771 230 1.63538 2.03689 1.54303 1.78334 1.5892 1.11688
80.2 3.18065 2.86226 230 1.63526 2.03925 1.54539 1.78957 1.59033 1.11826
80.3 3.18416 2.87025 230 1.63613 2.0416 1.54803 1.79692 1.59208 1.11974
80.4 3.18637 2.8741 230 1.63611 2.04267 1.55026 1.80358 1.59319 1.12051
80.5 3.18762 2.87872 230 1.63549 2.04384 1.55213 1.81152 1.59381 1.12139
80.6 3.19227 2.88311 230 1.63789 2.04634 1.55438 1.81626 1.59614 1.12289
80.7 3.16427 2.82362 228 1.61858 2.01693 1.54568 1.82105 1.58213 1.10793
80.8 3.15552 2.82975 229 1.61292 2.01719 1.5426 1.82724 1.57776 1.10825
80.9 3.16353 2.83752 229 1.61701 2.02353 1.54651 1.83255 1.58176 1.11171
81 3.16824 2.84547 229 1.62017 2.02786 1.54807 1.83615 1.58412 1.11413
81.1 3.17225 2.85212 229 1.62196 2.03038 1.5503 1.84173 1.58613 1.11566
81.2 3.17496 2.85871 229 1.6238 2.03222 1.55116 1.84679 1.58748 1.11689
81.3 3.18087 2.86827 229 1.62728 2.03961 1.5536 1.8518 1.59044 1.12089
81.4 3.18501 2.87348 229 1.63023 2.04297 1.55478 1.85522 1.59251 1.12283
81.5 3.18487 2.87421 230 1.6259 2.04281 1.55897 1.86381 1.59244 1.12281
81.6 3.19011 2.88077 230 1.6287 2.04593 1.56141 1.86982 1.59506 1.1247
81.7 3.20789 2.89172 229 1.64016 2.05505 1.56773 1.87473 1.60394 1.12975
81.8 3.21291 2.89973 229 1.64207 2.05968 1.57084 1.88139 1.60646 1.13236
81.9 3.20496 2.90221 230 1.63625 2.05976 1.5687 1.88541 1.60248 1.13244
82 3.21028 2.90736 230 1.63949 2.06334 1.57079 1.88975 1.60514 1.13451
82.1 3.21794 2.9219 228 1.63494 2.06496 1.583 1.91627 1.60897 1.13596
82.2 3.211 2.92581 229 1.63149 2.06398 1.57952 1.9195 1.6055 1.13563
82.3 3.21445 2.93664 229 1.63278 2.06899 1.58167 1.92784 1.60723 1.13853
82.4 3.21929 2.94258 229 1.63524 2.07279 1.58405 1.9338 1.60964 1.14075
82.5 3.23115 2.95323 228 1.64152 2.07958 1.58963 1.94226 1.61558 1.14462
82.6 3.23587 2.96173 228 1.64474 2.08605 1.59112 1.94622 1.61793 1.14814
82.7 3.24196 2.9714 228 1.64857 2.09313 1.5934 1.95086 1.62098 1.15199
82.8 3.2552 2.98171 227 1.65818 2.09922 1.59702 1.95604 1.6276 1.15557
82.9 3.26887 2.99251 226 1.6647 2.1066 1.60417 1.96544 1.63443 1.15973
83 3.27571 3.00001 226 1.6673 2.11108 1.60842 1.97276 1.63786 1.16228
83.1 3.27014 3.00371 227 1.66518 2.11043 1.60496 1.97483 1.63507 1.16211
83.2 3.27462 3.01041 227 1.66765 2.11531 1.60697 1.97954 1.63731 1.16482
83.3 3.26857 3.01542 228 1.66498 2.11658 1.60359 1.98228 1.63429 1.16562
83.4 3.27321 3.0239 228 1.66761 2.12113 1.60559 1.98658 1.6366 1.16815
83.5 3.27715 3.03113 228 1.67009 2.12588 1.60707 1.99016 1.63858 1.17075
83.6 3.29076 3.04335 227 1.67465 2.13216 1.61612 2.00421 1.64538 1.17444
83.7 3.28856 3.05053 228 1.67543 2.1366 1.61313 2.00341 1.64428 1.17677
83.8 3.29049 3.06226 227 1.68328 2.1402 1.60721 2.00079 1.64524 1.17902
83.9 3.29643 3.07058 227 1.68611 2.14513 1.61032 2.00731 1.64822 1.18181
84 3.30076 3.0779 227 1.68655 2.14895 1.61421 2.01584 1.65038 1.18402
84.1 3.30752 3.08825 227 1.68991 2.1557 1.61761 2.02176 1.65376 1.1877
84.2 3.31304 3.09589 227 1.69322 2.16062 1.61983 2.02641 1.65652 1.19045
84.3 3.32784 3.10464 226 1.69725 2.16551 1.63059 2.04075 1.66392 1.19337
84.4 3.33629 3.11669 225 1.70454 2.1729 1.63175 2.0443 1.66814 1.19751
84.5 3.33207 3.11879 226 1.70144 2.16954 1.63064 2.04936 1.66604 1.196
84.6 3.32538 3.12317 226 1.68493 2.16029 1.64046 2.07453 1.66269 1.19157
84.7 3.34219 3.13732 224 1.69236 2.16788 1.64983 2.08931 1.67109 1.19606
84.8 3.33485 3.14982 223 1.68471 2.17255 1.65013 2.10678 1.66742 1.19898
84.9 3.3504 3.1549 224 1.69531 2.17769 1.65508 2.10326 1.6752 1.2016
85 3.35282 3.16877 222 1.69236 2.18491 1.66046 2.12421 1.67641 1.20596
85.1 3.36674 3.17273 223 1.70196 2.18613 1.66477 2.12108 1.68337 1.20663
85.2 3.36062 3.18322 222 1.69588 2.19118 1.66474 2.13684 1.68031 1.20973
85.3 3.36596 3.18964 222 1.69766 2.19528 1.66829 2.14452 1.68298 1.21211
85.4 3.36859 3.18675 224 1.70272 2.19053 1.66588 2.13671 1.6843 1.20963
85.5 3.32772 3.15499 222 1.65258 2.09681 1.67513 2.19625 1.66386 1.16349
85.6 3.34095 3.1568 223 1.66217 2.09885 1.67878 2.19206 1.67048 1.16453
85.7 3.35647 3.1712 222 1.66828 2.109 1.68819 2.20455 1.67824 1.17012
85.8 3.36138 3.17804 222 1.67133 2.11312 1.69005 2.20935 1.68069 1.17249
85.9 3.34712 3.18477 222 1.66328 2.11396 1.68384 2.21562 1.67356 1.17317
86 3.35866 3.18886 223 1.67249 2.11639 1.68617 2.21182 1.67933 1.17446
86.1 3.36515 3.20545 221 1.6715 2.12586 1.69364 2.23278 1.68257 1.17996
86.2 3.37969 3.20635 222 1.68168 2.12579 1.69802 2.22957 1.68985 1.17999
86.3 3.38146 3.21066 222 1.68206 2.12609 1.6994 2.23428 1.69073 1.18035
86.4 3.37491 3.21531 222 1.67242 2.12479 1.70248 2.25008 1.68745 1.18003
86.5 3.38622 3.21568 223 1.68006 2.12506 1.70616 2.24792 1.69311 1.18021
86.6 3.39671 3.22548 222 1.68564 2.12774 1.71106 2.25625 1.69835 1.18201
86.7 3.39077 3.23362 221 1.68945 2.13286 1.70133 2.24761 1.69539 1.18466
86.8 3.38912 3.24658 220 1.68604 2.13758 1.70308 2.26132 1.69456 1.18754
86.9 3.41451 3.25277 221 1.69638 2.13735 1.71814 2.27521 1.70726 1.18797
87 3.41439 3.24943 222 1.69262 2.13457 1.72178 2.27949 1.7072 1.18651
87.1 3.40278 3.26201 221 1.69642 2.14492 1.70636 2.26601 1.70139 1.19174
87.2 3.40953 3.26847 221 1.69876 2.14746 1.71077 2.27288 1.70477 1.19329
87.3 3.42247 3.2649 223 1.69256 2.13972 1.72991 2.29587 1.71124 1.18963
87.4 3.41771 3.28108 221 1.70046 2.15068 1.71725 2.28693 1.70886 1.19545
87.5 3.42261 3.28749 221 1.70199 2.15314 1.72063 2.29384 1.71131 1.19698
87.6 3.42554 3.29206 221 1.70256 2.15255 1.72297 2.29929 1.71277 1.1969
87.7 3.43966 3.30062 220 1.71059 2.1555 1.72907 2.30829 1.71983 1.19893
87.8 3.43304 3.30226 221 1.70415 2.15281 1.72889 2.31408 1.71652 1.19765
87.9 3.43098 3.30845 221 1.6897 2.1488 1.74128 2.33667 1.71549 1.19579
88 3.43614 3.31186 221 1.69094 2.14848 1.7452 2.34319 1.71807 1.19587
88.1 3.45801 3.32192 220 1.69953 2.15616 1.75848 2.35657 1.729 1.20023
88.2 3.46376 3.32926 220 1.70247 2.16048 1.76129 2.3613 1.73188 1.20265
88.3 3.46915 3.33714 220 1.7042 2.16485 1.76495 2.36858 1.73457 1.20514
88.4 3.47317 3.3442 220 1.70519 2.16703 1.76799 2.37599 1.73659 1.20655
88.5 3.47748 3.35081 220 1.70633 2.16883 1.77115 2.38403 1.73874 1.2078
88.6 3.47641 3.35337 218 1.69935 2.16868 1.77707 2.40587 1.73821 1.2084
88.7 3.4808 3.36085 218 1.70022 2.17115 1.78058 2.4141 1.7404 1.20997
88.8 3.48318 3.36695 218 1.7018 2.1721 1.78138 2.41877 1.74159 1.21073
88.9 3.48995 3.37464 218 1.7038 2.17674 1.78615 2.42831 1.74498 1.21345
89 3.49378 3.38895 217 1.7096 2.18296 1.78418 2.43239 1.74689 1.21708
89.1 3.50856 3.4007 216 1.71796 2.1894 1.7906 2.4413 1.75428 1.22084
89.2 3.52389 3.42217 214 1.73442 2.1986 1.78947 2.44293 1.76195 1.2262
89.3 3.52952 3.42133 215 1.72737 2.19772 1.80215 2.46063 1.76476 1.22595
89.4 3.52881 3.42371 216 1.72339 2.19803 1.80542 2.46844 1.76441 1.22624
89.5 3.52941 3.43731 215 1.73237 2.20231 1.79704 2.4608 1.7647 1.22864
89.6 3.5323 3.44311 215 1.73214 2.20337 1.80015 2.46841 1.76615 1.22945
89.7 3.53539 3.44715 215 1.73195 2.20263 1.80344 2.47609 1.76769 1.22936
89.8 3.53599 3.45198 215 1.73118 2.2019 1.80481 2.48286 1.76799 1.22928
89.9 3.55146 3.45909 214 1.73671 2.20529 1.81474 2.49443 1.77573 1.23142
90 3.55605 3.47376 213 1.73126 2.21068 1.82478 2.51481 1.77802 1.23461
90.1 3.56227 3.48238 213 1.73406 2.21535 1.82821 2.52182 1.78114 1.2373
90.2 3.56662 3.48851 213 1.7367 2.21895 1.82992 2.52659 1.78331 1.23939
90.3 3.57262 3.49822 213 1.73986 2.22574 1.83276 2.53189 1.78631 1.24308
90.4 3.57765 3.50737 213 1.74175 2.23112 1.8359 2.53827 1.78883 1.24606
90.5 3.58038 3.5116 213 1.74139 2.23102 1.83899 2.54587 1.79019 1.24629
90.6 3.58357 3.52421 212 1.74889 2.23298 1.83468 2.54718 1.79179 1.24778
90.7 3.59554 3.53638 211 1.75642 2.23792 1.83912 2.55532 1.79777 1.2508
90.8 3.59845 3.54216 211 1.75707 2.24023 1.84138 2.56272 1.79922 1.2523
90.9 3.60354 3.54959 211 1.75831 2.2432 1.84522 2.57091 1.80177 1.25412
91 3.60774 3.55469 211 1.7591 2.24542 1.84863 2.57898 1.80387 1.25556
91.1 3.61144 3.56119 211 1.76098 2.25095 1.85046 2.58337 1.80572 1.25856
91.2 3.61611 3.56824 211 1.76365 2.25731 1.85246 2.58868 1.80805 1.26205
91.3 3.61963 3.5748 211 1.76466 2.26074 1.85497 2.59499 1.80982 1.26405
91.4 3.59793 3.57024 210 1.73868 2.23586 1.85925 2.62664 1.79897 1.25222
91.5 3.58331 3.57837 210 1.71812 2.23199 1.86519 2.64803 1.79165 1.25049
91.6 3.61041 3.59489 211 1.74428 2.26044 1.86613 2.63051 1.8052 1.26465
91.7 3.62562 3.6064 210 1.75238 2.26503 1.87324 2.64087 1.81281 1.26753
91.8 3.61777 3.61641 210 1.74321 2.26816 1.87456 2.65422 1.80889 1.26945
91.9 3.63213 3.62836 209 1.75177 2.27325 1.88036 2.66376 1.81607 1.2726
92 3.63611 3.63971 206 1.74231 2.26466 1.8938 2.69998 1.81806 1.26943
92.1 3.62285 3.63213 208 1.72894 2.25898 1.89391 2.70249 1.81143 1.26625
92.2 3.65926 3.65489 208 1.76277 2.2922 1.89648 2.68708 1.82963 1.28312
92.3 3.63802 3.65039 207 1.73655 2.26475 1.90147 2.71908 1.81901 1.27003
92.4 3.64136 3.65562 207 1.73791 2.26675 1.90344 2.72493 1.82068 1.27132
92.5 3.60306 3.64101 207 1.70006 2.22757 1.903 2.75281 1.80153 1.25198
92.6 3.60852 3.64608 207 1.70255 2.22951 1.90596 2.75846 1.80426 1.25323
92.7 3.61768 3.65761 206 1.71117 2.23249 1.90651 2.76422 1.80884 1.25532
92.8 3.61211 3.65517 207 1.70363 2.23151 1.90848 2.76912 1.80605 1.25477
92.9 3.65087 3.67553 207 1.73862 2.26709 1.91226 2.75442 1.82544 1.2728
93 3.63246 3.66983 206 1.71072 2.23786 1.92175 2.78699 1.81623 1.25867
93.1 3.64551 3.67913 208 1.73311 2.26303 1.91241 2.76297 1.82276 1.27105
93.2 3.66321 3.68756 207 1.74016 2.26769 1.92305 2.77406 1.8316 1.27382
93.3 3.68612 3.70693 205 1.75688 2.27522 1.92924 2.78511 1.84306 1.27855
93.4 3.68983 3.71322 205 1.75879 2.2776 1.93104 2.79006 1.84491 1.28001
93.5 3.66847 3.7079 204 1.73114 2.2452 1.93733 2.82279 1.83424 1.26443
93.6 3.6866 3.71926 206 1.75452 2.27731 1.93208 2.79815 1.8433 1.28012
93.7 3.67288 3.72059 204 1.73272 2.24799 1.94016 2.83333 1.83644 1.26635
93.8 3.70298 3.74697 204 1.76166 2.29162 1.94132 2.82134 1.85149 1.28845
93.9 3.67829 3.7436 203 1.732 2.25867 1.94629 2.85424 1.83914 1.2726
94 3.69814 3.75378 205 1.75469 2.29046 1.94345 2.83233 1.84907 1.28816
94.1 3.71176 3.76681 204 1.7626 2.29577 1.94916 2.84248 1.85588 1.29143
94.2 3.71495 3.77317 204 1.76328 2.2969 1.95167 2.84899 1.85747 1.29228
94.3 3.7179 3.77971 204 1.76467 2.3001 1.95323 2.85306 1.85895 1.29409
94.4 3.72329 3.78627 204 1.76707 2.3028 1.95622 2.85822 1.86164 1.29569
94.5 3.72719 3.79321 204 1.76824 2.30491 1.95895 2.86385 1.8636 1.297
94.6 3.73103 3.80025 204 1.76981 2.30767 1.96122 2.86904 1.86551 1.29863
94.7 3.73516 3.80525 204 1.77146 2.30864 1.96371 2.87403 1.86758 1.29936
94.8 3.73932 3.81044 204 1.77239 2.30971 1.96693 2.87965 1.86966 1.30011
94.9 3.74347 3.81678 204 1.77319 2.31175 1.97028 2.88596 1.87173 1.30138
95 3.71981 3.81311 203 1.74518 2.28167 1.97463 2.91669 1.85991 1.28694
95.1 3.72458 3.81758 203 1.74573 2.28217 1.97885 2.92424 1.86229 1.28747
95.2 3.72906 3.82241 203 1.74661 2.28389 1.98245 2.93039 1.86453 1.28857
95.3 3.73176 3.82648 203 1.74756 2.28462 1.9842 2.93445 1.86588 1.28913
95.4 3.7353 3.83115 203 1.74877 2.28581 1.98653 2.93999 1.86765 1.28998
95.5 3.73908 3.83455 203 1.75064 2.28568 1.98844 2.94421 1.86954 1.29014
95.6 3.74336 3.83962 203 1.75182 2.28668 1.99154 2.95066 1.87168 1.29092
95.7 3.74607 3.84394 203 1.75305 2.28812 1.99302 2.95503 1.87304 1.29187
95.8 3.73844 3.84113 204 1.74912 2.28524 1.98932 2.953 1.86922 1.29033
95.9 3.74217 3.84513 204 1.75078 2.28603 1.99139 2.95762 1.87109 1.29096
96 3.75924 3.85504 203 1.75975 2.29101 1.99948 2.96734 1.87962 1.29398
96.1 3.76242 3.85924 203 1.76108 2.29152 2.00134 2.97136 1.88121 1.29443
96.2 3.75353 3.85727 204 1.75521 2.28814 1.99832 2.97116 1.87676 1.29266
96.3 3.77091 3.86567 203 1.76418 2.28971 2.00673 2.98167 1.88546 1.29401
96.4 3.78367 3.87796 202 1.77119 2.29392 2.01248 2.99312 1.89184 1.29676
96.5 3.79458 3.88951 201 1.78048 2.29718 2.0141 2.99869 1.89729 1.29895
96.6 3.81643 3.90781 199 1.78353 2.30864 2.0329 3.02077 1.90822 1.30531
96.7 3.81962 3.91222 199 1.78471 2.31068 2.03491 3.02456 1.90981 1.3065
96.8 3.83314 3.92302 198 1.7921 2.31624 2.04105 3.03414 1.91657 1.30983
96.9 3.8362 3.92662 198 1.79371 2.31633 2.04249 3.03815 1.9181 1.3101
97 3.83999 3.92967 198 1.79524 2.31715 2.04475 3.04213 1.91999 1.3107
97.1 3.84233 3.93329 198 1.79565 2.31692 2.04668 3.04684 1.92117 1.31078
97.2 3.84461 3.93645 198 1.79591 2.31641 2.04869 3.05155 1.9223 1.31072
97.3 3.8493 3.9385 198 1.79771 2.31666 2.05158 3.0554 1.92465 1.31101
97.4 3.85317 3.94106 198 1.79909 2.31666 2.05408 3.06005 1.92658 1.31122
97.5 3.85648 3.94383 198 1.80073 2.31761 2.05575 3.06377 1.92824 1.3119
97.6 3.86182 3.9463 198 1.80269 2.3185 2.05913 3.0685 1.93091 1.31255
97.7 3.86558 3.94872 198 1.80352 2.3188 2.06206 3.07381 1.93279 1.31291
97.8 3.86933 3.95125 198 1.80558 2.31947 2.06375 3.07796 1.93467 1.31348
97.9 3.87604 3.96437 197 1.80055 2.32436 2.07549 3.09727 1.93802 1.3164
98 3.89223 3.96029 197 1.81474 2.32403 2.07749 3.09354 1.94611 1.31641
98.1 3.90139 3.97227 196 1.81016 2.32892 2.09123 3.11415 1.9507 1.31935
98.2 3.90501 3.97456 196 1.81065 2.32899 2.09437 3.11972 1.95251 1.31959
98.3 3.90517 3.96719 197 1.81763 2.32505 2.08753 3.11022 1.95258 1.31757
98.4 3.9065 3.96994 197 1.81743 2.32354 2.08907 3.1143 1.95325 1.31699
98.5 3.90946 3.97155 197 1.818 2.32191 2.09145 3.11973 1.95473 1.3164
98.6 3.91221 3.97561 197 1.81929 2.32301 2.09292 3.12311 1.9561 1.31713
98.7 3.92065 3.97826 197 1.82319 2.32525 2.09746 3.12705 1.96032 1.31843
98.8 3.92582 3.98158 197 1.82474 2.32631 2.10108 3.13248 1.96291 1.31917
98.9 3.92985 3.98555 197 1.82493 2.32626 2.10492 3.14034 1.96492 1.31945
99 3.93448 3.99107 197 1.82745 2.32841 2.10702 3.14506 1.96724 1.3208
99.1 3.93912 3.99614 197 1.82887 2.32929 2.11025 3.15174 1.96956 1.32154
99.2 3.94253 4.00102 197 1.82959 2.32972 2.11294 3.1585 1.97126 1.32205
99.3 3.94954 4.00704 197 1.83102 2.33149 2.11852 3.16849 1.97477 1.32334
99.4 3.95384 4.01418 197 1.83201 2.33465 2.12183 3.17695 1.97692 1.3253
99.5 3.95815 4.01943 197 1.83347 2.33587 2.12468 3.18408 1.97908 1.32625
99.6 3.96411 4.02503 197 1.8355 2.33768 2.12861 3.19155 1.98205 1.32749
99.7 3.96986 4.0301 197 1.8372 2.33929 2.13266 3.19928 1.98493 1.32863
99.8 3.97754 4.03565 197 1.83898 2.34149 2.13855 3.20827 1.98877 1.33007
99.9 3.98091 4.04226 197 1.83943 2.34278 2.14148 3.2163 1.99046 1.33107
100 4.00478 4.04987 196 1.85029 2.34705 2.15449 3.22912 2.00239 1.33379
100.1 4.02035 4.06585 195 1.85063 2.35688 2.16971 3.25 2.01017 1.33932
100.2 4.02632 4.07371 195 1.85185 2.35948 2.17447 3.26011 2.01316 1.34105
100.3 4.031 4.08107 195 1.85313 2.3626 2.17788 3.2679 2.0155 1.34296
100.4 4.03784 4.08676 195 1.85555 2.36701 2.18229 3.2745 2.01892 1.34545
100.5 4.04343 4.0928 195 1.85661 2.36959 2.18682 3.28252 2.02172 1.34706
100.6 4.04868 4.098 195 1.85789 2.37188 2.19079 3.29051 2.02434 1.34854
100.7 4.05443 4.10298 195 1.85947 2.37418 2.19496 3.29707 2.02722 1.34996
100.8 4.061 4.10979 195 1.86109 2.37805 2.19991 3.30525 2.0305 1.35222
100.9 4.08449 4.11915 194 1.87131 2.38276 2.21319 3.32043 2.04225 1.35526
101 4.09014 4.12571 194 1.87197 2.38451 2.21817 3.33064 2.04507 1.35654
101.1 4.09532 4.13139 194 1.87375 2.38763 2.22157 3.33772 2.04766 1.35843
101.2 4.10389 4.13431 194 1.88111 2.38913 2.22278 3.34101 2.05194 1.35956
101.3 4.10923 4.14074 194 1.88294 2.39361 2.22629 3.34761 2.05462 1.3621
101.4 4.11589 4.14657 194 1.88509 2.39766 2.2308 3.35461 2.05794 1.36441
101.5 4.10683 4.15853 193 1.88561 2.40886 2.22121 3.35602 2.05341 1.37047
101.6 4.11925 4.1759 192 1.89793 2.41576 2.22132 3.36284 2.05962 1.37469
101.7 4.12176 4.18056 192 1.89866 2.41631 2.2231 3.36985 2.06088 1.37532
101.8 4.1273 4.18763 192 1.90093 2.42047 2.22637 3.37758 2.06365 1.37778
101.9 4.13247 4.19424 192 1.90388 2.42494 2.22859 3.38379 2.06624 1.38038
102 4.13854 4.20148 192 1.90589 2.42806 2.23264 3.39186 2.06927 1.38231
102.1 4.14423 4.20992 192 1.90771 2.43246 2.23652 3.3993 2.07211 1.38484
102.2 4.15585 4.22948 191 1.90548 2.44277 2.25038 3.41959 2.07793 1.39055
102.3 4.16156 4.23805 191 1.88582 2.44555 2.27574 3.45755 2.08078 1.39253
102.4 4.17326 4.2577 190 1.88227 2.45647 2.29099 3.47998 2.08663 1.39859
102.5 4.17843 4.26705 190 1.884 2.46123 2.29443 3.48782 2.08922 1.40134
102.6 4.19484 4.28454 189 1.89566 2.46757 2.29918 3.50003 2.09742 1.40539
102.7 4.1994 4.29151 189 1.89699 2.47058 2.30241 3.50819 2.0997 1.40727
102.8 4.20217 4.29798 189 1.89825 2.47382 2.30393 3.51278 2.10109 1.40914
102.9 4.19986 4.31572 188 1.88719 2.47868 2.31267 3.53608 2.09993 1.41223
103 4.19701 4.31402 189 1.89304 2.47689 2.30398 3.5298 2.09851 1.41148
103.1 4.21472 4.3312 188 1.90551 2.4829 2.30922 3.54235 2.10736 1.41539
103.2 4.22803 4.3483 187 1.91687 2.48998 2.31117 3.55085 2.11402 1.41968
103.3 4.22374 4.34733 188 1.90908 2.49143 2.31467 3.55526 2.11187 1.42029
103.4 4.23824 4.36505 187 1.91852 2.49808 2.31972 3.56948 2.11912 1.42452
103.5 4.25079 4.38329 186 1.92765 2.50283 2.32314 3.58261 2.12539 1.4278
103.6 4.25738 4.39208 186 1.9299 2.50789 2.32748 3.59032 2.12869 1.43067
103.7 4.2621 4.40359 186 1.93076 2.51291 2.33134 3.59911 2.13105 1.43356
103.8 4.26676 4.41246 186 1.9321 2.51738 2.33467 3.60654 2.13338 1.43614
103.9 4.27262 4.42231 186 1.93415 2.52259 2.33847 3.6139 2.13631 1.43908
104 4.28126 4.43466 186 1.93723 2.52839 2.34403 3.62454 2.14063 1.44248
104.1 4.28795 4.44548 186 1.93941 2.53379 2.34853 3.6339 2.14397 1.44561
104.2 4.29383 4.45286 186 1.94135 2.53819 2.35248 3.64016 2.14691 1.44808
104.3 4.3003 4.4636 186 1.94323 2.5433 2.35707 3.6497 2.15015 1.45106
104.4 4.30743 4.47277 186 1.94639 2.54921 2.36104 3.65659 2.15372 1.45436
104.5 4.33224 4.48704 185 1.95438 2.56017 2.37786 3.67584 2.16612 1.46056
104.6 4.33691 4.49529 185 1.95449 2.56472 2.38241 3.68437 2.16845 1.46315
104.7 4.34211 4.50149 185 1.95603 2.568 2.38608 3.69107 2.17105 1.46508
104.8 4.35816 4.50196 185 1.95514 2.57174 2.40302 3.70651 2.17908 1.46718
104.9 4.36943 4.52136 184 1.96735 2.57961 2.40208 3.71389 2.18472 1.47194
105 4.3741 4.52875 184 1.96796 2.58304 2.40614 3.72257 2.18705 1.47402
105.1 4.37472 4.52364 185 1.9599 2.585 2.41482 3.7292 2.18736 1.47481
105.2 4.3803 4.53096 185 1.96155 2.59009 2.41875 3.73618 2.19015 1.47766
105.3 4.38876 4.54089 185 1.96343 2.59529 2.42533 3.74765 2.19438 1.48073
105.4 4.39679 4.55014 185 1.96584 2.59984 2.43095 3.75795 2.19839 1.48345
105.5 4.40344 4.55754 185 1.96748 2.60381 2.43596 3.76798 2.20172 1.48588
105.6 4.41174 4.56655 185 1.97048 2.60958 2.44127 3.7774 2.20587 1.48919
105.7 4.41829 4.5753 185 1.97228 2.61612 2.44601 3.78582 2.20915 1.49282
105.8 4.39289 4.5735 184 1.96467 2.62512 2.42821 3.78065 2.19644 1.49745
105.9 4.39863 4.58251 184 1.96635 2.63189 2.43228 3.78772 2.19931 1.50115
106 4.40604 4.59143 184 1.96892 2.63975 2.43712 3.79513 2.20302 1.5054
106.1 4.4107 4.59865 184 1.97009 2.64445 2.44061 3.80158 2.20535 1.50802
106.2 4.4178 4.60789 184 1.97318 2.65018 2.44462 3.80894 2.2089 1.51125
106.3 4.4236 4.61657 184 1.97514 2.65553 2.44846 3.81617 2.2118 1.51426
106.4 4.42857 4.62539 184 1.97656 2.66169 2.45201 3.82344 2.21428 1.51767
106.5 4.45176 4.64097 183 1.98585 2.67206 2.46591 3.84075 2.22588 1.5236
106.6 4.45584 4.65 183 1.98679 2.67676 2.46905 3.84762 2.22792 1.52625
106.7 4.46134 4.6604 183 1.98823 2.68324 2.47311 3.85644 2.23067 1.52989
106.8 4.46637 4.67026 183 1.98909 2.688 2.47728 3.86565 2.23318 1.53267
106.9 4.47303 4.67872 183 1.99244 2.69516 2.48059 3.87066 2.23652 1.53652
107 4.47787 4.6883 183 1.99391 2.70256 2.48396 3.8774 2.23893 1.54052
107.1 4.48266 4.69834 183 1.99587 2.71099 2.48679 3.88278 2.24133 1.545
107.2 4.48777 4.70863 183 1.99793 2.71801 2.48984 3.88903 2.24388 1.54882
107.3 4.49278 4.71921 183 2.00071 2.72567 2.49206 3.89455 2.24639 1.55296
107.4 4.49609 4.73017 183 2.00171 2.732 2.49438 3.90174 2.24804 1.55648
107.5 4.49923 4.7391 183 2.00351 2.73853 2.49573 3.90435 2.24962 1.5599
107.6 4.4467 4.70445 182 2.01081 2.74815 2.43589 3.78908 2.22335 1.56055
107.7 4.45291 4.71522 182 2.01421 2.75588 2.4387 3.79449 2.22645 1.56472
107.8 4.45687 4.72589 182 2.01552 2.76209 2.44135 3.80121 2.22844 1.56815
107.9 4.46123 4.73684 182 2.01663 2.76593 2.4446 3.80992 2.23062 1.57048
108 4.4661 4.74779 182 2.01842 2.7717 2.44769 3.81771 2.23305 1.57374
108.1 4.47251 4.75831 182 2.0202 2.7775 2.45231 3.82685 2.23625 1.57705
108.2 4.47655 4.77114 182 2.02029 2.78249 2.45626 3.8368 2.23827 1.57997
108.3 4.48116 4.78063 182 2.0221 2.78608 2.45905 3.84347 2.24058 1.58209
108.4 4.48547 4.78862 182 2.02405 2.79053 2.46142 3.84871 2.24274 1.58459
108.5 4.48847 4.79661 182 2.0251 2.79717 2.46337 3.85264 2.24424 1.58809
108.6 4.49196 4.80475 182 2.02741 2.80341 2.46455 3.85485 2.24598 1.59136
108.7 4.49424 4.81444 182 2.02859 2.81082 2.46565 3.85881 2.24712 1.59528
108.8 4.5007 4.82377 182 2.03143 2.81802 2.46928 3.8641 2.25035 1.59914
108.9 4.50558 4.83419 182 2.03414 2.82574 2.47144 3.86965 2.25279 1.60332
109 4.51588 4.8578 181 2.03905 2.84155 2.47683 3.88467 2.25794 1.61202
109.1 4.52051 4.86794 181 2.0407 2.84844 2.47981 3.89097 2.26025 1.61577
109.2 4.5277 4.8771 181 2.04366 2.85413 2.48403 3.89778 2.26385 1.61893
109.3 4.5576 4.89251 180 2.05563 2.86472 2.50197 3.91529 2.2788 1.62493
109.4 4.53999 4.89902 181 2.04854 2.86576 2.49145 3.91388 2.26999 1.62554
109.5 4.54525 4.91182 181 2.0513 2.87424 2.49395 3.92079 2.27262 1.63016
109.6 4.57341 4.92711 180 2.06289 2.88755 2.51051 3.93669 2.2867 1.63747
109.7 4.55474 4.93302 181 2.05633 2.88959 2.49842 3.93296 2.27737 1.63851
109.8 4.55883 4.94321 181 2.05842 2.89593 2.50041 3.93922 2.27941 1.64203
109.9 4.58418 4.95549 180 2.06943 2.90738 2.51474 3.95256 2.29209 1.64832
110 4.58864 4.96551 180 2.07112 2.91454 2.51752 3.95921 2.29432 1.65222
110.1 4.59363 4.97463 180 2.07285 2.92069 2.52079 3.96642 2.29682 1.65564
110.2 4.5977 4.98306 180 2.07578 2.92871 2.52192 3.96847 2.29885 1.65981
110.3 4.60202 4.99269 180 2.07842 2.93678 2.52359 3.97144 2.30101 1.66403
110.4 4.60668 5.00289 180 2.0815 2.94586 2.52518 3.97469 2.30334 1.6688
110.5 4.61013 5.01187 180 2.08212 2.95285 2.52802 3.98056 2.30507 1.67254
110.6 4.59714 5.02983 179 2.09506 2.96444 2.50208 3.95154 2.29857 1.67801
110.7 4.60385 5.04189 179 2.09788 2.9742 2.50598 3.95624 2.30193 1.6831
110.8 4.56251 5.02859 178 2.07223 2.9677 2.49029 3.96476 2.28126 1.68013
110.9 4.57051 5.05258 177 2.0669 2.98334 2.50361 3.98664 2.28525 1.68855
111 4.57658 5.06411 177 2.06887 2.99165 2.50771 3.99211 2.28829 1.69293
111.1 4.57972 5.07192 177 2.06968 2.99716 2.51004 3.99587 2.28986 1.69583
111.2 4.58346 5.08028 177 2.07083 3.00352 2.51263 4.00063 2.29173 1.69922
111.3 4.58887 5.09244 177 2.07367 3.01385 2.5152 4.00508 2.29444 1.70464
111.4 4.60508 5.11643 176 2.07363 3.02828 2.53146 4.02677 2.30254 1.7125
111.5 4.60941 5.12227 176 2.07545 3.03138 2.53396 4.03072 2.3047 1.71423
111.6 4.61475 5.13028 176 2.0778 3.03583 2.53695 4.03561 2.30738 1.7167
111.7 4.59345 5.14058 175 2.03979 3.00291 2.55366 4.07419 2.29672 1.70074
111.8 4.59896 5.15251 175 2.04105 3.00872 2.55791 4.08239 2.29948 1.70399
111.9 4.60113 5.15876 175 2.04099 3.01035 2.56014 4.08762 2.30056 1.70503
112 4.60344 5.16636 175 2.04009 3.01217 2.56335 4.0952 2.30172 1.70623
112.1 4.56111 5.15862 174 1.9824 2.92602 2.57872 4.14562 2.28056 1.66388
112.2 4.56513 5.16696 174 1.9821 2.92982 2.58303 4.15454 2.28257 1.66613
112.3 4.56869 5.17684 174 1.98349 2.93501 2.5852 4.16061 2.28435 1.66904
112.4 4.5708 5.18655 174 1.9842 2.94017 2.5866 4.16499 2.2854 1.67184
112.5 4.57402 5.19319 174 1.98487 2.94374 2.58915 4.17051 2.28701 1.67387
112.6 4.5786 5.20622 174 1.98629 2.95046 2.59231 4.1776 2.2893 1.67756
112.7 4.58314 5.21719 174 1.98646 2.95208 2.59668 4.18906 2.29157 1.67888
112.8 4.60048 5.23889 173 1.9952 2.96107 2.60528 4.20706 2.30024 1.68435
112.9 4.60765 5.25143 173 1.99809 2.9686 2.60956 4.21514 2.30383 1.6885
113 4.63588 5.26004 172 2.00886 2.97719 2.62701 4.23078 2.31794 1.69337
113.1 4.63952 5.2686 172 2.00938 2.98266 2.63014 4.23643 2.31976 1.69633
113.2 4.6438 5.2811 172 2.01003 2.99002 2.63376 4.24325 2.3219 1.70029
113.3 4.65 5.29762 172 2.01128 3.00026 2.63872 4.25331 2.325 1.70585
113.4 4.65473 5.30707 172 2.01283 3.00635 2.64189 4.25963 2.32736 1.70919
113.5 4.65851 5.31982 172 2.01419 3.01274 2.64431 4.26748 2.32925 1.71279
113.6 4.66541 5.33559 172 2.01704 3.02501 2.64837 4.27458 2.33271 1.71926
113.7 4.67095 5.34814 172 2.01861 3.0318 2.65234 4.28516 2.33548 1.72317
113.8 4.67587 5.35873 172 2.01928 3.0346 2.65659 4.29785 2.33793 1.72517
113.9 4.68156 5.37323 172 2.02083 3.04182 2.66073 4.30816 2.34078 1.72927
114 4.68891 5.3913 172 2.02422 3.05317 2.66469 4.31791 2.34446 1.73545
114.1 4.67317 5.43634 170 2.04444 3.07905 2.62873 4.29996 2.33659 1.74918
114.2 4.68054 5.45001 170 2.04815 3.08919 2.63239 4.30755 2.34027 1.75466
114.3 4.6868 5.46329 170 2.05136 3.09623 2.63543 4.31501 2.3434 1.75858
114.4 4.69244 5.48083 170 2.05503 3.10985 2.63741 4.31958 2.34622 1.76568
114.5 4.74774 5.5074 168 2.07675 3.1317 2.67099 4.34942 2.37387 1.77773
114.6 4.7539 5.52336 168 2.07937 3.13732 2.67453 4.35857 2.37695 1.78102
114.7 4.7603 5.54387 168 2.08318 3.1493 2.67713 4.3641 2.38015 1.78733
114.8 4.7056 5.51996 167 2.09138 3.16632 2.61422 4.24964 2.3528 1.79175
114.9 4.71286 5.55051 166 2.10007 3.18635 2.61279 4.2588 2.35643 1.80257
115 4.74805 5.57886 165 2.11479 3.20206 2.63327 4.28035 2.37403 1.81135
115.1 4.75041 5.57638 165 2.1165 3.20707 2.63392 4.27869 2.37521 1.81379
115.2 4.54719 4.91532 164 1.99204 2.77658 2.55515 4.17625 2.27359 1.59202
115.3 4.55083 4.91896 164 1.99501 2.78001 2.55583 4.17636 2.27542 1.59379
115.4 4.55694 4.9263 164 1.99782 2.78229 2.55912 4.18284 2.27847 1.59527
115.5 4.56381 4.93475 164 2.00034 2.78537 2.56346 4.1911 2.2819 1.5972
115.6 4.56813 4.93685 164 2.00419 2.79061 2.56394 4.18909 2.28406 1.59979
115.7 4.51591 4.89717 163 2.007 2.80212 2.50891 4.09979 2.25796 1.60246
115.8 4.52237 4.90206 163 2.01053 2.80643 2.51184 4.10036 2.26119 1.60464
115.9 4.52957 4.90822 163 2.01489 2.81119 2.51468 4.10262 2.26478 1.60717
116 4.53658 4.9161 163 2.01875 2.81446 2.51784 4.10788 2.26829 1.6091
116.1 4.54509 4.92539 163 2.02321 2.82109 2.52188 4.1134 2.27255 1.61271
116.2 4.55259 4.93185 163 2.02786 2.82531 2.52473 4.11628 2.2763 1.61502
116.3 4.56101 4.93736 163 2.03219 2.82933 2.52882 4.11903 2.2805 1.61716
116.4 4.57118 4.94428 163 2.0363 2.833 2.53487 4.12498 2.28559 1.61923
116.5 4.57968 4.94944 163 2.04064 2.83903 2.53904 4.12808 2.28984 1.62241
116.6 4.58148 4.98513 161 2.03981 2.85198 2.54168 4.14525 2.29074 1.62974
116.7 4.58836 4.9862 161 2.04295 2.85783 2.5454 4.145 2.29418 1.63261
116.8 4.59323 4.98321 161 2.04503 2.86329 2.5482 4.14066 2.29662 1.63505
116.9 4.59645 4.98059 161 2.04727 2.86766 2.54917 4.13457 2.29822 1.63692
117 4.60486 4.98979 160 2.05526 2.87681 2.54959 4.13556 2.30243 1.64176
117.1 4.58197 4.9929 159 2.0261 2.86055 2.55587 4.15919 2.29098 1.63394
117.2 4.58433 4.9936 159 2.02944 2.86508 2.55489 4.15183 2.29216 1.63591
117.3 4.58517 4.99485 159 2.03213 2.86895 2.55304 4.14503 2.29258 1.6376
117.4 4.61092 5.02741 156 2.04868 2.89474 2.56224 4.16685 2.30546 1.65188
117.5 4.64692 5.04605 154 2.05605 2.90832 2.59088 4.19393 2.32346 1.65941
117.6 4.66981 5.06077 153 2.07243 2.91804 2.59738 4.20082 2.33491 1.66489
117.7 4.675 5.06319 153 2.07593 2.9234 2.59907 4.198 2.3375 1.66745
117.8 4.69037 5.08021 151 2.06713 2.92523 2.62324 4.23494 2.34518 1.66937
117.9 4.69223 5.08086 151 2.0697 2.92425 2.62253 4.23523 2.34611 1.66899
118 4.6942 5.07802 151 2.07168 2.92212 2.62252 4.23312 2.3471 1.66786
118.1 4.73013 5.10593 149 2.0837 2.93458 2.64643 4.26443 2.36507 1.67537
118.2 4.73527 5.10707 149 2.08821 2.93237 2.64707 4.2621 2.36764 1.67424
118.3 4.78862 5.12655 147 2.10575 2.94866 2.68287 4.29195 2.39431 1.68331
118.4 4.87494 5.16957 143 2.15525 2.97234 2.71969 4.33355 2.43747 1.6976
118.5 4.83779 5.20122 140 2.13294 2.98712 2.70485 4.36292 2.4189 1.70657
118.6 4.83819 5.20537 140 2.1339 2.99287 2.70429 4.36641 2.4191 1.7097
118.7 4.77919 5.24351 134 2.19451 3.0407 2.58468 4.25186 2.3896 1.73301
118.8 4.84013 5.33377 129 2.20206 3.09303 2.63806 4.34531 2.42006 1.7628
118.9 nan nan 0 nan nan nan nan nan nan
119 nan nan 0 nan nan nan nan nan nan
119.1 nan nan 0 nan nan nan nan nan nan
119.2 nan nan 0 nan nan nan nan nan nan
119.3 nan nan 0 nan nan nan nan nan nan
119.4 nan nan 0 nan nan nan nan nan nan
119.5 nan nan 0 nan nan nan nan nan nan
119.6 nan nan 0 nan nan nan nan nan nan
119.7 nan nan 0 nan nan nan nan nan nan
119.8 nan nan 0 nan nan nan nan nan nan
