# Supplementary material for: Topological digestion drives time-varying rheology of entangled DNA fluids
Source: Nat Commun. 2022 Jul 28;13:4389. doi: 10.1038/s41467-022-31828-w (PMC9334285; doi:10.1038/s41467-022-31828-w)
Supplement: Supplementary file 3 — Source Data [file 41467_2022_31828_MOESM3_ESM.zip › SOURCE_DATA/DATA_FIG4/panel_c/g3ave_MSD.dat.45m.dat]

#t[s] MSD[um^2] err[um^2] N_of_ave_traj MSDx[um^2] err MSDy[um^2] err (MSDx+MSDy)/2[um^2] err
0 0 0 414 0 0 0 0 0 0
0.1 0.00900281 0.00128077 414 0.00447975 0.000667732 0.00452306 0.000943273 0.0045014 0.000371205
0.2 0.0190306 0.0028253 414 0.00945572 0.00151089 0.00957486 0.00217738 0.00951529 0.000838507
0.3 0.0275686 0.004271 414 0.0137116 0.00230613 0.013857 0.00316031 0.0137843 0.0012822
0.4 0.0354293 0.00572261 414 0.0176342 0.00314682 0.0177951 0.00408069 0.0177146 0.00174817
0.5 0.0429331 0.00718428 414 0.0214065 0.00400461 0.0215266 0.00480621 0.0214666 0.00222603
0.6 0.0501145 0.00867267 414 0.025038 0.00500352 0.0250765 0.00524561 0.0250572 0.00276892
0.7 0.0571745 0.0101701 414 0.0285927 0.00585615 0.0285819 0.00601726 0.0285873 0.00324856
0.8 0.0641265 0.01162 414 0.0320346 0.00675712 0.032092 0.00732024 0.0320633 0.00375163
0.9 0.0709965 0.0130154 414 0.0354977 0.00772224 0.0354988 0.00797733 0.0354982 0.00428218
1 0.0777885 0.0144374 414 0.0389265 0.00881721 0.038862 0.00859061 0.0388943 0.00487747
1.1 0.0843029 0.0160713 414 0.0421835 0.00996442 0.0421195 0.00955769 0.0421515 0.00550166
1.2 0.0909383 0.017857 414 0.0454729 0.0111869 0.0454654 0.0109133 0.0454691 0.00617145
1.3 0.0974251 0.0197158 414 0.0486558 0.0123509 0.0487693 0.0124687 0.0487125 0.00681008
1.4 0.103936 0.0214222 414 0.0518924 0.0135081 0.0520436 0.0136105 0.051968 0.0074417
1.5 0.110393 0.0230974 414 0.0550858 0.0146703 0.0553077 0.0148755 0.0551967 0.00807598
1.6 0.116924 0.0248859 414 0.05832 0.0158916 0.058604 0.0163143 0.058462 0.00875187
1.7 0.123548 0.0266845 414 0.0616402 0.0172568 0.0619074 0.0173672 0.0617738 0.00949394
1.8 0.130039 0.0286224 414 0.0649008 0.0186009 0.0651378 0.0185308 0.0650193 0.0102342
1.9 0.136481 0.0304956 414 0.0680551 0.0200531 0.0684258 0.0201415 0.0682404 0.0110217
2 0.142759 0.0325366 414 0.0712275 0.0213202 0.0715311 0.0211712 0.0713793 0.0117228
2.1 0.149179 0.0343536 414 0.0743771 0.0225533 0.0748019 0.0229771 0.0745895 0.012415
2.2 0.15545 0.0362193 414 0.0774431 0.0238798 0.0780068 0.0246881 0.0777249 0.0131464
2.3 0.161985 0.0381259 414 0.0807012 0.0251863 0.0812839 0.0261849 0.0809925 0.0138773
2.4 0.16823 0.0398116 414 0.0838242 0.026408 0.0844059 0.0274752 0.084115 0.0145577
2.5 0.174508 0.0417441 414 0.0869503 0.0278381 0.0875581 0.0288062 0.0872542 0.0153398
2.6 0.180724 0.0439051 414 0.0899881 0.0293001 0.0907358 0.0308543 0.090362 0.0161594
2.7 0.187013 0.0459876 414 0.0930947 0.030716 0.0939181 0.0324789 0.0935064 0.0169431
2.8 0.193077 0.0482409 414 0.0960217 0.0320752 0.0970552 0.0347756 0.0965385 0.0177159
2.9 0.199137 0.0505487 414 0.0990232 0.0336467 0.100114 0.036398 0.0995684 0.018581
3 0.205133 0.0528345 414 0.102023 0.0351744 0.10311 0.0379942 0.102567 0.0194324
3.1 0.2112 0.0550447 414 0.104945 0.0365682 0.106255 0.0402535 0.1056 0.02022
3.2 0.217085 0.0570891 414 0.107924 0.038336 0.109161 0.0411721 0.108542 0.0211627
3.3 0.223291 0.0590458 414 0.111014 0.0399443 0.112277 0.0425724 0.111646 0.0220383
3.4 0.229419 0.061409 414 0.114112 0.0417284 0.115306 0.0436964 0.114709 0.023
3.5 0.235543 0.0632059 414 0.11721 0.0429737 0.118333 0.044666 0.117771 0.0236839
3.6 0.24179 0.0654071 414 0.12022 0.0445297 0.121569 0.0466612 0.120895 0.0245371
3.7 0.247921 0.0680004 414 0.123293 0.0461707 0.124629 0.0485189 0.123961 0.0254607
3.8 0.254112 0.0703135 414 0.12634 0.0477243 0.127772 0.0502705 0.127056 0.0263185
3.9 0.259953 0.0727944 414 0.129185 0.0490981 0.130768 0.0524117 0.129977 0.0271012
4 0.265862 0.0748151 414 0.132048 0.0505465 0.133814 0.0540655 0.132931 0.0278893
4.1 0.272073 0.0771765 414 0.135083 0.052418 0.13699 0.0559247 0.136036 0.0289064
4.2 0.27841 0.0794965 414 0.138143 0.0541067 0.140268 0.0580711 0.139205 0.0298382
4.3 0.284065 0.0822135 414 0.141088 0.0558424 0.142977 0.0593228 0.142032 0.0308055
4.4 0.289802 0.0845016 414 0.143839 0.0572522 0.145964 0.0612682 0.144901 0.0315845
4.5 0.295456 0.0873284 414 0.146462 0.0587739 0.148994 0.0639779 0.147728 0.0324414
4.6 0.301726 0.0898735 414 0.149358 0.0602477 0.152368 0.0668566 0.150863 0.0332757
4.7 0.307708 0.0925351 414 0.152351 0.0619437 0.155358 0.0686672 0.153854 0.0342231
4.8 0.313619 0.0952998 414 0.155311 0.0636256 0.158308 0.0706235 0.15681 0.0351729
4.9 0.319629 0.0975583 414 0.158264 0.0652907 0.161365 0.0722729 0.159815 0.0360812
5 0.325252 0.100165 414 0.161099 0.0669085 0.164153 0.073771 0.162626 0.0369768
5.1 0.331246 0.102731 414 0.16408 0.0690038 0.167166 0.075405 0.165623 0.0381085
5.2 0.3373 0.105941 414 0.166884 0.071123 0.170417 0.0784007 0.16865 0.0392791
5.3 0.342935 0.108379 414 0.169529 0.0723605 0.173407 0.081069 0.171468 0.0400041
5.4 0.348694 0.110772 414 0.172388 0.0738235 0.176306 0.082976 0.174347 0.0408352
5.5 0.354842 0.113637 414 0.175371 0.0756869 0.179471 0.0854307 0.177421 0.0418806
5.6 0.361198 0.116377 413 0.17817 0.0775969 0.183028 0.0887958 0.180599 0.0429334
5.7 0.367617 0.118487 414 0.181445 0.0793878 0.186172 0.0903921 0.183808 0.0439298
5.8 0.372968 0.121353 413 0.183581 0.0804683 0.189387 0.0946838 0.186484 0.0445891
5.9 0.378756 0.124591 413 0.186372 0.0824013 0.192383 0.0974016 0.189378 0.0456851
6 0.384623 0.127675 413 0.189449 0.0843506 0.195174 0.0990359 0.192312 0.0467812
6.1 0.390736 0.130726 413 0.192518 0.0868155 0.198219 0.101013 0.195368 0.0481244
6.2 0.396657 0.133278 413 0.195542 0.0886678 0.201114 0.102889 0.198328 0.0491673
6.3 0.402894 0.13671 413 0.19874 0.0912218 0.204154 0.105077 0.201447 0.050582
6.4 0.408783 0.14028 413 0.20143 0.0932269 0.207352 0.108652 0.204391 0.0517296
6.5 0.414558 0.142577 413 0.204323 0.094939 0.210235 0.110709 0.207279 0.0526992
6.6 0.420585 0.145375 413 0.207138 0.0968848 0.213447 0.113517 0.210292 0.0537848
6.7 0.426812 0.148494 413 0.210141 0.0994974 0.21667 0.116153 0.213406 0.0552129
6.8 0.432808 0.151713 413 0.213014 0.101795 0.219794 0.118891 0.216404 0.0564869
6.9 0.438913 0.154955 413 0.215839 0.103974 0.223074 0.122096 0.219457 0.0577075
7 0.445002 0.157825 413 0.218782 0.105648 0.226219 0.124938 0.222501 0.0586812
7.1 0.451493 0.161662 413 0.221926 0.108281 0.229567 0.127914 0.225747 0.0601415
7.2 0.458492 0.164406 412 0.225513 0.110704 0.232979 0.129997 0.229246 0.0614828
7.3 0.466684 0.171943 413 0.230539 0.118734 0.236146 0.129163 0.233342 0.0656307
7.4 0.472799 0.175793 413 0.233653 0.121778 0.239146 0.131236 0.236399 0.0672759
7.5 0.479232 0.179703 413 0.236996 0.124126 0.242236 0.133339 0.239616 0.0685885
7.6 0.48552 0.183234 413 0.239976 0.126458 0.245544 0.136545 0.24276 0.069897
7.7 0.492872 0.18764 412 0.243931 0.129766 0.248941 0.138626 0.246436 0.0717178
7.8 0.498917 0.190053 412 0.246707 0.131428 0.252209 0.141551 0.249458 0.0726588
7.9 0.504323 0.193734 413 0.249227 0.132983 0.255096 0.144697 0.252161 0.0735727
8 0.510702 0.19637 413 0.252353 0.134856 0.258349 0.147677 0.255351 0.0746589
8.1 0.517074 0.200603 413 0.255613 0.138517 0.261461 0.150063 0.258537 0.0766325
8.2 0.523483 0.204615 413 0.258879 0.141637 0.264604 0.152303 0.261742 0.0783246
8.3 0.529614 0.209317 413 0.261905 0.14513 0.267709 0.154775 0.264807 0.0801966
8.4 0.534469 0.212682 413 0.263994 0.145803 0.270475 0.158564 0.267235 0.0806773
8.5 0.5412 0.216665 413 0.266996 0.148602 0.274205 0.163077 0.2706 0.0822566
8.6 0.5478 0.221385 413 0.270629 0.152687 0.277171 0.164522 0.2739 0.0844365
8.7 0.555332 0.226836 413 0.274482 0.156522 0.280849 0.168245 0.277666 0.086573
8.8 0.560135 0.23072 413 0.277125 0.159698 0.28301 0.16826 0.280067 0.0882016
8.9 0.566915 0.2354 413 0.280177 0.162511 0.286738 0.173592 0.283457 0.0898391
9 0.572612 0.241014 413 0.283031 0.165452 0.289582 0.176009 0.286306 0.0914407
9.1 0.578386 0.245311 413 0.285607 0.168619 0.292779 0.179729 0.289193 0.0931711
9.2 0.582727 0.248809 411 0.285356 0.165985 0.297371 0.189927 0.291364 0.0919972
9.3 0.588617 0.252728 411 0.287914 0.167939 0.300703 0.193857 0.294309 0.0931251
9.4 0.595058 0.256242 411 0.290291 0.169496 0.304767 0.200012 0.297529 0.094105
9.5 0.601019 0.26056 411 0.292956 0.172633 0.308063 0.202929 0.30051 0.0957788
9.6 0.606733 0.265213 411 0.295103 0.175397 0.311629 0.20837 0.303366 0.097349
9.7 0.613243 0.26746 410 0.298495 0.177357 0.314748 0.209271 0.306621 0.0983917
9.8 0.61813 0.274872 410 0.299536 0.180124 0.318594 0.218714 0.309065 0.10009
9.9 0.62428 0.279414 410 0.302609 0.182917 0.321672 0.221657 0.31214 0.101649
10 0.63007 0.283153 410 0.305218 0.185747 0.324852 0.224607 0.315035 0.103179
10.1 0.635826 0.285919 410 0.307866 0.187869 0.32796 0.228017 0.317913 0.104393
10.2 0.642354 0.290335 410 0.310923 0.190114 0.33143 0.232324 0.321177 0.105725
10.3 0.650086 0.293609 409 0.314673 0.192068 0.335412 0.236448 0.325043 0.106912
10.4 0.657034 0.299155 409 0.317607 0.195697 0.339426 0.241355 0.328517 0.108916
10.5 0.664745 0.302322 408 0.321464 0.198855 0.343281 0.243852 0.332372 0.110626
10.6 0.669587 0.305066 409 0.324527 0.201557 0.34506 0.243455 0.334794 0.112047
10.7 0.674916 0.308578 409 0.326528 0.203553 0.348387 0.247817 0.337458 0.113184
10.8 0.67995 0.312069 408 0.328133 0.206047 0.351817 0.254175 0.339975 0.114654
10.9 0.686536 0.315855 408 0.331705 0.208252 0.354831 0.256792 0.343268 0.115943
11 0.694084 0.319899 407 0.335312 0.209946 0.358771 0.26095 0.347042 0.116995
11.1 0.69819 0.320895 406 0.336709 0.208621 0.361482 0.266309 0.349095 0.11654
11.2 0.706777 0.330216 407 0.341416 0.215061 0.365361 0.269644 0.353388 0.120004
11.3 0.712448 0.334987 407 0.34396 0.217878 0.368487 0.274438 0.356224 0.121641
11.4 0.719257 0.339965 407 0.346191 0.218977 0.373065 0.282905 0.359628 0.122501
11.5 0.726801 0.341985 406 0.35013 0.218521 0.376671 0.286544 0.363401 0.122497
11.6 0.730967 0.341394 404 0.350824 0.217425 0.380143 0.293487 0.365483 0.122146
11.7 0.741038 0.35069 404 0.356421 0.220331 0.384617 0.297928 0.370519 0.123924
11.8 0.747893 0.357428 404 0.359928 0.224183 0.387964 0.30087 0.373946 0.12602
11.9 0.754978 0.360634 403 0.363914 0.226374 0.391064 0.303456 0.377489 0.127317
12 0.759566 0.362832 402 0.366034 0.228175 0.393531 0.307393 0.379783 0.128416
12.1 0.763515 0.363982 402 0.366565 0.224878 0.39695 0.312448 0.381757 0.126846
12.2 0.774134 0.376541 403 0.373664 0.243392 0.400469 0.313437 0.387067 0.136398
12.3 0.781093 0.381952 403 0.376982 0.247777 0.404111 0.31778 0.390547 0.138807
12.4 0.785753 0.383369 403 0.379262 0.247827 0.406491 0.319363 0.392876 0.138907
12.5 0.792675 0.390133 402 0.383217 0.252452 0.409459 0.322451 0.396338 0.141457
12.6 0.794593 0.389519 401 0.380796 0.23654 0.413797 0.333893 0.397296 0.133691
12.7 0.801674 0.395817 401 0.384911 0.245525 0.416764 0.335422 0.400837 0.138338
12.8 0.807495 0.40063 402 0.386467 0.245827 0.421028 0.342968 0.403747 0.138733
12.9 0.815082 0.405062 401 0.390559 0.252364 0.424523 0.345434 0.407541 0.14217
13 0.825145 0.409753 399 0.395227 0.257224 0.429918 0.349991 0.412572 0.144793
13.1 0.831978 0.414611 399 0.398274 0.259909 0.433704 0.354935 0.415989 0.146361
13.2 0.837826 0.421857 399 0.40149 0.265343 0.436336 0.357654 0.418913 0.149265
13.3 0.845889 0.432877 399 0.408063 0.275624 0.437826 0.353981 0.422944 0.154523
13.4 0.853735 0.443798 398 0.413473 0.287329 0.440263 0.353195 0.426868 0.160521
13.5 0.861955 0.450507 397 0.41743 0.291414 0.444525 0.357254 0.430978 0.162761
13.6 0.868367 0.455339 397 0.420511 0.297794 0.447856 0.360612 0.434184 0.166115
13.7 0.874963 0.461007 397 0.424028 0.305114 0.450935 0.362413 0.437482 0.169897
13.8 0.880759 0.462828 397 0.427345 0.308159 0.453414 0.3625 0.44038 0.171471
13.9 0.886855 0.466953 397 0.430916 0.314747 0.455939 0.364071 0.443428 0.174918
14 0.892739 0.470703 397 0.433703 0.321157 0.459036 0.366458 0.44637 0.178227
14.1 0.896716 0.470674 396 0.432945 0.314577 0.463771 0.376338 0.448358 0.175119
14.2 0.903405 0.475183 396 0.436596 0.321533 0.466808 0.379085 0.451702 0.178786
14.3 0.909804 0.479009 396 0.439294 0.320825 0.47051 0.384877 0.454902 0.178687
14.4 0.915201 0.485669 397 0.441702 0.327981 0.473499 0.388728 0.4576 0.182438
14.5 0.924042 0.493672 396 0.446803 0.338486 0.47724 0.391689 0.462021 0.187937
14.6 0.93151 0.497046 394 0.451166 0.338534 0.480345 0.39498 0.465755 0.188223
14.7 0.9406 0.500592 393 0.455382 0.342029 0.485218 0.40086 0.4703 0.190248
14.8 0.946792 0.502425 392 0.457551 0.340623 0.489241 0.4076 0.473396 0.189797
14.9 0.953724 0.51125 392 0.461469 0.351988 0.492255 0.409658 0.476862 0.195645
15 0.960097 0.514279 392 0.464486 0.354988 0.495611 0.413644 0.480048 0.197341
15.1 0.966443 0.518426 392 0.466493 0.355635 0.499951 0.421425 0.483222 0.197946
15.2 0.973007 0.522674 391 0.469196 0.356877 0.503811 0.42758 0.486504 0.198834
15.3 0.979538 0.530089 390 0.47364 0.360799 0.505898 0.430497 0.489769 0.201106
15.4 0.98518 0.538537 392 0.475072 0.367914 0.510108 0.439415 0.49259 0.204987
15.5 0.993371 0.546443 391 0.478067 0.374083 0.515305 0.448571 0.496686 0.208444
15.6 0.999249 0.548696 388 0.478579 0.373051 0.520669 0.460628 0.499624 0.208308
15.7 1.00512 0.551718 386 0.482256 0.36786 0.522863 0.462056 0.502559 0.205876
15.8 1.01288 0.559111 385 0.48521 0.377953 0.527674 0.47213 0.506442 0.211377
15.9 1.02142 0.5667 385 0.488268 0.37892 0.533156 0.479993 0.510712 0.212147
16 1.0237 0.575063 388 0.489167 0.378467 0.534536 0.48789 0.511851 0.21235
16.1 1.02957 0.582117 388 0.492337 0.384538 0.53723 0.494601 0.514783 0.215793
16.2 1.03606 0.586068 387 0.495017 0.381849 0.54104 0.501559 0.518029 0.214771
16.3 1.04365 0.588687 386 0.498515 0.383241 0.545133 0.50623 0.521824 0.215685
16.4 1.04623 0.587249 383 0.494952 0.367407 0.551278 0.518272 0.523115 0.207887
16.5 1.05222 0.588653 383 0.497731 0.362035 0.554489 0.522027 0.52611 0.20538
16.6 1.05768 0.592064 383 0.500925 0.366908 0.556757 0.523366 0.528841 0.207934
16.7 1.06229 0.594033 383 0.503372 0.369194 0.558919 0.525255 0.531146 0.209192
16.8 1.06774 0.598618 384 0.506834 0.373848 0.560907 0.523728 0.53387 0.211501
16.9 1.07393 0.605432 383 0.512032 0.386286 0.561902 0.522019 0.536967 0.217855
17 1.07972 0.613027 384 0.514902 0.387071 0.564815 0.526787 0.539859 0.218509
17.1 1.08532 0.615515 385 0.518161 0.391945 0.56716 0.529416 0.542661 0.221141
17.2 1.09115 0.618513 385 0.519778 0.386867 0.571377 0.535967 0.545577 0.218814
17.3 1.1044 0.622207 381 0.52591 0.389328 0.57849 0.540969 0.5522 0.220243
17.4 1.11232 0.624435 380 0.53056 0.390705 0.58176 0.540977 0.55616 0.220993
17.5 1.11967 0.628014 380 0.534208 0.392463 0.585465 0.542891 0.559837 0.221961
17.6 1.12895 0.633299 379 0.538206 0.393579 0.590741 0.550579 0.564473 0.222868
17.7 1.13677 0.634333 378 0.541219 0.389103 0.595554 0.556584 0.568386 0.220853
17.8 1.14073 0.642409 379 0.543648 0.394175 0.597086 0.56014 0.570367 0.223641
17.9 1.15052 0.643659 377 0.547897 0.398286 0.602619 0.565417 0.575258 0.225903
18 1.1523 0.647999 378 0.547875 0.392364 0.604427 0.576035 0.576151 0.223454
18.1 1.15931 0.649854 378 0.550507 0.386637 0.608807 0.584486 0.579657 0.220965
18.2 1.16717 0.650796 378 0.553682 0.384063 0.613488 0.589452 0.583585 0.21986
18.3 1.17024 0.655166 378 0.5543 0.384539 0.615939 0.595061 0.58512 0.220313
18.4 1.1765 0.658695 379 0.55746 0.384597 0.619037 0.599271 0.588248 0.220576
18.5 1.1798 0.658655 377 0.562566 0.387519 0.617233 0.589843 0.589899 0.221875
18.6 1.17937 0.651126 376 0.566189 0.387999 0.613181 0.568345 0.589685 0.221319
18.7 1.18762 0.654435 375 0.5704 0.387919 0.617224 0.57147 0.593812 0.221451
18.8 1.19987 0.6684 375 0.571768 0.386524 0.6281 0.600655 0.599934 0.221859
18.9 1.20464 0.676639 375 0.573394 0.386542 0.63125 0.609072 0.602322 0.222259
19 1.20396 0.672637 374 0.577034 0.387798 0.626926 0.589907 0.60198 0.222237
19.1 1.20953 0.677917 374 0.578664 0.388571 0.630867 0.597678 0.604766 0.222925
19.2 1.2148 0.684038 374 0.580959 0.390497 0.633841 0.602915 0.6074 0.22414
19.3 1.22221 0.68909 374 0.584489 0.39354 0.637724 0.607186 0.611107 0.22587
19.4 1.22678 0.692798 374 0.587077 0.396719 0.639705 0.608288 0.613391 0.227547
19.5 1.23695 0.696733 371 0.590675 0.4016 0.646278 0.612683 0.618477 0.230043
19.6 1.24653 0.698927 370 0.594442 0.403242 0.652088 0.619124 0.623265 0.231095
19.7 1.25018 0.701158 370 0.595751 0.404907 0.654426 0.62203 0.625089 0.232027
19.8 1.2566 0.710311 370 0.598588 0.406562 0.658009 0.629812 0.628299 0.233249
19.9 1.26325 0.711956 370 0.602734 0.408684 0.660514 0.631278 0.631624 0.234474
20 1.26941 0.716235 371 0.606099 0.410759 0.663315 0.635692 0.634707 0.235785
20.1 1.27761 0.722335 371 0.610382 0.415666 0.667224 0.638856 0.638803 0.238424
20.2 1.28454 0.726529 370 0.613366 0.419716 0.671174 0.640792 0.64227 0.240487
20.3 1.29405 0.722728 369 0.619652 0.424501 0.674403 0.632339 0.647027 0.242543
20.4 1.30111 0.727392 369 0.623167 0.428574 0.677945 0.632304 0.650556 0.244558
20.5 1.28258 0.607969 369 0.617923 0.415836 0.664652 0.547629 0.641288 0.233789
20.6 1.28997 0.610851 368 0.621016 0.419935 0.668953 0.5487 0.644985 0.235799
20.7 1.29812 0.617642 368 0.62384 0.42132 0.674282 0.558719 0.649061 0.236891
20.8 1.30372 0.616535 368 0.627325 0.424844 0.676396 0.556344 0.65186 0.238592
20.9 1.31457 0.618071 368 0.63516 0.428519 0.679409 0.555057 0.657284 0.240661
21 1.32187 0.625134 368 0.637986 0.430693 0.683884 0.563386 0.660935 0.242106
21.1 1.32926 0.632755 368 0.641278 0.435743 0.687985 0.570155 0.664632 0.244955
21.2 1.33605 0.642983 367 0.642407 0.442556 0.693638 0.581386 0.668023 0.248698
21.3 1.34345 0.641902 364 0.64353 0.438612 0.699922 0.588399 0.671726 0.246771
21.4 1.35359 0.651675 365 0.643707 0.43918 0.709883 0.613574 0.676795 0.247878
21.5 1.35516 0.654199 363 0.647721 0.440297 0.707438 0.603225 0.67758 0.248241
21.6 1.36252 0.661638 362 0.649426 0.439608 0.713096 0.616502 0.681261 0.248407
21.7 1.36489 0.666807 363 0.64961 0.441103 0.715284 0.621977 0.682447 0.249344
21.8 1.37185 0.67332 363 0.6517 0.440797 0.720154 0.633051 0.685927 0.249653
21.9 1.38063 0.678364 364 0.659617 0.449817 0.721012 0.629833 0.690315 0.254404
22 1.38622 0.685274 364 0.661459 0.45163 0.724757 0.638195 0.693108 0.255669
22.1 1.39459 0.695192 364 0.664128 0.451916 0.730467 0.651863 0.697297 0.256407
22.2 1.40157 0.701582 364 0.666972 0.454813 0.7346 0.65896 0.700786 0.258176
22.3 1.41035 0.704872 363 0.669922 0.453552 0.740429 0.66716 0.705175 0.257826
22.4 1.41754 0.708552 362 0.672009 0.45486 0.745527 0.673896 0.708768 0.258671
22.5 1.42275 0.713835 363 0.675248 0.456747 0.747499 0.678301 0.711374 0.259942
22.6 1.43035 0.720137 361 0.677057 0.460127 0.753291 0.686776 0.715174 0.261866
22.7 1.43782 0.726197 362 0.682756 0.465301 0.755065 0.688211 0.718911 0.264761
22.8 1.44524 0.734114 362 0.685756 0.468739 0.759488 0.696921 0.722622 0.266888
22.9 1.44978 0.737737 362 0.686565 0.469954 0.763212 0.703378 0.724889 0.267687
23 1.45652 0.747759 362 0.68905 0.473896 0.76747 0.714255 0.72826 0.270179
23.1 1.46222 0.75307 362 0.692247 0.478669 0.76997 0.718522 0.731108 0.272846
23.2 1.46853 0.76401 362 0.694399 0.481315 0.77413 0.731301 0.734264 0.274791
23.3 1.47637 0.768213 361 0.696007 0.483273 0.780367 0.740892 0.738187 0.276041
23.4 1.48181 0.768193 361 0.698781 0.486908 0.783029 0.741259 0.740905 0.277868
23.5 1.48913 0.770309 361 0.702558 0.490832 0.786575 0.742615 0.744566 0.279901
23.6 1.49339 0.769269 362 0.706667 0.494826 0.786728 0.73996 0.746697 0.281963
23.7 1.5008 0.776314 361 0.711102 0.498125 0.789696 0.742859 0.750399 0.28385
23.8 1.50739 0.781432 361 0.714732 0.503149 0.792658 0.747489 0.753695 0.286657
23.9 1.50717 0.754244 358 0.720926 0.50596 0.786246 0.690985 0.753586 0.285493
24 1.50333 0.734879 357 0.725755 0.50807 0.777578 0.641639 0.751666 0.284548
24.1 1.51128 0.739632 356 0.72775 0.51165 0.783534 0.650617 0.755642 0.286574
24.2 1.51749 0.742653 356 0.730892 0.515088 0.786603 0.652005 0.758747 0.288365
24.3 1.52347 0.74741 354 0.736389 0.520707 0.78708 0.64801 0.761735 0.29127
24.4 1.52846 0.750213 354 0.738194 0.521446 0.790267 0.652426 0.76423 0.291791
24.5 1.53438 0.751465 354 0.741093 0.522383 0.793288 0.653791 0.767191 0.292317
24.6 1.54022 0.756149 354 0.743914 0.526847 0.796307 0.657344 0.77011 0.294731
24.7 1.54784 0.761268 354 0.747344 0.528338 0.800498 0.66324 0.773921 0.295751
24.8 1.55339 0.766146 354 0.750735 0.531847 0.802657 0.664792 0.776696 0.297668
24.9 1.55377 0.772221 354 0.752626 0.535024 0.801147 0.662372 0.776887 0.299347
25 1.56182 0.778859 354 0.756974 0.541064 0.804844 0.664416 0.780909 0.302513
25.1 1.56859 0.782175 354 0.760287 0.545617 0.8083 0.666391 0.784294 0.304879
25.2 1.57529 0.787353 354 0.764303 0.55007 0.810992 0.667997 0.787647 0.307275
25.3 1.58072 0.792462 354 0.767761 0.553463 0.812962 0.669578 0.790361 0.309153
25.4 1.58585 0.794833 354 0.770985 0.55778 0.814863 0.668764 0.792924 0.311345
25.5 1.59365 0.798392 353 0.774525 0.561891 0.819123 0.670917 0.796824 0.313461
25.6 1.59333 0.797395 350 0.775801 0.565289 0.817524 0.661509 0.796663 0.314817
25.7 1.5948 0.80425 350 0.775237 0.567987 0.819559 0.667302 0.797398 0.316318
25.8 1.61155 0.825166 351 0.779787 0.571043 0.831763 0.708234 0.805775 0.31966
25.9 1.61035 0.817132 349 0.785643 0.578098 0.824712 0.664389 0.805177 0.321541
26 1.61069 0.817162 349 0.788437 0.579024 0.822256 0.655257 0.805346 0.321848
26.1 1.6291 0.835163 351 0.792739 0.584628 0.83636 0.693185 0.814549 0.326108
26.2 1.63562 0.840186 352 0.798671 0.590374 0.836953 0.686798 0.817812 0.328965
26.3 1.64094 0.843718 351 0.801054 0.594975 0.839884 0.68786 0.820469 0.331281
26.4 1.64714 0.847401 351 0.80317 0.597498 0.843967 0.692338 0.823569 0.332654
26.5 1.65885 0.850595 350 0.809057 0.604282 0.849791 0.692115 0.829424 0.336017
26.6 1.66939 0.856261 349 0.814552 0.608053 0.854838 0.69596 0.834695 0.338135
26.7 1.66854 0.858408 346 0.813742 0.610419 0.854799 0.69618 0.834271 0.339279
26.8 1.67934 0.865804 347 0.819862 0.617206 0.859481 0.699668 0.839671 0.342951
26.9 1.6852 0.875537 348 0.823068 0.624959 0.862132 0.703071 0.8426 0.34705
27 1.68974 0.880842 348 0.826253 0.628235 0.863484 0.703452 0.844869 0.348827
27.1 1.69052 0.881419 347 0.82724 0.631536 0.863279 0.703654 0.845259 0.350568
27.2 1.70046 0.893094 347 0.833637 0.640113 0.866826 0.701317 0.850232 0.354905
27.3 1.69634 0.888797 345 0.832631 0.641028 0.863708 0.69916 0.84817 0.355391
27.4 1.71608 0.903748 346 0.842607 0.650396 0.873473 0.703048 0.85804 0.360282
27.5 1.71769 0.911008 346 0.843527 0.652987 0.874163 0.707638 0.858845 0.361848
27.6 1.71673 0.908963 345 0.843225 0.655696 0.873506 0.705929 0.858365 0.363132
27.7 1.72604 0.912974 345 0.849962 0.660451 0.876083 0.703516 0.863022 0.365647
27.8 1.73605 0.923537 346 0.854307 0.66465 0.881743 0.708641 0.868025 0.367931
27.9 1.7405 0.921053 344 0.856248 0.662499 0.88425 0.711353 0.870249 0.366963
28 1.7476 0.927858 344 0.85983 0.666898 0.887774 0.71518 0.873802 0.369371
28.1 1.75354 0.931534 344 0.863677 0.669373 0.889865 0.715353 0.876771 0.370731
28.2 1.76327 0.939057 343 0.867914 0.676622 0.89536 0.718498 0.881637 0.374434
28.3 1.7646 0.937548 343 0.867459 0.671332 0.897146 0.722247 0.882302 0.371844
28.4 1.7695 0.944106 342 0.867719 0.673077 0.901776 0.730738 0.884748 0.372888
28.5 1.76932 0.943972 340 0.868695 0.671516 0.900625 0.723686 0.88466 0.371857
28.6 1.76638 0.93505 339 0.873848 0.673879 0.892527 0.681627 0.883188 0.371636
28.7 1.77185 0.935486 339 0.87604 0.67207 0.895813 0.686537 0.885926 0.370919
28.8 1.77863 0.948972 338 0.881916 0.684918 0.896712 0.682745 0.889314 0.377484
28.9 1.7794 0.945279 337 0.886785 0.687619 0.89261 0.662493 0.889698 0.378382
29 1.77514 0.938322 337 0.880517 0.680364 0.894619 0.676119 0.887568 0.374898
29.1 1.7865 0.943051 335 0.888318 0.68076 0.898183 0.676925 0.89325 0.375436
29.2 1.79709 0.956315 337 0.894971 0.6928 0.902122 0.675953 0.898546 0.381593
29.3 1.80712 0.96175 336 0.898942 0.698532 0.908177 0.682608 0.903559 0.384665
29.4 1.8148 0.964554 335 0.903136 0.696846 0.911661 0.687961 0.907399 0.384157
29.5 1.82026 0.975088 335 0.905639 0.705389 0.914617 0.693062 0.910128 0.388669
29.6 1.8242 0.974105 335 0.907054 0.702568 0.917149 0.698369 0.912101 0.387463
29.7 1.83174 0.981538 333 0.906488 0.70604 0.92525 0.712686 0.915869 0.389363
29.8 1.84339 0.982552 333 0.909963 0.703243 0.933426 0.724105 0.921695 0.388252
29.9 1.85267 0.986743 332 0.914131 0.706294 0.938537 0.730867 0.926334 0.390076
30 1.85483 0.993472 333 0.915287 0.709126 0.939541 0.733634 0.927414 0.391653
30.1 1.8618 0.995468 334 0.920707 0.711713 0.941097 0.733113 0.930902 0.393181
30.2 1.86981 1.00229 334 0.925629 0.718894 0.944176 0.733857 0.934903 0.396935
30.3 1.87683 1.00212 335 0.927538 0.719235 0.949296 0.739346 0.938417 0.397177
30.4 1.88055 1.00127 335 0.928748 0.718268 0.951798 0.741823 0.940273 0.396737
30.5 1.88491 1.00435 334 0.92811 0.717512 0.956801 0.752567 0.942455 0.396556
30.6 1.88064 0.997289 333 0.930371 0.721117 0.95027 0.726356 0.940321 0.397534
30.7 1.88727 1.00579 333 0.933697 0.72696 0.953571 0.730363 0.943634 0.400672
30.8 1.87508 0.99068 332 0.919932 0.699276 0.955146 0.752985 0.937539 0.387018
30.9 1.88398 0.997171 333 0.927046 0.707624 0.956933 0.750933 0.941989 0.391438
31 1.88825 1.0009 333 0.928005 0.709619 0.960248 0.758084 0.944127 0.392666
31.1 1.90393 1.02898 333 0.936861 0.736982 0.967071 0.75659 0.951966 0.406388
31.2 1.92 1.02737 332 0.94898 0.741968 0.971017 0.751115 0.959999 0.409136
31.3 1.90993 1.00669 330 0.933525 0.708526 0.976403 0.781787 0.954964 0.392686
31.4 1.92743 1.03291 330 0.950449 0.739499 0.976981 0.762901 0.963715 0.40823
31.5 1.93321 1.03531 330 0.953405 0.740689 0.979808 0.765736 0.966606 0.408984
31.6 1.92766 1.02166 329 0.946034 0.717676 0.981624 0.780665 0.963829 0.397677
31.7 1.93405 1.02617 330 0.9532 0.724675 0.980848 0.77436 0.967024 0.401367
31.8 1.94518 1.026 330 0.962558 0.728479 0.982624 0.768324 0.972591 0.403452
31.9 1.95025 1.02943 330 0.966094 0.729852 0.984152 0.768768 0.975123 0.404298
32 1.95664 1.03259 330 0.96905 0.732126 0.987585 0.77167 0.978318 0.405556
32.1 1.96079 1.03605 330 0.970767 0.732463 0.990021 0.775328 0.980394 0.405872
32.2 1.96804 1.04157 330 0.973993 0.734621 0.994049 0.780906 0.984021 0.407195
32.3 1.97374 1.04657 330 0.976452 0.738538 0.997284 0.785668 0.986868 0.409356
32.4 1.9791 1.0515 330 0.979449 0.743147 0.999651 0.787244 0.98955 0.411787
32.5 1.98604 1.05531 330 0.982564 0.747287 1.00348 0.790329 0.993022 0.413971
32.6 1.99176 1.06122 328 0.983994 0.752392 1.00777 0.797667 0.99588 0.416725
32.7 1.99353 1.06769 329 0.985349 0.755038 1.00818 0.800059 0.996766 0.418242
32.8 1.9967 1.07064 329 0.985988 0.756996 1.01071 0.805272 0.998348 0.419376
32.9 2.00561 1.09433 331 0.997322 0.788649 1.00829 0.790081 1.0028 0.435309
33 2.00694 1.09831 330 0.996512 0.790519 1.01043 0.798368 1.00347 0.436489
33.1 2.01228 1.10081 330 0.998634 0.792398 1.01364 0.803047 1.00614 0.437605
33.2 2.01746 1.10551 330 1.0014 0.795257 1.01606 0.805869 1.00873 0.439208
33.3 2.02793 1.10918 330 1.00808 0.799604 1.01985 0.804623 1.01396 0.441506
33.4 2.02583 1.11359 330 1.00659 0.802696 1.01923 0.808768 1.01291 0.443217
33.5 2.0325 1.12266 330 1.01028 0.808902 1.02222 0.812944 1.01625 0.446589
33.6 2.03667 1.12902 329 1.01411 0.814559 1.02256 0.811886 1.01833 0.449594
33.7 2.04212 1.13319 329 1.01688 0.812955 1.02523 0.816511 1.02106 0.449045
33.8 2.05457 1.14027 328 1.02353 0.817285 1.03104 0.820512 1.02729 0.451476
33.9 2.05422 1.14016 327 1.02579 0.823358 1.02844 0.813618 1.02711 0.454471
34 2.06367 1.1474 328 1.0285 0.827732 1.03518 0.825298 1.03184 0.457008
34.1 2.06697 1.15338 327 1.03328 0.832023 1.03369 0.81978 1.03348 0.459279
34.2 2.08003 1.16377 328 1.03891 0.836059 1.04112 0.83021 1.04002 0.461728
34.3 2.08652 1.16757 328 1.04327 0.839037 1.04325 0.83107 1.04326 0.46341
34.4 2.09397 1.1749 327 1.04827 0.844721 1.0457 0.831963 1.04698 0.466469
34.5 2.08031 1.17029 325 1.0329 0.820465 1.04741 0.855578 1.04016 0.454476
34.6 2.10327 1.18899 326 1.05546 0.855895 1.04781 0.83249 1.05163 0.47242
34.7 2.10519 1.19422 327 1.05555 0.85545 1.04964 0.838358 1.05259 0.472391
34.8 2.11396 1.20149 326 1.05866 0.860232 1.0553 0.843766 1.05698 0.474899
34.9 2.1213 1.20676 326 1.06326 0.865324 1.05804 0.846963 1.06065 0.477736
35 2.13204 1.21253 327 1.06618 0.869697 1.06586 0.860745 1.06602 0.480327
35.1 2.13903 1.21961 327 1.07068 0.875196 1.06836 0.863496 1.06952 0.483353
35.2 2.14227 1.22331 327 1.07202 0.876397 1.07025 0.867062 1.07113 0.484105
35.3 2.14942 1.2277 327 1.07669 0.87965 1.07273 0.867524 1.07471 0.485899
35.4 2.15563 1.23718 327 1.08023 0.886882 1.0754 0.870007 1.07782 0.489704
35.5 2.16138 1.2461 326 1.0799 0.890482 1.08148 0.883378 1.08069 0.491791
35.6 2.16598 1.25491 326 1.08358 0.896065 1.0824 0.879968 1.08299 0.494582
35.7 2.17384 1.25599 327 1.09216 0.904262 1.08168 0.871387 1.08692 0.498837
35.8 2.18519 1.25746 324 1.09538 0.905427 1.08982 0.880831 1.0926 0.499596
35.9 2.18377 1.26096 325 1.09466 0.906571 1.08911 0.879875 1.09189 0.500116
36 2.19181 1.26559 324 1.10126 0.91166 1.09055 0.872594 1.09591 0.502619
36.1 2.19825 1.26459 325 1.10091 0.915213 1.09734 0.884681 1.09913 0.504562
36.2 2.20418 1.27192 324 1.10688 0.919413 1.09729 0.881317 1.10209 0.50688
36.3 2.21359 1.27703 324 1.114 0.924222 1.09959 0.878734 1.1068 0.509468
36.4 2.22106 1.28245 325 1.11548 0.931322 1.10558 0.88634 1.11053 0.513121
36.5 2.2279 1.28964 324 1.12258 0.939088 1.10532 0.879975 1.11395 0.517158
36.6 2.23235 1.2934 324 1.12547 0.942564 1.10688 0.880159 1.11618 0.518995
36.7 2.23843 1.30006 324 1.12883 0.948103 1.1096 0.881985 1.11922 0.521902
36.8 2.23795 1.3051 325 1.12868 0.950327 1.10927 0.882963 1.11897 0.523077
36.9 2.24973 1.30688 324 1.13556 0.953717 1.11417 0.881856 1.12486 0.524851
37 2.25254 1.31485 323 1.14246 0.957611 1.11008 0.868293 1.12627 0.526829
37.1 2.26767 1.32154 320 1.14877 0.960837 1.1189 0.87989 1.13384 0.528878
37.2 2.26898 1.32292 321 1.14761 0.96484 1.12137 0.883681 1.13449 0.530836
37.3 2.27603 1.32551 321 1.15149 0.967766 1.12455 0.887202 1.13802 0.532529
37.4 2.28694 1.33184 320 1.15945 0.974744 1.12749 0.887453 1.14347 0.536367
37.5 2.2914 1.33644 320 1.16242 0.978165 1.12898 0.885247 1.1457 0.538067
37.6 2.29648 1.34002 321 1.16164 0.981224 1.13484 0.89866 1.14824 0.539848
37.7 2.30446 1.35085 320 1.16716 0.985392 1.13729 0.903616 1.15223 0.542389
37.8 2.31066 1.35526 320 1.16969 0.988338 1.14098 0.91178 1.15533 0.544207
37.9 2.31662 1.36277 320 1.17207 0.988196 1.14455 0.920103 1.15831 0.544488
38 2.32371 1.3721 320 1.17385 0.988384 1.14986 0.935826 1.16186 0.545164
38.1 2.32968 1.37785 320 1.17564 0.991049 1.15404 0.943845 1.16484 0.54676
38.2 2.33656 1.3831 320 1.17833 0.992736 1.15823 0.951633 1.16828 0.547913
38.3 2.34213 1.38767 320 1.18083 0.992404 1.1613 0.957134 1.17106 0.547998
38.4 2.34465 1.3885 320 1.18235 0.992456 1.16229 0.957856 1.17232 0.548095
38.5 2.35441 1.38849 319 1.18621 0.99156 1.1682 0.962243 1.1772 0.547749
38.6 2.3511 1.39171 318 1.18423 0.993315 1.16687 0.968703 1.17555 0.548917
38.7 2.34901 1.39387 319 1.18383 0.998386 1.16518 0.965515 1.1745 0.551369
38.8 2.3609 1.39808 320 1.18926 0.998061 1.17165 0.9694 1.18045 0.551347
38.9 2.3639 1.40062 321 1.18932 0.998018 1.17458 0.976859 1.18195 0.551533
39 2.36532 1.4 318 1.1921 1.00131 1.17322 0.974499 1.18266 0.553317
39.1 2.36032 1.40298 319 1.19006 1.00333 1.17026 0.97555 1.18016 0.554435
39.2 2.3622 1.40268 320 1.19012 1.00373 1.17208 0.978631 1.1811 0.554688
39.3 2.36919 1.41125 319 1.19491 1.00788 1.17428 0.984293 1.1846 0.557216
39.4 2.37572 1.41009 318 1.20147 1.00713 1.17425 0.975783 1.18786 0.556821
39.5 2.37793 1.40927 316 1.19467 0.994108 1.18326 0.999358 1.18897 0.550545
39.6 2.39124 1.41075 315 1.1972 0.996644 1.19404 1.01693 1.19562 0.552225
39.7 2.39516 1.41335 316 1.19935 1.00092 1.1958 1.01934 1.19758 0.554511
39.8 2.39903 1.42429 316 1.20223 1.00494 1.1968 1.02646 1.19952 0.557013
39.9 2.38906 1.40809 315 1.20635 1.011 1.18271 0.97437 1.19453 0.558468
40 2.39944 1.4112 314 1.21154 1.01756 1.1879 0.974831 1.19972 0.561778
40.1 2.40921 1.41573 313 1.21516 1.02264 1.19405 0.982438 1.2046 0.564555
40.2 2.40777 1.42614 314 1.21412 1.02792 1.19365 0.990138 1.20389 0.567551
40.3 2.41498 1.43622 314 1.2171 1.03175 1.19787 1.0024 1.20749 0.570024
40.4 2.42757 1.43521 313 1.22359 1.03658 1.20398 1.00147 1.21378 0.57242
40.5 2.4313 1.4506 310 1.22759 1.04275 1.2037 1.00006 1.21565 0.575701
40.6 2.43074 1.4531 309 1.223 1.04103 1.20774 1.01549 1.21537 0.575102
40.7 2.43825 1.45788 308 1.22869 1.04165 1.20957 1.01539 1.21913 0.575647
40.8 2.44483 1.46287 309 1.22752 1.04545 1.2173 1.03478 1.22241 0.578007
40.9 2.44926 1.46725 309 1.22953 1.04844 1.21973 1.03958 1.22463 0.579728
41 2.45311 1.47081 309 1.2322 1.05161 1.22091 1.03933 1.22656 0.581394
41.1 2.45806 1.47746 309 1.23407 1.05505 1.224 1.04666 1.22903 0.583424
41.2 2.46386 1.4853 309 1.23709 1.05769 1.22677 1.05415 1.23193 0.585149
41.3 2.46911 1.48733 309 1.23967 1.05956 1.22943 1.05824 1.23455 0.586298
41.4 2.47254 1.48993 309 1.24042 1.06012 1.23212 1.0655 1.23627 0.586838
41.5 2.4764 1.49672 310 1.2411 1.06173 1.2353 1.0737 1.2382 0.587922
41.6 2.48504 1.50927 309 1.2448 1.06653 1.24024 1.08568 1.24252 0.590875
41.7 2.49542 1.50998 309 1.25079 1.06768 1.24463 1.08624 1.24771 0.591581
41.8 2.49819 1.49211 308 1.26183 1.07009 1.23636 1.02249 1.2491 0.590667
41.9 2.5046 1.49934 307 1.26695 1.07598 1.23766 1.02407 1.2523 0.593932
42 2.51687 1.50688 306 1.27414 1.07912 1.24274 1.02898 1.25844 0.595896
42.1 2.52994 1.50925 304 1.27631 1.08159 1.25363 1.04367 1.26497 0.597345
42.2 2.53124 1.50847 306 1.28066 1.08292 1.25058 1.03595 1.26562 0.598076
42.3 2.53299 1.51821 306 1.28143 1.091 1.25156 1.04262 1.26649 0.602446
42.4 2.52968 1.52992 306 1.27518 1.09421 1.2545 1.05959 1.26484 0.604356
42.5 2.53516 1.53933 306 1.2778 1.09775 1.25736 1.06573 1.26758 0.60643
42.6 2.53971 1.54254 307 1.28283 1.10073 1.25688 1.06201 1.26986 0.608068
42.7 2.55231 1.55014 305 1.28724 1.10452 1.26507 1.0737 1.27616 0.61034
42.8 2.56669 1.55619 304 1.29279 1.1082 1.2739 1.08572 1.28334 0.612606
42.9 2.57096 1.55698 305 1.29731 1.10933 1.27365 1.0822 1.28548 0.613286
43 2.5706 1.55963 306 1.2969 1.11039 1.2737 1.0836 1.2853 0.613858
43.1 2.56764 1.56927 303 1.29196 1.11579 1.27568 1.09835 1.28382 0.616897
43.2 2.57134 1.57655 306 1.29545 1.11598 1.27589 1.10024 1.28567 0.617291
43.3 2.58241 1.58508 305 1.30304 1.11947 1.27937 1.10238 1.2912 0.6194
43.4 2.57549 1.59481 305 1.3013 1.12603 1.27419 1.1029 1.28775 0.622908
43.5 2.58461 1.60174 306 1.30392 1.12872 1.28069 1.11348 1.2923 0.62457
43.6 2.60415 1.60209 304 1.31326 1.13421 1.29089 1.11876 1.30208 0.627549
43.7 2.59331 1.61058 306 1.30724 1.13648 1.28607 1.12512 1.29666 0.628938
43.8 2.61373 1.61142 304 1.31627 1.13922 1.29746 1.13198 1.30687 0.630528
43.9 2.62254 1.61808 304 1.31963 1.1452 1.30291 1.13991 1.31127 0.63381
44 2.62663 1.62303 304 1.31926 1.14768 1.30737 1.15119 1.31332 0.635351
44.1 2.62837 1.63037 304 1.32117 1.15105 1.3072 1.15327 1.31418 0.637266
44.2 2.62656 1.64924 302 1.32644 1.15526 1.30012 1.14673 1.31328 0.639765
44.3 2.6376 1.65446 303 1.32444 1.16032 1.31317 1.17308 1.3188 0.642779
44.4 2.64397 1.66849 301 1.33277 1.16461 1.3112 1.16953 1.32199 0.645346
44.5 2.66034 1.67858 299 1.34422 1.16858 1.31613 1.17208 1.33017 0.647854
44.6 2.6628 1.68818 300 1.33537 1.17096 1.32743 1.20277 1.3314 0.649464
44.7 2.66721 1.69182 301 1.33672 1.17314 1.33049 1.20717 1.3336 0.650685
44.8 2.66746 1.70281 300 1.33081 1.17125 1.33665 1.22934 1.33373 0.650212
44.9 2.66531 1.71253 299 1.33576 1.17534 1.32955 1.21694 1.33266 0.652297
45 2.67814 1.71393 298 1.34218 1.18045 1.33597 1.21685 1.33907 0.654847
45.1 2.68883 1.71833 297 1.3492 1.18543 1.33964 1.21784 1.34442 0.657588
45.2 2.6959 1.7198 297 1.34925 1.18906 1.34665 1.22387 1.34795 0.659316
45.3 2.70321 1.71752 298 1.34939 1.19254 1.35382 1.23297 1.35161 0.661132
45.4 2.70668 1.72096 297 1.3552 1.19734 1.35148 1.22168 1.35334 0.663405
45.5 2.71305 1.72659 296 1.36115 1.20542 1.3519 1.21773 1.35652 0.667561
45.6 2.72035 1.72511 298 1.35737 1.2069 1.36298 1.23789 1.36017 0.668499
45.7 2.73055 1.73029 296 1.36902 1.21225 1.36153 1.22257 1.36528 0.671134
45.8 2.73891 1.73633 297 1.36974 1.21834 1.36916 1.23622 1.36945 0.674494
45.9 2.7444 1.7461 295 1.37926 1.22571 1.36514 1.22374 1.3722 0.678313
46 2.74938 1.75327 295 1.38145 1.23078 1.36793 1.23069 1.37469 0.681178
46.1 2.7568 1.76506 295 1.38603 1.23526 1.37076 1.23702 1.3784 0.683852
46.2 2.77018 1.77552 294 1.39457 1.2414 1.37561 1.23972 1.38509 0.687283
46.3 2.77655 1.7865 294 1.39781 1.24515 1.37874 1.24665 1.38828 0.689526
46.4 2.78448 1.79882 293 1.40005 1.25129 1.38443 1.25758 1.39224 0.692969
46.5 2.79214 1.80601 294 1.4038 1.25781 1.38834 1.26164 1.39607 0.696432
46.6 2.79298 1.81129 293 1.40686 1.26373 1.38612 1.25745 1.39649 0.699478
46.7 2.79485 1.8226 295 1.40474 1.26655 1.39011 1.27127 1.39743 0.701256
46.8 2.80185 1.83128 294 1.40969 1.27289 1.39216 1.27395 1.40093 0.704735
46.9 2.80432 1.83604 294 1.41337 1.28035 1.39094 1.26973 1.40216 0.70853
47 2.81902 1.83734 294 1.41763 1.28301 1.40139 1.28029 1.40951 0.71006
47.1 2.82499 1.84751 293 1.42354 1.29159 1.40145 1.27833 1.41249 0.714583
47.2 2.83343 1.8539 293 1.42863 1.29782 1.4048 1.27906 1.41672 0.717838
47.3 2.84655 1.85378 292 1.43464 1.29968 1.41191 1.28329 1.42327 0.718933
47.4 2.85348 1.86265 292 1.43905 1.30807 1.41444 1.28827 1.42674 0.723494
47.5 2.85957 1.87037 292 1.4401 1.31089 1.41947 1.29973 1.42978 0.725276
47.6 2.86402 1.87806 292 1.43945 1.31132 1.42456 1.3133 1.43201 0.725872
47.7 2.86759 1.88269 291 1.44462 1.31781 1.42296 1.30669 1.43379 0.729159
47.8 2.8765 1.89028 291 1.45035 1.32526 1.42615 1.3082 1.43825 0.73311
47.9 2.87857 1.89834 290 1.44828 1.33099 1.43029 1.3182 1.43928 0.736141
48 2.88489 1.89704 292 1.44572 1.33382 1.43918 1.32901 1.44245 0.737472
48.1 2.88631 1.90364 291 1.44479 1.34153 1.44152 1.33712 1.44315 0.741569
48.2 2.89293 1.90633 292 1.45551 1.35193 1.43742 1.29536 1.44646 0.745434
48.3 2.87584 1.88201 288 1.44603 1.35107 1.42981 1.28515 1.43792 0.744358
48.4 2.902 1.92487 289 1.45266 1.36255 1.44934 1.32272 1.451 0.751321
48.5 2.90777 1.93216 289 1.45569 1.37075 1.45209 1.32452 1.45389 0.755533
48.6 2.91185 1.94252 288 1.4523 1.37862 1.45955 1.34222 1.45592 0.759779
48.7 2.91571 1.94721 288 1.45213 1.38194 1.46358 1.34937 1.45786 0.761579
48.8 2.92316 1.95424 288 1.45772 1.3904 1.46544 1.34956 1.46158 0.766029
48.9 2.9369 1.96161 287 1.46326 1.39817 1.47364 1.35699 1.46845 0.770156
49 2.94836 1.96501 286 1.46831 1.40351 1.48005 1.36187 1.47418 0.773006
49.1 2.9518 1.97203 285 1.47162 1.40849 1.48018 1.36154 1.4759 0.775658
49.2 2.95747 1.97664 285 1.47485 1.41494 1.48262 1.36537 1.47874 0.779131
49.3 2.95533 1.98288 286 1.4736 1.41771 1.48173 1.36934 1.47766 0.78071
49.4 2.95664 1.9881 286 1.47368 1.41988 1.48296 1.3733 1.47832 0.781937
49.5 2.96602 1.99505 284 1.48082 1.42384 1.4852 1.37793 1.48301 0.784444
49.6 2.97681 2.00162 283 1.48818 1.4288 1.48863 1.38094 1.4884 0.787304
49.7 2.98559 2.00698 283 1.4902 1.4324 1.49538 1.39097 1.49279 0.789367
49.8 2.99068 2.00696 283 1.49064 1.4314 1.50004 1.39897 1.49534 0.789049
49.9 2.99175 2.0137 283 1.49266 1.43135 1.49909 1.40274 1.49587 0.789396
50 2.98327 2.02276 282 1.48938 1.43542 1.49389 1.4063 1.49164 0.791728
50.1 2.98838 2.02751 282 1.49066 1.43593 1.49772 1.41531 1.49419 0.792318
50.2 2.99495 2.03322 282 1.4934 1.43749 1.50155 1.42351 1.49748 0.793468
50.3 3.00295 2.04132 283 1.49412 1.44131 1.50884 1.4354 1.50148 0.795643
50.4 3.00543 2.05058 282 1.498 1.44653 1.50743 1.43537 1.50272 0.798549
50.5 3.00828 2.0585 282 1.49987 1.45196 1.50841 1.43773 1.50414 0.801439
50.6 3.01557 2.06811 282 1.50394 1.45863 1.51162 1.44356 1.50778 0.805126
50.7 3.01909 2.07208 282 1.50505 1.45955 1.51404 1.44983 1.50955 0.80585
50.8 3.03112 2.07731 281 1.50892 1.46496 1.5222 1.45954 1.51556 0.808829
50.9 3.03243 2.08072 282 1.51169 1.4675 1.52074 1.4606 1.51621 0.810391
51 3.04209 2.08455 281 1.51348 1.47058 1.52861 1.47028 1.52104 0.812109
51.1 3.04888 2.09364 279 1.51385 1.47488 1.53502 1.48436 1.52444 0.814676
51.2 3.0551 2.09843 279 1.51736 1.4798 1.53775 1.48864 1.52755 0.817407
51.3 3.06092 2.10602 279 1.52041 1.48622 1.54051 1.49124 1.53046 0.82077
51.4 3.06046 2.11118 280 1.52176 1.48717 1.5387 1.49404 1.53023 0.821566
51.5 3.07499 2.1242 281 1.53539 1.50264 1.5396 1.48129 1.5375 0.829319
51.6 3.07939 2.13101 281 1.53683 1.50577 1.54257 1.48884 1.5397 0.831198
51.7 3.08193 2.13672 281 1.53868 1.50854 1.54325 1.49147 1.54097 0.832789
51.8 3.08356 2.14157 281 1.53973 1.51084 1.54383 1.49376 1.54178 0.834087
51.9 3.09208 2.1504 280 1.54707 1.51447 1.54501 1.49637 1.54604 0.836376
52 3.08975 2.15012 281 1.54366 1.51572 1.5461 1.50156 1.54488 0.837028
52.1 3.10547 2.16141 282 1.55534 1.52432 1.55012 1.49502 1.55273 0.8414
52.2 3.09269 2.16002 281 1.54671 1.52406 1.54598 1.50227 1.54634 0.841409
52.3 3.09661 2.16506 281 1.54825 1.52637 1.54836 1.50946 1.54831 0.8429
52.4 3.10427 2.17593 280 1.55145 1.53346 1.55283 1.52236 1.55214 0.847054
52.5 3.10948 2.18366 280 1.55575 1.54251 1.55373 1.52296 1.55474 0.851793
52.6 3.11377 2.19334 280 1.55788 1.54856 1.55589 1.52831 1.55689 0.855101
52.7 3.1189 2.19887 280 1.56003 1.55303 1.55887 1.53401 1.55945 0.857594
52.8 3.12575 2.20685 280 1.56362 1.55752 1.56213 1.54057 1.56288 0.860201
52.9 3.13264 2.21362 280 1.56666 1.56198 1.56599 1.54657 1.56632 0.862705
53 3.13636 2.22272 280 1.56818 1.56662 1.56818 1.55379 1.56818 0.865372
53.1 3.13988 2.22884 280 1.56993 1.57062 1.56995 1.55983 1.56994 0.86769
53.2 3.14464 2.2407 280 1.57186 1.576 1.57278 1.56778 1.57232 0.87075
53.3 3.15106 2.24744 280 1.57481 1.58238 1.57626 1.57416 1.57553 0.874247
53.4 3.15668 2.25534 280 1.5769 1.58657 1.57978 1.58272 1.57834 0.876721
53.5 3.16246 2.26589 279 1.57459 1.59231 1.58788 1.59948 1.58123 0.879932
53.6 3.16161 2.27741 278 1.56515 1.58848 1.59646 1.62407 1.58081 0.878384
53.7 3.17143 2.28551 277 1.57244 1.59354 1.59898 1.62694 1.58571 0.881314
53.8 3.17579 2.29313 277 1.57418 1.59754 1.60161 1.63319 1.5879 0.883601
53.9 3.19724 2.2999 275 1.58137 1.60646 1.61587 1.64519 1.59862 0.888328
54 3.1902 2.30965 276 1.57731 1.60934 1.61289 1.65158 1.5951 0.890058
54.1 3.19475 2.31796 276 1.57943 1.61478 1.61532 1.65691 1.59738 0.893049
54.2 3.20801 2.32845 274 1.58928 1.62255 1.61874 1.65641 1.60401 0.897234
54.3 3.21872 2.32922 274 1.58849 1.62372 1.63023 1.67258 1.60936 0.898048
54.4 3.22247 2.33878 273 1.59467 1.62797 1.6278 1.67132 1.61124 0.900547
54.5 3.22378 2.34541 271 1.58219 1.61746 1.64159 1.70173 1.61189 0.895579
54.6 3.23879 2.35334 270 1.58901 1.62903 1.64978 1.70853 1.61939 0.901654
54.7 3.24521 2.36112 270 1.59307 1.63564 1.65213 1.711 1.6226 0.905174
54.8 3.25792 2.36527 269 1.59959 1.63954 1.65833 1.71472 1.62896 0.90733
54.9 3.2651 2.37395 269 1.60319 1.64553 1.66191 1.7205 1.63255 0.910636
55 3.25989 2.38162 270 1.60135 1.64797 1.65854 1.7237 1.62995 0.912115
55.1 3.27135 2.38441 269 1.6062 1.65076 1.66515 1.72891 1.63568 0.913695
55.2 3.26796 2.39532 270 1.60681 1.65705 1.66115 1.72821 1.63398 0.91704
55.3 3.28464 2.4048 269 1.61547 1.66645 1.66916 1.73296 1.64232 0.922017
55.4 3.28934 2.4096 269 1.61755 1.67163 1.67179 1.73835 1.64467 0.924872
55.5 3.29447 2.41781 269 1.6192 1.67587 1.67527 1.74718 1.64723 0.927372
55.6 3.30224 2.42559 269 1.6303 1.68009 1.67194 1.73703 1.65112 0.929669
55.7 3.31155 2.43437 269 1.63416 1.68625 1.6774 1.74445 1.65578 0.933058
55.8 3.31752 2.43799 269 1.63669 1.68784 1.68083 1.75083 1.65876 0.93415
55.9 3.33693 2.44764 268 1.64715 1.69671 1.68979 1.75735 1.66847 0.939004
56 3.34362 2.45715 268 1.65203 1.70697 1.69159 1.75968 1.67181 0.94441
56.1 3.34134 2.46933 269 1.65068 1.71555 1.69067 1.76522 1.67067 0.948981
56.2 3.34774 2.47418 269 1.65428 1.71935 1.69346 1.77093 1.67387 0.951227
56.3 3.34717 2.48636 270 1.65685 1.72681 1.69032 1.77181 1.67358 0.955291
56.4 3.35278 2.49279 270 1.65896 1.7295 1.69382 1.77717 1.67639 0.956854
56.5 3.35798 2.49535 270 1.66055 1.73096 1.69742 1.78535 1.67899 0.957921
56.6 3.3652 2.50409 270 1.66291 1.7355 1.70229 1.79377 1.6826 0.960511
56.7 3.37439 2.51214 270 1.66804 1.74183 1.70635 1.79916 1.6872 0.964017
56.8 3.38694 2.52507 269 1.67125 1.75486 1.71569 1.80909 1.69347 0.970751
56.9 3.38588 2.52695 270 1.67273 1.75822 1.71315 1.80534 1.69294 0.972433
57 3.39182 2.534 270 1.67672 1.76505 1.7151 1.80733 1.69591 0.976055
57.1 3.39796 2.54335 270 1.68006 1.77126 1.7179 1.81121 1.69898 0.979393
57.2 3.41308 2.548 269 1.68676 1.77994 1.72632 1.8167 1.70654 0.983933
57.3 3.41927 2.55295 269 1.68978 1.78705 1.72949 1.81944 1.70963 0.987625
57.4 3.42647 2.56143 269 1.6932 1.79487 1.73327 1.82311 1.71323 0.991708
57.5 3.42235 2.57422 270 1.69247 1.80421 1.72987 1.82221 1.71117 0.996469
57.6 3.4363 2.5811 269 1.69742 1.80968 1.73888 1.83366 1.71815 0.999608
57.7 3.44266 2.58557 269 1.69978 1.8145 1.74288 1.83999 1.72133 1.00227
57.8 3.45509 2.59655 268 1.70829 1.82343 1.74679 1.84635 1.72754 1.0073
57.9 3.47792 2.61129 266 1.7159 1.83943 1.76202 1.85924 1.73896 1.0156
58 3.48429 2.61989 266 1.71923 1.84437 1.76506 1.86789 1.74215 1.01855
58.1 3.4906 2.63168 266 1.72264 1.85458 1.76796 1.87599 1.7453 1.02412
58.2 3.4956 2.64372 266 1.72328 1.8607 1.77232 1.88808 1.7478 1.02763
58.3 3.50373 2.65088 266 1.72746 1.86642 1.77627 1.89658 1.75186 1.03096
58.4 3.51189 2.66599 266 1.73204 1.87914 1.77985 1.90298 1.75594 1.03771
58.5 3.51201 2.68333 264 1.72227 1.88327 1.78974 1.93821 1.75601 1.04072
58.6 3.51781 2.69346 264 1.72486 1.89175 1.79295 1.94426 1.7589 1.04525
58.7 3.52658 2.70307 264 1.72813 1.89753 1.79845 1.95386 1.76329 1.04855
58.8 3.53116 2.71184 264 1.72914 1.90227 1.80202 1.95987 1.76558 1.05111
58.9 3.53729 2.72103 264 1.73392 1.90833 1.80337 1.9607 1.76865 1.05435
59 3.54119 2.73093 264 1.73611 1.91467 1.80509 1.96548 1.7706 1.0578
59.1 3.53243 2.73644 263 1.7181 1.90004 1.81433 1.99105 1.76621 1.05056
59.2 3.55264 2.74508 262 1.72538 1.90633 1.82726 2.00675 1.77632 1.05427
59.3 3.55959 2.75283 261 1.72797 1.91205 1.83162 2.01118 1.77979 1.05728
59.4 3.55282 2.75766 262 1.72646 1.91567 1.82636 2.00953 1.77641 1.05919
59.5 3.56898 2.76875 261 1.73331 1.92606 1.83566 2.01425 1.78449 1.06451
59.6 3.55911 2.77528 260 1.74044 1.9279 1.81866 1.97822 1.77955 1.06464
59.7 3.56535 2.78458 259 1.7379 1.93653 1.82746 1.98836 1.78268 1.06895
59.8 3.53324 2.74199 257 1.74257 1.94155 1.79067 1.86433 1.76662 1.06679
59.9 3.52562 2.74809 258 1.7391 1.94252 1.78651 1.86469 1.76281 1.06734
60 3.54008 2.76009 257 1.74562 1.95363 1.79445 1.87164 1.77004 1.07319
60.1 3.53692 2.768 258 1.74381 1.95583 1.79311 1.87708 1.76846 1.07456
60.2 3.54269 2.77713 258 1.74847 1.96735 1.79422 1.87454 1.77134 1.08036
60.3 3.56797 2.78123 256 1.75847 1.97361 1.8095 1.88523 1.78399 1.08379
60.4 3.54974 2.78459 256 1.76343 1.98362 1.78631 1.83611 1.77487 1.0876
60.5 3.55511 2.79645 256 1.76584 1.98973 1.78927 1.8428 1.77755 1.09099
60.6 3.56119 2.80456 256 1.76858 1.99703 1.79262 1.84689 1.7806 1.09482
60.7 3.58307 2.81904 254 1.78092 2.00521 1.80215 1.85521 1.79154 1.0995
60.8 3.58884 2.82852 254 1.78445 2.01169 1.80438 1.85996 1.79442 1.10305
60.9 3.60012 2.84371 253 1.78543 2.02372 1.81469 1.8775 1.80006 1.10952
61 3.57033 2.84984 254 1.77414 2.02473 1.79619 1.87575 1.78516 1.11031
61.1 3.58899 2.85675 253 1.78058 2.0305 1.80841 1.88962 1.7945 1.11364
61.2 3.59621 2.86541 253 1.78424 2.0395 1.81197 1.89502 1.7981 1.11843
61.3 3.61523 2.87541 254 1.79154 2.04116 1.82369 1.90392 1.80762 1.1195
61.4 3.62731 2.88398 253 1.79767 2.04745 1.82964 1.90819 1.81365 1.12288
61.5 3.61762 2.89215 252 1.79504 2.0575 1.82257 1.90736 1.80881 1.12809
61.6 3.62142 2.90018 252 1.78567 2.04763 1.83575 1.93476 1.81071 1.12349
61.7 3.61164 2.91144 250 1.78921 2.05619 1.82244 1.92359 1.80582 1.12802
61.8 3.61939 2.91789 251 1.78817 2.06393 1.83122 1.93721 1.8097 1.13212
61.9 3.63195 2.93167 249 1.80583 2.06829 1.82612 1.92491 1.81598 1.13479
62 3.63799 2.94184 249 1.80926 2.07573 1.82873 1.9295 1.81899 1.13879
62.1 3.65774 2.95222 248 1.82036 2.08248 1.83738 1.93593 1.82887 1.14263
62.2 3.66265 2.95714 248 1.82259 2.08443 1.84006 1.94275 1.83133 1.14394
62.3 3.68276 2.9577 247 1.83325 2.08866 1.84952 1.94651 1.84138 1.14631
62.4 3.66264 2.96962 249 1.82073 2.09211 1.84191 1.95447 1.83132 1.14822
62.5 3.67072 2.98012 249 1.8249 2.10064 1.84582 1.95922 1.83536 1.15275
62.6 3.69009 2.98626 248 1.8361 2.10866 1.85399 1.9612 1.84505 1.15702
62.7 3.71866 2.98454 247 1.84943 2.11015 1.86923 1.96717 1.85933 1.15797
62.8 3.71738 2.99658 247 1.84806 2.11716 1.86932 1.9757 1.85869 1.16186
62.9 3.73305 3.00736 246 1.85284 2.12662 1.88022 1.98964 1.86653 1.16702
63 3.73654 3.01177 246 1.85371 2.12654 1.88283 1.99771 1.86827 1.16733
63.1 3.7391 3.02049 247 1.85419 2.13196 1.88491 2.00268 1.86955 1.17022
63.2 3.74762 3.03172 247 1.85862 2.13929 1.889 2.00944 1.87381 1.17426
63.3 3.75385 3.04055 247 1.86178 2.14163 1.89207 2.01679 1.87692 1.17583
63.4 3.76648 3.04961 246 1.86466 2.14794 1.90182 2.02964 1.88324 1.17933
63.5 3.77227 3.05915 246 1.86789 2.15262 1.90438 2.03488 1.88614 1.18198
63.6 3.7771 3.07561 246 1.86984 2.16155 1.90726 2.04517 1.88855 1.18694
63.7 3.7832 3.0841 246 1.87261 2.16748 1.91058 2.0514 1.8916 1.19021
63.8 3.79456 3.09556 245 1.87647 2.17396 1.91809 2.06426 1.89728 1.19396
63.9 3.80164 3.09941 245 1.87916 2.1772 1.92248 2.07116 1.90082 1.19586
64 3.80697 3.11241 245 1.88152 2.18324 1.92544 2.07905 1.90348 1.19928
64.1 3.81196 3.12505 245 1.88362 2.19041 1.92834 2.08566 1.90598 1.20318
64.2 3.81763 3.12955 245 1.88658 2.19205 1.93105 2.09003 1.90882 1.20424
64.3 3.82143 3.13106 246 1.88816 2.19198 1.93328 2.0945 1.91072 1.20441
64.4 3.82659 3.13653 246 1.89059 2.1956 1.936 2.10033 1.9133 1.20652
64.5 3.84371 3.14057 245 1.89565 2.1994 1.94807 2.11379 1.92186 1.20879
64.6 3.85042 3.14999 245 1.89697 2.20487 1.95346 2.12541 1.92521 1.21195
64.7 3.86023 3.16257 245 1.90169 2.2132 1.95854 2.13428 1.93011 1.21657
64.8 3.88221 3.17247 244 1.91049 2.22217 1.97173 2.1469 1.94111 1.2215
64.9 3.88651 3.17509 244 1.91114 2.22005 1.97537 2.1561 1.94326 1.22079
65 3.89057 3.17395 244 1.91247 2.21785 1.9781 2.16277 1.94528 1.21999
65.1 3.89731 3.18299 244 1.91481 2.22441 1.9825 2.17085 1.94865 1.2236
65.2 3.90486 3.19475 244 1.91793 2.23242 1.98693 2.17936 1.95243 1.22799
65.3 3.89176 3.20726 241 1.90265 2.2289 1.9891 2.20771 1.94588 1.22695
65.4 3.90368 3.21732 240 1.9068 2.23135 1.99688 2.22229 1.95184 1.22878
65.5 3.89697 3.22925 241 1.90402 2.23483 1.99295 2.22763 1.94848 1.23088
65.6 3.87928 3.22369 240 1.90809 2.24306 1.97119 2.18509 1.93964 1.23393
65.7 3.89242 3.22016 240 1.9149 2.241 1.97752 2.18857 1.94621 1.2331
65.8 3.89719 3.22559 240 1.91743 2.24565 1.97977 2.19269 1.9486 1.23566
65.9 3.90239 3.23741 240 1.92035 2.25346 1.98203 2.1979 1.95119 1.23988
66 3.9064 3.24444 240 1.92123 2.25441 1.98517 2.20474 1.9532 1.24061
66.1 3.91262 3.24843 240 1.92429 2.25844 1.98833 2.21205 1.95631 1.24301
66.2 3.91626 3.25158 240 1.92567 2.25975 1.99059 2.21842 1.95813 1.24397
66.3 3.91902 3.24936 240 1.92659 2.2549 1.99243 2.22517 1.95951 1.24186
66.4 3.92706 3.25945 240 1.92926 2.2567 1.99781 2.23641 1.96353 1.24324
66.5 3.93406 3.27032 240 1.93223 2.26035 2.00182 2.24504 1.96703 1.24548
66.6 3.94534 3.28476 240 1.93715 2.26793 2.00819 2.2557 1.97267 1.24977
66.7 3.96926 3.29343 238 1.94697 2.27413 2.02229 2.27256 1.98463 1.25356
66.8 3.94876 3.27879 237 1.95346 2.27382 1.9953 2.20493 1.97438 1.25136
66.9 3.95976 3.27762 238 1.96926 2.27988 1.99049 2.19381 1.97988 1.25478
67 3.95765 3.27686 239 1.96763 2.27882 1.99002 2.1956 1.97882 1.2543
67.1 3.96486 3.28498 239 1.96967 2.28099 1.99519 2.2064 1.98243 1.25581
67.2 3.96243 3.28919 238 1.956 2.27222 2.00643 2.23659 1.98122 1.25185
67.3 3.97727 3.28979 239 1.97398 2.28292 2.00329 2.22407 1.98863 1.25753
67.4 3.98005 3.29085 240 1.97346 2.28081 2.00659 2.22958 1.99003 1.25658
67.5 3.98732 3.29126 240 1.97926 2.27858 2.00806 2.23123 1.99366 1.25576
67.6 4.01203 3.2999 238 1.99001 2.28764 2.02202 2.24286 2.00602 1.26075
67.7 3.99345 3.30686 239 1.98756 2.286 2.0059 2.23057 1.99673 1.25993
67.8 3.97687 3.3067 237 1.99295 2.30162 1.98391 2.18751 1.98843 1.26677
67.9 3.97726 3.30645 238 1.98877 2.29668 1.9885 2.19798 1.98863 1.26444
68 3.98756 3.32078 237 1.99661 2.30789 1.99095 2.20309 1.99378 1.27056
68.1 3.98992 3.33162 237 1.99501 2.31225 1.99491 2.21653 1.99496 1.27319
68.2 4.01271 3.33469 236 2.00844 2.31453 2.00427 2.22124 2.00635 1.27477
68.3 3.97154 3.32846 237 1.97203 2.28043 1.99951 2.25498 1.98577 1.25802
68.4 3.9619 3.32747 236 1.98063 2.28247 1.98127 2.21025 1.98095 1.25793
68.5 3.96552 3.33263 236 1.98376 2.28473 1.98176 2.21161 1.98276 1.25926
68.6 3.98069 3.35027 235 1.99589 2.29199 1.9848 2.21518 1.99034 1.26351
68.7 3.98902 3.35792 234 1.98437 2.28996 2.00465 2.2465 1.99451 1.26267
68.8 4.00567 3.37013 234 2.00394 2.31048 2.00173 2.23601 2.00284 1.27343
68.9 4.03264 3.38427 232 2.02221 2.31916 2.01043 2.23935 2.01632 1.27841
69 3.99729 3.39904 233 2.0155 2.31921 1.98179 2.21639 1.99864 1.27825
69.1 4.00072 3.40627 233 2.01567 2.3196 1.98504 2.22623 2.00036 1.27882
69.2 4.00548 3.40984 233 2.0183 2.3231 1.98718 2.22865 2.00274 1.28072
69.3 4.01016 3.4157 233 2.0208 2.32816 1.98936 2.23323 2.00508 1.2835
69.4 4.00745 3.42396 233 2.00281 2.32945 2.00465 2.26532 2.00373 1.28427
69.5 4.01259 3.4313 233 2.00437 2.33359 2.00822 2.27269 2.0063 1.28664
69.6 4.03239 3.43643 232 2.01445 2.33769 2.01794 2.27975 2.01619 1.28908
69.7 4.03952 3.44145 232 2.01839 2.33868 2.02113 2.28519 2.01976 1.2899
69.8 4.04979 3.45791 231 2.03042 2.34946 2.01938 2.28097 2.0249 1.29571
69.9 4.05429 3.46119 231 2.03324 2.35023 2.02104 2.28217 2.02714 1.29621
70 4.07499 3.46629 230 2.04239 2.3535 2.0326 2.29171 2.0375 1.29824
70.1 4.06164 3.4783 231 2.03342 2.35545 2.02822 2.30187 2.03082 1.29953
70.2 4.06598 3.48257 231 2.03731 2.36189 2.02867 2.30359 2.03299 1.303
70.3 4.06846 3.48775 231 2.03851 2.36188 2.02995 2.3096 2.03423 1.30331
70.4 4.08775 3.49109 230 2.04855 2.36809 2.03921 2.31417 2.04388 1.3067
70.5 4.07801 3.50639 231 2.0426 2.37043 2.0354 2.32333 2.039 1.30825
70.6 4.08168 3.50995 231 2.04484 2.37268 2.03684 2.3292 2.04084 1.30972
70.7 4.10256 3.52212 229 2.05153 2.37902 2.05103 2.34526 2.05128 1.31339
70.8 4.12177 3.53178 228 2.06188 2.38944 2.05988 2.3508 2.06088 1.31896
70.9 4.14604 3.53514 227 2.07384 2.39669 2.0722 2.35785 2.07302 1.32295
71 4.1526 3.54786 227 2.07737 2.40336 2.07523 2.36305 2.0763 1.32658
71.1 4.1587 3.55673 227 2.08011 2.40968 2.07859 2.3689 2.07935 1.33002
71.2 4.16584 3.56754 227 2.0846 2.41543 2.08124 2.37344 2.08292 1.33322
71.3 4.18059 3.57948 226 2.08961 2.42376 2.09098 2.38589 2.09029 1.33782
71.4 4.20248 3.58786 225 2.10151 2.42935 2.10097 2.3951 2.10124 1.34119
71.5 4.20828 3.58971 225 2.10563 2.43042 2.10264 2.39642 2.10414 1.34191
71.6 4.19703 3.60059 226 2.0994 2.43346 2.09764 2.40184 2.09852 1.34366
71.7 4.21526 3.61715 225 2.10639 2.44553 2.10887 2.41524 2.10763 1.35021
71.8 4.22673 3.63352 224 2.1074 2.4531 2.11933 2.43291 2.11336 1.35449
71.9 4.23154 3.64108 224 2.10868 2.45747 2.12286 2.4416 2.11577 1.35703
72 4.23866 3.65128 224 2.1124 2.46088 2.12626 2.44744 2.11933 1.35906
72.1 4.2419 3.65266 224 2.11371 2.46151 2.12819 2.45199 2.12095 1.35959
72.2 4.25059 3.66403 224 2.11864 2.4664 2.13195 2.45991 2.1253 1.3625
72.3 4.25107 3.66902 224 2.11818 2.46579 2.13289 2.46689 2.12553 1.36251
72.4 4.25551 3.67891 224 2.12054 2.47051 2.13496 2.47459 2.12775 1.36529
72.5 4.2573 3.68691 224 2.12135 2.47213 2.13595 2.48226 2.12865 1.3665
72.6 4.26309 3.69616 224 2.12261 2.4729 2.14048 2.49387 2.13154 1.36735
72.7 4.26796 3.70494 224 2.12434 2.47571 2.14362 2.50211 2.13398 1.36913
72.8 4.27253 3.70965 224 2.12651 2.47621 2.14602 2.50792 2.13626 1.36968
72.9 4.27458 3.71484 224 2.12727 2.47583 2.14731 2.51214 2.13729 1.36968
73 4.27699 3.73333 223 2.12041 2.48152 2.15658 2.53587 2.1385 1.37307
73.1 4.28603 3.73042 224 2.13313 2.48122 2.1529 2.52416 2.14302 1.37303
73.2 4.30906 3.73761 223 2.14244 2.48727 2.16662 2.53733 2.15453 1.37655
73.3 4.31295 3.74404 223 2.14309 2.48913 2.16987 2.54246 2.15648 1.37764
73.4 4.31758 3.75005 223 2.14365 2.49273 2.17393 2.54993 2.15879 1.37967
73.5 4.32184 3.7539 223 2.14639 2.49871 2.17545 2.5467 2.16092 1.38254
73.6 4.32703 3.75752 223 2.14906 2.50199 2.17797 2.54792 2.16351 1.38426
73.7 4.33562 3.76739 223 2.15251 2.50848 2.1831 2.55422 2.16781 1.38776
73.8 4.35623 3.76588 222 2.16431 2.51357 2.19192 2.55169 2.17812 1.3903
73.9 4.37654 3.77096 223 2.15602 2.51158 2.22052 2.61235 2.18827 1.39087
74 4.38272 3.77359 223 2.15893 2.51574 2.22379 2.61407 2.19136 1.39302
74.1 4.38747 3.77739 223 2.16095 2.51599 2.22653 2.6197 2.19374 1.39342
74.2 4.38975 3.77587 223 2.16038 2.5172 2.22937 2.6205 2.19487 1.39391
74.3 4.37677 3.77707 224 2.15328 2.5177 2.22348 2.62163 2.18838 1.39417
74.4 4.38332 3.78323 224 2.15632 2.52361 2.227 2.62459 2.19166 1.39726
74.5 4.40577 3.78457 223 2.16667 2.52845 2.2391 2.63229 2.20288 1.4
74.6 4.40999 3.78958 223 2.16797 2.5336 2.24202 2.63499 2.205 1.40265
74.7 4.41461 3.79594 223 2.17046 2.53639 2.24414 2.64014 2.2073 1.40434
74.8 4.42059 3.80383 223 2.17419 2.54132 2.24639 2.64626 2.21029 1.40719
74.9 4.42516 3.81349 223 2.17591 2.5456 2.24925 2.65331 2.21258 1.40966
75 4.34765 3.68043 222 2.17284 2.55494 2.17481 2.40158 2.17383 1.40421
75.1 4.31008 3.65902 222 2.17401 2.55641 2.13607 2.29577 2.15504 1.40132
75.2 4.31351 3.66239 222 2.17492 2.55649 2.13859 2.30073 2.15676 1.40154
75.3 4.31519 3.66502 222 2.17468 2.55714 2.14051 2.30615 2.1576 1.40204
75.4 4.3093 3.66302 223 2.17167 2.55272 2.13763 2.30734 2.15465 1.39988
75.5 4.31314 3.66713 223 2.17335 2.55306 2.13979 2.31315 2.15657 1.40033
75.6 4.32982 3.68156 222 2.17829 2.56116 2.15153 2.33195 2.16491 1.40504
75.7 4.33241 3.68655 222 2.18189 2.56651 2.15052 2.32815 2.1662 1.40774
75.8 4.3366 3.69501 222 2.1841 2.57347 2.1525 2.33227 2.1683 1.41145
75.9 4.34016 3.69626 222 2.18099 2.56772 2.15917 2.34888 2.17008 1.40897
76 4.34588 3.70438 222 2.18462 2.57286 2.16126 2.35034 2.17294 1.41169
76.1 4.3485 3.711 222 2.18517 2.57168 2.16333 2.35904 2.17425 1.41149
76.2 4.35285 3.72046 222 2.18667 2.57579 2.16618 2.368 2.17642 1.41395
76.3 4.35668 3.73342 222 2.18889 2.58285 2.16778 2.37469 2.17834 1.41786
76.4 4.35982 3.7379 222 2.18983 2.5831 2.16999 2.38126 2.17991 1.41826
76.5 4.37588 3.7527 221 2.20254 2.58616 2.17334 2.38343 2.18794 1.42036
76.6 4.36345 3.75855 221 2.19229 2.58537 2.17116 2.39401 2.18173 1.42013
76.7 4.35777 3.75198 221 2.19865 2.58964 2.15911 2.37329 2.17888 1.42206
76.8 4.35517 3.74586 222 2.19321 2.59168 2.16196 2.37816 2.17759 1.42294
76.9 4.36957 3.75614 221 2.2048 2.58833 2.16477 2.38329 2.18478 1.42196
77 4.40231 3.7724 221 2.21873 2.59345 2.18358 2.40158 2.20115 1.42525
77.1 4.40657 3.7754 221 2.22035 2.59034 2.18622 2.40889 2.20328 1.42403
77.2 4.41246 3.78067 221 2.2243 2.59387 2.18816 2.4104 2.20623 1.42597
77.3 4.4154 3.787 221 2.22538 2.59611 2.19002 2.4139 2.2077 1.42724
77.4 4.39334 3.78526 220 2.21712 2.60307 2.17622 2.40617 2.19667 1.43057
77.5 4.40046 3.79319 220 2.21883 2.60639 2.18163 2.41463 2.20023 1.43249
77.6 4.40504 3.79757 220 2.21808 2.60393 2.18696 2.42849 2.20252 1.4317
77.7 4.41023 3.81013 219 2.21449 2.60836 2.19574 2.45149 2.20512 1.43454
77.8 4.41526 3.80888 220 2.22222 2.61169 2.19304 2.44198 2.20763 1.4362
77.9 4.42103 3.81445 220 2.2238 2.61553 2.19722 2.44889 2.21051 1.43836
78 4.42805 3.82034 220 2.22532 2.61707 2.20273 2.46028 2.21402 1.43954
78.1 4.43479 3.81987 220 2.22832 2.61372 2.20647 2.46667 2.2174 1.43817
78.2 4.44199 3.82999 220 2.23219 2.61686 2.2098 2.47431 2.221 1.44016
78.3 4.44087 3.82991 221 2.22621 2.62051 2.21466 2.48374 2.22044 1.44197
78.4 4.45307 3.84441 220 2.23696 2.62534 2.2161 2.48652 2.22653 1.44497
78.5 4.46838 3.85428 219 2.24477 2.63441 2.22361 2.49542 2.23419 1.44999
78.6 4.47856 3.86241 218 2.24737 2.64608 2.2312 2.5038 2.23928 1.45604
78.7 4.48716 3.88168 217 2.24583 2.65949 2.24133 2.52096 2.24358 1.4631
78.8 4.49399 3.88589 217 2.24812 2.65575 2.24587 2.52933 2.247 1.46156
78.9 4.51729 3.89463 216 2.26287 2.66609 2.25442 2.52804 2.25864 1.46696
79 4.52648 3.91125 215 2.26914 2.6793 2.25734 2.53383 2.26324 1.47402
79.1 4.5447 3.92265 216 2.25983 2.67788 2.28488 2.58112 2.27235 1.47408
79.2 4.55359 3.9377 216 2.26757 2.68678 2.28602 2.58414 2.27679 1.479
79.3 4.53527 3.93281 216 2.27239 2.68269 2.26288 2.53736 2.26763 1.4758
79.4 4.54095 3.94357 216 2.27377 2.68877 2.26718 2.54944 2.27047 1.47934
79.5 4.53049 3.9533 215 2.26378 2.69247 2.26671 2.57197 2.26524 1.48193
79.6 4.51487 3.96013 214 2.2642 2.70832 2.25067 2.55146 2.25743 1.48954
79.7 4.51806 3.96719 214 2.26548 2.71481 2.25258 2.55751 2.25903 1.49307
79.8 4.5205 3.9727 214 2.2664 2.72092 2.2541 2.56169 2.26025 1.49632
79.9 4.52209 3.96789 215 2.2706 2.71961 2.25149 2.54876 2.26105 1.49531
80 4.52296 3.97178 215 2.27291 2.72751 2.25005 2.54482 2.26148 1.49922
80.1 4.54483 3.98435 214 2.28089 2.73905 2.26394 2.55718 2.27242 1.50537
80.2 4.52817 3.98221 215 2.27265 2.72917 2.25551 2.56389 2.26408 1.50079
80.3 4.55066 4.00067 214 2.28268 2.75275 2.26799 2.57464 2.27533 1.51303
80.4 4.55286 4.00248 214 2.28009 2.748 2.27277 2.59107 2.27643 1.51118
80.5 4.55387 4.01002 214 2.28149 2.75663 2.27237 2.59438 2.27693 1.51575
80.6 4.55673 4.01832 214 2.28216 2.75851 2.27458 2.60375 2.27837 1.51712
80.7 4.56479 4.04087 213 2.28579 2.77812 2.279 2.61258 2.28239 1.52735
80.8 4.56997 4.05314 213 2.28925 2.79183 2.28072 2.61894 2.28498 1.53462
80.9 4.59061 4.07866 211 2.2977 2.81154 2.29291 2.63566 2.2953 1.54519
81 4.59596 4.09069 211 2.30084 2.81865 2.29512 2.64142 2.29798 1.54909
81.1 4.59637 4.09344 211 2.30143 2.82069 2.29494 2.64304 2.29818 1.55023
81.2 4.59912 4.10347 211 2.30229 2.82542 2.29683 2.64675 2.29956 1.55274
81.3 4.61424 4.09659 211 2.31419 2.82881 2.30004 2.63674 2.30712 1.55431
81.4 4.56342 4.04401 210 2.31445 2.84311 2.24897 2.4896 2.28171 1.55617
81.5 4.55948 4.04898 210 2.31086 2.84478 2.24861 2.50023 2.27974 1.5574
81.6 4.56586 4.06485 209 2.31459 2.86417 2.25128 2.50132 2.28293 1.5672
81.7 4.56942 4.07238 209 2.31646 2.86653 2.25295 2.50796 2.28471 1.56874
81.8 4.55731 4.07568 210 2.3082 2.87199 2.24911 2.5089 2.27866 1.5713
81.9 4.56139 4.08562 210 2.30731 2.88282 2.25408 2.51999 2.2807 1.57702
82 4.55055 4.09422 209 2.28535 2.87345 2.2652 2.56098 2.27527 1.57292
82.1 4.55926 4.10695 208 2.28904 2.88567 2.27022 2.56603 2.27963 1.57924
82.2 4.56105 4.11131 208 2.28852 2.89198 2.27252 2.57362 2.28052 1.58266
82.3 4.56358 4.11636 208 2.28841 2.8965 2.27517 2.58339 2.28179 1.5853
82.4 4.59711 4.13815 206 2.31234 2.91169 2.28477 2.58707 2.29855 1.59376
82.5 4.60818 4.14889 205 2.31269 2.92715 2.29549 2.59481 2.30409 1.60142
82.6 4.61254 4.15366 205 2.31564 2.93879 2.2969 2.58949 2.30627 1.60703
82.7 4.61843 4.15783 205 2.31998 2.93959 2.29846 2.58965 2.30922 1.60757
82.8 4.62352 4.17505 205 2.32545 2.95415 2.29807 2.59092 2.31176 1.61519
82.9 4.6242 4.17462 205 2.32717 2.95398 2.29703 2.59005 2.3121 1.61519
83 4.62886 4.18559 205 2.32731 2.96051 2.30155 2.60235 2.31443 1.6189
83.1 4.64019 4.19827 205 2.33157 2.96714 2.30862 2.61554 2.32009 1.62278
83.2 4.63303 4.20384 206 2.32528 2.96637 2.30775 2.62475 2.31652 1.62262
83.3 4.63952 4.21592 206 2.32875 2.98039 2.31077 2.63024 2.31976 1.62994
83.4 4.64492 4.2259 206 2.33011 2.98407 2.31482 2.64779 2.32246 1.63258
83.5 4.65117 4.24275 206 2.3333 2.99745 2.31787 2.65588 2.32558 1.6397
83.6 4.67513 4.25979 205 2.34775 3.01222 2.32738 2.66732 2.33756 1.64792
83.7 4.6863 4.2811 204 2.34754 3.02434 2.33876 2.69444 2.34315 1.65487
83.8 4.70583 4.28994 203 2.3608 3.03011 2.34504 2.69709 2.35292 1.65822
83.9 4.71032 4.31174 202 2.37182 3.04329 2.3385 2.69237 2.35516 1.66537
84 4.71714 4.32099 202 2.37603 3.05289 2.34111 2.69604 2.35857 1.67043
84.1 4.72308 4.32663 202 2.37812 3.05936 2.34496 2.70327 2.36154 1.67397
84.2 4.72598 4.32923 202 2.38073 3.063 2.34525 2.70027 2.36299 1.67574
84.3 4.73239 4.3363 202 2.38401 3.06694 2.34838 2.70549 2.3662 1.67799
84.4 4.73615 4.34113 202 2.38471 3.07054 2.35145 2.71 2.36808 1.67992
84.5 4.73757 4.33934 202 2.38295 3.06205 2.35462 2.72174 2.36878 1.67606
84.6 4.74153 4.34107 202 2.38438 3.0659 2.35715 2.72305 2.37076 1.67801
84.7 4.74403 4.34846 202 2.3877 3.08619 2.35633 2.71385 2.37201 1.68786
84.8 4.67279 4.22339 201 2.3955 3.10179 2.27729 2.37977 2.33639 1.68256
84.9 4.66354 4.23338 202 2.38934 3.11902 2.2742 2.3795 2.33177 1.691
85 4.67078 4.24699 202 2.39401 3.13605 2.27677 2.38159 2.33539 1.69973
85.1 4.68879 4.2396 203 2.42004 3.14519 2.26876 2.34888 2.3444 1.70438
85.2 4.7086 4.24871 202 2.43542 3.15364 2.27318 2.34051 2.3543 1.70877
85.3 4.68997 4.24477 203 2.42225 3.14688 2.26773 2.34664 2.34499 1.70528
85.4 4.6895 4.23172 204 2.41077 3.13783 2.27873 2.36932 2.34475 1.70076
85.5 4.69393 4.24205 204 2.41161 3.14123 2.28232 2.38158 2.34697 1.70295
85.6 4.65605 4.21828 203 2.39782 3.14178 2.25823 2.36041 2.32803 1.70262
85.7 4.65669 4.21924 203 2.40046 3.14979 2.25623 2.3526 2.32834 1.70646
85.8 4.66495 4.23131 203 2.40611 3.16031 2.25884 2.35813 2.33248 1.71216
85.9 4.66743 4.22904 203 2.40853 3.16051 2.25891 2.35219 2.33372 1.71209
86 4.67144 4.23837 203 2.41028 3.16448 2.26116 2.36055 2.33572 1.71447
86.1 4.68734 4.25038 201 2.40699 3.1643 2.28036 2.40195 2.34367 1.71537
86.2 4.6429 4.21801 201 2.40452 3.15194 2.23838 2.28959 2.32145 1.70548
86.3 4.64767 4.21894 201 2.40553 3.1505 2.24214 2.2954 2.32383 1.70492
86.4 4.6544 4.22213 201 2.4078 3.15394 2.2466 2.30097 2.3272 1.70681
86.5 4.68537 4.2415 202 2.4029 3.15445 2.28247 2.39887 2.34268 1.70998
86.6 4.68973 4.24883 202 2.40438 3.15788 2.28535 2.4069 2.34486 1.71204
86.7 4.68672 4.24596 202 2.40564 3.15501 2.28108 2.39588 2.34336 1.71032
86.8 4.66966 4.26253 200 2.42761 3.17802 2.24205 2.29357 2.33483 1.71973
86.9 4.67333 4.26789 200 2.4301 3.18155 2.24324 2.29712 2.33667 1.72175
87 4.70376 4.28124 201 2.42218 3.18161 2.28158 2.39601 2.35188 1.72443
87.1 4.70569 4.27955 201 2.42332 3.18041 2.28237 2.39535 2.35285 1.72382
87.2 4.67524 4.27795 201 2.38283 3.15352 2.2924 2.44129 2.33762 1.71018
87.3 4.6546 4.27643 200 2.39645 3.16018 2.25815 2.35059 2.3273 1.71126
87.4 4.65842 4.27316 200 2.39704 3.15486 2.26138 2.35476 2.32921 1.70869
87.5 4.66308 4.27074 200 2.39877 3.15217 2.26432 2.35723 2.33154 1.70741
87.6 4.69149 4.2779 201 2.39078 3.14878 2.30071 2.44793 2.34574 1.70815
87.7 4.69928 4.28305 201 2.39289 3.14594 2.3064 2.46098 2.34964 1.70723
87.8 4.70069 4.28388 201 2.39378 3.1463 2.30691 2.46142 2.35034 1.70746
87.9 4.67541 4.27778 200 2.40504 3.15146 2.27037 2.3663 2.3377 1.70754
88 4.70315 4.28721 201 2.44093 3.18686 2.26222 2.32032 2.35157 1.72519
88.1 4.71325 4.29973 201 2.40268 3.16175 2.31056 2.45252 2.35662 1.71499
88.2 4.68862 4.30153 200 2.41173 3.17678 2.27689 2.36762 2.34431 1.72029
88.3 4.71327 4.30459 201 2.40119 3.171 2.31208 2.45543 2.35664 1.71962
88.4 4.74299 4.30586 200 2.41512 3.17803 2.32787 2.45744 2.3715 1.72317
88.5 4.76176 4.31253 199 2.42782 3.18127 2.33394 2.45911 2.38088 1.72522
88.6 4.74455 4.29943 201 2.41002 3.17272 2.33453 2.46893 2.37228 1.72053
88.7 4.7659 4.30711 200 2.42391 3.17569 2.34199 2.47204 2.38295 1.72251
88.8 4.77661 4.31854 201 2.45605 3.19368 2.32055 2.42933 2.3883 1.73199
88.9 4.81218 4.34248 198 2.4735 3.21347 2.33868 2.44324 2.40609 1.7426
89 4.8015 4.33658 199 2.46469 3.20942 2.33681 2.43994 2.40075 1.74005
89.1 4.81009 4.34895 199 2.46723 3.2136 2.34286 2.45587 2.40504 1.74278
89.2 4.81459 4.35206 199 2.46901 3.21512 2.34558 2.46116 2.4073 1.74377
89.3 4.81835 4.35845 199 2.47059 3.21894 2.34775 2.46717 2.40917 1.74596
89.4 4.82005 4.36271 199 2.47101 3.22067 2.34904 2.47151 2.41002 1.747
89.5 4.82464 4.3593 199 2.47178 3.21016 2.35285 2.48326 2.41232 1.74219
89.6 4.84369 4.36636 198 2.47967 3.2152 2.36401 2.49756 2.42184 1.7453
89.7 4.84691 4.37154 198 2.48113 3.21792 2.36578 2.5008 2.42345 1.74681
89.8 4.83756 4.37213 199 2.4765 3.21342 2.36107 2.50277 2.41878 1.74465
89.9 4.84546 4.38618 199 2.47986 3.22616 2.3656 2.50972 2.42273 1.75133
90 4.85076 4.39089 199 2.48201 3.22408 2.36875 2.5159 2.42538 1.75056
90.1 4.85666 4.40103 199 2.48528 3.22977 2.37138 2.52051 2.42833 1.75367
90.2 4.86121 4.40115 199 2.48683 3.23018 2.37439 2.52175 2.43061 1.75387
90.3 4.86575 4.4067 199 2.48875 3.22884 2.377 2.53117 2.43288 1.75366
90.4 4.8706 4.41155 199 2.4906 3.22653 2.37999 2.53993 2.4353 1.75289
90.5 4.87662 4.42177 199 2.49353 3.23385 2.38308 2.54654 2.43831 1.75689
90.6 4.89349 4.41786 199 2.48888 3.23393 2.40462 2.57933 2.44675 1.75734
90.7 4.89532 4.42341 199 2.49074 3.23656 2.40458 2.58053 2.44766 1.75881
90.8 4.90159 4.42614 199 2.49289 3.23654 2.4087 2.5881 2.45079 1.7591
90.9 4.91602 4.44199 198 2.50524 3.24402 2.41079 2.59214 2.45801 1.76356
91 4.92083 4.44574 198 2.50707 3.24469 2.41376 2.59725 2.46042 1.76411
91.1 4.92994 4.45751 198 2.51107 3.25413 2.41886 2.60547 2.46497 1.7692
91.2 4.93533 4.46149 198 2.51244 3.2543 2.42289 2.61466 2.46766 1.76963
91.3 4.91976 4.46717 197 2.4824 3.22929 2.43736 2.66233 2.45988 1.75743
91.4 4.92601 4.47627 197 2.48424 3.23499 2.44177 2.67253 2.463 1.76069
91.5 4.93668 4.49458 196 2.49487 3.24314 2.44181 2.67871 2.46834 1.7656
91.6 4.93474 4.48643 197 2.48494 3.23435 2.44979 2.69742 2.46737 1.76132
91.7 4.93974 4.49394 197 2.48656 3.23725 2.45319 2.70582 2.46987 1.76313
91.8 4.94581 4.50188 197 2.48921 3.24275 2.45659 2.71199 2.4729 1.76616
91.9 4.95154 4.50967 197 2.49209 3.24623 2.45945 2.71895 2.47577 1.76827
92 4.95684 4.51216 197 2.49507 3.24247 2.46177 2.72415 2.47842 1.7667
92.1 4.95908 4.51912 197 2.4954 3.24461 2.46368 2.73214 2.47954 1.76811
92.2 4.9634 4.52444 197 2.49734 3.24715 2.46606 2.7368 2.4817 1.7696
92.3 4.99075 4.53342 196 2.51199 3.25294 2.47876 2.74544 2.49538 1.77305
92.4 4.99525 4.53616 196 2.5139 3.24969 2.48135 2.75172 2.49763 1.77172
92.5 5.00146 4.54395 196 2.51512 3.25259 2.48634 2.76177 2.50073 1.77352
92.6 5.00459 4.5556 196 2.51715 3.26082 2.48744 2.76699 2.50229 1.77795
92.7 5.00939 4.55865 196 2.5193 3.26139 2.49009 2.77206 2.5047 1.77848
92.8 5.01491 4.56688 196 2.52185 3.26672 2.49306 2.77853 2.50745 1.78147
92.9 5.046 4.58376 194 2.54566 3.27711 2.50034 2.77909 2.523 1.78748
93 5.04969 4.59123 194 2.5479 3.28123 2.50179 2.78264 2.52485 1.78976
93.1 5.07568 4.59521 193 2.56013 3.28538 2.51555 2.79518 2.53784 1.79243
93.2 5.07547 4.59867 193 2.56055 3.28483 2.51492 2.80108 2.53774 1.79251
93.3 5.05799 4.61004 192 2.54098 3.28447 2.51701 2.83467 2.52899 1.79307
93.4 5.06241 4.61365 192 2.54234 3.2848 2.52007 2.84338 2.5312 1.79361
93.5 5.049 4.62701 191 2.52647 3.28699 2.52253 2.87256 2.5245 1.79539
93.6 5.05405 4.6327 191 2.52944 3.28775 2.52461 2.87857 2.52703 1.79612
93.7 5.06267 4.63997 191 2.5316 3.29116 2.53107 2.89076 2.53133 1.79827
93.8 5.06764 4.64505 191 2.53269 3.29245 2.53496 2.89762 2.53382 1.79915
93.9 5.07266 4.65046 191 2.53443 3.29677 2.53823 2.90248 2.53633 1.8015
94 5.07902 4.65759 191 2.53638 3.29767 2.54264 2.91157 2.53951 1.80231
94.1 5.08443 4.66285 191 2.53871 3.29483 2.54572 2.92008 2.54222 1.80131
94.2 5.0875 4.66858 191 2.54082 3.29654 2.54668 2.92304 2.54375 1.80238
94.3 5.09069 4.67575 191 2.5431 3.29572 2.54759 2.9286 2.54535 1.80232
94.4 5.09501 4.68073 191 2.54612 3.29527 2.54889 2.9335 2.5475 1.80243
94.5 5.10144 4.68637 191 2.54864 3.29879 2.5528 2.9386 2.55072 1.8044
94.6 5.10545 4.69415 191 2.55001 3.30193 2.55544 2.94518 2.55272 1.80626
94.7 5.11039 4.70372 191 2.55346 3.31142 2.55693 2.94724 2.5552 1.8112
94.8 5.11584 4.71562 191 2.55759 3.32147 2.55825 2.9502 2.55792 1.81651
94.9 5.13815 4.72629 190 2.57457 3.32777 2.56359 2.95087 2.56908 1.82023
95 5.1416 4.72938 190 2.57737 3.32945 2.56423 2.95125 2.5708 1.82119
95.1 5.14493 4.73635 190 2.57856 3.33471 2.56637 2.95397 2.57247 1.82392
95.2 5.13508 4.73733 191 2.56726 3.33406 2.56782 2.96301 2.56754 1.82349
95.3 5.15441 4.7513 190 2.57373 3.3473 2.58068 2.97548 2.57721 1.83048
95.4 5.17562 4.76325 189 2.59095 3.3563 2.58467 2.97112 2.58781 1.83535
95.5 5.18449 4.76539 189 2.60127 3.35915 2.58322 2.96598 2.59225 1.83705
95.6 5.19089 4.76926 189 2.60429 3.36168 2.5866 2.96938 2.59545 1.83848
95.7 5.17807 4.7716 190 2.60178 3.35681 2.57629 2.96485 2.58903 1.83616
95.8 5.1378 4.7691 192 2.58128 3.35278 2.55652 2.95725 2.5689 1.8337
95.9 5.16069 4.77826 191 2.58952 3.36508 2.57118 2.9666 2.58035 1.84006
96 5.16409 4.78136 191 2.59407 3.36499 2.57002 2.96703 2.58205 1.84029
96.1 5.16863 4.7859 191 2.59735 3.3677 2.57128 2.96994 2.58431 1.8419
96.2 5.17915 4.80212 190 2.60579 3.37495 2.57336 2.97676 2.58957 1.84617
96.3 5.1838 4.8105 190 2.60899 3.38402 2.57481 2.97802 2.5919 1.85085
96.4 5.20685 4.82674 189 2.62055 3.39755 2.5863 2.98811 2.60343 1.85815
96.5 5.21082 4.83316 189 2.62263 3.40027 2.5882 2.99511 2.60541 1.85989
96.6 5.21411 4.83636 189 2.6253 3.4015 2.58882 2.99663 2.60706 1.86068
96.7 5.23827 4.84506 188 2.6393 3.40522 2.59897 3.00426 2.61913 1.86312
96.8 5.24149 4.84945 188 2.64097 3.40606 2.60052 3.00867 2.62074 1.86377
96.9 5.24519 4.85736 188 2.64136 3.40878 2.60383 3.017 2.6226 1.86544
97 5.25149 4.86832 188 2.64572 3.4145 2.60577 3.02098 2.62574 1.86862
97.1 5.25577 4.86775 188 2.64904 3.41473 2.60673 3.02018 2.62788 1.8688
97.2 5.25984 4.87319 188 2.65162 3.4161 2.60822 3.02536 2.62992 1.86981
97.3 5.26396 4.88239 188 2.65453 3.42038 2.60942 3.03062 2.63198 1.8723
97.4 5.29112 4.8991 187 2.66703 3.43113 2.62409 3.04375 2.64556 1.87827
97.5 5.29586 4.90622 187 2.66915 3.43708 2.62671 3.04714 2.64793 1.8814
97.6 5.28017 4.90352 188 2.66184 3.43384 2.61833 3.04495 2.64009 1.87971
97.7 5.30647 4.91189 187 2.67438 3.44365 2.63209 3.05546 2.65324 1.88512
97.8 5.31097 4.91815 187 2.67666 3.45178 2.63431 3.05546 2.65548 1.88919
97.9 5.3177 4.92431 187 2.67927 3.45293 2.63843 3.06247 2.65885 1.89007
98 5.32554 4.93024 187 2.6827 3.45349 2.64284 3.07257 2.66277 1.89083
98.1 5.34688 4.93838 186 2.68889 3.46252 2.65799 3.08549 2.67344 1.89562
98.2 5.3504 4.94297 186 2.69045 3.46666 2.65995 3.08525 2.6752 1.89766
98.3 5.35496 4.9458 186 2.69162 3.46458 2.66334 3.09278 2.67748 1.89691
98.4 5.35957 4.95767 185 2.68477 3.4709 2.6748 3.11302 2.67979 1.90031
98.5 5.36408 4.95934 185 2.68631 3.46637 2.67776 3.11712 2.68204 1.89819
98.6 5.36688 4.96263 185 2.68848 3.4714 2.6784 3.116 2.68344 1.90072
98.7 5.36803 4.96664 185 2.68874 3.47383 2.67929 3.12222 2.68402 1.90223
98.8 5.36901 4.96913 185 2.6885 3.47207 2.68051 3.12647 2.68451 1.90151
98.9 5.37121 4.97126 185 2.68971 3.47367 2.68151 3.12838 2.68561 1.90242
99 5.41763 4.98711 183 2.71534 3.48414 2.70229 3.14042 2.70881 1.90852
99.1 5.41829 4.98678 183 2.71711 3.48716 2.70118 3.13517 2.70915 1.90988
99.2 5.42291 4.98959 183 2.71998 3.49161 2.70292 3.13692 2.71145 1.91225
99.3 5.39907 4.99733 184 2.7076 3.48765 2.69147 3.14021 2.69953 1.9104
99.4 5.40023 4.99909 184 2.70828 3.48926 2.69194 3.1397 2.70011 1.91119
99.5 5.40552 5.00514 184 2.70923 3.49102 2.6963 3.14616 2.70276 1.91225
99.6 5.40775 5.00795 184 2.71012 3.49356 2.69763 3.1462 2.70388 1.9135
99.7 5.4129 5.02069 184 2.71299 3.50472 2.69991 3.14793 2.70645 1.9192
99.8 5.40585 5.01412 185 2.70586 3.50085 2.69999 3.1475 2.70292 1.91692
99.9 5.41029 5.0206 185 2.70695 3.50377 2.70333 3.15234 2.70514 1.91853
100 5.44965 5.04607 183 2.73272 3.5286 2.71693 3.15879 2.72482 1.93184
100.1 5.4539 5.04705 183 2.73814 3.53401 2.71576 3.15407 2.72695 1.9346
100.2 5.45634 5.05145 183 2.7414 3.54033 2.71494 3.14918 2.72817 1.93769
100.3 5.48303 5.06947 182 2.75816 3.55964 2.72487 3.15067 2.74152 1.94774
100.4 5.48678 5.08066 182 2.76057 3.56783 2.72621 3.15323 2.74339 1.95202
100.5 5.49067 5.08692 182 2.76295 3.57377 2.72771 3.15411 2.74533 1.95507
100.6 5.49347 5.09143 182 2.76632 3.58205 2.72715 3.15085 2.74674 1.95922
100.7 5.49554 5.098 182 2.76812 3.58916 2.72743 3.14773 2.74777 1.96268
100.8 5.50298 5.105 182 2.77128 3.59797 2.7317 3.15712 2.75149 1.96753
100.9 5.52753 5.10822 181 2.78489 3.61625 2.74264 3.15102 2.76376 1.97648
101 5.53166 5.11527 181 2.78864 3.62486 2.74303 3.15011 2.76583 1.9809
101.1 5.53378 5.1215 181 2.7903 3.63431 2.74348 3.14686 2.76689 1.98551
101.2 5.53985 5.12992 181 2.79592 3.64514 2.74393 3.141 2.76993 1.99086
101.3 5.54195 5.13835 181 2.79697 3.65193 2.74498 3.14047 2.77097 1.99422
101.4 5.48366 5.09361 180 2.74985 3.60963 2.73381 3.17962 2.74183 1.97347
101.5 5.48853 5.0966 180 2.75216 3.61662 2.73637 3.18074 2.74427 1.97701
101.6 5.49377 5.10285 180 2.75583 3.62503 2.73793 3.18132 2.74688 1.98134
101.7 5.49541 5.106 180 2.75822 3.63396 2.7372 3.17791 2.74771 1.98577
101.8 5.49527 5.10293 180 2.7585 3.63544 2.73678 3.1746 2.74764 1.98637
101.9 5.49944 5.10442 180 2.76256 3.6384 2.73688 3.17153 2.74972 1.98787
102 5.50313 5.10514 180 2.76627 3.64308 2.73686 3.1691 2.75157 1.99025
102.1 5.50162 5.10382 180 2.76665 3.64773 2.73497 3.16376 2.75081 1.9924
102.2 5.50361 5.10329 180 2.76913 3.65067 2.73447 3.15963 2.7518 1.99379
102.3 5.51491 5.11916 179 2.77855 3.66726 2.73636 3.15958 2.75745 2.00243
102.4 5.51376 5.11894 179 2.77896 3.67023 2.7348 3.1574 2.75688 2.00389
102.5 5.51424 5.1197 179 2.78043 3.67715 2.73381 3.1523 2.75712 2.0072
102.6 5.5187 5.1274 179 2.78564 3.6903 2.73306 3.14779 2.75935 2.01381
102.7 5.52471 5.1357 179 2.78873 3.69794 2.73597 3.15329 2.76235 2.01793
102.8 5.54624 5.14626 178 2.80085 3.71683 2.74539 3.1521 2.77312 2.02745
102.9 5.55136 5.15104 178 2.80483 3.72745 2.74653 3.1504 2.77568 2.0328
103 5.5525 5.14989 178 2.80773 3.73331 2.74477 3.1438 2.77625 2.0356
103.1 5.557 5.1531 178 2.81169 3.74031 2.74531 3.14217 2.7785 2.03917
103.2 5.55552 5.16818 177 2.82726 3.75349 2.72826 3.11559 2.77776 2.04588
103.3 5.57601 5.18207 176 2.83476 3.77197 2.74125 3.12804 2.78801 2.05553
103.4 5.57996 5.18401 176 2.83711 3.77733 2.74285 3.12771 2.78998 2.05823
103.5 5.57992 5.1855 176 2.83881 3.7838 2.74111 3.11887 2.78996 2.06117
103.6 5.58102 5.18886 176 2.83883 3.78594 2.74219 3.11953 2.79051 2.06222
103.7 5.61545 5.18962 175 2.85601 3.79361 2.75944 3.12563 2.80773 2.0664
103.8 5.62134 5.19844 175 2.85861 3.79888 2.76273 3.13023 2.81067 2.06924
103.9 5.62556 5.20301 175 2.86243 3.80592 2.76313 3.12715 2.81278 2.07276
104 5.65048 5.21707 174 2.86913 3.81817 2.78135 3.14346 2.82524 2.07921
104.1 5.65285 5.21421 174 2.87018 3.81942 2.78267 3.14706 2.82642 2.08002
104.2 5.68512 5.20739 173 2.88637 3.82168 2.79875 3.15034 2.84256 2.08134
104.3 5.6871 5.20965 173 2.88621 3.82322 2.80089 3.15404 2.84355 2.0822
104.4 5.68945 5.21521 173 2.88477 3.82561 2.80467 3.16136 2.84472 2.08353
104.5 5.66635 5.20873 174 2.87575 3.81548 2.7906 3.1572 2.83318 2.07847
104.6 5.69054 5.22061 173 2.88188 3.82712 2.80866 3.17109 2.84527 2.08447
104.7 5.68193 5.23573 172 2.88505 3.84464 2.79688 3.16345 2.84097 2.09352
104.8 5.68835 5.25293 172 2.88545 3.85381 2.8029 3.17469 2.84418 2.09843
104.9 5.69596 5.2629 172 2.8868 3.85659 2.80915 3.18694 2.84798 2.10023
105 5.70224 5.26681 172 2.88968 3.86255 2.81255 3.18983 2.85112 2.10334
105.1 5.70613 5.26083 172 2.88871 3.86048 2.81742 3.19699 2.85306 2.10241
105.2 5.71009 5.25687 172 2.8898 3.86265 2.82029 3.20049 2.85504 2.10359
105.3 5.71498 5.26144 172 2.89099 3.86911 2.82399 3.20702 2.85749 2.10705
105.4 5.71888 5.26476 172 2.89071 3.87308 2.82817 3.21448 2.85944 2.10922
105.5 5.72655 5.26961 172 2.89214 3.87256 2.83441 3.22751 2.86328 2.10942
105.6 5.7295 5.27142 172 2.89194 3.8742 2.83756 3.23427 2.86475 2.11043
105.7 5.73169 5.26347 172 2.89284 3.87682 2.83885 3.23595 2.86585 2.11182
105.8 5.73568 5.27227 172 2.89491 3.88337 2.84077 3.23881 2.86784 2.11525
105.9 5.74378 5.28795 172 2.89828 3.89622 2.8455 3.24746 2.87189 2.12206
106 5.74885 5.29946 172 2.90117 3.90172 2.84768 3.25373 2.87442 2.12518
106.1 5.75531 5.30597 172 2.90502 3.91339 2.85029 3.25839 2.87766 2.13131
106.2 5.76258 5.30469 172 2.90857 3.91646 2.85401 3.26538 2.88129 2.13321
106.3 5.75899 5.31687 171 2.89104 3.91929 2.86795 3.30214 2.87949 2.1351
106.4 5.76589 5.32368 171 2.89203 3.91556 2.87386 3.31351 2.88294 2.13361
106.5 5.77426 5.31729 171 2.89543 3.91707 2.87883 3.31933 2.88713 2.1346
106.6 5.78609 5.33033 171 2.90244 3.9249 2.88365 3.32634 2.89304 2.13898
106.7 5.79552 5.34883 171 2.90758 3.93754 2.88794 3.33334 2.89776 2.14571
106.8 5.80767 5.36129 171 2.91127 3.94418 2.8964 3.34927 2.90383 2.14965
106.9 5.81601 5.36795 171 2.9146 3.94378 2.90141 3.35867 2.90801 2.14987
107 5.82401 5.36669 171 2.91817 3.94734 2.90584 3.36564 2.91201 2.15198
107.1 5.85884 5.38275 170 2.93704 3.95223 2.9218 3.38489 2.92942 2.15557
107.2 5.84799 5.3982 171 2.92617 3.9617 2.92182 3.39571 2.92399 2.16038
107.3 5.87979 5.41351 170 2.94421 3.97562 2.93558 3.4056 2.93989 2.16806
107.4 5.88957 5.42597 170 2.95091 3.98247 2.93866 3.40963 2.94479 2.17187
107.5 5.89553 5.42107 170 2.95321 3.97528 2.94232 3.41721 2.94777 2.16861
107.6 5.94997 5.46417 168 2.986 4.01309 2.96397 3.42754 2.97499 2.18857
107.7 5.95936 5.49991 168 2.99072 4.03919 2.96863 3.43266 2.97968 2.20189
107.8 5.96626 5.51307 168 2.99398 4.05444 2.97228 3.43569 2.98313 2.20966
107.9 5.95826 5.53663 168 2.99837 4.06565 2.95988 3.43638 2.97913 2.21606
108 5.99892 5.54879 167 3.01898 4.08332 2.97994 3.44562 2.99946 2.22542
108.1 6.03978 5.56957 166 3.04069 4.10981 2.99909 3.45498 3.01989 2.23928
108.2 6.03027 5.6166 165 3.04551 4.13285 2.98476 3.46447 3.01513 2.25216
108.3 6.0753 5.65292 164 3.06636 4.16295 3.00894 3.4829 3.03765 2.26804
108.4 5.86558 5.15476 164 2.89022 3.58544 2.97536 3.60875 2.93279 1.97962
108.5 6.06119 5.6859 165 3.06349 4.19589 2.9977 3.49202 3.0306 2.28536
108.6 5.88379 5.18761 164 2.89706 3.60563 2.98673 3.63822 2.9419 1.99109
108.7 5.92768 5.20009 163 2.91823 3.62022 3.00945 3.65528 2.96384 1.99921
108.8 5.93462 5.21036 163 2.92389 3.62516 3.01073 3.65875 2.96731 2.00205
108.9 6.1598 5.75436 163 3.1185 4.25837 3.0413 3.53611 3.0799 2.31945
109 6.18288 5.79397 162 3.14529 4.28734 3.03759 3.53348 3.09144 2.3352
109.1 6.00389 5.28367 161 2.97296 3.66193 3.03093 3.69692 3.00194 2.02371
109.2 6.01261 5.31493 160 2.95565 3.66828 3.05696 3.75169 3.00631 2.02794
109.3 6.02633 5.32972 160 2.96195 3.67633 3.06438 3.76738 3.01317 2.03275
109.4 6.04087 5.34621 160 2.96913 3.68626 3.07174 3.78278 3.02043 2.03853
109.5 6.03946 5.35272 161 2.96256 3.69064 3.07689 3.79373 3.01973 2.04081
109.6 6.07054 5.38511 160 2.98322 3.70802 3.08732 3.81404 3.03527 2.05101
109.7 6.10777 5.40609 159 3.00482 3.7211 3.10295 3.83204 3.05388 2.05875
109.8 6.10472 5.40672 160 2.99634 3.72018 3.10838 3.84371 3.05236 2.05833
109.9 6.11779 5.42593 160 3.00375 3.72897 3.11403 3.85926 3.05889 2.06363
110 6.18256 5.45578 158 3.04096 3.75057 3.1416 3.88481 3.09128 2.07618
110.1 6.19352 5.4701 158 3.04738 3.75871 3.14613 3.89617 3.09676 2.08093
110.2 6.20711 5.48658 158 3.0553 3.76968 3.15181 3.90601 3.10355 2.08704
110.3 6.14176 5.5064 160 3.02583 3.77135 3.11593 3.89662 3.07088 2.08768
110.4 6.18789 5.51966 159 3.04988 3.78722 3.138 3.90817 3.09394 2.09629
110.5 6.20904 5.54948 158 3.06857 3.80433 3.14047 3.92099 3.10452 2.10622
110.6 6.29263 5.56356 156 3.11087 3.82808 3.18175 3.94257 3.14631 2.11925
110.7 6.30672 5.57896 156 3.11831 3.83911 3.18841 3.95091 3.15336 2.12524
110.8 6.27949 5.5927 157 3.10693 3.83663 3.17256 3.95345 3.13975 2.12434
110.9 6.32599 5.60657 156 3.12694 3.84886 3.19905 3.97831 3.163 2.13148
111 6.33546 5.62412 156 3.13069 3.85804 3.20477 3.99388 3.16773 2.13682
111.1 6.3071 5.63728 157 3.11622 3.8555 3.19088 4.0031 3.15355 2.13603
111.2 6.35762 5.65209 156 3.13865 3.87087 3.21897 4.02787 3.17881 2.14478
111.3 6.36783 5.66936 156 3.14242 3.87668 3.2254 4.04742 3.18391 2.14862
111.4 6.4399 5.6966 154 3.17195 3.90603 3.26796 4.08164 3.21995 2.16454
111.5 6.45286 5.71515 154 3.17649 3.91531 3.27637 4.09984 3.22643 2.16999
111.6 6.45963 5.75005 153 3.17931 3.93411 3.28032 4.12966 3.22982 2.18094
111.7 6.41315 5.73936 152 3.2048 3.94729 3.20835 3.96144 3.20658 2.18271
111.8 6.41916 5.74927 152 3.20783 3.95281 3.21133 3.96625 3.20958 2.18572
111.9 6.41313 5.76835 152 3.20318 3.96371 3.20995 3.97726 3.20656 2.19161
112 6.44767 5.79132 150 3.23915 3.98505 3.20852 3.95915 3.22383 2.20293
112.1 6.38898 5.72075 150 3.24844 3.98096 3.14054 3.72764 3.19449 2.19217
112.2 6.34443 5.75014 150 3.24736 3.99261 3.09707 3.69527 3.17221 2.19816
112.3 6.36829 5.78135 149 3.24928 4.01097 3.11901 3.73299 3.18414 2.20841
112.4 6.38879 5.81545 148 3.24445 4.02929 3.14434 3.77377 3.1944 2.21837
112.5 6.40142 5.82984 148 3.2532 4.04039 3.14822 3.775 3.20071 2.22421
112.6 6.40612 5.83675 148 3.25713 4.04592 3.14899 3.77368 3.20306 2.22705
112.7 6.45642 5.84968 147 3.2828 4.05984 3.17362 3.78502 3.22821 2.23467
112.8 6.42486 5.86387 148 3.26787 4.06078 3.15699 3.78892 3.21243 2.2354
112.9 6.46985 5.87064 147 3.29182 4.07369 3.17803 3.79441 3.23492 2.24229
113 6.39727 5.88918 149 3.25668 4.06984 3.1406 3.79445 3.19864 2.24042
113.1 6.37142 5.8973 150 3.24831 4.07118 3.12311 3.79094 3.18571 2.24128
113.2 6.38969 5.8937 151 3.24478 4.07195 3.14491 3.81673 3.19485 2.24191
113.3 6.39829 5.90861 151 3.25105 4.08358 3.14724 3.82275 3.19914 2.24822
113.4 6.43624 5.94492 149 3.2832 4.11464 3.15303 3.82235 3.21812 2.2649
113.5 6.41177 5.95205 150 3.2738 4.11281 3.13798 3.8235 3.20589 2.26426
113.6 6.45082 5.9956 148 3.31777 4.14477 3.13305 3.79587 3.22541 2.28098
113.7 6.46444 6.0183 148 3.32555 4.1599 3.13889 3.80694 3.23222 2.28921
113.8 6.50007 6.0509 147 3.33585 4.18507 3.16422 3.84013 3.25004 2.30287
113.9 6.50957 6.06531 147 3.3415 4.19472 3.16807 3.84746 3.25478 2.30816
114 6.5222 6.08327 147 3.34969 4.20733 3.17251 3.85294 3.2611 2.31492
114.1 6.53145 6.10081 147 3.35535 4.21727 3.1761 3.85904 3.26572 2.3203
114.2 6.58037 6.12076 146 3.38285 4.23175 3.19752 3.8695 3.29019 2.32839
114.3 6.58844 6.13629 146 3.38723 4.23978 3.20121 3.87754 3.29422 2.33286
114.4 6.62251 6.16307 145 3.407 4.25712 3.2155 3.89267 3.31125 2.34257
114.5 6.69082 6.15766 145 3.41256 4.25988 3.27826 3.96524 3.34541 2.34526
114.6 6.71966 6.18733 143 3.45891 4.28061 3.26075 3.91403 3.35983 2.35581
114.7 6.73075 6.19395 143 3.46517 4.28991 3.26559 3.9158 3.36538 2.36063
114.8 6.82716 6.2032 141 3.51076 4.31493 3.3164 3.93518 3.41358 2.37401
114.9 6.82076 6.19892 141 3.47076 4.32134 3.35 4.02118 3.41038 2.37838
115 6.75832 6.17111 140 3.41084 4.27639 3.34748 4.08786 3.37916 2.35683
115.1 6.70852 6.16864 139 3.43501 4.29832 3.27351 3.92406 3.35426 2.36357
115.2 6.7107 6.20295 138 3.45027 4.31878 3.26042 3.91755 3.35535 2.3747
115.3 6.71794 6.21442 138 3.4531 4.32472 3.26484 3.92611 3.35897 2.37805
115.4 6.72766 6.22848 138 3.45815 4.33476 3.2695 3.93415 3.36383 2.3835
115.5 6.73912 6.24202 138 3.46593 4.34601 3.27318 3.936 3.36956 2.38942
115.6 6.74731 6.25651 138 3.47143 4.35884 3.27588 3.93712 3.37365 2.39602
115.7 6.75597 6.27222 138 3.47379 4.36959 3.28219 3.95024 3.37799 2.4019
115.8 6.81315 6.30919 136 3.48136 4.39392 3.33179 4.008 3.40658 2.41524
115.9 6.77045 6.23913 134 3.51971 4.41799 3.25074 3.72538 3.38523 2.41825
116 6.7777 6.24725 134 3.52327 4.42574 3.25444 3.73026 3.38885 2.42238
116.1 6.78232 6.25568 134 3.52412 4.43383 3.25819 3.73634 3.39116 2.4266
116.2 6.83779 6.26348 133 3.55389 4.4491 3.2839 3.74042 3.41889 2.43472
116.3 6.83769 6.30639 132 3.52851 4.46799 3.30918 3.80356 3.41885 2.44502
116.4 6.84413 6.3238 132 3.53273 4.48169 3.3114 3.81028 3.42206 2.45231
116.5 6.85338 6.33967 132 3.5386 4.49853 3.31478 3.81379 3.42669 2.46104
116.6 6.88563 6.36266 131 3.54631 4.52227 3.33933 3.83998 3.44282 2.47351
116.7 6.68035 6.18469 129 3.39213 4.38738 3.28822 3.92691 3.34017 2.4057
116.8 6.68032 6.18638 129 3.39392 4.39462 3.28639 3.92039 3.34016 2.40914
116.9 6.68144 6.18875 129 3.39479 4.40203 3.28665 3.91685 3.34072 2.41269
117 6.70392 6.20878 128 3.41042 4.4187 3.2935 3.92341 3.35196 2.42176
117.1 6.7032 6.21203 128 3.40984 4.42381 3.29336 3.92349 3.3516 2.4243
117.2 6.70532 6.21551 128 3.41086 4.42942 3.29446 3.926 3.35266 2.42724
117.3 6.71009 6.22296 128 3.41457 4.43545 3.29552 3.93002 3.35505 2.43058
117.4 6.71464 6.22787 128 3.41688 4.44136 3.29776 3.93306 3.35732 2.4337
117.5 6.74108 6.26045 127 3.42066 4.47175 3.32042 3.95871 3.37054 2.4494
117.6 6.78121 6.28601 126 3.4461 4.4841 3.33511 3.97565 3.39061 2.45696
117.7 6.83704 6.28619 125 3.47306 4.48805 3.36398 3.99033 3.41852 2.45964
117.8 6.82504 6.30613 124 3.49237 4.48968 3.33268 3.94767 3.41252 2.46049
117.9 6.65985 6.06954 123 3.50579 4.49424 3.15406 3.25742 3.32992 2.4372
118 6.70598 6.08698 122 3.52402 4.51139 3.18196 3.28168 3.35299 2.44658
118.1 6.68184 6.09166 118 3.54966 4.568 3.13218 3.20191 3.34092 2.47472
118.2 6.76632 6.15304 115 3.62572 4.61609 3.1406 3.1447 3.38316 2.49972
118.3 6.77108 6.17014 115 3.62658 4.62308 3.1445 3.16232 3.38554 2.50389
118.4 6.49835 5.45466 114 3.43192 4.14816 3.06643 3.21865 3.24917 2.26254
118.5 6.50562 5.4704 114 3.43947 4.15501 3.06615 3.22109 3.25281 2.26648
118.6 6.57391 5.51598 112 3.49179 4.18837 3.08212 3.21126 3.28696 2.28464
118.7 6.53023 5.51454 107 3.40269 4.0886 3.12753 3.42345 3.26511 2.23847
118.8 6.44453 5.53054 104 3.38356 4.09074 3.06097 3.36373 3.22226 2.23865
118.9 nan nan 0 nan nan nan nan nan nan
119 nan nan 0 nan nan nan nan nan nan
119.1 nan nan 0 nan nan nan nan nan nan
119.2 nan nan 0 nan nan nan nan nan nan
119.3 nan nan 0 nan nan nan nan nan nan
119.4 nan nan 0 nan nan nan nan nan nan
119.5 nan nan 0 nan nan nan nan nan nan
119.6 nan nan 0 nan nan nan nan nan nan
119.7 nan nan 0 nan nan nan nan nan nan
119.8 nan nan 0 nan nan nan nan nan nan
