# Supplementary material for: Topological digestion drives time-varying rheology of entangled DNA fluids
Source: Nat Commun. 2022 Jul 28;13:4389. doi: 10.1038/s41467-022-31828-w (PMC9334285; doi:10.1038/s41467-022-31828-w)
Supplement: Supplementary file 3 — Source Data [file 41467_2022_31828_MOESM3_ESM.zip › SOURCE_DATA/DATA_FIG4/panel_c/g3ave_MSD.dat.65m.dat]

#t[s] MSD[um^2] err[um^2] N_of_ave_traj MSDx[um^2] err MSDy[um^2] err (MSDx+MSDy)/2[um^2] err
0 0 0 374 0 0 0 0 0 0
0.1 0.0100333 0.00165232 374 0.00502194 0.000897324 0.00501133 0.000800356 0.00501663 0.000494307
0.2 0.0217498 0.0037301 374 0.010807 0.00208191 0.0109429 0.00261783 0.0108749 0.00114521
0.3 0.032029 0.00579588 374 0.0159133 0.00330608 0.0161157 0.004015 0.0160145 0.00181698
0.4 0.0417286 0.00796189 374 0.0207163 0.00466976 0.0210123 0.00550294 0.0208643 0.00255852
0.5 0.0510338 0.0101213 374 0.0253917 0.00607917 0.0256421 0.00642497 0.0255169 0.00332153
0.6 0.0602026 0.0123201 374 0.0299316 0.00753645 0.030271 0.0079262 0.0301013 0.00411208
0.7 0.0691467 0.014667 374 0.0344057 0.00902667 0.0347409 0.00919909 0.0345733 0.00492732
0.8 0.0779857 0.0169363 374 0.0388166 0.0106105 0.0391691 0.0104785 0.0389929 0.00578438
0.9 0.086535 0.0193385 374 0.0430837 0.012181 0.0434512 0.0118049 0.0432675 0.00663822
1 0.0949883 0.0216391 374 0.0473238 0.0134811 0.0476645 0.0131255 0.0474941 0.00736525
1.1 0.103335 0.0239364 374 0.0514501 0.0149104 0.0518848 0.0148344 0.0516675 0.00815413
1.2 0.111812 0.0264042 374 0.0556978 0.0164455 0.0561145 0.0162358 0.0559061 0.00900072
1.3 0.12024 0.0290381 374 0.0599151 0.0179273 0.060325 0.0178682 0.0601201 0.00983142
1.4 0.128667 0.0317614 374 0.0641245 0.0195637 0.0645429 0.0195254 0.0643337 0.0107374
1.5 0.137231 0.0344767 374 0.0683317 0.021365 0.068899 0.0216441 0.0686153 0.0117263
1.6 0.145525 0.0370309 374 0.0724848 0.0229456 0.0730401 0.0232135 0.0727625 0.0126031
1.7 0.153985 0.0399174 374 0.0766412 0.0247903 0.0773437 0.0254601 0.0769924 0.0136225
1.8 0.162381 0.0426296 374 0.0809078 0.026582 0.0814735 0.026739 0.0811907 0.0146093
1.9 0.170755 0.0453705 374 0.0852409 0.0283643 0.0855144 0.0276121 0.0853776 0.0155951
2 0.178728 0.0484467 374 0.0892589 0.0302859 0.0894692 0.0293137 0.0893641 0.0166568
2.1 0.186849 0.0513502 374 0.0933629 0.0320379 0.0934858 0.0309618 0.0934243 0.0176344
2.2 0.195009 0.0541959 374 0.0974285 0.0337221 0.0975805 0.0329869 0.0975045 0.0185793
2.3 0.202799 0.0570526 374 0.101243 0.0348698 0.101556 0.0356062 0.101399 0.0192677
2.4 0.210812 0.0604316 374 0.105176 0.0364184 0.105636 0.0385948 0.105406 0.02018
2.5 0.218868 0.06365 374 0.109237 0.0382281 0.109631 0.0408101 0.109434 0.0212129
2.6 0.227255 0.0672376 374 0.113268 0.0401668 0.113987 0.0441906 0.113628 0.0223175
2.7 0.235219 0.0705118 374 0.117337 0.0421136 0.117882 0.0460821 0.117609 0.023416
2.8 0.243482 0.0739029 374 0.121407 0.0440522 0.122075 0.048802 0.121741 0.024514
2.9 0.251706 0.0773217 374 0.125492 0.04612 0.126214 0.051378 0.125853 0.0256782
3 0.25979 0.0802551 374 0.12958 0.0480319 0.13021 0.0532873 0.129895 0.0267479
3.1 0.268379 0.0840623 374 0.133815 0.0502607 0.134564 0.0562538 0.134189 0.0280054
3.2 0.276784 0.0874201 374 0.137813 0.0524826 0.138971 0.0596865 0.138392 0.0292484
3.3 0.285235 0.0905971 374 0.141761 0.0543185 0.143474 0.0635666 0.142618 0.0303068
3.4 0.293476 0.0936021 374 0.145946 0.0565497 0.14753 0.0654834 0.146738 0.0315403
3.5 0.301667 0.0971674 374 0.149698 0.0582452 0.151969 0.0698586 0.150834 0.0325432
3.6 0.30983 0.100894 374 0.153737 0.0606395 0.156093 0.072572 0.154915 0.0338769
3.7 0.317623 0.104721 374 0.157333 0.0628614 0.16029 0.0764823 0.158812 0.0351315
3.8 0.325423 0.108079 374 0.161125 0.0655154 0.164298 0.079365 0.162712 0.0365902
3.9 0.333283 0.111502 374 0.164983 0.0680189 0.1683 0.0818515 0.166641 0.0379596
4 0.341796 0.115017 374 0.169088 0.0703482 0.172708 0.0852355 0.170898 0.0392743
4.1 0.349858 0.118521 374 0.172862 0.0726001 0.176996 0.0888285 0.174929 0.0405397
4.2 0.357919 0.122287 374 0.176839 0.0744944 0.18108 0.0917804 0.178959 0.041636
4.3 0.366065 0.126197 374 0.180823 0.0770367 0.185243 0.0949175 0.183033 0.0430588
4.4 0.374222 0.129959 374 0.184663 0.0795796 0.189559 0.0986325 0.187111 0.0444827
4.5 0.381974 0.133595 374 0.188623 0.0820653 0.193351 0.100923 0.190987 0.0458671
4.6 0.389799 0.137765 374 0.1923 0.0848009 0.197499 0.104372 0.194899 0.0473735
4.7 0.397898 0.141442 374 0.196405 0.0877664 0.201493 0.107077 0.198949 0.0490147
4.8 0.406194 0.145588 374 0.200316 0.0903484 0.205878 0.110829 0.203097 0.0504617
4.9 0.41474 0.151004 374 0.204536 0.0934892 0.210204 0.115276 0.20737 0.052268
5 0.422586 0.155713 374 0.208234 0.0966705 0.214352 0.119549 0.211293 0.0540494
5.1 0.431109 0.160819 374 0.212475 0.100238 0.218634 0.123277 0.215555 0.0560332
5.2 0.439167 0.163776 374 0.216455 0.103029 0.222712 0.125432 0.219583 0.0575327
5.3 0.44716 0.167938 374 0.220277 0.106274 0.226882 0.129237 0.22358 0.0593297
5.4 0.455435 0.172399 374 0.224487 0.109266 0.230948 0.132312 0.227718 0.0610064
5.5 0.464229 0.177968 374 0.228553 0.112443 0.235676 0.137854 0.232114 0.0628382
5.6 0.472518 0.182927 374 0.232596 0.115432 0.239922 0.14171 0.236259 0.0645246
5.7 0.480368 0.186214 374 0.236267 0.117503 0.244101 0.145688 0.240184 0.0657305
5.8 0.488763 0.192353 374 0.240179 0.120599 0.248584 0.150939 0.244381 0.0675166
5.9 0.495812 0.196779 374 0.243604 0.123163 0.252208 0.154982 0.247906 0.0690039
6 0.504162 0.201369 374 0.247376 0.125799 0.256785 0.159889 0.252081 0.0705198
6.1 0.509861 0.20246 372 0.249244 0.125957 0.260616 0.165574 0.25493 0.0707433
6.2 0.518427 0.20781 372 0.253329 0.129091 0.265097 0.17022 0.259213 0.0725328
6.3 0.52646 0.21168 372 0.257284 0.131897 0.269176 0.17287 0.26323 0.0740658
6.4 0.534555 0.215642 373 0.261634 0.134534 0.272921 0.17592 0.267277 0.0756032
6.5 0.542887 0.221086 373 0.265845 0.138329 0.277042 0.17913 0.271444 0.0776815
6.6 0.550634 0.225955 373 0.269338 0.140802 0.281297 0.184641 0.275317 0.0791599
6.7 0.557969 0.23132 373 0.273141 0.143992 0.284828 0.188198 0.278985 0.0809738
6.8 0.56549 0.236457 373 0.276932 0.147684 0.288559 0.191473 0.282745 0.0830027
6.9 0.573459 0.242166 373 0.280539 0.151034 0.29292 0.196852 0.28673 0.0849129
7 0.581093 0.246546 373 0.284196 0.15382 0.296896 0.200724 0.290546 0.0864909
7.1 0.591085 0.251898 372 0.288793 0.15676 0.302292 0.206506 0.295543 0.0882129
7.2 0.599278 0.257561 371 0.292062 0.159698 0.307216 0.213463 0.299639 0.089937
7.3 0.606821 0.261902 371 0.295927 0.163439 0.310893 0.216111 0.30341 0.0919634
7.4 0.614796 0.267525 371 0.299569 0.165897 0.315226 0.222156 0.307398 0.0934752
7.5 0.622795 0.273144 371 0.302995 0.168893 0.319799 0.228118 0.311397 0.0952148
7.6 0.631932 0.279608 371 0.307735 0.172864 0.324197 0.232343 0.315966 0.0974572
7.7 0.641077 0.285873 371 0.312244 0.176017 0.328832 0.23841 0.320538 0.0993609
7.8 0.649098 0.291004 371 0.316552 0.179916 0.332546 0.241089 0.324549 0.101497
7.9 0.657517 0.296877 371 0.320606 0.182856 0.336911 0.246511 0.328759 0.103243
8 0.665193 0.30084 370 0.324078 0.185301 0.341115 0.250505 0.332597 0.104626
8.1 0.670566 0.306472 369 0.328087 0.189129 0.34248 0.249639 0.335283 0.106685
8.2 0.679065 0.31343 370 0.331016 0.192244 0.348049 0.258991 0.339533 0.108565
8.3 0.685465 0.319659 371 0.333964 0.195716 0.351501 0.26341 0.342733 0.110507
8.4 0.693235 0.325818 372 0.338768 0.199169 0.354467 0.265422 0.346617 0.112474
8.5 0.70269 0.330114 372 0.342707 0.201784 0.359983 0.271357 0.351345 0.113988
8.6 0.710717 0.338058 371 0.347126 0.205651 0.363591 0.275025 0.355359 0.11618
8.7 0.718963 0.345803 371 0.349001 0.20849 0.369962 0.28675 0.359481 0.117931
8.8 0.727711 0.352416 372 0.354227 0.213687 0.373483 0.289258 0.363855 0.120782
8.9 0.735145 0.357528 370 0.357121 0.214106 0.378023 0.295145 0.367572 0.121199
9 0.742708 0.363153 372 0.361776 0.220038 0.380932 0.296898 0.371354 0.124378
9.1 0.751332 0.369979 370 0.366884 0.223677 0.384448 0.30059 0.375666 0.126508
9.2 0.759547 0.375685 368 0.369649 0.223816 0.389898 0.308413 0.379773 0.126821
9.3 0.768339 0.380573 369 0.375798 0.22912 0.392541 0.307532 0.38417 0.129657
9.4 0.775821 0.387203 368 0.378138 0.231074 0.397683 0.315989 0.387911 0.130906
9.5 0.78181 0.395658 369 0.380766 0.235013 0.401044 0.32212 0.390905 0.133165
9.6 0.794005 0.400339 368 0.386363 0.237751 0.407642 0.329751 0.397002 0.13488
9.7 0.803153 0.406151 368 0.390576 0.241787 0.412576 0.334187 0.401576 0.137087
9.8 0.809657 0.411672 367 0.393327 0.243357 0.41633 0.339754 0.404829 0.13811
9.9 0.817554 0.418453 367 0.397269 0.247153 0.420286 0.344912 0.408777 0.140289
10 0.824813 0.423741 366 0.400435 0.250134 0.424379 0.348708 0.412407 0.141922
10.1 0.831741 0.428801 367 0.402932 0.253558 0.42881 0.355263 0.415871 0.143867
10.2 0.839986 0.433391 366 0.407158 0.255568 0.432827 0.359853 0.419993 0.145135
10.3 0.84699 0.437784 365 0.411268 0.258245 0.435722 0.361756 0.423495 0.146651
10.4 0.854572 0.446138 367 0.413678 0.262172 0.440894 0.370842 0.427286 0.148938
10.5 0.862078 0.454008 367 0.417413 0.265955 0.444665 0.377939 0.431039 0.151222
10.6 0.866136 0.446037 367 0.423633 0.275287 0.442503 0.357311 0.433068 0.155265
10.7 0.874499 0.452583 367 0.427634 0.278459 0.446865 0.3628 0.43725 0.157124
10.8 0.8825 0.456845 367 0.431626 0.280747 0.450875 0.366873 0.44125 0.158485
10.9 0.887538 0.460479 366 0.43309 0.281023 0.454448 0.37224 0.443769 0.158776
11 0.894988 0.463814 366 0.435755 0.280933 0.459233 0.37902 0.447494 0.158962
11.1 0.902083 0.473083 368 0.440301 0.286595 0.461782 0.383445 0.451041 0.162167
11.2 0.91143 0.475421 366 0.443464 0.289084 0.467966 0.389451 0.455715 0.163536
11.3 0.920738 0.483048 367 0.449355 0.293842 0.471383 0.392795 0.460369 0.166254
11.4 0.926873 0.488447 367 0.4535 0.296786 0.473373 0.39237 0.463437 0.167836
11.5 0.935349 0.493958 367 0.457375 0.300396 0.477975 0.397927 0.467675 0.169893
11.6 0.940921 0.496978 367 0.460335 0.304981 0.480586 0.399618 0.470461 0.172296
11.7 0.951454 0.501566 367 0.465046 0.31096 0.486407 0.403609 0.475727 0.175421
11.8 0.958185 0.508035 366 0.467368 0.315081 0.490817 0.409143 0.479092 0.177646
11.9 0.969882 0.512919 366 0.474209 0.320673 0.495672 0.410095 0.484941 0.18061
12 0.97654 0.516622 364 0.477212 0.323454 0.499328 0.412914 0.48827 0.182106
12.1 0.985669 0.524927 364 0.48209 0.327365 0.503579 0.419063 0.492835 0.184437
12.2 0.994061 0.530918 363 0.488083 0.331745 0.505978 0.417755 0.49703 0.18678
12.3 1.00372 0.534315 363 0.492649 0.332744 0.511075 0.422325 0.501862 0.187488
12.4 1.01173 0.540584 363 0.498201 0.339731 0.513525 0.420121 0.505863 0.191056
12.5 1.01805 0.54141 363 0.50124 0.340876 0.516813 0.420216 0.509027 0.191611
12.6 1.02886 0.545353 360 0.50838 0.343919 0.520483 0.419018 0.514432 0.19329
12.7 1.03528 0.551387 360 0.511257 0.345411 0.524019 0.425267 0.517638 0.194329
12.8 1.04145 0.55539 360 0.51419 0.347956 0.52726 0.429411 0.520725 0.195803
12.9 1.04895 0.561437 361 0.516566 0.351757 0.53238 0.437929 0.524473 0.197984
13 1.05712 0.569605 361 0.520178 0.356566 0.536945 0.44589 0.528562 0.200758
13.1 1.06021 0.571503 361 0.523261 0.360527 0.536949 0.438959 0.530105 0.202556
13.2 1.06663 0.580608 360 0.528563 0.364409 0.538065 0.438763 0.533314 0.204759
13.3 1.07674 0.588129 360 0.531157 0.367825 0.545584 0.453933 0.53837 0.206964
13.4 1.08419 0.589815 359 0.535483 0.371759 0.548704 0.453966 0.542093 0.209006
13.5 1.09118 0.598134 360 0.539404 0.375834 0.551777 0.455454 0.54559 0.211175
13.6 1.10262 0.605835 359 0.543756 0.38086 0.55886 0.467122 0.551308 0.21414
13.7 1.11173 0.608479 358 0.548642 0.385435 0.563085 0.466361 0.555864 0.216421
13.8 1.11517 0.614214 359 0.551247 0.391822 0.563927 0.463512 0.557587 0.219571
13.9 1.12432 0.624376 357 0.555081 0.396431 0.569244 0.472007 0.562162 0.222236
14 1.13535 0.628754 355 0.55982 0.40003 0.575535 0.477472 0.567677 0.224225
14.1 1.14304 0.636161 354 0.562687 0.403615 0.580351 0.482979 0.571519 0.226186
14.2 1.14585 0.640188 355 0.563972 0.407396 0.58188 0.483442 0.572926 0.228083
14.3 1.15433 0.647743 353 0.570209 0.413387 0.58412 0.481486 0.577164 0.231226
14.4 1.16407 0.656016 354 0.57598 0.420023 0.588092 0.482814 0.582036 0.234727
14.5 1.17354 0.662458 354 0.581794 0.427649 0.591748 0.483615 0.586771 0.238719
14.6 1.18345 0.669742 351 0.587577 0.434955 0.595872 0.485491 0.591724 0.242578
14.7 1.18672 0.677816 354 0.588966 0.441591 0.597752 0.489287 0.593359 0.246067
14.8 1.19819 0.686373 353 0.596226 0.445877 0.601961 0.491278 0.599094 0.248512
14.9 1.20401 0.695631 353 0.598379 0.451356 0.605626 0.49767 0.602003 0.251494
15 1.21093 0.701568 351 0.602025 0.456716 0.608902 0.501683 0.605464 0.254411
15.1 1.22224 0.709883 351 0.605273 0.466711 0.61697 0.512151 0.611122 0.259656
15.2 1.21566 0.687173 351 0.608946 0.47005 0.606716 0.452324 0.607831 0.259071
15.3 1.22618 0.695836 350 0.61351 0.474941 0.61267 0.461114 0.61309 0.261882
15.4 1.22818 0.703097 351 0.616395 0.479136 0.611785 0.460007 0.61409 0.264185
15.5 1.23429 0.710971 351 0.618655 0.48295 0.615632 0.465663 0.617143 0.266279
15.6 1.23906 0.715234 350 0.622736 0.486257 0.616325 0.461312 0.619531 0.267942
15.7 1.24678 0.725765 350 0.627432 0.493506 0.619352 0.465663 0.623392 0.27191
15.8 1.25859 0.732705 348 0.634652 0.500425 0.623943 0.464623 0.629297 0.275505
15.9 1.26687 0.73725 348 0.636836 0.501638 0.630031 0.476846 0.633433 0.276475
16 1.27396 0.743598 349 0.640076 0.506146 0.633887 0.481719 0.636981 0.278942
16.1 1.27992 0.745596 349 0.642563 0.508796 0.637353 0.484348 0.639958 0.280339
16.2 1.28776 0.751685 348 0.647447 0.51541 0.640309 0.486028 0.643878 0.283868
16.3 1.29671 0.754164 347 0.651842 0.519418 0.644866 0.488558 0.648354 0.285995
16.4 1.29821 0.764774 347 0.655 0.525877 0.643209 0.485135 0.649104 0.28938
16.5 1.30573 0.771441 346 0.659678 0.531114 0.64605 0.484471 0.652864 0.292096
16.6 1.31138 0.776481 346 0.66183 0.534834 0.649547 0.491517 0.655689 0.294227
16.7 1.32167 0.783843 346 0.665786 0.540739 0.655887 0.499373 0.660837 0.297426
16.8 1.32785 0.792018 346 0.669154 0.547404 0.658698 0.504563 0.663926 0.301066
16.9 1.33634 0.797805 346 0.674485 0.551633 0.661854 0.506053 0.66817 0.303409
17 1.33934 0.798673 346 0.677025 0.556591 0.662317 0.500172 0.669671 0.305731
17.1 1.35656 0.806271 346 0.683129 0.563728 0.673427 0.515213 0.678278 0.30974
17.2 1.36269 0.815327 345 0.685344 0.569351 0.677347 0.523762 0.681346 0.312881
17.3 1.37479 0.82324 344 0.692579 0.578427 0.682207 0.523395 0.687393 0.317566
17.4 1.37928 0.829689 345 0.695281 0.584783 0.683999 0.525063 0.68964 0.320893
17.5 1.38769 0.837079 344 0.70248 0.592242 0.685214 0.519156 0.693847 0.324732
17.6 1.39687 0.847701 343 0.707962 0.599322 0.68891 0.5258 0.698436 0.328736
17.7 1.40608 0.852559 344 0.710662 0.604521 0.695419 0.535291 0.70304 0.331569
17.8 1.41463 0.859436 344 0.714873 0.609622 0.699761 0.539066 0.707317 0.334309
17.9 1.41953 0.861129 344 0.718702 0.616256 0.700825 0.534975 0.709764 0.337607
18 1.42667 0.867985 343 0.724025 0.620032 0.70264 0.535566 0.713333 0.339767
18.1 1.43253 0.878565 341 0.727761 0.624122 0.704764 0.541107 0.716263 0.342203
18.2 1.44072 0.884179 341 0.730913 0.628083 0.709809 0.548455 0.720361 0.344435
18.3 1.44745 0.891622 341 0.734931 0.631657 0.712516 0.551156 0.723723 0.346451
18.4 1.45152 0.892588 340 0.732502 0.623496 0.719014 0.565192 0.725758 0.342498
18.5 1.46028 0.897933 340 0.737138 0.627979 0.723138 0.566874 0.730138 0.344865
18.6 1.47107 0.902023 339 0.742727 0.629876 0.728343 0.571574 0.735535 0.346087
18.7 1.47596 0.907433 340 0.744117 0.634303 0.731842 0.57435 0.73798 0.348306
18.8 1.48571 0.914426 339 0.748762 0.637378 0.736947 0.580531 0.742854 0.350137
18.9 1.50184 0.919292 339 0.754625 0.642358 0.74722 0.594466 0.750922 0.353064
19 1.50789 0.924008 339 0.756818 0.644702 0.751075 0.599529 0.753946 0.354393
19.1 1.51549 0.931861 340 0.762033 0.650994 0.753461 0.599864 0.757747 0.357744
19.2 1.52279 0.938579 340 0.766326 0.656853 0.756465 0.60091 0.761396 0.360815
19.3 1.53083 0.946636 338 0.769749 0.664375 0.761077 0.606346 0.765413 0.364783
19.4 1.54153 0.954132 338 0.775334 0.669953 0.766193 0.608852 0.770763 0.367737
19.5 1.54547 0.959984 339 0.776919 0.673723 0.768554 0.614865 0.772737 0.369885
19.6 1.55464 0.967552 339 0.782619 0.682618 0.77202 0.612563 0.77732 0.374363
19.7 1.55808 0.967919 338 0.779752 0.676431 0.77833 0.625475 0.779041 0.371342
19.8 1.57343 0.979543 339 0.792492 0.697458 0.780935 0.618556 0.786713 0.382164
19.9 1.57389 0.979721 339 0.786882 0.688832 0.787012 0.636224 0.786947 0.378008
20 1.5815 0.986798 338 0.790795 0.693061 0.790702 0.642632 0.790748 0.380476
20.1 1.58893 0.989702 337 0.793655 0.698664 0.795278 0.640253 0.794467 0.383039
20.2 1.59996 0.99426 338 0.797132 0.705607 0.802833 0.647958 0.799982 0.38665
20.3 1.61007 0.998986 336 0.805152 0.714992 0.804917 0.635738 0.805035 0.391087
20.4 1.6237 1.00595 335 0.812513 0.720963 0.811185 0.639399 0.811849 0.394339
20.5 1.61359 0.988287 334 0.802501 0.700591 0.811092 0.646262 0.806797 0.383855
20.6 1.62648 0.994841 333 0.809036 0.707477 0.817448 0.651409 0.813242 0.387582
20.7 1.64135 0.999817 331 0.816946 0.713696 0.824403 0.654831 0.820674 0.390934
20.8 1.64527 1.00733 333 0.818452 0.722137 0.826816 0.658666 0.822634 0.395298
20.9 1.65738 1.01865 331 0.826212 0.731084 0.831167 0.661851 0.828689 0.400167
21 1.66841 1.0253 331 0.831737 0.737659 0.836677 0.666539 0.834207 0.403703
21.1 1.68083 1.03038 330 0.83753 0.74328 0.843299 0.672278 0.840414 0.406762
21.2 1.69081 1.04025 329 0.844483 0.75181 0.846325 0.672642 0.845404 0.411306
21.3 1.69798 1.04685 329 0.847868 0.755403 0.850107 0.679691 0.848988 0.41345
21.4 1.70245 1.05171 329 0.850765 0.757347 0.851687 0.682367 0.851226 0.41465
21.5 1.7087 1.06187 328 0.851594 0.764633 0.85711 0.690988 0.854352 0.418447
21.6 1.71655 1.06883 328 0.855195 0.769035 0.861355 0.695295 0.858275 0.420834
21.7 1.72902 1.07536 327 0.861772 0.774701 0.86725 0.699105 0.864511 0.423913
21.8 1.73798 1.08606 327 0.865866 0.780512 0.872115 0.708989 0.86899 0.427293
21.9 1.74327 1.09045 327 0.868717 0.784514 0.874556 0.712693 0.871636 0.429517
22 1.73204 1.0512 327 0.866514 0.788865 0.865521 0.665989 0.866018 0.429673
22.1 1.73794 1.05624 327 0.869297 0.793828 0.868647 0.670704 0.868972 0.43238
22.2 1.75181 1.06473 326 0.876223 0.801481 0.875586 0.674716 0.875904 0.436418
22.3 1.75752 1.07179 326 0.878956 0.807556 0.878565 0.678923 0.878761 0.43966
22.4 1.76774 1.08337 324 0.881527 0.813287 0.886211 0.691377 0.883869 0.442839
22.5 1.77414 1.08938 324 0.883539 0.818239 0.890597 0.699641 0.887068 0.445594
22.6 1.78353 1.0982 323 0.887375 0.825432 0.896155 0.706379 0.891765 0.449432
22.7 1.78809 1.10368 322 0.888827 0.830292 0.899266 0.712856 0.894046 0.452096
22.8 1.79336 1.11338 322 0.891368 0.83628 0.901992 0.717296 0.89668 0.455314
22.9 1.80257 1.12301 321 0.897067 0.842427 0.905505 0.721976 0.901286 0.458782
23 1.81487 1.13147 320 0.903191 0.849949 0.911678 0.726491 0.907434 0.462778
23.1 1.81839 1.13562 321 0.904058 0.851442 0.914332 0.731669 0.909195 0.463682
23.2 1.83272 1.14311 320 0.91071 0.856728 0.922012 0.739753 0.916361 0.466686
23.3 1.83872 1.15115 320 0.914045 0.86308 0.924673 0.743862 0.919359 0.470125
23.4 1.84472 1.15795 320 0.916923 0.8685 0.927795 0.746394 0.922359 0.472953
23.5 1.85151 1.16463 320 0.919705 0.873196 0.931805 0.752991 0.925755 0.475572
23.6 1.86237 1.17215 320 0.925294 0.878292 0.937079 0.758806 0.931186 0.478449
23.7 1.86659 1.17655 321 0.929174 0.883086 0.937414 0.755423 0.933294 0.480898
23.8 1.87848 1.18332 322 0.939273 0.895062 0.939207 0.747955 0.93924 0.487037
23.9 1.88742 1.19387 322 0.943121 0.903749 0.944298 0.753555 0.94371 0.491594
24 1.8993 1.20155 319 0.947165 0.909296 0.95213 0.762824 0.949648 0.494607
24.1 1.90359 1.20853 321 0.950988 0.914343 0.952599 0.762315 0.951793 0.497325
24.2 1.91824 1.21496 320 0.958925 0.918303 0.959311 0.768398 0.959118 0.499707
24.3 1.93121 1.22337 319 0.96613 0.927896 0.965082 0.771173 0.965606 0.504745
24.4 1.94072 1.23199 318 0.970456 0.933527 0.970264 0.780854 0.97036 0.508015
24.5 1.94879 1.23953 319 0.97367 0.943202 0.975117 0.785029 0.974393 0.512965
24.6 1.95927 1.24254 316 0.972767 0.940173 0.986503 0.806209 0.979635 0.511774
24.7 1.96425 1.25264 315 0.970301 0.941299 0.993947 0.826588 0.982124 0.512794
24.8 1.96619 1.2457 313 0.965162 0.927697 1.00103 0.847177 0.983094 0.506335
24.9 1.97504 1.2534 313 0.969777 0.933866 1.00527 0.851972 0.987522 0.5097
25 1.98997 1.25559 312 0.977269 0.937232 1.0127 0.85633 0.994987 0.511611
25.1 2.00629 1.26391 313 0.986969 0.946165 1.01932 0.856759 1.00314 0.516283
25.2 2.01525 1.2717 312 0.991937 0.953871 1.02331 0.86074 1.00762 0.52041
25.3 2.02353 1.27934 312 0.996323 0.96168 1.02721 0.86499 1.01177 0.524573
25.4 2.03334 1.28984 312 1.00118 0.969321 1.03216 0.871883 1.01667 0.528758
25.5 2.03755 1.29725 311 1.00161 0.974198 1.03595 0.883455 1.01878 0.531616
25.6 2.04404 1.30353 311 1.0056 0.979503 1.03845 0.886239 1.02202 0.53451
25.7 2.04912 1.30577 311 1.0038 0.973471 1.04532 0.899475 1.02456 0.531672
25.8 2.05289 1.31673 308 1.00994 0.981715 1.04294 0.893599 1.02644 0.536004
25.9 2.06002 1.31913 309 1.01273 0.985556 1.04729 0.89921 1.03001 0.538128
26 2.07695 1.32214 309 1.01981 0.992544 1.05714 0.904474 1.03848 0.541719
26.1 2.08171 1.32436 306 1.031 0.99999 1.05071 0.867677 1.04086 0.544553
26.2 2.089 1.33059 306 1.03379 1.00646 1.05521 0.873477 1.0445 0.547985
26.3 2.09667 1.34079 306 1.03777 1.01585 1.05889 0.878089 1.04833 0.552948
26.4 2.10242 1.35065 307 1.04077 1.0246 1.06165 0.882033 1.05121 0.557549
26.5 2.11357 1.35827 307 1.04659 1.03247 1.06698 0.885439 1.05678 0.561692
26.6 2.12855 1.36782 305 1.05643 1.04174 1.07212 0.88639 1.06428 0.566676
26.7 2.12554 1.36986 303 1.0575 1.0453 1.06805 0.862886 1.06277 0.56753
26.8 2.13012 1.37644 304 1.05989 1.05077 1.07023 0.86743 1.06506 0.570519
26.9 2.146 1.38436 302 1.07014 1.05912 1.07586 0.865895 1.073 0.574916
27 2.15244 1.39222 303 1.07364 1.06607 1.0788 0.868338 1.07622 0.578553
27.1 2.16523 1.39805 302 1.07979 1.0726 1.08543 0.872204 1.08261 0.581993
27.2 2.16612 1.40518 303 1.08207 1.07739 1.08405 0.86931 1.08306 0.584474
27.3 2.17915 1.41435 302 1.09089 1.08474 1.08826 0.86767 1.08957 0.588368
27.4 2.18504 1.42275 301 1.09521 1.08998 1.08983 0.87053 1.09252 0.591322
27.5 2.19711 1.43265 300 1.10075 1.09771 1.09636 0.876603 1.09856 0.595438
27.6 2.2115 1.43797 300 1.10624 1.10759 1.10527 0.879923 1.10575 0.60033
27.7 2.21923 1.44555 299 1.11263 1.11587 1.1066 0.873514 1.10962 0.604471
27.8 2.22808 1.46346 302 1.1172 1.12419 1.11088 0.879134 1.11404 0.608944
27.9 2.23568 1.47265 301 1.12515 1.13239 1.11053 0.871437 1.11784 0.613196
28 2.24405 1.48055 301 1.12984 1.14135 1.11421 0.871286 1.12203 0.617741
28.1 2.24897 1.49368 302 1.13037 1.15081 1.1186 0.883813 1.12448 0.622864
28.2 2.24954 1.49574 301 1.12765 1.15385 1.12189 0.897141 1.12477 0.624683
28.3 2.26375 1.50329 300 1.13355 1.16093 1.1302 0.906042 1.13187 0.628538
28.4 2.27235 1.5122 300 1.13825 1.16841 1.1341 0.907115 1.13618 0.632385
28.5 2.27901 1.52592 299 1.13739 1.17376 1.14162 0.923768 1.13951 0.635389
28.6 2.2855 1.53477 299 1.14025 1.18095 1.14526 0.930271 1.14275 0.639278
28.7 2.29536 1.54401 299 1.1467 1.1942 1.14866 0.929403 1.14768 0.646059
28.8 2.30997 1.55419 298 1.1529 1.20519 1.15706 0.934018 1.15498 0.651649
28.9 2.31847 1.56215 298 1.15632 1.21119 1.16215 0.941166 1.15923 0.654919
29 2.32886 1.572 299 1.16088 1.22167 1.16798 0.946859 1.16443 0.660379
29.1 2.33923 1.58417 299 1.166 1.22726 1.17323 0.956097 1.16961 0.663652
29.2 2.34143 1.59091 298 1.17233 1.23762 1.16909 0.939786 1.17071 0.668656
29.3 2.35152 1.602 298 1.17851 1.24533 1.17301 0.94356 1.17576 0.672859
29.4 2.36167 1.61571 296 1.18598 1.26012 1.17568 0.94123 1.18083 0.680447
29.5 2.37044 1.62245 296 1.19179 1.27067 1.17865 0.935812 1.18522 0.685628
29.6 2.38365 1.62832 295 1.19711 1.27725 1.18655 0.944221 1.19183 0.689192
29.7 2.39891 1.63079 294 1.20459 1.28248 1.19432 0.948665 1.19946 0.692025
29.8 2.3958 1.63628 294 1.20169 1.28566 1.19411 0.95377 1.1979 0.693702
29.9 2.41066 1.64649 294 1.21165 1.29624 1.19901 0.948237 1.20533 0.69904
30 2.42801 1.66134 292 1.22425 1.31176 1.20376 0.941445 1.21401 0.706976
30.1 2.42897 1.66784 291 1.2213 1.31563 1.20767 0.960927 1.21448 0.709466
30.2 2.44661 1.67268 291 1.23272 1.32302 1.21389 0.953386 1.2233 0.713122
30.3 2.44239 1.67561 291 1.22843 1.32427 1.21395 0.963667 1.22119 0.713989
30.4 2.45625 1.68239 292 1.23755 1.33178 1.2187 0.957599 1.22812 0.717724
30.5 2.45928 1.6948 293 1.24119 1.34557 1.21808 0.954774 1.22964 0.724757
30.6 2.46515 1.70835 291 1.24107 1.35996 1.22409 0.971663 1.23258 0.732419
30.7 2.49082 1.71973 289 1.25332 1.37095 1.23749 0.97662 1.24541 0.738107
30.8 2.48355 1.7291 287 1.25181 1.38415 1.23174 0.976599 1.24178 0.74498
30.9 2.49501 1.73689 288 1.25972 1.39195 1.23529 0.973425 1.2475 0.749012
31 2.49001 1.74536 288 1.2563 1.39926 1.23371 0.979153 1.24501 0.752835
31.1 2.52406 1.76788 287 1.27561 1.41729 1.24845 0.981522 1.26203 0.762294
31.2 2.53481 1.78183 287 1.28037 1.43161 1.25444 0.988413 1.26741 0.769735
31.3 2.52635 1.77419 286 1.28158 1.43535 1.24477 0.96182 1.26317 0.770961
31.4 2.53536 1.79209 286 1.28471 1.4499 1.25065 0.977696 1.26768 0.778865
31.5 2.54577 1.79908 285 1.29072 1.45492 1.25506 0.97986 1.27289 0.7816
31.6 2.55049 1.80951 285 1.29396 1.46471 1.25654 0.980518 1.27525 0.786647
31.7 2.55995 1.82517 285 1.30013 1.47791 1.25983 0.982406 1.27998 0.793542
31.8 2.57057 1.84465 287 1.29722 1.48199 1.27335 1.03875 1.28528 0.797393
31.9 2.58816 1.86024 286 1.30892 1.49939 1.27924 1.03774 1.29408 0.806423
32 2.58944 1.86213 286 1.31098 1.49996 1.27846 1.03438 1.29472 0.806719
32.1 2.58934 1.86577 287 1.313 1.50801 1.27634 1.01947 1.29467 0.810251
32.2 2.60105 1.87515 288 1.32275 1.51693 1.2783 1.00619 1.30052 0.814554
32.3 2.62431 1.89863 289 1.32207 1.52811 1.30225 1.08825 1.31216 0.822779
32.4 2.64138 1.91507 288 1.33177 1.54222 1.30961 1.08919 1.32069 0.830033
32.5 2.63959 1.91806 289 1.33098 1.54172 1.30861 1.08796 1.31979 0.829732
32.6 2.64375 1.93765 290 1.33334 1.55322 1.31041 1.10891 1.32188 0.836601
32.7 2.64436 1.94243 291 1.33358 1.54896 1.31077 1.11818 1.32218 0.834942
32.8 2.64411 1.93479 291 1.33557 1.55032 1.30853 1.09892 1.32205 0.834892
32.9 2.65165 1.94551 291 1.33866 1.55594 1.31299 1.10905 1.32582 0.838143
33 2.65423 1.94996 288 1.35115 1.55904 1.30308 1.06317 1.32712 0.838755
33.1 2.66189 1.95387 289 1.34951 1.562 1.31238 1.08176 1.33094 0.840495
33.2 2.66964 1.95627 286 1.34579 1.56103 1.32385 1.09623 1.33482 0.839806
33.3 2.64914 1.94595 284 1.32901 1.55732 1.32013 1.11828 1.32457 0.838274
33.4 2.64726 1.94184 282 1.31547 1.5376 1.33179 1.18183 1.32363 0.830244
33.5 2.6643 1.96068 285 1.32701 1.55927 1.33729 1.18015 1.33215 0.841346
33.6 2.67139 1.97643 283 1.32589 1.56672 1.3455 1.19992 1.33569 0.845568
33.7 2.6761 1.96638 282 1.31945 1.55757 1.35665 1.22057 1.33805 0.841056
33.8 2.68615 1.97762 280 1.32251 1.57117 1.36364 1.23098 1.34308 0.848184
33.9 2.69561 1.98643 280 1.32585 1.58015 1.36975 1.24034 1.3478 0.85301
34 2.70697 2.00942 281 1.33985 1.60672 1.36712 1.22603 1.35348 0.8665
34.1 2.71977 2.01984 280 1.34762 1.62102 1.37215 1.22711 1.35989 0.873867
34.2 2.72734 2.03087 281 1.3483 1.63203 1.37904 1.23804 1.36367 0.879587
34.3 2.73661 2.04176 280 1.35323 1.6418 1.38338 1.25015 1.3683 0.885157
34.4 2.75095 2.05149 279 1.36481 1.65397 1.38614 1.24215 1.37547 0.891325
34.5 2.76801 2.0573 278 1.37338 1.66656 1.39463 1.24912 1.384 0.897995
34.6 2.7714 2.06234 278 1.37635 1.67622 1.39504 1.24358 1.3857 0.902675
34.7 2.77107 2.06865 277 1.38132 1.68605 1.38975 1.22924 1.38553 0.90744
34.8 2.7805 2.07916 276 1.38847 1.69505 1.39204 1.22956 1.39025 0.91225
34.9 2.78946 2.09576 276 1.39457 1.71283 1.3949 1.22809 1.39473 0.921255
35 2.79683 2.09783 276 1.39665 1.71118 1.40018 1.24026 1.39841 0.920883
35.1 2.81114 2.10173 275 1.40084 1.7159 1.41031 1.25008 1.40557 0.923405
35.2 2.83035 2.12463 276 1.40803 1.72873 1.42232 1.26731 1.41518 0.930448
35.3 2.82901 2.13108 277 1.40693 1.73275 1.42208 1.27796 1.41451 0.932977
35.4 2.84049 2.13489 277 1.41323 1.73502 1.42726 1.28155 1.42024 0.934366
35.5 2.84766 2.14348 277 1.41355 1.732 1.43411 1.30451 1.42383 0.933699
35.6 2.83421 2.13872 277 1.39559 1.7169 1.43861 1.33879 1.4171 0.926707
35.7 2.86956 2.1605 277 1.4245 1.74998 1.44506 1.31643 1.43478 0.943322
35.8 2.86383 2.16001 278 1.41908 1.74747 1.44475 1.32025 1.43191 0.941973
35.9 2.8744 2.17263 278 1.42328 1.75474 1.45112 1.33725 1.4372 0.946395
36 2.88318 2.18009 278 1.42891 1.76128 1.45426 1.33677 1.44159 0.949777
36.1 2.89697 2.19506 277 1.43907 1.77648 1.4579 1.33663 1.44849 0.957746
36.2 2.90714 2.20662 276 1.44814 1.78308 1.459 1.33666 1.45357 0.961504
36.3 2.9115 2.2076 276 1.44963 1.78638 1.46186 1.33848 1.45575 0.963172
36.4 2.91726 2.21647 276 1.45536 1.79823 1.46189 1.33089 1.45863 0.969021
36.5 2.91885 2.22881 275 1.46496 1.80733 1.45389 1.30602 1.45943 0.97329
36.6 2.92421 2.23735 275 1.46883 1.81599 1.45539 1.30683 1.46211 0.977803
36.7 2.9309 2.24527 275 1.47231 1.81884 1.45859 1.31629 1.46545 0.979739
36.8 2.93851 2.25206 275 1.47618 1.8279 1.46233 1.3186 1.46926 0.984399
36.9 2.94519 2.25594 275 1.48113 1.83179 1.46407 1.31558 1.4726 0.986375
37 2.95921 2.27026 273 1.48774 1.84083 1.47147 1.3265 1.47961 0.991423
37.1 2.9729 2.28628 272 1.49365 1.8557 1.47925 1.33229 1.48645 0.999053
37.2 2.98158 2.29727 271 1.49568 1.86495 1.4859 1.34346 1.49079 1.00399
37.3 2.98535 2.30215 272 1.49736 1.86779 1.48799 1.34603 1.49267 1.00553
37.4 2.96364 2.28385 271 1.49378 1.87206 1.46986 1.26893 1.48182 1.00451
37.5 2.9649 2.29429 271 1.49602 1.8814 1.46888 1.26643 1.48245 1.00924
37.6 2.97071 2.2972 271 1.49936 1.88462 1.47135 1.26682 1.48535 1.01093
37.7 2.97947 2.30948 271 1.50424 1.89562 1.47523 1.27129 1.48974 1.01672
37.8 2.99746 2.3231 270 1.51506 1.91198 1.4824 1.27266 1.49873 1.0252
37.9 3.01116 2.33409 269 1.52159 1.92485 1.48957 1.27459 1.50558 1.03171
38 3.01775 2.34087 270 1.5254 1.9325 1.49234 1.27205 1.50887 1.03547
38.1 3.0284 2.3577 270 1.53149 1.94728 1.49691 1.27824 1.5142 1.04327
38.2 3.03649 2.3583 269 1.53446 1.94606 1.50202 1.28202 1.51824 1.04273
38.3 3.04288 2.36115 269 1.53954 1.95359 1.50334 1.27557 1.52144 1.04641
38.4 3.05593 2.37163 268 1.54299 1.95944 1.51294 1.29191 1.52797 1.0498
38.5 3.06037 2.38618 267 1.5398 1.97153 1.52058 1.31206 1.53019 1.05623
38.6 3.06501 2.37837 267 1.54174 1.9666 1.52327 1.30928 1.53251 1.05358
38.7 3.06048 2.38202 266 1.54847 1.97578 1.51201 1.26703 1.53024 1.05709
38.8 3.04172 2.35115 265 1.5212 1.92056 1.52053 1.31991 1.52086 1.03003
38.9 3.0254 2.34278 265 1.51655 1.93067 1.50886 1.28848 1.5127 1.03386
39 3.02844 2.34505 263 1.51395 1.93306 1.5145 1.30274 1.51422 1.0353
39.1 3.03313 2.35557 263 1.51832 1.94163 1.51481 1.30006 1.51656 1.03969
39.2 3.04245 2.37014 263 1.5223 1.95453 1.52015 1.31046 1.52123 1.0466
39.3 3.05487 2.36626 262 1.52969 1.95798 1.52518 1.30535 1.52744 1.04821
39.4 3.05051 2.3687 263 1.52471 1.95554 1.52579 1.31979 1.52525 1.0474
39.5 3.07035 2.38569 262 1.53601 1.97344 1.53434 1.32069 1.53517 1.05657
39.6 3.08251 2.40663 262 1.54469 1.99289 1.53781 1.31993 1.54125 1.06658
39.7 3.09 2.41756 261 1.55482 2.00242 1.53517 1.30458 1.545 1.07133
39.8 3.09989 2.42315 261 1.55965 2.00745 1.54024 1.31114 1.54995 1.07417
39.9 3.0963 2.42598 262 1.55845 2.00493 1.53786 1.31409 1.54815 1.07314
40 3.10231 2.43004 262 1.56085 2.00761 1.54145 1.32117 1.55115 1.07477
40.1 3.11027 2.43599 262 1.56628 2.0166 1.54399 1.32102 1.55514 1.07944
40.2 3.11446 2.44009 262 1.57054 2.0222 1.54392 1.31832 1.55723 1.08236
40.3 3.14104 2.44422 260 1.58389 2.03067 1.55715 1.32281 1.57052 1.08685
40.4 3.14629 2.44835 260 1.58751 2.03627 1.55878 1.32632 1.57314 1.08996
40.5 3.15074 2.44945 260 1.58841 2.03516 1.56233 1.33293 1.57537 1.08958
40.6 3.16595 2.45157 259 1.59607 2.04257 1.56987 1.3312 1.58297 1.09321
40.7 3.17717 2.45854 258 1.6048 2.04817 1.57237 1.33208 1.58858 1.09645
40.8 3.1759 2.45954 258 1.60619 2.05247 1.56971 1.32392 1.58795 1.09843
40.9 3.18787 2.46709 257 1.61541 2.06004 1.57247 1.32534 1.59394 1.10269
41 3.20908 2.48296 258 1.6211 2.06011 1.58798 1.35046 1.60454 1.10343
41.1 3.19698 2.47546 257 1.61599 2.06127 1.58098 1.34653 1.59849 1.10391
41.2 3.2028 2.48677 257 1.6182 2.07075 1.5846 1.35101 1.6014 1.1088
41.3 3.20483 2.48691 257 1.6179 2.0703 1.58693 1.3614 1.60242 1.10895
41.4 3.21457 2.50258 257 1.62108 2.08146 1.59348 1.37438 1.60728 1.115
41.5 3.21789 2.50675 257 1.62173 2.08641 1.59616 1.37335 1.60895 1.1173
41.6 3.22581 2.52135 257 1.62694 2.10696 1.59887 1.37525 1.6129 1.12783
41.7 3.23687 2.53474 256 1.62687 2.12038 1.61 1.39245 1.61844 1.13475
41.8 3.24655 2.5442 256 1.63219 2.13435 1.61436 1.39723 1.62327 1.14205
41.9 3.24934 2.54831 256 1.6322 2.13861 1.61714 1.39704 1.62467 1.14401
42 3.25196 2.55457 256 1.63691 2.15043 1.61504 1.39117 1.62598 1.15003
42.1 3.25975 2.56193 256 1.63967 2.16346 1.62008 1.40333 1.62988 1.15704
42.2 3.27134 2.56176 255 1.64764 2.16658 1.6237 1.40293 1.63567 1.15884
42.3 3.2773 2.5778 256 1.64764 2.18246 1.62966 1.41737 1.63865 1.16717
42.4 3.25521 2.5449 254 1.61877 2.10938 1.63644 1.4659 1.62761 1.13106
42.5 3.24573 2.57046 254 1.62542 2.13613 1.62031 1.42767 1.62287 1.14377
42.6 3.28553 2.62426 254 1.66385 2.22022 1.62168 1.3879 1.64276 1.186
42.7 3.29602 2.63789 255 1.66833 2.2321 1.62768 1.39413 1.64801 1.19217
42.8 3.30544 2.65756 254 1.67043 2.25081 1.63501 1.40724 1.65272 1.20189
42.9 3.31901 2.6753 253 1.67691 2.27063 1.6421 1.40804 1.6595 1.21181
43 3.3239 2.68471 255 1.68597 2.28069 1.63793 1.39366 1.66195 1.21691
43.1 3.29818 2.62442 252 1.65329 2.21193 1.64489 1.44926 1.64909 1.18301
43.2 3.29027 2.62237 251 1.65722 2.21496 1.63305 1.41551 1.64513 1.1837
43.3 3.25361 2.55906 251 1.61699 2.11395 1.63663 1.4661 1.62681 1.13324
43.4 3.25575 2.56311 251 1.61966 2.11768 1.63609 1.46594 1.62787 1.13529
43.5 3.26584 2.57823 250 1.62097 2.12703 1.64486 1.48226 1.63292 1.1404
43.6 3.27657 2.59474 250 1.62693 2.14063 1.64965 1.488 1.63829 1.14757
43.7 3.29019 2.59713 252 1.64347 2.1511 1.64672 1.46973 1.64509 1.15298
43.8 3.29818 2.60614 251 1.64268 2.15153 1.6555 1.489 1.64909 1.15365
43.9 3.30787 2.61622 249 1.64162 2.15928 1.66625 1.50403 1.65393 1.15763
44 3.31307 2.61803 249 1.64541 2.16212 1.66766 1.50392 1.65653 1.15918
44.1 3.32 2.63439 248 1.64129 2.17204 1.67871 1.5234 1.66 1.16429
44.2 3.33032 2.64595 248 1.65614 2.18741 1.67418 1.50696 1.66516 1.17223
44.3 3.34232 2.6509 250 1.66916 2.19136 1.67315 1.49695 1.67116 1.1745
44.4 3.34973 2.67571 247 1.66568 2.20689 1.68406 1.52378 1.67487 1.18285
44.5 3.3594 2.69336 247 1.67291 2.22978 1.68649 1.52423 1.6797 1.1946
44.6 3.37553 2.70433 246 1.68519 2.24075 1.69034 1.52424 1.68776 1.20057
44.7 3.37891 2.69652 247 1.68865 2.229 1.69026 1.5231 1.68946 1.19485
44.8 3.3852 2.70364 247 1.69093 2.23614 1.69428 1.52417 1.6926 1.19837
44.9 3.39096 2.7137 246 1.68817 2.23741 1.70278 1.55095 1.69548 1.19977
45 3.4156 2.7108 246 1.70454 2.23904 1.71106 1.54357 1.7078 1.20066
45.1 3.42597 2.73107 244 1.71158 2.25322 1.71439 1.55202 1.71299 1.20841
45.2 3.43144 2.73786 244 1.70585 2.25807 1.72559 1.57408 1.71572 1.21102
45.3 3.43476 2.73992 244 1.70582 2.25751 1.72895 1.57939 1.71738 1.21083
45.4 3.44146 2.74084 244 1.70651 2.25 1.73495 1.59876 1.72073 1.2078
45.5 3.44973 2.75126 244 1.71067 2.25885 1.73905 1.60516 1.72486 1.21257
45.6 3.46496 2.75849 243 1.71629 2.26217 1.74867 1.61688 1.73248 1.21462
45.7 3.46973 2.76534 243 1.71729 2.26117 1.75243 1.62641 1.73486 1.21448
45.8 3.48058 2.77599 243 1.72161 2.26731 1.75897 1.63734 1.74029 1.218
45.9 3.50064 2.78377 242 1.73167 2.27443 1.76897 1.64737 1.75032 1.2221
46 3.50894 2.78849 243 1.73855 2.27254 1.77039 1.65578 1.75447 1.22191
46.1 3.53114 2.80538 241 1.74852 2.29712 1.78262 1.66472 1.76557 1.23455
46.2 3.53378 2.80709 241 1.74601 2.29196 1.78777 1.67495 1.76689 1.23208
46.3 3.54453 2.81518 241 1.74733 2.29036 1.79721 1.69889 1.77227 1.23211
46.4 3.55545 2.8205 242 1.75883 2.29667 1.79662 1.68852 1.77773 1.23538
46.5 3.56167 2.82584 241 1.75825 2.29055 1.80342 1.71051 1.78083 1.23309
46.6 3.56997 2.83928 240 1.75547 2.30226 1.8145 1.72662 1.78498 1.23904
46.7 3.59314 2.85597 238 1.77107 2.315 1.82207 1.73159 1.79657 1.24611
46.8 3.56949 2.85153 238 1.74429 2.28536 1.8252 1.76867 1.78474 1.23167
46.9 3.57767 2.87098 237 1.743 2.29788 1.83467 1.79388 1.78883 1.23872
47 3.58781 2.88489 237 1.74675 2.30433 1.84105 1.80572 1.7939 1.24245
47.1 3.59809 2.89498 237 1.75152 2.31167 1.84656 1.80983 1.79904 1.24629
47.2 3.55872 2.88359 235 1.715 2.31219 1.84372 1.84743 1.77936 1.24688
47.3 3.56483 2.8866 236 1.72464 2.32078 1.84019 1.83801 1.78241 1.25135
47.4 3.57432 2.89705 236 1.72849 2.32611 1.84583 1.85111 1.78716 1.25464
47.5 3.59363 2.90775 235 1.73493 2.33534 1.8587 1.86466 1.79681 1.25963
47.6 3.603 2.91285 235 1.74025 2.34389 1.86276 1.86237 1.8015 1.26383
47.7 3.61421 2.93083 234 1.74519 2.35618 1.86902 1.8781 1.8071 1.27077
47.8 3.62515 2.94424 234 1.75092 2.37004 1.87423 1.88167 1.81257 1.27791
47.9 3.62958 2.96449 234 1.7511 2.38237 1.87848 1.89159 1.81479 1.28441
48 3.66113 2.97237 234 1.76984 2.39048 1.89129 1.89423 1.83057 1.28887
48.1 3.66588 2.98328 234 1.77023 2.40277 1.89565 1.90004 1.83294 1.29512
48.2 3.67073 2.99105 233 1.76448 2.40975 1.90626 1.91804 1.83537 1.29874
48.3 3.69525 3.00371 231 1.78484 2.4188 1.91041 1.91314 1.84763 1.30382
48.4 3.66094 2.9812 229 1.76092 2.41517 1.90002 1.92351 1.83047 1.30192
48.5 3.67003 2.99519 229 1.76738 2.42953 1.90265 1.92174 1.83501 1.30919
48.6 3.69104 3.01466 228 1.77559 2.44542 1.91545 1.93703 1.84552 1.31771
48.7 3.70119 3.02669 228 1.77949 2.45845 1.92171 1.94391 1.8506 1.32447
48.8 3.69356 3.03822 227 1.77622 2.47519 1.91735 1.94735 1.84678 1.33311
48.9 3.73303 3.05298 229 1.79729 2.47949 1.93575 1.9541 1.86652 1.33571
49 3.73373 3.06124 229 1.7994 2.4917 1.93433 1.951 1.86686 1.34183
49.1 3.74453 3.0798 228 1.80991 2.50869 1.93462 1.95161 1.87227 1.35089
49.2 3.75068 3.08593 228 1.81206 2.51677 1.93862 1.95521 1.87534 1.35502
49.3 3.74065 3.09301 229 1.80486 2.52003 1.93578 1.96444 1.87032 1.35696
49.4 3.76456 3.10043 228 1.81599 2.52962 1.94857 1.97275 1.88228 1.36209
49.5 3.75758 3.09949 228 1.8205 2.53653 1.93708 1.96067 1.87879 1.36573
49.6 3.76364 3.10452 228 1.82364 2.54056 1.94 1.96665 1.88182 1.36809
49.7 3.77009 3.12486 227 1.81718 2.55396 1.95291 1.99542 1.88504 1.37536
49.8 3.8087 3.1402 227 1.83454 2.56633 1.97416 2.00852 1.90435 1.382
49.9 3.8191 3.14628 227 1.83878 2.57329 1.98032 2.01583 1.90955 1.38577
50 3.82013 3.15418 227 1.83917 2.58286 1.98096 2.01708 1.91007 1.39061
50.1 3.83971 3.1799 226 1.84989 2.59527 1.98982 2.03958 1.91986 1.39815
50.2 3.83826 3.18334 227 1.84387 2.59935 1.99439 2.0499 1.91913 1.40022
50.3 3.84275 3.19119 227 1.84787 2.60756 1.99488 2.04966 1.92138 1.40449
50.4 3.85879 3.20245 227 1.85402 2.61816 2.00477 2.05909 1.9294 1.41009
50.5 3.86741 3.22141 227 1.86185 2.63775 2.00555 2.05819 1.9337 1.42019
50.6 3.87835 3.22918 227 1.86451 2.64262 2.01384 2.07453 1.93917 1.42323
50.7 3.88836 3.238 227 1.87074 2.65104 2.01761 2.07751 1.94418 1.42772
50.8 3.88686 3.25512 226 1.86855 2.66669 2.01832 2.09134 1.94343 1.43618
50.9 3.90793 3.27422 225 1.88282 2.68289 2.02511 2.09373 1.95397 1.44477
51 3.90095 3.27195 226 1.87386 2.68365 2.02709 2.10303 1.95047 1.44511
51.1 3.91953 3.29383 226 1.88606 2.70096 2.03348 2.10643 1.95977 1.45423
51.2 3.93435 3.30417 225 1.89293 2.71249 2.04142 2.11608 1.96717 1.46046
51.3 3.94058 3.31533 226 1.8965 2.71967 2.04408 2.11905 1.97029 1.46425
51.4 3.92777 3.32797 226 1.88775 2.73004 2.04001 2.13157 1.96388 1.46992
51.5 3.93772 3.34037 226 1.89105 2.73781 2.04667 2.14435 1.96886 1.47434
51.6 3.95386 3.34831 226 1.89789 2.74646 2.05597 2.15418 1.97693 1.47906
51.7 3.96068 3.35473 226 1.90005 2.75426 2.06063 2.16111 1.98034 1.48321
51.8 3.98025 3.36582 227 1.91054 2.75817 2.06971 2.16662 1.99013 1.48551
51.9 3.9904 3.38072 227 1.91438 2.769 2.07602 2.17435 1.9952 1.49121
52 3.99277 3.39992 226 1.91308 2.78685 2.07969 2.19097 1.99638 1.50082
52.1 4.00143 3.40989 225 1.91114 2.79636 2.09029 2.20966 2.00071 1.50597
52.2 4.00827 3.42423 224 1.91184 2.8074 2.09642 2.22713 2.00413 1.5122
52.3 4.0185 3.43504 224 1.91607 2.8171 2.10243 2.23581 2.00925 1.51743
52.4 4.03249 3.43233 225 1.92777 2.81898 2.10472 2.21553 2.01625 1.51766
52.5 4.03399 3.45078 223 1.93104 2.83703 2.10295 2.22201 2.017 1.52731
52.6 4.05479 3.46642 224 1.94015 2.84277 2.11465 2.24395 2.0274 1.53125
52.7 4.07286 3.46765 223 1.94636 2.84568 2.1265 2.25738 2.03643 1.53314
52.8 4.0722 3.45565 224 1.94567 2.84488 2.12653 2.2412 2.0361 1.53178
52.9 4.0796 3.47216 222 1.9472 2.86379 2.1324 2.25513 2.0398 1.54179
53 4.09983 3.47783 223 1.96003 2.87194 2.1398 2.25109 2.04992 1.54587
53.1 4.1101 3.48628 223 1.96425 2.87881 2.14585 2.25777 2.05505 1.54957
53.2 4.07661 3.45046 222 1.97355 2.88852 2.10306 2.10703 2.0383 1.54871
53.3 4.09796 3.45284 221 1.98073 2.89164 2.11723 2.12241 2.04898 1.55072
53.4 4.09729 3.44782 222 1.98066 2.88594 2.11663 2.12427 2.04864 1.548
53.5 4.10467 3.46735 220 1.97822 2.9028 2.12644 2.14866 2.05233 1.55714
53.6 4.10566 3.46605 221 1.97882 2.89795 2.12684 2.14892 2.05283 1.55474
53.7 4.1299 3.47113 223 1.99483 2.90122 2.13506 2.1422 2.06495 1.55637
53.8 4.13636 3.48152 223 1.99657 2.909 2.13979 2.15091 2.06818 1.56058
53.9 4.145 3.48255 223 1.99905 2.89949 2.14594 2.163 2.0725 1.55629
54 4.17336 3.50244 221 2.01026 2.91513 2.1631 2.18514 2.08668 1.56498
54.1 4.16579 3.5072 223 2.00623 2.91807 2.15956 2.1844 2.08289 1.5664
54.2 4.17255 3.50603 223 2.00684 2.91088 2.16571 2.20046 2.08627 1.5634
54.3 4.18089 3.5211 223 2.00775 2.9173 2.17315 2.21642 2.09045 1.56715
54.4 4.19141 3.52935 223 2.01332 2.92413 2.17809 2.22168 2.09571 1.57088
54.5 4.20949 3.54316 223 2.02049 2.92919 2.189 2.23716 2.10474 1.57405
54.6 4.22654 3.54632 222 2.02876 2.93621 2.19778 2.24338 2.11327 1.57785
54.7 4.23633 3.56014 222 2.03142 2.94339 2.20491 2.25619 2.11816 1.58191
54.8 4.23935 3.56104 222 2.03154 2.94557 2.20781 2.26227 2.11967 1.58319
54.9 4.28054 3.57109 220 2.04817 2.96187 2.23237 2.27518 2.14027 1.59156
55 4.25697 3.5851 221 2.05003 2.96075 2.20694 2.24648 2.12849 1.59089
55.1 4.29499 3.60363 219 2.07002 2.98279 2.22496 2.25546 2.14749 1.60245
55.2 4.28525 3.61847 219 2.06992 2.9864 2.21533 2.25136 2.14262 1.60455
55.3 4.30381 3.64536 217 2.07692 3.00595 2.22689 2.27283 2.15191 1.61526
55.4 4.34051 3.64431 217 2.095 3.00836 2.24551 2.27651 2.17026 1.61658
55.5 4.36328 3.6568 216 2.1053 3.02183 2.25798 2.28708 2.18164 1.62375
55.6 4.35227 3.65926 217 2.09748 3.02294 2.25479 2.2921 2.17614 1.62436
55.7 4.3256 3.67419 217 2.08206 3.02649 2.24354 2.30299 2.1628 1.62658
55.8 4.3352 3.68891 217 2.08887 3.03772 2.24633 2.30741 2.1676 1.63264
55.9 4.35137 3.69169 218 2.09981 3.03814 2.25157 2.30283 2.17569 1.63286
56 4.3685 3.70384 216 2.10769 3.0523 2.26082 2.31578 2.18425 1.64057
56.1 4.37903 3.71534 216 2.11294 3.05653 2.26609 2.32463 2.18952 1.64316
56.2 4.38498 3.72445 216 2.11661 3.06328 2.26837 2.332 2.19249 1.64702
56.3 4.40891 3.74703 214 2.12972 3.07884 2.27918 2.3456 2.20445 1.65564
56.4 4.40999 3.7491 215 2.13025 3.08442 2.27974 2.34578 2.20499 1.65844
56.5 4.41326 3.75929 215 2.13294 3.09636 2.28032 2.34697 2.20663 1.66458
56.6 4.41649 3.76724 215 2.1337 3.10383 2.28279 2.35592 2.20825 1.66872
56.7 4.41875 3.77392 215 2.13301 3.10645 2.28575 2.36708 2.20938 1.67047
56.8 4.42535 3.78485 215 2.13506 3.11519 2.29029 2.37685 2.21268 1.67525
56.9 4.43431 3.79681 215 2.14082 3.1293 2.29348 2.37731 2.21715 1.68244
57 4.44094 3.80646 215 2.14487 3.13829 2.29607 2.38329 2.22047 1.68734
57.1 4.45348 3.8228 214 2.14741 3.15351 2.30607 2.3985 2.22674 1.69539
57.2 4.46065 3.83181 214 2.15243 3.1618 2.30822 2.39997 2.23033 1.69976
57.3 4.47065 3.84504 214 2.15742 3.17001 2.31323 2.40726 2.23533 1.70425
57.4 4.47912 3.86062 214 2.16103 3.18235 2.31809 2.41679 2.23956 1.71088
57.5 4.48808 3.87255 214 2.16477 3.1911 2.32331 2.42904 2.24404 1.71585
57.6 4.47821 3.87914 213 2.16962 3.20391 2.3086 2.40453 2.23911 1.72191
57.7 4.48855 3.89223 213 2.17474 3.2157 2.31381 2.41264 2.24427 1.72824
57.8 4.50102 3.9018 213 2.18044 3.22272 2.32057 2.42206 2.25051 1.73221
57.9 4.51438 3.91707 213 2.18622 3.2345 2.32816 2.43486 2.25719 1.73869
58 4.5233 3.92705 213 2.19229 3.24093 2.33102 2.44052 2.26165 1.74238
58.1 4.53248 3.93974 213 2.19628 3.25183 2.3362 2.4495 2.26624 1.74825
58.2 4.53754 3.93716 214 2.20781 3.25009 2.32973 2.4388 2.26877 1.74771
58.3 4.54952 3.95176 214 2.21278 3.26075 2.33674 2.4501 2.27476 1.75354
58.4 4.56142 3.9616 214 2.21904 3.26875 2.34239 2.45824 2.28071 1.75801
58.5 4.57003 3.97352 214 2.22278 3.27834 2.34725 2.46523 2.28501 1.76312
58.6 4.59064 3.99822 213 2.2266 3.30188 2.36404 2.48331 2.29532 1.7752
58.7 4.60609 4.01336 213 2.23522 3.31598 2.37087 2.49176 2.30305 1.78279
58.8 4.61148 4.02108 213 2.23705 3.3235 2.37443 2.49992 2.30574 1.78691
58.9 4.59253 4.01536 212 2.2189 3.31882 2.37364 2.52414 2.29627 1.78506
59 4.59973 4.02937 211 2.21247 3.33205 2.38726 2.54861 2.29987 1.79202
59.1 4.61073 4.03941 211 2.2199 3.34096 2.39083 2.55157 2.30536 1.79681
59.2 4.58125 4.05434 211 2.19405 3.34274 2.3872 2.58508 2.29062 1.79853
59.3 4.59268 4.06905 211 2.20176 3.36035 2.39092 2.58685 2.29634 1.80762
59.4 4.59843 4.08095 211 2.20449 3.36953 2.39394 2.59241 2.29921 1.81249
59.5 4.62212 4.0875 211 2.22205 3.38361 2.40007 2.58822 2.31106 1.81982
59.6 4.63074 4.10645 210 2.2192 3.39696 2.41155 2.60993 2.31537 1.82699
59.7 4.65453 4.12447 209 2.23328 3.41099 2.42126 2.61971 2.32727 1.83473
59.8 4.66327 4.13479 209 2.23756 3.41753 2.42571 2.62994 2.33164 1.83855
59.9 4.68556 4.15198 208 2.24359 3.43531 2.44197 2.64573 2.34278 1.84777
60 4.6905 4.15713 208 2.2436 3.43578 2.4469 2.65865 2.34525 1.84849
60.1 4.69445 4.1669 208 2.24353 3.44114 2.45092 2.67247 2.34723 1.85174
60.2 4.70439 4.17624 208 2.25012 3.44829 2.45426 2.67816 2.35219 1.85578
60.3 4.71228 4.18606 208 2.25195 3.45213 2.46033 2.69205 2.35614 1.85826
60.4 4.72097 4.19898 208 2.25733 3.46414 2.46364 2.69694 2.36049 1.86462
60.5 4.72953 4.20681 208 2.26254 3.47099 2.46699 2.70019 2.36476 1.86831
60.6 4.74051 4.21436 208 2.26593 3.47322 2.47459 2.71187 2.37026 1.86985
60.7 4.74745 4.22722 208 2.26852 3.48303 2.47893 2.72106 2.37373 1.87518
60.8 4.75105 4.24018 208 2.27075 3.49486 2.4803 2.72754 2.37553 1.88149
60.9 4.76877 4.2625 207 2.27662 3.51598 2.49215 2.74422 2.38438 1.89267
61 4.77364 4.26565 207 2.27899 3.51955 2.49464 2.74937 2.38682 1.89473
61.1 4.78344 4.27318 207 2.28146 3.52224 2.50198 2.76052 2.39172 1.89644
61.2 4.79497 4.28132 207 2.28502 3.52656 2.50995 2.7717 2.39749 1.899
61.3 4.80739 4.29232 207 2.29011 3.53412 2.51728 2.78199 2.40369 1.90322
61.4 4.81551 4.29994 207 2.29409 3.54019 2.52142 2.7908 2.40776 1.90673
61.5 4.84517 4.30733 206 2.3069 3.55108 2.53827 2.80597 2.42258 1.91277
61.6 4.85822 4.32098 206 2.31112 3.56034 2.5471 2.81944 2.42911 1.91792
61.7 4.87718 4.33556 206 2.31946 3.57011 2.55772 2.83224 2.43859 1.92338
61.8 4.8885 4.34588 206 2.3215 3.57618 2.567 2.84947 2.44425 1.92701
61.9 4.89916 4.35283 206 2.32356 3.58001 2.57561 2.86504 2.44958 1.92947
62 4.91192 4.36525 206 2.33023 3.58847 2.58169 2.87065 2.45596 1.93402
62.1 4.91759 4.37246 206 2.33218 3.59722 2.58541 2.87353 2.4588 1.93846
62.2 4.92182 4.37391 206 2.33409 3.60068 2.58773 2.87839 2.46091 1.94044
62.3 4.92297 4.40861 204 2.35019 3.62987 2.57279 2.85227 2.46149 1.95506
62.4 4.93051 4.41489 204 2.35336 3.62868 2.57715 2.86004 2.46525 1.95483
62.5 4.93395 4.41706 204 2.35483 3.63278 2.57912 2.8642 2.46698 1.95709
62.6 4.93864 4.42115 204 2.35903 3.64055 2.57962 2.86324 2.46932 1.96108
62.7 4.95294 4.43466 204 2.36581 3.64998 2.58713 2.87012 2.47647 1.96613
62.8 4.94994 4.43163 204 2.36147 3.65024 2.58847 2.87797 2.47497 1.96643
62.9 4.95577 4.43658 204 2.36594 3.65924 2.58983 2.87959 2.47788 1.97116
63 4.95875 4.44268 205 2.37303 3.65817 2.58573 2.87538 2.47938 1.97092
63.1 4.96756 4.44891 205 2.37548 3.65896 2.59208 2.885 2.48378 1.97165
63.2 4.98122 4.46254 205 2.38372 3.67011 2.5975 2.88927 2.49061 1.97758
63.3 4.99204 4.4709 205 2.38492 3.67302 2.60712 2.90494 2.49602 1.97949
63.4 5.00279 4.48335 205 2.39287 3.6835 2.60991 2.90556 2.50139 1.98499
63.5 5.0042 4.48296 205 2.39032 3.68424 2.61388 2.91536 2.5021 1.9856
63.6 5.01047 4.49067 205 2.39242 3.69405 2.61805 2.92245 2.50524 1.99079
63.7 5.03066 4.49849 204 2.39606 3.69832 2.6346 2.94309 2.51533 1.99342
63.8 5.03633 4.50885 204 2.39926 3.712 2.63707 2.94586 2.51817 2.00044
63.9 5.03033 4.5041 205 2.39956 3.70519 2.63077 2.93916 2.51516 1.99699
64 5.03704 4.51057 205 2.40352 3.71646 2.63352 2.94267 2.51852 2.00287
64.1 5.04417 4.51372 205 2.40684 3.71978 2.63732 2.9506 2.52208 2.00494
64.2 5.04628 4.52051 205 2.40603 3.72554 2.64025 2.9595 2.52314 2.00814
64.3 5.04825 4.51961 205 2.40447 3.72368 2.64378 2.96737 2.52413 2.00741
64.4 5.07595 4.535 204 2.41393 3.73856 2.66201 2.97952 2.53797 2.01505
64.5 5.0877 4.54133 204 2.41981 3.74505 2.66789 2.98842 2.54385 2.01877
64.6 5.10785 4.56074 203 2.42137 3.75992 2.68648 3.01108 2.55393 2.02663
64.7 5.06202 4.56146 203 2.38676 3.75403 2.67526 3.03453 2.53101 2.02402
64.8 5.0566 4.55505 204 2.38913 3.74957 2.66748 3.02619 2.5283 2.02181
64.9 5.09098 4.58061 202 2.39535 3.78013 2.69563 3.05056 2.54549 2.03735
65 5.08979 4.5818 203 2.40112 3.77944 2.68866 3.04818 2.54489 2.03748
65.1 5.12273 4.61483 201 2.41579 3.80565 2.70694 3.0674 2.56137 2.05143
65.2 5.12313 4.6203 202 2.42071 3.80578 2.70242 3.06273 2.56156 2.05168
65.3 5.13344 4.63227 202 2.42423 3.81273 2.70921 3.07445 2.56672 2.05564
65.4 5.1561 4.6507 200 2.4545 3.83811 2.7016 3.0333 2.57805 2.06775
65.5 5.16366 4.65489 200 2.45547 3.84299 2.70819 3.04508 2.58183 2.07057
65.6 5.16987 4.66452 200 2.4539 3.84905 2.71597 3.06059 2.58493 2.07402
65.7 5.18375 4.67101 200 2.46108 3.85766 2.72268 3.06558 2.59188 2.07859
65.8 5.20929 4.69241 199 2.47847 3.87603 2.73082 3.07089 2.60464 2.08847
65.9 5.22234 4.70435 199 2.48111 3.88219 2.74122 3.09026 2.61117 2.09225
66 5.23124 4.71115 199 2.48596 3.89375 2.74528 3.09048 2.61562 2.09805
66.1 5.22252 4.70637 200 2.48567 3.88713 2.73685 3.08345 2.61126 2.09476
66.2 5.24489 4.72103 199 2.49069 3.90916 2.7542 3.10583 2.62245 2.1064
66.3 5.23628 4.72295 200 2.48898 3.90559 2.7473 3.10948 2.61814 2.1051
66.4 5.2663 4.74339 199 2.49937 3.9263 2.76692 3.13102 2.63315 2.11616
66.5 5.27521 4.75537 199 2.5049 3.9417 2.77032 3.13747 2.63761 2.12431
66.6 5.29792 4.77852 198 2.5116 3.96683 2.78633 3.15754 2.64896 2.13752
66.7 5.316 4.807 197 2.50575 3.98553 2.81025 3.19405 2.658 2.14749
66.8 5.30873 4.81339 198 2.50775 3.98818 2.80098 3.18982 2.65437 2.14913
66.9 5.32953 4.83339 196 2.51036 4.01443 2.81917 3.21837 2.66476 2.1631
67 5.34113 4.84736 196 2.517 4.02981 2.82413 3.22686 2.67056 2.17132
67.1 5.35118 4.85272 196 2.51839 4.03153 2.83279 3.24485 2.67559 2.17285
67.2 5.35689 4.86177 196 2.51623 4.03934 2.84066 3.26028 2.67845 2.17715
67.3 5.35424 4.86395 197 2.5209 4.03611 2.83334 3.25984 2.67712 2.17608
67.4 5.3625 4.87812 197 2.52583 4.05036 2.83667 3.26772 2.68125 2.18372
67.5 5.37357 4.88588 197 2.53065 4.05198 2.84292 3.28111 2.68679 2.1852
67.6 5.38249 4.89679 197 2.53345 4.06139 2.84904 3.29127 2.69124 2.1903
67.7 5.40458 4.91129 196 2.53264 4.0616 2.87195 3.3251 2.70229 2.19119
67.8 5.41647 4.93693 196 2.53663 4.08322 2.87984 3.34096 2.70823 2.20269
67.9 5.42524 4.93634 196 2.53907 4.08254 2.88617 3.35138 2.71262 2.20275
68 5.43657 4.94036 196 2.54541 4.08396 2.89117 3.35741 2.71829 2.20384
68.1 5.44413 4.94303 196 2.54786 4.08357 2.89627 3.36728 2.72206 2.20406
68.2 5.45551 4.94505 196 2.55236 4.08626 2.90315 3.37504 2.72775 2.20571
68.3 5.46544 4.94874 196 2.55485 4.08855 2.9106 3.38709 2.73272 2.2073
68.4 5.49175 4.97204 195 2.56533 4.11127 2.92642 3.40158 2.74588 2.21916
68.5 5.48711 4.96656 196 2.56419 4.09476 2.92292 3.41001 2.74355 2.21152
68.6 5.49905 4.9822 196 2.57113 4.10816 2.92791 3.41703 2.74952 2.21868
68.7 5.50735 4.9853 196 2.57609 4.10236 2.93125 3.42515 2.75367 2.2163
68.8 5.53315 4.99482 195 2.58101 4.11326 2.95214 3.45347 2.76657 2.22258
68.9 5.56143 5.01492 194 2.59179 4.1296 2.96964 3.47244 2.78071 2.23144
69 5.574 5.02827 194 2.59837 4.14269 2.97562 3.48134 2.787 2.23849
69.1 5.58144 5.0245 194 2.6009 4.13251 2.98054 3.49102 2.79072 2.23383
69.2 5.58732 5.04843 193 2.58862 4.14201 2.9987 3.52354 2.79366 2.23905
69.3 5.59622 5.05164 193 2.59398 4.14429 3.00224 3.52737 2.79811 2.24047
69.4 5.6027 5.05167 193 2.59698 4.14662 3.00572 3.53 2.80135 2.24174
69.5 5.59507 5.05094 194 2.60275 4.14323 2.99232 3.51327 2.79754 2.23998
69.6 5.58569 5.05741 193 2.61243 4.15242 2.97326 3.48505 2.79284 2.2443
69.7 5.605 5.04654 194 2.60811 4.14202 2.99688 3.51181 2.8025 2.23929
69.8 5.61419 5.05721 194 2.61198 4.14626 3.00221 3.52637 2.80709 2.24217
69.9 5.61482 5.07767 193 2.62823 4.16359 2.98659 3.5011 2.80741 2.25084
70 5.62629 5.08632 193 2.63272 4.16122 2.99357 3.51505 2.81315 2.25031
70.1 5.63372 5.08633 193 2.63784 4.16199 2.99588 3.51591 2.81686 2.25086
70.2 5.66976 5.09163 192 2.6576 4.17121 3.01216 3.52956 2.83488 2.25631
70.3 5.67742 5.08535 192 2.66355 4.1705 3.01387 3.52751 2.83871 2.25601
70.4 5.68761 5.08895 192 2.66926 4.1715 3.01835 3.53515 2.84381 2.25698
70.5 5.70072 5.1009 192 2.6752 4.18219 3.02552 3.54904 2.85036 2.26303
70.6 5.70466 5.09331 193 2.6933 4.17894 3.01136 3.52514 2.85233 2.26151
70.7 5.74527 5.11909 191 2.70022 4.20784 3.04505 3.56309 2.87264 2.27679
70.8 5.71841 5.05313 190 2.62717 4.07382 3.09124 3.6627 2.8592 2.21016
70.9 5.72031 5.07695 189 2.63893 4.08895 3.08138 3.65405 2.86015 2.2182
71 5.73345 5.06947 190 2.63231 4.08033 3.10114 3.68139 2.86672 2.21424
71.1 5.75614 5.08426 188 2.65558 4.09761 3.10056 3.67091 2.87807 2.22328
71.2 5.7508 5.07888 189 2.65316 4.09082 3.09764 3.66765 2.8754 2.21974
71.3 5.75646 5.07952 189 2.65795 4.09214 3.09851 3.66722 2.87823 2.22053
71.4 5.76239 5.08636 189 2.6641 4.10309 3.09829 3.6622 2.88119 2.22598
71.5 5.73812 5.08896 188 2.65073 4.11309 3.08739 3.66797 2.86906 2.23129
71.6 5.75314 5.10256 188 2.65315 4.11264 3.1 3.69568 2.87657 2.23217
71.7 5.73625 5.08891 189 2.65049 4.09686 3.08576 3.6867 2.86812 2.22435
71.8 5.72605 5.09832 188 2.66068 4.10301 3.06537 3.66295 2.86303 2.22746
71.9 5.73541 5.10411 188 2.66819 4.10196 3.06723 3.66515 2.86771 2.22729
72 5.74679 5.11617 188 2.67565 4.10594 3.07114 3.67338 2.87339 2.22988
72.1 5.74854 5.10447 189 2.68969 4.09641 3.05884 3.65861 2.87427 2.22545
72.2 5.75952 5.12923 188 2.68073 4.10326 3.07879 3.69381 2.87976 2.22957
72.3 5.7887 5.14725 187 2.68921 4.11535 3.09949 3.71836 2.89435 2.23639
72.4 5.81307 5.1443 187 2.71328 4.11395 3.09978 3.70794 2.90653 2.23609
72.5 5.81897 5.14608 187 2.71658 4.112 3.10239 3.71299 2.90948 2.23542
72.6 5.82315 5.14481 187 2.72 4.10986 3.10315 3.71392 2.91157 2.23451
72.7 5.83591 5.16394 186 2.7131 4.119 3.12281 3.74181 2.91796 2.23945
72.8 5.84189 5.16615 186 2.71623 4.11697 3.12566 3.74552 2.92095 2.23864
72.9 5.84754 5.16955 186 2.72015 4.11359 3.12739 3.75141 2.92377 2.23738
73 5.85411 5.18215 185 2.73884 4.12752 3.11527 3.74636 2.92706 2.24542
73.1 5.858 5.1853 185 2.74146 4.12343 3.11654 3.75395 2.929 2.24386
73.2 5.8682 5.19206 185 2.7454 4.12116 3.1228 3.76713 2.9341 2.24335
73.3 5.8736 5.19666 185 2.75016 4.12418 3.12344 3.76993 2.9368 2.24519
73.4 5.89394 5.20926 184 2.76733 4.13161 3.12662 3.7722 2.94697 2.2496
73.5 5.89806 5.20832 184 2.76847 4.12719 3.12959 3.77894 2.94903 2.24769
73.6 5.88716 5.20273 185 2.75723 4.11918 3.12993 3.78335 2.94358 2.24345
73.7 5.89625 5.20983 185 2.76364 4.12103 3.13261 3.78759 2.94813 2.24475
73.8 5.90206 5.21698 185 2.76715 4.11945 3.13491 3.79494 2.95103 2.24442
73.9 5.91772 5.21831 184 2.78163 4.11731 3.13609 3.79499 2.95886 2.24391
74 5.92342 5.21696 184 2.78612 4.11624 3.1373 3.79342 2.96171 2.24342
74.1 5.92901 5.22091 184 2.79084 4.12227 3.13817 3.79138 2.96451 2.24647
74.2 5.89987 5.20072 186 2.78633 4.0912 3.11354 3.77052 2.94993 2.23072
74.3 5.90693 5.20513 186 2.79005 4.09598 3.11688 3.77458 2.95347 2.23334
74.4 5.9217 5.21442 185 2.79362 4.09809 3.12808 3.79163 2.96085 2.23499
74.5 5.92304 5.20654 185 2.7963 4.09586 3.12675 3.78398 2.96152 2.23361
74.6 5.91368 5.20009 186 2.79511 4.08607 3.11857 3.77686 2.95684 2.22865
74.7 5.91458 5.20171 186 2.79601 4.08524 3.11856 3.77983 2.95729 2.22844
74.8 5.91402 5.19619 186 2.79965 4.083 3.11438 3.77093 2.95701 2.22716
74.9 5.91318 5.19209 186 2.80043 4.08166 3.11276 3.76914 2.95659 2.2265
75 5.91324 5.19129 186 2.80201 4.08668 3.11123 3.76451 2.95662 2.22888
75.1 5.91113 5.18315 186 2.80162 4.07864 3.10951 3.76283 2.95556 2.22483
75.2 5.91235 5.18241 186 2.80309 4.08061 3.10926 3.76385 2.95618 2.22595
75.3 5.91013 5.1776 186 2.8047 4.07547 3.10543 3.76172 2.95506 2.22351
75.4 5.91298 5.17418 186 2.80725 4.06707 3.10573 3.76542 2.95649 2.21961
75.5 5.9135 5.17836 186 2.8077 4.06897 3.1058 3.77061 2.95675 2.22087
75.6 5.91571 5.17552 186 2.80827 4.06219 3.10743 3.77468 2.95785 2.21766
75.7 5.92177 5.18003 186 2.81308 4.06716 3.1087 3.7792 2.96089 2.22054
75.8 5.92119 5.18135 186 2.81369 4.06205 3.1075 3.78485 2.96059 2.21838
75.9 5.92867 5.18108 186 2.81911 4.06111 3.10956 3.78478 2.96434 2.21804
76 5.9295 5.16985 186 2.82237 4.05612 3.10714 3.77703 2.96475 2.21536
76.1 5.95249 5.1718 185 2.82988 4.06258 3.12261 3.78868 2.97625 2.21884
76.2 5.95911 5.16998 185 2.83621 4.07113 3.12289 3.78007 2.97955 2.22288
76.3 5.98349 5.1774 184 2.85563 4.07596 3.12785 3.77954 2.99174 2.22586
76.4 5.99244 5.18796 184 2.86265 4.08876 3.1298 3.78296 2.99622 2.23266
76.5 6.01994 5.19903 183 2.87193 4.09984 3.14801 3.80517 3.00997 2.23899
76.6 6.02643 5.20159 183 2.8792 4.10044 3.14724 3.80372 3.01322 2.23956
76.7 6.03776 5.20637 183 2.88494 4.10363 3.15281 3.81313 3.01888 2.24166
76.8 6.04168 5.21039 183 2.88775 4.10562 3.15393 3.81796 3.02084 2.243
76.9 6.05238 5.22008 183 2.8956 4.11515 3.15677 3.82135 3.02619 2.24815
77 6.05697 5.23092 183 2.89816 4.11974 3.15881 3.83329 3.02848 2.25113
77.1 6.06282 5.24112 183 2.90243 4.12725 3.16039 3.83885 3.03141 2.2553
77.2 6.07006 5.25465 183 2.90691 4.13434 3.16315 3.84596 3.03503 2.25931
77.3 6.07423 5.26369 183 2.91123 4.14381 3.16299 3.8461 3.03711 2.26424
77.4 6.04014 5.27889 183 2.90116 4.15235 3.13899 3.84539 3.02007 2.26914
77.5 6.04922 5.29014 183 2.90648 4.15821 3.14274 3.85047 3.02461 2.27241
77.6 6.08529 5.31027 181 2.91991 4.18593 3.16538 3.87343 3.04265 2.28708
77.7 6.06282 5.31515 181 2.89769 4.18523 3.16513 3.88657 3.03141 2.28655
77.8 6.06925 5.31884 181 2.90221 4.19194 3.16704 3.88656 3.03462 2.29
77.9 6.07191 5.319 181 2.90851 4.19665 3.1634 3.88107 3.03595 2.29248
78 6.07941 5.33318 181 2.91568 4.21343 3.16373 3.87921 3.03971 2.30105
78.1 6.09012 5.35446 181 2.92104 4.22617 3.16908 3.8911 3.04506 2.30806
78.2 6.0989 5.35156 181 2.92875 4.23177 3.17015 3.88905 3.04945 2.31102
78.3 6.10451 5.35544 181 2.93389 4.23686 3.17062 3.89211 3.05225 2.31393
78.4 6.10974 5.36852 181 2.93702 4.24753 3.17272 3.90091 3.05487 2.31979
78.5 6.15714 5.39853 179 2.96693 4.28343 3.19021 3.91122 3.07857 2.33878
78.6 6.14415 5.40884 178 2.98437 4.28778 3.15977 3.86649 3.07207 2.34059
78.7 6.14948 5.41543 178 2.98832 4.29656 3.16117 3.86828 3.07474 2.34518
78.8 6.1517 5.41517 178 2.99153 4.30513 3.16017 3.86498 3.07585 2.34947
78.9 6.15375 5.42077 178 2.99532 4.32067 3.15843 3.85558 3.07688 2.35696
79 6.16285 5.43628 178 3.00163 4.33377 3.16122 3.86164 3.08143 2.36399
79.1 6.17452 5.45277 178 3.00928 4.35048 3.16523 3.86419 3.08726 2.37263
79.2 6.18466 5.4683 178 3.01835 4.3659 3.16631 3.86215 3.09233 2.38057
79.3 6.20275 5.49351 177 3.02493 4.38842 3.17782 3.87958 3.10137 2.39254
79.4 6.20689 5.49685 177 3.03112 4.40029 3.17577 3.86645 3.10345 2.39811
79.5 6.16525 5.48058 176 2.99301 4.382 3.17224 3.8961 3.08262 2.38913
79.6 6.17086 5.48326 176 2.99719 4.38199 3.17367 3.89908 3.08543 2.3894
79.7 6.16041 5.49816 176 2.97782 4.38169 3.18259 3.92572 3.08021 2.3895
79.8 6.16475 5.51316 176 2.98335 4.39587 3.18139 3.92457 3.08237 2.39682
79.9 6.17284 5.52879 176 2.98908 4.40703 3.18376 3.92691 3.08642 2.40266
80 6.18154 5.54529 176 2.99227 4.41869 3.18927 3.93899 3.09077 2.40904
80.1 6.19023 5.56186 176 2.99947 4.42914 3.19076 3.94334 3.09512 2.41474
80.2 6.21674 5.58112 175 3.00751 4.44249 3.20923 3.96613 3.10837 2.42219
80.3 6.22209 5.58781 175 3.00932 4.44445 3.21277 3.97365 3.11104 2.4235
80.4 6.14319 5.51395 174 2.92919 4.3317 3.214 4.05102 3.07159 2.36807
80.5 6.15012 5.52408 174 2.93343 4.34112 3.21669 4.05373 3.07506 2.37298
80.6 6.14039 5.52486 175 2.92962 4.34169 3.21078 4.04342 3.0702 2.3728
80.7 6.17651 5.56179 173 2.93568 4.37156 3.24083 4.08111 3.08825 2.38875
80.8 6.1588 5.5614 174 2.92409 4.36886 3.2347 4.08089 3.0794 2.38719
80.9 6.13984 5.57427 173 2.93591 4.38877 3.20393 4.03273 3.06992 2.3963
81 6.14313 5.59192 173 2.93998 4.40239 3.20316 4.03605 3.07157 2.40349
81.1 6.15036 5.60335 173 2.94351 4.4098 3.20684 4.04237 3.07518 2.40753
81.2 6.13885 5.63019 172 2.95586 4.42942 3.18299 4.019 3.06943 2.4176
81.3 6.15177 5.65549 172 2.95967 4.44281 3.1921 4.04169 3.07588 2.4253
81.4 6.16456 5.67066 172 2.96596 4.45486 3.1986 4.0477 3.08228 2.43163
81.5 6.17849 5.69469 172 2.97214 4.46458 3.20635 4.06336 3.08925 2.43727
81.6 6.19413 5.73617 171 2.98958 4.49123 3.20455 4.06844 3.09706 2.45166
81.7 6.20509 5.76119 171 2.99441 4.50689 3.21068 4.08152 3.10255 2.46014
81.8 6.25814 5.8199 168 3.00518 4.55019 3.25295 4.14207 3.12907 2.48373
81.9 6.26574 5.82541 168 3.00799 4.55045 3.25775 4.15417 3.13287 2.48443
82 6.27214 5.83117 168 3.01223 4.55308 3.2599 4.15999 3.13607 2.48615
82.1 6.28085 5.84242 168 3.01594 4.55572 3.26491 4.17241 3.14043 2.48808
82.2 6.28793 5.85762 168 3.01896 4.56448 3.26897 4.18633 3.14397 2.49318
82.3 6.30796 5.89492 167 3.03832 4.58878 3.26964 4.19575 3.15398 2.5066
82.4 6.31344 5.91485 167 3.04002 4.60033 3.27341 4.20808 3.15672 2.51296
82.5 6.31915 5.91891 167 3.04197 4.60012 3.27718 4.21979 3.15958 2.51342
82.6 6.33018 5.93189 167 3.04696 4.60847 3.28322 4.23049 3.16509 2.51812
82.7 6.33953 5.94829 167 3.04932 4.61739 3.29021 4.24731 3.16976 2.5233
82.8 6.34964 5.9659 167 3.05476 4.63435 3.29489 4.25561 3.17482 2.53225
82.9 6.36264 5.98638 167 3.05956 4.64991 3.30308 4.26939 3.18132 2.54064
83 6.37117 6.00548 167 3.06515 4.66738 3.30601 4.27473 3.18558 2.54976
83.1 6.37946 6.0225 167 3.0724 4.68069 3.30707 4.2781 3.18973 2.55684
83.2 6.38444 6.03143 167 3.07745 4.69771 3.30698 4.27162 3.19222 2.5652
83.3 6.37448 6.0494 167 3.04928 4.71309 3.3252 4.30312 3.18724 2.57274
83.4 6.37731 6.0484 167 3.05363 4.72902 3.32368 4.28677 3.18865 2.58003
83.5 6.38905 6.06391 167 3.06081 4.75013 3.32824 4.28729 3.19452 2.5907
83.6 6.39563 6.08271 167 3.0683 4.76462 3.32732 4.2843 3.19781 2.59812
83.7 6.31089 5.98244 166 2.95724 4.54025 3.35365 4.38948 3.15545 2.48637
83.8 6.31844 6.00431 166 2.96194 4.55652 3.3565 4.39626 3.15922 2.49494
83.9 6.32777 6.02398 166 2.96741 4.57332 3.36036 4.40224 3.16389 2.50373
84 6.33327 6.04068 166 2.97181 4.58647 3.36147 4.40496 3.16664 2.51057
84.1 6.34664 6.07081 166 2.97805 4.60824 3.36859 4.42071 3.17332 2.52228
84.2 6.35679 6.09213 166 2.98451 4.626 3.37228 4.42971 3.17839 2.53176
84.3 6.3682 6.11696 166 2.99275 4.64591 3.37545 4.43979 3.1841 2.54246
84.4 6.37469 6.13552 166 2.99811 4.66275 3.37659 4.44732 3.18735 2.55146
84.5 6.38876 6.16463 166 3.00827 4.68807 3.38049 4.45554 3.19438 2.5648
84.6 6.43254 6.19796 165 3.02765 4.71963 3.4049 4.48395 3.21627 2.58187
84.7 6.44316 6.22297 165 3.03215 4.73892 3.41102 4.49743 3.22158 2.59219
84.8 6.462 6.25361 165 3.03854 4.75517 3.42345 4.52051 3.231 2.60132
84.9 6.47305 6.27717 165 3.04404 4.7667 3.42901 4.53537 3.23652 2.6079
85 6.38983 6.19584 164 2.99478 4.74563 3.39504 4.53451 3.19491 2.5969
85.1 6.39863 6.21758 164 3.00005 4.76333 3.39858 4.54144 3.19931 2.60619
85.2 6.40637 6.24554 163 3.01098 4.79483 3.39539 4.54063 3.20319 2.62244
85.3 6.40494 6.27245 162 3.01677 4.82017 3.38816 4.54772 3.20247 2.63603
85.4 6.41135 6.28728 162 3.02342 4.83395 3.38793 4.54918 3.20567 2.64326
85.5 6.42348 6.30305 162 3.02972 4.85171 3.39376 4.55637 3.21174 2.65253
85.6 6.43167 6.32488 162 3.03645 4.87375 3.39522 4.56265 3.21584 2.6641
85.7 6.43855 6.33516 162 3.04184 4.89461 3.39671 4.55865 3.21927 2.67444
85.8 6.44511 6.34914 162 3.04658 4.91012 3.39852 4.56098 3.22255 2.68242
85.9 6.45469 6.3737 162 3.05286 4.92403 3.40183 4.57093 3.22735 2.69003
86 6.45798 6.38307 162 3.05703 4.93781 3.40095 4.56886 3.22899 2.697
86.1 6.46781 6.39901 162 3.06148 4.95665 3.40633 4.57317 3.23391 2.7066
86.2 6.48118 6.41019 162 3.07359 4.97667 3.40759 4.55913 3.24059 2.71623
86.3 6.36042 6.21842 161 3.05616 5.00061 3.30426 4.29623 3.18021 2.71728
86.4 6.36931 6.22878 161 3.06193 5.01081 3.30737 4.3017 3.18465 2.72278
86.5 6.37965 6.24322 161 3.06965 5.02666 3.31 4.30368 3.18982 2.73101
86.6 6.41674 6.27662 160 3.08575 5.06055 3.33099 4.3292 3.20837 2.7491
86.7 6.42763 6.28929 160 3.09321 5.07082 3.33442 4.33472 3.21381 2.75469
86.8 6.43625 6.29014 160 3.09757 5.07097 3.33868 4.34334 3.21813 2.75523
86.9 6.44912 6.31674 160 3.10708 5.09616 3.34204 4.34683 3.22456 2.76825
87 6.46185 6.3382 160 3.11518 5.1125 3.34667 4.35437 3.23093 2.77696
87.1 6.4709 6.36046 159 3.10369 5.12712 3.36721 4.39216 3.23545 2.78503
87.2 6.47639 6.37057 159 3.1093 5.13361 3.36708 4.39154 3.23819 2.78847
87.3 6.48059 6.38004 159 3.11128 5.14048 3.3693 4.39858 3.24029 2.79227
87.4 6.48869 6.39447 159 3.11584 5.15253 3.37285 4.40387 3.24435 2.79862
87.5 6.50256 6.41196 159 3.12358 5.16611 3.37898 4.41312 3.25128 2.80596
87.6 6.53468 6.44006 158 3.13267 5.19575 3.40201 4.4361 3.26734 2.82143
87.7 6.54697 6.45544 158 3.14051 5.20587 3.40647 4.44246 3.27349 2.82696
87.8 6.58114 6.48988 157 3.15319 5.24074 3.42795 4.45919 3.29057 2.84491
87.9 6.58858 6.50822 157 3.16056 5.25507 3.42802 4.45828 3.29429 2.85231
88 6.59755 6.53098 157 3.16621 5.27217 3.43133 4.46382 3.29877 2.86125
88.1 6.60677 6.55077 157 3.17041 5.28865 3.43636 4.47052 3.30339 2.86981
88.2 6.6193 6.56973 157 3.17726 5.30163 3.44204 4.47778 3.30965 2.87673
88.3 6.62986 6.59108 157 3.18364 5.32264 3.44622 4.48151 3.31493 2.88751
88.4 6.64132 6.61391 157 3.19277 5.34021 3.44856 4.48245 3.32066 2.89661
88.5 6.6507 6.63088 157 3.19767 5.35252 3.45303 4.49026 3.32535 2.90319
88.6 6.66037 6.65011 157 3.20437 5.36487 3.456 4.49562 3.33018 2.9098
88.7 6.67744 6.67931 157 3.21574 5.39033 3.4617 4.50179 3.33872 2.92308
88.8 6.68941 6.70604 157 3.22266 5.41173 3.46675 4.511 3.34471 2.93435
88.9 6.70033 6.7242 157 3.22679 5.42476 3.47354 4.52304 3.35017 2.9414
89 6.71294 6.74536 157 3.23435 5.43943 3.47859 4.53039 3.35647 2.94922
89.1 6.72532 6.7631 157 3.23946 5.45469 3.48585 4.5429 3.36266 2.95743
89.2 6.73532 6.77875 157 3.24649 5.46781 3.48883 4.54831 3.36766 2.96444
89.3 6.74568 6.7976 157 3.25195 5.483 3.49373 4.55724 3.37284 2.97254
89.4 6.75553 6.81265 157 3.25614 5.49191 3.4994 4.56599 3.37777 2.9774
89.5 6.76516 6.82591 157 3.26159 5.50052 3.50357 4.57212 3.38258 2.98208
89.6 6.77486 6.84858 157 3.26753 5.51907 3.50733 4.5772 3.38743 2.99171
89.7 6.79051 6.86964 157 3.27241 5.53418 3.5181 4.59677 3.39525 3.00007
89.8 6.80442 6.8837 157 3.27734 5.53782 3.52708 4.61318 3.40221 3.00261
89.9 6.81021 6.90197 157 3.28292 5.55432 3.52729 4.6108 3.40511 3.01094
90 6.82072 6.92234 157 3.29139 5.57326 3.52932 4.6113 3.41036 3.02069
90.1 6.82906 6.93931 157 3.29444 5.58374 3.53462 4.62164 3.41453 3.02639
90.2 6.84397 6.95812 157 3.29975 5.59526 3.54421 4.63909 3.42198 3.03291
90.3 6.85721 6.9787 157 3.30761 5.6094 3.5496 4.64476 3.4286 3.04038
90.4 6.86988 6.99937 157 3.31592 5.62115 3.55396 4.64947 3.43494 3.04665
90.5 6.87638 7.01989 157 3.32007 5.63903 3.55631 4.65135 3.43819 3.05576
90.6 6.88377 7.03029 157 3.32504 5.64246 3.55873 4.65679 3.44188 3.05787
90.7 6.92922 7.04403 156 3.34245 5.65535 3.58677 4.67938 3.46461 3.06506
90.8 6.93699 7.05339 156 3.34724 5.65737 3.58975 4.68316 3.4685 3.06634
90.9 6.94986 7.07055 156 3.35352 5.66803 3.59634 4.69148 3.47493 3.07209
91 6.9531 7.07501 156 3.35516 5.66569 3.59794 4.69769 3.47655 3.07127
91.1 6.96409 7.08641 156 3.36054 5.67262 3.60355 4.70566 3.48205 3.07514
91.2 6.96941 7.09776 156 3.3617 5.67628 3.60771 4.71586 3.4847 3.07741
91.3 6.97671 7.11022 156 3.36478 5.68288 3.61193 4.72396 3.48835 3.08109
91.4 6.98605 7.12256 156 3.36807 5.69042 3.61799 4.73473 3.49303 3.08533
91.5 6.99587 7.13909 156 3.37172 5.70002 3.62414 4.74597 3.49793 3.09063
91.6 7.00479 7.15144 156 3.37534 5.70545 3.62945 4.7556 3.5024 3.0938
91.7 7.01517 7.16505 156 3.37996 5.71032 3.63521 4.76493 3.50759 3.09668
91.8 7.02189 7.1786 156 3.38146 5.71582 3.64043 4.77743 3.51095 3.09996
91.9 7.02842 7.18959 156 3.38415 5.71764 3.64427 4.78679 3.51421 3.10133
92 7.03711 7.18721 156 3.38519 5.70902 3.65192 4.80224 3.51856 3.09759
92.1 7.04135 7.19572 156 3.38457 5.70812 3.65679 4.81393 3.52068 3.09756
92.2 7.0489 7.20383 156 3.38364 5.70314 3.66526 4.83341 3.52445 3.09575
92.3 7.05917 7.21649 156 3.38425 5.70286 3.67492 4.85329 3.52959 3.09632
92.4 7.04769 7.24437 155 3.39763 5.71784 3.65006 4.83328 3.52385 3.10426
92.5 7.05477 7.27243 154 3.40684 5.73049 3.64794 4.84858 3.52739 3.11187
92.6 7.06261 7.27984 154 3.41022 5.73378 3.65239 4.85666 3.5313 3.11391
92.7 7.06935 7.28811 154 3.41062 5.73436 3.65873 4.86935 3.53468 3.11465
92.8 7.07755 7.29812 154 3.41335 5.73492 3.66421 4.88417 3.53878 3.11562
92.9 7.07761 7.30194 154 3.40957 5.72968 3.66803 4.89783 3.5388 3.11345
93 7.08586 7.30477 154 3.41206 5.72469 3.67381 4.90801 3.54293 3.11137
93.1 7.08991 7.31558 154 3.41244 5.73005 3.67747 4.91571 3.54496 3.11434
93.2 7.10072 7.33286 154 3.41883 5.74438 3.68189 4.92307 3.55036 3.12197
93.3 7.14064 7.33742 153 3.4307 5.74838 3.70994 4.94738 3.57032 3.1246
93.4 7.14525 7.34338 153 3.43103 5.74548 3.71422 4.95833 3.57262 3.12359
93.5 7.14712 7.34235 153 3.42924 5.73855 3.71789 4.96821 3.57356 3.12045
93.6 7.15626 7.34993 153 3.43395 5.74217 3.72232 4.97408 3.57813 3.12258
93.7 7.16292 7.3681 153 3.43616 5.75467 3.72676 4.98339 3.58146 3.12925
93.8 7.17325 7.38027 153 3.44013 5.76112 3.73311 4.9931 3.58662 3.1329
93.9 7.17942 7.38788 153 3.44204 5.75787 3.73738 5.00582 3.58971 3.13187
94 7.18852 7.40125 153 3.44691 5.76949 3.74162 5.01039 3.59426 3.13794
94.1 7.19723 7.41472 153 3.44853 5.77529 3.7487 5.02346 3.59861 3.14133
94.2 7.24803 7.43921 152 3.47419 5.79755 3.77385 5.0408 3.62402 3.15336
94.3 7.26167 7.45265 152 3.48248 5.80522 3.77919 5.04593 3.63083 3.15758
94.4 7.27826 7.49357 151 3.49809 5.83327 3.78017 5.0592 3.63913 3.17289
94.5 7.28805 7.50963 151 3.50377 5.84584 3.78427 5.06562 3.64402 3.17957
94.6 7.29775 7.52148 151 3.50773 5.85515 3.79001 5.07085 3.64887 3.18443
94.7 7.30714 7.51174 152 3.50065 5.84945 3.80649 5.08327 3.65357 3.18131
94.8 7.32218 7.54911 151 3.52244 5.8798 3.79973 5.08127 3.66109 3.19748
94.9 7.3334 7.56416 151 3.52847 5.89463 3.80493 5.0864 3.6667 3.2052
95 7.34191 7.57765 151 3.53117 5.90322 3.81074 5.09641 3.67095 3.20991
95.1 7.35302 7.58882 151 3.53819 5.91092 3.81484 5.1027 3.67651 3.2142
95.2 7.3627 7.60643 151 3.54051 5.92051 3.82219 5.11384 3.68135 3.2194
95.3 7.37427 7.62004 151 3.54546 5.92937 3.82881 5.1252 3.68714 3.22437
95.4 7.386 7.64033 151 3.55369 5.94611 3.83231 5.12556 3.693 3.23293
95.5 7.42405 7.66896 150 3.56419 5.9765 3.85986 5.1515 3.71202 3.24882
95.6 7.43637 7.68175 150 3.57167 5.98666 3.8647 5.15583 3.71818 3.25422
95.7 7.44556 7.69707 150 3.57597 5.99778 3.8696 5.16288 3.72278 3.26013
95.8 7.45426 7.71596 150 3.58074 6.0147 3.87352 5.17058 3.72713 3.26904
95.9 7.47163 7.7369 150 3.59195 6.03645 3.87968 5.17254 3.73582 3.28019
96 7.48173 7.75312 150 3.59773 6.04447 3.884 5.18004 3.74087 3.28466
96.1 7.47459 7.79396 149 3.58401 6.07626 3.89057 5.2144 3.73729 3.30165
96.2 7.48579 7.80683 149 3.59132 6.08832 3.89447 5.22136 3.7429 3.30819
96.3 7.49912 7.82591 149 3.59968 6.10632 3.89944 5.22579 3.74956 3.31755
96.4 7.50731 7.82996 149 3.60541 6.1084 3.9019 5.22926 3.75366 3.31889
96.5 7.52158 7.84302 149 3.61198 6.11656 3.9096 5.23881 3.76079 3.32343
96.6 7.53757 7.85516 149 3.62042 6.12601 3.91715 5.24381 3.76878 3.32844
96.7 7.54867 7.86113 149 3.62823 6.13456 3.92044 5.24508 3.77433 3.33295
96.8 7.56029 7.87539 149 3.63485 6.15049 3.92543 5.24699 3.78014 3.34106
96.9 7.56656 7.86274 150 3.62946 6.1479 3.9371 5.2461 3.78328 3.33904
97 7.56744 7.90608 149 3.59688 6.16657 3.97055 5.3049 3.78372 3.349
97.1 7.58081 7.92087 149 3.60518 6.18452 3.97563 5.30467 3.7904 3.35807
97.2 7.59412 7.94362 149 3.61148 6.20297 3.98264 5.31281 3.79706 3.36769
97.3 7.60085 7.96075 149 3.61607 6.21744 3.98478 5.31404 3.80042 3.37508
97.4 7.60878 7.97506 149 3.61638 6.22088 3.9924 5.32897 3.80439 3.37732
97.5 7.61728 7.98515 149 3.61955 6.22327 3.99774 5.33796 3.80864 3.37892
97.6 7.62496 7.99599 149 3.61765 6.22237 4.00731 5.35516 3.81248 3.37895
97.7 7.63319 8.00462 149 3.61799 6.22343 4.0152 5.36483 3.81659 3.3797
97.8 7.63939 8.00994 149 3.61632 6.21416 4.02307 5.379 3.8197 3.37547
97.9 7.6309 8.05552 148 3.59246 6.24588 4.03844 5.42428 3.81545 3.39233
98 7.64563 8.07921 148 3.6005 6.26939 4.04513 5.43188 3.82282 3.40453
98.1 7.65808 8.09941 148 3.60758 6.28971 4.0505 5.43629 3.82904 3.41498
98.2 7.66959 8.11636 148 3.61461 6.30786 4.05498 5.43979 3.8348 3.42433
98.3 7.67846 8.13078 148 3.6223 6.32561 4.05616 5.43589 3.83923 3.43322
98.4 7.6934 8.15427 148 3.63336 6.34685 4.06004 5.43765 3.8467 3.44419
98.5 7.74123 8.19985 147 3.66171 6.38755 4.07952 5.46206 3.87062 3.46616
98.6 7.75 8.21135 147 3.66384 6.38692 4.08616 5.47187 3.875 3.46619
98.7 7.76171 8.22671 147 3.66938 6.3997 4.09233 5.48309 3.88085 3.47316
98.8 7.77206 8.24298 147 3.67659 6.41505 4.09547 5.48661 3.88603 3.48117
98.9 7.78531 8.26194 147 3.68571 6.43875 4.09959 5.49209 3.89265 3.4935
99 7.80621 8.30787 146 3.67929 6.47107 4.12692 5.5322 3.9031 3.51052
99.1 7.80991 8.29328 147 3.70179 6.4636 4.10812 5.49621 3.90495 3.5064
99.2 7.83 8.33723 146 3.72429 6.4933 4.10571 5.50276 3.915 3.52256
99.3 7.85116 8.39109 145 3.71618 6.5323 4.13498 5.54977 3.92558 3.54316
99.4 7.8608 8.40874 145 3.71792 6.54239 4.14288 5.56674 3.9304 3.54889
99.5 7.77941 8.38461 144 3.75016 6.57467 4.02925 5.29552 3.8897 3.55596
99.6 7.84014 8.41903 143 3.78062 6.61253 4.05952 5.31316 3.92007 3.57578
99.7 7.83694 8.4084 144 3.76884 6.59681 4.0681 5.31686 3.91847 3.5673
99.8 7.85478 8.44442 144 3.78041 6.63257 4.07437 5.32773 3.92739 3.58597
99.9 7.90212 8.45882 143 3.80221 6.64142 4.09992 5.3493 3.95106 3.59136
100 7.90504 8.46752 143 3.80239 6.64909 4.10264 5.35554 3.95252 3.59543
100.1 7.91278 8.47897 143 3.80474 6.65562 4.10804 5.36647 3.95639 3.59916
100.2 7.88567 8.51873 142 3.76306 6.67762 4.12261 5.42595 3.94284 3.61122
100.3 7.90282 8.54807 142 3.77393 6.70711 4.12889 5.42988 3.95141 3.62633
100.4 7.92091 8.57665 142 3.78504 6.73589 4.13588 5.43172 3.96046 3.64096
100.5 7.9311 8.59287 142 3.78836 6.74775 4.14275 5.44102 3.96555 3.64725
100.6 7.94102 8.60376 142 3.79267 6.75223 4.14835 5.4496 3.97051 3.64989
100.7 7.95018 8.61381 142 3.79589 6.76172 4.15429 5.45679 3.97509 3.65491
100.8 7.99823 8.60854 143 3.8486 6.76558 4.14962 5.40548 3.99911 3.65625
100.9 8.01386 8.62901 143 3.85695 6.78859 4.15691 5.41491 4.00693 3.6683
101 8.03234 8.65374 143 3.86738 6.81235 4.16496 5.42236 4.01617 3.68066
101.1 8.0475 8.67268 143 3.87574 6.82801 4.17176 5.42993 4.02375 3.68895
101.2 8.06149 8.68855 143 3.88146 6.8344 4.18003 5.44327 4.03075 3.69275
101.3 8.07741 8.7139 143 3.89049 6.85119 4.18693 5.45407 4.03871 3.7018
101.4 8.09042 8.72709 143 3.89759 6.86253 4.19283 5.45818 4.04521 3.70773
101.5 8.11041 8.75176 143 3.90697 6.87732 4.20344 5.46906 4.05521 3.71564
101.6 8.11958 8.76325 143 3.91101 6.88013 4.20857 5.4756 4.05979 3.71735
101.7 8.12608 8.77293 143 3.91399 6.87993 4.21209 5.48252 4.06304 3.7176
101.8 8.13353 8.7831 143 3.91575 6.87569 4.21778 5.48829 4.06676 3.71563
101.9 8.10347 8.81529 142 3.86822 6.88607 4.23525 5.5586 4.05174 3.72211
102 8.11451 8.82515 142 3.8711 6.89013 4.24341 5.56795 4.05725 3.72443
102.1 8.12748 8.84184 142 3.87532 6.89609 4.25216 5.5789 4.06374 3.72781
102.2 8.13821 8.85612 142 3.87992 6.90053 4.25829 5.58689 4.0691 3.73039
102.3 8.14208 8.8624 142 3.87982 6.89979 4.26226 5.59639 4.07104 3.73038
102.4 8.15264 8.86804 142 3.88165 6.89597 4.27099 5.61037 4.07632 3.72895
102.5 8.15849 8.87396 142 3.8838 6.89554 4.27469 5.62117 4.07925 3.72926
102.6 8.17042 8.88549 142 3.88893 6.90083 4.2815 5.62866 4.08521 3.73223
102.7 8.18001 8.89244 142 3.8904 6.90112 4.28962 5.64158 4.09001 3.73281
102.8 8.1889 8.90602 142 3.89527 6.90757 4.29363 5.64988 4.09445 3.73651
102.9 8.12553 8.9041 141 3.81957 6.87535 4.30596 5.73601 4.06276 3.72183
103 8.1374 8.91635 141 3.82377 6.87707 4.31363 5.74531 4.0687 3.72305
103.1 8.15418 8.93255 141 3.83468 6.89104 4.3195 5.74793 4.07709 3.73034
103.2 8.16339 8.94489 141 3.8403 6.89954 4.32309 5.75343 4.08169 3.73496
103.3 8.17487 8.96368 141 3.84656 6.90979 4.32831 5.76238 4.08743 3.74061
103.4 8.22381 8.99371 140 3.86845 6.94029 4.35536 5.78356 4.1119 3.75673
103.5 8.23199 9.00535 140 3.8728 6.95072 4.35919 5.79105 4.11599 3.76236
103.6 8.24521 9.01867 140 3.87861 6.95745 4.36661 5.79895 4.12261 3.76607
103.7 8.25702 9.03178 140 3.88158 6.9638 4.37544 5.81373 4.12851 3.76982
103.8 8.32706 9.04969 139 3.91331 6.98723 4.41375 5.83563 4.16353 3.78234
103.9 8.33311 9.05727 139 3.91397 6.98813 4.41914 5.84306 4.16656 3.783
104 8.34402 9.06733 139 3.91917 6.99787 4.42484 5.84824 4.17201 3.78812
104.1 8.3555 9.07377 139 3.92264 7.00106 4.43286 5.85727 4.17775 3.79001
104.2 8.37045 9.09198 139 3.92837 7.0113 4.44207 5.86948 4.18522 3.79564
104.3 8.3834 9.10493 139 3.93094 7.01698 4.45246 5.88804 4.1917 3.79918
104.4 8.42682 9.1404 138 3.93741 7.04938 4.48942 5.92643 4.21341 3.81622
104.5 8.43771 9.15127 138 3.93817 7.05182 4.49955 5.94227 4.21886 3.81793
104.6 8.44785 9.1662 138 3.94082 7.06083 4.50703 5.95521 4.22392 3.82295
104.7 8.45821 9.18055 138 3.94651 7.06726 4.51169 5.96391 4.2291 3.82667
104.8 8.4691 9.19182 138 3.95076 7.07123 4.51834 5.97584 4.23455 3.82921
104.9 8.47849 9.19598 138 3.95529 7.07275 4.52319 5.982 4.23924 3.83028
105 8.49064 9.20713 138 3.96059 7.08151 4.53005 5.98924 4.24532 3.83497
105.1 8.50483 9.22607 138 3.96699 7.09653 4.53784 6.0005 4.25242 3.84303
105.2 8.56345 9.25614 137 3.98803 7.12825 4.57542 6.03346 4.28173 3.85994
105.3 8.57655 9.26919 137 3.99294 7.13424 4.58361 6.0472 4.28827 3.86354
105.4 8.6488 9.28979 136 4.02487 7.15775 4.62394 6.07776 4.3244 3.87649
105.5 8.65961 9.30561 136 4.02816 7.16452 4.63145 6.09354 4.32981 3.88058
105.6 8.66959 9.31065 136 4.03138 7.16353 4.6382 6.10994 4.33479 3.88085
105.7 8.67801 9.31656 136 4.03338 7.16281 4.64463 6.12458 4.339 3.88112
105.8 8.68869 9.31915 136 4.03674 7.15796 4.65195 6.13692 4.34435 3.8792
105.9 8.69945 9.32676 136 4.03961 7.16088 4.65984 6.15059 4.34973 3.88121
106 8.70768 9.33316 136 4.0421 7.16416 4.66558 6.15984 4.35384 3.88322
106.1 8.71852 9.3419 136 4.0477 7.16844 4.67082 6.16775 4.35926 3.8858
106.2 8.73299 9.35328 136 4.05499 7.17626 4.678 6.18105 4.3665 3.89043
106.3 8.78866 9.37919 135 4.08637 7.20257 4.70229 6.20253 4.39433 3.90494
106.4 8.79944 9.38428 135 4.0938 7.20635 4.70563 6.21199 4.39972 3.9075
106.5 8.80556 9.38589 135 4.09899 7.20543 4.70657 6.21247 4.40278 3.90722
106.6 8.81317 9.39157 135 4.10381 7.20733 4.70936 6.21776 4.40658 3.90854
106.7 8.82352 9.3991 135 4.10882 7.21057 4.7147 6.23001 4.41176 3.91081
106.8 8.8329 9.41096 135 4.11625 7.22179 4.71665 6.23332 4.41645 3.9168
106.9 8.84145 9.41879 135 4.12167 7.22861 4.71978 6.23839 4.42073 3.92057
107 8.84885 9.42457 135 4.12777 7.23453 4.72108 6.2418 4.42442 3.92389
107.1 8.85741 9.42935 135 4.13323 7.23644 4.72419 6.24987 4.42871 3.92538
107.2 8.86486 9.43242 135 4.13811 7.24023 4.72675 6.25884 4.43243 3.92786
107.3 8.87139 9.43773 135 4.14548 7.24775 4.72591 6.2611 4.4357 3.93206
107.4 8.94117 9.44428 134 4.17824 7.26423 4.76294 6.286 4.47059 3.94135
107.5 8.95438 9.45762 134 4.18467 7.28065 4.76971 6.29945 4.47719 3.95028
107.6 8.96553 9.47253 134 4.19203 7.29898 4.7735 6.30897 4.48276 3.9601
107.7 8.97079 9.48156 134 4.19556 7.30874 4.77523 6.3182 4.4854 3.96556
107.8 8.9737 9.48366 134 4.1984 7.31362 4.7753 6.31873 4.48685 3.96813
107.9 8.97805 9.4882 134 4.2013 7.31797 4.77676 6.32621 4.48903 3.97078
108 8.98375 9.48819 134 4.20386 7.31828 4.77988 6.33189 4.49187 3.97122
108.1 9.03782 9.50463 133 4.22298 7.34526 4.81484 6.35855 4.51891 3.98544
108.2 9.04077 9.50327 133 4.22481 7.34646 4.81596 6.3603 4.52039 3.98616
108.3 9.04318 9.50233 133 4.22585 7.3462 4.81733 6.36811 4.52159 3.98645
108.4 9.09309 9.48319 134 4.29846 7.36614 4.79462 6.28339 4.54654 3.99538
108.5 9.09396 9.48154 134 4.30101 7.36747 4.79295 6.27894 4.54698 3.99596
108.6 9.09715 9.48147 134 4.30302 7.36593 4.79413 6.28673 4.54858 3.99566
108.7 9.0998 9.48746 134 4.3062 7.37166 4.79361 6.29232 4.5499 3.99898
108.8 9.05712 9.513 133 4.23983 7.35999 4.81729 6.37558 4.52856 3.9943
108.9 9.10708 9.49244 134 4.31387 7.37973 4.79321 6.29383 4.55354 4.00341
109 9.113 9.49437 134 4.31788 7.37979 4.79512 6.30457 4.5565 4.00411
109.1 9.1203 9.49172 134 4.31742 7.37256 4.80288 6.32723 4.56015 4.00142
109.2 9.1234 9.52973 133 4.27996 7.38368 4.84344 6.40395 4.5617 4.00814
109.3 8.98551 9.41624 132 4.15303 7.25404 4.83248 6.49917 4.49275 3.94448
109.4 8.99209 9.4126 132 4.15692 7.25324 4.83516 6.49896 4.49604 3.9441
109.5 9.01449 9.44697 131 4.16539 7.28021 4.84909 6.52765 4.50724 3.95894
109.6 9.02332 9.44843 131 4.16789 7.27691 4.85543 6.53947 4.51166 3.95779
109.7 9.03755 9.45447 131 4.17412 7.28038 4.86343 6.55196 4.51877 3.96013
109.8 9.04797 9.46257 131 4.17925 7.28331 4.86872 6.5636 4.52399 3.96222
109.9 9.05753 9.47147 131 4.18504 7.28705 4.8725 6.57194 4.52877 3.96461
110 9.07514 9.48452 131 4.19403 7.29987 4.8811 6.58592 4.53757 3.97178
110.1 9.04057 9.51424 130 4.12786 7.28539 4.91271 6.68131 4.52029 3.9663
110.2 9.05205 9.5188 130 4.13243 7.28205 4.91962 6.6967 4.52602 3.96538
110.3 9.06204 9.52326 130 4.13687 7.28171 4.92517 6.70765 4.53102 3.96576
110.4 9.07163 9.53462 130 4.14392 7.29207 4.92771 6.7098 4.53582 3.97121
110.5 9.08393 9.54142 130 4.1499 7.29505 4.93403 6.71907 4.54196 3.97318
110.6 9.0961 9.55142 130 4.15591 7.29613 4.94019 6.72596 4.54805 3.97407
110.7 9.10393 9.56176 130 4.16304 7.30659 4.94089 6.72182 4.55196 3.97929
110.8 9.11401 9.57382 130 4.17069 7.31983 4.94333 6.72216 4.55701 3.9861
110.9 9.17865 9.62424 129 4.21281 7.36523 4.96584 6.74743 4.58932 4.0108
111 9.19409 9.64817 129 4.226 7.39443 4.9681 6.74644 4.59705 4.02572
111.1 9.20322 9.66172 129 4.23567 7.41274 4.96755 6.73912 4.60161 4.03483
111.2 9.08463 9.69665 127 4.18055 7.40242 4.90408 6.70021 4.54232 4.02814
111.3 9.1341 9.67267 128 4.25666 7.41344 4.87744 6.61588 4.56705 4.0327
111.4 9.159 9.69735 127 4.26448 7.42169 4.89452 6.64359 4.5795 4.03797
111.5 9.15545 9.68093 127 4.25877 7.3877 4.89668 6.64911 4.57772 4.02099
111.6 9.15365 9.65923 127 4.2567 7.35425 4.89695 6.64621 4.57682 4.00402
111.7 9.13021 9.70423 125 4.21285 7.33148 4.91736 6.7228 4.5651 3.99456
111.8 9.13933 9.69915 125 4.2172 7.32017 4.92213 6.72868 4.56966 3.98919
111.9 9.14957 9.70595 125 4.22179 7.32272 4.92777 6.73678 4.57478 3.99085
112 9.16055 9.71786 125 4.227 7.33134 4.93355 6.74325 4.58027 3.99548
112.1 9.17303 9.73564 125 4.23163 7.34184 4.9414 6.75611 4.58651 4.0013
112.2 9.18875 9.75659 125 4.23795 7.355 4.9508 6.77158 4.59438 4.0086
112.3 9.1997 9.76857 125 4.24234 7.36111 4.95736 6.78306 4.59985 4.01219
112.4 9.21745 9.78357 125 4.24884 7.35975 4.96862 6.80476 4.60873 4.01251
112.5 9.15692 9.79643 124 4.27135 7.38168 4.88556 6.68289 4.57846 4.02081
112.6 9.17166 9.81404 124 4.27894 7.39399 4.89272 6.69078 4.58583 4.02739
112.7 9.18163 9.81799 124 4.28275 7.39348 4.89889 6.69888 4.59082 4.02747
112.8 9.19816 9.8324 124 4.29017 7.3973 4.908 6.71477 4.59908 4.03017
112.9 9.20929 9.83914 124 4.29495 7.39244 4.91433 6.72811 4.60464 4.02841
113 9.29082 9.85196 123 4.33195 7.41093 4.95886 6.75289 4.64541 4.03855
113.1 9.34813 9.8708 122 4.35906 7.43018 4.98907 6.77566 4.67407 4.04919
113.2 9.25079 9.85348 121 4.37262 7.46189 4.87818 6.60432 4.6254 4.06051
113.3 9.22535 9.90029 120 4.31766 7.47248 4.9077 6.69192 4.61268 4.06748
113.4 9.22921 9.96315 119 4.35811 7.51419 4.8711 6.66051 4.61461 4.08955
113.5 9.26098 10.023 118 4.35636 7.56049 4.90462 6.71346 4.63049 4.11423
113.6 9.27206 10.037 118 4.36539 7.57416 4.90667 6.71391 4.63603 4.12134
113.7 9.28004 10.0514 118 4.36888 7.57782 4.91116 6.73082 4.64002 4.12406
113.8 9.34516 10.091 117 4.38861 7.61125 4.95655 6.7809 4.67258 4.14244
113.9 9.35607 10.1011 117 4.39623 7.61921 4.95984 6.78545 4.67804 4.14681
114 9.36852 10.1164 117 4.40555 7.63097 4.96297 6.79196 4.68426 4.15327
114.1 9.3735 10.1278 117 4.40823 7.63447 4.96527 6.80617 4.68675 4.15582
114.2 9.38336 10.1465 117 4.4159 7.64794 4.96746 6.81384 4.69168 4.16317
114.3 9.40018 10.1797 117 4.42726 7.67889 4.97292 6.83016 4.70009 4.17975
114.4 9.4132 10.2107 117 4.43828 7.71155 4.97492 6.8413 4.7066 4.19702
114.5 9.42696 10.2353 117 4.44987 7.73634 4.97709 6.85148 4.71348 4.21032
114.6 9.42611 10.2918 116 4.40594 7.75981 5.02016 6.93991 4.71305 4.22368
114.7 9.43671 10.3073 116 4.41492 7.77103 5.02178 6.94964 4.71835 4.2301
114.8 9.44513 10.3221 116 4.41937 7.78314 5.02576 6.96256 4.72257 4.23687
114.9 9.52636 10.3654 115 4.45647 7.82876 5.06989 6.99838 4.76318 4.26123
115 9.54649 10.4269 114 4.44349 7.87142 5.103 7.06468 4.77325 4.28449
115.1 9.55723 10.45 114 4.44829 7.89054 5.10894 7.08425 4.77862 4.29508
115.2 9.57073 10.4687 114 4.45239 7.90027 5.11834 7.10731 4.78537 4.30101
115.3 9.5872 10.4863 114 4.46211 7.91487 5.12509 7.12171 4.7936 4.3092
115.4 9.60109 10.5103 114 4.47053 7.93974 5.13055 7.13408 4.80054 4.32241
115.5 9.61573 10.5341 114 4.47856 7.96314 5.13717 7.14955 4.80787 4.33499
115.6 9.52133 10.5378 113 4.49311 8.03076 5.02822 6.99977 4.76067 4.36531
115.7 9.64355 10.5705 114 4.46813 8.01574 5.17542 7.26381 4.82178 4.36583
115.8 9.65922 10.5814 114 4.47222 8.02224 5.187 7.28897 4.82961 4.37018
115.9 9.64939 10.6458 113 4.47893 8.07787 5.17046 7.30987 4.8247 4.40008
116 9.6566 10.6586 113 4.48426 8.09476 5.17234 7.31632 4.8283 4.409
116.1 9.56304 10.6601 112 4.53078 8.12866 5.03226 7.07099 4.78152 4.41941
116.2 9.57305 10.6646 112 4.54017 8.1304 5.03287 7.07228 4.78652 4.42066
116.3 9.65956 10.7385 110 4.57772 8.19669 5.08184 7.13759 4.82978 4.45683
116.4 9.67602 10.7536 110 4.58231 8.19378 5.09371 7.16611 4.83801 4.45666
116.5 9.70219 10.7667 110 4.59793 8.20021 5.10426 7.17586 4.8511 4.46055
116.6 9.71403 10.8263 108 4.52368 8.19948 5.19035 7.33643 4.85701 4.46314
116.7 9.73077 10.837 108 4.53781 8.2116 5.19296 7.32888 4.86539 4.46916
116.8 9.57341 10.7573 107 4.3305 7.94761 5.24291 7.5081 4.78671 4.33831
116.9 9.58141 10.7687 107 4.34013 7.96262 5.24128 7.50025 4.79071 4.34575
117 9.37436 10.5936 106 4.24652 7.93902 5.12784 7.4163 4.68718 4.33057
117.1 9.42198 10.6632 105 4.2969 7.97703 5.12508 7.43352 4.71099 4.35232
117.2 9.43906 10.6831 105 4.30709 7.98332 5.13197 7.45365 4.71953 4.35668
117.3 9.45413 10.6989 105 4.31772 7.98957 5.13641 7.46774 4.72707 4.36078
117.4 9.47292 10.7187 105 4.3287 8.00154 5.14422 7.48783 4.73646 4.36797
117.5 9.49155 10.7459 105 4.34352 8.02282 5.14803 7.49977 4.74577 4.37963
117.6 9.50973 10.7667 105 4.35781 8.03764 5.15192 7.51461 4.75486 4.38819
117.7 9.52363 10.7799 105 4.36858 8.0501 5.15506 7.52519 4.76182 4.39526
117.8 9.53716 10.7904 105 4.38251 8.05586 5.15466 7.52709 4.76858 4.39872
117.9 9.54402 10.8394 104 4.33625 8.06253 5.20777 7.61857 4.77201 4.40368
118 9.08932 10.3568 102 3.90864 7.2704 5.18069 7.84156 4.54466 4.00837
118.1 9.12683 10.414 100 3.97072 7.33663 5.15611 7.7918 4.56341 4.04136
118.2 9.13495 10.4091 100 3.97829 7.33455 5.15666 7.77507 4.56748 4.03954
118.3 9.03035 10.3897 98 4.0169 7.38891 5.01346 7.48092 4.51518 4.05638
118.4 9.2654 10.4521 95 4.12145 7.47465 5.14395 7.55451 4.6327 4.10168
118.5 9.2742 10.4408 95 4.12886 7.46144 5.14534 7.54376 4.6371 4.09463
118.6 9.28557 10.4341 95 4.13372 7.447 5.15186 7.55027 4.64279 4.08769
118.7 9.36692 10.5259 93 4.1073 7.51448 5.25962 7.66958 4.68346 4.12325
118.8 9.25582 10.2666 88 4.31436 7.6664 4.94147 6.537 4.62791 4.15413
118.9 nan nan 0 nan nan nan nan nan nan
119 nan nan 0 nan nan nan nan nan nan
119.1 nan nan 0 nan nan nan nan nan nan
119.2 nan nan 0 nan nan nan nan nan nan
119.3 nan nan 0 nan nan nan nan nan nan
119.4 nan nan 0 nan nan nan nan nan nan
119.5 nan nan 0 nan nan nan nan nan nan
119.6 nan nan 0 nan nan nan nan nan nan
119.7 nan nan 0 nan nan nan nan nan nan
119.8 nan nan 0 nan nan nan nan nan nan
