# Supplementary material for: Topological digestion drives time-varying rheology of entangled DNA fluids
Source: Nat Commun. 2022 Jul 28;13:4389. doi: 10.1038/s41467-022-31828-w (PMC9334285; doi:10.1038/s41467-022-31828-w)
Supplement: Supplementary file 3 — Source Data [file 41467_2022_31828_MOESM3_ESM.zip › SOURCE_DATA/DATA_FIG4/panel_c/g3ave_MSD.dat.120m.dat]

#t[s] MSD[um^2] err[um^2] N_of_ave_traj MSDx[um^2] err MSDy[um^2] err (MSDx+MSDy)/2[um^2] err
0 0 0 288 0 0 0 0 0 0
0.1 0.0117218 0.0018429 288 0.00584829 0.00102621 0.00587353 0.001102 0.00586091 0.000563719
0.2 0.0262523 0.00431938 288 0.0130895 0.00239105 0.0131629 0.00271653 0.0131262 0.00131885
0.3 0.0396103 0.00679911 288 0.0197054 0.00384142 0.0199049 0.00469108 0.0198051 0.00211903
0.4 0.0525139 0.00928211 288 0.0260867 0.00531495 0.0264273 0.0066711 0.026257 0.00292995
0.5 0.0652069 0.012141 288 0.0323477 0.00702428 0.0328592 0.00893225 0.0326035 0.00387199
0.6 0.0777146 0.0151218 288 0.0385042 0.00881822 0.0392103 0.0113771 0.0388573 0.00486514
0.7 0.0899796 0.0181599 288 0.0445191 0.0107482 0.0454605 0.013989 0.0449898 0.00593049
0.8 0.1021 0.0212833 288 0.050459 0.0125584 0.0516413 0.0167244 0.0510501 0.00694511
0.9 0.114046 0.0244679 288 0.0563039 0.0144482 0.0577417 0.0195152 0.0570228 0.00800183
1 0.126085 0.0277788 288 0.0623641 0.0163366 0.0637212 0.021474 0.0630426 0.00906768
1.1 0.13806 0.0309139 288 0.0683191 0.018516 0.0697405 0.0236965 0.0690298 0.0102674
1.2 0.150019 0.0338165 288 0.0743072 0.0204491 0.075712 0.0257678 0.0750096 0.0113489
1.3 0.161748 0.0370207 288 0.0801139 0.0224662 0.0816344 0.0282585 0.0808741 0.0124746
1.4 0.173551 0.0406146 288 0.0861598 0.0246918 0.0873912 0.0296573 0.0867755 0.0137086
1.5 0.185152 0.0443383 288 0.0921183 0.0269532 0.0930336 0.0310528 0.092576 0.0149655
1.6 0.196799 0.0479949 288 0.0978319 0.029248 0.0989667 0.0340931 0.0983993 0.0162423
1.7 0.208319 0.0516881 288 0.103393 0.0318341 0.104926 0.0375369 0.104159 0.0176605
1.8 0.219817 0.0551934 288 0.109228 0.034322 0.110589 0.0393815 0.109908 0.0190295
1.9 0.231538 0.0587718 288 0.114923 0.0365167 0.116615 0.0427607 0.115769 0.0202602
2 0.242985 0.0626273 288 0.120662 0.0388625 0.122323 0.0457322 0.121492 0.0216009
2.1 0.254655 0.0666175 288 0.126571 0.0412053 0.128084 0.0479376 0.127327 0.0229124
2.2 0.266407 0.0707201 288 0.132512 0.0433903 0.133895 0.0508254 0.133204 0.0241807
2.3 0.278238 0.0752394 288 0.138394 0.0455516 0.139844 0.0544873 0.139119 0.0254508
2.4 0.2896 0.0798482 288 0.144078 0.0484647 0.145522 0.0575853 0.1448 0.0270754
2.5 0.301558 0.0849347 288 0.149879 0.0513193 0.15168 0.0621336 0.150779 0.0287015
2.6 0.31338 0.0895622 288 0.155767 0.0541572 0.157613 0.0653988 0.15669 0.0302905
2.7 0.325292 0.0937209 288 0.161836 0.0570593 0.163456 0.0684145 0.162646 0.0319334
2.8 0.336987 0.0975557 288 0.167754 0.0598643 0.169233 0.0712012 0.168494 0.0335029
2.9 0.3487 0.101956 288 0.17376 0.0627624 0.17494 0.0735681 0.17435 0.035116
3 0.36071 0.105869 288 0.179742 0.0657822 0.180967 0.0762551 0.180355 0.0367623
3.1 0.372153 0.110202 288 0.18559 0.0686864 0.186562 0.0786356 0.186076 0.0383729
3.2 0.383449 0.114531 288 0.19089 0.0714604 0.192559 0.0838924 0.191724 0.0399544
3.3 0.394455 0.118984 288 0.196219 0.0740147 0.198235 0.0880044 0.197227 0.04141
3.4 0.405453 0.12272 288 0.202097 0.0770683 0.203356 0.087962 0.202727 0.0430238
3.5 0.416291 0.127155 288 0.207778 0.0805639 0.208513 0.0893768 0.208145 0.0449109
3.6 0.427504 0.13191 288 0.213488 0.0836963 0.214016 0.0923573 0.213752 0.0466609
3.7 0.438464 0.13696 288 0.218894 0.087406 0.21957 0.0963005 0.219232 0.0487068
3.8 0.450391 0.141183 288 0.225152 0.0904908 0.225238 0.0979969 0.225195 0.0504104
3.9 0.461408 0.147041 288 0.230424 0.0944348 0.230984 0.102587 0.230704 0.0525684
4 0.473075 0.152493 288 0.235995 0.0978613 0.23708 0.107951 0.236538 0.0545048
4.1 0.485979 0.157709 288 0.242407 0.101351 0.243573 0.112375 0.24299 0.0564757
4.2 0.497554 0.16275 288 0.248319 0.104216 0.249235 0.116173 0.248777 0.0581389
4.3 0.508905 0.167508 288 0.25424 0.107953 0.254666 0.118085 0.254453 0.0601642
4.4 0.521358 0.172663 288 0.26072 0.112196 0.260638 0.120637 0.260679 0.0624785
4.5 0.535136 0.176199 287 0.267872 0.115408 0.267264 0.12307 0.267568 0.0642729
4.6 0.547196 0.181943 287 0.273875 0.119299 0.273322 0.127894 0.273598 0.0664662
4.7 0.560559 0.188686 286 0.280287 0.124078 0.280273 0.133281 0.28028 0.0690793
4.8 0.573478 0.195019 286 0.286973 0.128321 0.286504 0.136373 0.286739 0.0714147
4.9 0.585758 0.200651 286 0.292787 0.131625 0.292971 0.142945 0.292879 0.0733418
5 0.596695 0.205182 286 0.298187 0.136372 0.298508 0.145349 0.298348 0.0758274
5.1 0.607946 0.210588 286 0.304547 0.140391 0.303399 0.146326 0.303973 0.0780481
5.2 0.620141 0.216413 286 0.311094 0.143804 0.309047 0.148756 0.310071 0.0799801
5.3 0.632145 0.223708 286 0.31757 0.148646 0.314575 0.150986 0.316073 0.0826215
5.4 0.644145 0.229949 286 0.324295 0.152801 0.31985 0.153639 0.322072 0.0849927
5.5 0.656413 0.233918 285 0.331387 0.155785 0.325025 0.153577 0.328206 0.086692
5.6 0.665678 0.241015 286 0.336745 0.160677 0.328933 0.154077 0.332839 0.089323
5.7 0.678651 0.247193 286 0.343515 0.164847 0.335137 0.15909 0.339326 0.0917213
5.8 0.691709 0.25202 286 0.350448 0.169356 0.341261 0.161501 0.345855 0.0941895
5.9 0.702462 0.25767 286 0.355895 0.173948 0.346567 0.165159 0.351231 0.0966878
6 0.715397 0.264119 286 0.362354 0.178872 0.353043 0.171072 0.357698 0.0994462
6.1 0.727878 0.271191 286 0.368447 0.183453 0.359431 0.178286 0.363939 0.102069
6.2 0.739411 0.278049 286 0.374457 0.186912 0.364954 0.183769 0.369705 0.104123
6.3 0.75278 0.28344 285 0.38176 0.190308 0.37102 0.186882 0.37639 0.106107
6.4 0.763924 0.286966 285 0.38752 0.192902 0.376404 0.189729 0.381962 0.107591
6.5 0.778129 0.291491 284 0.394266 0.195678 0.383864 0.196821 0.389065 0.109268
6.6 0.791223 0.300284 284 0.400526 0.200248 0.390697 0.205469 0.395611 0.111933
6.7 0.803424 0.308878 284 0.406548 0.20503 0.396875 0.212278 0.401712 0.114654
6.8 0.816017 0.316658 284 0.412592 0.208301 0.403425 0.221069 0.408009 0.116688
6.9 0.827086 0.325213 285 0.41814 0.211916 0.408945 0.228371 0.413543 0.118868
7 0.840129 0.334543 284 0.424585 0.216629 0.415544 0.236862 0.420065 0.121643
7.1 0.851505 0.340968 284 0.430211 0.221214 0.421294 0.2413 0.425753 0.124156
7.2 0.866188 0.346861 284 0.437264 0.22597 0.428924 0.247708 0.433094 0.126816
7.3 0.878279 0.352223 283 0.443649 0.23 0.434629 0.252192 0.439139 0.129124
7.4 0.890787 0.358545 283 0.450158 0.236037 0.440629 0.255296 0.445393 0.132353
7.5 0.905697 0.367564 282 0.456697 0.239072 0.449 0.268036 0.452849 0.134363
7.6 0.918433 0.373383 282 0.462489 0.243996 0.455943 0.274842 0.459216 0.13708
7.7 0.928663 0.380051 283 0.467994 0.249223 0.46067 0.276935 0.464332 0.139872
7.8 0.940231 0.38979 283 0.473613 0.254529 0.466618 0.284709 0.470115 0.142899
7.9 0.950586 0.393153 283 0.478707 0.259625 0.471879 0.285709 0.475293 0.14549
8 0.962964 0.398824 283 0.485192 0.264985 0.477771 0.287475 0.481482 0.148318
8.1 0.974209 0.408017 283 0.491075 0.269557 0.483135 0.294702 0.487105 0.151021
8.2 0.988451 0.415543 282 0.496598 0.275099 0.491853 0.306908 0.494225 0.154157
8.3 1.00122 0.423884 282 0.502431 0.281251 0.498793 0.31541 0.500612 0.157585
8.4 1.00896 0.430451 282 0.505629 0.286501 0.503334 0.323797 0.504481 0.160539
8.5 1.01701 0.440752 283 0.509355 0.291999 0.507656 0.335193 0.508505 0.163838
8.6 1.03313 0.450463 282 0.517698 0.297945 0.515433 0.343137 0.516566 0.167273
8.7 1.04415 0.458385 282 0.523152 0.302333 0.520997 0.348508 0.522074 0.169742
8.8 1.05489 0.464148 282 0.528819 0.306619 0.526072 0.351702 0.527446 0.1721
8.9 1.06601 0.476108 282 0.535079 0.313825 0.53093 0.358368 0.533005 0.176162
9 1.07958 0.486249 282 0.542449 0.318871 0.537136 0.366204 0.539792 0.179185
9.1 1.09417 0.498144 282 0.550375 0.323521 0.543796 0.376957 0.547086 0.182166
9.2 1.10617 0.507301 282 0.557247 0.329272 0.548924 0.384203 0.553086 0.18555
9.3 1.12005 0.515548 282 0.564493 0.335391 0.555561 0.390315 0.560027 0.188975
9.4 1.13143 0.522123 282 0.570442 0.340555 0.560983 0.393177 0.565713 0.191749
9.5 1.14512 0.527527 281 0.578029 0.346822 0.567094 0.39253 0.572561 0.194968
9.6 1.15719 0.531836 281 0.585674 0.351706 0.571515 0.38649 0.578595 0.197355
9.7 1.17019 0.537985 281 0.593269 0.359694 0.576924 0.383774 0.585097 0.201391
9.8 1.18103 0.551852 279 0.60301 0.366101 0.578015 0.375523 0.590513 0.20486
9.9 1.19558 0.56798 279 0.610685 0.373376 0.584897 0.392532 0.597791 0.209398
10 1.20959 0.573489 278 0.617138 0.379046 0.592447 0.393461 0.604793 0.212219
10.1 1.21785 0.575235 278 0.622631 0.384661 0.595218 0.386289 0.608925 0.214899
10.2 1.22482 0.579589 279 0.626283 0.390884 0.598537 0.388251 0.61241 0.218141
10.3 1.23611 0.58523 279 0.632763 0.397019 0.603342 0.387428 0.618053 0.221315
10.4 1.24653 0.590665 279 0.637896 0.398761 0.608636 0.391987 0.623266 0.222409
10.5 1.25511 0.597773 278 0.640198 0.396662 0.614916 0.404849 0.627557 0.22169
10.6 1.26601 0.608589 279 0.646089 0.40025 0.61992 0.416064 0.633004 0.224109
10.7 1.27872 0.613247 279 0.654357 0.40589 0.624358 0.412245 0.639358 0.227049
10.8 1.29356 0.617569 277 0.659127 0.410078 0.634435 0.419396 0.646781 0.229115
10.9 1.29784 0.616825 276 0.657928 0.40024 0.63991 0.438041 0.648919 0.224623
11 1.30797 0.616402 277 0.662941 0.402119 0.645028 0.433698 0.653985 0.225349
11.1 1.32067 0.622801 277 0.670274 0.408514 0.650393 0.431718 0.660334 0.22861
11.2 1.33457 0.630857 276 0.676527 0.413016 0.658043 0.443676 0.667285 0.231365
11.3 1.34824 0.642507 276 0.683675 0.418924 0.664566 0.45125 0.674121 0.234757
11.4 1.36157 0.647365 276 0.690758 0.423304 0.670809 0.451382 0.680784 0.23703
11.5 1.36904 0.650727 275 0.695634 0.427152 0.673402 0.450674 0.684518 0.239098
11.6 1.38565 0.659151 273 0.704773 0.434257 0.680874 0.450888 0.692824 0.242807
11.7 1.39547 0.659094 273 0.711099 0.439383 0.684367 0.438425 0.697733 0.244993
11.8 1.40814 0.670463 273 0.717892 0.441051 0.690252 0.447764 0.704072 0.246367
11.9 1.42128 0.67573 273 0.725251 0.447269 0.696034 0.445514 0.710642 0.249508
12 1.43834 0.679233 272 0.735408 0.452554 0.702928 0.442456 0.719168 0.252284
12.1 1.44858 0.681728 272 0.740894 0.456113 0.707682 0.444022 0.724288 0.254211
12.2 1.4644 0.698363 271 0.748843 0.4674 0.715555 0.455641 0.732199 0.26044
12.3 1.47105 0.70526 270 0.754459 0.472913 0.71659 0.448473 0.735524 0.263221
12.4 1.48467 0.711123 269 0.759885 0.480018 0.724783 0.455397 0.742334 0.266912
12.5 1.49649 0.725346 270 0.765157 0.486452 0.731334 0.468876 0.748246 0.270691
12.6 1.51223 0.74116 269 0.77502 0.493298 0.737213 0.472657 0.756116 0.274624
12.7 1.52444 0.748524 269 0.779461 0.495584 0.744977 0.486284 0.762219 0.276186
12.8 1.54309 0.755794 267 0.789361 0.50233 0.753728 0.489798 0.771544 0.279844
12.9 1.55222 0.765177 267 0.796116 0.508851 0.756106 0.487654 0.776111 0.283348
13 1.56309 0.772117 267 0.803512 0.515326 0.759576 0.486077 0.781544 0.286827
13.1 1.5827 0.776792 265 0.811591 0.518589 0.771111 0.496827 0.791351 0.288742
13.2 1.5868 0.78575 266 0.818842 0.529817 0.767963 0.471911 0.793402 0.294
13.3 1.60119 0.79235 264 0.828542 0.533128 0.772649 0.466472 0.800595 0.29583
13.4 1.62127 0.800021 263 0.840789 0.53972 0.780481 0.463386 0.810635 0.299383
13.5 1.62942 0.805905 261 0.844107 0.545656 0.785314 0.476335 0.814711 0.302829
13.6 1.63412 0.815336 262 0.840698 0.553899 0.793419 0.494784 0.817058 0.306921
13.7 1.65274 0.824819 260 0.85103 0.561104 0.801714 0.498695 0.826372 0.3109
13.8 1.66854 0.839932 262 0.856781 0.565104 0.811759 0.516252 0.83427 0.313421
13.9 1.66535 0.842915 263 0.858294 0.570943 0.807054 0.505345 0.832674 0.316298
14 1.68512 0.854302 259 0.871367 0.581315 0.813757 0.498525 0.842562 0.321705
14.1 1.69441 0.859704 260 0.875546 0.587502 0.818862 0.504498 0.847204 0.325021
14.2 1.7044 0.871432 259 0.884172 0.595453 0.82023 0.497444 0.852201 0.329257
14.3 1.71719 0.882432 258 0.889426 0.602313 0.827764 0.513833 0.858595 0.333277
14.4 1.73379 0.89013 257 0.895834 0.607442 0.837957 0.528032 0.866896 0.336241
14.5 1.74624 0.904459 256 0.900489 0.616789 0.845755 0.539748 0.873122 0.341245
14.6 1.75961 0.911058 255 0.907986 0.623025 0.851626 0.536835 0.879806 0.344382
14.7 1.76795 0.919581 256 0.910924 0.62905 0.857021 0.546084 0.883973 0.347654
14.8 1.77671 0.920325 256 0.916632 0.634688 0.860074 0.539332 0.888353 0.350383
14.9 1.79599 0.930654 257 0.920859 0.636981 0.875131 0.577925 0.897995 0.352558
15 1.80484 0.935771 257 0.923987 0.641064 0.880855 0.584179 0.902421 0.354722
15.1 1.81809 0.944304 257 0.930465 0.648144 0.887621 0.587877 0.909043 0.35844
15.2 1.83089 0.953985 257 0.937061 0.655193 0.893825 0.591869 0.915443 0.362207
15.3 1.84382 0.970824 257 0.943334 0.662754 0.900482 0.60339 0.921908 0.366532
15.4 1.85921 0.985246 257 0.952063 0.672275 0.907147 0.60652 0.929605 0.371619
15.5 1.86383 0.998591 258 0.954088 0.678025 0.909743 0.616213 0.931915 0.374924
15.6 1.87974 1.00922 257 0.962191 0.683532 0.917554 0.622193 0.939872 0.378012
15.7 1.89019 1.02169 258 0.968842 0.689428 0.921352 0.628574 0.945097 0.381489
15.8 1.90441 1.02701 257 0.975068 0.692849 0.929347 0.636674 0.952207 0.383485
15.9 1.91781 1.03661 256 0.980546 0.69869 0.937269 0.646309 0.958907 0.386716
16 1.9342 1.05684 256 0.989231 0.70504 0.944964 0.658549 0.967098 0.390578
16.1 1.94497 1.06565 256 0.996059 0.713103 0.948907 0.660806 0.972483 0.39494
16.2 1.95551 1.07038 256 1.00218 0.720371 0.953327 0.659763 0.977753 0.398663
16.3 1.96552 1.07794 256 1.00616 0.721626 0.959369 0.675062 0.982762 0.399897
16.4 1.97672 1.07977 256 1.00985 0.724457 0.966866 0.686608 0.988359 0.401622
16.5 2.00931 1.12929 257 1.02054 0.732888 0.988764 0.749973 1.00465 0.40824
16.6 2.02156 1.13661 257 1.02461 0.736885 0.99695 0.766061 1.01078 0.410783
16.7 2.03003 1.13372 257 1.02978 0.736737 1.00024 0.764715 1.01501 0.410775
16.8 2.03054 1.11125 255 1.03671 0.744145 0.993836 0.726672 1.01527 0.413492
16.9 2.05415 1.1345 256 1.05269 0.772416 1.00146 0.727446 1.02707 0.428274
17 2.06458 1.1387 257 1.05614 0.781152 1.00843 0.734763 1.03229 0.432772
17.1 2.08031 1.15162 257 1.06458 0.794837 1.01573 0.741215 1.04015 0.440031
17.2 2.10764 1.14981 254 1.08082 0.802522 1.02681 0.733694 1.05382 0.44391
17.3 2.11709 1.16049 255 1.08645 0.812193 1.03064 0.740114 1.05855 0.449193
17.4 2.12927 1.16645 255 1.09462 0.818419 1.03466 0.73738 1.06464 0.452483
17.5 2.13592 1.16863 256 1.0954 0.819686 1.04051 0.753663 1.06796 0.453561
17.6 2.13501 1.16156 255 1.08992 0.810369 1.0451 0.777565 1.06751 0.44938
17.7 2.14603 1.17249 255 1.09544 0.817941 1.0506 0.782701 1.07302 0.453435
17.8 2.16524 1.18721 254 1.10531 0.83086 1.05993 0.792365 1.08262 0.460432
17.9 2.18072 1.20351 254 1.11015 0.837598 1.07057 0.815415 1.09036 0.464573
18 2.18726 1.21751 255 1.11152 0.845379 1.07574 0.831656 1.09363 0.46903
18.1 2.20596 1.22679 254 1.12145 0.855626 1.08451 0.840335 1.10298 0.474684
18.2 2.22205 1.23934 253 1.13191 0.862334 1.09014 0.844958 1.11102 0.478604
18.3 2.23489 1.24697 252 1.13774 0.867366 1.09715 0.850165 1.11744 0.481317
18.4 2.23215 1.23155 251 1.14179 0.875038 1.09035 0.814852 1.11607 0.484126
18.5 2.25553 1.24495 250 1.15363 0.883514 1.10191 0.827282 1.12777 0.489025
18.6 2.25556 1.24246 249 1.15062 0.882433 1.10495 0.847411 1.12778 0.489072
18.7 2.27383 1.24596 248 1.16056 0.880663 1.11327 0.855814 1.13692 0.488734
18.8 2.28666 1.2584 248 1.16837 0.889355 1.11829 0.860965 1.14333 0.493534
18.9 2.33163 1.30447 249 1.19839 0.925828 1.13324 0.849939 1.16581 0.512296
19 2.34237 1.30365 249 1.20422 0.929762 1.13815 0.851621 1.17119 0.514424
19.1 2.35773 1.31902 249 1.21249 0.941437 1.14523 0.859743 1.17886 0.520758
19.2 2.36491 1.31688 246 1.21637 0.935652 1.14854 0.861945 1.18246 0.518022
19.3 2.39496 1.33953 247 1.23268 0.950961 1.16228 0.871586 1.19748 0.526364
19.4 2.40883 1.35174 245 1.24745 0.954092 1.16138 0.860479 1.20442 0.528461
19.5 2.40952 1.36076 247 1.2451 0.959805 1.16442 0.8742 1.20476 0.531611
19.6 2.43015 1.37664 248 1.2487 0.973193 1.18145 0.908337 1.21508 0.539104
19.7 2.44133 1.38428 248 1.2533 0.977409 1.18803 0.916843 1.22066 0.541516
19.8 2.45216 1.39477 248 1.25734 0.98833 1.19482 0.9228 1.22608 0.547106
19.9 2.44962 1.39658 248 1.26297 0.98734 1.18666 0.892718 1.22481 0.546055
20 2.46032 1.40531 249 1.26976 0.995583 1.19056 0.893779 1.23016 0.550437
20.1 2.48026 1.411 248 1.27886 1.0011 1.20139 0.90444 1.24013 0.553629
20.2 2.48957 1.41764 247 1.27768 1.00387 1.2119 0.928233 1.24479 0.555412
20.3 2.49781 1.42081 247 1.28108 1.01098 1.21673 0.933973 1.24891 0.559167
20.4 2.50854 1.42835 247 1.28438 1.01406 1.22416 0.947383 1.25427 0.561112
20.5 2.52048 1.43438 247 1.29004 1.01979 1.23045 0.9544 1.26024 0.564295
20.6 2.51675 1.43456 245 1.29963 1.02796 1.21712 0.909313 1.25837 0.567698
20.7 2.53326 1.44974 247 1.30636 1.03819 1.2269 0.926409 1.26663 0.573455
20.8 2.53947 1.44768 245 1.31262 1.04184 1.22685 0.911224 1.26973 0.574988
20.9 2.54969 1.45416 245 1.31745 1.05072 1.23225 0.914372 1.27485 0.579561
21 2.55771 1.46732 246 1.32542 1.06014 1.23229 0.91234 1.27886 0.584714
21.1 2.56959 1.47866 246 1.33143 1.07078 1.23815 0.920281 1.28479 0.590442
21.2 2.5752 1.47708 246 1.33411 1.0666 1.24109 0.92849 1.2876 0.588733
21.3 2.5922 1.49802 246 1.34226 1.08985 1.24994 0.93895 1.2961 0.600842
21.4 2.60412 1.50745 246 1.34719 1.09667 1.25693 0.948899 1.30206 0.604608
21.5 2.63387 1.52993 246 1.34933 1.10791 1.28454 1.02664 1.31694 0.6124
21.6 2.63733 1.53478 248 1.34867 1.10744 1.28867 1.04296 1.31867 0.61267
21.7 2.64977 1.55881 248 1.35481 1.12337 1.29495 1.0556 1.32488 0.621271
21.8 2.66428 1.56681 248 1.36238 1.13064 1.3019 1.06212 1.33214 0.625286
21.9 2.68084 1.57403 248 1.35887 1.13138 1.32197 1.10582 1.34042 0.626407
22 2.69322 1.58685 247 1.36265 1.14046 1.33056 1.11789 1.34661 0.631277
22.1 2.71417 1.59736 247 1.37963 1.15473 1.33454 1.11114 1.35709 0.638886
22.2 2.71629 1.60596 246 1.38778 1.15847 1.32851 1.09576 1.35814 0.640862
22.3 2.73178 1.61369 247 1.39204 1.16829 1.33974 1.11052 1.36589 0.646101
22.4 2.74843 1.6308 246 1.39571 1.18035 1.35272 1.1264 1.37421 0.652369
22.5 2.76367 1.63557 247 1.40778 1.1828 1.3559 1.12316 1.38184 0.653998
22.6 2.77742 1.64869 247 1.41322 1.18885 1.3642 1.1346 1.38871 0.657436
22.7 2.79446 1.66544 247 1.42341 1.19999 1.37106 1.13964 1.39723 0.663484
22.8 2.76854 1.63319 244 1.41232 1.16714 1.35622 1.12246 1.38427 0.646396
22.9 2.79691 1.66612 245 1.43696 1.20408 1.35995 1.10341 1.39846 0.665256
23 2.80067 1.67667 244 1.43933 1.21395 1.36135 1.11288 1.40034 0.670721
23.1 2.81519 1.68449 244 1.44772 1.21886 1.36747 1.11788 1.4076 0.673582
23.2 2.82422 1.6842 244 1.45104 1.21671 1.37318 1.12398 1.41211 0.672672
23.3 2.8377 1.69326 244 1.45718 1.22124 1.38052 1.1364 1.41885 0.675493
23.4 2.85212 1.70534 245 1.46243 1.22654 1.38969 1.15454 1.42606 0.678817
23.5 2.85707 1.69841 243 1.45582 1.21213 1.40125 1.18961 1.42854 0.672263
23.6 2.86734 1.70553 243 1.46374 1.22054 1.4036 1.18681 1.43367 0.676672
23.7 2.8734 1.70568 243 1.4687 1.22156 1.40469 1.18442 1.4367 0.677307
23.8 2.87977 1.71289 243 1.47408 1.23041 1.40569 1.18336 1.43989 0.681949
23.9 2.896 1.72043 242 1.48168 1.23645 1.41432 1.1907 1.448 0.685294
24 2.9095 1.72277 242 1.48844 1.23971 1.42105 1.19604 1.45475 0.687212
24.1 2.92158 1.74476 244 1.50083 1.25554 1.42076 1.18646 1.46079 0.695438
24.2 2.92736 1.75633 243 1.49914 1.25579 1.42821 1.20692 1.46368 0.696028
24.3 2.92413 1.74049 243 1.49771 1.24463 1.42642 1.21035 1.46207 0.690634
24.4 2.93692 1.74861 241 1.49657 1.23745 1.44035 1.23915 1.46846 0.687597
24.5 2.95145 1.75555 242 1.51129 1.24575 1.44016 1.22791 1.47573 0.692091
24.6 2.96036 1.76213 242 1.51364 1.24489 1.44672 1.24094 1.48018 0.692068
24.7 2.9688 1.77339 241 1.51082 1.24473 1.45798 1.26796 1.4844 0.69252
24.8 2.9736 1.77913 241 1.51071 1.24354 1.46289 1.28107 1.4868 0.692296
24.9 2.98791 1.78659 240 1.51862 1.24743 1.46928 1.29033 1.49395 0.694814
25 3.00354 1.77847 240 1.53195 1.24138 1.47158 1.28539 1.50177 0.692201
25.1 3.01667 1.77884 238 1.53137 1.23743 1.48531 1.30923 1.50834 0.690608
25.2 3.01785 1.78944 239 1.53089 1.23898 1.48696 1.32124 1.50893 0.691867
25.3 3.04057 1.79124 238 1.54178 1.24719 1.49879 1.32415 1.52029 0.696085
25.4 3.06422 1.80266 240 1.56706 1.27244 1.49716 1.29131 1.53211 0.708664
25.5 3.06146 1.80408 238 1.55454 1.26072 1.50692 1.32917 1.53073 0.703394
25.6 3.0847 1.81185 237 1.57561 1.26696 1.50909 1.31776 1.54235 0.707073
25.7 3.08486 1.82056 238 1.57525 1.27072 1.50962 1.33022 1.54243 0.709524
25.8 3.10248 1.83449 236 1.57712 1.27685 1.52536 1.36324 1.55124 0.713468
25.9 3.10801 1.83986 236 1.58203 1.28178 1.52598 1.35904 1.55401 0.715971
26 3.12264 1.85218 235 1.58371 1.28846 1.53893 1.38204 1.56132 0.719843
26.1 3.15127 1.87964 236 1.62153 1.33022 1.52975 1.32523 1.57564 0.740642
26.2 3.17302 1.88561 235 1.63022 1.33936 1.5428 1.33575 1.58651 0.745511
26.3 3.17238 1.90945 234 1.62408 1.34734 1.5483 1.36236 1.58619 0.75014
26.4 3.17006 1.91599 235 1.61943 1.34894 1.55063 1.37534 1.58503 0.751178
26.5 3.18093 1.9312 234 1.6202 1.35549 1.56073 1.3985 1.59046 0.755091
26.6 3.20308 1.93485 233 1.63007 1.36185 1.57301 1.41 1.60154 0.75874
26.7 3.21514 1.94269 233 1.63519 1.36742 1.57996 1.42026 1.60757 0.761951
26.8 3.23944 1.94566 232 1.6469 1.37427 1.59254 1.42861 1.61972 0.765773
26.9 3.24948 1.96278 232 1.65113 1.38291 1.59836 1.44553 1.62474 0.770867
27 3.27002 1.97063 231 1.66323 1.38964 1.6068 1.44927 1.63501 0.77465
27.1 3.28119 1.98604 231 1.66982 1.40391 1.61138 1.4496 1.6406 0.781929
27.2 3.30133 1.99634 229 1.68563 1.41369 1.6157 1.44281 1.65067 0.787158
27.3 3.30069 2.00075 228 1.69852 1.41957 1.60217 1.38471 1.65034 0.788747
27.4 3.32376 2.01525 226 1.70502 1.42765 1.61874 1.40651 1.66188 0.793307
27.5 3.33298 2.02522 226 1.70875 1.4312 1.62424 1.41655 1.66649 0.795488
27.6 3.33931 2.03237 227 1.71322 1.43751 1.62609 1.4131 1.66965 0.798636
27.7 3.37081 2.04368 227 1.72929 1.4459 1.64152 1.41968 1.6854 0.803243
27.8 3.36826 2.05065 227 1.72903 1.45858 1.63923 1.41707 1.68413 0.809565
27.9 3.39585 2.06474 227 1.74553 1.4644 1.65032 1.4174 1.69792 0.812854
28 3.40478 2.07132 227 1.75185 1.47458 1.65293 1.4118 1.70239 0.817906
28.1 3.43643 2.08018 226 1.76545 1.48298 1.67098 1.43089 1.71821 0.822828
28.2 3.42762 2.10269 228 1.76508 1.49279 1.66254 1.43648 1.71381 0.828465
28.3 3.40504 2.04242 226 1.77357 1.50486 1.63147 1.22118 1.70252 0.826654
28.4 3.44283 2.04283 224 1.80077 1.50908 1.64206 1.20026 1.72141 0.828988
28.5 3.44793 2.06031 224 1.79768 1.51969 1.65025 1.22688 1.72396 0.834786
28.6 3.4533 2.06995 225 1.79912 1.52741 1.65419 1.23674 1.72665 0.83895
28.7 3.47508 2.08059 224 1.82188 1.53032 1.6532 1.21497 1.73754 0.841001
28.8 3.47195 2.07766 222 1.79575 1.47588 1.6762 1.30919 1.73598 0.815002
28.9 3.48148 2.09767 223 1.79693 1.48703 1.68455 1.34143 1.74074 0.821681
29 3.49792 2.1062 223 1.8061 1.4938 1.69182 1.34793 1.74896 0.825529
29.1 3.5041 2.1111 223 1.81012 1.5031 1.69398 1.34307 1.75205 0.830078
29.2 3.51814 2.12275 224 1.82132 1.51303 1.69681 1.34594 1.75907 0.835727
29.3 3.53528 2.13306 221 1.82126 1.51744 1.71401 1.39075 1.76764 0.839046
29.4 3.52553 2.14139 223 1.82118 1.52338 1.70435 1.37842 1.76276 0.841993
29.5 3.55312 2.14332 222 1.83665 1.53204 1.71647 1.3796 1.77656 0.846638
29.6 3.54185 2.12144 221 1.84062 1.54045 1.70123 1.32862 1.77092 0.849601
29.7 3.54876 2.1301 221 1.84586 1.54665 1.70291 1.32605 1.77438 0.852817
29.8 3.55743 2.14319 221 1.84818 1.5542 1.70925 1.34209 1.77871 0.857112
29.9 3.57284 2.16361 221 1.85272 1.56134 1.72011 1.37971 1.78642 0.862099
30 3.58067 2.17054 221 1.85789 1.5698 1.72277 1.37836 1.79033 0.866441
30.1 3.59012 2.17881 221 1.86451 1.57883 1.72561 1.38031 1.79506 0.871299
30.2 3.59389 2.19583 219 1.88007 1.58783 1.71382 1.33838 1.79694 0.875539
30.3 3.60549 2.20782 218 1.88875 1.59579 1.71674 1.3319 1.80274 0.879611
30.4 3.62062 2.21576 218 1.8967 1.60277 1.72392 1.33759 1.81031 0.883454
30.5 3.6351 2.22048 220 1.89026 1.60946 1.74484 1.3931 1.81755 0.887717
30.6 3.65784 2.23079 220 1.8929 1.61942 1.76494 1.43302 1.82892 0.893573
30.7 3.66019 2.24651 219 1.90846 1.62891 1.75174 1.38147 1.8301 0.89766
30.8 3.67061 2.25687 219 1.9173 1.6343 1.75331 1.37549 1.83531 0.90055
30.9 3.6808 2.26462 218 1.92533 1.64124 1.75547 1.372 1.8404 0.904251
31 3.69078 2.26737 219 1.92822 1.64499 1.76256 1.38057 1.84539 0.906289
31.1 3.70146 2.28495 219 1.93412 1.65548 1.76733 1.38706 1.85073 0.911933
31.2 3.7086 2.29534 219 1.93868 1.6646 1.76993 1.38907 1.8543 0.916725
31.3 3.73621 2.30922 218 1.95519 1.6745 1.78102 1.39001 1.86811 0.922128
31.4 3.74716 2.3192 218 1.96258 1.68542 1.78458 1.38575 1.87358 0.927658
31.5 3.74824 2.30198 217 1.96829 1.69307 1.77995 1.35666 1.87412 0.93081
31.6 3.79257 2.33729 217 1.98871 1.70938 1.80386 1.37393 1.89628 0.939662
31.7 3.79668 2.34288 216 1.98395 1.71227 1.81273 1.39301 1.89834 0.941137
31.8 3.8041 2.34885 216 1.98865 1.71777 1.81545 1.39427 1.90205 0.944091
31.9 3.80968 2.36186 215 1.98956 1.72678 1.82011 1.40694 1.90484 0.948958
32 3.79513 2.35148 214 1.97959 1.72697 1.81554 1.41993 1.89757 0.949275
32.1 3.81531 2.3487 216 1.99824 1.72719 1.81707 1.39874 1.90765 0.94953
32.2 3.82568 2.36237 215 1.99825 1.73415 1.82743 1.43023 1.91284 0.953839
32.3 3.85394 2.36822 214 2.01027 1.74326 1.84367 1.44999 1.92697 0.95912
32.4 3.86244 2.378 214 2.01308 1.75165 1.84936 1.46689 1.93122 0.963948
32.5 3.86279 2.38809 213 2.02591 1.76245 1.83688 1.41987 1.93139 0.968744
32.6 3.86804 2.40517 213 2.03001 1.77103 1.83803 1.43123 1.93402 0.973743
32.7 3.87954 2.41168 213 2.03713 1.77716 1.84241 1.43493 1.93977 0.977179
32.8 3.90055 2.42749 212 2.04705 1.79269 1.8535 1.44463 1.95028 0.985374
32.9 3.90212 2.43308 213 2.04832 1.7961 1.8538 1.45402 1.95106 0.987569
33 3.92531 2.44031 212 2.06375 1.80123 1.86156 1.45432 1.96266 0.990687
33.1 3.94494 2.45642 211 2.07283 1.80942 1.87211 1.47426 1.97247 0.995654
33.2 3.95666 2.46603 211 2.07673 1.8176 1.87993 1.4884 1.97833 1.00018
33.3 3.95871 2.46817 211 2.07794 1.82101 1.88076 1.48803 1.97935 1.0019
33.4 3.97141 2.48911 211 2.08381 1.82965 1.8876 1.5063 1.9857 1.00703
33.5 3.96917 2.49845 212 2.07624 1.83682 1.89293 1.53311 1.98458 1.01107
33.6 3.97465 2.51024 212 2.07577 1.84189 1.89887 1.55346 1.98732 1.01417
33.7 3.9887 2.5192 214 2.08033 1.84801 1.90837 1.55768 1.99435 1.01718
33.8 3.99318 2.52982 214 2.08172 1.84919 1.91145 1.57059 1.99659 1.01828
33.9 3.99902 2.54278 213 2.07775 1.856 1.92127 1.60041 1.99951 1.02228
34 4.01373 2.5481 214 2.0748 1.86272 1.93893 1.6383 2.00686 1.02627
34.1 4.02719 2.55601 215 2.08624 1.86993 1.94094 1.62848 2.01359 1.02998
34.2 4.01577 2.58359 215 2.07511 1.88194 1.94066 1.661 2.00788 1.03689
34.3 4.03215 2.60154 215 2.08506 1.89457 1.94709 1.66506 2.01608 1.04364
34.4 4.04224 2.61893 214 2.08242 1.90199 1.95982 1.69745 2.02112 1.04805
34.5 4.0799 2.62525 212 2.09752 1.91107 1.98238 1.72008 2.03995 1.05332
34.6 4.06328 2.64293 214 2.08979 1.91779 1.9735 1.72717 2.03164 1.05707
34.7 4.07275 2.65294 214 2.09332 1.92579 1.97942 1.73804 2.03637 1.06148
34.8 4.08637 2.67079 214 2.10241 1.9378 1.98396 1.73842 2.04318 1.06779
34.9 4.0942 2.67974 214 2.10777 1.94561 1.98643 1.74362 2.0471 1.07213
35 4.11107 2.697 213 2.11315 1.95982 1.99792 1.75449 2.05553 1.07944
35.1 4.12872 2.70809 213 2.12365 1.97089 2.00507 1.75757 2.06436 1.08535
35.2 4.15293 2.72848 211 2.1458 1.99054 2.00712 1.73937 2.07646 1.09549
35.3 4.13074 2.70485 210 2.14668 2.00438 1.98405 1.67521 2.06537 1.10068
35.4 4.13881 2.71699 210 2.15036 2.01417 1.98845 1.6816 2.06941 1.10586
35.5 4.14846 2.73387 210 2.15866 2.02698 1.9898 1.67898 2.07423 1.11257
35.6 4.12664 2.75294 210 2.16081 2.03036 1.96584 1.64783 2.06332 1.11427
35.7 4.13386 2.77843 209 2.18076 2.04742 1.9531 1.60282 2.06693 1.12265
35.8 4.14798 2.79662 208 2.18754 2.06104 1.96045 1.61926 2.07399 1.13022
35.9 4.156 2.80736 209 2.18966 2.07767 1.96633 1.62667 2.078 1.13868
36 4.16859 2.82415 209 2.19756 2.09467 1.97102 1.62966 2.08429 1.14754
36.1 4.18122 2.83339 209 2.20359 2.10325 1.97763 1.64056 2.09061 1.15234
36.2 4.19465 2.84524 209 2.21184 2.11779 1.98281 1.64545 2.09732 1.16004
36.3 4.20527 2.858 209 2.21892 2.13301 1.98635 1.64707 2.10263 1.16797
36.4 4.25068 2.86051 207 2.24166 2.14528 2.00902 1.64828 2.12534 1.17431
36.5 4.2465 2.87118 208 2.24012 2.15032 2.00638 1.66063 2.12325 1.17744
36.6 4.28096 2.88284 207 2.25683 2.1677 2.02413 1.66813 2.14048 1.18651
36.7 4.2852 2.88532 207 2.25595 2.16092 2.02925 1.6876 2.1426 1.18367
36.8 4.30539 2.90074 206 2.26303 2.17833 2.04236 1.69953 2.1527 1.19264
36.9 4.31472 2.91401 206 2.2679 2.19049 2.04682 1.70519 2.15736 1.19903
37 4.32704 2.92336 206 2.27181 2.19061 2.05523 1.72429 2.16352 1.19974
37.1 4.31244 2.90735 205 2.24002 2.12697 2.07242 1.79777 2.15622 1.16851
37.2 4.33154 2.92862 204 2.25306 2.13416 2.07848 1.81536 2.16577 1.17339
37.3 4.33922 2.94533 204 2.2586 2.14711 2.08062 1.82779 2.16961 1.18066
37.4 4.34366 2.96057 204 2.26206 2.16002 2.0816 1.83012 2.17183 1.18738
37.5 4.3579 2.97438 204 2.26747 2.16947 2.09043 1.84978 2.17895 1.19288
37.6 4.3802 3.00092 203 2.28648 2.18361 2.09372 1.85619 2.1901 1.20119
37.7 4.3891 3.01016 204 2.28431 2.19825 2.10478 1.87846 2.19455 1.20885
37.8 4.40531 3.02805 204 2.28136 2.20913 2.12395 1.92172 2.20265 1.21517
37.9 4.4112 3.05333 203 2.29386 2.21984 2.11734 1.91554 2.2056 1.2213
38 4.41164 3.07104 202 2.28183 2.22257 2.12981 1.96178 2.20582 1.22356
38.1 4.43503 3.07217 203 2.30712 2.24074 2.1279 1.9322 2.21751 1.23275
38.2 4.39105 3.03529 200 2.25454 2.17485 2.1365 2.02221 2.19552 1.20079
38.3 4.38973 3.03564 202 2.25727 2.174 2.13246 2.01534 2.19487 1.20038
38.4 4.41131 3.06625 200 2.26141 2.19514 2.1499 2.05054 2.20566 1.21203
38.5 4.41957 3.08452 200 2.26306 2.20053 2.15651 2.06883 2.20978 1.21538
38.6 4.4296 3.09052 200 2.26716 2.20128 2.16245 2.07729 2.2148 1.21609
38.7 4.44258 3.09963 200 2.27299 2.20768 2.16959 2.08811 2.22129 1.21978
38.8 4.45616 3.10947 200 2.28347 2.22528 2.17269 2.08301 2.22808 1.22874
38.9 4.48083 3.12401 199 2.30504 2.24321 2.17578 2.06498 2.24041 1.23783
39 4.48977 3.12825 200 2.30235 2.24974 2.18742 2.0867 2.24489 1.24142
39.1 4.50206 3.14384 200 2.30758 2.25502 2.19447 2.10046 2.25103 1.24467
39.2 4.51541 3.15768 200 2.315 2.26606 2.20041 2.10615 2.2577 1.25057
39.3 4.52667 3.17254 200 2.32247 2.27777 2.2042 2.10774 2.26334 1.25672
39.4 4.53616 3.18415 201 2.32865 2.29211 2.20751 2.10817 2.26808 1.26407
39.5 4.5709 3.22631 198 2.34126 2.32084 2.22964 2.13249 2.28545 1.27919
39.6 4.51815 3.14449 197 2.31036 2.2785 2.20778 2.13062 2.25907 1.25738
39.7 4.51878 3.158 197 2.31794 2.28706 2.20084 2.11336 2.25939 1.26157
39.8 4.59838 3.27228 197 2.37478 2.35533 2.22361 2.1018 2.29919 1.29708
39.9 4.61474 3.29747 197 2.3824 2.37133 2.23234 2.12051 2.30737 1.30597
40 4.56653 3.21644 196 2.34792 2.3197 2.21861 2.14685 2.28326 1.28027
40.1 4.57562 3.22393 197 2.34606 2.33185 2.22956 2.16138 2.28781 1.28641
40.2 4.58972 3.23822 197 2.3539 2.34153 2.23581 2.1701 2.29486 1.29179
40.3 4.5961 3.25274 197 2.35761 2.35183 2.23849 2.17121 2.29805 1.29706
40.4 4.6151 3.28155 196 2.3733 2.36646 2.2418 2.17769 2.30755 1.30538
40.5 4.62286 3.2855 197 2.36658 2.38191 2.25628 2.19506 2.31143 1.31286
40.6 4.63297 3.30211 197 2.37343 2.3924 2.25954 2.2021 2.31649 1.31866
40.7 4.64645 3.31674 197 2.37872 2.39816 2.26773 2.21977 2.32322 1.3223
40.8 4.71002 3.40916 198 2.42051 2.45155 2.28951 2.21474 2.35501 1.34988
40.9 4.71578 3.43279 198 2.42117 2.45696 2.2946 2.2349 2.35789 1.35336
41 4.71999 3.44835 198 2.42107 2.46223 2.29892 2.25412 2.36 1.35673
41.1 4.734 3.46837 197 2.43619 2.47271 2.29781 2.25262 2.367 1.36277
41.2 4.74231 3.48842 198 2.42919 2.48258 2.31312 2.29797 2.37115 1.36882
41.3 4.74844 3.49908 198 2.43455 2.49639 2.31389 2.2878 2.37422 1.37546
41.4 4.75108 3.50726 198 2.43594 2.50361 2.31515 2.28538 2.37554 1.37896
41.5 4.77125 3.5281 198 2.44363 2.51028 2.32762 2.31492 2.38562 1.38356
41.6 4.77599 3.53903 198 2.44265 2.51712 2.33335 2.32564 2.388 1.38717
41.7 4.80267 3.53938 197 2.46053 2.52345 2.34214 2.31555 2.40134 1.39034
41.8 4.80373 3.54811 197 2.46148 2.53242 2.34226 2.31393 2.40187 1.39478
41.9 4.81346 3.57772 197 2.46404 2.54431 2.34942 2.33955 2.40673 1.40179
42 4.841 3.60682 196 2.48242 2.5623 2.35858 2.35548 2.4205 1.4121
42.1 4.84037 3.6066 196 2.48708 2.57317 2.35329 2.3263 2.42018 1.41659
42.2 4.87188 3.61627 195 2.50861 2.58662 2.36327 2.31754 2.43594 1.42352
42.3 4.86351 3.63605 196 2.4899 2.60319 2.37361 2.34842 2.43176 1.43182
42.4 4.85309 3.65022 195 2.49237 2.61927 2.36072 2.33252 2.42655 1.43985
42.5 4.86008 3.6659 196 2.50258 2.62605 2.35749 2.33086 2.43004 1.44387
42.6 4.88054 3.68688 195 2.50452 2.64225 2.37602 2.36367 2.44027 1.45278
42.7 4.89682 3.70486 195 2.51681 2.66233 2.38001 2.35845 2.44841 1.46301
42.8 4.90841 3.72416 195 2.52228 2.6734 2.38613 2.37684 2.4542 1.46945
42.9 4.91029 3.73989 195 2.53458 2.67631 2.37571 2.36687 2.45515 1.47158
43 4.9207 3.74922 195 2.54152 2.68791 2.37918 2.36273 2.46035 1.47737
43.1 4.84845 3.69707 195 2.47842 2.5972 2.37002 2.43687 2.42422 1.43287
43.2 4.85757 3.71333 195 2.48284 2.60426 2.37474 2.45213 2.42879 1.43717
43.3 4.87275 3.72853 194 2.48716 2.62006 2.38559 2.45981 2.43637 1.44515
43.4 4.88486 3.75647 194 2.49208 2.63464 2.39278 2.47997 2.44243 1.45336
43.5 4.87839 3.75063 195 2.49268 2.63384 2.38571 2.46722 2.4392 1.45269
43.6 4.9001 3.77006 194 2.4982 2.6498 2.4019 2.49093 2.45005 1.46136
43.7 4.91627 3.78171 194 2.50598 2.66587 2.41029 2.49643 2.45813 1.46966
43.8 4.97 3.79059 192 2.53129 2.67843 2.43871 2.5162 2.485 1.47685
43.9 4.97773 3.82928 191 2.53242 2.70267 2.44531 2.53723 2.48887 1.48977
44 4.99345 3.84349 191 2.54293 2.71811 2.45052 2.5419 2.49672 1.49801
44.1 5.0019 3.86131 191 2.54516 2.73116 2.45673 2.55598 2.50095 1.50506
44.2 5.01341 3.88672 191 2.55108 2.74953 2.46233 2.56629 2.5067 1.5148
44.3 5.04925 3.89945 192 2.57504 2.76171 2.47422 2.55931 2.52463 1.52117
44.4 5.06056 3.91646 192 2.57832 2.78052 2.48224 2.56935 2.53028 1.53086
44.5 5.07376 3.9322 192 2.58117 2.78956 2.49259 2.59003 2.53688 1.53607
44.6 5.07813 3.94392 191 2.56537 2.78818 2.51276 2.63707 2.53906 1.53601
44.7 5.09496 3.96112 191 2.57141 2.79644 2.52355 2.65608 2.54748 1.5409
44.8 5.07241 3.95632 190 2.53666 2.75597 2.53575 2.71908 2.5362 1.52163
44.9 5.08655 3.9735 190 2.54084 2.7671 2.54571 2.7375 2.54327 1.52788
45 5.04803 3.96431 190 2.50765 2.7556 2.54038 2.77204 2.52402 1.52262
45.1 5.09617 3.99227 191 2.55249 2.81085 2.54368 2.73858 2.54809 1.55049
45.2 5.07492 3.98794 190 2.51823 2.77111 2.55669 2.80491 2.53746 1.53184
45.3 5.08536 3.99867 190 2.52029 2.77872 2.56507 2.82294 2.54268 1.5363
45.4 5.11367 4.02232 189 2.53926 2.79158 2.5744 2.83653 2.55683 1.54391
45.5 5.13185 4.04091 189 2.54828 2.80545 2.58356 2.84858 2.56592 1.55148
45.6 5.14534 4.05165 189 2.55095 2.80952 2.5944 2.87357 2.57267 1.55445
45.7 5.1944 4.09289 190 2.59764 2.86713 2.59676 2.84573 2.5972 1.5839
45.8 5.2041 4.09091 190 2.59822 2.86542 2.60588 2.85859 2.60205 1.58331
45.9 5.18005 4.08344 189 2.55693 2.8234 2.62312 2.93201 2.59002 1.56343
46 5.22362 4.10811 190 2.59799 2.86944 2.62563 2.89996 2.61181 1.58655
46.1 5.19625 4.10967 189 2.55742 2.82995 2.63883 2.97531 2.59813 1.56831
46.2 5.26751 4.15448 188 2.60761 2.89449 2.65989 2.97004 2.63375 1.60163
46.3 5.28409 4.17134 188 2.61535 2.90634 2.66874 2.98008 2.64204 1.60803
46.4 5.29401 4.20358 187 2.61696 2.92438 2.67706 3.01818 2.64701 1.61878
46.5 5.33433 4.22453 186 2.63037 2.92977 2.70395 3.06849 2.66716 1.62353
46.6 5.34434 4.24141 186 2.63564 2.9444 2.7087 3.06567 2.67217 1.63071
46.7 5.35337 4.25763 187 2.63808 2.94551 2.7153 3.09345 2.67669 1.63256
46.8 5.31396 4.21566 186 2.65862 2.95196 2.65534 2.89463 2.65698 1.62901
46.9 5.35526 4.23826 185 2.67714 2.96889 2.67813 2.91809 2.67763 1.63851
47 5.37004 4.25556 185 2.68052 2.97851 2.68952 2.94353 2.68502 1.64427
47.1 5.38337 4.27905 185 2.68559 2.9928 2.69778 2.96249 2.69169 1.65227
47.2 5.39168 4.29289 185 2.68892 2.99857 2.70276 2.97794 2.69584 1.65589
47.3 5.40196 4.31485 185 2.69389 3.01167 2.70807 2.99263 2.70098 1.66321
47.4 5.41704 4.32218 185 2.69859 3.01408 2.71845 3.01223 2.70852 1.66517
47.5 5.43211 4.32857 185 2.70393 3.02034 2.72818 3.02955 2.71605 1.66901
47.6 5.4441 4.33893 185 2.70774 3.02631 2.73637 3.04899 2.72205 1.67282
47.7 5.45241 4.35237 185 2.70992 3.03508 2.74249 3.06528 2.72621 1.67789
47.8 5.46526 4.36028 185 2.7155 3.0409 2.74976 3.07688 2.73263 1.68133
47.9 5.50689 4.38252 183 2.74042 3.05668 2.76648 3.09596 2.75345 1.69061
48 5.5262 4.39524 183 2.74822 3.06826 2.77797 3.11087 2.7631 1.69702
48.1 5.54015 4.40297 183 2.75272 3.07409 2.78743 3.1286 2.77007 1.70064
48.2 5.5538 4.41903 183 2.75929 3.08924 2.79451 3.14125 2.7769 1.70887
48.3 5.56745 4.43212 183 2.76587 3.10159 2.80158 3.15331 2.78373 1.71566
48.4 5.60189 4.45056 182 2.77911 3.1235 2.82278 3.17207 2.80094 1.72722
48.5 5.61138 4.46084 182 2.78367 3.13103 2.82771 3.18501 2.80569 1.73166
48.6 5.62278 4.47876 182 2.78992 3.14413 2.83285 3.1983 2.81139 1.73897
48.7 5.63186 4.49412 182 2.79434 3.15468 2.83752 3.21106 2.81593 1.74491
48.8 5.64887 4.5135 182 2.80086 3.17474 2.84801 3.22595 2.82444 1.75554
48.9 5.66514 4.55223 181 2.81959 3.19954 2.84555 3.2306 2.83257 1.76918
49 5.67376 4.5721 181 2.82418 3.21753 2.84958 3.24384 2.83688 1.7789
49.1 5.68766 4.59575 181 2.83405 3.23915 2.85361 3.25219 2.84383 1.79043
49.2 5.69907 4.60739 181 2.83904 3.24898 2.86003 3.26756 2.84954 1.79609
49.3 5.71039 4.62044 181 2.84624 3.25801 2.86415 3.27958 2.8552 1.80138
49.4 5.72612 4.64433 181 2.85808 3.27904 2.86804 3.2866 2.86306 1.81264
49.5 5.76516 4.68532 179 2.87954 3.31655 2.88561 3.30353 2.88258 1.83246
49.6 5.7793 4.70266 179 2.88685 3.32967 2.89245 3.31609 2.88965 1.83971
49.7 5.75982 4.71287 180 2.87375 3.32441 2.88607 3.3347 2.87991 1.83776
49.8 5.7942 4.71533 180 2.87885 3.33567 2.91535 3.36388 2.8971 1.84382
49.9 5.81207 4.74755 179 2.89682 3.35432 2.91525 3.36785 2.90603 1.85418
50 5.82613 4.76825 179 2.90449 3.37627 2.92164 3.37435 2.91306 1.86556
50.1 5.83992 4.79315 179 2.91427 3.40301 2.92564 3.37691 2.91996 1.87933
50.2 5.85194 4.80315 179 2.92375 3.4153 2.92819 3.37596 2.92597 1.88574
50.3 5.84462 4.80762 180 2.92432 3.41229 2.92031 3.37649 2.92231 1.88465
50.4 5.85792 4.82776 180 2.93049 3.4275 2.92743 3.3903 2.92896 1.89294
50.5 5.86865 4.85315 180 2.93864 3.45398 2.93002 3.39078 2.93433 1.90646
50.6 5.88559 4.86922 180 2.94819 3.46226 2.93739 3.40479 2.94279 1.91144
50.7 5.92847 4.88279 179 2.96925 3.48358 2.95922 3.41178 2.96423 1.92243
50.8 5.95805 4.91564 177 2.97213 3.50914 2.98592 3.4542 2.97902 1.93636
50.9 5.97241 4.93962 177 2.98172 3.53556 2.99068 3.45739 2.9862 1.94997
51 5.98103 4.95403 177 2.99003 3.55422 2.991 3.44976 2.99051 1.95925
51.1 5.99412 4.9696 177 2.99524 3.5739 2.99887 3.45761 2.99706 1.96939
51.2 6.00858 4.99125 177 3.0054 3.59719 3.00318 3.46078 3.00429 1.98147
51.3 6.02171 5.00449 177 3.01254 3.61404 3.00917 3.47 3.01086 1.99043
51.4 6.02199 5.00166 178 3.00493 3.62442 3.01706 3.47865 3.011 1.99537
51.5 6.03514 5.01677 178 3.01349 3.64279 3.02166 3.48243 3.01757 2.00494
51.6 6.04548 5.03635 178 3.01961 3.66346 3.02586 3.48915 3.02274 2.01571
51.7 6.07498 5.06457 176 3.03975 3.68259 3.03522 3.50429 3.03749 2.02657
51.8 6.08543 5.0676 176 3.04422 3.68545 3.04121 3.51061 3.04271 2.02827
51.9 5.99994 4.94927 175 2.94711 3.44791 3.05283 3.61608 2.99997 1.91024
52 6.00947 4.95587 175 2.95187 3.45142 3.05759 3.6299 3.00473 1.91273
52.1 6.01908 4.96652 175 2.95411 3.45648 3.06498 3.64405 3.00954 1.9158
52.2 6.02536 4.97844 175 2.95727 3.46289 3.06809 3.65281 3.01268 1.91947
52.3 6.03501 4.98611 175 2.96304 3.46988 3.07197 3.65996 3.01751 1.92343
52.4 6.03968 4.98891 175 2.96484 3.47187 3.07484 3.66613 3.01984 1.92471
52.5 6.04896 4.99862 175 2.96744 3.47572 3.08153 3.68156 3.02448 1.92728
52.6 6.05867 5.01156 175 2.96918 3.47906 3.08949 3.70183 3.02933 1.92976
52.7 6.06753 5.02333 175 2.9711 3.48442 3.09643 3.72202 3.03377 1.93331
52.8 6.07036 5.03347 175 2.97359 3.49178 3.09677 3.72583 3.03518 1.93729
52.9 6.07583 5.04472 175 2.97474 3.4976 3.10109 3.74135 3.03791 1.9409
53 6.08384 5.04076 176 2.97005 3.4915 3.11379 3.76062 3.04192 1.93812
53.1 6.06642 5.05132 175 2.98704 3.49739 3.07939 3.70062 3.03321 1.94009
53.2 6.08059 5.06545 175 2.991 3.50474 3.08958 3.72403 3.04029 1.94475
53.3 6.11433 5.08628 174 3.01065 3.51214 3.10368 3.75037 3.05716 1.95009
53.4 6.12897 5.09873 174 3.01666 3.52067 3.1123 3.76964 3.06448 1.95527
53.5 6.13806 5.11523 174 3.02587 3.5237 3.11218 3.78733 3.06903 1.95814
53.6 6.14415 5.1202 174 3.02932 3.52528 3.11484 3.79407 3.07208 1.95932
53.7 6.15218 5.13325 174 3.02988 3.52863 3.1223 3.81241 3.07609 1.96168
53.8 6.15171 5.16351 173 3.01825 3.53982 3.13346 3.85929 3.07586 1.96882
53.9 6.12083 5.16077 172 3.0371 3.54568 3.08373 3.75524 3.06041 1.96914
54 6.13724 5.17536 172 3.04755 3.55349 3.0897 3.77086 3.06862 1.97407
54.1 6.14594 5.18158 172 3.04709 3.5524 3.09885 3.79121 3.07297 1.9742
54.2 6.1815 5.21584 170 3.08492 3.57026 3.09658 3.78358 3.09075 1.98444
54.3 6.19121 5.22597 170 3.08909 3.57575 3.10211 3.79595 3.0956 1.98779
54.4 6.20324 5.2404 170 3.09626 3.58442 3.10698 3.80697 3.10162 1.9928
54.5 6.20908 5.25237 170 3.10098 3.59057 3.1081 3.81374 3.10454 1.99639
54.6 6.22105 5.26443 170 3.10569 3.59531 3.11536 3.82759 3.11052 1.99938
54.7 6.22541 5.27985 170 3.10696 3.60115 3.11845 3.84006 3.1127 2.00289
54.8 6.25113 5.30746 169 3.11155 3.62007 3.13958 3.86981 3.12557 2.01321
54.9 6.24594 5.30855 170 3.11582 3.61272 3.13012 3.86491 3.12297 2.00986
55 6.26364 5.33178 169 3.11242 3.62265 3.15121 3.9019 3.13182 2.01574
55.1 6.25496 5.33259 170 3.11653 3.61264 3.13843 3.89546 3.12748 2.01112
55.2 6.2679 5.34432 170 3.12178 3.61637 3.14612 3.90725 3.13395 2.0135
55.3 6.27884 5.35619 170 3.12618 3.61711 3.15266 3.91979 3.13942 2.01445
55.4 6.28288 5.37437 170 3.12471 3.61945 3.15817 3.94175 3.14144 2.01648
55.5 6.29448 5.38405 170 3.12926 3.62141 3.16522 3.95263 3.14724 2.01793
55.6 6.31331 5.4151 169 3.12966 3.63517 3.18365 3.99093 3.15665 2.02609
55.7 6.35267 5.43205 168 3.14812 3.6471 3.20455 4.00911 3.17633 2.03291
55.8 6.37852 5.4626 167 3.15053 3.66278 3.22799 4.04812 3.18926 2.04193
55.9 6.34499 5.46156 169 3.12601 3.65051 3.21897 4.05746 3.17249 2.03566
56 6.42041 5.47971 167 3.15699 3.66671 3.26343 4.09461 3.21021 2.04515
56.1 6.446 5.50998 166 3.16837 3.67914 3.27763 4.12402 3.223 2.05281
56.2 6.42757 5.52314 167 3.16546 3.67603 3.26211 4.12096 3.21379 2.05164
56.3 6.4409 5.54172 167 3.17076 3.68163 3.27014 4.13957 3.22045 2.05531
56.4 6.43469 5.54188 168 3.1681 3.67508 3.26659 4.13932 3.21734 2.05207
56.5 6.46264 5.56947 167 3.17577 3.69256 3.28687 4.17119 3.23132 2.06198
56.6 6.5008 5.58193 166 3.18923 3.70405 3.31157 4.1966 3.2504 2.0686
56.7 6.51145 5.59257 166 3.19632 3.71332 3.31513 4.20092 3.25573 2.07361
56.8 6.50732 5.58997 167 3.18871 3.71469 3.31862 4.20603 3.25366 2.0741
56.9 6.51509 5.60393 167 3.19618 3.7224 3.31891 4.21526 3.25754 2.07875
57 6.53217 5.62946 166 3.20601 3.73706 3.32617 4.2354 3.26609 2.08726
57.1 6.53601 5.64375 166 3.20696 3.74181 3.32904 4.25185 3.268 2.09044
57.2 6.54052 5.65825 166 3.20657 3.74537 3.33396 4.27144 3.27026 2.09306
57.3 6.4929 5.54728 164 3.185 3.72673 3.3079 4.23924 3.24645 2.08222
57.4 6.49316 5.56057 164 3.18592 3.73438 3.30724 4.24693 3.24658 2.08653
57.5 6.54973 5.607 161 3.19186 3.75822 3.35788 4.31657 3.27487 2.10033
57.6 6.57032 5.61166 161 3.19684 3.76344 3.37348 4.33364 3.28516 2.1034
57.7 6.56452 5.61271 162 3.18704 3.7628 3.37748 4.3459 3.28226 2.10319
57.8 6.5722 5.62223 162 3.18743 3.76781 3.38477 4.3627 3.2861 2.10632
57.9 6.59984 5.65059 161 3.20575 3.78484 3.3941 4.38388 3.29992 2.11633
58 6.64974 5.6619 160 3.2304 3.79927 3.41934 4.40044 3.32487 2.12437
58.1 6.64982 5.66605 161 3.22905 3.79983 3.42076 4.40467 3.32491 2.12477
58.2 6.6541 5.67505 161 3.23239 3.80589 3.42171 4.41083 3.32705 2.12822
58.3 6.65062 5.70029 161 3.24084 3.81448 3.40978 4.40975 3.32531 2.1333
58.4 6.66193 5.71257 161 3.24483 3.81868 3.41711 4.42448 3.33097 2.13605
58.5 6.72057 5.74708 159 3.26947 3.8435 3.4511 4.46386 3.36029 2.15016
58.6 6.73394 5.76272 159 3.27506 3.85191 3.45888 4.4766 3.36697 2.15496
58.7 6.73365 5.77446 159 3.27695 3.85852 3.4567 4.48191 3.36682 2.15872
58.8 6.75615 5.76527 160 3.28584 3.85501 3.47031 4.47697 3.37808 2.15648
58.9 6.74733 5.79086 159 3.27937 3.8701 3.46796 4.50228 3.37366 2.16524
59 6.77315 5.78629 160 3.29527 3.86616 3.47788 4.49736 3.38658 2.16322
59.1 6.77671 5.81515 159 3.29581 3.88474 3.4809 4.52119 3.38835 2.17371
59.2 6.79118 5.80914 160 3.31174 3.8819 3.47944 4.50537 3.39559 2.17212
59.3 6.78141 5.85676 158 3.30333 3.91089 3.47808 4.5471 3.39071 2.18861
59.4 6.74588 5.84275 158 3.24407 3.83057 3.50181 4.60922 3.37294 2.14854
59.5 6.76778 5.8876 156 3.26037 3.86122 3.50741 4.6348 3.38389 2.16567
59.6 6.77479 5.89708 156 3.26453 3.86845 3.51026 4.63957 3.3874 2.16959
59.7 6.78414 5.91158 156 3.26966 3.87686 3.51447 4.64865 3.39207 2.17431
59.8 6.79149 5.92489 156 3.27198 3.88491 3.51951 4.66009 3.39575 2.17885
59.9 6.79577 5.94092 156 3.27563 3.89505 3.52014 4.66382 3.39789 2.18424
60 6.80496 5.95152 156 3.28263 3.8997 3.52233 4.66649 3.40248 2.18689
60.1 6.81494 5.95961 156 3.28869 3.90253 3.52625 4.67338 3.40747 2.18875
60.2 6.81722 5.9527 157 3.2797 3.89174 3.53751 4.68637 3.40861 2.18326
60.3 6.82307 5.96101 157 3.28228 3.89127 3.54079 4.69357 3.41154 2.18338
60.4 6.83355 5.967 157 3.28555 3.88963 3.54801 4.70481 3.41678 2.18301
60.5 6.84533 5.97452 157 3.29081 3.89528 3.55452 4.7118 3.42266 2.18615
60.6 6.85088 5.97952 157 3.29412 3.89737 3.55676 4.71494 3.42544 2.1874
60.7 6.85764 5.98881 157 3.29447 3.90144 3.56317 4.73068 3.42882 2.19005
60.8 6.86298 5.99306 157 3.29477 3.89681 3.56821 4.74377 3.43149 2.18826
60.9 6.86777 6.00204 157 3.29264 3.89736 3.57512 4.76211 3.43388 2.18918
61 6.86741 6.0102 157 3.29084 3.89572 3.57657 4.77567 3.43371 2.18898
61.1 6.8752 6.01547 157 3.2914 3.89339 3.58379 4.78952 3.4376 2.1883
61.2 6.8719 6.00906 158 3.2917 3.87919 3.5802 4.79032 3.43595 2.18141
61.3 6.87059 6.01793 158 3.28407 3.87919 3.58652 4.81218 3.4353 2.18207
61.4 6.87404 6.02607 158 3.28432 3.8761 3.58972 4.82803 3.43702 2.18128
61.5 6.88947 6.02962 158 3.28948 3.87434 3.59999 4.84355 3.44474 2.18103
61.6 6.90906 6.05878 157 3.30114 3.88706 3.60791 4.86926 3.45453 2.18893
61.7 6.9136 6.0696 157 3.30237 3.89112 3.61123 4.88492 3.4568 2.19173
61.8 6.8773 6.05856 159 3.28615 3.87422 3.59115 4.86949 3.43865 2.18264
61.9 6.92891 6.06797 158 3.30887 3.87854 3.62004 4.89667 3.46445 2.18597
62 6.95129 6.09415 157 3.32335 3.88757 3.62794 4.91954 3.47564 2.19197
62.1 6.95885 6.104 157 3.32717 3.88678 3.63168 4.93186 3.47943 2.19225
62.2 6.97406 6.13249 156 3.31064 3.88992 3.66342 4.98865 3.48703 2.19506
62.3 6.9804 6.14121 156 3.31869 3.88728 3.66171 4.99467 3.4902 2.19444
62.4 7.00091 6.17156 155 3.32674 3.9006 3.67417 5.02869 3.50045 2.20278
62.5 7.00051 6.16421 156 3.32527 3.88744 3.67524 5.03027 3.50025 2.19619
62.6 7.01442 6.1935 155 3.33059 3.90039 3.68383 5.06119 3.50721 2.20423
62.7 7.02031 6.2027 155 3.33232 3.90047 3.68799 5.07629 3.51016 2.20501
62.8 7.02511 6.22884 154 3.32139 3.91309 3.70373 5.11586 3.51256 2.21249
62.9 7.02973 6.21554 155 3.33436 3.90454 3.69537 5.09612 3.51487 2.20792
63 7.1108 6.2285 153 3.37905 3.917 3.73175 5.12153 3.5554 2.21573
63.1 7.11949 6.2575 152 3.36871 3.93102 3.75079 5.16466 3.55975 2.22399
63.2 7.13506 6.2415 153 3.3868 3.92405 3.74825 5.14703 3.56753 2.22028
63.3 7.17512 6.28753 151 3.39514 3.95153 3.77999 5.20251 3.58756 2.23613
63.4 7.21083 6.32379 149 3.42413 3.9786 3.7867 5.21664 3.60542 2.25123
63.5 7.2163 6.30698 150 3.44299 3.97681 3.77331 5.18587 3.60815 2.24987
63.6 7.22124 6.31558 150 3.445 3.9858 3.77624 5.19182 3.61062 2.25464
63.7 7.21713 6.34094 149 3.46256 4.00154 3.75457 5.17553 3.60856 2.26313
63.8 7.21707 6.34029 149 3.46276 4.00815 3.75431 5.16996 3.60853 2.26614
63.9 7.22183 6.34937 149 3.46508 4.01827 3.75675 5.1747 3.61091 2.27145
64 7.23188 6.36909 148 3.45626 4.03662 3.77562 5.20498 3.61594 2.28122
64.1 7.23498 6.37463 148 3.45929 4.04204 3.77569 5.20672 3.61749 2.28413
64.2 7.25379 6.36377 149 3.48124 4.04524 3.77255 5.18097 3.62689 2.28525
64.3 7.25555 6.37806 149 3.48193 4.05678 3.77362 5.18965 3.62778 2.29148
64.4 7.26164 6.38724 149 3.48177 4.06328 3.77986 5.20224 3.63082 2.29517
64.5 7.26827 6.39514 149 3.48436 4.07108 3.7839 5.21036 3.63413 2.29945
64.6 7.27451 6.40411 149 3.48883 4.08032 3.78568 5.21512 3.63725 2.30442
64.7 7.28073 6.40755 149 3.4911 4.08258 3.78963 5.22431 3.64037 2.30599
64.8 7.28797 6.41725 149 3.49486 4.09085 3.79311 5.23365 3.64398 2.31063
64.9 7.34902 6.42164 148 3.52295 4.101 3.82607 5.25526 3.67451 2.31662
65 7.3945 6.42014 148 3.56044 4.10815 3.83406 5.24701 3.69725 2.3208
65.1 7.42092 6.47328 146 3.55956 4.14091 3.86136 5.3067 3.71046 2.33934
65.2 7.43593 6.46424 147 3.56605 4.14398 3.86988 5.2995 3.71796 2.34038
65.3 7.44201 6.4535 148 3.58494 4.14414 3.85707 5.27342 3.721 2.34024
65.4 7.46155 6.48936 147 3.57845 4.1696 3.8831 5.31653 3.73077 2.35405
65.5 7.48088 6.49719 147 3.58769 4.18511 3.89319 5.32152 3.74044 2.36202
65.6 7.51203 6.52735 146 3.60399 4.21333 3.90804 5.34305 3.75601 2.37732
65.7 7.54974 6.57753 144 3.62028 4.2414 3.92946 5.38775 3.77487 2.39356
65.8 7.56058 6.59274 144 3.62679 4.24676 3.93378 5.39923 3.78029 2.39694
65.9 7.56214 6.60474 144 3.61798 4.24028 3.94416 5.42358 3.78107 2.3943
66 7.5731 6.61389 144 3.62452 4.24099 3.94858 5.43224 3.78655 2.3952
66.1 7.57841 6.62129 144 3.62232 4.24233 3.9561 5.44473 3.78921 2.39617
66.2 7.59034 6.63258 144 3.6272 4.2462 3.96313 5.4576 3.79517 2.39872
66.3 7.57586 6.62184 145 3.62135 4.22519 3.95451 5.45178 3.78793 2.38802
66.4 7.55431 6.62262 146 3.61158 4.21651 3.94272 5.45123 3.77715 2.38376
66.5 7.56601 6.63771 146 3.61672 4.21973 3.94929 5.46889 3.78301 2.38627
66.6 7.58243 6.65693 146 3.63045 4.22992 3.95198 5.47753 3.79122 2.39224
66.7 7.58451 6.69409 145 3.60662 4.23347 3.97788 5.53829 3.79225 2.39548
66.8 7.58068 6.72456 144 3.59737 4.24757 3.98331 5.57578 3.79034 2.40406
66.9 7.58284 6.74296 144 3.59691 4.25722 3.98592 5.59143 3.79142 2.40963
67 7.58361 6.7817 143 3.57911 4.26966 4.00449 5.64631 3.7918 2.41754
67.1 7.49295 6.63219 141 3.4315 3.82192 4.06145 5.81133 3.74648 2.19562
67.2 7.46779 6.64 142 3.42482 3.82429 4.04297 5.80278 3.73389 2.19682
67.3 7.49439 6.67658 141 3.4375 3.84961 4.0569 5.83106 3.7472 2.21097
67.4 7.50912 6.7023 141 3.44157 3.86456 4.06755 5.8518 3.75456 2.21933
67.5 7.52243 6.72955 141 3.44769 3.87692 4.07474 5.87309 3.76121 2.22664
67.6 7.5408 6.74846 141 3.45252 3.88622 4.08828 5.89397 3.7704 2.23211
67.7 7.55399 6.76268 141 3.45846 3.89594 4.09553 5.90552 3.77699 2.23754
67.8 7.58172 6.75326 142 3.4934 3.90493 4.08832 5.87157 3.79086 2.24156
67.9 7.67842 6.78216 140 3.53522 3.92481 4.1432 5.9181 3.83921 2.25338
68 7.70177 6.82481 138 3.51971 3.93484 4.18206 5.9903 3.85088 2.26043
68.1 7.71359 6.83474 138 3.52309 3.93912 4.19051 6.00147 3.8568 2.26299
68.2 7.68654 6.84339 139 3.50964 3.93743 4.17691 6.00122 3.84327 2.26222
68.3 7.64362 6.85845 138 3.43451 3.85185 4.20911 6.09845 3.82181 2.22125
68.4 7.65164 6.87246 138 3.43562 3.85469 4.21602 6.11368 3.82582 2.22331
68.5 7.66088 6.88522 138 3.43818 3.85737 4.2227 6.1241 3.83044 2.22507
68.6 7.67749 6.89887 138 3.44704 3.86564 4.23044 6.13512 3.83874 2.22982
68.7 7.71376 6.93813 137 3.45401 3.88831 4.25975 6.18048 3.85688 2.24283
68.8 7.76132 6.96847 136 3.47468 3.90023 4.28664 6.21579 3.88066 2.25042
68.9 7.7702 6.97948 136 3.47776 3.90268 4.29244 6.22489 3.8851 2.25204
69 7.77838 7.01579 135 3.50254 3.91391 4.27584 6.22137 3.88919 2.25891
69.1 7.78677 7.02815 135 3.50773 3.92009 4.27903 6.22741 3.89338 2.26239
69.2 7.80264 7.0437 135 3.51357 3.92223 4.28908 6.2428 3.90132 2.26414
69.3 7.81267 7.04165 135 3.51094 3.92249 4.30173 6.25101 3.90633 2.26416
69.4 7.89063 7.06266 133 3.54022 3.94529 4.35041 6.29124 3.94531 2.27689
69.5 7.88819 7.08253 133 3.53957 3.94843 4.34862 6.30321 3.9441 2.2792
69.6 7.85783 7.07581 134 3.5226 3.94207 4.33523 6.29211 3.92891 2.27536
69.7 7.90049 7.11929 132 3.52637 3.95579 4.37413 6.35131 3.95025 2.28421
69.8 7.91736 7.09643 133 3.54541 3.94751 4.37195 6.32475 3.95868 2.27924
69.9 8.01486 7.15548 130 3.58739 3.98033 4.42746 6.39059 4.00743 2.29859
70 8.00676 7.18458 129 3.56984 3.99365 4.43692 6.41857 4.00338 2.30593
70.1 8.01506 7.18301 129 3.56997 3.9946 4.44509 6.42308 4.00753 2.30634
70.2 7.9774 7.16723 130 3.55085 3.98252 4.42655 6.40117 3.9887 2.29916
70.3 7.97506 7.17465 130 3.55347 3.98808 4.42159 6.39728 3.98753 2.30199
70.4 7.99059 7.21208 129 3.58178 4.00086 4.40881 6.39651 3.9953 2.30976
70.5 7.98923 7.21684 129 3.58297 4.00313 4.40625 6.39654 3.99461 2.31104
70.6 7.989 7.22413 129 3.58589 4.00941 4.40311 6.39296 3.9945 2.31419
70.7 7.99143 7.23021 129 3.58646 4.01169 4.40497 6.39575 3.99571 2.31544
70.8 8.00405 7.24058 129 3.59204 4.02051 4.41201 6.40236 4.00203 2.32013
70.9 8.01163 7.25228 129 3.59725 4.03319 4.41437 6.4024 4.00581 2.32655
71 8.01468 7.25769 129 3.59794 4.03212 4.41674 6.40596 4.00734 2.32615
71.1 8.06911 7.26704 128 3.6223 4.0415 4.44681 6.4259 4.03456 2.33158
71.2 8.07309 7.26875 128 3.62493 4.0468 4.44816 6.42287 4.03655 2.33408
71.3 8.07925 7.27722 128 3.62648 4.04949 4.45277 6.42884 4.03962 2.33564
71.4 8.08523 7.28535 128 3.6295 4.05098 4.45573 6.43206 4.04262 2.33655
71.5 8.09747 7.29768 128 3.63887 4.06483 4.4586 6.43053 4.04874 2.34358
71.6 8.09668 7.30314 128 3.64013 4.06656 4.45654 6.42506 4.04834 2.34425
71.7 8.10195 7.31126 128 3.64532 4.0754 4.45664 6.42323 4.05098 2.34873
71.8 8.11317 7.32303 128 3.65218 4.08451 4.46098 6.42557 4.05658 2.35347
71.9 8.12535 7.33487 128 3.65928 4.0977 4.46607 6.42601 4.06268 2.36012
72 8.13685 7.34954 128 3.66437 4.10715 4.47248 6.43219 4.06842 2.36511
72.1 8.15149 7.37409 128 3.6727 4.12053 4.47878 6.4429 4.07574 2.37244
72.2 8.15895 7.39025 128 3.68239 4.13203 4.47657 6.44136 4.07948 2.37851
72.3 8.17132 7.41248 128 3.69067 4.14325 4.48065 6.45223 4.08566 2.38485
72.4 8.17782 7.42431 128 3.69766 4.15213 4.48016 6.45287 4.08891 2.38958
72.5 8.19087 7.44337 128 3.70925 4.16841 4.48162 6.45481 4.09544 2.39816
72.6 8.20639 7.46548 128 3.71778 4.18101 4.48862 6.46613 4.1032 2.4051
72.7 8.20588 7.48018 128 3.71962 4.18398 4.48626 6.4757 4.10294 2.4073
72.8 8.16787 7.4844 129 3.70907 4.17382 4.4588 6.46244 4.08394 2.40219
72.9 8.17233 7.49857 129 3.71508 4.1816 4.45726 6.46719 4.08617 2.40661
73 8.18146 7.5216 129 3.72103 4.19426 4.46043 6.48187 4.09073 2.41385
73.1 8.24267 7.54999 128 3.74182 4.21825 4.50084 6.51719 4.12133 2.42695
73.2 8.18811 7.54311 129 3.72733 4.20982 4.46079 6.48734 4.09406 2.42214
73.3 8.24732 7.57004 128 3.74198 4.22404 4.50534 6.53399 4.12366 2.43064
73.4 8.2528 7.59004 128 3.74449 4.23118 4.50832 6.54519 4.1264 2.43482
73.5 8.26219 7.61127 128 3.74983 4.24037 4.51235 6.55649 4.13109 2.44007
73.6 8.23004 7.60212 126 3.63988 4.02963 4.59016 6.71565 4.11502 2.33727
73.7 8.22933 7.61682 126 3.64144 4.0383 4.58788 6.72196 4.11466 2.34211
73.8 8.24531 7.63418 126 3.64421 4.03962 4.6011 6.74562 4.12265 2.34371
73.9 8.25206 7.64645 126 3.64453 4.03976 4.60753 6.7617 4.12603 2.34447
74 8.2512 7.65983 126 3.64532 4.04141 4.60588 6.76469 4.1256 2.34556
74.1 8.2656 7.68155 126 3.6454 4.04531 4.6202 6.79314 4.1328 2.3486
74.2 8.26939 7.70553 126 3.64827 4.05318 4.62112 6.80258 4.1347 2.35313
74.3 8.27743 7.72396 126 3.65125 4.0539 4.62618 6.81637 4.13872 2.35419
74.4 8.28146 7.76585 125 3.67028 4.072 4.61118 6.82159 4.14073 2.36472
74.5 8.31056 7.7489 126 3.66036 4.06133 4.6502 6.85137 4.15528 2.35927
74.6 8.3053 7.78628 125 3.67708 4.07304 4.62822 6.84769 4.15265 2.3663
74.7 8.30878 7.80088 125 3.68589 4.07651 4.62289 6.8417 4.15439 2.36817
74.8 8.32952 7.78982 126 3.66598 4.0626 4.66354 6.88661 4.16476 2.3616
74.9 8.32541 7.83233 125 3.67806 4.07393 4.64735 6.89796 4.16271 2.36893
75 8.3227 7.82326 125 3.68011 4.06741 4.64259 6.88323 4.16135 2.36507
75.1 8.29132 7.85858 124 3.6949 4.07634 4.59641 6.85812 4.14566 2.37034
75.2 8.29513 7.86912 124 3.69174 4.07476 4.60339 6.87226 4.14756 2.37
75.3 8.29408 7.86944 124 3.69012 4.07455 4.60396 6.87468 4.14704 2.36996
75.4 8.30254 7.88194 124 3.69187 4.08216 4.61067 6.88709 4.15127 2.37428
75.5 8.30412 7.88555 124 3.68905 4.08067 4.61507 6.8947 4.15206 2.37371
75.6 8.31604 7.91632 124 3.69518 4.09322 4.62086 6.91132 4.15802 2.38091
75.7 8.31689 7.9025 124 3.695 4.09891 4.62189 6.90898 4.15844 2.38358
75.8 8.31523 7.89219 124 3.69526 4.09812 4.61997 6.90461 4.15762 2.38301
75.9 8.31662 7.89435 124 3.6961 4.09811 4.62052 6.90922 4.15831 2.38327
76 8.33099 7.92353 124 3.70186 4.10543 4.62913 6.93 4.1655 2.38798
76.1 8.36512 7.95717 123 3.71112 4.12904 4.654 6.96466 4.18256 2.40111
76.2 8.3555 7.93861 123 3.70632 4.12821 4.64919 6.95475 4.17775 2.40016
76.3 8.36231 7.94159 123 3.7092 4.1356 4.65311 6.95552 4.18116 2.40384
76.4 8.3624 7.9434 123 3.70926 4.14066 4.65315 6.95667 4.1812 2.40644
76.5 8.37505 7.96306 123 3.71474 4.15263 4.66031 6.97187 4.18752 2.41319
76.6 8.37653 7.95568 123 3.71555 4.16002 4.66098 6.96897 4.18826 2.41672
76.7 8.37826 7.95397 123 3.71501 4.16497 4.66325 6.97081 4.18913 2.41919
76.8 8.38977 7.97443 123 3.7208 4.17808 4.66897 6.98805 4.19488 2.4267
76.9 8.38848 8.0297 122 3.67778 4.17365 4.7107 7.06594 4.19424 2.42607
77 8.39246 8.04209 122 3.68523 4.1923 4.70723 7.06328 4.19623 2.4356
77.1 8.38858 8.03895 122 3.68779 4.20354 4.70078 7.05057 4.19429 2.44081
77.2 8.39604 8.05278 122 3.6934 4.216 4.70264 7.05328 4.19802 2.4473
77.3 8.3798 8.12233 120 3.73657 4.25077 4.64323 6.99089 4.1899 2.46468
77.4 8.39045 8.13398 120 3.74157 4.26043 4.64888 6.99672 4.19522 2.46978
77.5 8.40295 8.16344 120 3.74907 4.27722 4.65388 7.00989 4.20147 2.47898
77.6 8.40565 8.1596 120 3.75331 4.28949 4.65234 7.00298 4.20283 2.4849
77.7 8.41517 8.18249 120 3.75911 4.30413 4.65607 7.01591 4.20759 2.493
77.8 8.4219 8.19386 120 3.76542 4.31959 4.65648 7.01536 4.21095 2.50088
77.9 8.48872 8.2285 119 3.80185 4.33801 4.68687 7.05057 4.24436 2.51207
78 8.56492 8.24919 118 3.83609 4.35652 4.72882 7.0858 4.28246 2.52281
78.1 8.57029 8.25892 118 3.8407 4.36883 4.7296 7.08721 4.28515 2.52916
78.2 8.57919 8.27353 118 3.84459 4.37573 4.7346 7.10386 4.2896 2.53349
78.3 8.59774 8.29366 118 3.85097 4.38574 4.74676 7.12661 4.29887 2.53953
78.4 8.60963 8.31775 118 3.85552 4.39508 4.75412 7.15377 4.30482 2.54562
78.5 8.60306 8.31723 119 3.83639 4.39403 4.76667 7.17301 4.30153 2.54513
78.6 8.63798 8.37235 118 3.8663 4.41856 4.77168 7.19967 4.31899 2.55966
78.7 8.6874 8.35623 118 3.89048 4.41266 4.79692 7.20793 4.3437 2.55697
78.8 8.70133 8.37191 118 3.89287 4.42391 4.80845 7.2236 4.35066 2.56312
78.9 8.70636 8.38342 118 3.89484 4.43224 4.81152 7.23544 4.35318 2.56791
79 8.71698 8.39972 118 3.89873 4.44087 4.81825 7.24911 4.35849 2.57287
79.1 8.78451 8.43413 117 3.93355 4.45608 4.85096 7.28597 4.39226 2.58242
79.2 8.79495 8.45551 117 3.9328 4.45594 4.86215 7.31462 4.39748 2.58354
79.3 8.81145 8.48324 117 3.93843 4.46595 4.87302 7.34226 4.40572 2.58989
79.4 8.77416 8.48794 118 3.91121 4.46933 4.86295 7.34672 4.38708 2.59139
79.5 8.82021 8.49976 118 3.92666 4.46978 4.89356 7.37354 4.41011 2.59246
79.6 8.7685 8.50865 119 3.896 4.46879 4.8725 7.37402 4.38425 2.59186
79.7 8.77747 8.52639 119 3.89795 4.47112 4.87952 7.39561 4.38874 2.59406
79.8 8.81861 8.57586 118 3.92147 4.48253 4.89714 7.44049 4.40931 2.60239
79.9 8.83584 8.59761 118 3.9274 4.49246 4.90844 7.45841 4.41792 2.60814
80 8.84993 8.6186 118 3.9346 4.50535 4.91533 7.47275 4.42496 2.61536
80.1 8.86091 8.63507 118 3.93745 4.50976 4.92346 7.49716 4.43045 2.61875
80.2 8.87672 8.65434 118 3.94332 4.51863 4.93339 7.52179 4.43836 2.6244
80.3 8.89348 8.68072 118 3.94819 4.52722 4.94529 7.55602 4.44674 2.63036
80.4 8.91066 8.70199 118 3.95307 4.53358 4.9576 7.5835 4.45533 2.63481
80.5 8.86061 8.73566 117 3.91647 4.5418 4.94414 7.6403 4.43031 2.6416
80.6 8.87345 8.74655 117 3.92313 4.55438 4.95031 7.64908 4.43672 2.64836
80.7 8.88327 8.75692 117 3.92802 4.56592 4.95525 7.65674 4.44163 2.65453
80.8 8.89633 8.76444 117 3.93364 4.57757 4.96268 7.66141 4.44816 2.66052
80.9 8.89977 8.76918 117 3.93914 4.59264 4.96063 7.65579 4.44989 2.66796
81 8.90784 8.77661 117 3.942 4.60383 4.96584 7.65665 4.45392 2.6735
81.1 8.91292 8.7855 117 3.94721 4.61722 4.96571 7.65833 4.45646 2.68045
81.2 8.9189 8.78745 117 3.95395 4.63187 4.96496 7.64836 4.45945 2.68743
81.3 8.91923 8.78896 117 3.95588 4.64501 4.96335 7.64255 4.45961 2.69378
81.4 8.92666 8.80282 117 3.95898 4.66203 4.96769 7.65606 4.46333 2.703
81.5 8.93418 8.81085 117 3.96189 4.67647 4.97229 7.66528 4.46709 2.71066
81.6 8.93602 8.81609 117 3.9609 4.68297 4.97511 7.67531 4.46801 2.71435
81.7 8.94109 8.82801 117 3.96119 4.69885 4.9799 7.68858 4.47054 2.72289
81.8 8.812 8.7532 116 3.81355 4.45772 4.99845 7.81375 4.406 2.60458
81.9 8.75986 8.75334 117 3.78501 4.46172 4.97485 7.80797 4.37993 2.60632
82 8.81243 8.78713 116 3.81205 4.48278 5.00038 7.85304 4.40621 2.61928
82.1 8.82141 8.80629 116 3.80925 4.49128 5.01217 7.89004 4.41071 2.62516
82.2 8.82729 8.82494 116 3.80505 4.51004 5.02223 7.92131 4.41364 2.63587
82.3 8.894 8.8662 115 3.83062 4.53635 5.06338 7.97797 4.447 2.65151
82.4 8.90748 8.89039 115 3.83211 4.54246 5.07537 8.00944 4.45374 2.65599
82.5 8.9161 8.91055 115 3.83904 4.56232 5.07706 8.02468 4.45805 2.66694
82.6 8.87798 8.91713 116 3.815 4.57233 5.06298 8.02384 4.43899 2.67174
82.7 8.89234 8.94219 116 3.82138 4.58115 5.07096 8.05096 4.44617 2.67761
82.8 8.90746 8.97892 116 3.82568 4.59492 5.08179 8.09319 4.45373 2.68667
82.9 8.69952 8.73876 115 3.85064 4.6084 4.84888 7.56047 4.34976 2.67191
83 8.75696 8.76499 114 3.88568 4.61699 4.87128 7.58991 4.37848 2.67809
83.1 8.80204 8.8041 113 3.90529 4.63627 4.89675 7.63107 4.40102 2.68973
83.2 8.80436 8.81081 113 3.91043 4.6481 4.89393 7.62587 4.40218 2.6956
83.3 8.80259 8.81425 113 3.9144 4.65356 4.88819 7.61721 4.4013 2.69816
83.4 8.80738 8.81942 113 3.91625 4.65107 4.89113 7.6236 4.40369 2.69723
83.5 8.8178 8.82856 113 3.92152 4.65953 4.89628 7.62927 4.4089 2.70175
83.6 8.82287 8.83216 113 3.92614 4.66291 4.89673 7.63224 4.41144 2.70373
83.7 8.77949 8.82313 114 3.89402 4.65924 4.88547 7.62829 4.38974 2.70114
83.8 8.76658 8.79819 115 3.89053 4.64868 4.87605 7.60525 4.38329 2.69478
83.9 8.76925 8.80375 115 3.89214 4.64755 4.87711 7.61255 4.38463 2.69465
84 8.76987 8.81019 115 3.89429 4.65037 4.87557 7.61566 4.38493 2.69635
84.1 8.71393 8.79018 116 3.87206 4.65595 4.84187 7.58273 4.35697 2.69784
84.2 8.7243 8.79424 116 3.87468 4.6585 4.84961 7.58741 4.36215 2.69917
84.3 8.73198 8.80724 116 3.87877 4.6654 4.85321 7.59608 4.36599 2.70311
84.4 8.74793 8.81825 116 3.88793 4.67441 4.86 7.60197 4.37396 2.70797
84.5 8.7626 8.82742 116 3.88805 4.6705 4.87455 7.6199 4.3813 2.70651
84.6 8.77618 8.84369 116 3.89733 4.67919 4.87885 7.62645 4.38809 2.71135
84.7 8.78871 8.856 116 3.9055 4.68909 4.88321 7.63301 4.39436 2.71675
84.8 8.79875 8.86692 116 3.9058 4.69127 4.89295 7.6422 4.39937 2.71802
84.9 8.80944 8.87955 116 3.90876 4.69822 4.90068 7.65121 4.40472 2.72181
85 8.82622 8.891 116 3.92261 4.72304 4.90361 7.64602 4.41311 2.73423
85.1 8.84421 8.90499 116 3.93277 4.73392 4.91144 7.65043 4.4221 2.73993
85.2 8.91925 8.91697 115 3.97624 4.76113 4.94301 7.66049 4.45962 2.75423
85.3 8.93383 8.93411 115 3.98803 4.77835 4.9458 7.66027 4.46692 2.76307
85.4 8.97214 8.98506 114 4.00571 4.80951 4.96643 7.69893 4.48607 2.78063
85.5 8.97982 8.99059 114 4.01606 4.82472 4.96376 7.68681 4.48991 2.78795
85.6 9.0448 9.07316 112 4.09457 4.86205 4.95023 7.68494 4.5224 2.80936
85.7 9.05608 9.08522 112 4.10591 4.88123 4.95017 7.68119 4.52804 2.81908
85.8 9.068 9.09438 112 4.11423 4.8977 4.95377 7.6822 4.534 2.8275
85.9 9.07979 9.11452 112 4.12289 4.91479 4.9569 7.68851 4.53989 2.83654
86 9.05212 9.16447 111 4.06282 4.90541 4.98931 7.77168 4.52606 2.83359
86.1 9.09921 9.14629 112 4.13462 4.94346 4.96459 7.70144 4.54961 2.85169
86.2 9.05252 9.14643 113 4.11494 4.95774 4.93758 7.67504 4.52626 2.85772
86.3 9.05809 9.15137 113 4.11533 4.96545 4.94276 7.67985 4.52904 2.86167
86.4 9.03498 9.20063 112 4.05949 4.95758 4.97549 7.75636 4.51749 2.85921
86.5 9.04347 9.22439 112 4.06569 4.97475 4.97778 7.77071 4.52173 2.86871
86.6 9.14318 9.23724 112 4.16459 5.01688 4.97859 7.73615 4.57159 2.89076
86.7 9.21763 9.27066 111 4.20444 5.04878 5.01319 7.76166 4.60882 2.9081
86.8 9.22009 9.27805 111 4.21252 5.06355 5.00757 7.74949 4.61005 2.91525
86.9 9.20566 9.33337 110 4.16476 5.06516 5.0409 7.82644 4.60283 2.91774
87 9.21321 9.33959 110 4.17494 5.08112 5.03826 7.81308 4.6066 2.92537
87.1 9.2557 9.3814 109 4.20116 5.12177 5.05454 7.83045 4.62785 2.94688
87.2 9.2667 9.3895 109 4.21651 5.13822 5.05019 7.8118 4.63335 2.95467
87.3 9.27585 9.40399 109 4.22638 5.15472 5.04946 7.80768 4.63792 2.96302
87.4 9.28449 9.40603 109 4.2382 5.1728 5.04629 7.79494 4.64225 2.97182
87.5 9.29397 9.3626 110 4.24363 5.16079 5.05033 7.7586 4.64698 2.96378
87.6 9.29561 9.37185 110 4.25549 5.17627 5.04012 7.73738 4.6478 2.97106
87.7 9.30252 9.376 110 4.26995 5.19106 5.03257 7.72085 4.65126 2.97825
87.8 9.38179 9.38467 109 4.31595 5.21928 5.06584 7.7235 4.69089 2.99273
87.9 9.38717 9.39432 109 4.32713 5.23676 5.06004 7.71305 4.69359 3.00145
88 9.45301 9.42586 108 4.38026 5.26808 5.07275 7.71794 4.7265 3.01859
88.1 9.46377 9.43515 108 4.39549 5.29133 5.06828 7.70371 4.73188 3.03007
88.2 9.55103 9.45098 107 4.44334 5.32424 5.10769 7.71896 4.77551 3.04746
88.3 9.56306 9.46048 107 4.45472 5.34635 5.10834 7.71352 4.78153 3.05855
88.4 9.57034 9.46871 107 4.46057 5.35883 5.10977 7.71918 4.78517 3.06524
88.5 9.55775 9.5151 106 4.50271 5.38244 5.05504 7.67252 4.77888 3.07783
88.6 9.56694 9.5218 106 4.50957 5.40225 5.05737 7.67569 4.78347 3.08805
88.7 9.57385 9.52766 106 4.51628 5.41461 5.05756 7.66983 4.78692 3.09412
88.8 9.58062 9.53094 106 4.52269 5.4226 5.05793 7.66787 4.79031 3.0982
88.9 9.58804 9.53941 106 4.53029 5.43901 5.05775 7.67623 4.79402 3.10712
89 9.60101 9.54591 106 4.54041 5.45237 5.06061 7.67871 4.80051 3.11416
89.1 9.60958 9.55717 106 4.54693 5.46966 5.06265 7.68232 4.80479 3.12314
89.2 9.61913 9.5671 106 4.55683 5.49531 5.06229 7.6822 4.80956 3.1363
89.3 9.62648 9.56635 106 4.56185 5.509 5.06463 7.68185 4.81324 3.1432
89.4 9.63478 9.57503 106 4.57221 5.53216 5.06257 7.6765 4.81739 3.1549
89.5 9.64728 9.57972 106 4.58345 5.55636 5.06383 7.66608 4.82364 3.16675
89.6 9.65235 9.58079 106 4.59062 5.57618 5.06173 7.65616 4.82618 3.17643
89.7 9.6596 9.58438 106 4.59788 5.5902 5.06172 7.65042 4.8298 3.18337
89.8 9.66752 9.58815 106 4.60581 5.60612 5.06171 7.64432 4.83376 3.19125
89.9 9.67947 9.59825 106 4.60862 5.60805 5.07085 7.66332 4.83974 3.19302
90 9.67869 9.6147 106 4.61054 5.63129 5.06815 7.6678 4.83935 3.20505
90.1 9.6839 9.62482 106 4.61436 5.64187 5.06954 7.67816 4.84195 3.21099
90.2 9.69654 9.64013 106 4.62083 5.65376 5.07571 7.69234 4.84827 3.2177
90.3 9.71323 9.65595 106 4.62797 5.66424 5.08525 7.70943 4.85661 3.22377
90.4 9.72169 9.66631 106 4.63198 5.66716 5.08971 7.7255 4.86084 3.22608
90.5 9.7244 9.66745 106 4.63852 5.68648 5.08588 7.71832 4.8622 3.2357
90.6 9.7283 9.66381 106 4.63958 5.67643 5.08872 7.72708 4.86415 3.23109
90.7 9.73663 9.67776 106 4.6429 5.68158 5.09374 7.74809 4.86832 3.23474
90.8 9.74837 9.69495 106 4.6474 5.68779 5.10096 7.77578 4.87418 3.23925
90.9 9.75694 9.70454 106 4.65304 5.68951 5.1039 7.79246 4.87847 3.24111
91 9.76198 9.70523 106 4.65854 5.69481 5.10344 7.79186 4.88099 3.24392
91.1 9.76422 9.70212 106 4.65962 5.68809 5.1046 7.79408 4.88211 3.24068
91.2 9.77103 9.7041 106 4.66468 5.68506 5.10635 7.79721 4.88552 3.23944
91.3 9.77791 9.70388 106 4.6703 5.68081 5.10761 7.80028 4.88895 3.23762
91.4 9.77682 9.69482 106 4.66889 5.66626 5.10793 7.80236 4.88841 3.2304
91.5 9.77514 9.68431 106 4.66684 5.65799 5.10829 7.80073 4.88757 3.2261
91.6 9.77748 9.69157 106 4.66634 5.65226 5.11114 7.81516 4.88874 3.2239
91.7 9.78106 9.68577 106 4.66845 5.63975 5.1126 7.82153 4.89053 3.21801
91.8 9.78221 9.68448 106 4.66826 5.6463 5.11395 7.82743 4.8911 3.22155
91.9 9.78676 9.69033 106 4.66484 5.63936 5.12192 7.85322 4.89338 3.21911
92 9.79187 9.69806 106 4.66503 5.62787 5.12684 7.86473 4.89594 3.21382
92.1 9.79874 9.69567 106 4.66446 5.61835 5.13428 7.88602 4.89937 3.20994
92.2 9.79529 9.73994 105 4.64539 5.62231 5.1499 7.95106 4.89764 3.21433
92.3 9.79418 9.72985 105 4.64025 5.60152 5.15393 7.95793 4.89709 3.204
92.4 9.80377 9.73772 105 4.6412 5.58517 5.16256 7.97771 4.90188 3.19663
92.5 9.65227 9.65809 104 4.59904 5.58235 5.05323 7.89424 4.82614 3.19316
92.6 9.66057 9.66644 104 4.59866 5.57205 5.06191 7.9099 4.83029 3.18855
92.7 9.67607 9.68339 104 4.60153 5.56184 5.07454 7.93572 4.83803 3.18451
92.8 9.68914 9.70054 104 4.60404 5.56966 5.0851 7.96665 4.84457 3.18982
92.9 9.70201 9.71263 104 4.60487 5.56929 5.09713 8.00053 4.851 3.1911
93 9.70436 9.70536 104 4.59999 5.5493 5.10437 8.01926 4.85218 3.18173
93.1 9.71376 9.71352 104 4.59804 5.52694 5.11571 8.04868 4.85688 3.17171
93.2 9.72635 9.73125 104 4.59926 5.52166 5.12708 8.076 4.86317 3.17021
93.3 9.73547 9.74189 104 4.59868 5.5189 5.13679 8.10386 4.86773 3.17001
93.4 9.74958 9.75273 104 4.60029 5.51923 5.14929 8.13415 4.87479 3.17146
93.5 9.76497 9.75699 104 4.60576 5.5163 5.15921 8.15785 4.88249 3.17112
93.6 9.76975 9.75708 104 4.60774 5.52274 5.16201 8.16663 4.88487 3.17479
93.7 9.77871 9.76934 104 4.6114 5.53994 5.16731 8.1909 4.88935 3.18466
93.8 9.79017 9.76675 104 4.62262 5.55153 5.16756 8.18238 4.89509 3.19032
93.9 9.80349 9.75495 104 4.63203 5.56214 5.17145 8.18063 4.90174 3.19569
94 9.81147 9.75432 104 4.6364 5.57244 5.17507 8.18583 4.90573 3.20113
94.1 9.81958 9.75807 104 4.64007 5.58613 5.17951 8.19834 4.90979 3.20863
94.2 9.83256 9.77956 104 4.64701 5.59359 5.18555 8.21891 4.91628 3.2135
94.3 9.92707 9.80161 103 4.69011 5.60901 5.23696 8.26436 4.96354 3.22326
94.4 9.93877 9.80827 103 4.69376 5.61235 5.24501 8.27588 4.96939 3.2254
94.5 9.95339 9.81769 103 4.6983 5.62453 5.2551 8.29937 4.9767 3.23257
94.6 9.96812 9.82785 103 4.70005 5.62809 5.26807 8.3361 4.98406 3.23598
94.7 9.97706 9.83442 103 4.70293 5.6275 5.27412 8.34909 4.98853 3.23628
94.8 9.98138 9.83511 103 4.69609 5.61311 5.28529 8.38725 4.99069 3.23059
94.9 9.98721 9.85208 103 4.69887 5.60932 5.28834 8.4041 4.99361 3.2296
95 9.9956 9.87131 103 4.70727 5.63633 5.28833 8.40182 4.9978 3.24324
95.1 10.004 9.88973 103 4.71342 5.65497 5.29059 8.40656 5.002 3.25293
95.2 10.0089 9.89145 103 4.71291 5.62742 5.296 8.42579 5.00445 3.24001
95.3 10.0067 9.87571 103 4.70512 5.58873 5.30157 8.4494 5.00335 3.22154
95.4 10.0164 9.89268 103 4.70662 5.60165 5.30973 8.48404 5.00818 3.22967
95.5 10.0261 9.9006 103 4.70878 5.60795 5.3173 8.50865 5.01304 3.23398
95.6 10.0314 9.89982 103 4.71268 5.5932 5.31869 8.51013 5.01568 3.22677
95.7 10.0361 9.92159 103 4.71288 5.57926 5.32318 8.53639 5.01803 3.22109
95.8 10.0418 9.93069 103 4.71147 5.586 5.33031 8.56739 5.02089 3.22589
95.9 10.0491 9.94222 103 4.7155 5.58974 5.33364 8.57462 5.02457 3.22816
96 10.0516 9.93814 103 4.70397 5.5451 5.34758 8.62595 5.02578 3.20785
96.1 10.0443 9.91841 103 4.69207 5.50619 5.35226 8.65295 5.02216 3.18937
96.2 10.0584 9.93384 103 4.69851 5.54631 5.35985 8.67723 5.02918 3.21071
96.3 10.0704 9.94646 103 4.70249 5.58927 5.36786 8.6984 5.03518 3.23321
96.4 10.0578 9.92469 103 4.68969 5.54287 5.36811 8.70041 5.0289 3.20973
96.5 10.0556 9.91637 103 4.6864 5.51719 5.3692 8.70143 5.0278 3.19681
96.6 10.0748 9.93677 103 4.70277 5.56158 5.37202 8.6898 5.0374 3.21875
96.7 10.0784 9.93257 103 4.711 5.57214 5.36745 8.6692 5.03922 3.2233
96.8 10.0728 9.91607 103 4.70363 5.54042 5.36915 8.66794 5.03639 3.20709
96.9 10.0739 9.9175 103 4.69727 5.52448 5.37666 8.68533 5.03697 3.19963
97 10.0284 9.96318 102 4.68076 5.55334 5.34761 8.72043 5.01418 3.2165
97.1 10.0427 9.9807 102 4.69184 5.59591 5.35083 8.71276 5.02134 3.23759
97.2 10.0507 9.99523 102 4.69841 5.60665 5.35233 8.71546 5.02537 3.24325
97.3 10.0456 9.99272 102 4.69366 5.58646 5.35194 8.71728 5.0228 3.23312
97.4 9.94693 10.0599 100 4.57075 5.50435 5.37617 8.87087 4.97346 3.19618
97.5 9.95653 10.0697 100 4.5784 5.50558 5.37813 8.87042 4.97827 3.19692
97.6 9.96366 10.0858 100 4.58443 5.5167 5.37922 8.87144 4.98183 3.20268
97.7 9.97066 10.0991 100 4.58739 5.51668 5.38327 8.87872 4.98533 3.20302
97.8 9.97804 10.0957 100 4.59293 5.51579 5.38511 8.8704 4.98902 3.20221
97.9 9.9886 10.1098 100 4.59772 5.51168 5.39088 8.88436 4.9943 3.20088
98 9.99557 10.1189 100 4.60374 5.50894 5.39183 8.88853 4.99779 3.19988
98.1 10.0254 10.1734 99 4.59625 5.54213 5.42919 8.94426 5.01272 3.2181
98.2 10.038 10.1957 99 4.60436 5.55964 5.43364 8.95503 5.019 3.22754
98.3 10.1291 10.213 98 4.64554 5.58683 5.48355 8.98122 5.06454 3.24208
98.4 10.131 10.2236 98 4.64933 5.60319 5.48172 8.97518 5.06552 3.2501
98.5 10.1391 10.225 98 4.65904 5.62426 5.48005 8.95756 5.06955 3.25999
98.6 10.1018 10.1803 99 4.62546 5.63535 5.47635 8.91699 5.0509 3.26242
98.7 10.1044 10.1731 99 4.6309 5.64696 5.47352 8.89511 5.05221 3.26726
98.8 10.1032 10.1705 99 4.63634 5.66751 5.4669 8.87187 5.05162 3.27662
98.9 10.0979 10.1752 99 4.63855 5.69758 5.45939 8.84957 5.04897 3.29073
99 10.1014 10.1728 99 4.64534 5.7153 5.45602 8.82621 5.05068 3.2986
99.1 10.1118 10.1789 99 4.65351 5.73981 5.45824 8.81478 5.05588 3.31039
99.2 10.1179 10.1801 99 4.66228 5.75689 5.45558 8.79613 5.05893 3.31824
99.3 10.1224 10.1665 99 4.66939 5.76675 5.45301 8.76729 5.0612 3.32185
99.4 10.0699 10.1284 100 4.64479 5.76434 5.42507 8.70772 5.03493 3.31757
99.5 10.0751 10.1364 100 4.65638 5.79681 5.41872 8.67875 5.03755 3.33276
99.6 10.0766 10.1294 100 4.66616 5.81675 5.41041 8.64156 5.03828 3.34124
99.7 10.0789 10.1287 100 4.66927 5.83663 5.40961 8.61804 5.03944 3.34999
99.8 10.0707 10.1162 100 4.66184 5.8382 5.40891 8.60371 5.03537 3.34977
99.9 10.0757 10.1118 100 4.6681 5.86316 5.40757 8.5802 5.03783 3.36118
100 10.0895 10.1133 100 4.67735 5.8832 5.41213 8.57255 5.04474 3.3709
100.1 10.0908 10.1189 100 4.67987 5.89896 5.41091 8.56363 5.04539 3.3784
100.2 10.0997 10.1267 100 4.68748 5.91495 5.41227 8.55854 5.04987 3.3863
100.3 10.1026 10.1457 100 4.6895 5.94876 5.41306 8.55643 5.05128 3.40311
100.4 10.1164 10.1583 100 4.69918 5.96886 5.41722 8.55647 5.0582 3.41332
100.5 10.127 10.1577 100 4.70296 5.96377 5.42407 8.56237 5.06351 3.41097
100.6 10.1272 10.146 100 4.69911 5.94381 5.42806 8.5689 5.06358 3.4011
100.7 10.1335 10.1656 100 4.70087 5.97209 5.43267 8.57841 5.06677 3.41566
100.8 10.1518 10.1854 100 4.70768 5.98982 5.44411 8.59639 5.0759 3.42533
100.9 10.1542 10.178 100 4.70219 5.96647 5.45202 8.60997 5.0771 3.41396
101 10.1515 10.1753 100 4.6972 5.95316 5.45426 8.61865 5.07573 3.40756
101.1 10.165 10.2028 100 4.71053 6.00246 5.45448 8.61887 5.08251 3.43262
101.2 10.1765 10.2178 100 4.71574 6.00945 5.46073 8.63365 5.08823 3.43688
101.3 10.1856 10.2244 100 4.71426 6.00149 5.47135 8.64831 5.09281 3.4333
101.4 10.1861 10.2197 100 4.70646 5.97348 5.47968 8.66137 5.09307 3.41949
101.5 9.93111 9.94116 99 4.40841 5.21227 5.52271 8.87007 4.96556 3.0404
101.6 10.2007 10.2333 100 4.71426 6.01044 5.48647 8.66142 5.10037 3.43797
101.7 9.94971 9.93748 99 4.41629 5.2142 5.53343 8.8741 4.97486 3.04143
101.8 9.9468 9.93109 99 4.41167 5.20797 5.53513 8.87561 4.9734 3.03821
101.9 9.94674 9.93605 99 4.41279 5.21169 5.53395 8.88026 4.97337 3.04041
102 9.94145 9.98783 98 4.44155 5.23605 5.4999 8.87819 4.97072 3.05449
102.1 9.90189 10.0322 97 4.47437 5.25796 5.42752 8.82639 4.95095 3.06598
102.2 10.0069 10.0822 96 4.51151 5.27832 5.49537 8.91037 5.00344 3.0796
102.3 10.0111 10.1501 95 4.5446 5.30567 5.46649 8.92951 5.00555 3.09629
102.4 10.0402 10.1298 96 4.52024 5.29284 5.51994 8.97899 5.02009 3.09013
102.5 10.0454 10.2115 95 4.55148 5.32564 5.49395 9.00926 5.02272 3.11001
102.6 10.0582 10.2461 95 4.55276 5.32927 5.50539 9.05413 5.02908 3.11399
102.7 10.0636 10.2716 95 4.55332 5.33338 5.51032 9.08399 5.03182 3.11757
102.8 10.0684 10.2994 95 4.55261 5.34117 5.51582 9.11535 5.03422 3.12303
102.9 10.0828 10.3276 95 4.55055 5.34822 5.5322 9.16449 5.04138 3.1287
103 10.1771 10.3904 94 4.59259 5.36934 5.58448 9.24835 5.08854 3.14337
103.1 10.1842 10.416 94 4.59658 5.37971 5.58764 9.2698 5.09211 3.14977
103.2 10.199 10.4432 94 4.59975 5.39362 5.5992 9.30113 5.09948 3.15818
103.3 10.2111 10.4638 94 4.60896 5.40588 5.60212 9.31167 5.10554 3.16506
103.4 10.2664 10.5434 93 4.64804 5.43001 5.61833 9.38108 5.13319 3.18156
103.5 10.2743 10.565 93 4.65021 5.44093 5.62406 9.40045 5.13713 3.18798
103.6 10.2849 10.5845 93 4.65299 5.44831 5.63193 9.42458 5.14246 3.19283
103.7 10.2969 10.5987 93 4.6586 5.46059 5.63834 9.43327 5.14847 3.1994
103.8 10.3102 10.6126 93 4.66477 5.47154 5.64544 9.4475 5.15511 3.20561
103.9 10.3336 10.6591 93 4.67034 5.48647 5.6633 9.50334 5.16682 3.21576
104 10.0365 10.308 92 4.71702 5.5173 5.3195 8.6992 5.01826 3.19934
104.1 10.0564 10.3449 92 4.72476 5.5323 5.33169 8.73762 5.02822 3.20878
104.2 10.0706 10.3793 92 4.72739 5.5411 5.34319 8.78077 5.03529 3.21524
104.3 10.0788 10.4083 92 4.73034 5.55066 5.34844 8.81303 5.03939 3.22171
104.4 10.0999 10.4454 92 4.73613 5.5611 5.36375 8.85584 5.04994 3.22895
104.5 10.4221 10.8281 93 5.09378 6.48941 5.3283 8.62419 5.21104 3.69262
104.6 10.1331 10.504 92 4.74788 5.58398 5.38522 8.92207 5.06655 3.24367
104.7 10.1444 10.5263 92 4.75431 5.59401 5.39007 8.9417 5.07219 3.24979
104.8 10.1936 10.6088 91 4.79409 5.63485 5.39951 8.98871 5.0968 3.27365
104.9 10.2142 10.6403 91 4.8044 5.6479 5.40984 9.01267 5.10712 3.28145
105 10.2352 10.6747 91 4.81532 5.66027 5.41987 9.03531 5.11759 3.28887
105.1 10.2478 10.7014 91 4.82052 5.6656 5.42724 9.06232 5.12388 3.29293
105.2 10.2654 10.7286 91 4.82683 5.6743 5.43856 9.08045 5.1327 3.29809
105.3 10.282 10.7519 91 4.83408 5.67954 5.44795 9.0992 5.14101 3.30164
105.4 10.298 10.7732 91 4.84224 5.68817 5.45574 9.11287 5.14899 3.30669
105.5 10.3375 10.8527 90 4.90045 5.70842 5.4371 9.13392 5.16877 3.32028
105.6 10.3637 10.9386 89 4.86229 5.73027 5.50137 9.24112 5.18183 3.33388
105.7 10.3811 10.9844 89 4.8671 5.73386 5.51399 9.28805 5.19054 3.33798
105.8 10.3961 11.0247 89 4.87623 5.74111 5.51984 9.32347 5.19804 3.34362
105.9 10.4177 11.0639 89 4.88302 5.748 5.53464 9.37151 5.20883 3.34942
106 10.4323 11.1005 89 4.88939 5.75454 5.54294 9.40692 5.21617 3.35455
106.1 10.4461 11.1324 89 4.89144 5.75757 5.55462 9.44465 5.22303 3.35782
106.2 10.4689 11.1783 89 4.90101 5.76675 5.56784 9.48628 5.23443 3.36455
106.3 10.4894 11.2106 89 4.90856 5.77341 5.58082 9.52483 5.24469 3.36979
106.4 10.4982 11.2241 89 4.91332 5.77783 5.58485 9.52687 5.24908 3.37212
106.5 10.507 11.2359 89 4.91547 5.78147 5.59153 9.53638 5.2535 3.3743
106.6 10.5218 11.2536 89 4.92275 5.79298 5.59903 9.5416 5.26089 3.38031
106.7 10.5415 11.2909 89 4.93315 5.80939 5.6084 9.56436 5.27077 3.38976
106.8 10.3053 11.1365 88 4.85364 5.80427 5.45168 9.45072 5.15266 3.38372
106.9 10.3198 11.1475 88 4.86151 5.81673 5.45832 9.45169 5.15992 3.39002
107 10.3756 11.2314 87 4.9068 5.86034 5.46882 9.49829 5.18781 3.41532
107.1 10.3888 11.2429 87 4.9133 5.8708 5.47552 9.50236 5.19441 3.42074
107.2 10.3954 11.2608 87 4.91715 5.88344 5.47824 9.50708 5.19769 3.42734
107.3 10.4055 11.3406 86 4.85758 5.90359 5.54792 9.61752 5.20275 3.4396
107.4 10.4157 11.3523 86 4.85861 5.91335 5.5571 9.62767 5.20786 3.44477
107.5 10.429 11.3647 86 4.86665 5.92961 5.56231 9.62933 5.21448 3.45305
107.6 10.4438 11.3875 86 4.87753 5.94595 5.56631 9.63871 5.22192 3.46191
107.7 10.4516 11.3982 86 4.88034 5.95585 5.57126 9.64436 5.2258 3.4671
107.8 10.4592 11.4204 86 4.88665 5.96843 5.57259 9.65039 5.22962 3.47385
107.9 10.4686 11.4501 86 4.89044 5.97697 5.57811 9.67448 5.23428 3.47938
108 10.4773 11.4846 86 4.89472 5.98563 5.58261 9.69947 5.23866 3.48506
108.1 10.4824 11.5116 86 4.89657 5.99725 5.5858 9.70876 5.24118 3.49133
108.2 10.4934 11.5373 86 4.90573 6.00942 5.58764 9.71939 5.24669 3.49819
108.3 10.5016 11.5694 86 4.91062 6.01885 5.59095 9.73304 5.25078 3.50369
108.4 10.5091 11.6012 86 4.91261 6.02984 5.59648 9.7585 5.25455 3.51046
108.5 10.5117 11.6317 86 4.91267 6.04174 5.59902 9.7731 5.25584 3.51714
108.6 10.5713 11.7129 85 4.90726 6.08996 5.66401 9.85717 5.28563 3.54367
108.7 10.5736 11.7313 85 4.91008 6.10363 5.66353 9.85623 5.28681 3.55055
108.8 10.575 11.7411 85 4.91381 6.11578 5.66118 9.84631 5.2875 3.55625
108.9 10.6416 11.8059 84 4.91774 6.16763 5.72384 9.90933 5.32079 3.58377
109 10.6867 11.8933 83 4.95565 6.21608 5.73104 9.95456 5.34334 3.61131
109.1 10.6875 11.9 83 4.95858 6.22696 5.72888 9.94251 5.34373 3.61623
109.2 10.6942 11.912 83 4.96563 6.24288 5.72857 9.93118 5.3471 3.62377
109.3 10.6991 11.9166 83 4.96885 6.25439 5.73027 9.92245 5.34956 3.62908
109.4 10.6504 11.8592 84 4.98645 6.22797 5.664 9.83423 5.32522 3.6136
109.5 10.6675 11.8778 84 4.99589 6.24035 5.67162 9.8413 5.33375 3.6202
109.6 10.772 11.9341 83 5.0449 6.28225 5.72711 9.89887 5.386 3.64392
109.7 10.7905 11.9566 83 5.05318 6.30223 5.73737 9.90791 5.39527 3.65431
109.8 10.808 11.9691 83 5.0581 6.31329 5.74992 9.91663 5.40401 3.66006
109.9 10.865 12.046 82 5.04035 6.35535 5.82465 10.0092 5.4325 3.68331
110 10.8808 12.0725 82 5.0484 6.36755 5.83242 10.018 5.44041 3.68986
110.1 10.8907 12.0959 82 5.05385 6.37529 5.83687 10.0331 5.44536 3.69458
110.2 10.9051 12.1227 82 5.06386 6.38997 5.84123 10.0376 5.45255 3.70231
110.3 10.9194 12.1426 82 5.07428 6.40317 5.84508 10.0384 5.45968 3.70911
110.4 10.9291 12.1461 82 5.085 6.41829 5.84407 10.016 5.46454 3.71577
110.5 10.9432 12.1703 82 5.09887 6.43795 5.84431 10.0066 5.47159 3.72546
110.6 11.0921 12.2346 81 5.17173 6.47868 5.92035 10.0665 5.54604 3.74873
110.7 11.0982 12.2528 81 5.17591 6.49569 5.92231 10.062 5.54911 3.75704
110.8 11.1097 12.2822 81 5.18404 6.51737 5.92569 10.0606 5.55487 3.76792
110.9 11.2347 12.3191 80 5.2521 6.54743 5.98255 10.0892 5.61733 3.78462
111 11.2395 12.3264 80 5.25893 6.56185 5.98056 10.0681 5.61975 3.79093
111.1 11.3336 12.3066 80 5.34497 6.56666 5.98859 10.0259 5.66678 3.79325
111.2 11.2388 12.3639 79 5.21843 6.51324 6.02042 10.1526 5.61942 3.76883
111.3 11.2548 12.3821 79 5.23303 6.54296 6.02173 10.1387 5.62738 3.78329
111.4 11.2654 12.3847 79 5.24252 6.56567 6.02289 10.116 5.63271 3.79362
111.5 11.2689 12.3813 79 5.24678 6.58523 6.02216 10.0889 5.63447 3.80205
111.6 11.3205 12.4496 78 5.31898 6.61761 6.0015 10.0737 5.66024 3.82017
111.7 11.3308 12.4473 78 5.32943 6.64061 6.0014 10.0481 5.66541 3.83057
111.8 11.3413 12.4501 78 5.33718 6.6591 6.00416 10.0344 5.67067 3.8392
111.9 11.3587 12.4564 78 5.35131 6.68075 6.00739 10.0235 5.67935 3.84973
112 11.383 12.484 78 5.36889 6.70862 6.01408 10.0225 5.69148 3.86391
112.1 11.3874 12.4931 78 5.37054 6.72599 6.01684 10.0145 5.69369 3.87211
112.2 11.3898 12.5236 78 5.37239 6.74005 6.01743 10.0216 5.69491 3.87956
112.3 11.4049 12.5505 78 5.38498 6.75723 6.01996 10.0173 5.70247 3.88821
112.4 11.4152 12.5694 78 5.39364 6.76895 6.02152 10.012 5.70758 3.89398
112.5 11.4264 12.5744 78 5.40149 6.77824 6.02489 10.0051 5.71319 3.89837
112.6 11.4345 12.5727 78 5.40726 6.78023 6.0272 9.9947 5.71723 3.89889
112.7 11.4315 12.6474 77 5.47433 6.80535 5.95715 9.94526 5.71574 3.91304
112.8 11.4452 12.657 77 5.4858 6.82186 5.95937 9.92436 5.72259 3.92043
112.9 11.4581 12.6659 77 5.49396 6.83165 5.96412 9.91346 5.72904 3.92483
113 11.4715 12.6954 77 5.50182 6.84415 5.96965 9.9199 5.73574 3.93148
113.1 11.4818 12.7133 77 5.50996 6.85726 5.97179 9.90629 5.74088 3.93747
113.2 11.4976 12.7171 77 5.52315 6.87403 5.97446 9.87976 5.7488 3.94473
113.3 11.5125 12.7074 77 5.53475 6.89009 5.97772 9.84871 5.75623 3.95132
113.4 11.3827 12.7269 77 5.43491 6.90658 5.94781 9.85175 5.69136 3.9577
113.5 11.312 12.7686 76 5.2968 6.83663 6.01523 9.97542 5.65601 3.92317
113.6 11.3186 12.7761 76 5.30408 6.85235 6.01455 9.95717 5.65932 3.93026
113.7 11.4502 12.7963 75 5.36473 6.8853 6.08546 9.99135 5.7251 3.94804
113.8 11.462 12.7968 75 5.36852 6.89032 6.09344 9.98811 5.73098 3.95021
113.9 11.4625 12.7845 75 5.36776 6.89321 6.09472 9.97549 5.73124 3.95089
114 11.4623 12.7891 75 5.37079 6.90622 6.09148 9.96513 5.73114 3.95703
114.1 11.4655 12.7965 75 5.37397 6.91907 6.09149 9.9594 5.73273 3.96323
114.2 11.4669 12.803 75 5.37381 6.92447 6.09314 9.96117 5.73347 3.96597
114.3 11.4691 12.8129 75 5.37824 6.93368 6.09084 9.96378 5.73454 3.97093
114.4 11.4623 12.8387 75 5.3817 6.94844 6.08058 9.95955 5.73114 3.97852
114.5 11.4601 12.8448 75 5.38827 6.95847 6.07181 9.93469 5.73004 3.98266
114.6 11.468 12.8604 75 5.39691 6.96945 6.07109 9.92891 5.734 3.98811
114.7 11.473 12.8722 75 5.40424 6.98239 6.06878 9.91982 5.73651 3.99438
114.8 11.4771 12.8742 75 5.41173 6.99376 6.06533 9.90113 5.73853 3.99938
114.9 11.4877 12.869 75 5.42199 7.00274 6.06567 9.88167 5.74383 4.0031
115 11.5452 13.012 73 5.3749 7.07707 6.17028 10.0352 5.77259 4.04378
115.1 11.5579 12.9928 73 5.38847 7.09393 6.16947 9.99114 5.77897 4.0502
115.2 11.5723 12.9992 73 5.40381 7.11539 6.16848 9.96196 5.78615 4.05981
115.3 11.5858 12.9936 73 5.41953 7.13763 6.16626 9.92476 5.79289 4.06942
115.4 11.5907 12.977 73 5.42763 7.14239 6.16305 9.89254 5.79534 4.07037
115.5 11.6015 12.9753 73 5.44336 7.16074 6.15819 9.85886 5.80077 4.07833
115.6 11.6174 12.972 73 5.45418 7.17843 6.16319 9.8296 5.80868 4.08572
115.7 11.7568 13.0223 72 5.50715 7.23622 6.24964 9.87126 5.8784 4.11554
115.8 11.5647 12.9972 71 5.34093 7.15559 6.2238 9.9849 5.78236 4.07739
115.9 11.5735 12.9943 71 5.34997 7.1792 6.22357 9.94827 5.78677 4.08743
116 11.5778 13.0076 71 5.35481 7.20254 6.22302 9.92993 5.78892 4.09824
116.1 11.5842 13.0413 71 5.35795 7.22443 6.22623 9.92828 5.79209 4.10908
116.2 11.5935 13.0281 71 5.36583 7.24092 6.2277 9.90448 5.79677 4.11619
116.3 11.6171 13.0625 71 5.37653 7.27846 6.24062 9.9016 5.80857 4.13467
116.4 11.6295 13.0721 71 5.38376 7.29778 6.24572 9.90156 5.81474 4.14436
116.5 11.613 13.1986 70 5.30623 7.34152 6.30678 10.05 5.8065 4.17006
116.6 11.636 13.3133 69 5.22706 7.38154 6.4089 10.2036 5.81798 4.1928
116.7 11.6586 13.3203 69 5.23653 7.40631 6.42209 10.1993 5.82931 4.20474
116.8 11.8507 13.4731 67 5.39402 7.50663 6.45668 10.2132 5.92535 4.25909
116.9 11.9232 13.6161 66 5.47141 7.57733 6.45177 10.2439 5.96159 4.29865
117 11.9416 13.6518 66 5.47879 7.61614 6.46282 10.2462 5.9708 4.31801
117.1 11.9736 13.7005 66 5.48955 7.65783 6.48409 10.2654 5.98682 4.33951
117.2 12.0023 13.7308 66 5.49911 7.69046 6.50316 10.2805 6.00113 4.35628
117.3 12.0628 13.8755 65 5.59302 7.7704 6.4698 10.2707 6.03141 4.39971
117.4 12.0901 13.9226 65 5.60121 7.81876 6.48894 10.2827 6.04507 4.42414
117.5 12.1058 13.9675 65 5.60711 7.85616 6.49868 10.2847 6.0529 4.44279
117.6 12.2447 14.0234 64 5.66177 7.91477 6.58294 10.341 6.12235 4.47391
117.7 12.4329 14.0526 63 5.75086 7.9459 6.68209 10.3951 6.21647 4.4917
117.8 11.6178 12.5096 62 5.55707 7.86817 6.0607 8.8157 5.80888 4.3818
117.9 11.6662 12.6039 61 5.64207 7.91764 6.02408 8.7888 5.83308 4.40939
118 11.6869 12.5896 61 5.64327 7.91192 6.04365 8.80291 5.84346 4.40661
118.1 11.7162 12.5803 61 5.64496 7.90971 6.07121 8.82631 5.85808 4.4058
118.2 11.7997 12.6788 60 5.72456 7.95238 6.07512 8.85886 5.89984 4.43155
118.3 11.8096 12.6697 60 5.72033 7.93888 6.08923 8.87276 5.90478 4.42488
118.4 11.9413 12.8562 58 5.65449 8.05 6.28683 9.14369 5.97066 4.48558
118.5 11.6166 12.7328 57 5.72775 8.06972 5.8889 8.35007 5.80832 4.46989
118.6 11.6047 12.7254 57 5.70519 8.03516 5.89946 8.37807 5.80233 4.45288
118.7 11.6266 12.9217 55 5.64312 8.09887 5.98344 8.60796 5.81328 4.49174
118.8 11.8599 13.1619 52 5.82138 8.22592 6.03852 8.71551 5.92995 4.56538
118.9 nan nan 0 nan nan nan nan nan nan
119 nan nan 0 nan nan nan nan nan nan
119.1 nan nan 0 nan nan nan nan nan nan
119.2 nan nan 0 nan nan nan nan nan nan
119.3 nan nan 0 nan nan nan nan nan nan
119.4 nan nan 0 nan nan nan nan nan nan
119.5 nan nan 0 nan nan nan nan nan nan
119.6 nan nan 0 nan nan nan nan nan nan
119.7 nan nan 0 nan nan nan nan nan nan
119.8 nan nan 0 nan nan nan nan nan nan
