# Supplementary material for: Topological digestion drives time-varying rheology of entangled DNA fluids
Source: Nat Commun. 2022 Jul 28;13:4389. doi: 10.1038/s41467-022-31828-w (PMC9334285; doi:10.1038/s41467-022-31828-w)
Supplement: Supplementary file 3 — Source Data [file 41467_2022_31828_MOESM3_ESM.zip › SOURCE_DATA/DATA_FIG4/panel_c/g3ave_MSD.dat.195.dat]

#t[s] MSD[um^2] err[um^2] N_of_ave_traj MSDx[um^2] err MSDy[um^2] err (MSDx+MSDy)/2[um^2] err
0 0 0 173 0 0 0 0 0 0
0.1 0.0125881 0.00229304 173 0.00628573 0.00118461 0.0063024 0.00131351 0.00629406 0.000657321
0.2 0.0288124 0.00533961 173 0.0143561 0.00279294 0.0144563 0.00343391 0.0144062 0.00155408
0.3 0.0437935 0.00834221 173 0.0216971 0.0045094 0.0220964 0.00635963 0.0218967 0.00250775
0.4 0.0582938 0.0112652 173 0.028798 0.00620268 0.0294958 0.00923533 0.0291469 0.00345409
0.5 0.0725855 0.0146062 173 0.0359145 0.00811539 0.0366709 0.011433 0.0362927 0.00451753
0.6 0.0865313 0.0179521 173 0.0428428 0.00998894 0.0436885 0.0138161 0.0432656 0.00556743
0.7 0.100401 0.0215817 173 0.0496581 0.0120414 0.0507431 0.0167869 0.0502006 0.00671507
0.8 0.114242 0.0254226 173 0.0564084 0.0144018 0.0578337 0.0199962 0.0571211 0.00801395
0.9 0.127581 0.0290872 173 0.0629521 0.016527 0.0646287 0.0229998 0.0637904 0.00920099
1 0.141016 0.0330886 173 0.0695008 0.0188363 0.0715151 0.0263719 0.070508 0.0104894
1.1 0.154335 0.0371917 173 0.0762625 0.0211846 0.078073 0.0284252 0.0771677 0.0118065
1.2 0.167753 0.0415551 173 0.0830011 0.0236148 0.0847518 0.0310007 0.0838765 0.0131717
1.3 0.18124 0.0455341 173 0.0895723 0.0258302 0.091668 0.0345764 0.0906201 0.0144234
1.4 0.194873 0.0497593 173 0.0963032 0.0285963 0.0985703 0.0378917 0.0974367 0.0159632
1.5 0.208349 0.0543065 173 0.102834 0.0311402 0.105515 0.0418584 0.104174 0.0173946
1.6 0.221231 0.0591005 173 0.109154 0.0341564 0.112078 0.0454913 0.110616 0.0190701
1.7 0.23428 0.064047 173 0.115432 0.0372123 0.118849 0.0497907 0.11714 0.0207699
1.8 0.247691 0.0689803 173 0.121828 0.0400313 0.125864 0.05449 0.123846 0.0223594
1.9 0.26085 0.0740647 173 0.127869 0.0427862 0.132982 0.0604243 0.130425 0.0239355
2 0.273527 0.0796458 173 0.133821 0.045576 0.139707 0.0659341 0.136764 0.0255512
2.1 0.286068 0.0849425 173 0.139597 0.0485318 0.146471 0.0714031 0.143034 0.0272216
2.2 0.299517 0.0901485 173 0.145379 0.0511335 0.154137 0.0788616 0.149758 0.0287337
2.3 0.312523 0.0949589 173 0.151375 0.0540588 0.161148 0.0842132 0.156262 0.0303852
2.4 0.326509 0.101494 173 0.157737 0.0574671 0.168772 0.0906635 0.163254 0.0323219
2.5 0.340424 0.10625 173 0.164108 0.0601818 0.176316 0.0966604 0.170212 0.0338946
2.6 0.353526 0.111409 173 0.170356 0.0633906 0.18317 0.101832 0.176763 0.035731
2.7 0.366237 0.116829 173 0.17609 0.067102 0.190147 0.107103 0.183119 0.0377505
2.8 0.379899 0.122301 173 0.182474 0.0708597 0.197425 0.112409 0.18995 0.0398345
2.9 0.393668 0.12788 173 0.188747 0.0743637 0.204921 0.118558 0.196834 0.0418127
3 0.405736 0.134954 173 0.195002 0.0786643 0.210734 0.122201 0.202868 0.0442156
3.1 0.418738 0.141247 173 0.201246 0.0833422 0.217492 0.127412 0.209369 0.0467999
3.2 0.432798 0.146755 173 0.20743 0.0872886 0.225368 0.134162 0.216399 0.0489875
3.3 0.446986 0.154266 173 0.214192 0.0923166 0.232794 0.138943 0.223493 0.0516949
3.4 0.460379 0.162699 173 0.220134 0.0975782 0.240245 0.145333 0.23019 0.0545413
3.5 0.47421 0.169967 173 0.22627 0.103044 0.24794 0.152185 0.237105 0.0575167
3.6 0.488175 0.178393 173 0.232712 0.107584 0.255463 0.159255 0.244087 0.0600974
3.7 0.499718 0.185636 172 0.237478 0.112887 0.26224 0.166083 0.249859 0.0629565
3.8 0.512905 0.192547 172 0.243768 0.117729 0.269137 0.171662 0.256453 0.0656393
3.9 0.527023 0.197185 172 0.250538 0.121641 0.276485 0.176597 0.263511 0.0678092
4 0.543731 0.20617 173 0.258147 0.127603 0.285584 0.183658 0.271866 0.0710453
4.1 0.557175 0.214124 173 0.263926 0.131322 0.29325 0.192142 0.278588 0.0732374
4.2 0.568585 0.216827 173 0.269671 0.134701 0.298915 0.194867 0.284293 0.0750662
4.3 0.58233 0.221543 173 0.27526 0.138434 0.30707 0.201814 0.291165 0.0770869
4.4 0.595496 0.228948 173 0.280568 0.142446 0.314928 0.211078 0.297748 0.0794205
4.5 0.608865 0.237645 173 0.286709 0.14842 0.322156 0.21936 0.304433 0.0828133
4.6 0.622093 0.243967 173 0.290987 0.151526 0.331106 0.232271 0.311046 0.0847556
4.7 0.634552 0.252954 173 0.296344 0.158301 0.338209 0.239483 0.317276 0.0884169
4.8 0.645824 0.257671 173 0.301551 0.161614 0.344273 0.245157 0.322912 0.0903298
4.9 0.659478 0.262848 173 0.309082 0.166146 0.350396 0.244544 0.329739 0.0926021
5 0.673708 0.27102 173 0.31665 0.173233 0.357058 0.247 0.336854 0.0963238
5.1 0.687123 0.278251 173 0.323294 0.177336 0.363829 0.252785 0.343561 0.0986951
5.2 0.701453 0.288169 173 0.32952 0.183415 0.371933 0.260128 0.350727 0.101991
5.3 0.714455 0.292505 173 0.33579 0.187872 0.378664 0.264436 0.357227 0.104405
5.4 0.728799 0.302361 173 0.343394 0.194242 0.385405 0.267575 0.364399 0.107812
5.5 0.741739 0.312319 173 0.349942 0.200138 0.391797 0.271594 0.370869 0.110985
5.6 0.758107 0.318493 172 0.357753 0.204172 0.400354 0.278335 0.379053 0.113311
5.7 0.770596 0.327228 172 0.364529 0.211937 0.406067 0.28081 0.385298 0.117399
5.8 0.782439 0.333692 172 0.370401 0.21805 0.412038 0.284188 0.39122 0.120618
5.9 0.795053 0.343449 172 0.37735 0.225826 0.417703 0.286356 0.397527 0.124713
6 0.808584 0.352078 172 0.385305 0.232326 0.423279 0.287845 0.404292 0.128224
6.1 0.821775 0.359531 172 0.392913 0.239014 0.428862 0.28852 0.410887 0.131745
6.2 0.836367 0.369139 172 0.400929 0.246656 0.435438 0.290805 0.418184 0.135793
6.3 0.847934 0.373284 172 0.407649 0.251262 0.440284 0.291788 0.423967 0.138291
6.4 0.861189 0.381279 172 0.415432 0.256452 0.445757 0.292161 0.430594 0.14108
6.5 0.873447 0.38764 172 0.421635 0.26459 0.451812 0.296488 0.436724 0.145397
6.6 0.887764 0.401925 172 0.428504 0.271237 0.45926 0.303719 0.443882 0.149077
6.7 0.898238 0.408818 171 0.433498 0.276033 0.464741 0.309667 0.449119 0.151771
6.8 0.911042 0.413379 171 0.439793 0.277878 0.471249 0.314028 0.455521 0.152908
6.9 0.925764 0.425226 171 0.44871 0.286764 0.477054 0.312314 0.462882 0.157484
7 0.942587 0.440603 171 0.457888 0.292865 0.484699 0.316307 0.471293 0.160875
7.1 0.955253 0.453854 171 0.462335 0.301792 0.492918 0.327743 0.477626 0.165665
7.2 0.966973 0.463838 172 0.468621 0.307261 0.498351 0.331702 0.483486 0.168687
7.3 0.974961 0.470863 171 0.471688 0.305862 0.503273 0.340657 0.48748 0.168351
7.4 0.987851 0.487544 171 0.479406 0.315632 0.508444 0.34247 0.493925 0.173536
7.5 1.00027 0.497411 171 0.48462 0.32233 0.515649 0.351145 0.500135 0.177207
7.6 1.01221 0.510536 171 0.490455 0.33144 0.521754 0.356982 0.506104 0.182063
7.7 1.02484 0.521708 171 0.497552 0.339802 0.527287 0.359318 0.512419 0.186487
7.8 1.03702 0.534026 171 0.504372 0.349587 0.532644 0.362291 0.518508 0.191655
7.9 1.05219 0.545038 171 0.512198 0.358254 0.53999 0.366631 0.526094 0.196255
8 1.06516 0.558953 171 0.519087 0.368953 0.546076 0.36975 0.532581 0.20183
8.1 1.08337 0.576717 170 0.524748 0.37988 0.558617 0.385961 0.541683 0.207636
8.2 1.09661 0.583476 170 0.531126 0.386397 0.565484 0.391424 0.548305 0.21115
8.3 1.10884 0.596282 170 0.539321 0.396564 0.569514 0.3902 0.554418 0.216484
8.4 1.13437 0.630308 171 0.553699 0.422984 0.580675 0.392416 0.567187 0.230043
8.5 1.14456 0.631537 170 0.557273 0.421102 0.587283 0.404414 0.572278 0.229534
8.6 1.15264 0.629623 170 0.560546 0.417968 0.592096 0.410797 0.576321 0.2282
8.7 1.16344 0.63586 170 0.565319 0.41859 0.598118 0.419848 0.581719 0.228922
8.8 1.17362 0.637845 170 0.570696 0.419685 0.602922 0.423103 0.586809 0.229687
8.9 1.19225 0.654621 170 0.58001 0.429151 0.612235 0.430982 0.596123 0.234846
9 1.20371 0.657669 170 0.581784 0.425281 0.621928 0.452557 0.601856 0.233532
9.1 1.20004 0.650745 167 0.573735 0.419856 0.626307 0.473203 0.600021 0.231108
9.2 1.20903 0.645706 167 0.576237 0.414796 0.632789 0.482651 0.604513 0.228823
9.3 1.22157 0.652484 167 0.583079 0.419495 0.638491 0.485829 0.610785 0.231416
9.4 1.23554 0.661581 167 0.589504 0.426372 0.646036 0.493773 0.61777 0.235214
9.5 1.24894 0.663067 167 0.594262 0.425661 0.654673 0.504887 0.624468 0.235204
9.6 1.2608 0.656932 166 0.600435 0.422588 0.660366 0.508402 0.630401 0.233881
9.7 1.27003 0.661122 165 0.604916 0.428103 0.665114 0.512788 0.635015 0.236859
9.8 1.29168 0.659964 165 0.616935 0.427086 0.674747 0.515096 0.645841 0.236603
9.9 1.3076 0.672797 167 0.622208 0.433702 0.685394 0.528116 0.653801 0.240249
10 1.33027 0.682738 165 0.637986 0.445598 0.69228 0.521557 0.665133 0.246406
10.1 1.33979 0.683651 166 0.642397 0.445091 0.697393 0.528563 0.669895 0.246498
10.2 1.35589 0.686445 165 0.650958 0.448458 0.704934 0.53366 0.677946 0.248523
10.3 1.36311 0.699968 166 0.653411 0.454191 0.709695 0.546223 0.681553 0.251959
10.4 1.38302 0.703938 163 0.665432 0.455728 0.717589 0.54965 0.691511 0.253191
10.5 1.39633 0.711076 162 0.674824 0.458661 0.721501 0.549846 0.698163 0.25505
10.6 1.40903 0.715602 162 0.681177 0.459674 0.727854 0.557181 0.704515 0.255961
10.7 1.42378 0.726261 163 0.686197 0.467535 0.737584 0.572177 0.711891 0.260396
10.8 1.43994 0.735197 162 0.697467 0.47423 0.742473 0.571848 0.71997 0.264158
10.9 1.45175 0.740714 162 0.701908 0.476245 0.749839 0.583646 0.725874 0.265618
11 1.4593 0.747049 161 0.70478 0.479396 0.754519 0.596017 0.72965 0.267776
11.1 1.47523 0.748646 162 0.71324 0.479031 0.761992 0.601484 0.737616 0.267949
11.2 1.49513 0.763683 161 0.724455 0.492743 0.77068 0.610148 0.747567 0.27545
11.3 1.51344 0.766186 160 0.734239 0.497772 0.779205 0.616277 0.756722 0.278373
11.4 1.5278 0.778242 161 0.740396 0.504335 0.787401 0.628115 0.763898 0.282169
11.5 1.54352 0.791361 161 0.751081 0.511041 0.79244 0.632032 0.77176 0.286117
11.6 1.55237 0.805267 161 0.753514 0.514914 0.798857 0.649313 0.776186 0.288756
11.7 1.56622 0.815142 160 0.757738 0.522003 0.808479 0.663777 0.783109 0.292739
11.8 1.57428 0.829233 161 0.762328 0.530158 0.811952 0.672975 0.78714 0.29741
11.9 1.58496 0.845417 161 0.768306 0.537443 0.81665 0.681217 0.792478 0.301594
12 1.59712 0.859921 161 0.773352 0.545063 0.823772 0.69338 0.798562 0.305943
12.1 1.62087 0.866362 160 0.786981 0.554029 0.833894 0.696697 0.810437 0.310804
12.2 1.63763 0.878826 160 0.796859 0.560547 0.84077 0.701405 0.818815 0.314502
12.3 1.66059 0.897612 161 0.813182 0.57884 0.847406 0.699391 0.830294 0.324145
12.4 1.68317 0.912124 160 0.825947 0.59412 0.857224 0.70541 0.841586 0.332289
12.5 1.68912 0.91528 160 0.83029 0.596758 0.858827 0.710226 0.844559 0.334051
12.6 1.69764 0.923068 160 0.835966 0.604041 0.86167 0.713417 0.848818 0.338046
12.7 1.72122 0.938942 158 0.842377 0.612007 0.878846 0.736775 0.860611 0.342595
12.8 1.73672 0.947173 158 0.850554 0.618613 0.886163 0.741286 0.868358 0.346187
12.9 1.76506 0.958089 157 0.863226 0.62985 0.90183 0.75373 0.882528 0.352268
13 1.78267 0.977017 157 0.873072 0.643657 0.909595 0.761777 0.891333 0.359736
13.1 1.79141 0.979614 157 0.877071 0.64435 0.91434 0.771456 0.895706 0.360564
13.2 1.80212 0.99612 156 0.881498 0.654787 0.92062 0.78447 0.901059 0.366378
13.3 1.82775 1.01252 155 0.896308 0.672697 0.93144 0.786558 0.913874 0.375674
13.4 1.84459 1.02915 155 0.904286 0.684088 0.9403 0.794894 0.922293 0.381756
13.5 1.86641 1.03682 156 0.906941 0.68634 0.959469 0.836736 0.933205 0.38415
13.6 1.8799 1.05306 156 0.915495 0.698799 0.964405 0.837768 0.93995 0.390644
13.7 1.88927 1.05793 156 0.918326 0.704421 0.970947 0.847721 0.944636 0.393769
13.8 1.89633 1.06596 156 0.920586 0.706598 0.975749 0.854357 0.948167 0.395062
13.9 1.90779 1.07965 156 0.927061 0.718011 0.980732 0.858888 0.953897 0.4011
14 1.92837 1.10503 156 0.940004 0.736025 0.98837 0.86187 0.964187 0.410577
14.1 1.93158 1.10816 157 0.943808 0.734628 0.987773 0.860888 0.96579 0.410095
14.2 1.94701 1.11631 156 0.946645 0.739345 1.00037 0.878683 0.973507 0.41282
14.3 1.96069 1.12188 156 0.955379 0.741088 1.00531 0.876637 0.980347 0.413792
14.4 1.96738 1.12706 156 0.960133 0.747249 1.00724 0.874002 0.983689 0.416892
14.5 1.97915 1.14518 156 0.969642 0.759249 1.00951 0.87127 0.989577 0.423181
14.6 1.99276 1.14337 157 0.974233 0.76147 1.01852 0.874615 0.996378 0.424179
14.7 2.00609 1.15726 157 0.98402 0.769401 1.02207 0.874926 1.00305 0.428543
14.8 2.02211 1.18273 157 0.99262 0.789586 1.02949 0.883579 1.01105 0.439173
14.9 2.0334 1.18186 157 0.997544 0.784024 1.03585 0.894265 1.0167 0.436881
15 2.0428 1.19952 156 0.989499 0.772074 1.0533 0.937045 1.0214 0.431704
15.1 2.06242 1.20769 155 1.00706 0.777595 1.05536 0.923016 1.03121 0.434606
15.2 2.07726 1.2172 155 1.01443 0.779493 1.06282 0.930859 1.03863 0.435968
15.3 2.09145 1.23342 155 1.02155 0.789409 1.0699 0.942773 1.04573 0.441577
15.4 2.11214 1.25975 154 1.03783 0.801055 1.07431 0.940476 1.05607 0.447983
15.5 2.13449 1.28483 154 1.04825 0.813437 1.08625 0.955521 1.06725 0.454888
15.6 2.13017 1.2653 154 1.04724 0.798721 1.08293 0.949007 1.06508 0.447318
15.7 2.1364 1.25054 154 1.04712 0.794852 1.08929 0.948232 1.0682 0.444929
15.8 2.13789 1.26223 155 1.04876 0.804858 1.08913 0.946463 1.06894 0.449945
15.9 2.15734 1.32055 155 1.06039 0.842979 1.09695 0.954228 1.07867 0.469652
16 2.17742 1.33962 155 1.06982 0.860444 1.1076 0.95754 1.08871 0.47847
16.1 2.20773 1.34606 156 1.08947 0.869508 1.11826 0.945807 1.10386 0.482896
16.2 2.22037 1.28623 154 1.08943 0.837453 1.13095 0.950696 1.11019 0.466306
16.3 2.24472 1.2814 153 1.09807 0.841717 1.14665 0.96419 1.12236 0.468701
16.4 2.257 1.28903 154 1.10602 0.844825 1.15098 0.968791 1.1285 0.470732
16.5 2.27685 1.34648 154 1.11221 0.892779 1.16464 0.985976 1.13842 0.49516
16.6 2.26007 1.32243 156 1.10421 0.880928 1.15585 0.978666 1.13003 0.488899
16.7 2.2755 1.32793 156 1.10961 0.884153 1.1659 0.99228 1.13775 0.490954
16.8 2.28685 1.3233 156 1.11693 0.884597 1.16992 0.99276 1.14342 0.4914
16.9 2.29577 1.3326 157 1.12697 0.897379 1.16879 0.984922 1.14788 0.498064
17 2.28945 1.31278 155 1.11283 0.8813 1.17662 1.0058 1.14473 0.489785
17.1 2.28278 1.31714 153 1.10524 0.898367 1.17754 1.01679 1.14139 0.49841
17.2 2.30606 1.35386 152 1.11619 0.9259 1.18987 1.01964 1.15303 0.512204
17.3 2.27609 1.25107 151 1.0933 0.854507 1.18278 1.02946 1.13804 0.476119
17.4 2.34088 1.35996 152 1.13641 0.924895 1.20447 1.02949 1.17044 0.512564
17.5 2.32391 1.36036 152 1.13249 0.934886 1.19142 1.0133 1.16195 0.517261
17.6 2.33229 1.34887 152 1.1379 0.929528 1.19439 1.01029 1.16614 0.514557
17.7 2.39704 1.39136 151 1.18994 0.982921 1.20711 0.978462 1.19852 0.542013
17.8 2.395 1.40119 149 1.2019 1.01249 1.1931 0.935166 1.1975 0.556224
17.9 2.41933 1.42292 150 1.224 1.03606 1.19533 0.919778 1.20966 0.568558
18 2.4625 1.44809 152 1.24571 1.04925 1.21679 0.952007 1.23125 0.57684
18.1 2.46124 1.4476 151 1.24699 1.06922 1.21425 0.929751 1.23062 0.585949
18.2 2.43624 1.43924 153 1.23201 1.05878 1.20423 0.934693 1.21812 0.580628
18.3 2.47073 1.49537 153 1.23241 1.08744 1.23832 1.01971 1.23536 0.597192
18.4 2.49233 1.48312 152 1.24187 1.08357 1.25046 1.03079 1.24617 0.595674
18.5 2.49814 1.48959 152 1.24475 1.09463 1.25339 1.03209 1.24907 0.601266
18.6 2.50009 1.51754 150 1.23973 1.12513 1.26036 1.05999 1.25004 0.617245
18.7 2.51583 1.51578 151 1.25513 1.13082 1.2607 1.04925 1.25792 0.620468
18.8 2.52898 1.53326 150 1.24959 1.12969 1.27939 1.09664 1.26449 0.620919
18.9 2.51401 1.52962 151 1.26532 1.14651 1.24869 1.04917 1.25701 0.629705
19 2.52737 1.53752 151 1.26502 1.14888 1.26234 1.08288 1.26368 0.631792
19.1 2.51188 1.52758 150 1.27274 1.16173 1.23914 0.998212 1.25594 0.63577
19.2 2.57501 1.55461 149 1.29148 1.16599 1.28353 1.09792 1.28751 0.641469
19.3 2.5702 1.55821 148 1.27552 1.16079 1.29469 1.14033 1.2851 0.639466
19.4 2.5824 1.57587 148 1.29607 1.17465 1.28633 1.12651 1.2912 0.647404
19.5 2.59592 1.57449 146 1.29117 1.16447 1.30475 1.15653 1.29796 0.642503
19.6 2.61124 1.57077 147 1.30865 1.16996 1.30258 1.13705 1.30562 0.645395
19.7 2.62126 1.57571 147 1.31166 1.17258 1.3096 1.15614 1.31063 0.647469
19.8 2.63673 1.57262 146 1.31687 1.18252 1.31987 1.16089 1.31837 0.652387
19.9 2.66558 1.57778 145 1.33406 1.19898 1.33152 1.15647 1.33279 0.660718
20 2.67085 1.57429 145 1.33511 1.19793 1.33574 1.16763 1.33542 0.660591
20.1 2.66773 1.57743 146 1.333 1.189 1.33474 1.17619 1.33387 0.656511
20.2 2.69704 1.59077 144 1.35265 1.19978 1.34439 1.17005 1.34852 0.662182
20.3 2.70575 1.59039 144 1.35581 1.20291 1.34994 1.17896 1.35288 0.664076
20.4 2.69124 1.58053 143 1.32654 1.14657 1.3647 1.24136 1.34562 0.63662
20.5 2.72761 1.62321 144 1.3642 1.22311 1.36341 1.20892 1.36381 0.675447
20.6 2.73688 1.63349 145 1.36373 1.23095 1.37316 1.22824 1.36844 0.679782
20.7 2.75813 1.65475 145 1.38015 1.24774 1.37799 1.22475 1.37907 0.688681
20.8 2.74163 1.63586 144 1.35136 1.19382 1.39028 1.27144 1.37082 0.661803
20.9 2.73223 1.62979 142 1.36599 1.19365 1.36624 1.19437 1.36611 0.659887
21 2.76883 1.66619 143 1.36381 1.20123 1.40502 1.29861 1.38441 0.666835
21.1 2.75599 1.64279 141 1.35714 1.1865 1.39885 1.31055 1.378 0.660107
21.2 2.71264 1.62637 140 1.33347 1.15588 1.37918 1.26201 1.35632 0.641944
21.3 2.75084 1.66702 141 1.32968 1.16221 1.42116 1.38009 1.37542 0.649003
21.4 2.76283 1.67725 141 1.33628 1.16945 1.42655 1.38866 1.38141 0.653159
21.5 2.78154 1.69052 140 1.34925 1.17358 1.43229 1.39428 1.39077 0.655911
21.6 2.77194 1.69134 139 1.36381 1.18416 1.40813 1.31501 1.38597 0.659015
21.7 2.78796 1.7071 139 1.37152 1.19456 1.41644 1.33147 1.39398 0.665071
21.8 2.83958 1.77093 140 1.40047 1.22861 1.43911 1.34824 1.41979 0.683325
21.9 2.89006 1.80545 140 1.40277 1.23544 1.48729 1.47559 1.44503 0.691148
22 2.83817 1.74951 138 1.39755 1.22287 1.44062 1.3708 1.41908 0.681435
22.1 2.87619 1.77993 139 1.39369 1.23059 1.4825 1.48684 1.43809 0.689142
22.2 2.85872 1.76367 138 1.41094 1.24029 1.44778 1.37403 1.42936 0.690656
22.3 2.89927 1.79112 139 1.43472 1.25621 1.46455 1.37612 1.44964 0.6991
22.4 2.90627 1.79924 139 1.43788 1.2661 1.46839 1.38102 1.45314 0.704269
22.5 2.92126 1.81164 139 1.44674 1.27319 1.47452 1.38844 1.46063 0.708361
22.6 2.93137 1.8127 139 1.45191 1.27844 1.47946 1.38946 1.46569 0.711052
22.7 2.93352 1.81626 138 1.43781 1.26576 1.49572 1.42026 1.46676 0.704662
22.8 2.96735 1.80155 138 1.44765 1.26237 1.51971 1.43535 1.48368 0.702947
22.9 2.96073 1.81436 139 1.4503 1.27335 1.51042 1.42575 1.48036 0.708601
23 2.97538 1.82027 139 1.45887 1.28407 1.51651 1.42311 1.48769 0.713942
23.1 2.98824 1.82549 139 1.46659 1.28959 1.52165 1.41844 1.49412 0.716578
23.2 3.00176 1.8249 139 1.47379 1.29504 1.52797 1.41335 1.50088 0.71906
23.3 3.02938 1.82884 137 1.47827 1.29972 1.55111 1.43128 1.51469 0.72126
23.4 3.04172 1.83627 137 1.48645 1.30848 1.55528 1.42484 1.52086 0.725503
23.5 3.07099 1.83914 136 1.4975 1.31933 1.57349 1.43393 1.5355 0.730967
23.6 3.11787 1.88598 137 1.49862 1.33407 1.61925 1.5652 1.55894 0.743087
23.7 3.09947 1.84148 135 1.51573 1.34293 1.58374 1.42381 1.54974 0.742644
23.8 3.13916 1.87561 137 1.50906 1.33477 1.6301 1.56696 1.56958 0.743469
23.9 3.18196 1.88715 135 1.53176 1.33923 1.6502 1.58533 1.59098 0.746809
24 3.20265 1.88145 133 1.55118 1.35164 1.65147 1.55728 1.60132 0.752425
24.1 3.16275 1.88394 134 1.53701 1.35696 1.62574 1.54091 1.58137 0.754897
24.2 3.16891 1.89228 133 1.53551 1.36529 1.6334 1.54739 1.58445 0.758891
24.3 3.18788 1.89397 134 1.55543 1.3773 1.63246 1.52647 1.59394 0.764899
24.4 3.2011 1.90113 134 1.56255 1.39209 1.63855 1.52293 1.60055 0.772137
24.5 3.19673 1.91651 135 1.55874 1.40444 1.63799 1.5189 1.59837 0.777903
24.6 3.20999 1.91964 135 1.56858 1.4105 1.64141 1.51793 1.60499 0.78124
24.7 3.22368 1.93417 135 1.57625 1.41935 1.64742 1.5228 1.61184 0.786018
24.8 3.24621 1.9435 134 1.57733 1.42346 1.66887 1.54651 1.6231 0.788165
24.9 3.26145 1.94041 135 1.60263 1.43839 1.65881 1.49697 1.63072 0.794951
25 3.26024 1.95297 133 1.59327 1.45226 1.66697 1.51328 1.63012 0.801739
25.1 3.27281 1.94996 134 1.60531 1.45547 1.6675 1.49679 1.63641 0.803108
25.2 3.28179 1.9619 134 1.61285 1.46847 1.66894 1.49485 1.64089 0.809858
25.3 3.27273 1.97273 135 1.61222 1.47041 1.6605 1.49286 1.63636 0.811199
25.4 3.28498 1.98299 135 1.61437 1.47647 1.67061 1.50747 1.64249 0.814543
25.5 3.29488 1.98177 135 1.62517 1.48117 1.6697 1.49241 1.64744 0.816763
25.6 3.30641 1.99118 135 1.6359 1.49152 1.6705 1.48595 1.6532 0.822176
25.7 3.35067 2.0206 136 1.65335 1.49793 1.69732 1.5116 1.67533 0.826179
25.8 3.36027 2.02425 136 1.65927 1.5035 1.70101 1.51078 1.68014 0.829047
25.9 3.36356 2.04297 135 1.67604 1.50585 1.68751 1.48284 1.68178 0.830547
26 3.36918 2.05778 135 1.68596 1.51513 1.68321 1.4699 1.68459 0.835362
26.1 3.38868 2.07085 135 1.69776 1.52306 1.69092 1.47365 1.69434 0.839773
26.2 3.35528 2.08224 135 1.66431 1.49566 1.69097 1.52626 1.67764 0.826874
26.3 3.35288 2.1019 134 1.64222 1.47305 1.71066 1.58376 1.67644 0.816249
26.4 3.3647 2.09708 134 1.65174 1.48368 1.71296 1.56656 1.68235 0.821024
26.5 3.37862 2.10684 134 1.66084 1.4943 1.71778 1.56074 1.68931 0.826256
26.6 3.38743 2.10709 134 1.66723 1.4951 1.7202 1.55786 1.69372 0.826725
26.7 3.4088 2.10198 133 1.6784 1.50126 1.7304 1.55136 1.7044 0.829484
26.8 3.42039 2.11308 133 1.68417 1.50922 1.73623 1.55853 1.7102 0.833847
26.9 3.43124 2.12736 133 1.68864 1.51986 1.74259 1.57569 1.71562 0.839986
27 3.40945 2.09942 133 1.67379 1.5266 1.73566 1.57225 1.70472 0.842712
27.1 3.42686 2.10984 132 1.68249 1.52734 1.74437 1.58495 1.71343 0.843766
27.2 3.44653 2.12611 133 1.7171 1.5636 1.72943 1.5458 1.72327 0.862709
27.3 3.48009 2.14688 130 1.71881 1.54883 1.76128 1.60707 1.74005 0.856823
27.4 3.50703 2.17205 130 1.73343 1.57053 1.7736 1.62316 1.75351 0.868666
27.5 3.52451 2.19255 130 1.74381 1.58502 1.7807 1.63752 1.76225 0.876867
27.6 3.48661 2.12916 129 1.68476 1.41695 1.80185 1.73779 1.7433 0.793826
27.7 3.5884 2.18302 127 1.74722 1.43437 1.84118 1.75287 1.7942 0.804529
27.8 3.58406 2.19732 127 1.74713 1.44304 1.83693 1.75166 1.79203 0.809042
27.9 3.56121 2.12003 125 1.77217 1.46304 1.78904 1.54031 1.7806 0.811831
28 3.58373 2.12135 126 1.8021 1.47516 1.78162 1.50674 1.79186 0.818429
28.1 3.55778 2.09893 125 1.79085 1.46919 1.76692 1.50387 1.77889 0.815498
28.2 3.60981 2.14117 126 1.81829 1.47995 1.79152 1.51213 1.80491 0.821505
28.3 3.6171 2.16015 127 1.82104 1.5001 1.79607 1.52064 1.80855 0.83191
28.4 3.63274 2.16966 127 1.83137 1.51386 1.80137 1.51612 1.81637 0.838876
28.5 3.67112 2.16069 127 1.85259 1.51746 1.81853 1.51095 1.83556 0.840685
28.6 3.69128 2.18685 126 1.85839 1.54589 1.83288 1.53713 1.84564 0.855726
28.7 3.73149 2.18711 126 1.90152 1.56385 1.82998 1.48481 1.86575 0.864955
28.8 3.72723 2.2045 126 1.87333 1.5473 1.8539 1.55411 1.86362 0.856947
28.9 3.75244 2.24522 124 1.88214 1.56999 1.87029 1.59144 1.87622 0.869776
29 3.78732 2.26175 123 1.90682 1.58144 1.88051 1.58891 1.89366 0.876276
29.1 3.80209 2.27337 124 1.91735 1.59308 1.88475 1.58174 1.90105 0.882122
29.2 3.81657 2.29704 124 1.92433 1.60865 1.89224 1.59326 1.90829 0.890476
29.3 3.83023 2.32034 124 1.9311 1.62941 1.89913 1.60412 1.91512 0.901415
29.4 3.86442 2.34568 123 1.94906 1.64289 1.91536 1.62417 1.93221 0.909313
29.5 3.87406 2.34865 124 1.95494 1.65319 1.91912 1.61548 1.93703 0.914153
29.6 3.91108 2.3724 123 1.97023 1.67644 1.94085 1.6336 1.95554 0.92633
29.7 3.92591 2.41288 123 1.97565 1.68398 1.95026 1.67416 1.96296 0.931966
29.8 3.92839 2.41908 125 1.99804 1.7153 1.93035 1.62867 1.96419 0.947872
29.9 3.94552 2.43826 125 2.00503 1.72574 1.94049 1.64923 1.97276 0.953954
30 3.96533 2.46395 125 2.01328 1.74818 1.95205 1.67086 1.98266 0.966088
30.1 3.96238 2.48861 126 2.00958 1.76279 1.9528 1.68875 1.98119 0.974035
30.2 3.99389 2.52183 125 2.0245 1.77089 1.96939 1.72245 1.99694 0.979726
30.3 4.01566 2.54711 125 2.03483 1.78542 1.98083 1.74142 2.00783 0.987907
30.4 4.04032 2.56418 125 2.04818 1.80049 1.99214 1.75159 2.02016 0.996106
30.5 4.05732 2.60551 123 2.05871 1.82292 1.9986 1.77194 2.02866 1.00861
30.6 4.07456 2.61489 123 2.06505 1.82618 2.00952 1.79064 2.03728 1.01094
30.7 4.08888 2.61891 123 2.07483 1.83721 2.01405 1.78366 2.04444 1.01642
30.8 4.09794 2.62277 124 2.08136 1.83937 2.01658 1.78328 2.04897 1.01772
30.9 4.11838 2.65394 124 2.09541 1.86091 2.02298 1.7983 2.05919 1.02971
31 4.14046 2.67484 124 2.10957 1.87916 2.03089 1.80989 2.07023 1.03981
31.1 4.14942 2.69374 123 2.10013 1.87599 2.04929 1.84515 2.07471 1.03841
31.2 4.1658 2.69354 124 2.1254 1.89213 2.0404 1.81043 2.0829 1.04671
31.3 4.17529 2.70242 124 2.12892 1.89846 2.04636 1.81871 2.08764 1.05016
31.4 4.19337 2.70941 124 2.14939 1.92357 2.04399 1.77467 2.09669 1.06187
31.5 4.19939 2.70681 124 2.15886 1.94031 2.04053 1.7456 2.0997 1.06958
31.6 4.21589 2.71747 124 2.17311 1.96169 2.04278 1.73106 2.10794 1.08029
31.7 4.26425 2.72899 122 2.18872 1.97267 2.07552 1.77099 2.13212 1.08681
31.8 4.26651 2.74609 122 2.18613 1.9693 2.08038 1.79567 2.13325 1.0859
31.9 4.29402 2.74589 121 2.20164 1.96785 2.09238 1.80185 2.14701 1.08573
32 4.31924 2.76531 121 2.21945 1.99306 2.09979 1.79663 2.15962 1.09873
32.1 4.33131 2.78773 121 2.22766 2.00689 2.10365 1.8083 2.16566 1.10649
32.2 4.30921 2.79429 119 2.20442 2.00872 2.10479 1.87188 2.1546 1.1091
32.3 4.32683 2.82165 119 2.21263 2.02969 2.1142 1.88718 2.16341 1.1203
32.4 4.32744 2.83117 119 2.20689 2.02514 2.12055 1.91258 2.16372 1.11861
32.5 4.34124 2.8415 119 2.21352 2.03695 2.12772 1.92009 2.17062 1.12488
32.6 4.35704 2.86508 119 2.22794 2.06962 2.1291 1.91203 2.17852 1.14157
32.7 4.37167 2.86874 119 2.24216 2.08386 2.12951 1.90143 2.18584 1.14897
32.8 4.3732 2.8836 118 2.23907 2.09895 2.13413 1.92154 2.1866 1.15708
32.9 4.38225 2.88342 118 2.24743 2.11234 2.13482 1.91291 2.19113 1.16379
33 4.39377 2.89103 118 2.25476 2.12103 2.13902 1.90813 2.19689 1.1681
33.1 4.40447 2.90693 118 2.25732 2.12221 2.14715 1.92051 2.20223 1.169
33.2 4.41347 2.91422 118 2.26509 2.1341 2.14838 1.9138 2.20673 1.17499
33.3 4.42643 2.93101 118 2.27049 2.14431 2.15594 1.93185 2.21322 1.18089
33.4 4.4218 2.92786 118 2.26433 2.13594 2.15746 1.94807 2.2109 1.17707
33.5 4.45377 2.92401 117 2.28202 2.14001 2.17175 1.95392 2.22689 1.17963
33.6 4.4623 2.93276 117 2.28805 2.14831 2.17425 1.95591 2.23115 1.1841
33.7 4.48183 2.93526 117 2.3053 2.17183 2.17653 1.93859 2.24092 1.19588
33.8 4.49664 2.93574 117 2.31241 2.16286 2.18423 1.94314 2.24832 1.19161
33.9 4.51191 2.94159 117 2.31598 2.16004 2.19592 1.95578 2.25595 1.19038
34 4.51673 2.95863 116 2.30698 2.17026 2.20975 1.99219 2.25836 1.19601
34.1 4.53029 2.96897 116 2.31906 2.17939 2.21123 1.98182 2.26515 1.20068
34.2 4.54633 2.98033 116 2.32547 2.17947 2.22085 1.99169 2.27316 1.20105
34.3 4.55647 2.97083 118 2.34719 2.17217 2.20928 1.95056 2.27823 1.19728
34.4 4.5741 3.00237 117 2.35894 2.1881 2.21516 1.96135 2.28705 1.20614
34.5 4.56149 3.01989 118 2.34849 2.18665 2.213 1.97135 2.28074 1.20541
34.6 4.58233 3.0369 118 2.35808 2.19066 2.22425 1.98437 2.29116 1.208
34.7 4.60274 3.06295 117 2.37372 2.20488 2.22902 1.99194 2.30137 1.21613
34.8 4.63227 3.09509 116 2.3849 2.23317 2.24737 2.00648 2.31613 1.23063
34.9 4.63741 3.08709 116 2.39106 2.23456 2.24635 2.00165 2.3187 1.23151
35 4.64827 3.09052 116 2.40316 2.24729 2.24511 1.98939 2.32414 1.23804
35.1 4.6592 3.09828 116 2.4073 2.25543 2.2519 1.998 2.3296 1.2424
35.2 4.62597 3.07626 115 2.37228 2.23008 2.25369 2.06525 2.31298 1.23091
35.3 4.63506 3.08157 115 2.38163 2.23985 2.25343 2.05098 2.31753 1.23564
35.4 4.64258 3.08594 115 2.38418 2.23885 2.2584 2.05758 2.32129 1.23535
35.5 4.64133 3.08115 115 2.37808 2.22663 2.26325 2.07584 2.32066 1.22953
35.6 4.64881 3.09772 114 2.37144 2.22888 2.27737 2.11251 2.3244 1.23134
35.7 4.65498 3.10908 114 2.3754 2.24545 2.27958 2.11663 2.32749 1.23994
35.8 4.66496 3.11932 114 2.3845 2.25611 2.28046 2.1197 2.33248 1.24589
35.9 4.67952 3.12892 114 2.39135 2.26442 2.28818 2.13203 2.33976 1.25064
36 4.69272 3.14353 114 2.39678 2.26957 2.29594 2.14424 2.34636 1.25371
36.1 4.74062 3.14231 116 2.42457 2.26907 2.31604 2.13049 2.37031 1.25326
36.2 4.74609 3.15886 116 2.42427 2.27821 2.32183 2.15397 2.37305 1.25867
36.3 4.74521 3.18111 115 2.40392 2.27367 2.34129 2.2174 2.37261 1.25743
36.4 4.74923 3.19306 115 2.4018 2.28198 2.34743 2.23726 2.37462 1.26216
36.5 4.74374 3.21381 114 2.41904 2.28662 2.3247 2.19582 2.37187 1.26454
36.6 4.75415 3.22643 114 2.42257 2.29308 2.33158 2.21293 2.37708 1.26846
36.7 4.73684 3.24317 113 2.40102 2.2977 2.33582 2.26114 2.36842 1.27182
36.8 4.81379 3.24246 113 2.45595 2.31869 2.35784 2.22677 2.40689 1.28242
36.9 4.82557 3.25671 113 2.46113 2.32655 2.36444 2.23847 2.41278 1.28688
37 4.83237 3.25395 113 2.46499 2.33002 2.36737 2.23368 2.41618 1.28843
37.1 4.84666 3.26889 113 2.4723 2.33614 2.37436 2.24817 2.42333 1.29225
37.2 4.85013 3.27319 113 2.47871 2.34893 2.37141 2.23378 2.42506 1.29844
37.3 4.87479 3.29159 113 2.48685 2.36266 2.38793 2.25092 2.43739 1.30573
37.4 4.88755 3.30797 113 2.49496 2.37935 2.39259 2.25683 2.44378 1.31458
37.5 4.9535 3.31115 112 2.53164 2.39518 2.42186 2.26505 2.47675 1.32339
37.6 4.97337 3.32833 112 2.54442 2.40508 2.42894 2.27601 2.48668 1.32923
37.7 4.9956 3.32228 113 2.53368 2.41731 2.46192 2.35359 2.4978 1.33691
37.8 4.95987 3.30937 112 2.56125 2.4276 2.39862 2.14359 2.47994 1.33654
37.9 4.96876 3.32965 112 2.5702 2.44007 2.39856 2.14753 2.48438 1.34349
38 4.97835 3.33913 112 2.58015 2.45644 2.3982 2.15124 2.48917 1.35246
38.1 5.02968 3.33928 111 2.60717 2.4642 2.42251 2.15931 2.51484 1.35698
38.2 5.0336 3.35072 111 2.60582 2.47022 2.42779 2.18325 2.5168 1.36078
38.3 5.05797 3.35993 111 2.61978 2.48464 2.43819 2.19393 2.52898 1.36876
38.4 5.07418 3.3751 111 2.62097 2.49058 2.45321 2.23429 2.53709 1.37295
38.5 5.09042 3.3899 111 2.62459 2.49455 2.46583 2.27077 2.54521 1.37626
38.6 5.1076 3.3993 111 2.62922 2.49907 2.47838 2.29973 2.5538 1.37954
38.7 5.10533 3.41934 110 2.59257 2.4804 2.51276 2.39852 2.55266 1.37128
38.8 5.23394 3.52947 110 2.71879 2.68976 2.51515 2.28057 2.61697 1.47709
38.9 5.10294 3.40943 108 2.63077 2.50387 2.47217 2.25849 2.55147 1.38032
39 5.19239 3.53648 108 2.75038 2.71143 2.44201 2.10352 2.5962 1.48536
39.1 5.12464 3.46233 107 2.65584 2.53276 2.46879 2.26706 2.56232 1.3968
39.2 5.14015 3.46934 107 2.65779 2.53912 2.48236 2.29351 2.57008 1.40065
39.3 5.13866 3.49018 107 2.65808 2.54303 2.48058 2.32134 2.56933 1.40408
39.4 5.15703 3.50367 107 2.66391 2.55098 2.49312 2.3306 2.57851 1.40818
39.5 5.17576 3.50472 105 2.63721 2.52576 2.53855 2.42681 2.58788 1.39649
39.6 5.28997 3.64688 106 2.76355 2.78045 2.52642 2.26642 2.64499 1.52374
39.7 5.30559 3.65683 106 2.76909 2.78686 2.5365 2.28462 2.6528 1.52759
39.8 5.29095 3.68264 107 2.76365 2.79691 2.5273 2.30512 2.64548 1.53376
39.9 5.34831 3.69505 106 2.78965 2.81683 2.55866 2.32783 2.67415 1.54465
40 5.3518 3.71162 106 2.78818 2.82934 2.56362 2.33627 2.6759 1.55096
40.1 5.3262 3.71566 105 2.74237 2.79835 2.58383 2.43364 2.6631 1.53656
40.2 5.33047 3.71392 105 2.74231 2.79058 2.58816 2.44883 2.66523 1.5332
40.3 5.27717 3.72814 105 2.75258 2.78829 2.52458 2.32176 2.63858 1.52976
40.4 5.29357 3.72253 105 2.75877 2.78815 2.53481 2.32328 2.64679 1.52958
40.5 5.32013 3.74807 105 2.77463 2.80181 2.5455 2.33814 2.66006 1.53746
40.6 5.36317 3.76814 104 2.7938 2.82333 2.56937 2.36771 2.68158 1.54948
40.7 5.38266 3.77732 104 2.80346 2.84083 2.5792 2.37555 2.69133 1.55864
40.8 5.4033 3.81416 104 2.81675 2.86641 2.58654 2.39814 2.70165 1.57288
40.9 5.41041 3.82772 104 2.8222 2.87345 2.58821 2.3966 2.7052 1.57655
41 5.42553 3.83887 104 2.8282 2.87598 2.59734 2.42398 2.71277 1.57899
41.1 5.44082 3.85131 104 2.8415 2.88181 2.59932 2.41861 2.72041 1.5823
41.2 5.50575 3.84213 103 2.874 2.8912 2.63175 2.4131 2.75288 1.58688
41.3 5.51932 3.85099 103 2.88052 2.89876 2.63879 2.4214 2.75966 1.59106
41.4 5.53539 3.87343 103 2.89849 2.91641 2.63691 2.39931 2.7677 1.59996
41.5 5.58884 3.88581 102 2.92079 2.92992 2.66805 2.43078 2.79442 1.60786
41.6 5.55712 3.90867 103 2.90606 2.94638 2.65106 2.42985 2.77856 1.61609
41.7 5.54615 3.92797 104 2.90161 2.95058 2.64453 2.42723 2.77307 1.61815
41.8 5.5757 3.93075 103 2.91711 2.95501 2.65859 2.42858 2.78785 1.62058
41.9 5.5343 3.93605 104 2.9021 2.94676 2.63221 2.40586 2.76715 1.61589
42 5.55954 3.93923 104 2.90548 2.9587 2.65407 2.43037 2.77977 1.62209
42.1 5.53081 3.93497 105 2.89977 2.95306 2.63104 2.39991 2.76541 1.61869
42.2 5.571 3.96015 104 2.91065 2.98007 2.66035 2.43169 2.7855 1.6328
42.3 5.55747 3.96521 105 2.91597 2.98342 2.6415 2.39498 2.77874 1.63402
42.4 5.62588 3.95724 105 2.96519 2.99199 2.66069 2.35476 2.81294 1.63827
42.5 5.7423 3.98797 102 3.00898 3.05203 2.73333 2.39519 2.87115 1.6689
42.6 5.68371 4.00229 104 2.9956 3.04819 2.68811 2.35501 2.84186 1.66673
42.7 5.76427 4.06596 105 2.96538 3.08118 2.79889 2.6802 2.88213 1.6913
42.8 5.79269 4.10862 104 3.00889 3.10665 2.7838 2.62787 2.89634 1.70465
42.9 5.81002 4.12607 104 3.01711 3.11953 2.79291 2.64843 2.90501 1.71207
43 5.83411 4.14985 104 3.02419 3.13748 2.80992 2.68594 2.91706 1.72239
43.1 5.84049 4.15239 104 3.02568 3.14585 2.81481 2.68292 2.92024 1.72626
43.2 5.81183 4.13078 102 3.07355 3.17481 2.73828 2.36368 2.90591 1.73238
43.3 5.89734 4.1824 103 3.04784 3.18718 2.8495 2.71118 2.94867 1.74775
43.4 5.93312 4.22628 102 3.05465 3.21101 2.87847 2.77683 2.96656 1.76178
43.5 5.9534 4.23487 102 3.06969 3.21548 2.88371 2.76502 2.9767 1.76398
43.6 5.95676 4.26972 101 3.07427 3.2491 2.88249 2.7791 2.97838 1.7818
43.7 5.8939 4.23167 100 3.10544 3.24517 2.78846 2.46717 2.94695 1.77154
43.8 5.90646 4.24853 100 3.11273 3.2695 2.79373 2.46733 2.95323 1.78386
43.9 5.92203 4.26688 100 3.11676 3.27953 2.80528 2.48198 2.96102 1.78919
44 5.92601 4.28364 100 3.12003 3.28954 2.80598 2.48921 2.96301 1.79468
44.1 5.93894 4.30384 100 3.12206 3.30615 2.81687 2.51342 2.96947 1.80366
44.2 5.98916 4.30074 99 3.14293 3.31353 2.84623 2.53205 2.99458 1.80789
44.3 6.00128 4.32367 99 3.14796 3.33082 2.85332 2.54326 3.00064 1.81698
44.4 6.03258 4.33498 100 3.12382 3.35288 2.90876 2.67447 3.01629 1.82996
44.5 6.04597 4.34474 100 3.12327 3.35749 2.9227 2.71477 3.02298 1.83347
44.6 6.01129 4.34959 101 3.09922 3.35444 2.91208 2.72957 3.00565 1.83188
44.7 6.02906 4.35505 101 3.10486 3.36356 2.92419 2.74367 3.01453 1.83681
44.8 6.05823 4.37337 100 3.12908 3.36586 2.92915 2.74576 3.02912 1.83915
44.9 6.07083 4.38151 100 3.13764 3.37259 2.93319 2.73728 3.03542 1.84237
45 6.08641 4.41553 99 3.13898 3.39325 2.94743 2.78003 3.0432 1.85413
45.1 6.09848 4.41823 99 3.13963 3.3848 2.95885 2.81841 3.04924 1.85124
45.2 6.17792 4.44347 98 3.18184 3.41249 2.99607 2.84572 3.08896 1.86683
45.3 6.18473 4.44844 98 3.18807 3.42391 2.99666 2.83881 3.09236 1.87251
45.4 6.20401 4.4638 98 3.19647 3.42929 3.00754 2.8704 3.10201 1.87666
45.5 6.22642 4.49066 98 3.20901 3.44981 3.01741 2.88153 3.11321 1.88765
45.6 6.24014 4.48835 98 3.21601 3.44532 3.02413 2.88338 3.12007 1.88554
45.7 6.21909 4.47342 99 3.20719 3.43521 3.0119 2.85769 3.10954 1.87936
45.8 6.26365 4.50099 99 3.2221 3.44688 3.04155 2.91387 3.13182 1.88726
45.9 6.31397 4.50723 100 3.24582 3.43794 3.06815 2.9158 3.15699 1.8828
46 6.26158 4.53553 98 3.17839 3.43898 3.08318 3.02782 3.13079 1.88452
46.1 6.27289 4.5516 98 3.18872 3.45989 3.08417 3.01811 3.13644 1.89498
46.2 6.28097 4.55118 98 3.19079 3.45201 3.09018 3.03471 3.14048 1.89168
46.3 6.31979 4.54865 99 3.21765 3.44593 3.10214 3.00745 3.1599 1.88808
46.4 6.33643 4.57247 99 3.22253 3.4542 3.1139 3.04528 3.16822 1.89379
46.5 6.38124 4.60402 98 3.23511 3.48076 3.14612 3.09847 3.19062 1.90879
46.6 6.38427 4.6093 98 3.23974 3.49347 3.14452 3.09012 3.19213 1.91505
46.7 6.37681 4.5857 98 3.23895 3.49111 3.13785 3.04684 3.1884 1.91196
46.8 6.38877 4.61651 98 3.24698 3.50276 3.14179 3.08489 3.19438 1.91995
46.9 6.43968 4.68351 96 3.24117 3.54111 3.19851 3.1762 3.21984 1.94057
47 6.52498 4.72005 94 3.28018 3.5808 3.2448 3.21309 3.26249 1.96198
47.1 6.50159 4.73359 95 3.27432 3.57566 3.22727 3.21872 3.25079 1.96031
47.2 6.51731 4.76245 95 3.28227 3.59282 3.23503 3.23597 3.25865 1.96981
47.3 6.53562 4.81439 94 3.29475 3.62626 3.24086 3.26437 3.26781 1.98835
47.4 6.5579 4.85001 92 3.31373 3.67176 3.24417 3.26965 3.27895 2.0122
47.5 6.56972 4.89235 92 3.31502 3.6918 3.2547 3.30595 3.28486 2.02363
47.6 6.58373 4.91474 92 3.32478 3.71543 3.25895 3.30656 3.29187 2.03577
47.7 6.59387 4.94085 92 3.33332 3.72529 3.26055 3.30994 3.29693 2.04124
47.8 6.61878 4.97766 92 3.33967 3.74519 3.27911 3.35075 3.30939 2.05269
47.9 6.63568 4.99973 92 3.34982 3.76332 3.28587 3.35588 3.31784 2.0622
48 6.69088 5.05625 90 3.37404 3.81769 3.31685 3.39489 3.34544 2.09109
48.1 6.72741 5.08257 90 3.38241 3.82126 3.345 3.46172 3.36371 2.09536
48.2 6.74291 5.10608 90 3.39375 3.83855 3.34916 3.46429 3.37146 2.10451
48.3 6.7464 5.13583 90 3.39777 3.86456 3.34864 3.46989 3.3732 2.11804
48.4 6.76489 5.16682 90 3.40471 3.88069 3.36018 3.50079 3.38244 2.12749
48.5 6.81235 5.21914 90 3.41896 3.90659 3.39339 3.57497 3.40618 2.14338
48.6 6.84718 5.2512 90 3.43794 3.93298 3.40924 3.59185 3.42359 2.15762
48.7 6.86338 5.27984 90 3.44699 3.94503 3.4164 3.62005 3.43169 2.16522
48.8 6.86633 5.32267 89 3.44089 3.97978 3.42544 3.66207 3.43317 2.18406
48.9 6.88505 5.37519 89 3.44978 4.01364 3.43526 3.70104 3.44252 2.20299
49 6.85392 5.40243 90 3.43013 4.03084 3.42379 3.71123 3.42696 2.21173
49.1 6.99473 5.41741 88 3.50585 4.07948 3.48887 3.72109 3.49736 2.2371
49.2 7.01038 5.43119 88 3.52178 4.09608 3.48859 3.70905 3.50519 2.24557
49.3 7.09057 5.451 87 3.57118 4.12296 3.51939 3.71919 3.54528 2.26049
49.4 7.05224 5.48117 88 3.54506 4.14016 3.50717 3.73434 3.52612 2.26918
49.5 7.05959 5.50411 88 3.54787 4.15559 3.51172 3.75223 3.5298 2.27775
49.6 7.13247 5.55572 87 3.57479 4.19731 3.55769 3.82027 3.56624 2.30126
49.7 7.20601 5.58982 86 3.61715 4.22602 3.58886 3.84259 3.603 2.31734
49.8 7.16019 5.58682 87 3.59534 4.22151 3.56485 3.82853 3.5801 2.31445
49.9 7.23381 5.62236 86 3.63025 4.24573 3.60356 3.87906 3.61691 2.32904
50 7.25223 5.64535 86 3.64568 4.27542 3.60655 3.86924 3.62612 2.34398
50.1 7.32881 5.67186 85 3.68097 4.31424 3.64784 3.88668 3.66441 2.36403
50.2 7.3284 5.67615 85 3.68124 4.31477 3.64717 3.8941 3.6642 2.36473
50.3 7.31739 5.7015 86 3.67033 4.32382 3.64705 3.91708 3.65869 2.36993
50.4 7.38579 5.74489 85 3.70521 4.36792 3.68058 3.94483 3.69289 2.39351
50.5 7.47982 5.75487 84 3.75619 4.39566 3.72363 3.96432 3.73991 2.40881
50.6 7.511 5.78997 84 3.77796 4.42322 3.73304 3.96998 3.7555 2.42351
50.7 7.5371 5.80745 84 3.78829 4.43918 3.7488 3.99675 3.76855 2.43263
50.8 7.56288 5.83315 84 3.80086 4.45376 3.76202 4.01923 3.78144 2.44107
50.9 7.58685 5.87203 84 3.81602 4.48708 3.77083 4.03425 3.79342 2.45883
51 7.5932 5.87254 84 3.82644 4.50071 3.76675 4.00928 3.7966 2.46506
51.1 7.48728 5.8883 86 3.77276 4.48632 3.71452 3.99651 3.74364 2.45709
51.2 7.44522 5.90292 87 3.74881 4.49649 3.69641 3.99186 3.72261 2.46163
51.3 7.46893 5.93237 87 3.76206 4.50802 3.70687 4.00908 3.73447 2.46843
51.4 7.54951 5.94016 86 3.80287 4.52871 3.74664 4.01583 3.77476 2.47922
51.5 7.56826 5.96701 86 3.81236 4.53569 3.7559 4.03854 3.78413 2.4839
51.6 7.50983 6.00532 87 3.79244 4.54137 3.71739 4.02429 3.75491 2.48689
51.7 7.61159 6.01681 86 3.84348 4.56083 3.76811 4.0513 3.8058 2.49808
51.8 7.63637 6.03863 86 3.85948 4.57559 3.77689 4.05257 3.81819 2.50589
51.9 7.61085 6.08799 85 3.79942 4.56569 3.81142 4.14854 3.80542 2.50136
52 7.63632 6.11851 85 3.8124 4.57747 3.82392 4.17063 3.81816 2.50844
52.1 7.64507 6.13511 85 3.81872 4.58671 3.82634 4.1643 3.82253 2.51291
52.2 7.67234 6.17489 85 3.83139 4.60523 3.84095 4.18572 3.83617 2.52321
52.3 7.68212 6.17821 85 3.8325 4.60549 3.84962 4.19563 3.84106 2.5235
52.4 7.71313 6.21531 85 3.84326 4.61449 3.86987 4.23507 3.85656 2.52962
52.5 7.63552 6.20752 84 3.87361 4.63304 3.76191 3.99956 3.81776 2.5333
52.6 7.6561 6.23746 84 3.88716 4.6473 3.76894 4.01179 3.82805 2.5414
52.7 7.57933 6.23673 83 3.77394 4.55678 3.80539 4.15733 3.78967 2.49643
52.8 7.67243 6.29471 82 3.82326 4.59144 3.84917 4.19767 3.83621 2.51615
52.9 7.66029 6.26347 83 3.83457 4.57557 3.82572 4.15301 3.83014 2.50755
53 7.67824 6.29022 83 3.84318 4.58785 3.83506 4.17469 3.83912 2.5148
53.1 7.69633 6.31207 83 3.85179 4.60122 3.84453 4.18642 3.84816 2.52206
53.2 7.70834 6.29883 83 3.85627 4.59932 3.85206 4.19039 3.85417 2.52117
53.3 7.80432 6.35133 82 3.90158 4.63872 3.90274 4.24884 3.90216 2.5437
53.4 7.82106 6.38165 82 3.90583 4.65952 3.91523 4.27921 3.91053 2.5553
53.5 7.84367 6.40394 82 3.91776 4.67091 3.92591 4.30576 3.92184 2.56246
53.6 7.8597 6.42271 82 3.9201 4.69049 3.9396 4.32686 3.92985 2.57282
53.7 7.79152 6.43742 81 3.97297 4.71398 3.81856 4.0401 3.89576 2.57808
53.8 7.79965 6.43465 81 3.9719 4.71776 3.82775 4.06044 3.89982 2.58052
53.9 7.89048 6.48622 80 4.01683 4.75018 3.87366 4.11658 3.94524 2.59963
54 7.90779 6.49147 80 4.03173 4.76722 3.87606 4.10696 3.9539 2.60828
54.1 7.92693 6.51291 80 4.04062 4.78683 3.88632 4.12446 3.96347 2.61893
54.2 8.02685 6.55055 79 4.08143 4.82804 3.94542 4.17488 4.01342 2.64131
54.3 8.02497 6.54558 79 4.07714 4.82575 3.94783 4.20172 4.01249 2.64121
54.4 8.04282 6.57361 79 4.08804 4.84733 3.95478 4.22374 4.02141 2.65334
54.5 8.12865 6.56648 78 4.14202 4.86405 3.98664 4.21584 4.06433 2.66245
54.6 8.15432 6.59399 78 4.16038 4.8876 3.99394 4.22555 4.07716 2.67529
54.7 8.09813 6.60403 79 4.13834 4.87755 3.95979 4.23277 4.04907 2.67116
54.8 8.25966 6.60914 77 4.21491 4.92203 4.04475 4.25675 4.12983 2.69438
54.9 8.47476 6.6039 75 4.31626 4.96816 4.1585 4.28946 4.23738 2.7187
55 8.49126 6.61883 75 4.32534 4.98058 4.16592 4.2982 4.24563 2.72546
55.1 8.50005 6.66457 74 4.29031 5.00669 4.20975 4.39804 4.25003 2.73969
55.2 8.52718 6.68603 74 4.3068 5.02654 4.22038 4.40412 4.26359 2.75024
55.3 8.62532 6.73194 73 4.34246 5.08999 4.28286 4.44363 4.31266 2.78271
55.4 8.63313 6.73471 73 4.35007 5.10163 4.28307 4.43952 4.31657 2.78869
55.5 8.64455 6.73995 73 4.35967 5.12014 4.28488 4.43134 4.32227 2.79792
55.6 8.66793 6.76027 73 4.37497 5.13769 4.29296 4.43781 4.33397 2.80741
55.7 8.67679 6.75815 73 4.38246 5.14775 4.29432 4.43382 4.33839 2.81254
55.8 8.70031 6.77194 73 4.39847 5.15485 4.30184 4.44333 4.35016 2.81703
55.9 8.70083 6.7564 73 4.39953 5.14445 4.3013 4.44662 4.35041 2.81208
56 8.72903 6.77333 73 4.42139 5.17599 4.30765 4.43286 4.36452 2.82795
56.1 8.63453 6.76266 72 4.33162 5.1539 4.30291 4.55331 4.31726 2.81886
56.2 8.65977 6.781 72 4.34341 5.16986 4.31636 4.57222 4.32988 2.82775
56.3 8.68036 6.79242 72 4.3573 5.18366 4.32306 4.57027 4.34018 2.83491
56.4 8.7033 6.82747 72 4.36786 5.201 4.33544 4.59948 4.35165 2.84503
56.5 8.73109 6.84878 72 4.38212 5.22125 4.34897 4.61474 4.36554 2.85599
56.6 8.75191 6.86186 72 4.3923 5.22901 4.35961 4.63261 4.37596 2.86079
56.7 8.76606 6.86307 72 4.40263 5.24321 4.36343 4.62546 4.38303 2.86784
56.8 8.7779 6.87638 72 4.41079 5.25432 4.36711 4.63409 4.38895 2.87407
56.9 8.80696 6.91671 72 4.42528 5.26823 4.38168 4.6741 4.40348 2.88313
57 8.8222 6.92757 72 4.43148 5.28159 4.39073 4.67906 4.4111 2.88993
57.1 8.82096 6.92039 72 4.43917 5.29334 4.38179 4.64437 4.41048 2.89481
57.2 8.84973 6.93563 72 4.45033 5.31037 4.3994 4.6564 4.42486 2.90364
57.3 8.86888 6.95574 72 4.46095 5.32509 4.40793 4.66698 4.43444 2.91166
57.4 8.88702 6.96918 72 4.47632 5.34465 4.4107 4.65098 4.44351 2.92125
57.5 8.91423 7.01012 72 4.4892 5.36347 4.42503 4.67944 4.45712 2.93208
57.6 8.94526 7.04855 72 4.50143 5.37647 4.44383 4.72295 4.47263 2.94053
57.7 8.9644 7.05703 72 4.51196 5.40691 4.45244 4.70979 4.4822 2.95516
57.8 8.98635 7.08007 72 4.52195 5.42844 4.4644 4.72767 4.49317 2.96677
57.9 8.95649 7.17877 71 4.59475 5.46097 4.36174 4.53327 4.47824 2.98176
58 8.9704 7.18126 71 4.60095 5.46773 4.36945 4.54324 4.4852 2.98559
58.1 8.89466 7.17278 72 4.54375 5.4635 4.35092 4.55107 4.44733 2.98186
58.2 8.99527 7.22799 71 4.60934 5.49539 4.38592 4.58841 4.49763 3.00132
58.3 9.12821 7.27655 70 4.66545 5.542 4.46276 4.65697 4.5641 3.02723
58.4 9.04466 7.25071 71 4.61273 5.54224 4.43193 4.6242 4.52233 3.0245
58.5 9.05308 7.26085 71 4.61937 5.55748 4.43371 4.61914 4.52654 3.03212
58.6 9.07646 7.29942 71 4.62746 5.57103 4.449 4.65695 4.53823 3.04048
58.7 9.09218 7.30839 71 4.63916 5.58084 4.45302 4.66303 4.54609 3.04609
58.8 9.11901 7.35298 71 4.64615 5.5935 4.47286 4.72735 4.55951 3.05509
58.9 9.14337 7.39999 71 4.65745 5.61979 4.48592 4.77467 4.57168 3.07059
59 9.16726 7.44184 71 4.66263 5.63915 4.50463 4.82712 4.58363 3.08231
59.1 9.14757 7.4247 72 4.65907 5.62028 4.48849 4.80876 4.57378 3.07253
59.2 9.16222 7.45668 72 4.67125 5.63858 4.49098 4.82387 4.58111 3.08293
59.3 9.19632 7.49572 72 4.68488 5.64938 4.51144 4.88064 4.59816 3.09094
59.4 9.21845 7.52638 72 4.69157 5.66703 4.52689 4.91918 4.60923 3.10133
59.5 9.24004 7.5527 72 4.70187 5.68356 4.53817 4.94437 4.62002 3.11086
59.6 9.27345 7.6063 72 4.71641 5.71007 4.55703 4.99248 4.63672 3.1264
59.7 9.30565 7.64654 72 4.72755 5.72596 4.5781 5.04394 4.65282 3.13655
59.8 9.31722 7.64215 72 4.73789 5.74649 4.57933 5.01778 4.65861 3.14591
59.9 9.3478 7.68902 72 4.74865 5.76171 4.59915 5.06819 4.6739 3.1557
60 9.37423 7.72389 72 4.75943 5.78366 4.6148 5.09715 4.68712 3.16796
60.1 9.71253 7.96531 72 5.00124 5.9606 4.71128 4.99345 4.85626 3.25851
60.2 9.71964 7.96489 72 5.00637 5.97396 4.71327 4.98032 4.85982 3.2647
60.3 9.73798 7.98106 72 5.01294 5.98532 4.72505 5.00447 4.86899 3.27136
60.4 9.75003 8.007 72 5.02005 6.00721 4.72998 5.01954 4.87501 3.28318
60.5 9.76901 8.01956 72 5.02853 6.01909 4.74048 5.03623 4.88451 3.28989
60.6 9.79623 8.04262 72 5.04045 6.0333 4.75579 5.06034 4.89812 3.29807
60.7 9.82663 8.09569 72 5.05311 6.05596 4.77352 5.12072 4.91331 3.31224
60.8 9.76954 8.07112 73 5.0552 6.03784 4.71434 5.04778 4.88477 3.30239
60.9 9.78527 8.09751 73 5.06363 6.04639 4.72164 5.08968 4.89264 3.30883
61 9.80691 8.12439 73 5.07913 6.06576 4.72778 5.09926 4.90345 3.31947
61.1 9.81602 8.1279 73 5.08509 6.08284 4.73093 5.08706 4.90801 3.32756
61.2 9.84622 8.1599 73 5.10162 6.10269 4.7446 5.10967 4.92311 3.33879
61.3 9.87102 8.19672 73 5.10982 6.1197 4.7612 5.16411 4.93551 3.34964
61.4 9.88388 8.20475 73 5.11872 6.13191 4.76516 5.17506 4.94194 3.35655
61.5 9.90746 8.21595 73 5.13127 6.14212 4.77619 5.1912 4.95373 3.36257
61.6 9.91345 8.22142 73 5.13423 6.14628 4.77922 5.20194 4.95672 3.36518
61.7 10.065 8.30072 71 5.18564 6.23798 4.87937 5.29955 5.03251 3.41383
61.8 10.07 8.29962 71 5.1915 6.24863 4.87853 5.2973 5.03501 3.41937
61.9 10.0796 8.30391 71 5.20234 6.26108 4.87721 5.29196 5.03978 3.42592
62 10.0998 8.32148 71 5.21576 6.27965 4.88408 5.30228 5.04992 3.43607
62.1 10.1019 8.33227 71 5.21795 6.29213 4.88392 5.31251 5.05093 3.44293
62.2 10.1108 8.34712 71 5.22101 6.30619 4.8898 5.32741 5.05541 3.45058
62.3 10.0654 8.4086 70 5.29644 6.3382 4.76896 5.08595 5.0327 3.46398
62.4 10.0648 8.42627 70 5.29386 6.35093 4.77099 5.10734 5.03242 3.47116
62.5 10.0742 8.43028 70 5.29578 6.35733 4.77842 5.12404 5.0371 3.47492
62.6 10.0805 8.42525 70 5.30522 6.37721 4.77532 5.10185 5.04027 3.4844
62.7 10.0763 8.42187 70 5.30252 6.38281 4.77382 5.10313 5.03817 3.4872
62.8 10.0721 8.42794 70 5.29985 6.40111 4.77221 5.10612 5.03603 3.49643
62.9 10.0659 8.43501 70 5.29722 6.41033 4.76868 5.1075 5.03295 3.50113
63 9.90407 8.38355 69 5.16433 6.36324 4.73974 5.26222 4.95204 3.47989
63.1 9.90921 8.39236 69 5.16993 6.37495 4.73927 5.26267 4.9546 3.48606
63.2 9.91874 8.41262 69 5.17493 6.38958 4.74381 5.27768 4.95937 3.49415
63.3 9.91757 8.41904 69 5.1739 6.40111 4.74367 5.28471 4.95879 3.50022
63.4 9.92276 8.44234 69 5.17596 6.42291 4.74679 5.29683 4.96138 3.51168
63.5 9.93376 8.47066 69 5.18114 6.44233 4.75262 5.31683 4.96688 3.52236
63.6 9.95031 8.4994 69 5.1879 6.45961 4.76241 5.33945 4.97516 3.53201
63.7 9.96094 8.52615 69 5.19141 6.47595 4.76954 5.3652 4.98047 3.5413
63.8 9.96481 8.54832 69 5.1904 6.49709 4.77441 5.38687 4.9824 3.55268
63.9 9.88018 8.60033 68 5.08509 6.50899 4.79509 5.55573 4.94009 3.56123
64 9.88514 8.62192 68 5.08711 6.52193 4.79803 5.58261 4.94257 3.56902
64.1 9.91993 8.66038 68 5.10354 6.53675 4.81639 5.62232 4.95997 3.57839
64.2 9.93728 8.68982 68 5.1131 6.5459 4.82418 5.65577 4.96864 3.58476
64.3 9.93452 8.69352 68 5.11405 6.55848 4.82047 5.6459 4.96726 3.59076
64.4 9.96416 8.7269 68 5.12377 6.57269 4.84039 5.69301 4.98208 3.59983
64.5 9.97242 8.74417 68 5.12814 6.59236 4.84428 5.70229 4.98621 3.61017
64.6 10.1344 8.76097 67 5.21006 6.63084 4.92434 5.7478 5.0672 3.632
64.7 10.1439 8.79273 67 5.21085 6.64382 4.93304 5.78094 5.07194 3.63983
64.8 10.1571 8.81256 67 5.21717 6.6627 4.93991 5.79255 5.07854 3.64985
64.9 10.1512 8.80821 67 5.21368 6.6739 4.93753 5.77412 5.07561 3.65446
65 10.1554 8.80614 67 5.21509 6.68762 4.9403 5.75505 5.0777 3.6603
65.1 10.162 8.82467 67 5.2157 6.70017 4.9463 5.76909 5.081 3.66705
65.2 10.1622 8.85158 67 5.2206 6.71844 4.9416 5.78894 5.0811 3.67762
65.3 10.1722 8.87578 67 5.22666 6.73769 4.94552 5.80067 5.08609 3.68795
65.4 10.198 8.89566 67 5.23435 6.76144 4.96363 5.81387 5.09899 3.70006
65.5 10.2056 8.90437 67 5.23856 6.78187 4.96701 5.81332 5.10279 3.71029
65.6 10.2236 8.94691 67 5.24604 6.805 4.97755 5.84418 5.11179 3.72331
65.7 10.2209 8.96169 67 5.24327 6.8247 4.97765 5.8369 5.11046 3.73266
65.8 10.2434 8.99632 67 5.25184 6.84356 4.99159 5.87387 5.12172 3.74375
65.9 10.2696 9.04207 67 5.26406 6.8662 5.00553 5.9207 5.13479 3.75741
66 10.3998 9.09734 66 5.31501 6.92936 5.08484 5.99661 5.19992 3.79175
66.1 10.4078 9.10041 66 5.31935 6.94099 5.08844 5.98503 5.2039 3.79701
66.2 10.4156 9.11136 66 5.32197 6.96352 5.09367 5.97939 5.20782 3.80788
66.3 10.4285 9.13444 66 5.33047 6.97877 5.09808 5.99113 5.21427 3.8163
66.4 10.4479 9.16705 66 5.3334 7.0063 5.11455 6.02342 5.22397 3.83113
66.5 10.4701 9.19046 66 5.3451 7.02583 5.12502 6.04062 5.23506 3.84185
66.6 10.4809 9.21398 66 5.34895 7.04058 5.13199 6.06377 5.24047 3.85029
66.7 10.5472 9.29674 65 5.40655 7.09467 5.1406 6.08113 5.27358 3.88045
66.8 10.5752 9.33072 65 5.4122 7.11 5.16299 6.13371 5.28759 3.89009
66.9 10.5993 9.356 65 5.42262 7.12358 5.17666 6.15903 5.29964 3.89805
67 10.6231 9.37912 65 5.43343 7.13131 5.18972 6.18603 5.31157 3.90323
67.1 10.6333 9.38116 65 5.43581 7.13792 5.19746 6.18478 5.31664 3.90624
67.2 10.665 9.41196 65 5.44678 7.15883 5.21821 6.222 5.33249 3.9182
67.3 10.6705 9.41628 65 5.45273 7.18489 5.21779 6.20081 5.33526 3.93043
67.4 10.6875 9.44383 65 5.46214 7.20364 5.22535 6.22594 5.34375 3.94119
67.5 10.7005 9.46748 65 5.46719 7.21506 5.23331 6.25496 5.35025 3.94827
67.6 10.7004 9.4867 65 5.46868 7.22886 5.23169 6.26882 5.35019 3.95601
67.7 10.6986 9.48022 65 5.47645 7.23999 5.22212 6.23093 5.34929 3.9604
67.8 10.7236 9.50874 65 5.48355 7.25086 5.24005 6.27253 5.3618 3.96752
67.9 10.7204 9.52769 65 5.48793 7.27324 5.23251 6.26665 5.36022 3.97892
68 10.7258 9.5375 65 5.49701 7.2812 5.22879 6.262 5.3629 3.98323
68.1 10.7166 9.56401 65 5.49357 7.30648 5.22306 6.26602 5.35832 3.99617
68.2 10.7496 9.58872 65 5.50646 7.31273 5.2431 6.31116 5.37478 4.00131
68.3 10.7418 9.58586 65 5.50593 7.32345 5.23584 6.28715 5.37089 4.00574
68.4 10.7545 9.59481 65 5.52137 7.34094 5.23317 6.27303 5.37727 4.01457
68.5 10.7503 9.60017 65 5.51945 7.35186 5.23081 6.2635 5.37513 4.01955
68.6 10.774 9.61824 65 5.52689 7.3542 5.24714 6.29874 5.38702 4.02215
68.7 10.7908 9.62759 65 5.53527 7.36666 5.2555 6.30111 5.39538 4.02853
68.8 10.8513 9.70536 64 5.61699 7.40859 5.2343 6.26159 5.42564 4.05206
68.9 10.8616 9.70654 64 5.61692 7.42099 5.24471 6.25159 5.43081 4.05732
69 10.8706 9.71265 64 5.628 7.43202 5.24255 6.24052 5.43528 4.06286
69.1 10.8735 9.74857 64 5.62288 7.45568 5.25059 6.27182 5.43673 4.0757
69.2 10.8955 9.75508 64 5.63578 7.47198 5.2597 6.26555 5.44774 4.08373
69.3 10.9264 9.75787 64 5.65423 7.48289 5.27212 6.27017 5.46318 4.08973
69.4 10.9746 9.85359 63 5.6818 7.55583 5.29282 6.34908 5.48731 4.13054
69.5 11.0796 9.91707 62 5.71163 7.63066 5.36797 6.4168 5.5398 4.16954
69.6 11.1078 9.93643 62 5.72753 7.64402 5.38028 6.43153 5.55391 4.17716
69.7 11.1096 9.96476 62 5.72797 7.65864 5.38164 6.45613 5.55481 4.18567
69.8 11.1392 10.0092 62 5.73587 7.67102 5.40333 6.53154 5.5696 4.19512
69.9 10.9942 10.0254 63 5.66365 7.65061 5.33051 6.52046 5.49708 4.18419
70 10.9893 9.97341 64 5.65327 7.61097 5.33604 6.50198 5.49466 4.16275
70.1 11.0241 10.0669 63 5.68029 7.68868 5.34379 6.55106 5.51204 4.20496
70.2 11.0427 10.0945 63 5.69211 7.70641 5.35062 6.57355 5.52136 4.2152
70.3 11.0608 10.1182 63 5.70193 7.72817 5.35887 6.59285 5.5304 4.22715
70.4 11.0926 10.1611 63 5.71488 7.75231 5.37768 6.64692 5.54628 4.24175
70.5 11.089 10.0788 64 5.70088 7.71819 5.38811 6.58685 5.54449 4.2206
70.6 11.1255 10.1858 63 5.73935 7.80738 5.38617 6.6269 5.56276 4.269
70.7 11.1451 10.2313 63 5.74613 7.8305 5.39898 6.67989 5.57255 4.28301
70.8 11.168 10.2502 63 5.7641 7.85725 5.40394 6.66768 5.58402 4.29635
70.9 11.1858 10.2666 63 5.78003 7.88871 5.40576 6.6494 5.5929 4.31178
71 11.2068 10.2888 63 5.79515 7.9138 5.41169 6.65408 5.60342 4.32498
71.1 11.2201 10.3141 63 5.8081 7.94584 5.41204 6.64048 5.61007 4.34087
71.2 11.2418 10.3374 63 5.81968 7.97256 5.42213 6.65022 5.62091 4.35482
71.3 11.2596 10.3595 63 5.82916 7.99114 5.43039 6.67331 5.62978 4.36534
71.4 11.2659 10.378 63 5.83237 8.00647 5.43353 6.68518 5.63295 4.37362
71.5 11.2677 10.3839 63 5.83883 8.01624 5.42888 6.66839 5.63386 4.37813
71.6 11.0726 10.3563 62 5.59475 7.84714 5.47785 6.95106 5.5363 4.29556
71.7 11.0793 10.3726 62 5.60572 7.8682 5.47355 6.93482 5.53964 4.30588
71.8 11.0927 10.3868 62 5.61881 7.8921 5.47387 6.9215 5.54634 4.31768
71.9 11.1118 10.4014 62 5.63302 7.91416 5.47878 6.91028 5.5559 4.32852
72 11.1252 10.4201 62 5.64219 7.93345 5.48301 6.91065 5.5626 4.3384
72.1 11.1429 10.435 62 5.65506 7.9539 5.48787 6.89932 5.57146 4.34838
72.2 11.1664 10.463 62 5.66464 7.97406 5.50174 6.92476 5.58319 4.35962
72.3 11.1818 10.4716 62 5.67938 7.99088 5.50242 6.90863 5.5909 4.36779
72.4 11.1905 10.4804 62 5.68587 8.01076 5.50461 6.89204 5.59524 4.37706
72.5 11.2079 10.5063 62 5.69388 8.03113 5.51401 6.91005 5.60395 4.38813
72.6 11.2253 10.5421 62 5.70109 8.05599 5.52419 6.93949 5.61264 4.40197
72.7 11.2406 10.5649 62 5.706 8.07973 5.53455 6.95133 5.62028 4.41423
72.8 11.2578 10.5897 62 5.71232 8.09259 5.54544 6.97333 5.62888 4.42162
72.9 11.2721 10.6228 62 5.7153 8.11501 5.55685 7.00154 5.63607 4.43395
73 11.2966 10.6556 62 5.7218 8.13341 5.57483 7.03921 5.64831 4.44464
73.1 11.3027 10.6678 62 5.72412 8.14589 5.57855 7.04218 5.65134 4.45098
73.2 11.3823 10.7511 61 5.76593 8.22126 5.61637 7.09052 5.69115 4.49139
73.3 11.4003 10.7792 61 5.77562 8.23597 5.62464 7.11394 5.70013 4.50003
73.4 11.5209 10.8787 60 5.77664 8.31983 5.74425 7.26988 5.76045 4.54521
73.5 11.5469 10.9018 60 5.78323 8.3322 5.76365 7.30101 5.77344 4.5525
73.6 11.5632 10.9259 60 5.79189 8.34676 5.77132 7.3129 5.78161 4.56045
73.7 11.5708 10.936 60 5.80225 8.36082 5.76856 7.29731 5.7854 4.5672
73.8 11.5753 10.9517 60 5.80669 8.38087 5.76858 7.28957 5.78764 4.57701
73.9 11.6042 10.9825 60 5.82054 8.39948 5.78369 7.32013 5.80211 4.58787
74 11.6183 11.0103 60 5.83047 8.42079 5.78783 7.33446 5.80915 4.59952
74.1 11.6313 11.0163 60 5.84474 8.43981 5.78655 7.29892 5.81564 4.60782
74.2 11.6521 11.0392 60 5.85851 8.46429 5.7936 7.30066 5.82606 4.62044
74.3 11.6588 11.0502 60 5.8651 8.47626 5.7937 7.28826 5.8294 4.62604
74.4 11.6815 11.0751 60 5.87667 8.50359 5.80485 7.2976 5.84076 4.64023
74.5 11.6986 11.1061 60 5.88702 8.5191 5.81157 7.31383 5.84929 4.64899
74.6 11.7111 11.1495 60 5.89468 8.53219 5.81643 7.35434 5.85555 4.65777
74.7 11.7192 11.1601 60 5.90274 8.54171 5.81643 7.35035 5.85959 4.66266
74.8 11.7473 11.2129 60 5.91139 8.56322 5.83591 7.41101 5.87365 4.67615
74.9 11.6328 11.1975 61 5.85104 8.52374 5.78172 7.39724 5.81638 4.65541
75 11.6338 11.2026 61 5.85444 8.53418 5.77932 7.38439 5.81688 4.66019
75.1 11.6421 11.2306 61 5.85742 8.54216 5.78473 7.41377 5.82107 4.66562
75.2 11.6439 11.2331 61 5.85958 8.54814 5.78436 7.39973 5.82197 4.66798
75.3 11.6373 11.2437 61 5.85867 8.55638 5.77862 7.39783 5.81864 4.6722
75.4 11.6467 11.2751 61 5.86058 8.56777 5.78613 7.43197 5.82336 4.67945
75.5 11.8235 11.3131 60 5.95337 8.6177 5.87015 7.47877 5.91176 4.70728
75.6 11.8512 11.3381 60 5.96885 8.63147 5.88236 7.49739 5.92561 4.71528
75.7 11.8844 11.3833 60 5.97434 8.64082 5.91002 7.58616 5.94218 4.72371
75.8 11.903 11.4093 60 5.98054 8.65465 5.92245 7.61664 5.9515 4.73197
75.9 12.0687 11.4899 59 6.03741 8.735 6.03131 7.73278 6.03436 4.77614
76 12.0717 11.6029 58 6.02912 8.82743 6.04253 7.82363 6.03583 4.82635
76.1 12.0742 11.6282 58 6.03591 8.84015 6.03826 7.82891 6.03708 4.83345
76.2 12.0855 11.639 58 6.04424 8.85096 6.04121 7.83049 6.04273 4.83915
76.3 12.0912 11.6565 58 6.05466 8.86499 6.0365 7.83034 6.04558 4.84678
76.4 12.117 11.6963 58 6.06543 8.87549 6.05156 7.89038 6.05849 4.85502
76.5 12.1292 11.7067 58 6.0787 8.88786 6.05052 7.87425 6.06461 4.86093
76.6 12.1485 11.7342 58 6.09505 8.9031 6.05344 7.88999 6.07424 4.86993
76.7 12.1664 11.7525 58 6.10629 8.91141 6.06012 7.89778 6.08321 4.87468
76.8 12.1904 11.779 58 6.12057 8.92366 6.0698 7.92456 6.09518 4.88241
76.9 12.2172 11.8038 58 6.1375 8.93738 6.07968 7.9447 6.10859 4.89061
77 12.2478 11.8406 58 6.15757 8.94745 6.09024 7.98753 6.1239 4.89828
77.1 12.2816 11.9592 57 6.11378 9.03147 6.16779 8.144 6.14078 4.94368
77.2 12.3021 11.9635 57 6.12824 9.04813 6.17387 8.12769 6.15106 4.95148
77.3 12.3127 11.9719 57 6.13689 9.06178 6.17582 8.12332 6.15636 4.95834
77.4 12.3397 12.0034 57 6.14521 9.07507 6.19452 8.17633 6.16986 4.96738
77.5 12.5825 12.0406 56 6.26747 9.14045 6.31499 8.25262 6.29123 5.00415
77.6 12.6053 12.0624 56 6.28365 9.16432 6.32163 8.24956 6.30264 5.01631
77.7 12.6316 12.0883 56 6.29511 9.18452 6.33654 8.27809 6.31582 5.02777
77.8 12.6588 12.121 56 6.30802 9.20887 6.35079 8.3081 6.32941 5.04148
77.9 12.6642 12.1303 56 6.31769 9.22833 6.3465 8.2882 6.33209 5.05072
78 12.6943 12.148 56 6.32895 9.25061 6.36538 8.31549 6.34716 5.06299
78.1 12.7044 12.1585 56 6.33397 9.2613 6.37047 8.32217 6.35222 5.06869
78.2 12.7303 12.1793 56 6.34601 9.27512 6.38425 8.3413 6.36513 5.07654
78.3 12.7669 12.2199 56 6.35988 9.29248 6.40702 8.40302 6.38345 5.08813
78.4 12.7928 12.2407 56 6.37257 9.31329 6.42024 8.42361 6.3964 5.0996
78.5 12.8323 12.2723 56 6.39218 9.33429 6.44013 8.45639 6.41616 5.11182
78.6 12.8521 12.3014 56 6.39834 9.34779 6.45374 8.49487 6.42604 5.12031
78.7 12.8936 12.3368 56 6.41249 9.36338 6.48108 8.54486 6.44678 5.13023
78.8 12.9182 12.3759 56 6.42179 9.38281 6.49639 8.58699 6.45909 5.14193
78.9 12.9473 12.4069 56 6.44363 9.40278 6.50367 8.59676 6.47365 5.15301
79 12.955 12.4296 56 6.451 9.42126 6.50401 8.60436 6.4775 5.16294
79.1 12.9713 12.4398 56 6.4662 9.44254 6.5051 8.58495 6.48565 5.17311
79.2 12.999 12.471 56 6.47915 9.46426 6.51983 8.61575 6.49949 5.18553
79.3 13.0094 12.4806 56 6.48848 9.48893 6.5209 8.59471 6.50469 5.19707
79.4 12.8278 12.5188 57 6.39593 9.46468 6.43189 8.60657 6.41391 5.18546
79.5 12.8438 12.5236 57 6.4119 9.49175 6.43191 8.58553 6.4219 5.19851
79.6 12.8571 12.5428 57 6.42848 9.5151 6.42857 8.57218 6.42853 5.21026
79.7 12.8743 12.5645 57 6.44416 9.54479 6.43012 8.56519 6.43714 5.2253
79.8 12.9034 12.5912 57 6.45686 9.5655 6.44654 8.58901 6.4517 5.23677
79.9 13.1372 12.5981 56 6.58084 9.63361 6.55639 8.60406 6.56861 5.27219
80 13.1496 12.6158 56 6.59023 9.65335 6.55939 8.60267 6.57481 5.28225
80.1 13.1671 12.6367 56 6.5968 9.66253 6.57026 8.62803 6.58353 5.288
80.2 13.1922 12.6575 56 6.60955 9.68187 6.58265 8.63408 6.5961 5.29801
80.3 13.1953 12.6546 56 6.61447 9.70143 6.58081 8.61095 6.59764 5.30684
80.4 12.9697 12.6477 57 6.51245 9.6748 6.45727 8.52466 6.48486 5.28982
80.5 12.9836 12.6448 57 6.52023 9.69333 6.46336 8.50039 6.49179 5.29788
80.6 13.2091 12.6506 56 6.63101 9.75628 6.57806 8.52352 6.60454 5.33045
80.7 13.242 12.7071 56 6.64214 9.77681 6.59981 8.59142 6.62098 5.34386
80.8 13.2411 12.7284 56 6.64133 9.79633 6.5998 8.59317 6.62057 5.35368
80.9 13.245 12.7263 56 6.64559 9.80907 6.59944 8.56897 6.62251 5.35896
81 13.2411 12.7258 56 6.64737 9.82743 6.59372 8.53148 6.62055 5.36648
81.1 13.2489 12.7445 56 6.65438 9.84486 6.5945 8.52293 6.62444 5.375
81.2 13.2768 12.7702 56 6.67409 9.8754 6.60267 8.51912 6.63838 5.39055
81.3 12.9087 12.8468 56 6.40038 9.84453 6.50828 8.6814 6.45433 5.37649
81.4 12.9147 12.8685 56 6.4015 9.862 6.51324 8.69253 6.45737 5.38567
81.5 12.925 12.8982 56 6.40505 9.87685 6.51992 8.7143 6.46248 5.39413
81.6 12.9042 12.9171 56 6.39349 9.89123 6.51074 8.70745 6.45211 5.40086
81.7 12.9125 12.9235 56 6.39969 9.90239 6.51278 8.68779 6.45624 5.40556
81.8 12.9236 12.9105 56 6.40163 9.90086 6.522 8.67099 6.46182 5.40361
81.9 12.9454 12.916 56 6.41763 9.91416 6.52779 8.65618 6.47271 5.40986
82 12.9865 12.9268 56 6.42637 9.91183 6.56017 8.69282 6.49327 5.4097
82.1 13.0157 12.9565 56 6.4322 9.91363 6.58353 8.74058 6.50787 5.41244
82.2 13.0933 13.087 55 6.54602 9.97338 6.54726 8.71564 6.54664 5.44694
82.3 13.1073 13.1037 55 6.54471 9.98219 6.56255 8.73878 6.55363 5.4519
82.4 13.0644 12.9965 56 6.43667 9.93404 6.62773 8.79984 6.5322 5.42421
82.5 13.0736 13.0115 56 6.44481 9.94611 6.62877 8.79932 6.53679 5.43049
82.6 13.0667 13.0248 56 6.44391 9.95584 6.62278 8.78817 6.53335 5.43497
82.7 13.0993 13.0693 56 6.45077 9.96729 6.64857 8.85548 6.54967 5.44353
82.8 13.4084 13.2146 54 6.68304 10.0942 6.72536 8.86652 6.7042 5.51368
82.9 13.4283 13.2439 54 6.68938 10.112 6.73889 8.89567 6.71414 5.52385
83 13.4375 13.2403 54 6.69757 10.1282 6.73995 8.85479 6.71876 5.53005
83.1 13.4238 13.225 54 6.70201 10.1534 6.72175 8.77344 6.71188 5.53926
83.2 13.4295 13.2358 54 6.70245 10.1638 6.72709 8.77106 6.71477 5.54411
83.3 13.6129 13.314 53 6.77835 10.2708 6.83458 8.83808 6.80647 5.59989
83.4 13.6187 13.322 53 6.77458 10.2802 6.84415 8.84576 6.80936 5.60441
83.5 13.6263 13.3461 53 6.76948 10.2924 6.85683 8.88225 6.81315 5.61172
83.6 13.6364 13.3449 53 6.77935 10.3066 6.85707 8.8406 6.81821 5.61701
83.7 13.4594 13.3009 54 6.70073 10.2334 6.75868 8.77815 6.7297 5.57796
83.8 13.6631 13.3806 53 6.7831 10.334 6.87995 8.86861 6.83153 5.63139
83.9 13.6981 13.4176 53 6.78525 10.3615 6.9128 8.92388 6.84903 5.64686
84 13.7051 13.4288 53 6.78563 10.3781 6.91945 8.92236 6.85254 5.6548
84.1 13.6831 13.4025 53 6.78454 10.3847 6.89852 8.83725 6.84153 5.6544
84.2 13.701 13.4262 53 6.78179 10.3871 6.91925 8.89147 6.85052 5.65752
84.3 13.7217 13.4598 53 6.77797 10.402 6.9437 8.95639 6.86084 5.66726
84.4 13.7239 13.4645 53 6.77728 10.4176 6.9466 8.94099 6.86194 5.6741
84.5 13.7368 13.4797 53 6.77553 10.4282 6.96127 8.96524 6.8684 5.68002
84.6 13.7458 13.4935 53 6.77435 10.4442 6.97145 8.97435 6.8729 5.68801
84.7 13.7564 13.5007 53 6.7686 10.4496 6.98784 9.00598 6.87822 5.6915
84.8 13.7746 13.5329 53 6.77011 10.4574 7.0045 9.05989 6.88731 5.69765
84.9 13.8044 13.5761 53 6.76677 10.4573 7.03763 9.16262 6.9022 5.70168
85 14.0027 13.6772 52 6.86998 10.5508 7.13269 9.26745 7.00134 5.75426
85.1 14.0205 13.7111 52 6.87209 10.5666 7.1484 9.30249 7.01024 5.76345
85.2 14.0172 13.7117 52 6.88038 10.596 7.13678 9.24482 7.00858 5.77586
85.3 14.0385 13.7516 52 6.8827 10.6169 7.15579 9.2925 7.01924 5.78821
85.4 14.0311 13.7412 52 6.88244 10.6117 7.14863 9.25306 7.01554 5.78375
85.5 14.0425 13.7573 52 6.88267 10.6146 7.15981 9.2732 7.02124 5.78585
85.6 14.0535 13.7726 52 6.88641 10.6276 7.16713 9.26891 7.02677 5.79192
85.7 14.0524 13.775 52 6.8857 10.6368 7.16672 9.25887 7.02621 5.79598
85.8 14.0427 13.7628 52 6.89177 10.65 7.15092 9.19798 7.02134 5.80023
85.9 14.0339 13.7531 52 6.88952 10.6514 7.14438 9.17498 7.01695 5.79987
86 14.0378 13.7685 52 6.8947 10.6665 7.1431 9.15757 7.0189 5.80672
86.1 14.072 13.8282 52 6.90546 10.6958 7.1665 9.2267 7.03598 5.82457
86.2 14.0836 13.84 52 6.91415 10.7235 7.16942 9.20676 7.04178 5.83753
86.3 14.1183 13.9171 52 6.92792 10.7739 7.19043 9.26054 7.05917 5.86533
86.4 14.1209 13.9474 52 6.94424 10.8271 7.17668 9.20893 7.06046 5.89037
86.5 14.1503 14.0018 52 6.95322 10.8706 7.19704 9.24408 7.07513 5.91354
86.6 14.1622 14.0298 52 6.95608 10.8836 7.20609 9.27433 7.08109 5.92143
86.7 14.1778 14.0637 52 6.95263 10.8922 7.22514 9.35025 7.08889 5.92887
86.8 14.1968 14.09 52 6.95363 10.9086 7.24318 9.39558 7.0984 5.93881
86.9 13.4933 13.303 51 6.41092 10.3202 7.08243 9.68021 6.74667 5.646
87 13.4979 13.3096 51 6.42279 10.3773 7.07507 9.62338 6.74893 5.67212
87.1 13.5287 13.352 51 6.43086 10.4213 7.09779 9.65873 6.76433 5.69547
87.2 13.5578 13.4021 51 6.44206 10.4782 7.11575 9.68254 6.77891 5.7249
87.3 13.5837 13.4615 51 6.4437 10.4986 7.14002 9.75863 6.79186 5.73841
87.4 13.5992 13.4976 51 6.44227 10.5056 7.15695 9.8195 6.79961 5.74454
87.5 13.5923 13.5018 51 6.42971 10.4892 7.16264 9.85333 6.79617 5.73758
87.6 13.5831 13.5094 51 6.42131 10.4762 7.16181 9.88105 6.79156 5.73234
87.7 13.5855 13.549 51 6.42066 10.5163 7.16482 9.91221 6.79274 5.75396
87.8 13.6062 13.6303 51 6.42671 10.5771 7.17946 9.98346 6.80309 5.78797
87.9 13.6132 13.6954 51 6.44052 10.657 7.17267 9.99328 6.80659 5.82922
88 13.5998 13.6977 51 6.44157 10.6921 7.15819 9.9425 6.79988 5.84457
88.1 13.6041 13.7146 51 6.44725 10.7395 7.15686 9.89835 6.80206 5.86609
88.2 13.5886 13.7368 51 6.45953 10.7851 7.12906 9.82436 6.7943 5.88636
88.3 13.6002 13.8074 51 6.46788 10.8304 7.13228 9.85645 6.80008 5.91095
88.4 13.5968 13.8226 51 6.4712 10.8546 7.12558 9.82193 6.79839 5.92153
88.5 13.6061 13.8327 51 6.4754 10.8828 7.13072 9.7996 6.80306 5.93431
88.6 13.641 13.8667 51 6.48426 10.9142 7.15674 9.84337 6.8205 5.95172
88.7 13.6823 13.8858 51 6.48937 10.9314 7.19291 9.89449 6.84114 5.9619
88.8 12.7255 12.1733 50 5.47383 8.30889 7.25164 10.6636 6.36273 4.65849
88.9 12.7467 12.1922 50 5.47425 8.31275 7.27243 10.7012 6.37334 4.66182
89 12.7509 12.1698 50 5.48085 8.31637 7.27007 10.6697 6.37546 4.66206
89.1 12.756 12.158 50 5.48553 8.32053 7.27049 10.6546 6.37801 4.66338
89.2 12.7561 12.1288 50 5.48993 8.32404 7.26615 10.6035 6.37804 4.66242
89.3 12.794 12.1985 50 5.4865 8.32745 7.30755 10.7305 6.39702 4.66986
89.4 12.8048 12.2185 50 5.48865 8.33257 7.31613 10.7567 6.40239 4.67369
89.5 12.8451 12.249 50 5.48989 8.33691 7.35522 10.8306 6.42256 4.67869
89.6 12.8497 12.2331 50 5.49639 8.34057 7.35326 10.8031 6.42483 4.67917
89.7 13.0569 12.2163 49 5.58351 8.40391 7.47341 10.8333 6.52846 4.7104
89.8 13.0632 12.1883 49 5.58383 8.40292 7.47933 10.802 6.53158 4.70781
89.9 13.0593 12.1577 49 5.58638 8.40803 7.47292 10.747 6.52965 4.70743
90 12.8096 12.1457 48 5.6813 8.47099 7.12834 10.2532 6.40482 4.72694
90.1 12.858 12.2126 48 5.68249 8.46403 7.17549 10.3881 6.42899 4.72945
90.2 12.8623 12.2241 48 5.68462 8.46166 7.1777 10.3981 6.43116 4.72883
90.3 12.8512 12.2091 48 5.68077 8.46002 7.17045 10.3728 6.42561 4.7267
90.4 12.8802 12.2601 48 5.67854 8.4569 7.20165 10.4643 6.44009 4.72915
90.5 12.9039 12.3335 48 5.67365 8.45434 7.23023 10.5829 6.45194 4.73349
90.6 12.9095 12.3591 48 5.67518 8.46311 7.23437 10.6053 6.45477 4.73906
90.7 12.9174 12.35 48 5.67283 8.46987 7.24455 10.585 6.45869 4.74078
90.8 12.9258 12.36 48 5.67119 8.4754 7.2546 10.598 6.46289 4.74385
90.9 12.6817 12.2805 49 5.6095 8.41339 7.07223 10.3913 6.34087 4.70612
91 12.6999 12.2995 49 5.60565 8.42238 7.09423 10.4146 6.34994 4.71098
91.1 12.7328 12.4002 49 5.60552 8.43398 7.12724 10.5607 6.36638 4.72397
91.2 12.7385 12.416 49 5.60644 8.44504 7.13208 10.5705 6.36926 4.72991
91.3 12.9583 12.4851 48 5.66893 8.52728 7.28939 10.7113 6.47916 4.77495
91.4 12.7446 12.4473 49 5.60211 8.46121 7.1425 10.6005 6.37231 4.7392
91.5 12.9773 12.4971 48 5.67354 8.54508 7.30379 10.7161 6.48867 4.7837
91.6 12.7516 12.4627 49 5.57971 8.47989 7.17189 10.616 6.3758 4.7476
91.7 12.7672 12.4764 49 5.57553 8.4791 7.19168 10.6436 6.3836 4.74791
91.8 12.7742 12.4976 49 5.56511 8.47168 7.20913 10.6944 6.38712 4.74615
91.9 12.7645 12.4921 49 5.55425 8.4641 7.21029 10.7034 6.38227 4.74252
92 12.7721 12.4867 49 5.54946 8.46128 7.22265 10.7033 6.38606 4.74047
92.1 12.7646 12.4917 49 5.5382 8.46213 7.2264 10.7201 6.3823 4.74139
92.2 12.7766 12.5238 49 5.52831 8.45983 7.24832 10.7883 6.38832 4.74307
92.3 12.7768 12.5213 49 5.51974 8.45766 7.25708 10.8041 6.38841 4.74231
92.4 12.7686 12.4934 49 5.51357 8.4579 7.25501 10.7775 6.38429 4.74076
92.5 12.7648 12.4713 49 5.51311 8.45847 7.25168 10.746 6.38239 4.73932
92.6 12.7682 12.4445 49 5.51732 8.46063 7.25087 10.7082 6.38409 4.73834
92.7 12.7685 12.4372 49 5.51302 8.46269 7.25551 10.7014 6.38426 4.73865
92.8 12.7726 12.4185 49 5.51675 8.46818 7.25585 10.6756 6.3863 4.73998
92.9 12.7849 12.4361 49 5.51659 8.47501 7.26831 10.6979 6.39245 4.7442
93 12.8016 12.4462 49 5.52332 8.4777 7.27831 10.708 6.40081 4.74595
93.1 12.6009 12.4474 50 5.45507 8.40994 7.14578 10.6542 6.30043 4.7121
93.2 12.6062 12.456 50 5.45089 8.41434 7.15533 10.6677 6.30311 4.71459
93.3 12.6414 12.4691 50 5.45634 8.42248 7.18502 10.6838 6.32068 4.71859
93.4 12.6337 12.4644 50 5.45567 8.43031 7.17798 10.6567 6.31683 4.72118
93.5 12.6315 12.4399 50 5.45649 8.43657 7.17503 10.6089 6.31576 4.72164
93.6 12.6266 12.5696 49 5.44059 8.52879 7.18601 10.7024 6.3133 4.77234
93.7 12.7908 12.6632 48 5.48257 8.60632 7.30826 10.8305 6.39541 4.81506
93.8 12.7983 12.6789 48 5.4848 8.6104 7.31354 10.8292 6.39917 4.81687
93.9 12.6619 12.597 49 5.44232 8.52863 7.21962 10.7146 6.33097 4.77169
94 12.665 12.6225 49 5.44295 8.53105 7.22209 10.7288 6.33252 4.77366
94.1 12.8934 12.6735 48 5.52291 8.5998 7.37046 10.8491 6.44669 4.81161
94.2 12.8952 12.726 48 5.52289 8.60104 7.37235 10.8989 6.44762 4.8151
94.3 13.0847 12.8182 47 5.58176 8.68517 7.5029 11.0247 6.54233 4.86113
94.4 13.0945 12.8194 47 5.58305 8.68383 7.51146 11.0275 6.54725 4.86033
94.5 13.099 12.8263 47 5.58216 8.68496 7.51683 11.0408 6.5495 4.86143
94.6 13.1074 12.83 47 5.58654 8.67977 7.52089 11.0483 6.55372 4.85925
94.7 13.1264 12.8646 47 5.58358 8.6835 7.54278 11.1057 6.56318 4.86355
94.8 13.1582 12.9038 47 5.58854 8.68287 7.56971 11.1671 6.57912 4.86594
94.9 13.1709 12.9242 47 5.59524 8.67942 7.57571 11.1838 6.58547 4.86517
95 13.1788 12.935 47 5.59771 8.68636 7.58109 11.1958 6.5894 4.86921
95.1 13.1906 12.9482 47 5.60445 8.68839 7.58617 11.2058 6.59531 4.87081
95.2 13.1923 12.9467 47 5.60594 8.69573 7.58637 11.1965 6.59615 4.87397
95.3 13.1954 12.9622 47 5.60876 8.70159 7.58662 11.2013 6.59769 4.87725
95.4 13.2153 12.9951 47 5.61822 8.71025 7.59704 11.224 6.60763 4.88279
95.5 13.2295 13.0316 47 5.62281 8.71462 7.60664 11.2549 6.61473 4.88656
95.6 13.2474 13.0651 47 5.63133 8.72072 7.61608 11.2872 6.62371 4.89141
95.7 13.2678 13.1257 47 5.6377 8.72809 7.63009 11.3418 6.6339 4.89795
95.8 13.2588 13.1368 47 5.63753 8.73373 7.62131 11.3391 6.62942 4.90096
95.9 12.7026 12.7288 46 5.73609 8.80986 6.96654 10.0022 6.35132 4.89016
96 13.1234 13.2444 46 5.45703 8.75831 7.66634 11.5274 6.56168 4.91745
96.1 13.1243 13.2481 46 5.45908 8.76652 7.6652 11.522 6.56214 4.92133
96.2 13.1248 13.2485 46 5.4639 8.77076 7.66089 11.5059 6.5624 4.9228
96.3 13.1334 13.2813 46 5.4635 8.77524 7.66993 11.5463 6.56672 4.92708
96.4 13.1445 13.2874 46 5.46441 8.77758 7.6801 11.5649 6.57225 4.92898
96.5 13.1461 13.2912 46 5.46263 8.7805 7.68342 11.5789 6.57303 4.9311
96.6 13.1548 13.311 46 5.45823 8.78275 7.69658 11.6117 6.57741 4.93354
96.7 13.1592 13.3201 46 5.45558 8.78243 7.70358 11.6299 6.57958 4.93411
96.8 13.1544 13.3181 46 5.45237 8.78241 7.70204 11.6208 6.5772 4.93353
96.9 13.1448 13.3013 46 5.44264 8.78536 7.7022 11.6031 6.57242 4.93366
97 13.1238 13.288 46 5.43698 8.7857 7.68678 11.5669 6.56188 4.93213
97.1 13.1434 13.3177 46 5.43591 8.78841 7.70751 11.61 6.57171 4.93521
97.2 13.141 13.3201 46 5.43502 8.7863 7.70598 11.5955 6.5705 4.93332
97.3 13.1708 13.3546 46 5.44262 8.78383 7.7282 11.6357 6.58541 4.93382
97.4 12.9825 13.2743 47 5.38171 8.69473 7.60079 11.523 6.49125 4.88587
97.5 13.2056 13.3974 46 5.44278 8.77532 7.76278 11.7159 6.60278 4.933
97.6 12.7633 13.2242 45 5.54577 8.83403 7.21749 10.8042 6.38163 4.93284
97.7 12.7761 13.2445 45 5.5474 8.83161 7.22871 10.8357 6.38805 4.93308
97.8 13.2518 13.478 46 5.43839 8.7636 7.81346 11.8365 6.62592 4.93224
97.9 13.0653 13.3929 47 5.3791 8.67583 7.68624 11.7117 6.53267 4.88426
98 13.266 13.4868 46 5.43698 8.75464 7.82903 11.8574 6.633 4.92836
98.1 13.2792 13.5047 46 5.43099 8.75332 7.84821 11.8896 6.6396 4.9287
98.2 13.2955 13.5331 46 5.42696 8.74719 7.86857 11.9448 6.64777 4.92804
98.3 13.3069 13.5566 46 5.42721 8.7429 7.8797 11.9719 6.65346 4.92709
98.4 13.3248 13.5891 46 5.43118 8.74077 7.89359 12.0125 6.66238 4.92803
98.5 12.8904 13.4239 45 5.5386 8.80537 7.35181 11.1296 6.4452 4.93212
98.6 12.9076 13.426 45 5.55308 8.79704 7.35453 11.1404 6.4538 4.9289
98.7 12.9092 13.4234 45 5.55656 8.79117 7.35261 11.1393 6.45458 4.92608
98.8 12.9147 13.4603 45 5.55982 8.78988 7.35492 11.1639 6.45737 4.92688
98.9 12.9371 13.4755 45 5.57446 8.78734 7.36259 11.1739 6.46853 4.92632
99 12.9495 13.4988 45 5.57148 8.78822 7.37798 11.2034 6.47473 4.92781
99.1 12.9762 13.5242 45 5.59117 8.78423 7.38506 11.2201 6.48811 4.92709
99.2 12.9988 13.5495 45 5.60091 8.77907 7.39789 11.2539 6.4994 4.92629
99.3 13.0213 13.5881 45 5.60823 8.77563 7.41307 11.298 6.51065 4.92677
99.4 13.0471 13.6099 45 5.62258 8.76972 7.42448 11.3337 6.52353 4.92588
99.5 13.3258 13.6854 44 5.71015 8.85084 7.61564 11.489 6.6629 4.9707
99.6 13.3512 13.6975 44 5.71742 8.84919 7.63374 11.5138 6.67558 4.97084
99.7 13.3684 13.727 44 5.717 8.85349 7.65137 11.5437 6.68419 4.97406
99.8 13.4075 13.7549 44 5.7333 8.85528 7.67423 11.573 6.70376 4.97626
99.9 13.4485 13.7943 44 5.75431 8.86111 7.69415 11.6042 6.72423 4.98084
100 13.4652 13.8064 44 5.76047 8.86338 7.70475 11.6172 6.73261 4.98251
100.1 13.4707 13.8307 44 5.75459 8.86789 7.71615 11.6448 6.73537 4.98577
100.2 13.5128 13.8471 44 5.7796 8.8691 7.73318 11.6541 6.75639 4.98699
100.3 13.5372 13.8456 44 5.79809 8.86858 7.73907 11.6466 6.76858 4.9866
100.4 13.5481 13.854 44 5.80656 8.87214 7.74156 11.6454 6.77406 4.98846
100.5 13.3825 13.9855 43 5.74234 8.96761 7.6402 11.7138 6.69127 5.04225
100.6 13.402 14.0208 43 5.75429 8.97626 7.64771 11.7323 6.701 5.04773
100.7 13.426 14.0542 43 5.76536 8.98221 7.66059 11.7626 6.71298 5.0523
100.8 13.4445 14.0348 43 5.77672 8.98039 7.66778 11.7584 6.72225 5.05119
100.9 13.4667 14.0665 43 5.78717 8.98808 7.67948 11.7769 6.73333 5.05598
101 13.4837 14.0902 43 5.80197 8.99687 7.68177 11.7846 6.74187 5.06116
101.1 13.5039 14.0623 43 5.81092 8.99899 7.69299 11.7728 6.75195 5.06135
101.2 13.5092 14.0672 43 5.81025 9.00383 7.69898 11.7739 6.75462 5.06359
101.3 13.51 14.0246 43 5.81651 9.00601 7.69354 11.7364 6.75502 5.06288
101.4 13.5402 14.0488 43 5.83563 9.01411 7.7046 11.7521 6.77011 5.06798
101.5 13.5671 14.0631 43 5.85109 9.02455 7.71596 11.7621 6.78353 5.0738
101.6 13.5934 14.0817 43 5.86072 9.0332 7.73271 11.7841 6.79671 5.07905
101.7 13.6165 14.1302 43 5.87726 9.04331 7.73921 11.8065 6.80823 5.08564
101.8 13.6342 14.1731 43 5.88183 9.04854 7.75241 11.8429 6.81712 5.09
101.9 13.6581 14.1628 43 5.89407 9.04995 7.76406 11.8394 6.82906 5.09041
102 13.6788 14.1429 43 5.90886 9.05148 7.76991 11.8177 6.83938 5.09012
102.1 13.7195 14.2095 43 5.92421 9.05793 7.79526 11.8748 6.85974 5.09615
102.2 13.753 14.2748 43 5.92938 9.06324 7.82365 11.934 6.87651 5.10133
102.3 13.7571 14.2442 43 5.92982 9.06392 7.82726 11.9154 6.87854 5.10046
102.4 13.7748 14.232 43 5.93921 9.06733 7.83557 11.9087 6.88739 5.10173
102.5 13.7965 14.2262 43 5.94841 9.07055 7.84814 11.9116 6.89827 5.10329
102.6 13.8049 14.2311 43 5.94826 9.07256 7.85667 11.9317 6.90246 5.10514
102.7 13.7761 14.3931 42 5.72154 9.06649 8.05454 12.2203 6.88804 5.10498
102.8 13.7804 14.3893 42 5.72247 9.0669 8.05797 12.2236 6.89022 5.10527
102.9 13.769 14.3932 42 5.70994 9.06608 8.0591 12.2314 6.88452 5.10493
103 13.7991 14.4043 42 5.72476 9.07236 8.07431 12.2391 6.89954 5.10835
103.1 13.796 14.4055 42 5.71747 9.06979 8.0785 12.2529 6.89799 5.10752
103.2 13.7936 14.4044 42 5.70517 9.06074 8.08841 12.2787 6.89679 5.1038
103.3 13.8009 14.3989 42 5.70523 9.05459 8.09567 12.286 6.90045 5.10088
103.4 13.7818 14.3989 42 5.69093 9.04737 8.09088 12.2952 6.8909 5.09761
103.5 13.9146 14.5593 41 5.64298 9.15147 8.27161 12.5111 6.95729 5.15415
103.6 13.9131 14.5453 41 5.64301 9.14996 8.27005 12.5126 6.95653 5.15354
103.7 13.9086 14.5562 41 5.63401 9.15305 8.27454 12.5263 6.95428 5.1555
103.8 13.9235 14.5788 41 5.63237 9.15863 8.29113 12.5591 6.96175 5.15956
103.9 13.9372 14.5838 41 5.63385 9.16177 8.30333 12.571 6.96859 5.1614
104 13.9246 14.5674 41 5.62865 9.16438 8.296 12.5549 6.96232 5.16189
104.1 13.9305 14.5452 41 5.63246 9.1653 8.29806 12.5408 6.96526 5.16152
104.2 13.9353 14.518 41 5.63334 9.16638 8.302 12.5292 6.96767 5.16122
104.3 13.9334 14.5216 41 5.63208 9.17203 8.3013 12.5212 6.96669 5.16356
104.4 13.9207 14.5235 41 5.62012 9.17518 8.30061 12.5249 6.96037 5.16506
104.5 13.9255 14.516 41 5.6211 9.17873 8.30438 12.524 6.96274 5.16665
104.6 14.239 14.5628 40 5.73046 9.26302 8.50855 12.6974 7.1195 5.21404
104.7 14.2509 14.5762 40 5.73093 9.26593 8.51998 12.7307 7.12545 5.21707
104.8 14.273 14.5884 40 5.73811 9.27214 8.53488 12.7531 7.1365 5.22113
104.9 14.2868 14.5986 40 5.73351 9.26923 8.55326 12.7928 7.14339 5.22122
105 14.2941 14.6155 40 5.73843 9.27738 8.55564 12.8054 7.14703 5.22609
105.1 13.96 14.6518 39 5.8794 9.35797 8.08059 12.1989 6.98 5.25288
105.2 13.963 14.6622 39 5.87387 9.35804 8.08908 12.2318 6.98148 5.25438
105.3 14.1027 14.8599 38 5.9062 9.48641 8.19649 12.4241 7.05134 5.32668
105.4 14.1217 14.8616 38 5.91473 9.48926 8.207 12.4374 7.06087 5.32872
105.5 14.1432 14.8846 38 5.9172 9.49001 8.22604 12.4789 7.07162 5.33088
105.6 14.0376 14.8916 38 6.06295 9.44523 7.97468 12.2128 7.01881 5.3067
105.7 14.0612 14.865 38 6.07268 9.44083 7.98851 12.2134 7.03059 5.3043
105.8 14.3418 14.9459 37 6.14153 9.55758 8.20029 12.3749 7.17091 5.36596
105.9 14.3594 14.9256 37 6.14883 9.55203 8.21052 12.3825 7.17968 5.36345
106 14.3754 14.9039 37 6.15902 9.55111 8.21641 12.3699 7.18772 5.36232
106.1 14.3943 14.873 37 6.16785 9.5491 8.22649 12.3594 7.19717 5.36056
106.2 14.4109 14.8405 37 6.17682 9.54654 8.23406 12.346 7.20544 5.35846
106.3 14.3892 14.7855 37 6.16195 9.54515 8.22729 12.3141 7.19462 5.35571
106.4 14.3924 14.7467 37 6.15674 9.54417 8.23563 12.3097 7.19618 5.35448
106.5 14.4123 14.7258 37 6.16402 9.5494 8.24824 12.3067 7.20613 5.35663
106.6 14.4125 14.7275 37 6.16507 9.55864 8.24747 12.3063 7.20627 5.36129
106.7 14.4391 14.7211 37 6.1782 9.5654 8.2609 12.3111 7.21955 5.36482
106.8 14.4535 14.7304 37 6.18266 9.57568 8.27085 12.3213 7.22675 5.3703
106.9 14.4444 14.7557 37 6.17337 9.58334 8.27105 12.3435 7.22221 5.37515
107 14.4631 14.787 37 6.17348 9.59056 8.28965 12.3791 7.23156 5.38013
107.1 14.4728 14.8075 37 6.16421 9.59518 8.30859 12.4191 7.2364 5.38378
107.2 15.0387 15.0227 38 6.00957 9.51908 9.02909 13.5724 7.51933 5.38174
107.3 15.0927 15.0587 38 6.01918 9.51988 9.07351 13.6342 7.54634 5.38437
107.4 14.3593 14.6114 37 5.75996 9.52598 8.59933 13.2752 7.17965 5.37766
107.5 14.3545 14.5891 37 5.75681 9.52194 8.59769 13.2574 7.17725 5.37455
107.6 14.3485 14.5763 37 5.75653 9.52131 8.59195 13.244 7.17424 5.37364
107.7 14.3696 14.7816 36 5.66503 9.63304 8.70459 13.4874 7.18481 5.43745
107.8 14.4133 15.0053 35 5.6378 9.76637 8.7755 13.7055 7.20665 5.51388
107.9 14.406 15.0318 35 5.63921 9.76981 8.76682 13.7118 7.20301 5.51636
108 14.4112 15.0666 35 5.63814 9.75991 8.77307 13.7507 7.20561 5.51349
108.1 14.4287 15.1186 35 5.64261 9.74395 8.78609 13.8044 7.21435 5.50837
108.2 14.4267 15.1525 35 5.63678 9.72773 8.78994 13.8422 7.21336 5.50226
108.3 14.4099 15.168 35 5.62518 9.71626 8.78467 13.8571 7.20493 5.49734
108.4 14.3974 15.1931 35 5.61767 9.7039 8.77978 13.8797 7.19872 5.49253
108.5 14.3968 15.2125 35 5.61823 9.69614 8.77859 13.8931 7.19841 5.48951
108.6 14.7854 15.2874 34 5.78705 9.78175 8.99837 14.0755 7.39271 5.53907
108.7 14.7989 15.2972 34 5.79063 9.7709 9.00826 14.0965 7.39945 5.53462
108.8 14.8172 15.3025 34 5.79649 9.75666 9.02073 14.1256 7.40861 5.52893
108.9 14.827 15.316 34 5.79695 9.74595 9.03008 14.1548 7.41351 5.52499
109 14.8226 15.3263 34 5.78999 9.73584 9.03259 14.1789 7.41129 5.52113
109.1 14.8187 15.3331 34 5.77949 9.72214 9.03921 14.2081 7.40935 5.51553
109.2 14.8084 15.3349 34 5.7645 9.71015 9.04395 14.2308 7.40422 5.51035
109.3 14.8093 15.3694 34 5.75642 9.69965 9.05292 14.2745 7.40467 5.50721
109.4 14.8023 15.3693 34 5.74797 9.6909 9.0543 14.2811 7.40114 5.50298
109.5 14.8076 15.3649 34 5.74785 9.68219 9.0598 14.2884 7.40382 5.49885
109.6 14.1674 15.1503 33 5.89523 9.77813 8.27219 13.1233 7.08371 5.5107
109.7 14.1823 15.1452 33 5.89546 9.76209 8.28685 13.1573 7.09116 5.50414
109.8 14.1913 15.1251 33 5.88907 9.7454 8.30221 13.1909 7.09564 5.49704
109.9 14.2086 15.1182 33 5.89 9.73389 8.3186 13.2253 7.1043 5.49273
110 14.2107 15.1304 33 5.88105 9.72638 8.32965 13.264 7.10535 5.49061
110.1 14.2183 15.1715 33 5.86827 9.7243 8.35004 13.3244 7.10916 5.49204
110.2 14.2254 15.1936 33 5.86072 9.72019 8.36468 13.3727 7.1127 5.4921
110.3 14.2469 15.2241 33 5.8569 9.71946 8.38995 13.4308 7.12343 5.49414
110.4 14.2547 15.2123 33 5.8592 9.72025 8.39552 13.4451 7.12736 5.49523
110.5 14.2674 15.2085 33 5.86245 9.72977 8.40499 13.459 7.13372 5.50055
110.6 14.2873 15.2113 33 5.86565 9.73984 8.42168 13.4846 7.14366 5.50656
110.7 14.301 15.2355 33 5.86679 9.75576 8.43425 13.5108 7.15052 5.51563
110.8 14.3325 15.2883 33 5.87767 9.78321 8.45487 13.5455 7.16627 5.53093
110.9 14.3468 15.3008 33 5.87642 9.79621 8.47037 13.5702 7.17339 5.53828
111 14.3742 15.3398 33 5.89505 9.82453 8.47911 13.576 7.18708 5.55294
111.1 14.4047 15.4258 33 5.91336 9.85661 8.49136 13.6192 7.20236 5.57155
111.2 14.4335 15.4868 33 5.92019 9.87562 8.51336 13.6772 7.21677 5.58384
111.3 14.4691 15.5359 33 5.93414 9.8908 8.53492 13.7201 7.23453 5.59353
111.4 14.4863 15.5657 33 5.93713 9.89998 8.54918 13.7532 7.24316 5.59963
111.5 15.2764 15.979 34 5.77919 9.82176 9.49718 15.2637 7.63818 5.61188
111.6 15.3158 16.0131 34 5.79271 9.83445 9.52306 15.3095 7.65788 5.62034
111.7 15.3402 16.0019 34 5.80984 9.84334 9.53031 15.3064 7.67008 5.62472
111.8 15.382 16.0467 34 5.83563 9.86867 9.54635 15.3205 7.69099 5.63823
111.9 14.8722 15.985 33 6.02678 9.97459 8.8454 14.41 7.43609 5.66718
112 14.9027 15.9967 33 6.03995 9.98798 8.86271 14.4224 7.45133 5.67431
112.1 14.9322 16.0186 33 6.05364 10.002 8.87853 14.4495 7.46609 5.68268
112.2 14.9773 16.0818 33 6.06591 10.0182 8.91136 14.5285 7.48864 5.69458
112.3 15.0319 16.1851 33 6.09179 10.0528 8.94014 14.5922 7.51596 5.71522
112.4 15.0817 16.2608 33 6.11164 10.0776 8.97006 14.6523 7.54085 5.73057
112.5 15.1223 16.292 33 6.13047 10.1009 8.99182 14.6757 7.56115 5.74328
112.6 15.1557 16.3337 33 6.1479 10.1244 9.00778 14.692 7.57784 5.75588
112.7 15.1765 16.3022 33 6.1598 10.1427 9.01666 14.6763 7.58823 5.76405
112.8 15.2034 16.2863 33 6.17418 10.1685 9.02925 14.6668 7.60172 5.77627
112.9 15.2191 16.2422 33 6.18397 10.1892 9.03509 14.6416 7.60953 5.78519
113 15.232 16.2123 33 6.19055 10.2138 9.04141 14.631 7.61598 5.79678
113.1 15.2398 16.2029 33 6.19811 10.2432 9.04174 14.6128 7.61992 5.81057
113.2 15.2413 16.1735 33 6.20244 10.2598 9.03885 14.5963 7.62065 5.81815
113.3 15.3236 16.3884 32 6.27709 10.4301 9.04651 14.7363 7.6618 5.91313
113.4 15.7617 16.4578 31 6.47672 10.564 9.28502 14.92 7.88087 5.9873
113.5 15.7634 16.4463 31 6.49016 10.5933 9.27324 14.8879 7.8817 6.00084
113.6 15.7863 16.4875 31 6.50766 10.6293 9.27861 14.913 7.89313 6.02056
113.7 15.804 16.4895 31 6.52146 10.6655 9.2825 14.9284 7.90198 6.03977
113.8 15.8366 16.5597 31 6.53505 10.7012 9.30158 14.9895 7.91831 6.06085
113.9 15.8695 16.6009 31 6.55678 10.7392 9.31276 15.0087 7.93477 6.08116
114 15.9046 16.6357 31 6.58389 10.7843 9.3207 15.0199 7.95229 6.10477
114.1 15.9461 16.6931 31 6.61795 10.8451 9.32811 15.0181 7.97303 6.13568
114.2 15.9861 16.7419 31 6.64698 10.9001 9.33914 15.0294 7.99306 6.16416
114.3 16.0217 16.7739 31 6.66522 10.94 9.35651 15.0671 8.01087 6.18617
114.4 16.0756 16.8597 31 6.70873 11.0033 9.36685 15.082 8.03779 6.21945
114.5 16.112 16.8778 31 6.74762 11.0618 9.36434 15.0533 8.05598 6.24816
114.6 16.1523 16.9152 31 6.78173 11.1138 9.37059 15.0473 8.07616 6.27448
114.7 16.2006 16.9421 31 6.81862 11.165 9.382 15.0413 8.10031 6.30027
114.8 16.7631 17.0715 30 7.08752 11.3376 9.6756 15.2607 8.38156 6.39581
114.9 16.8186 17.1232 30 7.12593 11.3861 9.69271 15.2757 8.40932 6.42135
115 16.8823 17.1628 30 7.1684 11.4426 9.71391 15.2994 8.44115 6.45137
115.1 16.9783 17.29 30 7.21614 11.5047 9.76215 15.3937 8.48915 6.48747
115.2 17.0599 17.3667 30 7.27332 11.5742 9.78654 15.4178 8.52993 6.52429
115.3 17.1553 17.498 30 7.32924 11.6409 9.82608 15.4979 8.57766 6.56235
115.4 17.219 17.5572 30 7.36715 11.6769 9.85185 15.5477 8.6095 6.58338
115.5 17.2786 17.6138 30 7.3906 11.6879 9.88804 15.6306 8.63932 6.593
115.6 17.3498 17.6627 30 7.43479 11.7103 9.91496 15.6737 8.67488 6.60693
115.7 17.4301 17.7349 30 7.47437 11.7299 9.95574 15.7571 8.71506 6.6212
115.8 17.5033 17.7796 30 7.51361 11.7443 9.98969 15.8295 8.75165 6.63241
115.9 17.5738 17.8289 30 7.54457 11.7473 10.0292 15.9212 8.7869 6.63865
116 17.6473 17.9073 30 7.584 11.7616 10.0633 15.9891 8.82366 6.64959
116.1 17.6873 17.8903 30 7.61088 11.7559 10.0764 16.0017 8.84363 6.64772
116.2 15.7191 14.4711 29 7.15071 11.6563 8.56843 13.1558 7.85957 6.47669
116.3 15.7754 14.4935 29 7.17796 11.6603 8.59741 13.193 7.88768 6.48052
116.4 15.8298 14.5315 29 7.20032 11.6677 8.62944 13.2544 7.91488 6.48723
116.5 15.8858 14.5805 29 7.21849 11.6701 8.6673 13.3296 7.9429 6.49186
116.6 15.0905 14.1547 28 7.5028 11.8082 7.58774 11.3052 7.54527 6.49816
116.7 15.1638 14.2065 28 7.55375 11.8187 7.61003 11.3499 7.58189 6.50676
116.8 15.2364 14.2632 28 7.61271 11.8512 7.62367 11.3708 7.61819 6.52573
116.9 15.3041 14.3106 28 7.67687 11.8948 7.6272 11.3586 7.65203 6.54903
117 14.6112 14.0688 27 7.9421 12.0765 6.66913 9.51977 7.30561 6.5902
117.1 14.6738 14.1174 27 7.98757 12.1048 6.68621 9.53389 7.33689 6.60628
117.2 14.7421 14.1726 27 8.0324 12.1341 6.70965 9.56049 7.37103 6.62322
117.3 14.809 14.2303 27 8.07144 12.1629 6.73754 9.5986 7.40449 6.64007
117.4 14.9746 14.5657 26 8.04096 12.4157 6.93368 10.0178 7.48732 6.77895
117.5 15.0552 14.6309 26 8.08093 12.4246 6.97425 10.0969 7.52759 6.78747
117.6 15.1445 14.6898 26 8.13881 12.4468 7.00566 10.1337 7.57223 6.80156
117.7 15.059 15.0217 25 7.94958 12.6689 7.10946 10.6349 7.52952 6.92669
117.8 15.1259 15.0978 25 7.98992 12.6993 7.13601 10.6918 7.56297 6.94537
117.9 15.1821 15.1624 25 8.02572 12.7211 7.1564 10.7316 7.59106 6.95893
118 15.2276 15.2325 25 8.06289 12.75 7.16467 10.7646 7.61378 6.9761
118.1 15.2647 15.3132 25 8.09078 12.7844 7.17393 10.813 7.63235 6.99647
118.2 14.227 14.7616 24 6.95457 11.7051 7.27247 11.911 7.11352 6.47149
118.3 14.2667 14.845 24 6.99849 11.7577 7.26824 11.9266 7.13336 6.50012
118.4 14.3078 14.9252 24 7.04834 11.8274 7.25943 11.9167 7.15388 6.53634
118.5 14.3502 15.0068 24 7.09382 11.8918 7.2564 11.9236 7.17511 6.57041
118.6 14.3586 15.0577 24 7.12312 11.9472 7.23547 11.9047 7.17929 6.59872
118.7 14.4684 15.3119 22 6.72381 11.9547 7.74463 12.8323 7.23422 6.62392
118.8 14.0375 15.6216 21 5.94621 11.7151 8.09132 13.6239 7.01876 6.51613
118.9 nan nan 0 nan nan nan nan nan nan
119 nan nan 0 nan nan nan nan nan nan
119.1 nan nan 0 nan nan nan nan nan nan
119.2 nan nan 0 nan nan nan nan nan nan
119.3 nan nan 0 nan nan nan nan nan nan
119.4 nan nan 0 nan nan nan nan nan nan
119.5 nan nan 0 nan nan nan nan nan nan
119.6 nan nan 0 nan nan nan nan nan nan
119.7 nan nan 0 nan nan nan nan nan nan
119.8 nan nan 0 nan nan nan nan nan nan
