# Supplementary material for: Topological digestion drives time-varying rheology of entangled DNA fluids
Source: Nat Commun. 2022 Jul 28;13:4389. doi: 10.1038/s41467-022-31828-w (PMC9334285; doi:10.1038/s41467-022-31828-w)
Supplement: Supplementary file 3 — Source Data [file 41467_2022_31828_MOESM3_ESM.zip › SOURCE_DATA/DATA_FIG4/panel_d/Etac_Gamma_Interpo.65min.dat]

0.022222222222222223	0.07342060486331027
0.044444444444444446	0.06739094662061187
0.06666666666666667	0.07031946532079904
0.08888888888888889	0.06605567319934942
0.11111111111111112	0.06314561746844034
0.13333333333333333	0.06326130005524977
0.15555555555555556	0.06498977212510423
0.17777777777777778	0.06378335824860698
0.2	0.06277604689851748
0.22222222222222224	0.06340090023287955
0.24444444444444446	0.06329544646564188
0.26666666666666666	0.06299267500457446
0.2888888888888889	0.06277173378676743
0.3111111111111111	0.06178753068555578
0.33333333333333337	0.06177616709058847
0.35555555555555557	0.06192043924228553
0.37777777777777777	0.062144423328808374
0.4	0.06181031343254039
0.4222222222222222	0.06170521831666289
0.4444444444444445	0.06180029868400336
0.4666666666666667	0.06178233602463801
0.48888888888888893	0.06155528279305798
0.5111111111111112	0.0612313475883239
0.5333333333333333	0.06077223003889179
0.5555555555555556	0.0602156804713087
0.5777777777777778	0.05992577062685793
0.6	0.05973660184878847
0.6222222222222222	0.059610472350216256
0.6444444444444445	0.059527575766011705
0.6666666666666667	0.05946511977907126
0.6888888888888889	0.059377056029926496
0.7111111111111111	0.05928018673613307
0.7333333333333334	0.059174162047590496
0.7555555555555555	0.05906568372762619
0.7777777777777778	0.058960941937846977
0.8	0.05885982797239832
0.8222222222222223	0.058753152107970594
0.8444444444444444	0.058625574073986476
0.8666666666666667	0.05848494433147645
0.888888888888889	0.058356450485960575
0.9111111111111111	0.05825270331755632
0.9333333333333333	0.058216209604914616
0.9555555555555556	0.05818133171170905
0.9777777777777779	0.05813614261628988
1.	0.05807256476338251
1.0222222222222224	0.057942959666121514
1.0444444444444445	0.05780058748719144
1.0666666666666667	0.05765164869776371
1.088888888888889	0.05750096152749515
1.1111111111111112	0.05735225587823917
1.1333333333333333	0.05723095968731219
1.1555555555555557	0.05711142043261866
1.1777777777777778	0.05699224333049576
1.2	0.05687239447276894
1.2222222222222223	0.056751122902446646
1.2444444444444445	0.05662789717156415
1.2666666666666666	0.05648643983940748
1.288888888888889	0.05633966289687508
1.3111111111111111	0.056194799623354046
1.3333333333333335	0.05605325804305835
1.3555555555555556	0.05591616052352057
1.3777777777777778	0.05578438944541683
1.4000000000000001	0.05565862416576922
1.4222222222222223	0.055539371485496376
1.4444444444444444	0.05544135348073588
1.4666666666666668	0.05535456686384776
1.488888888888889	0.05527213099124468
1.511111111111111	0.055193202558975495
1.5333333333333334	0.0551170649967261
1.5555555555555556	0.055043111555203535
1.577777777777778	0.054970830360494265
1.6	0.05489979128236128
1.6222222222222222	0.05482963444985275
1.6444444444444446	0.05476006024599886
1.6666666666666667	0.05469082061907249
1.6888888888888889	0.054611265684990695
1.7111111111111112	0.054532425141660956
1.7333333333333334	0.05445445672047682
1.7555555555555555	0.05437749129848885
1.777777777777778	0.054301636450538045
1.8	0.05422697951361984
1.8222222222222222	0.05415359023876383
1.8444444444444446	0.05408152309255246
1.8666666666666667	0.05401081925978636
1.888888888888889	0.053941508390195944
1.9111111111111112	0.053873610125084945
1.9333333333333333	0.05380713543408694
1.9555555555555557	0.05374208778750163
1.9777777777777779	0.053678464185818675
2.	0.05361625606483251
2.022222222222222	0.05356200012759545
2.0444444444444447	0.05350878010794817
2.066666666666667	0.05345648557183522
2.088888888888889	0.05340501884337038
2.111111111111111	0.05335429365794483
2.1333333333333333	0.053304233948267034
2.1555555555555554	0.053254772751529705
2.177777777777778	0.05320585122667781
2.2	0.053157417771526765
2.2222222222222223	0.0531094272302632
2.2444444444444445	0.05306184018262845
2.2666666666666666	0.05301462230682269
2.288888888888889	0.05296774380885644
2.3111111111111113	0.052921178911734985
2.3333333333333335	0.05287490539847197
2.3555555555555556	0.05282890420348807
2.3777777777777778	0.05278315904747142
2.4	0.05273765611125323
2.4222222222222225	0.05269238374468757
2.4444444444444446	0.05264733220691727
2.466666666666667	0.052602493434773495
2.488888888888889	0.05255786083637965
2.511111111111111	0.05251158365566726
2.533333333333333	0.05246373630362055
2.555555555555556	0.05241620522257587
2.577777777777778	0.05236900726748432
2.6	0.05232215753912451
2.6222222222222222	0.05227566952487798
2.6444444444444444	0.05222955522801686
2.666666666666667	0.05218382528650281
2.688888888888889	0.052138489082215626
2.7111111111111112	0.05209355484142121
2.7333333333333334	0.05204902972724214
2.7555555555555555	0.05200491992479376
2.7777777777777777	0.05196123071961401
2.8000000000000003	0.0519179665699402
2.8222222222222224	0.05187513117334356
2.8444444444444446	0.05183272752819112
2.8666666666666667	0.05179075799034893
2.888888888888889	0.051749224325522
2.9111111111111114	0.05170812775757639
2.9333333333333336	0.05166746901316873
2.9555555555555557	0.051627248362976226
2.977777777777778	0.05158746565979855
3.	0.051548120373770726
3.022222222222222	0.05150921162492436
3.0444444444444447	0.05147073821329182
3.066666666666667	0.051432698646750735
3.088888888888889	0.051395091166780385
3.111111111111111	0.05135791377229052
3.1333333333333333	0.05132116424166667
3.155555555555556	0.05128484015317007
3.177777777777778	0.05124893890381764
3.2	0.05121345772684736
3.2222222222222223	0.05117839370788856
3.2444444444444445	0.051143743799918914
3.2666666666666666	0.05110950483711067
3.288888888888889	0.05107567354763731
3.3111111111111113	0.05104224656552538
3.3333333333333335	0.05100922044161579
3.3555555555555556	0.05097796124806037
3.3777777777777778	0.05094703931302279
3.4	0.05091644952241758
3.4222222222222225	0.05088618705530217
3.4444444444444446	0.05085624736125777
3.466666666666667	0.05082662613946878
3.488888888888889	0.05079731931937562
3.511111111111111	0.0507683230427894
3.5333333333333337	0.050739633647358943
3.555555555555556	0.05071124765130223
3.577777777777778	0.05068316173929664
3.6	0.05065537274945679
3.6222222222222222	0.05062787766131165
3.6444444444444444	0.05060067358470979
3.666666666666667	0.05057375774958677
3.688888888888889	0.050547127496527525
3.7111111111111112	0.05052078026806723
3.7333333333333334	0.05049471360067448
3.7555555555555555	0.0504689251173662
3.777777777777778	0.050443412520906845
3.8000000000000003	0.05041817358754967
3.8222222222222224	0.050393206161274996
3.8444444444444446	0.05036850814849472
3.8666666666666667	0.05034407751317958
3.888888888888889	0.05031991227238511
3.9111111111111114	0.05029601049214047
3.9333333333333336	0.05027237028367332
3.9555555555555557	0.050248989799947914
3.977777777777778	0.050225867232488876
4.	0.050203000808470094
4.022222222222222	0.05018038878804762
4.044444444444444	0.05015802946191991
4.066666666666666	0.05013592114909409
4.0888888888888895	0.050114062194844135
4.111111111111112	0.05009245096884586
4.133333333333334	0.05007108586347557
4.155555555555556	0.05004996529225635
4.177777777777778	0.05002908768844345
4.2	0.050008451503736395
4.222222222222222	0.049988055207107834
4.2444444444444445	0.049967897283738315
4.266666666666667	0.04994797623405127
4.288888888888889	0.04992829057283717
4.311111111111111	0.04990883882846052
4.333333333333334	0.04988961954214372
4.355555555555556	0.04987063126732127
4.377777777777778	0.04985187256905485
4.4	0.049833342023510765
4.4222222222222225	0.049815038217487236
4.444444444444445	0.049796959747994446
4.466666666666667	0.0497791052218746
4.488888888888889	0.049761473255467065
4.511111111111111	0.0497440624743087
4.533333333333333	0.04972687151286587
4.555555555555555	0.04970989901430139
4.577777777777778	0.04969314363026619
4.6000000000000005	0.04967660402071812
4.622222222222223	0.04966027885376108
4.644444444444445	0.04964416680550868
4.666666666666667	0.04962826655996301
4.688888888888889	0.04961257680891199
4.711111111111111	0.049597096251842214
4.733333333333333	0.04958182359586374
4.7555555555555555	0.04956675755564925
4.777777777777778	0.04955189685338086
4.8	0.04953724021871063
4.822222222222222	0.049522786388724836
4.844444444444445	0.04950853410792185
4.866666666666667	0.04949448212818915
4.888888888888889	0.04948062920879237
4.911111111111111	0.04946697411636664
4.933333333333334	0.04945351562491129
4.955555555555556	0.0494402525157916
4.977777777777778	0.04942718357773888
5.	0.04941430760685739
5.022222222222222	0.049400140066247225
5.044444444444444	0.049386176932974424
5.066666666666666	0.04937241746321398
5.0888888888888895	0.049358860890825355
5.111111111111112	0.049345506428792145
5.133333333333334	0.04933235327059074
5.155555555555556	0.04931940059149991
5.177777777777778	0.049306647549844415
5.2	0.0492940932881852
5.222222222222222	0.04928173693445127
5.2444444444444445	0.049269577603017436
5.266666666666667	0.049257614395737566
5.288888888888889	0.04924584640292044
5.311111111111111	0.04923427270426927
5.333333333333334	0.04922289236976877
5.355555555555556	0.04921170446053591
5.377777777777778	0.0492007080296287
5.4	0.049189902122814634
5.4222222222222225	0.04917928577930723
5.444444444444445	0.049168858032461446
5.466666666666667	0.04915861791044313
5.488888888888889	0.049148564436858624
5.511111111111111	0.04913869663135958
5.533333333333333	0.04912901351021734
5.555555555555555	0.04911951408686764
5.577777777777778	0.049110197372430074
5.6000000000000005	0.04910106237620406
5.622222222222223	0.0490921081061356
5.644444444444445	0.04908333356926567
5.666666666666667	0.04907473777215462
5.688888888888889	0.04906631972128409
5.711111111111111	0.04905807842344109
5.733333333333333	0.04905001288607968
5.7555555555555555	0.04904212211766821
5.777777777777778	0.04903440512801492
5.8	0.04902686092857882
5.822222222222223	0.049019488532763306
5.844444444444445	0.04901228695619592
5.866666666666667	0.0490052552169903
5.888888888888889	0.04899839233599882
5.911111111111111	0.04899169733704596
5.933333333333334	0.04898516924715304
5.955555555555556	0.048978807096749295
5.977777777777778	0.04897260991987116
6.	0.04896657675434855
6.022222222222222	0.04896070664198491
6.044444444444444	0.04895499862872109
6.066666666666667	0.04894945176479485
6.0888888888888895	0.04894406510488666
6.111111111111112	0.04893883770825866
6.133333333333334	0.04893376863888598
6.155555555555556	0.04892885696557597
6.177777777777778	0.048924101762085066
6.2	0.04891950210722314
6.222222222222222	0.04891505708495353
6.2444444444444445	0.04891076578448534
6.266666666666667	0.048906627300359384
6.288888888888889	0.04890264073252818
6.311111111111112	0.04889880518642938
6.333333333333334	0.0488951197730527
6.355555555555556	0.04889158360900474
6.377777777777778	0.04888819581656483
6.4	0.04888495552373751
6.4222222222222225	0.04888186186430049
6.444444444444445	0.04887891397784781
6.466666666666667	0.04887611100982932
6.488888888888889	0.048873452111584025
6.511111111111111	0.048870936440372506
6.533333333333333	0.04886856315940328
6.555555555555556	0.048866331437856014
6.577777777777778	0.04886424045090233
6.6000000000000005	0.04886228937972334
6.622222222222223	0.04886047741152154
6.644444444444445	0.04885880373953367
6.666666666666667	0.04885726756303812
6.688888888888889	0.048855868087360255
6.711111111111111	0.04885460452387631
6.733333333333333	0.048853476090011574
6.7555555555555555	0.048852482009242214
6.777777777777778	0.048851621511087816
6.8	0.048850893831108425
6.822222222222223	0.04885029821089416
6.844444444444445	0.048849833898056645
6.866666666666667	0.048849500146218416
6.888888888888889	0.048849296214996674
6.911111111111111	0.04884922136999181
6.933333333333334	0.04884927488276917
6.955555555555556	0.04884945603084129
6.977777777777778	0.04884976409764943
7.	0.04885019837254326
7.022222222222222	0.0488507581507588
7.044444444444444	0.048851442733396
7.066666666666667	0.048852251427394223
7.0888888888888895	0.04885318354550871
7.111111111111112	0.04885423840628395
7.133333333333334	0.04885541533402665
7.155555555555556	0.04885671365877987
7.177777777777778	0.04885813271629297
7.2	0.048859671847993266
7.222222222222222	0.048861330400956485
7.2444444444444445	0.04886310772787639
7.266666666666667	0.04886500318703298
7.288888888888889	0.04886701614226256
7.311111111111112	0.04886914596292449
7.333333333333334	0.04887139202386864
7.355555555555556	0.04887375370540273
7.377777777777778	0.0488762303932592
7.4	0.048878821478560625
7.4222222222222225	0.04888152635778718
7.444444444444445	0.04888434443273984
7.466666666666667	0.04888727511050787
7.488888888888889	0.04889031780343233
7.511111111111111	0.04889347192907179
7.533333333333333	0.04889673691016613
7.555555555555556	0.04890011217460156
7.577777777777778	0.048903597155375095
7.6000000000000005	0.04890719129055765
7.622222222222223	0.04891089402325801
7.644444444444445	0.04891470480158872
7.666666666666667	0.048918623078626176
7.688888888888889	0.04892264831237887
7.711111111111111	0.04892677996574682
7.733333333333333	0.048931017506487845
7.7555555555555555	0.048935360407180946
7.777777777777778	0.048939808145189105
7.800000000000001	0.04894436020262259
7.822222222222223	0.048949016066304994
7.844444444444445	0.048953775227733955
7.866666666666667	0.04895863718304709
7.888888888888889	0.04896360143298508
7.911111111111111	0.04896866748285507
7.933333333333334	0.04897383484249629
7.955555555555556	0.0489791030262423
7.977777777777778	0.048984471552886946
8.	0.04898993994564701
8.022222222222222	0.048995507732128483
8.044444444444444	0.04900117444428958
8.066666666666666	0.049006939618406964
8.088888888888889	0.04901280279503918
8.11111111111111	0.049018763518992724
8.133333333333333	0.04902482133928752
8.155555555555555	0.04903097580912075
8.177777777777779	0.04903722648583428
8.200000000000001	0.04904357293087946
8.222222222222223	0.04905001470978334
8.244444444444445	0.04905655139211463
8.266666666666667	0.04906318255144978
8.28888888888889	0.049069907765339635
8.311111111111112	0.04907672661527733
8.333333333333334	0.049083638686663024
8.355555555555556	0.04909064356877309
8.377777777777778	0.0490977408547261
8.4	0.04910493014145114
8.422222222222222	0.04911221102965481
8.444444444444445	0.04911958312379002
8.466666666666667	0.04912704603202461
8.488888888888889	0.04913459936620747
8.511111111111111	0.049142242741840654
8.533333333333333	0.04914997577804468
8.555555555555555	0.04915779809753112
8.577777777777778	0.049165709326569
8.6	0.049173709094955796
8.622222222222222	0.04918179703598778
8.644444444444444	0.049189972786429094
8.666666666666668	0.049198235986481514
8.68888888888889	0.04920658627975679
8.711111111111112	0.04921502331324578
8.733333333333334	0.04922354673728993
8.755555555555556	0.04923215620555357
8.777777777777779	0.049240851374992824
8.8	0.04924963190582976
8.822222222222223	0.04925849746152392
8.844444444444445	0.04926744770874291
8.866666666666667	0.049276482317336265
8.88888888888889	0.04928560096030796
8.911111111111111	0.049294803313788826
8.933333333333334	0.04930408905700965
8.955555555555556	0.04931345787227458
8.977777777777778	0.049322909444935635
9.	0.04933244346336428
9.022222222222222	0.04934205961892814
9.044444444444444	0.049351757605963685
9.066666666666666	0.049361537121749906
9.088888888888889	0.049371397866485596
9.11111111111111	0.04938133954326215
9.133333333333333	0.04939136185803952
9.155555555555557	0.0494014645196212
9.177777777777779	0.04941164723963089
9.200000000000001	0.049421909732486995
9.222222222222223	0.049432251715379766
9.244444444444445	0.0494426729082468
9.266666666666667	0.04945317303375038
9.28888888888889	0.04946375181725328
9.311111111111112	0.04947440898679626
9.333333333333334	0.049485144273075835
9.355555555555556	0.04949595740942022
9.377777777777778	0.049506848131767846
9.4	0.049517816178645896
9.422222222222222	0.04952886129114606
9.444444444444445	0.049539983212905286
9.466666666666667	0.04955118169008257
9.488888888888889	0.04956245647133845
9.511111111111111	0.049573807307813605
9.533333333333333	0.04958523395310732
9.555555555555555	0.04959673616325834
9.577777777777778	0.04960831369672246
9.6	0.04961996631435317
9.622222222222222	0.04963169377938127
9.644444444444444	0.049643495857395865
9.666666666666668	0.04965537231632282
9.68888888888889	0.049667322926406327
9.711111111111112	0.04967934746019024
9.733333333333334	0.04969144569249691
9.755555555555556	0.04970361740040997
9.777777777777779	0.04971586236325535
9.8	0.049728180362581115
9.822222222222223	0.04974057118214096
9.844444444444445	0.04975303460787543
9.866666666666667	0.04976557042789278
9.88888888888889	0.049778178432452705
9.911111111111111	0.049790858413947495
9.933333333333334	0.04980361016688463
9.955555555555556	0.04981643348787071
9.977777777777778	0.04982932817559225
10.	0.04984229403079995
