# Supplementary material for: Topological digestion drives time-varying rheology of entangled DNA fluids
Source: Nat Commun. 2022 Jul 28;13:4389. doi: 10.1038/s41467-022-31828-w (PMC9334285; doi:10.1038/s41467-022-31828-w)
Supplement: Supplementary file 3 — Source Data [file 41467_2022_31828_MOESM3_ESM.zip › SOURCE_DATA/DATA_FIG4/panel_d/Etac_Gamma_Interpo.120min.dat]

0.022222222222222223	0.0441346447550988
0.044444444444444446	0.0434125364696079
0.06666666666666667	0.04293358892323536
0.08888888888888889	0.044484543120562665
0.11111111111111112	0.04253045769019563
0.13333333333333333	0.04362090402890931
0.15555555555555556	0.042810901001858394
0.17777777777777778	0.044524184234612074
0.2	0.04401303528808921
0.22222222222222224	0.043616218222486895
0.24444444444444446	0.04397283573760717
0.26666666666666666	0.04475600428437618
0.2888888888888889	0.045725040465607256
0.3111111111111111	0.045380021581671016
0.33333333333333337	0.04451296087508839
0.35555555555555557	0.04416384701907333
0.37777777777777777	0.04414156420927958
0.4	0.04422740120718007
0.4222222222222222	0.044205000062504884
0.4444444444444445	0.044067353852431074
0.4666666666666667	0.0440004617621751
0.48888888888888893	0.04413951071680185
0.5111111111111112	0.04423348856947659
0.5333333333333333	0.04416714803101307
0.5555555555555556	0.0440183709744061
0.5777777777777778	0.04397832979624568
0.6	0.04397672121121785
0.6222222222222222	0.04396930044575063
0.6444444444444445	0.043885849303884374
0.6666666666666667	0.04377584869967988
0.6888888888888889	0.04366660853375716
0.7111111111111111	0.04355469166067702
0.7333333333333334	0.04342272094497043
0.7555555555555555	0.043311912742030514
0.7777777777777778	0.04325795226703043
0.8	0.04325480330777255
0.8222222222222223	0.043238596063434026
0.8444444444444444	0.043163897791049406
0.8666666666666667	0.04303900715118042
0.888888888888889	0.04291370883326014
0.9111111111111111	0.04280641851598718
0.9333333333333333	0.042757867844904006
0.9555555555555556	0.04272203705289246
0.9777777777777779	0.04269241637463345
1.	0.042664053282890246
1.0222222222222224	0.04261406667061706
1.0444444444444445	0.04256513096642693
1.0666666666666667	0.04251912628410865
1.088888888888889	0.04247742786204622
1.1111111111111112	0.042441004396867106
1.1333333333333333	0.04243016074881358
1.1555555555555557	0.04242098893257066
1.1777777777777778	0.042411057620210975
1.2	0.04239851875946192
1.2222222222222223	0.04238199460796282
1.2444444444444445	0.04236048230546033
1.2666666666666666	0.042319485257743816
1.288888888888889	0.04226992955017062
1.3111111111111111	0.042217901086057025
1.3333333333333335	0.04216450397673512
1.3555555555555556	0.04211065015024041
1.3777777777777778	0.042057090409550975
1.4000000000000001	0.04200443988573805
1.4222222222222223	0.04195319907217158
1.4444444444444444	0.041909779059275405
1.4666666666666668	0.04187025028105103
1.488888888888889	0.04183193810540206
1.511111111111111	0.04179465970767074
1.5333333333333334	0.041758259849063034
1.5555555555555556	0.04172260699077918
1.577777777777778	0.041687589941881556
1.6	0.04165311496951808
1.6222222222222222	0.04161910330903696
1.6444444444444446	0.041585489019541275
1.6666666666666667	0.04155221713755848
1.6888888888888889	0.04151561714038708
1.7111111111111112	0.04147952586629912
1.7333333333333334	0.04144401625860717
1.7555555555555555	0.041409148744434646
1.777777777777778	0.04137497285129643
1.8	0.04134152861301398
1.8222222222222222	0.041308847794820115
1.8444444444444446	0.04127695496281201
1.8666666666666667	0.041245868419029025
1.888888888888889	0.041215601020204065
1.9111111111111112	0.04118616089557635
1.9333333333333333	0.04115755207689154
1.9555555555555557	0.04112977505185667
1.9777777777777779	0.041102827250728724
2.	0.04107670347437855
2.022222222222222	0.041053591686300524
2.0444444444444447	0.041031190275332426
2.066666666666667	0.04100945679382188
2.088888888888889	0.04098835207429024
2.111111111111111	0.040967839947641686
2.1333333333333333	0.04094788698738108
2.1555555555555554	0.04092846227730553
2.177777777777778	0.04090953720037876
2.2	0.040891085246750315
2.2222222222222223	0.040873081839069327
2.2444444444444445	0.040855504173441
2.2666666666666666	0.04083833107453195
2.288888888888889	0.040821542863488325
2.3111111111111113	0.040805121237452974
2.3333333333333335	0.040789049159599945
2.3555555555555556	0.04077331075870436
2.3777777777777778	0.04075789123736511
2.4	0.04074277678808024
2.4222222222222225	0.04072795451646182
2.4444444444444446	0.04071341237093693
2.466666666666667	0.04069913907834632
2.488888888888889	0.04068512408491591
2.511111111111111	0.04067148304685557
2.533333333333333	0.04065819302594653
2.555555555555556	0.04064511434419698
2.577777777777778	0.040632238057936094
2.6	0.04061955600190467
2.6222222222222222	0.04060706072055116
2.6444444444444444	0.04059474540533125
2.666666666666667	0.04058260383748077
2.688888888888889	0.040570630335784716
2.7111111111111112	0.04055881970890059
2.7333333333333334	0.04054716721183838
2.7555555555555555	0.04053566850623275
2.7777777777777777	0.040524319624075975
2.8000000000000003	0.0405131169346092
2.8222222222222224	0.04050205711409631
2.8444444444444446	0.04049113711822762
2.8666666666666667	0.040480354156928806
2.888888888888889	0.04046970567135955
2.9111111111111114	0.04045918931291835
2.9333333333333336	0.04044880292407518
2.9555555555555557	0.04043854452087473
2.977777777777778	0.04042841227696689
3.	0.04041840450903215
3.022222222222222	0.04040851966347867
3.0444444444444447	0.0403987563043081
3.066666666666667	0.040389113102040616
3.088888888888889	0.040379588823616995
3.111111111111111	0.04037018232318522
3.1333333333333333	0.040360892533705256
3.155555555555556	0.04035171845929188
3.177777777777778	0.04034265916823788
3.2	0.040333713786660674
3.2222222222222223	0.040324881492713606
3.2444444444444445	0.040316161511317915
3.2666666666666666	0.040307553109369405
3.288888888888889	0.04029905559137821
3.3111111111111113	0.04029066829550526
3.3333333333333335	0.04028239058996332
3.3555555555555556	0.04027410700866033
3.3777777777777778	0.040265919300094266
3.4	0.04025782753142717
3.4222222222222225	0.04024983181850444
3.4444444444444446	0.040241932318985034
3.466666666666667	0.04023412922609692
3.488888888888889	0.04022642276296484
3.511111111111111	0.04021881317746453
3.5333333333333337	0.040211300737566034
3.555555555555556	0.0402038857271185
3.577777777777778	0.04019656844204693
3.6	0.04018934918692344
3.6222222222222222	0.040182228271883
3.6444444444444444	0.04017520600985759
3.666666666666667	0.04016828271409604
3.688888888888889	0.0401614586959551
3.7111111111111112	0.040154734262927844
3.7333333333333334	0.04014810971689976
3.7555555555555555	0.04014158535260535
3.777777777777778	0.04013516145627189
3.8000000000000003	0.04012883830443338
3.8222222222222224	0.040122616162898514
3.8444444444444446	0.040116495285862336
3.8666666666666667	0.04011047591514454
3.888888888888889	0.0401045582795456
3.9111111111111114	0.04009874259431103
3.9333333333333336	0.04009302906069028
3.9555555555555557	0.04008741786558528
3.977777777777778	0.04008190918127707
4.	0.04007650316522576
4.022222222222222	0.04007119995993461
4.044444444444444	0.040065999692872216
4.066666666666666	0.04006090247644871
4.0888888888888895	0.04005590840803758
4.111111111111112	0.04005101757004132
4.133333333333334	0.040046230029992906
4.155555555555556	0.040041545840692805
4.177777777777778	0.040036965040374746
4.2	0.04003248765289725
4.222222222222222	0.04002811368795877
4.2444444444444445	0.040023843141333566
4.266666666666667	0.04001967599512433
4.288888888888889	0.04001561221802888
4.311111111111111	0.04001165176562249
4.333333333333334	0.04000779458064752
4.355555555555556	0.04000404059331516
4.377777777777778	0.040000389721612774
4.4	0.03999684187161636
4.4222222222222225	0.039993396937810094
4.444444444444445	0.03999005480340633
4.466666666666667	0.039986815340669175
4.488888888888889	0.03998367841123818
4.511111111111111	0.03998064386645351
4.533333333333333	0.039977711547679116
4.555555555555555	0.039974881286624804
4.577777777777778	0.039972152905666816
4.6000000000000005	0.03996952621816534
4.622222222222223	0.03996700102877841
4.644444444444445	0.03996457713377406
4.666666666666667	0.03996225432133465
4.688888888888889	0.03996003237186212
4.711111111111111	0.0399579110582734
4.733333333333333	0.03995589014629447
4.7555555555555555	0.039953969394747435
4.777777777777778	0.03995214855583345
4.8	0.03995042737540809
4.822222222222222	0.03994880559325444
4.844444444444445	0.03994728294334633
4.866666666666667	0.03994585915410983
4.888888888888889	0.03994453394867551
4.911111111111111	0.039943307045126636
4.933333333333334	0.0399421781567416
4.955555555555556	0.039941146992228733
4.977777777777778	0.039940213255957265
5.	0.03993937664818036
5.022222222222222	0.03993788312222283
5.044444444444444	0.03993649285626
5.066666666666666	0.03993520577291451
5.0888888888888895	0.03993402177624881
5.111111111111112	0.039932940752675346
5.133333333333334	0.039931962571829765
5.155555555555556	0.039931087087405406
5.177777777777778	0.03993031413795425
5.2	0.03992964354765433
5.222222222222222	0.039929075127042794
5.2444444444444445	0.039928608673721874
5.266666666666667	0.0399282439730313
5.288888888888889	0.039927980798695466
5.311111111111111	0.03992781891344184
5.333333333333334	0.039927758069594206
5.355555555555556	0.03992779800964175
5.377777777777778	0.03992793846678141
5.4	0.03992817916544164
5.4222222222222225	0.039928519821780584
5.444444444444445	0.03992896014416562
5.466666666666667	0.03992949983363201
5.488888888888889	0.03993013858432202
5.511111111111111	0.039930876083905664
5.533333333333333	0.039931712013985446
5.555555555555555	0.03993264605048039
5.577777777777778	0.03993367786399847
5.6000000000000005	0.03993480712018881
5.622222222222223	0.03993603348008361
5.644444444444445	0.039937356600420686
5.666666666666667	0.0399387761339573
5.688888888888889	0.03994029172976616
5.711111111111111	0.03994190303352305
5.733333333333333	0.0399436096877782
5.7555555555555555	0.03994541133221994
5.777777777777778	0.03994730760392319
5.8	0.03994929813759117
5.822222222222223	0.039951382565783566
5.844444444444445	0.03995356051913701
5.866666666666667	0.03995583162657395
5.888888888888889	0.03995819551550563
5.911111111111111	0.03996065181202258
5.933333333333334	0.0399632001410797
5.955555555555556	0.03996584012667078
5.977777777777778	0.03996857139199856
6.	0.03997139355963365
6.022222222222222	0.03997430625166881
6.044444444444444	0.03997730908986588
6.066666666666667	0.039980401695796024
6.0888888888888895	0.039983583690973094
6.111111111111112	0.03998685469698145
6.133333333333334	0.0399902143355983
6.155555555555556	0.039993662228910626
6.177777777777778	0.039997197999425534
6.2	0.04000082127017563
6.222222222222222	0.040004531664822075
6.2444444444444445	0.04000832880774851
6.266666666666667	0.04001221232415433
6.288888888888889	0.040016181840141225
6.311111111111112	0.040020236982797226
6.333333333333334	0.040024377380273944
6.355555555555556	0.04002860266186476
6.377777777777778	0.0400329124580731
6.4	0.0400373064006829
6.4222222222222225	0.04004178412282158
6.444444444444445	0.0400463452590229
6.466666666666667	0.04005098944528255
6.488888888888889	0.040055716319115524
6.511111111111111	0.0400605255196076
6.533333333333333	0.040065416687464314
6.555555555555556	0.04007038946505722
6.577777777777778	0.04007544349646967
6.6000000000000005	0.04008057842753597
6.622222222222223	0.04008579390588301
6.644444444444445	0.04009108958096572
6.666666666666667	0.04009646510410237
6.688888888888889	0.04010192012850707
6.711111111111111	0.04010745430932043
6.733333333333333	0.04011306730363888
6.7555555555555555	0.0401187587705406
6.777777777777778	0.04012452837111087
6.8	0.04013037576846593
6.822222222222223	0.040136300627774874
6.844444444444445	0.040142302616278276
6.866666666666667	0.04014838140330908
6.888888888888889	0.040154536660308104
6.911111111111111	0.04016076806084081
6.933333333333334	0.04016707528061153
6.955555555555556	0.0401734579974764
6.977777777777778	0.04017991589145643
7.	0.04018644864474664
7.022222222222222	0.04019305594172765
7.044444444444444	0.040199737468973186
7.066666666666667	0.040206492915257956
7.0888888888888895	0.040213321971564533
7.111111111111112	0.04022022433108876
7.133333333333334	0.04022719968924563
7.155555555555556	0.04023424774367067
7.177777777777778	0.04024136819422633
7.2	0.04024856074300209
7.222222222222222	0.04025582509431657
7.2444444444444445	0.04026316095471857
7.266666666666667	0.0402705680329879
7.288888888888889	0.040278046040133055
7.311111111111112	0.04028559468939214
7.333333333333334	0.04029321369622959
7.355555555555556	0.0403009027783352
7.377777777777778	0.04030866165562025
7.4	0.04031649005021444
7.4222222222222225	0.04032438768646209
7.444444444444445	0.04033235429091842
7.466666666666667	0.04034038959234373
7.488888888888889	0.04034849332169821
7.511111111111111	0.04035666521213735
7.533333333333333	0.04036490499900519
7.555555555555556	0.040373212419828074
7.577777777777778	0.04038158721430766
7.6000000000000005	0.040390029124314414
7.622222222222223	0.04039853789387921
7.644444444444445	0.040407113269187396
7.666666666666667	0.040415754998568934
7.688888888888889	0.040424462832491306
7.711111111111111	0.0404332365235503
7.733333333333333	0.04044207582646232
7.7555555555555555	0.04045098049805435
7.777777777777778	0.040459950297254785
7.800000000000001	0.04046898498508523
7.822222222222223	0.04047808432464967
7.844444444444445	0.040487248081125166
7.866666666666667	0.04049647602175243
7.888888888888889	0.040505767915824664
7.911111111111111	0.04051512353467819
7.933333333333334	0.04052454265168184
7.955555555555556	0.04053402504222702
7.977777777777778	0.04054357048371555
8.	0.04055317875555104
8.022222222222222	0.040562849639126146
8.044444444444444	0.04057258291781325
8.066666666666666	0.04058237837695246
8.088888888888889	0.04059223580384072
8.11111111111111	0.040602154987720976
8.133333333333333	0.040612135719770875
8.155555555555555	0.040622177793091074
8.177777777777779	0.04063228100269466
8.200000000000001	0.040642445145495545
8.222222222222223	0.04065267002029622
8.244444444444445	0.04066295542777772
8.266666666666667	0.04067330117048749
8.28888888888889	0.04068370705282742
8.311111111111112	0.04069417288104326
8.333333333333334	0.040704698463212494
8.355555555555556	0.040715283609233224
8.377777777777778	0.040725928130812244
8.4	0.04073663184145345
8.422222222222222	0.040747394556447034
8.444444444444445	0.04075821609285706
8.466666666666667	0.04076909626951091
8.488888888888889	0.04078003490698689
8.511111111111111	0.0407910318276028
8.533333333333333	0.04080208685540541
8.555555555555555	0.04081319981615807
8.577777777777778	0.04082437053732943
8.6	0.04083559884808294
8.622222222222222	0.04084688457926438
8.644444444444444	0.04085822756339039
8.666666666666668	0.04086962763463916
8.68888888888889	0.040881084628836085
8.711111111111112	0.040892598383445944
8.733333333333334	0.040904168737558935
8.755555555555556	0.040915795531880794
8.777777777777779	0.04092747860872233
8.8	0.04093921781198694
8.822222222222223	0.040951012987160466
8.844444444444445	0.04096286398130039
8.866666666666667	0.04097477064302485
8.88888888888889	0.0409867328225013
8.911111111111111	0.040998750371436445
8.933333333333334	0.04101082314306506
8.955555555555556	0.04102295099213976
8.977777777777778	0.04103513377492014
9.	0.041047371349161844
9.022222222222222	0.041059663574106876
9.044444444444444	0.04107201031047298
9.066666666666666	0.04108441142044278
9.088888888888889	0.04109686676765402
9.11111111111111	0.04110937621718902
9.133333333333333	0.04112193963556499
9.155555555555557	0.041134556890722825
9.177777777777779	0.04114722785201904
9.200000000000001	0.04115995239021388
9.222222222222223	0.041172730377461705
9.244444444444445	0.041185561687303
9.266666666666667	0.04119844619465193
9.28888888888889	0.041211383775788354
9.311111111111112	0.04122437430834846
9.333333333333334	0.04123741767131345
9.355555555555556	0.041250513745002035
9.377777777777778	0.04126366241105953
9.4	0.04127686355244946
9.422222222222222	0.04129011705344385
9.444444444444445	0.041303422799614166
9.466666666666667	0.041316780677821914
9.488888888888889	0.04133019057620956
9.511111111111111	0.0413436523841923
9.533333333333333	0.04135716599244824
9.555555555555555	0.04137073129290964
9.577777777777778	0.0413843481787549
9.6	0.04139801654439851
9.622222222222222	0.041411736285484
9.644444444444444	0.0414255072988736
9.666666666666668	0.04143932948264131
9.68888888888889	0.04145320273606363
9.711111111111112	0.0414671269596113
9.733333333333334	0.041481102054940766
9.755555555555556	0.04149512792488689
9.777777777777779	0.04150920447345361
9.8	0.04152333160580627
9.822222222222223	0.04153750922826421
9.844444444444445	0.04155173724829146
9.866666666666667	0.041566015574490564
9.88888888888889	0.04158034411659287
9.911111111111111	0.041594722785452704
9.933333333333334	0.04160915149303822
9.955555555555556	0.04162363015242443
9.977777777777778	0.04163815867778514
10.	0.041652736984386526
