# Supplementary material for: Topological digestion drives time-varying rheology of entangled DNA fluids
Source: Nat Commun. 2022 Jul 28;13:4389. doi: 10.1038/s41467-022-31828-w (PMC9334285; doi:10.1038/s41467-022-31828-w)
Supplement: Supplementary file 3 — Source Data [file 41467_2022_31828_MOESM3_ESM.zip › SOURCE_DATA/DATA_FIG4/panel_d/Etac_Gamma_Interpo.45min.dat]

0.022222222222222223	0.08767755807222921
0.044444444444444446	0.07940948047907166
0.06666666666666667	0.08001812736483553
0.08888888888888889	0.08159168301011704
0.11111111111111112	0.0853909388692491
0.13333333333333333	0.08295610777041576
0.15555555555555556	0.08430073055202565
0.17777777777777778	0.08439996271618189
0.2	0.08397784272394934
0.22222222222222224	0.08340048048666052
0.24444444444444446	0.08299159704537104
0.26666666666666666	0.08167065659627773
0.2888888888888889	0.0809001493233469
0.3111111111111111	0.08092781179382527
0.33333333333333337	0.08070614317720443
0.35555555555555557	0.08008892453906187
0.37777777777777777	0.07926920828999154
0.4	0.07883051838475919
0.4222222222222222	0.07830673827951766
0.4444444444444445	0.07767170677994677
0.4666666666666667	0.07719852941364409
0.48888888888888893	0.07708231770253463
0.5111111111111112	0.07692056738722163
0.5333333333333333	0.0765631138141581
0.5555555555555556	0.07613357368256449
0.5777777777777778	0.0757131367150705
0.6	0.07524908427531823
0.6222222222222222	0.0748514656277062
0.6444444444444445	0.07479702863995454
0.6666666666666667	0.07482790195461618
0.6888888888888889	0.0747081827926367
0.7111111111111111	0.07452799857333789
0.7333333333333334	0.07427798550952812
0.7555555555555555	0.07402350658863935
0.7777777777777778	0.0738154645330228
0.8	0.07365138722031168
0.8222222222222223	0.07346185799603266
0.8444444444444444	0.07318985968070767
0.8666666666666667	0.0728566927172847
0.888888888888889	0.07254261062484728
0.9111111111111111	0.0722843908035424
0.9333333333333333	0.07219005055024191
0.9555555555555556	0.07210293379532741
0.9777777777777779	0.07199689210628223
1.	0.07185478042866521
1.0222222222222224	0.07155688887975457
1.0444444444444445	0.07123991706231765
1.0666666666666667	0.07092007632549771
1.088888888888889	0.0706100751492808
1.1111111111111112	0.07031982652551597
1.1333333333333333	0.07011799237014729
1.1555555555555557	0.06993511435601037
1.1777777777777778	0.0697664742936184
1.2	0.06960820372124038
1.2222222222222223	0.06945715569539386
1.2444444444444445	0.06931078983701612
1.2666666666666666	0.06915809349449627
1.288888888888889	0.06900490217039718
1.3111111111111111	0.06885411273027367
1.3333333333333335	0.06870555551580555
1.3555555555555556	0.06855908551426944
1.3777777777777778	0.06841457836674814
1.4000000000000001	0.06827192703319654
1.4222222222222223	0.06813103900497379
1.4444444444444444	0.06799083757894737
1.4666666666666668	0.06785197043578325
1.488888888888889	0.06771486027904608
1.511111111111111	0.06757951030917836
1.5333333333333334	0.06744591606373293
1.5555555555555556	0.0673140667268947
1.577777777777778	0.06718394624224361
1.6	0.06705553425881315
1.6222222222222222	0.06692880693563341
1.6444444444444446	0.06680373762596592
1.6666666666666667	0.06668029745907356
1.6888888888888889	0.06656245766447354
1.7111111111111112	0.06644581865744296
1.7333333333333334	0.06633024550970533
1.7555555555555555	0.06621562783606225
1.777777777777778	0.06610187609433016
1.8	0.06598891838308386
1.8222222222222222	0.06587669767724648
1.8444444444444446	0.06576516944740281
1.8666666666666667	0.06565429961432047
1.888888888888889	0.06554406279549999
1.9111111111111112	0.06543444080550574
1.9333333333333333	0.06532542137634843
1.9555555555555557	0.06521699706828342
1.9777777777777779	0.06510916434505731
2.	0.06500192279093057
2.022222222222222	0.06488963251686673
2.0444444444444447	0.0647782357624742
2.066666666666667	0.06466781145286304
2.088888888888889	0.06455842705018185
2.111111111111111	0.06445013984096908
2.1333333333333333	0.06434299807354647
2.1555555555555554	0.06423704196470807
2.177777777777778	0.06413230459221193
2.2	0.06402881268727809
2.2222222222222223	0.06392658733933544
2.2444444444444445	0.06382564462359899
2.2666666666666666	0.0637259961606489
2.288888888888889	0.06362764961596235
2.3111111111111113	0.06353060914633034
2.3333333333333335	0.06343487579919933
2.3555555555555556	0.06334044787021859
2.3777777777777778	0.06324732122362753
2.4	0.06315548957953299
2.4222222222222225	0.06306494477166588
2.4444444444444446	0.06297567697875774
2.466666666666667	0.06288767493232568
2.488888888888889	0.06280092610333116
2.511111111111111	0.06271718834576184
2.533333333333333	0.0626363465482774
2.555555555555556	0.06255656387712295
2.577777777777778	0.062477807200683334
2.6	0.062400045607429684
2.6222222222222222	0.062323250220865156
2.6444444444444444	0.06224739403038517
2.666666666666667	0.06217245173671122
2.688888888888889	0.06209839961067038
2.7111111111111112	0.06202521536418159
2.7333333333333334	0.06195287803239975
2.7555555555555555	0.06188136786606396
2.7777777777777777	0.06181066623316223
2.8000000000000003	0.061740755529109695
2.8222222222222224	0.061671619094694395
2.8444444444444446	0.06160324114111961
2.8666666666666667	0.06153560668151802
2.888888888888889	0.06146870146837521
2.9111111111111114	0.06140251193634048
2.9333333333333336	0.06133702514995918
2.9555555555555557	0.06127222875588797
2.977777777777778	0.06120811093920334
3.	0.06114466038344653
3.022222222222222	0.061081866234067805
3.0444444444444447	0.06101971806498371
3.066666666666667	0.0609582058479664
3.088888888888889	0.06089731992461675
3.111111111111111	0.06083705098069945
3.1333333333333333	0.06077739002263133
3.155555555555556	0.06071832835593171
3.177777777777778	0.06065985756546594
3.2	0.060601969497329766
3.2222222222222223	0.060544656242221606
3.2444444444444445	0.060487910120183175
3.2666666666666666	0.0604317236665825
3.288888888888889	0.060376089619238654
3.3111111111111113	0.06032100090657954
3.3333333333333335	0.06026645063675411
3.3555555555555556	0.06021113215834434
3.3777777777777778	0.060156329707788
3.4	0.060102040276191794
3.4222222222222225	0.06004826087988945
3.4444444444444446	0.05999498855460335
3.466666666666667	0.059942220350379084
3.488888888888889	0.05988995332722252
3.511111111111111	0.05983818455136813
3.5333333333333337	0.0597869110921095
3.555555555555556	0.05973613001914451
3.577777777777778	0.05968583840037065
3.6	0.05963603330009413
3.6222222222222222	0.059586711777595086
3.6444444444444444	0.059537870886024226
3.666666666666667	0.059489507671581385
3.688888888888889	0.05944161917294964
3.7111111111111112	0.05939420242095669
3.7333333333333334	0.0593472544384276
3.7555555555555555	0.059300772240215245
3.777777777777778	0.05925475283338065
3.8000000000000003	0.05920919321749897
3.8222222222222224	0.05916409038508275
3.8444444444444446	0.05911944132209831
3.8666666666666667	0.05907524300856573
3.888888888888889	0.05903149241922066
3.9111111111111114	0.05898818652423973
3.9333333333333336	0.05894532229000731
3.9555555555555557	0.058902896679917154
3.977777777777778	0.058860906655204444
4.	0.058819349175796426
4.022222222222222	0.058778221201176456
4.044444444444444	0.05873751969125327
4.066666666666666	0.05869724160723888
4.0888888888888895	0.058657383912515064
4.111111111111112	0.05861794357350118
4.133333333333334	0.058578917560508516
4.155555555555556	0.05854030284858155
4.177777777777778	0.058502096418325406
4.2	0.05846429525671499
4.222222222222222	0.058426896357883944
4.2444444444444445	0.058389896723893255
4.266666666666667	0.05835329336547664
4.288888888888889	0.05831708330276376
4.311111111111111	0.058281263565977806
4.333333333333334	0.05824583119611041
4.355555555555556	0.05821078324556699
4.377777777777778	0.058176116778790726
4.4	0.058141828872859486
4.4222222222222225	0.05810791661805473
4.444444444444445	0.058074377118408814
4.466666666666667	0.05804120749222238
4.488888888888889	0.05800840487255801
4.511111111111111	0.05797596640771099
4.533333333333333	0.057943889261652066
4.555555555555555	0.057912170614446624
4.577777777777778	0.05788080766265289
4.6000000000000005	0.05784979761969293
4.622222222222223	0.05781913771620394
4.644444444444445	0.05778882520036431
4.666666666666667	0.05775885733820266
4.688888888888889	0.05772923141388122
4.711111111111111	0.05769994472996019
4.733333333333333	0.057670994607645354
4.7555555555555555	0.05764237838701184
4.777777777777778	0.057614093427213096
4.8	0.057586137106670175
4.822222222222222	0.057558506823242636
4.844444444444445	0.05753119999438766
4.866666666666667	0.05750421405729655
4.888888888888889	0.057477546469021076
4.911111111111111	0.057451194706581735
4.933333333333334	0.05742515626706382
4.955555555555556	0.05739942866769876
4.977777777777778	0.05737400944593337
5.	0.05734889615948422
5.022222222222222	0.05732272594726199
5.044444444444444	0.05729686965280017
5.066666666666666	0.05727132529335454
5.0888888888888895	0.05724609087940219
5.111111111111112	0.05722116441594522
5.133333333333334	0.05719654390374607
5.155555555555556	0.057172227340490184
5.177777777777778	0.057148212721890884
5.2	0.05712449804272527
5.222222222222222	0.05710108129781892
5.2444444444444445	0.057077960482971264
5.266666666666667	0.057055133595831004
5.288888888888889	0.057032598636718466
5.311111111111111	0.0570103536094034
5.333333333333334	0.05698839652183699
5.355555555555556	0.056966725386839195
5.377777777777778	0.05694533822274741
5.4	0.05692423305402635
5.4222222222222225	0.05690340791183772
5.444444444444445	0.056882860834580766
5.466666666666667	0.056862589868393286
5.488888888888889	0.056842593067624674
5.511111111111111	0.056822868495278796
5.533333333333333	0.056803414223425795
5.555555555555555	0.05678422833358968
5.577777777777778	0.05676530891710753
5.6000000000000005	0.05674665407546513
5.622222222222223	0.056728261920610555
5.644444444444445	0.05671013057524299
5.666666666666667	0.056692258173081385
5.688888888888889	0.05667464285911511
5.711111111111111	0.05665728278983178
5.733333333333333	0.05664017613343061
5.7555555555555555	0.05662332107001539
5.777777777777778	0.056606715791774495
5.8	0.05659035850314186
5.822222222222223	0.05657424742094575
5.844444444444445	0.05655838077454319
5.866666666666667	0.056542756805938996
5.888888888888889	0.05652737376989645
5.911111111111111	0.056512229934030336
5.933333333333334	0.05649732357889532
5.955555555555556	0.05648265299805592
5.977777777777778	0.05646821649815512
6.	0.0564540123989635
6.022222222222222	0.05644003903342882
6.044444444444444	0.05642629474770912
6.066666666666667	0.05641277790120335
6.0888888888888895	0.05639948686656963
6.111111111111112	0.05638642002973989
6.133333333333334	0.05637357578992508
6.155555555555556	0.05636095255961554
6.177777777777778	0.056348548764572584
6.2	0.05633636284381776
6.222222222222222	0.0563243932496145
6.2444444444444445	0.0563126384474427
6.266666666666667	0.05630109691597351
6.288888888888889	0.05628976714703355
6.311111111111112	0.05627864764556975
6.333333333333334	0.056267736929605516
6.355555555555556	0.05625703353019825
6.377777777777778	0.05624653599138811
6.4	0.05623624287014531
6.4222222222222225	0.05622615273631729
6.444444444444445	0.05621626417256662
6.466666666666667	0.05620657577431162
6.488888888888889	0.05619708614966181
6.511111111111111	0.0561877939193504
6.533333333333333	0.05617869771666678
6.555555555555556	0.0561697961873845
6.577777777777778	0.056161087989688815
6.6000000000000005	0.05615257179410125
6.622222222222223	0.05614424628340418
6.644444444444445	0.056136110152561085
6.666666666666667	0.056128162108637324
6.688888888888889	0.056120400870720295
6.711111111111111	0.056112825169837365
6.733333333333333	0.05610543374887004
6.7555555555555555	0.05609822536247204
6.777777777777778	0.05609119877698384
6.8	0.05608435277034635
6.822222222222223	0.0560776861320124
6.844444444444445	0.056071197662862775
6.866666666666667	0.056064886175114875
6.888888888888889	0.05605875049223631
6.911111111111111	0.056052789448854376
6.933333333333334	0.05604700189066791
6.955555555555556	0.05604138667435652
6.977777777777778	0.05603594266749158
7.	0.056030668748446213
7.022222222222222	0.05602556380630345
7.044444444444444	0.05602062674076854
7.066666666666667	0.05601585646207597
7.0888888888888895	0.056011251890901004
7.111111111111112	0.05600681195826707
7.133333333333334	0.05600253560545944
7.155555555555556	0.05599842178393082
7.177777777777778	0.05599446945521423
7.2	0.05599067759083336
7.222222222222222	0.055987045172210356
7.2444444444444445	0.05598357119058019
7.266666666666667	0.0559802546468994
7.288888888888889	0.055977094551758234
7.311111111111112	0.05597408992529352
7.333333333333334	0.055971239797098254
7.355555555555556	0.055968543206137145
7.377777777777778	0.05596599920065674
7.4	0.05596360683810152
7.4222222222222225	0.05596136518502586
7.444444444444445	0.05595927331700933
7.466666666666667	0.0559573303185716
7.488888888888889	0.05595553528308707
7.511111111111111	0.055953887312701345
7.533333333333333	0.055952385518248014
7.555555555555556	0.055951029019164496
7.577777777777778	0.05594981694341023
7.6000000000000005	0.055948748427385245
7.622222222222223	0.05594782261584853
7.644444444444445	0.05594703866183673
7.666666666666667	0.055946395726584136
7.688888888888889	0.05594589297944424
7.711111111111111	0.05594552959780977
7.733333333333333	0.055945304767033854
7.7555555555555555	0.05594521768035481
7.777777777777778	0.05594526753881578
7.800000000000001	0.05594545355119086
7.822222222222223	0.055945774933908225
7.844444444444445	0.05594623091097481
7.866666666666667	0.05594682071390289
7.888888888888889	0.05594754358163463
7.911111111111111	0.055948398760469586
7.933333333333334	0.05594938550399319
7.955555555555556	0.05595050307300297
7.977777777777778	0.05595175073543859
8.	0.05595312776630999
8.022222222222222	0.05595463344762903
8.044444444444444	0.05595626706833838
8.066666666666666	0.05595802792424451
8.088888888888889	0.05595991531794788
8.11111111111111	0.05596192855877681
8.133333333333333	0.0559640669627205
8.155555555555555	0.055966329852362225
8.177777777777779	0.05596871655681469
8.200000000000001	0.05597122641165461
8.222222222222223	0.055973858758858054
8.244444444444445	0.05597661294673852
8.266666666666667	0.05597948832988187
8.28888888888889	0.05598248426908537
8.311111111111112	0.05598560013129564
8.333333333333334	0.05598883528954678
8.355555555555556	0.05599218912290164
8.377777777777778	0.05599566101638984
8.4	0.05599925036094988
8.422222222222222	0.05600295655337023
8.444444444444445	0.056006778996230265
8.466666666666667	0.05601071709784525
8.488888888888889	0.05601477027220633
8.511111111111111	0.05601893793892645
8.533333333333333	0.05602321952318323
8.555555555555555	0.05602761445566578
8.577777777777778	0.05603212217251795
8.6	0.056036742115285636
8.622222222222222	0.05604147373086284
8.644444444444444	0.056046316471438866
8.666666666666668	0.05605126979444699
8.68888888888889	0.05605633316251144
8.711111111111112	0.05606150604339657
8.733333333333334	0.056066787909955784
8.755555555555556	0.05607217824008319
8.777777777777779	0.05607767651666218
8.8	0.05608328222751638
8.822222222222223	0.056088994865363284
8.844444444444445	0.05609481392776358
8.866666666666667	0.056100738917074594
8.88888888888889	0.056106769340404976
8.911111111111111	0.056112904709565516
8.933333333333334	0.05611914454102469
8.955555555555556	0.0561254883558642
8.977777777777778	0.05613193567973087
9.	0.0561384860427961
9.022222222222222	0.0561451389797083
9.044444444444444	0.05615189402955193
9.066666666666666	0.05615875073580319
9.088888888888889	0.056165708646287664
9.11111111111111	0.05617276731313883
9.133333333333333	0.05617992629275494
9.155555555555557	0.05618718514575968
9.177777777777779	0.05619454343695932
9.200000000000001	0.05620200073530577
9.222222222222223	0.05620955661385217
9.244444444444445	0.056217210649717096
9.266666666666667	0.05622496242404413
9.28888888888889	0.05623281152196372
9.311111111111112	0.056240757532554614
9.333333333333334	0.05624880004880636
9.355555555555556	0.05625693866758233
9.377777777777778	0.05626517298958194
9.4	0.056273502619305346
9.422222222222222	0.056281927165016045
9.444444444444445	0.05629044623870707
9.466666666666667	0.05629905945606335
9.488888888888889	0.05630776643642847
9.511111111111111	0.056316566802769474
9.533333333333333	0.056325460181643666
9.555555555555555	0.05633444620316304
9.577777777777778	0.056343524500962805
9.6	0.056352694712166695
9.622222222222222	0.056361956477356215
9.644444444444444	0.05637130944053613
9.666666666666668	0.05638075324910469
9.68888888888889	0.056390287553820036
9.711111111111112	0.05639991200877059
9.733333333333334	0.05640962627134315
9.755555555555556	0.0564194300021931
9.777777777777779	0.056429322865213176
9.8	0.05643930452750487
9.822222222222223	0.05644937465934747
9.844444444444445	0.05645953293417003
9.866666666666667	0.056469779028521634
9.88888888888889	0.056480112622043256
9.911111111111111	0.056490533397440194
9.933333333333334	0.05650104104045209
9.955555555555556	0.05651163523982694
9.977777777777778	0.05652231568729322
10.	0.05653308207753324
