# Supplementary material for: Topological digestion drives time-varying rheology of entangled DNA fluids
Source: Nat Commun. 2022 Jul 28;13:4389. doi: 10.1038/s41467-022-31828-w (PMC9334285; doi:10.1038/s41467-022-31828-w)
Supplement: Supplementary file 3 — Source Data [file 41467_2022_31828_MOESM3_ESM.zip › SOURCE_DATA/DATA_FIG4/panel_d/Etac_Gamma_Interpo.15min.dat]

0.022222222222222223	0.17358569632404278
0.044444444444444446	0.17132764292441438
0.06666666666666667	0.16575758872872917
0.08888888888888889	0.17048883239964555
0.11111111111111112	0.16623372965287825
0.13333333333333333	0.16822013351350945
0.15555555555555556	0.16522204627737438
0.17777777777777778	0.16423714461255262
0.2	0.16186800414057012
0.22222222222222224	0.15956227296483222
0.24444444444444446	0.15827174295288246
0.26666666666666666	0.1563128686617422
0.2888888888888889	0.15362557035334634
0.3111111111111111	0.1518778930087312
0.33333333333333337	0.15028761899168455
0.35555555555555557	0.1483954423669594
0.37777777777777777	0.14641217662805042
0.4	0.1448090710280983
0.4222222222222222	0.14377223968334527
0.4444444444444445	0.14326867031965526
0.4666666666666667	0.14238296850140347
0.48888888888888893	0.14072540368326159
0.5111111111111112	0.13916984420599926
0.5333333333333333	0.1380530667287866
0.5555555555555556	0.13714666604610729
0.5777777777777778	0.13598322936739984
0.6	0.1347455864982694
0.6222222222222222	0.13358453732062603
0.6444444444444445	0.13285240856438948
0.6666666666666667	0.1322143238086256
0.6888888888888889	0.13137048111511665
0.7111111111111111	0.13045727070279084
0.7333333333333334	0.12945593711441786
0.7555555555555555	0.12848875967999124
0.7777777777777778	0.1276402990406474
0.8	0.12690611715452466
0.8222222222222223	0.1261846276430268
0.8444444444444444	0.12544248523250848
0.8666666666666667	0.12468077280992962
0.888888888888889	0.12392521863393627
0.9111111111111111	0.12318052573030415
0.9333333333333333	0.12244154285661327
0.9555555555555556	0.12172822657345309
0.9777777777777779	0.12104587947265848
1.	0.12039787167633048
1.0222222222222224	0.11981920032473276
1.0444444444444445	0.11926585566667597
1.0666666666666667	0.1187311851396262
1.088888888888889	0.11821006619776685
1.1111111111111112	0.1176985992658555
1.1333333333333333	0.11716577649031294
1.1555555555555557	0.11664438184171778
1.1777777777777778	0.11613628841848538
1.2	0.11564273470296582
1.2222222222222223	0.11516444781802723
1.2444444444444445	0.11470174048474067
1.2666666666666666	0.11427660199365818
1.288888888888889	0.11386967569105945
1.3111111111111111	0.11347031525245205
1.3333333333333335	0.11307623045884875
1.3555555555555556	0.11268566565780025
1.3777777777777778	0.11229730058937241
1.4000000000000001	0.1119101654789462
1.4222222222222223	0.11152356940920259
1.4444444444444444	0.11112582821176156
1.4666666666666668	0.11072482695216472
1.488888888888889	0.11032581244242609
1.511111111111111	0.10992930126070982
1.5333333333333334	0.10953573124163889
1.5555555555555556	0.10914547166704455
1.577777777777778	0.10875883212538047
1.6	0.10837607021981249
1.6222222222222222	0.10799739827993281
1.6444444444444446	0.10762298921058536
1.6666666666666667	0.10725298159277379
1.6888888888888889	0.10688598583881703
1.7111111111111112	0.10652375325680259
1.7333333333333334	0.10616637492639104
1.7555555555555555	0.10581391224273587
1.777777777777778	0.10546640138805737
1.8	0.10512385714252252
1.8222222222222222	0.10478627614029623
1.8444444444444446	0.10445363965800471
1.8666666666666667	0.10412591600781217
1.888888888888889	0.1038030625950278
1.9111111111111112	0.10348502769019945
1.9333333333333333	0.10317175195744431
1.9555555555555557	0.10286316977408194
1.9777777777777779	0.10255921037108137
2.	0.10225979881927923
2.022222222222222	0.10196852357779525
2.0444444444444447	0.10168136679956159
2.066666666666667	0.1013982036107661
2.088888888888889	0.10111891817993811
2.111111111111111	0.10084340273787126
2.1333333333333333	0.1005715567088653
2.1555555555555554	0.10030328594164259
2.177777777777778	0.10003850202921359
2.2	0.09977712170793866
2.2222222222222223	0.09951906632693597
2.2444444444444445	0.0992642613798632
2.2666666666666666	0.09901263609190364
2.288888888888889	0.09876412305554191
2.3111111111111113	0.09851865790941279
2.3333333333333335	0.09827617905511377
2.3555555555555556	0.09803662740746999
2.3777777777777778	0.09779994617421985
2.4	0.09756608066158924
2.4222222222222225	0.09733497810259377
2.4444444444444446	0.09710658750531084
2.466666666666667	0.09688085951867892
2.488888888888889	0.09665774631365906
2.511111111111111	0.0964357392489206
2.533333333333333	0.09621484798652735
2.555555555555556	0.09599652379345643
2.577777777777778	0.0957807397617473
2.6	0.09556746821254818
2.6222222222222222	0.09535668081317476
2.6444444444444444	0.09514834868366971
2.666666666666667	0.09494244249371583
2.688888888888889	0.09473893255071802
2.7111111111111112	0.09453778887977886
2.7333333333333334	0.09433898129623239
2.7555555555555555	0.09414247947138375
2.7777777777777777	0.09394825299198856
2.8000000000000003	0.09375627141402561
2.8222222222222224	0.09356650431121767
2.8444444444444446	0.09337892131876277
2.8666666666666667	0.09319349217265943
2.888888888888889	0.09301018674501797
2.9111111111111114	0.09282897507567603
2.9333333333333336	0.09264982740045714
2.9555555555555557	0.092472714176335
2.977777777777778	0.09229760610378321
3.	0.0921244741465478
3.022222222222222	0.09195328954906057
3.0444444444444447	0.09178402385170434
3.066666666666667	0.09161664890411503
3.088888888888889	0.09145113687668345
3.111111111111111	0.09128746027043357
3.1333333333333333	0.09112559192539917
3.155555555555556	0.09096550502765237
3.177777777777778	0.09080717311509018
3.2	0.09065057008210092
3.2222222222222223	0.09049567018320627
3.2444444444444445	0.0903424480357835
3.2666666666666666	0.09019087862193399
3.288888888888889	0.09004093728960522
3.3111111111111113	0.08989259975301588
3.3333333333333335	0.08974584209245619
3.3555555555555556	0.08959889888719158
3.3777777777777778	0.08945342062081159
3.4	0.08930939125540907
3.4222222222222225	0.08916679512355248
3.4444444444444446	0.08902561689889069
3.466666666666667	0.08888584156949784
3.488888888888889	0.08874745441372849
3.511111111111111	0.0886104409783981
3.5333333333333337	0.08847478705910362
3.555555555555556	0.08834047868249836
3.577777777777778	0.08820750209036689
3.6	0.08807584372534093
3.6222222222222222	0.08794549021811233
3.6444444444444444	0.0878164283760174
3.666666666666667	0.08768864517285382
3.688888888888889	0.08756212773983559
3.7111111111111112	0.08743686335755768
3.7333333333333334	0.08731283944889397
3.7555555555555555	0.08719004357272313
3.777777777777778	0.08706846341840624
3.8000000000000003	0.08694808680094013
3.8222222222222224	0.08682890165671533
3.8444444444444446	0.08671089603981594
3.8666666666666667	0.08659405811880111
3.888888888888889	0.08647837617391865
3.9111111111111114	0.08636383859469864
3.9333333333333336	0.08625043387788803
3.9555555555555557	0.08613815062567669
3.977777777777778	0.08602697754419339
4.	0.0859169034422232
4.022222222222222	0.08580791723012857
4.044444444444444	0.0857000079189407
4.066666666666666	0.08559316461960045
4.0888888888888895	0.08548737654232373
4.111111111111112	0.08538263299607979
4.133333333333334	0.08527892338815046
4.155555555555556	0.08517623722377177
4.177777777777778	0.08507456410583232
4.2	0.08497389373462128
4.222222222222222	0.08487421590761204
4.2444444444444445	0.08477552051927643
4.266666666666667	0.08467779756091627
4.288888888888889	0.08458103712050613
4.311111111111111	0.08448522938254552
4.333333333333334	0.08439036462790665
4.355555555555556	0.08429643323367915
4.377777777777778	0.08420342567300704
4.4	0.08411133251491097
4.4222222222222225	0.08402014442409798
4.444444444444445	0.08392985216074843
4.466666666666667	0.08384044658029043
4.488888888888889	0.08375191863314507
4.511111111111111	0.08366425936445551
4.533333333333333	0.08357745991378993
4.555555555555555	0.08349151151481674
4.577777777777778	0.08340640549496411
4.6000000000000005	0.0833221332750456
4.622222222222223	0.08323868636886718
4.644444444444445	0.08315605638280835
4.666666666666667	0.08307423501537506
4.688888888888889	0.08299321405673717
4.711111111111111	0.08291298538823476
4.733333333333333	0.08283354098186695
4.7555555555555555	0.08275487289975682
4.777777777777778	0.08267697329359627
4.8	0.08259983440407029
4.822222222222222	0.08252344856026156
4.844444444444445	0.0824478081790374
4.866666666666667	0.0823729057644207
4.888888888888889	0.08229873390694074
4.911111111111111	0.08222528528297161
4.933333333333334	0.08215255265405419
4.955555555555556	0.08208052886620566
4.977777777777778	0.08200920684921509
5.	0.0819385796159299
5.022222222222222	0.08186549378395978
5.044444444444444	0.08179311854192772
5.066666666666666	0.08172144802046163
5.0888888888888895	0.0816504763714102
5.111111111111112	0.08158019776994616
5.133333333333334	0.08151060641652277
5.155555555555556	0.08144169653868556
5.177777777777778	0.08137346239275337
5.2	0.08130589826537253
5.222222222222222	0.0812389984749544
5.2444444444444445	0.0811727573729995
5.266666666666667	0.08110716934531739
5.288888888888889	0.08104222881314863
5.311111111111111	0.08097793023419121
5.333333333333334	0.08091426810354246
5.355555555555556	0.08085123695455235
5.377777777777778	0.08078883135960671
5.4	0.08072704593082919
5.4222222222222225	0.08066587532071942
5.444444444444445	0.08060531422272257
5.466666666666667	0.08054535737174039
5.488888888888889	0.080485999544583
5.511111111111111	0.08042723556036493
5.533333333333333	0.0803690602808534
5.555555555555555	0.08031146861076659
5.577777777777778	0.08025445549802442
5.6000000000000005	0.08019801593396286
5.622222222222223	0.08014214495350284
5.644444444444445	0.08008683763528134
5.666666666666667	0.08003208910175529
5.688888888888889	0.07997789451925987
5.711111111111111	0.07992424909804795
5.733333333333333	0.07987114809229148
5.7555555555555555	0.0798185868000622
5.777777777777778	0.07976656056328117
5.8	0.07971506476764882
5.822222222222223	0.07966409484255123
5.844444444444445	0.07961364626094451
5.866666666666667	0.07956371453922165
5.888888888888889	0.07951429523705851
5.911111111111111	0.07946538395724691
5.933333333333334	0.07941697634550718
5.955555555555556	0.07936906809029
5.977777777777778	0.07932165492256277
6.	0.07927473261558374
6.022222222222222	0.07922829698466317
6.044444444444444	0.07918234388691675
6.066666666666667	0.07913686922100528
6.0888888888888895	0.07909186892686898
6.111111111111112	0.07904733898544913
6.133333333333334	0.07900327541840553
6.155555555555556	0.07895967428782547
6.177777777777778	0.07891653169592558
6.2	0.07887384378474882
6.222222222222222	0.07883160673585507
6.2444444444444445	0.0787898167700091
6.266666666666667	0.07874847014686075
6.288888888888889	0.07870756316462507
6.311111111111112	0.07866709215975443
6.333333333333334	0.07862705350661434
6.355555555555556	0.07858744361714957
6.377777777777778	0.07854825894055115
6.4	0.07850949596292447
6.4222222222222225	0.07847115120694949
6.444444444444445	0.07843322123154431
6.466666666666667	0.07839570263152719
6.488888888888889	0.07835859203727667
6.511111111111111	0.07832188611439149
6.533333333333333	0.07828558156335025
6.555555555555556	0.07824967511917301
6.577777777777778	0.07821416355108098
6.6000000000000005	0.07817904366215596
6.622222222222223	0.07814431228900283
6.644444444444445	0.07810996630141226
6.666666666666667	0.07807600260202284
6.688888888888889	0.07804241812598553
6.711111111111111	0.07800920984062866
6.733333333333333	0.07797637474512743
6.7555555555555555	0.07794390987016815
6.777777777777778	0.07791181227762196
6.8	0.07788007906021473
6.822222222222223	0.07784870734120101
6.844444444444445	0.0778176942740399
6.866666666666667	0.077787037042072
6.888888888888889	0.07775673285820038
6.911111111111111	0.07772677896457017
6.933333333333334	0.07769717263225623
6.955555555555556	0.07766791116094487
6.977777777777778	0.07763899187862609
7.	0.07761041214128404
7.022222222222222	0.07758216933258962
7.044444444444444	0.07755426086359717
7.066666666666667	0.07752668417244353
7.0888888888888895	0.07749943672404745
7.111111111111112	0.07747251600981583
7.133333333333334	0.0774459195473486
7.155555555555556	0.07741964488014762
7.177777777777778	0.07739368957732874
7.2	0.07736805123333779
7.222222222222222	0.07734272746766327
7.2444444444444445	0.07731771592456214
7.266666666666667	0.07729301427277725
7.288888888888889	0.07726862020526436
7.311111111111112	0.07724453143892193
7.333333333333334	0.07722074571431897
7.355555555555556	0.07719726079543004
7.377777777777778	0.07717407446937137
7.4	0.07715118454613983
7.4222222222222225	0.07712858885835315
7.444444444444445	0.0771062852609973
7.466666666666667	0.07708427163117118
7.488888888888889	0.07706254586783674
7.511111111111111	0.07704110589157225
7.533333333333333	0.07701994964432705
7.555555555555556	0.07699907508918018
7.577777777777778	0.07697848021009954
7.6000000000000005	0.07695816301170696
7.622222222222223	0.07693812151904145
7.644444444444445	0.07691835377733072
7.666666666666667	0.07689885785176105
7.688888888888889	0.07687963182724958
7.711111111111111	0.07686067380822263
7.733333333333333	0.07684198191839318
7.7555555555555555	0.07682355430054326
7.777777777777778	0.07680538911630744
7.800000000000001	0.07678748454595886
7.822222222222223	0.07676983878819732
7.844444444444445	0.07675245005994355
7.866666666666667	0.07673531659612902
7.888888888888889	0.0767184366494957
7.911111111111111	0.07670180849039185
7.933333333333334	0.07668543040657488
7.955555555555556	0.07666930070301382
7.977777777777778	0.07665341770169433
8.	0.07663777974142831
8.022222222222222	0.07662238517766284
8.044444444444444	0.07660723238229245
8.066666666666666	0.07659231974347479
8.088888888888889	0.07657764566544756
8.11111111111111	0.07656320856834686
8.133333333333333	0.07654900688802822
8.155555555555555	0.07653503907589222
8.177777777777779	0.07652130359870786
8.200000000000001	0.07650779893844033
8.222222222222223	0.07649452359208328
8.244444444444445	0.07648147607148752
8.266666666666667	0.07646865490319624
8.28888888888889	0.07645605862828134
8.311111111111112	0.07644368580218118
8.333333333333334	0.07643153499454042
8.355555555555556	0.07641960478905066
8.377777777777778	0.07640789378329622
8.4	0.07639640058859784
8.422222222222222	0.07638512382986139
8.444444444444445	0.0763740621454275
8.466666666666667	0.07636321418692191
8.488888888888889	0.07635257861910812
8.511111111111111	0.07634215411974447
8.533333333333333	0.0763319393794387
8.555555555555555	0.07632193310150596
8.577777777777778	0.07631213400183057
8.6	0.07630254080872804
8.622222222222222	0.07629315226280636
8.644444444444444	0.07628396711683305
8.666666666666668	0.07627498413560067
8.68888888888889	0.07626620209579794
8.711111111111112	0.07625761978587602
8.733333333333334	0.07624923600592255
8.755555555555556	0.07624104956753529
8.777777777777779	0.07623305929369492
8.8	0.07622526401864321
8.822222222222223	0.0762176625877594
8.844444444444445	0.07621025385744129
8.866666666666667	0.07620303669498411
8.88888888888889	0.07619600997846382
8.911111111111111	0.0761891725966212
8.933333333333334	0.07618252344874582
8.955555555555556	0.07617606144456347
8.977777777777778	0.07616978550412341
9.	0.07616369455768869
9.022222222222222	0.07615778754562613
9.044444444444444	0.07615206341829753
9.066666666666666	0.07614652113595392
9.088888888888889	0.07614115966863097
9.11111111111111	0.0761359779960417
9.133333333333333	0.07613097510747854
9.155555555555557	0.0761261500017061
9.177777777777779	0.07612150168686585
9.200000000000001	0.07611702918037275
9.222222222222223	0.07611273150882127
9.244444444444445	0.07610860770788516
9.266666666666667	0.07610465682222353
9.28888888888889	0.07610087790538694
9.311111111111112	0.07609727001972227
9.333333333333334	0.0760938322362827
9.355555555555556	0.07609056363473474
9.377777777777778	0.07608746330327007
9.4	0.07608453033851446
9.422222222222222	0.07608176384544273
9.444444444444445	0.07607916293728934
9.466666666666667	0.07607672673546449
9.488888888888889	0.07607445436946922
9.511111111111111	0.07607234497681085
9.533333333333333	0.07607039770292114
9.555555555555555	0.07606861170107439
9.577777777777778	0.07606698613230667
9.6	0.07606552016533685
9.622222222222222	0.07606421297648704
9.644444444444444	0.07606306374960417
9.666666666666668	0.0760620716759848
9.68888888888889	0.07606123595429908
9.711111111111112	0.07606055579051318
9.733333333333334	0.0760600303978175
9.755555555555556	0.07605965899655391
9.777777777777779	0.07605944081414033
9.8	0.07605937508500278
9.822222222222223	0.0760594610505015
9.844444444444445	0.07605969795886419
9.866666666666667	0.07606008506511348
9.88888888888889	0.07606062163100165
9.911111111111111	0.07606130692494228
9.933333333333334	0.0760621402219428
9.955555555555556	0.07606312080354008
9.977777777777778	0.07606424795773298
10.	0.07606552097892258
