# Supplementary material for: Topological digestion drives time-varying rheology of entangled DNA fluids
Source: Nat Commun. 2022 Jul 28;13:4389. doi: 10.1038/s41467-022-31828-w (PMC9334285; doi:10.1038/s41467-022-31828-w)
Supplement: Supplementary file 3 — Source Data [file 41467_2022_31828_MOESM3_ESM.zip › SOURCE_DATA/DATA_FIG4/panel_d/Etac_Gamma_Interpo.195min.dat]

0.022222222222222223	0.03221099961629858
0.044444444444444446	0.04331701032324193
0.06666666666666667	0.039357944556787615
0.08888888888888889	0.038460214394516044
0.11111111111111112	0.04275244823879576
0.13333333333333333	0.04019681185969687
0.15555555555555556	0.039651733687482246
0.17777777777777778	0.039223998116583995
0.2	0.03912891058112231
0.22222222222222224	0.03976730319096487
0.24444444444444446	0.03910574213402433
0.26666666666666666	0.037984482163899935
0.2888888888888889	0.039538061766390624
0.3111111111111111	0.038497766199248475
0.33333333333333337	0.039560784637046875
0.35555555555555557	0.03967839381199184
0.37777777777777777	0.03928253320759887
0.4	0.038755194340318946
0.4222222222222222	0.03866885455332383
0.4444444444444445	0.03890537410400814
0.4666666666666667	0.039213484567355045
0.48888888888888893	0.03959437430025735
0.5111111111111112	0.03976001620732607
0.5333333333333333	0.039470300064534544
0.5555555555555556	0.038902313072796825
0.5777777777777778	0.03880571775429308
0.6	0.03888441222394561
0.6222222222222222	0.03899726175043607
0.6444444444444445	0.03896350449714929
0.6666666666666667	0.03887818206773628
0.6888888888888889	0.03875899796958478
0.7111111111111111	0.0386161967826546
0.7333333333333334	0.03841368923433912
0.7555555555555555	0.0382451493190651
0.7777777777777778	0.0381769460584544
0.8	0.03820563271527863
0.8222222222222223	0.03824581224307564
0.8444444444444444	0.03826621159804522
0.8666666666666667	0.038263607908849945
0.888888888888889	0.03825599982839139
0.9111111111111111	0.03824760149627187
0.9333333333333333	0.038250524623495846
0.9555555555555556	0.03824849204252572
0.9777777777777779	0.03823904773615966
1.	0.03822058244197532
1.0222222222222224	0.03817155182751581
1.0444444444444445	0.03811869630163034
1.0666666666666667	0.038065900763086476
1.088888888888889	0.03801613493246459
1.1111111111111112	0.03797162999677472
1.1333333333333333	0.03796446793250966
1.1555555555555557	0.037958177288633134
1.1777777777777778	0.037949470142804836
1.2	0.0379358943348449
1.2222222222222223	0.03791565664876564
1.2444444444444445	0.037887473018908165
1.2666666666666666	0.03782312660064023
1.288888888888889	0.03774437841958735
1.3111111111111111	0.037663465843537844
1.3333333333333335	0.037582745319345634
1.3555555555555556	0.037504161399838455
1.3777777777777778	0.03742931037757881
1.4000000000000001	0.03735949016376617
1.4222222222222223	0.037295740591113256
1.4444444444444444	0.037257206769195875
1.4666666666666668	0.03723159453966147
1.488888888888889	0.03721039132861915
1.511111111111111	0.03719271266993082
1.5333333333333334	0.03717779525441232
1.5555555555555556	0.03716498233276987
1.577777777777778	0.03715371060476832
1.6	0.03714349851999618
1.6222222222222222	0.03713393589109569
1.6444444444444446	0.03712467470923219
1.6666666666666667	0.037115421048894856
1.6888888888888889	0.037101400667846916
1.7111111111111112	0.037087209809143595
1.7333333333333334	0.037072812064145214
1.7555555555555555	0.03705818027247448
1.777777777777778	0.03704329510098285
1.8	0.03702814381495692
1.8222222222222222	0.03701271921714496
1.8444444444444446	0.036997018733063484
1.8666666666666667	0.03698104362364658
1.888888888888889	0.03696479830861518
1.9111111111111112	0.03694828978601408
1.9333333333333333	0.036931527135186146
1.9555555555555557	0.036914521092069594
1.9777777777777779	0.03689728368712365
2.	0.0368798279374343
2.022222222222222	0.03685803608189121
2.0444444444444447	0.03683624733851172
2.066666666666667	0.03681453314408091
2.088888888888889	0.03679295635239021
2.111111111111111	0.03677157213818403
2.1333333333333333	0.03675042880016789
2.1555555555555554	0.03672956847569862
2.177777777777778	0.036709027777973635
2.2	0.03668883836507957
2.2222222222222223	0.03666902744896606
2.2444444444444445	0.03664961825134835
2.2666666666666666	0.036630630412621164
2.288888888888889	0.03661208035908151
2.3111111111111113	0.03659398163308878
2.3333333333333335	0.03657634519020964
2.3555555555555556	0.036559179666910954
2.3777777777777778	0.036542491621921
2.4	0.036526285754019734
2.4222222222222225	0.03651056509869544
2.4444444444444446	0.0364953312058228
2.466666666666667	0.03648058430027976
2.488888888888889	0.03646632342720295
2.511111111111111	0.03645429230697809
2.533333333333333	0.03644441384933141
2.555555555555556	0.036434896063615024
2.577777777777778	0.036425715462763665
2.6	0.03641685038584732
2.6222222222222222	0.036408280856094405
2.6444444444444444	0.036399988450035545
2.666666666666667	0.03639195617689308
2.688888888888889	0.03638416836741288
2.7111111111111112	0.036376610571395226
2.7333333333333334	0.03636926946324001
2.7555555555555555	0.036362132754870664
2.7777777777777777	0.03635518911545605
2.8000000000000003	0.0363484280973927
2.8222222222222224	0.03634184006804883
2.8444444444444446	0.0363354161468222
2.8666666666666667	0.03632914814708197
2.888888888888889	0.03632302852261806
2.9111111111111114	0.036317050318236184
2.9333333333333336	0.03631120712417463
2.9555555555555557	0.0363054930340423
2.977777777777778	0.03629990260599758
3.	0.03629443082692007
3.022222222222222	0.036289073079333496
3.0444444444444447	0.03628382511087041
3.066666666666667	0.03627868300607544
3.088888888888889	0.03627364316037061
3.111111111111111	0.03626870225600624
3.1333333333333333	0.03626385723985297
3.155555555555556	0.03625910530288265
3.177777777777778	0.0362544438612168
3.2	0.03624987053861216
3.2222222222222223	0.036245383150281335
3.2444444444444445	0.03624097968793924
3.2666666666666666	0.03623665830598606
3.288888888888889	0.03623241730873558
3.3111111111111113	0.03622825513861277
3.3333333333333335	0.03622417036524484
3.3555555555555556	0.036219544856771244
3.3777777777777778	0.03621499244407667
3.4	0.03621051348681784
3.4222222222222225	0.03620610837519187
3.4444444444444446	0.03620177752462641
3.466666666666667	0.03619752137097228
3.488888888888889	0.036193340366152606
3.511111111111111	0.036189234974236054
3.5333333333333337	0.03618520566789619
3.555555555555556	0.03618125292522464
3.577777777777778	0.03617737722687139
3.6	0.03617357905348308
3.6222222222222222	0.03616985888341452
3.6444444444444444	0.036166217190690034
3.666666666666667	0.03616265444319512
3.688888888888889	0.036159171101076054
3.7111111111111112	0.03615576761533282
3.7333333333333334	0.036152444426584926
3.7555555555555555	0.036149201963998186
3.777777777777778	0.03614604064435656
3.8000000000000003	0.036142960871266824
3.8222222222222224	0.036139963034483365
3.8444444444444446	0.03613704750934386
3.8666666666666667	0.036134214656303204
3.888888888888889	0.03613146482055857
3.9111111111111114	0.036128798331757465
3.9333333333333336	0.03612621550377705
3.9555555555555557	0.0361237166345737
3.977777777777778	0.0361213020060905
4.	0.03611897188421978
4.022222222222222	0.036116726518815645
4.044444444444444	0.03611456614374768
4.066666666666666	0.03611249097699582
4.0888888888888895	0.03611050122077869
4.111111111111112	0.03610859706171383
4.133333333333334	0.03610677867100387
4.155555555555556	0.03610504620464796
4.177777777777778	0.03610339980367346
4.2	0.03610183959438539
4.222222222222222	0.036100365688633694
4.2444444444444445	0.03609897818409089
4.266666666666667	0.03609767716454497
4.288888888888889	0.03609646270019714
4.311111111111111	0.036095334847972775
4.333333333333334	0.0360942936518334
4.355555555555556	0.036093339143098375
4.377777777777778	0.0360924713407656
4.4	0.03609169025183849
4.4222222222222225	0.03609099587165297
4.444444444444445	0.036090388184203
4.466666666666667	0.036089867162469834
4.488888888888889	0.03608943276874556
4.511111111111111	0.03608908495495923
4.533333333333333	0.03608882366299718
4.555555555555555	0.03608864882502235
4.577777777777778	0.03608856036378888
4.6000000000000005	0.03608855819295493
4.622222222222223	0.036088642217388306
4.644444444444445	0.03608881233347077
4.666666666666667	0.03608906842939537
4.688888888888889	0.03608941038545933
4.711111111111111	0.03608983807435254
4.733333333333333	0.03609035136143911
4.7555555555555555	0.03609095010503501
4.777777777777778	0.03609163415667889
4.8	0.03609240336139799
4.822222222222222	0.0360932575579678
4.844444444444445	0.03609419657916552
4.866666666666667	0.03609522025201915
4.888888888888889	0.03609632839804883
4.911111111111111	0.03609752083350342
4.933333333333334	0.036098797369590895
4.955555555555556	0.036100157812703704
4.977777777777778	0.03610160196463663
5.	0.03610312962280042
5.022222222222222	0.03610408743869733
5.044444444444444	0.036105133992878145
5.066666666666666	0.036106269276724445
5.0888888888888895	0.036107493264861304
5.111111111111112	0.03610880591595376
5.133333333333334	0.03611020717346918
5.155555555555556	0.03611169696640944
5.177777777777778	0.036113275210011404
5.2	0.03611494180641883
5.222222222222222	0.036116696645327094
5.2444444444444445	0.036118539604600555
5.266666666666667	0.03612047055086397
5.288888888888889	0.03612248934007091
5.311111111111111	0.03612459581804799
5.333333333333334	0.0361267898210158
5.355555555555556	0.03612907117608974
5.377777777777778	0.03613143970175986
5.4	0.03613389520834995
5.4222222222222225	0.03613643749845856
5.444444444444445	0.03613906636738269
5.466666666666667	0.036141781603521876
5.488888888888889	0.03614458298876707
5.511111111111111	0.03614747029887358
5.533333333333333	0.03615044330381812
5.555555555555555	0.03615350176814073
5.577777777777778	0.0361566454512737
5.6000000000000005	0.036159874107856066
5.622222222222223	0.03616318748803513
5.644444444444445	0.03616658533775604
5.666666666666667	0.036170067399038545
5.688888888888889	0.036173633410243086
5.711111111111111	0.03617728310632561
5.733333333333333	0.036181016219080396
5.7555555555555555	0.03618483247737643
5.777777777777778	0.03618873160737838
5.8	0.036192713332764304
5.822222222222223	0.036196777374929094
5.844444444444445	0.036200923453183556
5.866666666666667	0.03620515128494147
5.888888888888889	0.03620946058590161
5.911111111111111	0.03621385107022045
5.933333333333334	0.036218322450678214
5.955555555555556	0.03622287443883751
5.977777777777778	0.03622750674519557
6.	0.036232219079329074
6.022222222222222	0.03623701115003505
6.044444444444444	0.03624188266546169
6.066666666666667	0.03624683333323775
6.0888888888888895	0.036251862860593974
6.111111111111112	0.036256970954479814
6.133333333333334	0.036262157321674364
6.155555555555556	0.03626742166889276
6.177777777777778	0.03627276370288986
6.2	0.036278183130555655
6.222222222222222	0.03628367965900833
6.2444444444444445	0.03628925299568458
6.266666666666667	0.03629490284842297
6.288888888888889	0.03630062892554503
6.311111111111112	0.03630643093593317
6.333333333333334	0.03631230858910344
6.355555555555556	0.03631826159527583
6.377777777777778	0.03632428966544247
6.4	0.03633039251142858
6.4222222222222225	0.03633656984595644
6.444444444444445	0.036342821382701104
6.466666666666667	0.036349146836345034
6.488888888888889	0.03635554592263211
6.511111111111111	0.03636201835841631
6.533333333333333	0.03636856386170781
6.555555555555556	0.03637518215172025
6.577777777777778	0.03638187294891075
6.6000000000000005	0.03638863597502234
6.622222222222223	0.03639547095311958
6.644444444444445	0.03640237760762755
6.666666666666667	0.03640935566436337
6.688888888888889	0.036416404850570884
6.711111111111111	0.036423524894948794
6.733333333333333	0.03643071552768147
6.7555555555555555	0.03643797648046434
6.777777777777778	0.03644530748653023
6.8	0.036452708280673936
6.822222222222223	0.03646017859927269
6.844444444444445	0.03646771818030947
6.866666666666667	0.03647532676339075
6.888888888888889	0.036483004089766555
6.911111111111111	0.0364907499023463
6.933333333333334	0.036498563945715254
6.955555555555556	0.036506445966149034
6.977777777777778	0.03651439571162805
7.	0.03652241293184908
7.022222222222222	0.036530497378237416
7.044444444444444	0.03653864880395686
7.066666666666667	0.03654686696392098
7.0888888888888895	0.036555151614799455
7.111111111111112	0.036563502515028115
7.133333333333334	0.03657191942481458
7.155555555555556	0.03658040210614599
7.177777777777778	0.036588950322792635
7.2	0.0365975638403143
7.222222222222222	0.03660624242606378
7.2444444444444445	0.03661498584919056
7.266666666666667	0.03662379388064283
7.288888888888889	0.03663266629317092
7.311111111111112	0.03664160286132769
7.333333333333334	0.036650603361470385
7.355555555555556	0.036659667571760625
7.377777777777778	0.036668795272165086
7.4	0.036677986244453786
7.4222222222222225	0.036687240272200355
7.444444444444445	0.0366965571407802
7.466666666666667	0.036705936637368125
7.488888888888889	0.03671537855093664
7.511111111111111	0.03672488267225355
7.533333333333333	0.03673444879387855
7.555555555555556	0.03674407671015924
7.577777777777778	0.03675376621722883
7.6000000000000005	0.036763517113001104
7.622222222222223	0.036773329197166346
7.644444444444445	0.0367832022711865
7.666666666666667	0.03679313613829113
7.688888888888889	0.03680313060347092
7.711111111111111	0.03681318547347344
7.733333333333333	0.03682330055679709
7.7555555555555555	0.036833475663684535
7.777777777777778	0.03684371060611811
7.800000000000001	0.036854005197811755
7.822222222222223	0.036864359254206606
7.844444444444445	0.03687477259246206
7.866666666666667	0.036885245031450485
7.888888888888889	0.036895776391750436
7.911111111111111	0.0369063664956377
7.933333333333334	0.036917015167080375
7.955555555555556	0.03692772223172924
7.977777777777778	0.03693848751691237
8.	0.0369493108516253
8.022222222222222	0.03696019206652501
8.044444444444444	0.03697113099392114
8.066666666666666	0.03698212746776806
8.088888888888889	0.03699318132365737
8.11111111111111	0.037004292398808945
8.133333333333333	0.03701546053206363
8.155555555555555	0.03702668556387403
8.177777777777779	0.03703796733629649
8.200000000000001	0.03704930569298376
8.222222222222223	0.03706070047917443
8.244444444444445	0.03707215154168593
8.266666666666667	0.037083658728906115
8.28888888888889	0.037095221890783514
8.311111111111112	0.03710684087881952
8.333333333333334	0.03711851554605994
8.355555555555556	0.03713024574708554
8.377777777777778	0.03714203133800375
8.4	0.03715387217644006
8.422222222222222	0.03716576812152942
8.444444444444445	0.03717771903390658
8.466666666666667	0.03718972477569868
8.488888888888889	0.037201785210515516
8.511111111111111	0.037213900203441
8.533333333333333	0.03722606962102451
8.555555555555555	0.037238293331272494
8.577777777777778	0.037250571203638776
8.6	0.037262903109016914
8.622222222222222	0.037275288919730774
8.644444444444444	0.03728772850952586
8.666666666666668	0.03730022175356108
8.68888888888889	0.0373127685283997
8.711111111111112	0.037325368712000546
8.733333333333334	0.037338022183710115
8.755555555555556	0.037350728824253394
8.777777777777779	0.03736348851572515
8.8	0.037376301141582
8.822222222222223	0.0373891665866334
8.844444444444445	0.03740208473703306
8.866666666666667	0.037415055480271305
8.88888888888889	0.037428078705165874
8.911111111111111	0.03744115430185384
8.933333333333334	0.0374542821617833
8.955555555555556	0.03746746217770528
8.977777777777778	0.03748069424366466
9.	0.03749397825499328
9.022222222222222	0.03750731410830096
9.044444444444444	0.037520701701466735
9.066666666666666	0.037534140933632824
9.088888888888889	0.037547631705193894
9.11111111111111	0.03756117391779161
9.133333333333333	0.037574767474304924
9.155555555555557	0.03758841227884349
9.177777777777779	0.0376021082367384
9.200000000000001	0.03761585525453544
9.222222222222223	0.03762965323998736
9.244444444444445	0.03764350210204566
9.266666666666667	0.03765740175085305
9.28888888888889	0.03767135209773642
9.311111111111112	0.037685353055197865
9.333333333333334	0.03769940453690964
9.355555555555556	0.037713506457704195
9.377777777777778	0.03772765873356785
9.4	0.03774186128163434
9.422222222222222	0.03775611402017561
9.444444444444445	0.037770416868596605
9.466666666666667	0.037784769747426575
9.488888888888889	0.03779917257831266
9.511111111111111	0.037813625284012754
9.533333333333333	0.03782812778838835
9.555555555555555	0.03784268001639774
9.577777777777778	0.03785728189408909
9.6	0.03787193334859336
9.622222222222222	0.03788663430811819
9.644444444444444	0.03790138470193995
9.666666666666668	0.037916184460398614
9.68888888888889	0.03793103351488948
9.711111111111112	0.03794593179785802
9.733333333333334	0.03796087924279272
9.755555555555556	0.037975875784218086
9.777777777777779	0.037990921357689604
9.8	0.03800601589978642
9.822222222222223	0.03802115934810458
9.844444444444445	0.0380363516412524
9.866666666666667	0.038051592718842384
9.88888888888889	0.038066882521486746
9.911111111111111	0.03808222099079005
9.933333333333334	0.03809760806934415
9.955555555555556	0.03811304370072162
9.977777777777778	0.03812852782946991
10.	0.03814406040110582
