# Supplementary material for: Topological digestion drives time-varying rheology of entangled DNA fluids
Source: Nat Commun. 2022 Jul 28;13:4389. doi: 10.1038/s41467-022-31828-w (PMC9334285; doi:10.1038/s41467-022-31828-w)
Supplement: Supplementary file 3 — Source Data [file 41467_2022_31828_MOESM3_ESM.zip › SOURCE_DATA/DATA_FIG4/panel_d/Etac_Gamma_Interpo.35min.dat]

0.022222222222222223	0.09959065669655426
0.044444444444444446	0.09981686907050932
0.06666666666666667	0.09227476100781037
0.08888888888888889	0.09286844809877834
0.11111111111111112	0.09159677203264012
0.13333333333333333	0.09546423734596825
0.15555555555555556	0.09221430155272578
0.17777777777777778	0.09241141385125211
0.2	0.09282419240851993
0.22222222222222224	0.09374380930023998
0.24444444444444446	0.0930125351278001
0.26666666666666666	0.09229717046110592
0.2888888888888889	0.09233523321121766
0.3111111111111111	0.09307697901773199
0.33333333333333337	0.092291461145353
0.35555555555555557	0.09192921438228638
0.37777777777777777	0.0917641165954463
0.4	0.09101780795305012
0.4222222222222222	0.09027378833543125
0.4444444444444445	0.08949627493930076
0.4666666666666667	0.08883079516671345
0.48888888888888893	0.08834735579402182
0.5111111111111112	0.08791614366230929
0.5333333333333333	0.08748528334937544
0.5555555555555556	0.08706673879755404
0.5777777777777778	0.08672793903792735
0.6	0.08643996953829555
0.6222222222222222	0.08615044137045728
0.6444444444444445	0.08575577614807631
0.6666666666666667	0.08534249663574879
0.6888888888888889	0.0849855449027818
0.7111111111111111	0.08465629261747187
0.7333333333333334	0.08436070167341196
0.7555555555555555	0.08407007275026394
0.7777777777777778	0.08376710378992754
0.8	0.08345156126124824
0.8222222222222223	0.08313975248849981
0.8444444444444444	0.08283407229939292
0.8666666666666667	0.0825353870337041
0.888888888888889	0.08224339697998971
0.9111111111111111	0.081956606747585
0.9333333333333333	0.08166252921914419
0.9555555555555556	0.08138355034984981
0.9777777777777779	0.08112383032052392
1.	0.0808858286056727
1.0222222222222224	0.08071200102002805
1.0444444444444445	0.08054633326027437
1.0666666666666667	0.08038050854590079
1.088888888888889	0.08020859273190666
1.1111111111111112	0.08002650337786907
1.1333333333333333	0.07980681606719484
1.1555555555555557	0.07957858568960777
1.1777777777777778	0.07934400057603753
1.2	0.07910489813955145
1.2222222222222223	0.07886282100853872
1.2444444444444445	0.0786190637074219
1.2666666666666666	0.07836968850228028
1.288888888888889	0.07811987909719
1.3111111111111111	0.07787269564282401
1.3333333333333335	0.07762916986623222
1.3555555555555556	0.07739010516239894
1.3777777777777778	0.07715611624532823
1.4000000000000001	0.07692766126065516
1.4222222222222223	0.07670506807838247
1.4444444444444444	0.07649841050401072
1.4666666666666668	0.07630067571004408
1.488888888888889	0.07610712244109666
1.511111111111111	0.07591718378974308
1.5333333333333334	0.0757303863684019
1.5555555555555556	0.07554633611344282
1.577777777777778	0.07536470603846322
1.6	0.07518522571633156
1.6222222222222222	0.07500767228046579
1.6444444444444446	0.07483186275148193
1.6666666666666667	0.07465764751328736
1.6888888888888889	0.07447672673416134
1.7111111111111112	0.07429780786355637
1.7333333333333334	0.07412103220790481
1.7555555555555555	0.07394651339888915
1.777777777777778	0.07377434120956639
1.8	0.07360458483225327
1.8222222222222222	0.07343729570199554
1.8444444444444446	0.07327250993490202
1.8666666666666667	0.07311025043889867
1.888888888888889	0.07295052874482794
1.9111111111111112	0.0727933465980232
1.9333333333333333	0.07263869734405387
1.9555555555555557	0.07248656713706471
1.9777777777777779	0.07233693599474258
2.	0.07218977872037004
2.022222222222222	0.0720489602033363
2.0444444444444447	0.0719103393734778
2.066666666666667	0.07177382779012777
2.088888888888889	0.07163934376085124
2.111111111111111	0.07150681169480722
2.1333333333333333	0.07137616152193672
2.1555555555555554	0.07124732817128458
2.177777777777778	0.07112025110240383
2.2	0.0709948738843676
2.2222222222222223	0.070871143817478
2.2444444444444445	0.0707490115932358
2.2666666666666666	0.07062843098860262
2.288888888888889	0.07050935859098068
2.3111111111111113	0.07039175355072179
2.3333333333333335	0.07027557735829358
2.3555555555555556	0.07016079364354191
2.3777777777777778	0.07004736799475646
2.4	0.06993526779547661
2.4222222222222225	0.06982446207721796
2.4444444444444446	0.06971492138645535
2.466666666666667	0.06960661766441344
2.488888888888889	0.06949952413833559
2.511111111111111	0.06939320352055417
2.533333333333333	0.06928762592873716
2.555555555555556	0.06918318320189933
2.577777777777778	0.06907985904837252
2.6	0.06897763776838912
2.6222222222222222	0.0688765041968592
2.6444444444444444	0.0687764436526301
2.666666666666667	0.06867744189352491
2.688888888888889	0.06857948507652106
2.7111111111111112	0.0684825597225193
2.7333333333333334	0.06838665268518349
2.7555555555555555	0.06829175112340663
2.7777777777777777	0.06819784247699605
2.8000000000000003	0.06810491444521222
2.8222222222222224	0.06801295496784154
2.8444444444444446	0.0679219522085131
2.8666666666666667	0.06783189454000121
2.888888888888889	0.06774277053128337
2.9111111111111114	0.06765456893615134
2.9333333333333336	0.06756727868318865
2.9555555555555557	0.06748088886695726
2.977777777777778	0.06739538874024593
3.	0.06731076770725326
3.022222222222222	0.06722701531758936
3.0444444444444447	0.06714412126100071
3.066666666666667	0.06706207536272077
3.088888888888889	0.06698086757937287
3.111111111111111	0.06690048799535399
3.1333333333333333	0.06682092681963535
3.155555555555556	0.06674217438292564
3.177777777777778	0.06666422113515096
3.2	0.06658705764320452
3.2222222222222223	0.0665106745889314
3.2444444444444445	0.0664350627673142
3.2666666666666666	0.06636021308483318
3.288888888888889	0.06628611655796797
3.3111111111111113	0.06621276431182882
3.3333333333333335	0.06614014757889093
3.3555555555555556	0.06606740677428587
3.3777777777777778	0.06599535454899004
3.4	0.06592398555870868
3.4222222222222225	0.06585329455366182
3.4444444444444446	0.06578327636775567
3.466666666666667	0.0657139259089533
3.488888888888889	0.06564523815074445
3.511111111111111	0.0655772081246055
3.5333333333333337	0.06550983091336642
3.555555555555556	0.06544310164538383
3.577777777777778	0.06537701548946152
3.6	0.06531156765042852
3.6222222222222222	0.06524675336531999
3.6444444444444444	0.06518256790009923
3.666666666666667	0.06511900654685755
3.688888888888889	0.06505606462145756
3.7111111111111112	0.06499373746155836
3.7333333333333334	0.06493202042498696
3.7555555555555555	0.06487090888842273
3.777777777777778	0.06481039824635274
3.8000000000000003	0.06475048391027116
3.8222222222222224	0.0646911613080903
3.8444444444444446	0.06463242588374328
3.8666666666666667	0.06457427309694841
3.888888888888889	0.06451669842312119
3.9111111111111114	0.06445969735340501
3.9333333333333336	0.06440326539481604
3.9555555555555557	0.0643473980704745
3.977777777777778	0.0642920909199161
4.	0.06423733949946775
4.022222222222222	0.06418313938267883
4.044444444444444	0.06412948616079478
4.066666666666666	0.06407637544326729
4.0888888888888895	0.0640238028582884
4.111111111111112	0.06397176405334948
4.133333333333334	0.06392025469580716
4.155555555555556	0.06386927047346472
4.177777777777778	0.06381880709514941
4.2	0.06376886029129451
4.222222222222222	0.06371942581451195
4.2444444444444445	0.06367049944015969
4.266666666666667	0.06362207696689687
4.288888888888889	0.06357415421722555
4.311111111111111	0.06352672703801644
4.333333333333334	0.06347979130101908
4.355555555555556	0.06343334290335323
4.377777777777778	0.06338737776797682
4.4	0.06334189184413852
4.4222222222222225	0.06329688110780565
4.444444444444445	0.06325234156207027
4.466666666666667	0.06320826923753506
4.488888888888889	0.06316466019267229
4.511111111111111	0.06312151051416502
4.533333333333333	0.063078816317223
4.555555555555555	0.06303657374587393
4.577777777777778	0.06299477897323844
4.6000000000000005	0.06295342820177648
4.622222222222223	0.06291251766351587
4.644444444444445	0.06287204362025685
4.666666666666667	0.06283200236375898
4.688888888888889	0.06279239021590455
4.711111111111111	0.06275320352884282
4.733333333333333	0.062714438685116
4.7555555555555555	0.06267609209776438
4.777777777777778	0.06263816021041578
4.8	0.06260063949735396
4.822222222222222	0.06256352646357469
4.844444444444445	0.0625268176448187
4.866666666666667	0.06249050960759651
4.888888888888889	0.06245459894918971
4.911111111111111	0.062419082297646665
4.933333333333334	0.062383956311755355
4.955555555555556	0.06234921768100824
4.977777777777778	0.062314863125554405
5.	0.06228088939613398
5.022222222222222	0.06224553842680825
5.044444444444444	0.062210578452415385
5.066666666666666	0.0621760068210689
5.0888888888888895	0.06214182087652448
5.111111111111112	0.06210801795973407
5.133333333333334	0.06207459541031202
5.155555555555556	0.062041550567914626
5.177777777777778	0.0620088807735439
5.2	0.06197658337077069
5.222222222222222	0.06194465570688794
5.2444444444444445	0.061913095133993
5.266666666666667	0.061881899010009005
5.288888888888889	0.06185106469963986
5.311111111111111	0.061820589575270174
5.333333333333334	0.061790471017806235
5.355555555555556	0.06176070641746862
5.377777777777778	0.06173129317452904
5.4	0.061702228700005746
5.4222222222222225	0.06167351041630801
5.444444444444445	0.06164513575784138
5.466666666666667	0.06161710217157185
5.488888888888889	0.06158940711755071
5.511111111111111	0.06156204806940314
5.533333333333333	0.06153502251478116
5.555555555555555	0.06150832795578451
5.577777777777778	0.06148196190935142
5.6000000000000005	0.06145592190761669
5.622222222222223	0.061430205498245516
5.644444444444445	0.06140481024473655
5.666666666666667	0.061379733726702544
5.688888888888889	0.06135497354012707
5.711111111111111	0.061330527297595056
5.733333333333333	0.06130639262850615
5.7555555555555555	0.061282567179266806
5.777777777777778	0.061259048613458954
5.8	0.06123583461199546
5.822222222222223	0.06121292287325624
5.844444444444445	0.061190311113206566
5.866666666666667	0.061167997065502425
5.888888888888889	0.06114597848157814
5.911111111111111	0.061124253130723255
5.933333333333334	0.06110281880014403
5.955555555555556	0.061081673295012934
5.977777777777778	0.06106081443850678
6.	0.06104024007183263
6.022222222222222	0.061019948054245855
6.044444444444444	0.06099993626305364
6.066666666666667	0.060980202593615335
6.0888888888888895	0.060960744959326824
6.111111111111112	0.06094156129160234
6.133333333333334	0.060922649539846975
6.155555555555556	0.06090400767141862
6.177777777777778	0.06088563367158818
6.2	0.06086752554348784
6.222222222222222	0.060849681308058554
6.2444444444444445	0.06083209900398673
6.266666666666667	0.06081477668763826
6.288888888888889	0.060797712432988774
6.311111111111112	0.06078090433154452
6.333333333333334	0.060764350492264196
6.355555555555556	0.060748049041471776
6.377777777777778	0.06073199812276968
6.4	0.06071619589694498
6.4222222222222225	0.060700640541873484
6.444444444444445	0.06068533025242236
6.466666666666667	0.060670263240346176
6.488888888888889	0.060655437734183616
6.511111111111111	0.06064085197915045
6.533333333333333	0.06062650423702969
6.555555555555556	0.06061239278605937
6.577777777777778	0.06059851592082082
6.6000000000000005	0.060584871952123205
6.622222222222223	0.06057145920688519
6.644444444444445	0.06055827602801738
6.666666666666667	0.06054532077430415
6.688888888888889	0.060532591820281444
6.711111111111111	0.0605200875561147
6.733333333333333	0.06050780638747644
6.7555555555555555	0.060495746735424266
6.777777777777778	0.060483907036273425
6.8	0.06047228574147498
6.822222222222223	0.06046088131748851
6.844444444444445	0.060449692245656515
6.866666666666667	0.06043871702208007
6.888888888888889	0.060427954157488944
6.911111111111111	0.06041740217711815
6.933333333333334	0.06040705962058113
6.955555555555556	0.060396925041739845
6.977777777777778	0.06038699700858264
7.	0.060377274103094306
7.022222222222222	0.06036775492113162
7.044444444444444	0.06035843807229687
7.066666666666667	0.06034932217981029
7.0888888888888895	0.06034040588038761
7.111111111111112	0.060331687824112606
7.133333333333334	0.060323166674313006
7.155555555555556	0.060314841107436554
7.177777777777778	0.06030670981292733
7.2	0.060298771493101026
7.222222222222222	0.06029102486302522
7.2444444444444445	0.060283468650394065
7.266666666666667	0.06027610159540902
7.288888888888889	0.06026892245065743
7.311111111111112	0.06026192998099177
7.333333333333334	0.060255122963412615
7.355555555555556	0.060248500186946365
7.377777777777778	0.0602420604525309
7.4	0.06023580257289645
7.4222222222222225	0.0602297253724492
7.444444444444445	0.06022382768715716
7.466666666666667	0.06021810836443437
7.488888888888889	0.060212566263026936
7.511111111111111	0.06020720025290136
7.533333333333333	0.060202009215130525
7.555555555555556	0.06019699204178429
7.577777777777778	0.06019214763581722
7.6000000000000005	0.06018747491096048
7.622222222222223	0.060182972791613415
7.644444444444445	0.0601786402127344
7.666666666666667	0.06017447611973574
7.688888888888889	0.06017047946837609
7.711111111111111	0.06016664922465697
7.733333333333333	0.06016298436471839
7.7555555555555555	0.06015948387473462
7.777777777777778	0.060156146750813926
7.800000000000001	0.06015297199889598
7.822222222222223	0.060149958634651376
7.844444444444445	0.06014710568338342
7.866666666666667	0.06014441217992862
7.888888888888889	0.06014187716856013
7.911111111111111	0.06013949970288943
7.933333333333334	0.06013727884577351
7.955555555555556	0.060135213669216446
7.977777777777778	0.06013330325427942
8.	0.060131546690984576
8.022222222222222	0.060129943078225855
8.044444444444444	0.06012849152367493
8.066666666666666	0.060127191143693845
8.088888888888889	0.06012604106324472
8.11111111111111	0.06012504041579999
8.133333333333333	0.060124188343257945
8.155555555555555	0.06012348399585356
8.177777777777779	0.060122926532074246
8.200000000000001	0.06012251511857412
8.222222222222223	0.06012224893009102
8.244444444444445	0.060122127149363824
8.266666666666667	0.060122148967048476
8.28888888888889	0.06012231358163866
8.311111111111112	0.060122620199384115
8.333333333333334	0.060123068034212454
8.355555555555556	0.060123656307648585
8.377777777777778	0.0601243842487383
8.4	0.060125251093970336
8.422222222222222	0.060126256087201145
8.444444444444445	0.0601273984795786
8.466666666666667	0.06012867752946769
8.488888888888889	0.06013009250237719
8.511111111111111	0.06013164267088573
8.533333333333333	0.06013332731457047
8.555555555555555	0.060135145719935064
8.577777777777778	0.06013709718033967
8.6	0.060139180995931366
8.622222222222222	0.060141396473573173
8.644444444444444	0.06014374292677849
8.666666666666668	0.06014621967564091
8.68888888888889	0.06014882604676934
8.711111111111112	0.060151561373221085
8.733333333333334	0.060154424994436476
8.755555555555556	0.0601574162561747
8.777777777777779	0.06016053451044897
8.8	0.06016377911546445
8.822222222222223	0.060167149435555164
8.844444444444445	0.0601706448411216
8.866666666666667	0.06017426470857137
8.88888888888889	0.06017800842025659
8.911111111111111	0.06018187536441597
8.933333333333334	0.060185864935114464
8.955555555555556	0.06018997653218577
8.977777777777778	0.06019420956117433
9.	0.06019856343327662
9.022222222222222	0.060203037565287804
9.044444444444444	0.06020763137954314
9.066666666666666	0.060212344303864324
9.088888888888889	0.060217175771503983
9.11111111111111	0.06022212522109171
9.133333333333333	0.060227192096582054
9.155555555555557	0.0602323758471999
9.177777777777779	0.06023767592738926
9.200000000000001	0.0602430917967617
9.222222222222223	0.060248622920044986
9.244444444444445	0.06025426876703263
9.266666666666667	0.060260028812535234
9.28888888888889	0.06026590253632917
9.311111111111112	0.06027188942310896
9.333333333333334	0.060277988962439015
9.355555555555556	0.06028420064870611
9.377777777777778	0.06029052398107188
9.4	0.060296958463427114
9.422222222222222	0.06030350360434374
9.444444444444445	0.06031015891703189
9.466666666666667	0.06031692391929234
9.488888888888889	0.060323798133474466
9.511111111111111	0.06033078108642983
9.533333333333333	0.060337872309470755
9.555555555555555	0.06034507133832562
9.577777777777778	0.06035237771309778
9.6	0.06035979097822221
9.622222222222222	0.06036731068242431
9.644444444444444	0.060374936378679724
9.666666666666668	0.060382667624172694
9.68888888888889	0.06039050398025567
9.711111111111112	0.060398445012410595
9.733333333333334	0.06040649029020877
9.755555555555556	0.0604146393872723
9.777777777777779	0.06042289188123534
9.8	0.06043124735370738
9.822222222222223	0.06043970539023341
9.844444444444445	0.06044826558025919
9.866666666666667	0.060456927517092585
9.88888888888889	0.060465690797868836
9.911111111111111	0.06047455502351388
9.933333333333334	0.06048351979870873
9.955555555555556	0.06049258473185473
9.977777777777778	0.060501749435038485
10.	0.06051101352399782
