# Supplementary material for: Topological digestion drives time-varying rheology of entangled DNA fluids
Source: Nat Commun. 2022 Jul 28;13:4389. doi: 10.1038/s41467-022-31828-w (PMC9334285; doi:10.1038/s41467-022-31828-w)
Supplement: Supplementary file 3 — Source Data [file 41467_2022_31828_MOESM3_ESM.zip › SOURCE_DATA/DATA_FIG4/panel_d/Etac_Gamma_Interpo.5min.dat]

0.022222222222222223	0.2548540016677481
0.044444444444444446	0.26159016545644465
0.06666666666666667	0.2615594388949352
0.08888888888888889	0.2427656081443624
0.11111111111111112	0.23577271345187778
0.13333333333333333	0.2292923592558283
0.15555555555555556	0.22574571805923513
0.17777777777777778	0.2206626636330041
0.2	0.21957517938443497
0.22222222222222224	0.21570438542746806
0.24444444444444446	0.214439984303092
0.26666666666666666	0.21183435588556582
0.2888888888888889	0.2106400795057303
0.3111111111111111	0.2084265563880788
0.33333333333333337	0.2053919662708909
0.35555555555555557	0.20280693989815018
0.37777777777777777	0.20052082744694155
0.4	0.19909925758900537
0.4222222222222222	0.19761975691630446
0.4444444444444445	0.19617269680787314
0.4666666666666667	0.19453671338806647
0.48888888888888893	0.19262911965952134
0.5111111111111112	0.19075020484945257
0.5333333333333333	0.1889921315165045
0.5555555555555556	0.18728732552220756
0.5777777777777778	0.18561654771993524
0.6	0.18401861617683576
0.6222222222222222	0.1823782082372241
0.6444444444444445	0.18031033169353353
0.6666666666666667	0.17823466240026434
0.6888888888888889	0.17668189231464648
0.7111111111111111	0.1753793803416113
0.7333333333333334	0.17441309065801147
0.7555555555555555	0.1733281323953207
0.7777777777777778	0.17187589804415213
0.8	0.17010693235839336
0.8222222222222223	0.16841701911478735
0.8444444444444444	0.167005441606064
0.8666666666666667	0.16585991677873888
0.888888888888889	0.1648010352705158
0.9111111111111111	0.1637737383146775
0.9333333333333333	0.16269316889007043
0.9555555555555556	0.16163246969836625
0.9777777777777779	0.1605942660345723
1.	0.15958004608020207
1.0222222222222224	0.15860653171153508
1.0444444444444445	0.1576516012052314
1.0666666666666667	0.15671224381508034
1.088888888888889	0.15578634499260446
1.1111111111111112	0.1548724539100313
1.1333333333333333	0.15395964101504364
1.1555555555555557	0.1530597344925824
1.1777777777777778	0.15217353219594237
1.2	0.15130161417420887
1.2222222222222223	0.15044438174263214
1.2444444444444445	0.1496020897659186
1.2666666666666666	0.14877795026075452
1.288888888888889	0.1479691891616376
1.3111111111111111	0.14717440485988537
1.3333333333333335	0.14639335729333527
1.3555555555555556	0.14562584137709503
1.3777777777777778	0.1448716706434487
1.4000000000000001	0.14413066569197036
1.4222222222222223	0.1434026463818009
1.4444444444444444	0.14267758986159862
1.4666666666666668	0.14196250274665875
1.488888888888889	0.1412619131992875
1.511111111111111	0.1405761151147717
1.5333333333333334	0.13990527424851437
1.5555555555555556	0.13924944967563554
1.577777777777778	0.13860861048953738
1.6	0.13798264920311468
1.6222222222222222	0.13737139283426175
1.6444444444444446	0.13677461232873925
1.6666666666666667	0.13619203075162264
1.6888888888888889	0.13563951851737152
1.7111111111111112	0.13509916994464063
1.7333333333333334	0.13457014505901915
1.7555555555555555	0.13405168574085763
1.777777777777778	0.13354310769682487
1.8	0.13304379305383426
1.8222222222222222	0.13255318358057744
1.8444444444444446	0.13207077452153887
1.8666666666666667	0.13159610901534485
1.888888888888889	0.13112877306165566
1.9111111111111112	0.13066839099677546
1.9333333333333333	0.13021462143672652
1.9555555555555557	0.12976715364676808
1.9777777777777779	0.12932570429773715
2.	0.12889001457167215
2.022222222222222	0.12845575187738348
2.0444444444444447	0.1280268177853516
2.066666666666667	0.1276030859619639
2.088888888888889	0.12718444119742142
2.111111111111111	0.1267707778171238
2.1333333333333333	0.1263619982983828
2.1555555555555554	0.12595801207102117
2.177777777777778	0.12555873448158922
2.2	0.12516408590249048
2.2222222222222223	0.12477399096878908
2.2444444444444445	0.12438837792706946
2.2666666666666666	0.12400717808223674
2.288888888888889	0.12363032532958697
2.3111111111111113	0.12325775576089079
2.3333333333333335	0.12288940733442386
2.3555555555555556	0.12252521960012591
2.3777777777777778	0.12216513347207153
2.4	0.12180909104140039
2.4222222222222225	0.12145703542374009
2.4444444444444446	0.12110891063588744
2.466666666666667	0.12076466149721207
2.488888888888889	0.1204242335518651
2.511111111111111	0.12008521047992049
2.533333333333333	0.11974763870415309
2.555555555555556	0.11941388371772776
2.577777777777778	0.11908391737857615
2.6	0.11875770904041803
2.6222222222222222	0.11843522585547478
2.6444444444444444	0.11811643304978948
2.666666666666667	0.11780129417352748
2.688888888888889	0.11748977132840206
2.7111111111111112	0.1171818253742254
2.7333333333333334	0.11687741611638282
2.7555555555555555	0.11657650247587784
2.7777777777777777	0.1162790426434741
2.8000000000000003	0.11598499421931015
2.8222222222222224	0.11569431433923615
2.8444444444444446	0.11540695978904929
2.8666666666666667	0.11512288710766275
2.888888888888889	0.11484205268018537
2.9111111111111114	0.11456441282178004
2.9333333333333336	0.11428992385311809
2.9555555555555557	0.11401854216815425
2.977777777777778	0.11375022429490401
3.	0.11348492694982812
3.022222222222222	0.11322260708639593
3.0444444444444447	0.11296322193833296
3.066666666666667	0.1127067290580238
3.088888888888889	0.11245308635050838
3.111111111111111	0.11220225210344448
3.1333333333333333	0.11195418501341954
3.155555555555556	0.11170884420891788
3.177777777777778	0.11146618927026124
3.2	0.1112261802467822
3.2222222222222223	0.11098877767149183
3.2444444444444445	0.1107539425734663
3.2666666666666666	0.11052163648816268
3.288888888888889	0.11029182146585834
3.3111111111111113	0.11006446007838668
3.3333333333333335	0.10983951542432666
3.3555555555555556	0.10961196147772952
3.3777777777777778	0.10938671752787459
3.4	0.10916376228375008
3.4222222222222225	0.10894307448554644
3.4444444444444446	0.10872463290206588
3.466666666666667	0.10850841632948464
3.488888888888889	0.10829440359134124
3.511111111111111	0.10808257353958535
3.5333333333333337	0.10787290505659267
3.555555555555556	0.1076653770579837
3.577777777777778	0.10745996849616007
3.6	0.10725665836443611
3.6222222222222222	0.10705542570166435
3.6444444444444444	0.10685624959727437
3.666666666666667	0.10665910919663239
3.688888888888889	0.10646398370664845
3.7111111111111112	0.10627085240156345
3.7333333333333334	0.10607969462885225
3.7555555555555555	0.10589048981519375
3.777777777777778	0.10570321747244694
3.8000000000000003	0.1055178572036066
3.8222222222222224	0.10533438870868232
3.8444444444444446	0.1051527917904851
3.8666666666666667	0.10497304636027838
3.888888888888889	0.10479513244328299
3.9111111111111114	0.10461903018399839
3.9333333333333336	0.10444471985134435
3.9555555555555557	0.1042721818435869
3.977777777777778	0.1041013966930555
4.	0.1039323450706319
4.022222222222222	0.10376500779000906
4.044444444444444	0.10359936581170884
4.066666666666666	0.10343540024687232
4.0888888888888895	0.10327309236079682
4.111111111111112	0.10311242357624432
4.133333333333334	0.10295337547650844
4.155555555555556	0.10279592980824265
4.177777777777778	0.10264006848406462
4.2	0.10248577358492435
4.222222222222222	0.1023330273622586
4.2444444444444445	0.10218181223992284
4.266666666666667	0.102032110815912
4.288888888888889	0.10188390586388468
4.311111111111111	0.10173718033447761
4.333333333333334	0.10159191735644005
4.355555555555556	0.10144810023757843
4.377777777777778	0.10130571246552612
4.4	0.10116473770834532
4.4222222222222225	0.10102515981496324
4.444444444444445	0.10088696281545743
4.466666666666667	0.10075013092119187
4.488888888888889	0.10061464852481226
4.511111111111111	0.10048050020010707
4.533333333333333	0.10034767070174459
4.555555555555555	0.10021614496488775
4.577777777777778	0.10008590810469727
4.6000000000000005	0.09995694541572482
4.622222222222223	0.09982924237121067
4.644444444444445	0.09970278462228228
4.666666666666667	0.09957755799706575
4.688888888888889	0.09945354849971585
4.711111111111111	0.0993307423093648
4.733333333333333	0.09920912577900312
4.7555555555555555	0.0990886854342898
4.777777777777778	0.09896940797230053
4.8	0.09885128026022126
4.822222222222222	0.09873428933398501
4.844444444444445	0.09861842239686085
4.866666666666667	0.09850366681800017
4.888888888888889	0.09839001013093743
4.911111111111111	0.09827744003206
4.933333333333334	0.09816594437903803
4.955555555555556	0.09805551118922862
4.977777777777778	0.09794612863805154
5.	0.09783778505734018
5.022222222222222	0.09772694649743141
5.044444444444444	0.09761715475833152
5.066666666666666	0.09750839964511267
5.0888888888888895	0.09740067104992961
5.111111111111112	0.09729395895321159
5.133333333333334	0.09718825342469331
5.155555555555556	0.09708354462430765
5.177777777777778	0.09697982280293754
5.2	0.09687707830304257
5.222222222222222	0.09677530155917434
5.2444444444444445	0.09667448309837319
5.266666666666667	0.09657461354047156
5.288888888888889	0.09647568359829939
5.311111111111111	0.09637768407780162
5.333333333333334	0.09628060587807291
5.355555555555556	0.09618443999132381
5.377777777777778	0.09608917750276602
5.4	0.0959948095904409
5.4222222222222225	0.09590132752498615
5.444444444444445	0.09580872266934287
5.466666666666667	0.09571698647841663
5.488888888888889	0.09562611049868695
5.511111111111111	0.09553608636777594
5.533333333333333	0.09544690581397419
5.555555555555555	0.0953585606557316
5.577777777777778	0.09527104280111318
5.6000000000000005	0.09518434424722387
5.622222222222223	0.09509845707960561
5.644444444444445	0.09501337347160704
5.666666666666667	0.09492908568373243
5.688888888888889	0.09484558606296518
5.711111111111111	0.09476286704207627
5.733333333333333	0.09468092113891083
5.7555555555555555	0.09459974095566581
5.777777777777778	0.09451931917814546
5.8	0.09443964857501036
5.822222222222223	0.09436072199701499
5.844444444444445	0.0942825323762334
5.866666666666667	0.09420507272527778
5.888888888888889	0.09412833613651257
5.911111111111111	0.0940523157812591
5.933333333333334	0.09397700490899655
5.955555555555556	0.09390239684656124
5.977777777777778	0.09382848499733985
6.	0.09375526284046307
6.022222222222222	0.09368272392999606
6.044444444444444	0.09361086189413072
6.066666666666667	0.09353967043437574
6.0888888888888895	0.09346914332474858
6.111111111111112	0.09339927441097058
6.133333333333334	0.09333005760965857
6.155555555555556	0.09326148690752717
6.177777777777778	0.09319355636058659
6.2	0.0931262600933461
6.222222222222222	0.0930595922980251
6.2444444444444445	0.09299354723376248
6.266666666666667	0.09292811922583327
6.288888888888889	0.09286330266487143
6.311111111111112	0.09279909200609499
6.333333333333334	0.09273548176853852
6.355555555555556	0.09267246653429007
6.377777777777778	0.09261004094773345
6.4	0.09254819971479956
6.4222222222222225	0.09248693760222015
6.444444444444445	0.09242624943678986
6.466666666666667	0.09236613010463424
6.488888888888889	0.09230657455048544
6.511111111111111	0.09224757777696287
6.533333333333333	0.09218913484386275
6.555555555555556	0.09213124086745214
6.577777777777778	0.09207389101977222
6.6000000000000005	0.09201708052794848
6.622222222222223	0.0919608046735065
6.644444444444445	0.09190505879169594
6.666666666666667	0.09184983827082191
6.688888888888889	0.09179513855158253
6.711111111111111	0.0917409551264165
6.733333333333333	0.09168728353885472
6.7555555555555555	0.09163411938288062
6.777777777777778	0.0915814583022974
6.8	0.09152929599010531
6.822222222222223	0.09147762818787948
6.844444444444445	0.09142645068516413
6.866666666666667	0.09137575931886587
6.888888888888889	0.09132554997265974
6.911111111111111	0.09127581857639942
6.933333333333334	0.09122656110553501
6.955555555555556	0.09117777358054033
6.977777777777778	0.09112945206634356
7.	0.0910815926717672
7.022222222222222	0.09103419154897618
7.044444444444444	0.09098724489292974
7.066666666666667	0.09094074894084174
7.0888888888888895	0.09089469997164965
7.111111111111112	0.09084909430548793
7.133333333333334	0.09080392830316669
7.155555555555556	0.09075919836566315
7.177777777777778	0.09071490093361304
7.2	0.09067103248681067
7.222222222222222	0.09062758954371959
7.2444444444444445	0.09058456866098134
7.266666666666667	0.0905419664329403
7.288888888888889	0.09049977949116636
7.311111111111112	0.09045800450398984
7.333333333333334	0.09041663817603729
7.355555555555556	0.09037567724778058
7.377777777777778	0.09033511849508277
7.4	0.09029495872875945
7.4222222222222225	0.09025519479413803
7.444444444444445	0.09021582357062743
7.466666666666667	0.09017684197129404
7.488888888888889	0.09013824694243841
7.511111111111111	0.09010003546318393
7.533333333333333	0.09006220454506643
7.555555555555556	0.0900247512316306
7.577777777777778	0.08998767259803443
7.6000000000000005	0.08995096575065276
7.622222222222223	0.08991462782669365
7.644444444444445	0.08987865599381481
7.666666666666667	0.08984304744974674
7.688888888888889	0.08980779942192092
7.711111111111111	0.0897729091671041
7.733333333333333	0.08973837397103486
7.7555555555555555	0.08970419114806841
7.777777777777778	0.08967035804082335
7.800000000000001	0.08963687201983514
7.822222222222223	0.08960373048321321
7.844444444444445	0.08957093085630316
7.866666666666667	0.08953847059135345
7.888888888888889	0.089506347167187
7.911111111111111	0.08947455808887526
7.933333333333334	0.08944310088742076
7.955555555555556	0.08941197311943978
7.977777777777778	0.08938117236685084
8.	0.0893506962365689
8.022222222222222	0.0893205423602017
8.044444444444444	0.08929070839375067
8.066666666666666	0.0892611920173162
8.088888888888889	0.0892319909348081
8.11111111111111	0.08920310287365595
8.133333333333333	0.08917452558453058
8.155555555555555	0.08914625684105945
8.177777777777779	0.08911829443955578
8.200000000000001	0.08909063619874465
8.222222222222223	0.08906327995949627
8.244444444444445	0.08903622358456004
8.266666666666667	0.08900946495830492
8.28888888888889	0.088983001986462
8.311111111111112	0.08895683259587042
8.333333333333334	0.08893095473422749
8.355555555555556	0.08890536636984137
8.377777777777778	0.08888006549138679
8.4	0.08885505010766502
8.422222222222222	0.08883031824736702
8.444444444444445	0.08880586795883987
8.466666666666667	0.08878169730985425
8.488888888888889	0.08875780438737771
8.511111111111111	0.08873418729734978
8.533333333333333	0.08871084416446064
8.555555555555555	0.08868777313193128
8.577777777777778	0.08866497236129846
8.6	0.08864244003220198
8.622222222222222	0.08862017434217292
8.644444444444444	0.08859817350642821
8.666666666666668	0.08857643575766554
8.68888888888889	0.08855495934586005
8.711111111111112	0.08853374253806653
8.733333333333334	0.08851278361822326
8.755555555555556	0.08849208088695555
8.777777777777779	0.08847163266138773
8.8	0.08845143727495168
8.822222222222223	0.08843149307720076
8.844444444444445	0.08841179843362716
8.866666666666667	0.088392351725479
8.88888888888889	0.08837315134958235
8.911111111111111	0.08835419571816253
8.933333333333334	0.08833548325867191
8.955555555555556	0.08831701241361647
8.977777777777778	0.08829878164038604
9.	0.08828078941108554
9.022222222222222	0.08826303421237187
9.044444444444444	0.08824551454528809
9.066666666666666	0.08822822892510347
9.088888888888889	0.0882111758811543
9.11111111111111	0.0881943539566853
9.133333333333333	0.08817776170869623
9.155555555555557	0.08816139770778869
9.177777777777779	0.0881452605380139
9.200000000000001	0.08812934879672438
9.222222222222223	0.08811366109442707
9.244444444444445	0.08809819605463597
9.266666666666667	0.08808295231373205
9.28888888888889	0.08806792852081768
9.311111111111112	0.08805312333758086
9.333333333333334	0.08803853543815363
9.355555555555556	0.08802416350897758
9.377777777777778	0.08801000624867039
9.4	0.08799606236788954
9.422222222222222	0.0879823305892055
9.444444444444445	0.08796880964696789
9.466666666666667	0.08795549828718155
9.488888888888889	0.08794239526737833
9.511111111111111	0.08792949935649216
9.533333333333333	0.08791680933473747
9.555555555555555	0.08790432399348616
9.577777777777778	0.08789204213514873
9.6	0.08787996257305553
9.622222222222222	0.08786808413134015
9.644444444444444	0.08785640564482226
9.666666666666668	0.08784492595889623
9.68888888888889	0.08783364392941652
9.711111111111112	0.08782255842258685
9.733333333333334	0.08781166831485072
9.755555555555556	0.08780097249278324
9.777777777777779	0.08779046985298386
9.8	0.08778015930196821
9.822222222222223	0.08777003975606827
9.844444444444445	0.0877601101413256
9.866666666666667	0.08775036939338988
9.88888888888889	0.08774081645742002
9.911111111111111	0.08773145028798238
9.933333333333334	0.08772226984895498
9.955555555555556	0.08771327411342845
9.977777777777778	0.08770446206361117
10.	0.08769583269073421
