# Supplementary material for: Topological digestion drives time-varying rheology of entangled DNA fluids
Source: Nat Commun. 2022 Jul 28;13:4389. doi: 10.1038/s41467-022-31828-w (PMC9334285; doi:10.1038/s41467-022-31828-w)
Supplement: Supplementary file 3 — Source Data [file 41467_2022_31828_MOESM3_ESM.zip › SOURCE_DATA/DATA_FIG4/panel_d/Etac_Gamma_Interpo.25min.dat]

0.022222222222222223	0.11800996813169377
0.044444444444444446	0.13859484474161207
0.06666666666666667	0.12979872248225371
0.08888888888888889	0.12926558509319822
0.11111111111111112	0.13429970646581973
0.13333333333333333	0.129065678398186
0.15555555555555556	0.1250938470685031
0.17777777777777778	0.1263998157048686
0.2	0.12397146206241953
0.22222222222222224	0.12283353029578065
0.24444444444444446	0.12224068591657847
0.26666666666666666	0.1198876237501889
0.2888888888888889	0.11922080862022
0.3111111111111111	0.11675230705893401
0.33333333333333337	0.11592700304610021
0.35555555555555557	0.11544728913463399
0.37777777777777777	0.11511852450552654
0.4	0.11370504136589557
0.4222222222222222	0.11254617034646645
0.4444444444444445	0.11152044569523643
0.4666666666666667	0.11064975408323677
0.48888888888888893	0.10998453917272134
0.5111111111111112	0.10930500058200897
0.5333333333333333	0.10847725260060817
0.5555555555555556	0.10758635000045821
0.5777777777777778	0.10695553137935972
0.6	0.10642063112339266
0.6222222222222222	0.10593775051554204
0.6444444444444445	0.10553822911123795
0.6666666666666667	0.10513143393821153
0.6888888888888889	0.1045747110056615
0.7111111111111111	0.10395352760923357
0.7333333333333334	0.10328242304629062
0.7555555555555555	0.10259828285860653
0.7777777777777778	0.10190496209700518
0.8	0.1012169629463496
0.8222222222222223	0.10059205476555289
0.8444444444444444	0.10011943827261484
0.8666666666666667	0.09976582974107902
0.888888888888889	0.09941190822676438
0.9111111111111111	0.09901282011807787
0.9333333333333333	0.09845644821806862
0.9555555555555556	0.09789159844460206
0.9777777777777779	0.09734174533228912
1.	0.09682442036312784
1.0222222222222224	0.09642489302710472
1.0444444444444445	0.09605456339584176
1.0666666666666667	0.09570405323861285
1.088888888888889	0.095366069452381
1.1111111111111112	0.09503502742023498
1.1333333333333333	0.09469312655007084
1.1555555555555557	0.09435398317057613
1.1777777777777778	0.09401711572740791
1.2	0.09368222375730326
1.2222222222222223	0.09334914034967509
1.2444444444444445	0.09301779510080918
1.2666666666666666	0.09267980526825859
1.288888888888889	0.09234229041697732
1.3111111111111111	0.09200917540164238
1.3333333333333335	0.09168124579199038
1.3555555555555556	0.09135910037731614
1.3777777777777778	0.09104318446200223
1.4000000000000001	0.09073381687986735
1.4222222222222223	0.09043121209486939
1.4444444444444444	0.09014238199006029
1.4666666666666668	0.08986238402435345
1.488888888888889	0.08958787110459716
1.511111111111111	0.08931840978225465
1.5333333333333334	0.08905362803670144
1.5555555555555556	0.08879320608471525
1.577777777777778	0.08853686851256194
1.6	0.08828437755766269
1.6222222222222222	0.08803552738413285
1.6444444444444446	0.08779013921393432
1.6666666666666667	0.08754805719205284
1.6888888888888889	0.08730419313457094
1.7111111111111112	0.08706375799321628
1.7333333333333334	0.08682678016576877
1.7555555555555555	0.08659327331414028
1.777777777777778	0.08636323853799519
1.8	0.08613666624901258
1.8222222222222222	0.08591353778927494
1.8444444444444446	0.08569382683040727
1.8666666666666667	0.08547750058442145
1.888888888888889	0.08526452085249271
1.9111111111111112	0.08505484493395023
1.9333333333333333	0.08484842641448388
1.9555555555555557	0.0846452158497781
1.9777777777777779	0.08444516135846933
2.	0.08424820913635471
2.022222222222222	0.08405560208424284
2.0444444444444447	0.08386591889490361
2.066666666666667	0.08367908486730631
2.088888888888889	0.0834950277822449
2.111111111111111	0.0833136777988343
2.1333333333333333	0.08313496735658663
2.1555555555555554	0.08295883108267095
2.177777777777778	0.08278520570397105
2.2	0.08261402996361275
2.2222222222222223	0.08244524454165647
2.2444444444444445	0.08227879197967823
2.2666666666666666	0.0821146166089908
2.288888888888889	0.08195266448227423
2.3111111111111113	0.0817928833084063
2.3333333333333335	0.08163522239030359
2.3555555555555556	0.08147963256559573
2.3777777777777778	0.08132606614996624
2.4	0.08117447688301616
2.4222222222222225	0.08102481987650742
2.4444444444444446	0.08087705156486004
2.466666666666667	0.08073112965777506
2.488888888888889	0.08058701309488286
2.511111111111111	0.08044519814703252
2.533333333333333	0.08030557292898467
2.555555555555556	0.08016753677851689
2.577777777777778	0.08003105150201568
2.6	0.07989608132177733
2.6222222222222222	0.07976259265587493
2.6444444444444444	0.07963055391859769
2.666666666666667	0.07949993533965424
2.688888888888889	0.0793707088004611
2.7111111111111112	0.07924284768597807
2.7333333333333334	0.0791163267506701
2.7555555555555555	0.07899112199730182
2.7777777777777777	0.07886721056736588
2.8000000000000003	0.07874457064206689
2.8222222222222224	0.07862318135286424
2.8444444444444446	0.07850302270066974
2.8666666666666667	0.0783840754828773
2.888888888888889	0.07826632122747708
2.9111111111111114	0.07814974213357151
2.9333333333333336	0.07803432101767943
2.9555555555555557	0.07792004126526035
2.977777777777778	0.07780688678696412
3.	0.07769484197913071
3.022222222222222	0.0775838916881339
3.0444444444444447	0.07747402117818976
3.066666666666667	0.07736521610228249
3.088888888888889	0.07725746247591321
3.111111111111111	0.0771507466533752
3.1333333333333333	0.07704505530631992
3.155555555555556	0.07694037540437337
3.177777777777778	0.0768366941976094
3.2	0.07673399920068665
3.2222222222222223	0.0766322781784818
3.2444444444444445	0.0765315191330766
3.2666666666666666	0.07643171029195207
3.288888888888889	0.07633284009727523
3.3111111111111113	0.07623489719616677
3.3333333333333335	0.07613787043184549
3.3555555555555556	0.07603933879279115
3.3777777777777778	0.0759416929038573
3.4	0.07584492835042439
3.4222222222222225	0.07574904062812153
3.4444444444444446	0.07565402514270002
3.466666666666667	0.07555987721062753
3.488888888888889	0.07546659206032202
3.511111111111111	0.07537416483392352
3.5333333333333337	0.07528259058953614
3.555555555555556	0.07519186430386512
3.577777777777778	0.07510198087518367
3.6	0.07501293512657792
3.6222222222222222	0.07492472180941011
3.6444444444444444	0.07483733560696497
3.666666666666667	0.07475077113822681
3.688888888888889	0.0746650229617618
3.7111111111111112	0.07458008557966533
3.7333333333333334	0.07449595344155285
3.7555555555555555	0.07441262094856113
3.777777777777778	0.07433008245734457
3.8000000000000003	0.07424833228404885
3.8222222222222224	0.07416736470823856
3.8444444444444446	0.07408717397676638
3.8666666666666667	0.07400775430758078
3.888888888888889	0.07392909989344712
3.9111111111111114	0.073851204905586
3.9333333333333336	0.07377406349721455
3.9555555555555557	0.0736976698069879
3.977777777777778	0.07362201796233367
4.	0.07354710208268296
4.022222222222222	0.07347291628258153
4.044444444444444	0.07339945467469332
4.066666666666666	0.07332671137269034
4.0888888888888895	0.07325468049402362
4.111111111111112	0.07318335616258195
4.133333333333334	0.07311273251123343
4.155555555555556	0.07304280368426155
4.177777777777778	0.07297356383967923
4.2	0.07290500715143913
4.222222222222222	0.07283712781153563
4.2444444444444445	0.07276992003199823
4.266666666666667	0.07270337804678415
4.288888888888889	0.07263749611356676
4.311111111111111	0.07257226851543011
4.333333333333334	0.07250768956246405
4.355555555555556	0.07244375359326727
4.377777777777778	0.07238045497636279
4.4	0.07231778811152241
4.4222222222222225	0.07225574743101294
4.444444444444445	0.07219432740075477
4.466666666666667	0.07213352252140758
4.488888888888889	0.07207332732937617
4.511111111111111	0.07201373639774987
4.533333333333333	0.07195474433716476
4.555555555555555	0.07189634579660631
4.577777777777778	0.07183853546414315
4.6000000000000005	0.07178130806760089
4.622222222222223	0.07172465837517808
4.644444444444445	0.0716685811960048
4.666666666666667	0.0716130713806478
4.688888888888889	0.07155812382156368
4.711111111111111	0.07150373345350478
4.733333333333333	0.07144989525387671
4.7555555555555555	0.07139660424305258
4.777777777777778	0.07134385548464241
4.8	0.07129164408572759
4.822222222222222	0.0712399651970488
4.844444444444445	0.07118881401316665
4.866666666666667	0.0711381857725802
4.888888888888889	0.07108807575781857
4.911111111111111	0.07103847929549528
4.933333333333334	0.07098939175634221
4.955555555555556	0.07094080855520331
4.977777777777778	0.07089272515101622
5.	0.07084513704675661
5.022222222222222	0.07079612898969981
5.044444444444444	0.0707476255769119
5.066666666666666	0.07069962298743314
5.0888888888888895	0.07065211740657874
5.111111111111112	0.07060510502758931
5.133333333333334	0.07055858205318041
5.155555555555556	0.07051254469698874
5.177777777777778	0.07046698918493004
5.2	0.07042191175646167
5.222222222222222	0.07037730866576962
5.2444444444444445	0.07033317618286773
5.266666666666667	0.07028951059462683
5.288888888888889	0.07024630820573301
5.311111111111111	0.07020356533957516
5.333333333333334	0.07016127833907204
5.355555555555556	0.07011944356743711
5.377777777777778	0.07007805740888635
5.4	0.07003711626929632
5.4222222222222225	0.06999661657680249
5.444444444444445	0.06995655478235832
5.466666666666667	0.06991692736024287
5.488888888888889	0.06987773080852777
5.511111111111111	0.06983896164950261
5.533333333333333	0.06980061643006055
5.555555555555555	0.06976269172205081
5.577777777777778	0.06972518412259238
5.6000000000000005	0.06968809025435649
5.622222222222223	0.06965140676582159
5.644444444444445	0.06961513033149413
5.666666666666667	0.06957925765210447
5.688888888888889	0.06954378545477594
5.711111111111111	0.06950871049317231
5.733333333333333	0.0694740295476165
5.7555555555555555	0.06943973942519237
5.777777777777778	0.06940583695982448
5.8	0.06937231901233666
5.822222222222223	0.06933918247049528
5.844444444444445	0.0693064242490328
5.866666666666667	0.06927404128965647
5.888888888888889	0.06924203056104175
5.911111111111111	0.06921038905880998
5.933333333333334	0.06917911380549431
5.955555555555556	0.06914820185049243
5.977777777777778	0.06911765027000782
6.	0.06908745616697579
6.022222222222222	0.06905761667098748
6.044444444444444	0.0690281289381947
6.066666666666667	0.0689989901512131
6.0888888888888895	0.0689701975190116
6.111111111111112	0.06894174827679567
6.133333333333334	0.06891363968588528
6.155555555555556	0.06888586903358213
6.177777777777778	0.06885843363303258
6.2	0.06883133082308311
6.222222222222222	0.0688045579681336
6.2444444444444445	0.06877811245797961
6.266666666666667	0.06875199170765749
6.288888888888889	0.068726193157275
6.311111111111112	0.06870071427185066
6.333333333333334	0.06867555254113575
6.355555555555556	0.06865070547944392
6.377777777777778	0.06862617062547147
6.4	0.06860194554211638
6.4222222222222225	0.06857802781629627
6.444444444444445	0.06855441505876059
6.466666666666667	0.06853110490390492
6.488888888888889	0.06850809500957951
6.511111111111111	0.06848538305690002
6.533333333333333	0.06846296675005352
6.555555555555556	0.06844084381610296
6.577777777777778	0.06841901200479526
6.6000000000000005	0.06839746908836457
6.622222222222223	0.06837621286133323
6.644444444444445	0.06835524114031741
6.666666666666667	0.06833455176382763
6.688888888888889	0.06831414259207143
6.711111111111111	0.06829401150675607
6.733333333333333	0.06827415641088767
6.7555555555555555	0.06825457522857706
6.777777777777778	0.06823526590483779
6.8	0.06821622640539121
6.822222222222223	0.06819745471646868
6.844444444444445	0.06817894884461279
6.866666666666667	0.0681607068164845
6.888888888888889	0.06814272667866378
6.911111111111111	0.06812500649745798
6.933333333333334	0.06810754435870547
6.955555555555556	0.06809033836758288
6.977777777777778	0.06807338664841264
7.	0.06805668734447157
7.022222222222222	0.06804023861780102
7.044444444444444	0.06802403864901517
7.066666666666667	0.06800808563711573
7.0888888888888895	0.06799237779930277
7.111111111111112	0.06797691337078957
7.133333333333334	0.06796169060461597
7.155555555555556	0.06794670777146829
7.177777777777778	0.06793196315949326
7.2	0.06791745507412068
7.222222222222222	0.06790318183788101
7.2444444444444445	0.06788914179022744
7.266666666666667	0.06787533328736103
7.288888888888889	0.0678617547020536
7.311111111111112	0.06784840442347388
7.333333333333334	0.06783528085701448
7.355555555555556	0.06782238242412314
7.377777777777778	0.0678097075621293
7.4	0.06779725472407899
7.4222222222222225	0.06778502237856736
7.444444444444445	0.06777300900957141
7.466666666666667	0.06776121311629016
7.488888888888889	0.06774963321297935
7.511111111111111	0.06773826782879135
7.533333333333333	0.06772711550761633
7.555555555555556	0.06771617480792558
7.577777777777778	0.06770544430261351
7.6000000000000005	0.0676949225788442
7.622222222222223	0.06768460823789832
7.644444444444445	0.06767449989502046
7.666666666666667	0.06766459617927004
7.688888888888889	0.06765489573337315
7.711111111111111	0.06764539721357471
7.733333333333333	0.06763609928949285
7.7555555555555555	0.06762700064397476
7.777777777777778	0.06761809997295559
7.800000000000001	0.0676093959853155
7.822222222222223	0.06760088740274078
7.844444444444445	0.06759257295958639
7.866666666666667	0.06758445140273847
7.888888888888889	0.06757652149147876
7.911111111111111	0.06756878199735306
7.933333333333334	0.06756123170403554
7.955555555555556	0.0675538694072015
7.977777777777778	0.06754669391439502
8.	0.06753970404490249
8.022222222222222	0.06753289862962554
8.044444444444444	0.06752627651095604
8.066666666666666	0.06751983654265115
8.088888888888889	0.06751357758971345
8.11111111111111	0.06750749852826628
8.133333333333333	0.06750159824543726
8.155555555555555	0.06749587563923738
8.177777777777779	0.06749032961844578
8.200000000000001	0.06748495910249289
8.222222222222223	0.06747976302134587
8.244444444444445	0.06747474031539584
8.266666666666667	0.06746988993534697
8.28888888888889	0.06746521084210302
8.311111111111112	0.0674607020066622
8.333333333333334	0.0674563624100041
8.355555555555556	0.0674521910429867
8.377777777777778	0.06744818690623967
8.4	0.06744434901005864
8.422222222222222	0.06744067637430372
8.444444444444445	0.06743716802829706
8.466666666666667	0.06743382301072003
8.488888888888889	0.06743064036951615
8.511111111111111	0.0674276191617922
8.533333333333333	0.06742475845371826
8.555555555555555	0.06742205732043481
8.577777777777778	0.06741951484595432
8.6	0.06741713012307078
8.622222222222222	0.06741490225326334
8.644444444444444	0.06741283034660628
8.666666666666668	0.06741091352167786
8.68888888888889	0.06740915090546994
8.711111111111112	0.06740754163330048
8.733333333333334	0.06740608484872442
8.755555555555556	0.06740477970344824
8.777777777777779	0.06740362535724352
8.8	0.06740262097786252
8.822222222222223	0.06740176574095476
8.844444444444445	0.06740105882998362
8.866666666666667	0.06740049943614655
8.88888888888889	0.06740008675829096
8.911111111111111	0.06739982000283713
8.933333333333334	0.0673996983836996
8.955555555555556	0.06739972112220634
8.977777777777778	0.06739988744702516
9.	0.06740019659408476
9.022222222222222	0.06740064780650121
9.044444444444444	0.06740124033450268
9.066666666666666	0.06740197343535675
9.088888888888889	0.06740284637329674
9.11111111111111	0.06740385841945112
9.133333333333333	0.06740500885177206
9.155555555555557	0.0674062969549639
9.177777777777779	0.0674077220204162
9.200000000000001	0.06740928334613434
9.222222222222223	0.06741098023667155
9.244444444444445	0.06741281200306165
9.266666666666667	0.0674147779627541
9.28888888888889	0.06741687743954715
9.311111111111112	0.06741910976352575
9.333333333333334	0.06742147427099449
9.355555555555556	0.06742397030441684
9.377777777777778	0.0674265972123526
9.4	0.06742935434939491
9.422222222222222	0.06743224107611122
9.444444444444445	0.06743525675898127
9.466666666666667	0.06743840077033947
9.488888888888889	0.0674416724883145
9.511111111111111	0.06744507129677187
9.533333333333333	0.0674485965852568
9.555555555555555	0.06745224774893777
9.577777777777778	0.06745602418854804
9.6	0.06745992531033418
9.622222222222222	0.0674639505259971
9.644444444444444	0.06746809925264068
9.666666666666668	0.0674723709127182
9.68888888888889	0.06747676493397704
9.711111111111112	0.06748128074940982
9.733333333333334	0.06748591779719883
9.755555555555556	0.06749067552066854
9.777777777777779	0.06749555336823229
9.8	0.06750055079334479
9.822222222222223	0.06750566725445037
9.844444444444445	0.06751090221493586
9.866666666666667	0.06751625514308217
9.88888888888889	0.06752172551201585
9.911111111111111	0.06752731279966208
9.933333333333334	0.06753301648869943
9.955555555555556	0.06753883606651273
9.977777777777778	0.06754477102514643
10.	0.06755082086126168
