# Supplementary material for: Topological digestion drives time-varying rheology of entangled DNA fluids
Source: Nat Commun. 2022 Jul 28;13:4389. doi: 10.1038/s41467-022-31828-w (PMC9334285; doi:10.1038/s41467-022-31828-w)
Supplement: Supplementary file 3 — Source Data [file 41467_2022_31828_MOESM3_ESM.zip › SOURCE_DATA/DATA_FIG4/panel_e/20Uul/DATA.ETA.dat]

BF20x_10fps_1x1_Pos2_1	5	0.0448753	0.00226939	1	0.050571027	0.791451499	0.040024515
BF20x_10fps_1x1_Pos2_2	15	0.0370151	0.000671935	0.824843511	0.014973382	0.652823633	0.011850705
BF20x_10fps_1x1_Pos2_3	25	0.0312998	0.0016522	0.697483917	0.036817581	0.552024691	0.02913933
BF20x_10fps_1x1_Pos2_4	35	0.0236879	0.000767672	0.527860538	0.017106783	0.417776014	0.013539189
BF20x_10fps_1x1_Pos2_5	45	0.018492	0.000602358	0.41207524	0.01342293	0.326137566	0.010623598
BF20x_10fps_1x1_Pos2_6	55	0.0140292	0.000713581	0.312626322	0.01590142	0.247428571	0.012585203
BF20x_10fps_1x1_Pos2_7	70	0.0111905	9.75E-05	0.249368806	0.002173064	0.197363316	0.001719875
BF20x_10fps_1x1_Pos2_8	90	0.00918778	0.000438425	0.204740247	0.009769851	0.162041975	0.007732363
BF20x_10fps_1x1_Pos2_9	110	0.00728204	7.21E-05	0.162272787	0.001606269	0.128431041	0.001271284
BF20x_10fps_1x1_Pos2_10	130	0.00673755	7.31E-06	0.150139386	0.000162962	0.118828042	0.000128977
BF20x_10fps_1x1_Pos2_11	152	0.00653533	0.000147513	0.145633121	0.003287176	0.115261552	0.00260164
BF20x_10fps_1x1_Pos2_12	172	0.00641173	0.000126098	0.142878822	0.002809965	0.113081658	0.002223951
BF20x_10fps_1x1_Pos2_13	192	0.00605524	3.55E-05	0.134934808	0.000790542	0.106794356	0.000625675
BF20x_10fps_1x1_Pos2_14	212	0.00516252	4.07E-05	0.115041459	0.000907522	0.091049735	0.000718259
BF20x_10fps_1x1_Pos2_15	223	0.00630882	0.000691303	0.140585578	0.015404978	0.111266667	0.012192293
BF20x_10fps_1x1_Pos2_16	253	0.00532778	0.000190725	0.118724109	0.004250111	0.093964374	0.003363757
BF20x_10fps_1x1_Pos2_17	283	0.0054538	6.58E-05	0.121532335	0.001465682	0.096186949	0.001160016
BF20x_10fps_1x1_Pos2_18	312	0.00528049	7.04E-05	0.1176703	0.001567749	0.093130335	0.001240797
