# Supplementary material for: Topological digestion drives time-varying rheology of entangled DNA fluids
Source: Nat Commun. 2022 Jul 28;13:4389. doi: 10.1038/s41467-022-31828-w (PMC9334285; doi:10.1038/s41467-022-31828-w)
Supplement: Supplementary file 3 — Source Data [file 41467_2022_31828_MOESM3_ESM.zip › SOURCE_DATA/DATA_FIG4/panel_e/50Uul/DATA.ETA.dat]

BF60x_10fps_2x2001	5	0.176352	0.00750573	0.85607767	0.036435583
BF60x_10fps_2x2002	15	0.0817162	0.00574618	0.396680583	0.027894078
BF60x_10fps_2x2003	25	0.0512895	0.00232503	0.248978155	0.011286553
BF60x_10fps_2x2004	35	0.0407933	0.00460358	0.198025728	0.022347476
BF60x_10fps_2x2005	45	0.0337969	0.00136602	0.164062621	0.006631165
BF60x_10fps_2x2006	55	0.0258334	0.00273502	0.125404854	0.013276796
BF60x_10fps_2x2007	65	0.0260764	0.000386715	0.126584466	0.001877257
BF60x_10fps_2x2008	75	0.0280724	5.93E-05	0.136273786	0.00028775
BF60x_10fps_2x2009	85	0.0241142	0.000967359	0.117059223	0.004695917
BF60x_10fps_2x2010	95	0.0253758	0.000588233	0.123183495	0.0028555
BF60x_10fps_2x2011	105	0.0206697	9.92E-05	0.10033835	0.000481691
