# Supplementary material for: Topological digestion drives time-varying rheology of entangled DNA fluids
Source: Nat Commun. 2022 Jul 28;13:4389. doi: 10.1038/s41467-022-31828-w (PMC9334285; doi:10.1038/s41467-022-31828-w)
Supplement: Supplementary file 3 — Source Data [file 41467_2022_31828_MOESM3_ESM.zip › SOURCE_DATA/DATA_FIG4/panel_e/5Uul/DATA.ETA.dat]

#CLEANEST - Pos2
BF60x_10fps_2x2001	5	0.479716	0.0252478	0.946745609	0.049827906
BF60x_10fps_2x2002	15	0.51806	0.0515939	1.022419578	0.101823367
BF60x_10fps_2x2003	25	0.48793	0.0572854	0.962956384	0.113055852
BF60x_10fps_2x2004	35	0.475595	0.0533868	0.938612591	0.105361753
BF60x_10fps_2x2005	45	0.450589	0.0638031	0.889261891	0.125918887
BF60x_10fps_2x2006	55	0.412733	0.0426495	0.814551016	0.084171107
BF60x_10fps_2x2007	65	0.389841	0.0405028	0.76937241	0.079934478
BF60x_10fps_2x2008	75	0.379253	0.037094	0.748476416	0.073207026
BF60x_10fps_2x2009	85	0.387227	0.0582673	0.764213539	0.114993685
BF60x_10fps_2x2010	95	0.378455	0.0407824	0.74690152	0.080486284
BF60x_10fps_2x2011	105	0.351958	0.0409686	0.694608249	0.08085376
BF60x_10fps_2x2012	115	0.32591	0.043761	0.643201105	0.086364713
BF60x_10fps_2x2013	125	0.317933	0.0309769	0.627458062	0.061134596
BF60x_10fps_2x2014	135	0.311792	0.032562	0.615338465	0.064262877
