# Supplementary material for: Topological digestion drives time-varying rheology of entangled DNA fluids
Source: Nat Commun. 2022 Jul 28;13:4389. doi: 10.1038/s41467-022-31828-w (PMC9334285; doi:10.1038/s41467-022-31828-w)
Supplement: Supplementary file 3 — Source Data [file 41467_2022_31828_MOESM3_ESM.zip › SOURCE_DATA/DATA_FIG4/panel_e/100Uul/DATA.ETA.dat]

BF60x_10fps_1x1_Pos4_1	5	0.0617019	0.00093912	0.66346129	0.010098065
BF60x_10fps_1x1_Pos4_2	10	0.0376458	0.00207555	0.404793548	0.022317742
BF60x_10fps_1x1_Pos4_3	15	0.0292812	0.00118989	0.314851613	0.012794516
BF60x_10fps_1x1_Pos4_4	20	0.021865	0.000106815	0.235107527	0.001148548
BF60x_10fps_1x1_Pos4_5	25	0.0202084	0.00102455	0.217294624	0.011016667
BF60x_10fps_1x1_Pos4_6	30	0.0173276	0.000804093	0.18631828	0.008646161
BF60x_10fps_1x1_Pos4_7	35	0.0187134	3.79E-04	0.201219355	0.004071946
BF60x_10fps_1x1_Pos4_8	40	0.0157719	0.000373705	0.169590323	0.004018333
BF60x_10fps_1x1_Pos4_9	45	0.0153442	3.37E-04	0.164991398	0.003621602
BF60x_10fps_1x1_Pos4_10	50	0.015539	6.56E-04	0.167086022	0.007055269
BF60x_10fps_1x1_Pos4_11	55	0.0150532	0.000821672	0.161862366	0.008835183
BF60x_10fps_1x1_Pos4_12	60	0.013711	0.0007289	0.147430108	0.007837634
BF60x_10fps_1x1_Pos4_14	70	0.0129576	1.01E-04	0.139329032	0.001081204
BF60x_10fps_1x1_Pos4_15	80	0.0128978	4.93E-06	0.138686022	5.30013E-05
BF60x_10fps_1x1_Pos4_16	90	0.0109101	1.12E-05	0.117312903	0.000120906
BF60x_10fps_1x1_Pos4_17	100	0.0110248	7.52E-05	0.118546237	0.000809074
