# Supplementary material for: Topological digestion drives time-varying rheology of entangled DNA fluids
Source: Nat Commun. 2022 Jul 28;13:4389. doi: 10.1038/s41467-022-31828-w (PMC9334285; doi:10.1038/s41467-022-31828-w)
Supplement: Supplementary file 3 — Source Data [file 41467_2022_31828_MOESM3_ESM.zip › SOURCE_DATA/DATA_FIG4/panel_b/control.track5.dat]

frame x y particle_id
0 450.68911764357523 704.622988617685 5
1 450.67247124892026 704.6248470132019 5
2 450.6582347410174 704.6225676757674 5
3 450.69492973756934 704.6382160986221 5
4 450.7276360361233 704.6322804254364 5
5 450.7021325522691 704.6033569728769 5
6 450.7181027123562 704.6347772348527 5
7 450.7224165343904 704.6361943378962 5
8 450.7331152712587 704.6293920110546 5
9 450.72637492499456 704.6429944266703 5
10 450.7174500049042 704.6287063145786 5
11 450.72694847047273 704.6217235399968 5
12 450.70371313806845 704.6352667728363 5
13 450.74551860640906 704.6219345977281 5
14 450.74061985971775 704.6423329983124 5
15 450.7144901261868 704.6464301061505 5
16 450.73108187035393 704.6522771895151 5
17 450.7401069643699 704.6529176291252 5
18 450.71949649973607 704.6457276878357 5
19 450.70910923569164 704.6764925517979 5
20 450.7438416442387 704.6679014819742 5
21 450.7160825095724 704.6621879980842 5
22 450.6976469045938 704.6722325915849 5
23 450.76192192618066 704.6474006580014 5
24 450.7339389256472 704.6502113512846 5
25 450.73537596286036 704.6627471072635 5
26 450.75640931351626 704.6643320274588 5
27 450.71210622579423 704.6659952194713 5
28 450.72853914255575 704.6433448050002 5
29 450.6886839250754 704.6601215672787 5
30 450.7049217669515 704.6449486441628 5
31 450.7031810626544 704.6642908400141 5
32 450.70801747059096 704.6235490106816 5
33 450.720220440776 704.6487289164256 5
34 450.72499946249764 704.6383143404977 5
35 450.7313363504331 704.6267407286904 5
36 450.7392279963424 704.6564726660631 5
37 450.7243094329578 704.6239053719313 5
38 450.69379484462416 704.6599428862459 5
39 450.71882559268505 704.644228444532 5
40 450.7350296485387 704.6519976162498 5
41 450.7214362558804 704.6551903697904 5
42 450.6987149248549 704.6417821745323 5
43 450.7305668575406 704.6632490067587 5
44 450.72401974713466 704.6569093934818 5
45 450.7318682159385 704.6858633482062 5
46 450.7159692926597 704.6584004080624 5
47 450.70409803224806 704.6707386141139 5
48 450.7505597080303 704.6575008663307 5
49 450.7673816740499 704.6590263205617 5
50 450.7621110844015 704.6538415310292 5
51 450.7395125841198 704.6617428082163 5
52 450.74432739560734 704.6820544510178 5
53 450.7330453594409 704.6407942343209 5
54 450.7571305671795 704.6491220096548 5
55 450.7766575888392 704.6584257958862 5
56 450.7268669119355 704.6680036822304 5
57 450.7431300187375 704.648302978978 5
58 450.7517157667665 704.6404140506777 5
59 450.7641146957031 704.6432603596611 5
60 450.7491769388795 704.6288627221455 5
61 450.7270241995465 704.6813910814518 5
62 450.73582652695427 704.6519881418134 5
63 450.7507460327127 704.6523455164827 5
64 450.72106467861136 704.6574167350976 5
65 450.7225864090972 704.6711241664165 5
66 450.7379477676814 704.6688501767383 5
67 450.72134187773315 704.653291682503 5
68 450.72261299605174 704.6481296216726 5
69 450.7461441237925 704.6478927950902 5
70 450.7161052115541 704.6485202212623 5
71 450.7241709362125 704.6627306439215 5
72 450.7381069375795 704.6248207241873 5
73 450.7420960420225 704.6565286029987 5
74 450.7507487124719 704.6515120614282 5
75 450.7476059265627 704.6159891451135 5
76 450.75350027924753 704.6591901498252 5
77 450.7397219425296 704.6557463919655 5
78 450.733674799933 704.6317326035955 5
79 450.73966623135345 704.6476196282404 5
80 450.727071627574 704.654429770632 5
81 450.7077653966532 704.6485650625998 5
82 450.7121364092277 704.6483943844313 5
83 450.72186496418976 704.6360176617383 5
84 450.75312457509324 704.6485403183764 5
85 450.73994745591295 704.6550651182436 5
86 450.7165506378998 704.6441205200363 5
87 450.7528646712183 704.6449819578932 5
88 450.7573926507799 704.6442568020722 5
89 450.71909445612295 704.6685987883677 5
90 450.74341254251135 704.6622409316041 5
91 450.7313693310676 704.6570417848535 5
92 450.7266497597472 704.6474060643479 5
93 450.73198305077085 704.6506316577149 5
94 450.748120376477 704.666034873181 5
95 450.7454032689454 704.6351928680391 5
96 450.72993070551456 704.6261262771135 5
97 450.72839471752724 704.6427205201555 5
98 450.7169203124189 704.6737972909855 5
99 450.7363773558192 704.6584323605977 5
100 450.74051798160946 704.6383161961435 5
101 450.7317509043295 704.6563354603464 5
102 450.7397135330218 704.6493315963885 5
103 450.7563445953037 704.6389344638977 5
104 450.75722987225066 704.6294560530488 5
105 450.7393206313212 704.641548375843 5
106 450.72699444256887 704.6542537720414 5
107 450.7305302115192 704.6432162224678 5
108 450.72108137204754 704.6333353317168 5
109 450.71707218853146 704.6509524933757 5
110 450.7228770453423 704.6363745405797 5
111 450.7556590917653 704.6522547380482 5
112 450.76301044594646 704.6187380802347 5
113 450.7468442120231 704.60789122786 5
114 450.7138226789281 704.6335313343168 5
115 450.7037729106562 704.6088105541005 5
116 450.7303695139014 704.6306469713935 5
117 450.6978801882176 704.6316354312128 5
118 450.74035131298336 704.6500879698212 5
119 450.73178822263736 704.6319291226937 5
120 450.6957077700684 704.664282308672 5
121 450.70416132251165 704.653412732821 5
122 450.69951869916605 704.6365240602062 5
123 450.72801460621315 704.6242953100443 5
124 450.7437743286872 704.6449496840522 5
125 450.7439842584498 704.6592227924739 5
126 450.7372975486436 704.6771483300897 5
127 450.7440102170153 704.641354640613 5
128 450.7225529783825 704.6392494163222 5
129 450.72118758743335 704.645333084182 5
130 450.7233835153031 704.6351850961153 5
131 450.69375877648895 704.6601208585766 5
132 450.70370142781553 704.6529419831073 5
133 450.70818259224586 704.6128679912619 5
134 450.70769912670403 704.6473263225759 5
135 450.68452061349893 704.6684056668558 5
136 450.7007164269586 704.6296523441213 5
137 450.75050195708667 704.6398157628014 5
138 450.7308102366157 704.6427884933404 5
139 450.72861016576655 704.6185016046618 5
140 450.73573964199096 704.6338441139086 5
141 450.6965449388768 704.6455288119425 5
142 450.73106823961547 704.6265635105307 5
143 450.7192487901804 704.6272787872961 5
144 450.72894597542484 704.6151676644635 5
145 450.72659519526434 704.6311995888968 5
146 450.72575458693564 704.6343981847548 5
147 450.71906190192004 704.6203896394543 5
148 450.71479360618304 704.6410156012967 5
149 450.7229524490135 704.6358207022786 5
150 450.71235647943615 704.6435630931887 5
151 450.72155390206575 704.6116343821128 5
152 450.71778281924594 704.645878578527 5
153 450.7294312404677 704.6097267412302 5
154 450.724682496903 704.6122134276465 5
155 450.72488619331364 704.6317224497864 5
156 450.715671029343 704.6491978377023 5
157 450.7266275090309 704.6105512789572 5
158 450.72792188746206 704.6265676639788 5
159 450.72765642994244 704.6366180422265 5
160 450.72217501309785 704.6346000996716 5
161 450.72151006231724 704.6401371004403 5
162 450.71597436917773 704.6421811707327 5
163 450.7025723614766 704.6088730246113 5
164 450.7303922656523 704.6419681066586 5
165 450.7376035295272 704.6507922453343 5
166 450.71227337950165 704.6363385349922 5
167 450.6981601857448 704.6485619982136 5
168 450.70337678947675 704.639130146776 5
169 450.70838860044717 704.6440286252068 5
170 450.7474478204428 704.6253759203237 5
171 450.71460507609424 704.6565367166307 5
172 450.7375782941822 704.6371111995883 5
173 450.7287236768274 704.6319380567933 5
174 450.7192278137493 704.6496804713008 5
175 450.7260296645399 704.6253529997816 5
176 450.7335327400285 704.6354988832632 5
177 450.7060939853712 704.6330980403129 5
178 450.7640478335201 704.6155000511152 5
179 450.71169885885973 704.6231908574987 5
180 450.70902315277704 704.6459841695021 5
181 450.7232319435348 704.6220346164329 5
182 450.7618938084034 704.6501550059683 5
183 450.76903321483536 704.6411210513816 5
184 450.8113644940428 704.648544038681 5
185 450.77700875630416 704.6497873617105 5
186 450.7488702912975 704.6418225726901 5
187 450.7346079054023 704.6549724679338 5
188 450.7721570422035 704.6521076772156 5
189 450.7552845417441 704.620375192873 5
190 450.74288617687705 704.6264662668304 5
191 450.71827053330617 704.654111157429 5
192 450.7147012257634 704.6174772081213 5
193 450.7301894848089 704.61972464681 5
194 450.70231434940337 704.6286608834714 5
195 450.7146224552801 704.6279171968504 5
196 450.7103096601061 704.6436045580328 5
197 450.74237342662445 704.623593339724 5
198 450.72697794191293 704.6330564360051 5
199 450.73109013188 704.6380260791047 5
200 450.7264454288576 704.6451764578752 5
201 450.71110268102535 704.6518873499681 5
202 450.71512868157504 704.6420551422024 5
203 450.7108386763641 704.6470103245259 5
204 450.7268844306553 704.6379086181278 5
205 450.7511571664447 704.6323922804067 5
206 450.71337263927035 704.6563216321239 5
207 450.7088892965826 704.637083121416 5
208 450.74408829129425 704.6648397048925 5
209 450.75745059209197 704.6427388194227 5
210 450.7360258187953 704.6573200519094 5
211 450.7251907900089 704.6587304531771 5
212 450.75580029359134 704.6417613422641 5
213 450.7091171845114 704.6221748498452 5
214 450.7249355150235 704.6524876776878 5
215 450.7517714148399 704.6413308580433 5
216 450.7722443477807 704.6469789645754 5
217 450.744684195559 704.6279556524938 5
218 450.75537887914174 704.6389006579158 5
219 450.7314675032888 704.6441146805416 5
220 450.70232061207525 704.6616037098618 5
221 450.7277514436982 704.640233452101 5
222 450.73595023189426 704.633207991534 5
223 450.7378398142692 704.643768084325 5
224 450.7377831239396 704.6532505907089 5
225 450.72361504009837 704.6429267204425 5
226 450.7444017828986 704.6509589094538 5
227 450.74680643010305 704.6302204734512 5
228 450.74423348491325 704.622021195279 5
229 450.7344543553412 704.6432465149122 5
230 450.74727299000585 704.6448176070007 5
231 450.73813321251157 704.6455165489025 5
232 450.73282980204823 704.6567215120501 5
233 450.75019599795166 704.6477028263196 5
234 450.7542743903463 704.662091599523 5
235 450.75364893526444 704.6312224277239 5
236 450.76459637368225 704.6626731257436 5
237 450.7469960387752 704.6474347926933 5
238 450.737552932825 704.6532101677658 5
239 450.7820649683403 704.6535270314679 5
240 450.74930233849807 704.6456983945228 5
241 450.7653869299773 704.6271724799626 5
242 450.75283364113403 704.6551668663448 5
243 450.7406455010231 704.6383118979278 5
244 450.75559385268633 704.6646122673789 5
245 450.76095787688456 704.6424201872821 5
246 450.7475490005772 704.6446866111245 5
247 450.74565554653174 704.6425893098852 5
248 450.75521570510017 704.6394533374903 5
249 450.7245907172554 704.660841512011 5
250 450.7519061552822 704.6466087740826 5
251 450.76720670409327 704.6399695268487 5
252 450.78825141742686 704.6321535993253 5
253 450.7285585572416 704.6503788024766 5
254 450.74690191947184 704.6631439816526 5
255 450.77281118333894 704.631223962197 5
256 450.76033107710225 704.6667897298424 5
257 450.76148013606667 704.6265447442487 5
258 450.748773356896 704.6545349411367 5
259 450.736477210413 704.6344273856178 5
260 450.7561868276358 704.6292976140579 5
261 450.73241961217235 704.6421709557079 5
262 450.7518057701411 704.6492169577227 5
263 450.74594105040165 704.6444539725461 5
264 450.74298958118464 704.6376532951401 5
265 450.75579236061793 704.6564109907306 5
266 450.7400780638917 704.6168079180749 5
267 450.713317099441 704.6327547905518 5
268 450.7268076045904 704.6500006174456 5
269 450.7393285304527 704.6624196850788 5
270 450.75553558670754 704.6054050418148 5
271 450.7629390560818 704.643018629455 5
272 450.7515474583336 704.6426125428704 5
273 450.7475236684063 704.6431420628885 5
274 450.7525459820977 704.6468053245025 5
275 450.74770498589197 704.6033529212962 5
276 450.7804950825311 704.6224617834229 5
277 450.7678108469757 704.6262753768634 5
278 450.7734107010341 704.6481732222379 5
279 450.7685582750865 704.6132077507831 5
280 450.75470075528364 704.6574888615592 5
281 450.7283290968855 704.6535732744444 5
282 450.73637759721584 704.6458365272356 5
283 450.75118876052426 704.6355396240431 5
284 450.7875320555464 704.6157847641259 5
285 450.75876696499495 704.625075410883 5
286 450.74261634956514 704.6400727902743 5
287 450.76251620865 704.6180361508337 5
288 450.7752990923686 704.6324651469789 5
289 450.7408358173666 704.6421101929914 5
290 450.7656227499422 704.631408660039 5
291 450.74985284775255 704.6590936199453 5
292 450.7731765245451 704.6226001212101 5
293 450.7413428024653 704.6394052069201 5
294 450.74740743656355 704.629971922643 5
295 450.7423987190048 704.6242808616306 5
296 450.7690342050187 704.6311749519058 5
297 450.7644546026498 704.6229615219584 5
298 450.7595123726679 704.6431702833798 5
299 450.7564377710537 704.6363259146997 5
300 450.72095656377905 704.630351475999 5
301 450.73831920212353 704.6257717318975 5
302 450.7657038570831 704.6380273337838 5
303 450.7902602465658 704.6232262868166 5
304 450.7604178153043 704.643795650142 5
305 450.75982265959425 704.6439548800439 5
306 450.7542383193399 704.6374050797347 5
307 450.7591908718992 704.6442840985817 5
308 450.73211838672813 704.6469997157855 5
309 450.7423507424613 704.6511303963151 5
310 450.75481602723585 704.6471998166819 5
311 450.76328897910633 704.6289841250814 5
312 450.7526398928142 704.6697827089953 5
313 450.73335892589967 704.6566232249259 5
314 450.7647093906126 704.6239029604584 5
315 450.7291402580696 704.6477047272172 5
316 450.75168174833533 704.6643442292886 5
317 450.75628139551185 704.6557083076448 5
318 450.7781499160893 704.6228766023025 5
319 450.7565249436852 704.6578499454015 5
320 450.74326263992106 704.6603753233445 5
321 450.7548006613549 704.6333692653168 5
322 450.7533307295896 704.6261655620091 5
323 450.7189487900516 704.6141337891709 5
324 450.7627668410863 704.633389031276 5
325 450.7817849899905 704.615842774053 5
326 450.7658580358092 704.6476042534725 5
327 450.7494537206413 704.6434148093168 5
328 450.78292034505535 704.6168134768135 5
329 450.76185404604735 704.6471454175158 5
330 450.75642368675784 704.6710469670127 5
331 450.76147356944807 704.6296948038053 5
332 450.7898520573879 704.6365322553381 5
333 450.76796389858833 704.6381282146317 5
334 450.7721647921869 704.617951100187 5
335 450.76529195803624 704.6525665041862 5
336 450.7772596773116 704.639639468467 5
337 450.7736103728801 704.6453194263705 5
338 450.76110945538966 704.6323317961267 5
339 450.782044124857 704.6378002941657 5
340 450.76192519662527 704.6525615090442 5
341 450.76449208402636 704.6550152872479 5
342 450.7540130518434 704.645439004732 5
343 450.74751077850766 704.6566946256198 5
344 450.7538778590275 704.6438244744115 5
345 450.76501484238827 704.6642537125402 5
346 450.7734095430656 704.6596477244008 5
347 450.78487961969023 704.6654417778459 5
348 450.7350778913321 704.6690172085124 5
349 450.77460965645105 704.6548773279974 5
350 450.74256590628806 704.6603489363478 5
351 450.7848954838827 704.6443217445355 5
352 450.77503935161275 704.6356985877594 5
353 450.7519798346472 704.6338902283437 5
354 450.723102793343 704.6572331003798 5
355 450.7651154209345 704.6243507552098 5
356 450.7790843716958 704.6350182747898 5
357 450.74714999566663 704.6437400801223 5
358 450.80607514486076 704.6355580525218 5
359 450.78884719852465 704.6396286650971 5
360 450.7612163622145 704.6328156128533 5
361 450.79948279624784 704.6493346972645 5
362 450.78693969714107 704.6691009544813 5
363 450.7802713752108 704.6521702157266 5
364 450.7817923058099 704.653130996999 5
365 450.7724976727561 704.6384438430489 5
366 450.7598819129785 704.6399211451526 5
367 450.76655687144927 704.6414264560233 5
368 450.7754453314362 704.6345633798063 5
369 450.7974582201763 704.6396052825876 5
370 450.7894981861452 704.6475139822002 5
371 450.76938699133615 704.6573573684809 5
372 450.7879001373515 704.634375373677 5
373 450.76099372007536 704.6460502984602 5
374 450.76517737367953 704.6365655819446 5
375 450.7591133992916 704.6203452911102 5
376 450.74916287330996 704.6649183255525 5
377 450.7708947759276 704.6525056985021 5
378 450.7305183626318 704.6600179555744 5
379 450.76083952373546 704.643194667035 5
380 450.754032936528 704.6307490337906 5
381 450.7768936432571 704.6432526743322 5
382 450.7607465238233 704.6562187284858 5
383 450.7481509360392 704.6416795833771 5
384 450.724565764722 704.640367568187 5
385 450.73095157992805 704.6471267565539 5
386 450.7348538132449 704.6356074929181 5
387 450.7266875760245 704.6208549961092 5
388 450.7805395525473 704.6568881109848 5
389 450.77878247424604 704.6694565055901 5
390 450.7588776209269 704.6393527408165 5
391 450.7662540099935 704.6450948766362 5
392 450.7587757878264 704.6445767574589 5
393 450.76655106017427 704.6490280348945 5
394 450.7752196338852 704.6443697040471 5
395 450.75889282243463 704.6270807559019 5
396 450.79277204583025 704.6433303565208 5
397 450.74921887553785 704.6475362377985 5
398 450.73299581704447 704.6161498567255 5
399 450.7514506987626 704.6503884794876 5
400 450.7730887567292 704.6442042162105 5
401 450.74043023747583 704.6251473405156 5
402 450.7540516686785 704.651486815572 5
403 450.7873969789743 704.6325521610955 5
404 450.767699728055 704.631968155358 5
405 450.77844085655823 704.6286919160681 5
406 450.7491064841537 704.641182511681 5
407 450.7346317105533 704.6329805939067 5
408 450.72319729789945 704.6431124859479 5
409 450.76942792407385 704.6458976865553 5
410 450.76779834007766 704.6295737336134 5
411 450.74640320824574 704.6381832193235 5
412 450.74499538328877 704.6330770189527 5
413 450.76381152382874 704.6409788441468 5
414 450.74105440265623 704.650062615186 5
415 450.7415029576876 704.6411319848135 5
416 450.7211464946184 704.6456064644575 5
417 450.7211590280242 704.614285106726 5
418 450.7137679686587 704.6366672425445 5
419 450.7514180062598 704.6127594603724 5
420 450.78448046601716 704.6391925821949 5
421 450.7575507987278 704.6306522911466 5
422 450.7626162476542 704.6407797213726 5
423 450.7625774562898 704.6452907589955 5
424 450.7539722033376 704.6473182968252 5
425 450.7687069381447 704.645631966866 5
426 450.7572501811433 704.6321704145322 5
427 450.77514356082287 704.6407069687285 5
428 450.78499904412195 704.6484855886195 5
429 450.7411202512856 704.6118249810866 5
430 450.74604017029014 704.642710040795 5
431 450.76368170292324 704.626075056897 5
432 450.7397748822453 704.6259936001278 5
433 450.7292078219553 704.6185160686618 5
434 450.7325933203102 704.6403311938155 5
435 450.69914272015905 704.646016253317 5
436 450.7099283079552 704.6268997253608 5
437 450.7326529386285 704.6505717908102 5
438 450.7156850316239 704.6603049177044 5
439 450.73641762476393 704.6346334723472 5
440 450.7734534228604 704.6267373401981 5
441 450.75571083658684 704.6245411290472 5
442 450.74604504172606 704.6534804076671 5
443 450.78553317140546 704.6387579177978 5
444 450.7418404177279 704.6193679492995 5
445 450.7527699290629 704.6398920626931 5
446 450.73735099784295 704.6399044299735 5
447 450.75065620605056 704.6419126782415 5
448 450.7644254378785 704.6355594716812 5
449 450.75187632284485 704.6671964917377 5
450 450.77509174627346 704.6269313832104 5
451 450.7615126976131 704.6605423771072 5
452 450.76049791393507 704.6265118734983 5
453 450.7543375384327 704.6270629446848 5
454 450.76146153480187 704.648136765149 5
455 450.74794163653416 704.6261154109027 5
456 450.74910123688136 704.6282296912634 5
457 450.770739311278 704.6257384014905 5
458 450.78019265002547 704.6214101667313 5
459 450.74603016487237 704.6455595571051 5
460 450.7363054142297 704.6322946919479 5
461 450.7470405321536 704.6229195244991 5
462 450.7450180053613 704.6294858405123 5
463 450.7295730679886 704.6435383958408 5
464 450.79363206493645 704.6504623277837 5
465 450.77650118164127 704.6573106521117 5
466 450.78522219557533 704.6311624817803 5
467 450.76136031787905 704.6500474623526 5
468 450.7641724249725 704.6425264924449 5
469 450.762071703321 704.6311091136664 5
470 450.74025949167196 704.6590769446722 5
471 450.7997843076837 704.6552672725745 5
472 450.7536172287667 704.6368989798556 5
473 450.7799088979901 704.63294849589 5
474 450.76985095419315 704.6379035968772 5
475 450.76443424957125 704.6369389879059 5
476 450.7777560147762 704.6536426798691 5
477 450.7438552098134 704.6366409788183 5
478 450.7427842233569 704.6248914353533 5
479 450.7654624746695 704.6299834084961 5
480 450.70348783421224 704.6086728492539 5
481 450.6853424949885 704.6330745661171 5
482 450.76442185481824 704.62523435877 5
483 450.7595252770798 704.6284517236032 5
484 450.7205934328397 704.6148789539925 5
485 450.7624772320346 704.6098828449508 5
486 450.7549452034008 704.6224505671738 5
487 450.7298055489791 704.6273631532832 5
488 450.77415752379704 704.6401657303174 5
489 450.7724294169105 704.6602719183284 5
490 450.7766551744734 704.6167355647589 5
491 450.76223290188057 704.6293225673428 5
492 450.7613006023275 704.616612690424 5
493 450.7701649924477 704.6428254103564 5
494 450.7768058041854 704.6249136013532 5
495 450.7476100010696 704.6440843388222 5
496 450.80263470004144 704.6322620842724 5
497 450.7942190549866 704.6613678513062 5
498 450.783262985932 704.6356013232078 5
499 450.747289319747 704.6605942819978 5
500 450.75494619250765 704.6320890902676 5
501 450.7051848511008 704.6412390864965 5
502 450.72646611224496 704.6760793415979 5
503 450.72922224764693 704.6530487672368 5
504 450.78441223919157 704.6257096800844 5
505 450.7199050624882 704.6369778745891 5
506 450.7578215369981 704.6362906133801 5
507 450.77065970870007 704.6377520336986 5
508 450.7758008676415 704.6301352742528 5
509 450.7776984389716 704.6425096040588 5
510 450.7669387498436 704.63247896493 5
511 450.7967762594424 704.6351372031594 5
512 450.75212459347205 704.6461367751888 5
513 450.7646540393982 704.6376212550681 5
514 450.7562444955357 704.6409711368538 5
515 450.75398310984497 704.6261851250223 5
516 450.7559830599469 704.6298330292365 5
517 450.75799591199524 704.6547039415448 5
518 450.7688608740181 704.6411181689143 5
519 450.7745705635768 704.6418777925271 5
520 450.75774458786634 704.6474472871813 5
521 450.7549632266889 704.6508892093786 5
522 450.7353144999942 704.6359967198009 5
523 450.7364461168238 704.6171702750627 5
524 450.7371166900339 704.634605154217 5
525 450.78393907317053 704.6091642914978 5
526 450.76063225043083 704.6271117884611 5
527 450.7439925646152 704.6373253225607 5
528 450.72987646373105 704.6309474191781 5
529 450.7656324370781 704.6315634974316 5
530 450.73668493836277 704.6497090059241 5
531 450.7402636641117 704.6132516211658 5
532 450.6906901372162 704.6179909134739 5
533 450.7609510526784 704.6208794412024 5
534 450.7233509181377 704.6289293291514 5
535 450.7118310403567 704.623016532932 5
536 450.77172307894824 704.6464100471776 5
537 450.7533355918319 704.6403487785287 5
538 450.73890073765546 704.6215303743882 5
539 450.73816288762055 704.6258985540155 5
540 450.71060211271634 704.6341658814239 5
541 450.6972660965149 704.6219688214295 5
542 450.7256375667295 704.6123517565451 5
543 450.7655296812369 704.6221772602914 5
544 450.73218980579765 704.6598860009499 5
545 450.7329865181147 704.6245177475328 5
546 450.70188757744893 704.6298530390701 5
547 450.71394297379715 704.6322766644375 5
548 450.7462883513596 704.638621466154 5
549 450.7797724704984 704.6300344854623 5
550 450.74482308747486 704.6398350304737 5
551 450.70934387156177 704.6296763335109 5
552 450.71451833761273 704.6376400829446 5
553 450.7101001025876 704.6386678900719 5
554 450.71246191009584 704.6258359718822 5
555 450.72051195482027 704.6339066480464 5
556 450.72257672108213 704.6490859495777 5
557 450.74166409945093 704.6443016871137 5
558 450.6860030064077 704.6356399444579 5
559 450.73172194757433 704.6424469563009 5
560 450.72608644102525 704.6425644145055 5
561 450.7383133435535 704.6202029161285 5
562 450.74165376807025 704.6445997521938 5
563 450.7481300275454 704.6241802117345 5
564 450.73857481560384 704.6346834866359 5
565 450.7617931313121 704.6207415912208 5
566 450.76570381829697 704.6285715390261 5
567 450.77330860055486 704.618797341764 5
568 450.7544763270054 704.6481498877862 5
569 450.73979087065516 704.6212303514517 5
570 450.7986263877467 704.6357216282895 5
571 450.77259000672143 704.651739750152 5
572 450.7369068922405 704.6150052667782 5
573 450.76802948829805 704.6492672127177 5
574 450.77335081830694 704.6601017615307 5
575 450.75351159495483 704.6496656801769 5
576 450.73352738785684 704.6440223171296 5
577 450.76148407176294 704.6317181627536 5
578 450.76339694563603 704.6429227417291 5
579 450.73304712277064 704.6655383034666 5
580 450.7502463865468 704.6381294852077 5
581 450.75125357062126 704.6098492632703 5
582 450.7611536218091 704.640306409607 5
583 450.746512665129 704.6380017399399 5
584 450.75158602509384 704.6477313522978 5
585 450.71713688852185 704.6374300713019 5
586 450.75791275540536 704.6415134880323 5
587 450.75811451731687 704.6539184619693 5
588 450.7698107785789 704.6083447104144 5
589 450.7659307061034 704.6058656033124 5
590 450.75853009392995 704.6599149330625 5
591 450.78106970567234 704.6268565659886 5
592 450.76767388624535 704.6372951804873 5
593 450.7505737078614 704.6353157025089 5
594 450.7701162334012 704.6677125020215 5
595 450.74637358605776 704.6314552605451 5
596 450.7253454880102 704.6272111934669 5
597 450.731308955583 704.6152585228973 5
598 450.7671076801451 704.6292774044535 5
599 450.78151272396065 704.6363479061845 5
600 450.76397991629864 704.6392046895353 5
601 450.76992657524545 704.6474412303697 5
602 450.768965459861 704.6280182940878 5
603 450.7689720141418 704.628371780352 5
604 450.7700136711903 704.6354906910113 5
605 450.769770330578 704.6453960468943 5
606 450.7385456389713 704.6214867172554 5
607 450.7884621209924 704.6512862653351 5
608 450.7748493260164 704.6368551699879 5
609 450.7801935599398 704.6176418682135 5
610 450.71973430137257 704.6352131379953 5
611 450.76123015969813 704.6432000225958 5
612 450.776344733739 704.6406998575269 5
613 450.7659575566652 704.6353985750677 5
614 450.7462495278618 704.6478181565788 5
615 450.74985979598773 704.6479634839219 5
616 450.7929447616208 704.6263774892487 5
617 450.74245920422305 704.6402439608207 5
618 450.77534201893747 704.631049097784 5
619 450.76566997849466 704.6259265788675 5
620 450.7063835194333 704.6353175876365 5
621 450.7238875057701 704.6277432743984 5
622 450.7081193684957 704.6509113315179 5
623 450.7532354841569 704.6490082558637 5
624 450.75200527484503 704.6639112899377 5
625 450.7579498951353 704.6598233925009 5
626 450.7825280355663 704.6446696612198 5
627 450.73152103801294 704.6398080735911 5
628 450.7678376078765 704.6450428097444 5
629 450.7695839457717 704.6368323890357 5
630 450.7714668786332 704.6391359171542 5
631 450.7383737361997 704.6386993598671 5
632 450.7726438535435 704.6243451011742 5
633 450.7505225467332 704.6530296126977 5
634 450.76568580956945 704.6256759179324 5
635 450.71661774159327 704.6429508310929 5
636 450.7282461399085 704.6619043160397 5
637 450.75612286345773 704.652305771628 5
638 450.74346749933363 704.6469688892274 5
639 450.73286412556394 704.6687968046675 5
640 450.77231497123154 704.6516718415266 5
641 450.74035969533014 704.6625516741268 5
642 450.74529752189875 704.6525666567464 5
643 450.72099715150034 704.6285760781534 5
644 450.73591984199624 704.6324948215232 5
645 450.76309657700773 704.6577475270988 5
646 450.73962731773076 704.6291848584533 5
647 450.7417867819791 704.6657039474909 5
648 450.78259160500755 704.6508412664998 5
649 450.7552693523352 704.6425990861077 5
650 450.7606623116478 704.6596481235813 5
651 450.78629323096857 704.648054505878 5
652 450.74626886862467 704.6427110155983 5
653 450.78590087614367 704.6598441692801 5
654 450.7508364655634 704.647600018376 5
655 450.7784228936358 704.6302859154049 5
656 450.76543487293145 704.664556593307 5
657 450.7424564120822 704.6395528031663 5
658 450.7980108083695 704.6615382718549 5
659 450.7649686713844 704.6640731905558 5
660 450.77875429004325 704.6508870872088 5
661 450.78906612334197 704.6354282680245 5
662 450.77151892580633 704.647261553262 5
663 450.7489738433638 704.6488099492757 5
664 450.7231045515746 704.6706262560181 5
665 450.73789040142464 704.6413546025972 5
666 450.750589701879 704.651563941858 5
667 450.7430745425689 704.6713334624914 5
668 450.7488482397256 704.632333316671 5
669 450.7312958895194 704.6623713568043 5
670 450.7141917385378 704.6694991318539 5
671 450.7386511463863 704.6471606780943 5
672 450.75582646086457 704.6554246225548 5
673 450.72265247900407 704.6615960102922 5
674 450.7482981064409 704.6555833207694 5
675 450.74782274191136 704.6526064467313 5
676 450.710201153858 704.6608414576456 5
677 450.74894945952207 704.6689798494756 5
678 450.7434165863177 704.6475098615875 5
679 450.74741761607726 704.6655120909379 5
680 450.740411500439 704.6645720062467 5
681 450.75679618146944 704.6699316207724 5
682 450.73945366938614 704.6679412200439 5
683 450.73940387508105 704.6537828294088 5
684 450.7485321976058 704.6589401113591 5
685 450.77129363106116 704.6476044256556 5
686 450.73054435913224 704.6483600305111 5
687 450.75252474612034 704.6474175198508 5
688 450.7418385899874 704.6512104624633 5
689 450.74354297154514 704.6309403573719 5
690 450.7151772543391 704.6492170458937 5
691 450.7226627866558 704.634867634688 5
692 450.6992060545792 704.6800001795241 5
693 450.70661638390163 704.6728108510276 5
694 450.7574980447675 704.6640520098255 5
695 450.73839675618376 704.6607194534677 5
696 450.7338386032332 704.6416237174304 5
697 450.7313222499607 704.64588791933 5
698 450.74367494800003 704.6611419115884 5
699 450.7368415993479 704.6440371781612 5
700 450.7373219920252 704.6545752449709 5
701 450.7353427191122 704.6074758845007 5
702 450.70196417401627 704.6527279699246 5
703 450.7298546954769 704.637652440584 5
704 450.71323767952583 704.648170741792 5
705 450.73290170666274 704.6575509123566 5
706 450.75152137009877 704.6479103961727 5
707 450.73772736620634 704.6315327543385 5
708 450.7370818496213 704.6259552113949 5
709 450.6920986592649 704.6378018957382 5
710 450.7401008198608 704.607566194826 5
711 450.7307439079547 704.6519644607632 5
712 450.7274468961205 704.656874718817 5
713 450.7265966019102 704.6446524067575 5
714 450.71309254544906 704.6448573747125 5
715 450.702638121091 704.6395399476388 5
716 450.7448003776768 704.6338142478203 5
717 450.72733714269606 704.6461559455465 5
718 450.74250207093036 704.619861705724 5
719 450.7155257422127 704.6254982969156 5
720 450.7103128791924 704.6486479037011 5
721 450.72112818261076 704.637526693276 5
722 450.70410136695335 704.638028575991 5
723 450.7219058740592 704.6339610847382 5
724 450.74215625995754 704.641167445746 5
725 450.72154550906606 704.6581116257704 5
726 450.7386633985032 704.6321887747001 5
727 450.7281264755664 704.6515998893345 5
728 450.74298548603906 704.6330326685434 5
729 450.7347773438644 704.6488860508379 5
730 450.7197535149599 704.6310887033802 5
731 450.7228683934921 704.6295141353723 5
732 450.73585193756827 704.6437129432222 5
733 450.7407995004715 704.6363649106711 5
734 450.7339401436078 704.6239757865517 5
735 450.7324458360996 704.6258402720576 5
736 450.73906188889333 704.6539521393239 5
737 450.78739555943594 704.6146276433742 5
738 450.7539141515916 704.6242408074853 5
739 450.75790809147077 704.6346511837169 5
740 450.7448281714258 704.6317318628209 5
741 450.7749022255914 704.6602604878418 5
742 450.76143803601553 704.6324130620986 5
743 450.7556241470006 704.6510136570287 5
744 450.7439523035453 704.6360932169575 5
745 450.7334950673885 704.6341840467882 5
746 450.7660136949851 704.6369291124039 5
747 450.7465124808251 704.6288250133148 5
748 450.7646769316397 704.6382833848901 5
749 450.7311433669635 704.6444541137402 5
750 450.76627150595243 704.6405588114893 5
751 450.76828339242167 704.639574177857 5
752 450.7575392758905 704.645291901346 5
753 450.75345723892195 704.628294179837 5
754 450.7242037807159 704.6249853772039 5
755 450.73840388086995 704.6122736655625 5
756 450.74884593971825 704.6077818845398 5
757 450.73213658281196 704.6041383262817 5
758 450.7629747682348 704.6095716338297 5
759 450.72748904827705 704.6122764116442 5
760 450.7484539087824 704.6240434931029 5
761 450.7617424426532 704.6171743696135 5
762 450.7340336007304 704.6299476988593 5
763 450.75080505070173 704.6030535827819 5
764 450.7233974730497 704.6383318521953 5
765 450.73789821866177 704.6324891740892 5
766 450.73764554556124 704.627717986437 5
767 450.73637780472154 704.6416638582328 5
768 450.7434592905413 704.6166677584876 5
769 450.76137767917 704.6413442499231 5
770 450.73527529807853 704.617098856965 5
771 450.74196158656434 704.6351660494583 5
772 450.75431752511594 704.6448652428303 5
773 450.7472963068607 704.6350075019091 5
774 450.7621024061558 704.6277115938544 5
775 450.74879524812616 704.6401589994367 5
776 450.757835107103 704.6472018113138 5
777 450.75607962256834 704.6372603890649 5
778 450.74707294559255 704.6327049673727 5
779 450.77725044192357 704.647548708754 5
780 450.75633860532406 704.667679894419 5
781 450.7525338867246 704.6374876586481 5
782 450.7509750602129 704.6311591950897 5
783 450.75064711346516 704.6363347853824 5
784 450.72462653323555 704.6303767201202 5
785 450.7291351939924 704.6423091081892 5
786 450.72309509994847 704.6338279534065 5
787 450.74519086249575 704.6098594547875 5
788 450.7549230180673 704.6240144543502 5
789 450.7553140570845 704.6306978946518 5
790 450.7635227121057 704.642976630079 5
791 450.7158602129927 704.6468631239442 5
792 450.74832929585125 704.6269182276428 5
793 450.7255991530783 704.6441173974387 5
794 450.744066003997 704.6432957829006 5
795 450.76777243290996 704.6278338423023 5
796 450.75888386691696 704.6507241729223 5
797 450.7343109011847 704.6419518885367 5
798 450.7730531994452 704.6575120326752 5
799 450.74365664394224 704.6310145102897 5
800 450.7226490341837 704.635749182653 5
801 450.7387261608913 704.6442873715233 5
802 450.7677004742038 704.6451508535605 5
803 450.74072722795665 704.6471476649587 5
804 450.7756047286114 704.651124013658 5
805 450.73959057162415 704.6662743875962 5
806 450.7602910675314 704.6436222081198 5
807 450.7659902218161 704.6171000766664 5
808 450.77135062745543 704.6575057486673 5
809 450.75340559952633 704.6288470304149 5
810 450.81320670533495 704.6364465549111 5
811 450.7776336934866 704.6245483000567 5
812 450.7919033313546 704.6432253271026 5
813 450.76190243315466 704.6461131491249 5
814 450.79305974294255 704.6305864997862 5
815 450.7664080184161 704.622813070418 5
816 450.76702115443504 704.6162958048383 5
817 450.77154274858395 704.6396168925459 5
818 450.7720650513999 704.6377888411712 5
819 450.77157312603765 704.6271883372958 5
820 450.77045372805503 704.6506347569547 5
821 450.7705507820852 704.6472595329639 5
822 450.7846555460442 704.6384936517852 5
823 450.75760486957097 704.6423124198221 5
824 450.7533705449712 704.6528127514532 5
825 450.78385170340425 704.6253065540865 5
826 450.7598068698316 704.6433350257685 5
827 450.76103893957 704.6450353383401 5
828 450.76187881395293 704.6251610168472 5
829 450.7911690382311 704.6425599159934 5
830 450.8015131343962 704.6425249212585 5
831 450.76869536562447 704.6426691570283 5
832 450.8173685326684 704.6363552236696 5
833 450.793084528835 704.655080203621 5
834 450.8007526619315 704.6459065979938 5
835 450.82949563998295 704.6465616817374 5
836 450.77770566106267 704.6532715019539 5
837 450.82163762598384 704.6204198326345 5
838 450.76198825232836 704.6502563875594 5
839 450.75560615203045 704.6072480294495 5
840 450.7674594871847 704.6203355034964 5
841 450.73910736264276 704.6220633629956 5
842 450.7622788903009 704.630910136714 5
843 450.7790781418797 704.6307854620346 5
844 450.7773933859825 704.6250403919437 5
845 450.7695630213166 704.6252324523037 5
846 450.76956580217916 704.6143996233966 5
847 450.78410264757423 704.6201579943721 5
848 450.78133007768804 704.6144399137703 5
849 450.7736043655544 704.6317187291062 5
850 450.7926363120678 704.6146930975978 5
851 450.79333859217076 704.6362179980504 5
852 450.7694415526687 704.6274503389632 5
853 450.80037929863204 704.6143100315996 5
854 450.79963477379795 704.6307170132612 5
855 450.7701203599285 704.6316164409004 5
856 450.77434166312815 704.6278016648421 5
857 450.8044706619631 704.6359915705555 5
858 450.8098248480563 704.6368482541004 5
859 450.7770678037616 704.6299152293155 5
860 450.7952405367134 704.630332374733 5
861 450.80662847948514 704.6157779565567 5
862 450.78006928075416 704.6278418897228 5
863 450.7827978627969 704.6114643057216 5
864 450.7870549176239 704.6344716288357 5
865 450.7831510842127 704.6184589513653 5
866 450.7524523751802 704.6406651525398 5
867 450.79236144714037 704.631200539695 5
868 450.79231856484466 704.6388836127901 5
869 450.8051957993599 704.6365179073994 5
870 450.7901731497471 704.6541495216476 5
871 450.7786621384899 704.6200146863242 5
872 450.80619002100644 704.6209221967333 5
873 450.7605886755442 704.6239555104247 5
874 450.7528914557875 704.5959107402988 5
875 450.7731090827855 704.6320967638986 5
876 450.7680360318496 704.6352496530734 5
877 450.8082781279915 704.6300104894393 5
878 450.7893508902528 704.640640231862 5
879 450.773887978109 704.6627728962951 5
880 450.75616114274385 704.640875216998 5
881 450.8022586800009 704.6449235195015 5
882 450.76707555024177 704.6310631785417 5
883 450.7751606064458 704.651426549918 5
884 450.7873268324692 704.6218310845511 5
885 450.75297960119184 704.6247625232384 5
886 450.7853173283883 704.6429427879158 5
887 450.8000351433208 704.6442479968307 5
888 450.7634320211952 704.6363664041376 5
889 450.7887602175037 704.6371533126779 5
890 450.77619110831364 704.6396451556969 5
891 450.80994756302476 704.6447656375811 5
892 450.8006186066731 704.6312275828816 5
893 450.7985896624747 704.6353658126417 5
894 450.7896682980568 704.6471871642333 5
895 450.7815812573041 704.6289474158391 5
896 450.7383002776081 704.6583001244098 5
897 450.79905375213565 704.6554426882158 5
898 450.77548007226176 704.6199611927649 5
899 450.7630590793304 704.6577843099122 5
900 450.81599313819873 704.6386037405216 5
901 450.81025749914846 704.6351192766996 5
902 450.77606446175247 704.6397801009373 5
903 450.79804878671695 704.6126445771786 5
904 450.8031384755339 704.6067974184309 5
905 450.7984305284578 704.6360368556441 5
906 450.78480563593064 704.6178492792355 5
907 450.7972583199538 704.6577515630106 5
908 450.79640918028286 704.6487581266405 5
909 450.76803846071977 704.6296878517562 5
910 450.8233227780371 704.6456798496129 5
911 450.7771443067721 704.6183476007366 5
912 450.7719332353996 704.6317867953235 5
913 450.75117135569394 704.6163086552468 5
914 450.7698890794534 704.6268278216162 5
915 450.7639797347627 704.6208026363257 5
916 450.7574667212831 704.6355363521641 5
917 450.79664150991584 704.6503422339706 5
918 450.8038269971172 704.6544083397885 5
919 450.79093802380464 704.655119826964 5
920 450.80797551836184 704.6330512377441 5
921 450.79522765837555 704.6228076979538 5
922 450.7442127764982 704.6425558090651 5
923 450.7866024664819 704.6403400380146 5
924 450.77011501643875 704.6388636861974 5
925 450.7593342160015 704.6338623999385 5
926 450.7342176476428 704.6391273854549 5
927 450.77215003529875 704.6346597080478 5
928 450.74206638646064 704.6306637047928 5
929 450.7330870400473 704.6302831516117 5
930 450.78001825441953 704.6183016226222 5
931 450.7783580949776 704.6404154256023 5
932 450.77820491639403 704.6213197597538 5
933 450.74485661667984 704.6482333437934 5
934 450.7902344101931 704.6094709433129 5
935 450.75717356768286 704.6225337765729 5
936 450.7394949503283 704.6345063329541 5
937 450.7627663003438 704.6467919889899 5
938 450.71391288245576 704.6052930730069 5
939 450.7841671501704 704.6423126115932 5
940 450.7955789638861 704.6440323099079 5
941 450.75244947752174 704.6388672240794 5
942 450.76956173577037 704.6167170856954 5
943 450.7594958343049 704.6270691080337 5
944 450.76894236146427 704.6349966845286 5
945 450.72255922624475 704.6099322900175 5
946 450.74327128053716 704.63830275026 5
947 450.7477794421201 704.6366842729853 5
948 450.750158796027 704.6177604604894 5
949 450.72293191900826 704.6180846860333 5
950 450.72241360926915 704.634318800329 5
951 450.7349178288985 704.6280621629463 5
952 450.75835486916463 704.6389746664477 5
953 450.7404673360128 704.6376265931618 5
954 450.74275914025355 704.6413950911614 5
955 450.7568393839475 704.6268457085425 5
956 450.7549205798372 704.6036343993825 5
957 450.7595046307661 704.6394960802933 5
958 450.71983665593785 704.6396629477296 5
959 450.7228010293606 704.6397109744012 5
960 450.72233938279726 704.6714803369146 5
961 450.7573307358201 704.6270746039856 5
962 450.7403484737834 704.654815102318 5
963 450.76799583024024 704.6401080346848 5
964 450.78232766882974 704.6346209877142 5
965 450.7656513442261 704.6407956786528 5
966 450.77451390798984 704.6238620692284 5
967 450.7468964329235 704.641246913659 5
968 450.75190505551456 704.6127701684661 5
969 450.7328748820975 704.6285237619361 5
970 450.7546408894545 704.6189543089748 5
971 450.78131553726644 704.6044271363149 5
972 450.7566259101841 704.6218924672921 5
973 450.7602261827654 704.6129817364282 5
974 450.75754228976905 704.6323908542565 5
975 450.7559975697276 704.6501068537146 5
976 450.76880110343416 704.6233014058545 5
977 450.7518198627026 704.6149120618286 5
978 450.7269472836244 704.6150540768065 5
979 450.76362979100486 704.6289688442725 5
980 450.73777015310407 704.6134481884911 5
981 450.71482634430333 704.6209719500903 5
982 450.7299775859174 704.6203728503818 5
983 450.72576256890216 704.6350167731085 5
984 450.7713344250663 704.6328955689694 5
985 450.76167342203263 704.6420881531335 5
986 450.7586103209087 704.6381636017072 5
987 450.78318471043247 704.61738085672 5
988 450.7431538077269 704.6419060962535 5
989 450.7241023415948 704.5945174512419 5
990 450.750437528424 704.6172966452391 5
991 450.73100489725493 704.6267775908988 5
992 450.74987210640745 704.6000965596623 5
993 450.75409828729534 704.6142812119027 5
994 450.7378297585467 704.6292644632498 5
995 450.70543795123973 704.6391785736533 5
996 450.7388060037326 704.6321823414866 5
997 450.7898490418479 704.622117761765 5
998 450.77139799192787 704.6234207429305 5
999 450.7670476787473 704.622453274316 5
1000 450.7817902687023 704.6285342878964 5
1001 450.76311720142314 704.6352620991904 5
1002 450.74489898075876 704.6344369016402 5
1003 450.74895575857823 704.6243473693266 5
1004 450.7793988153319 704.6295072287397 5
1005 450.7459740711448 704.6572389995454 5
1006 450.74561654116513 704.6454590570082 5
1007 450.7401653138691 704.6449115086848 5
1008 450.76862357124975 704.6478536172865 5
1009 450.7476965524305 704.6271926202617 5
1010 450.7685389113573 704.6104301319207 5
1011 450.80558765063586 704.6521123811542 5
1012 450.775698296201 704.6239817141524 5
1013 450.75301143451344 704.6332709935475 5
1014 450.7508922724816 704.6361435519248 5
1015 450.75152705005513 704.6278474580157 5
1016 450.74368264721244 704.6292408897057 5
1017 450.7496231560703 704.6384788050622 5
1018 450.72848558832123 704.6348050618925 5
1019 450.7477741783541 704.6307914139327 5
1020 450.76930803849564 704.6262753545305 5
1021 450.76275602159745 704.6477126289684 5
1022 450.75826298260296 704.6508388599259 5
1023 450.76661357730336 704.6463239897322 5
1024 450.76359494457324 704.6648462732751 5
1025 450.75509400224627 704.6041896144142 5
1026 450.7417662505855 704.6261226385878 5
1027 450.75314833374773 704.6283441033305 5
1028 450.71731762504413 704.6507184250976 5
1029 450.776655814941 704.6302643086069 5
1030 450.7549347465446 704.6294130038231 5
1031 450.7319718998716 704.6157181534093 5
1032 450.74566467375655 704.6087004603374 5
1033 450.7557624465857 704.6418554305292 5
1034 450.72909665058825 704.6191842246675 5
1035 450.72042821738825 704.6337845735758 5
1036 450.7170473104867 704.637390427587 5
1037 450.75440772762033 704.6241127074117 5
1038 450.71302720379913 704.6531710502607 5
1039 450.7148283058074 704.645346624169 5
1040 450.7300899818716 704.6296795848007 5
1041 450.7519634782509 704.6438982586523 5
1042 450.7822863276086 704.6275507259944 5
1043 450.7443710264561 704.6249448831009 5
1044 450.7476783085775 704.6390682648009 5
1045 450.7404396365495 704.6164209794592 5
1046 450.71804248923866 704.6228225285843 5
1047 450.7496472001201 704.6229292771196 5
1048 450.75463529212874 704.6320525151671 5
1049 450.7392386354712 704.6308016741832 5
1050 450.75828484010134 704.6348547241955 5
1051 450.73398328867665 704.6401465415433 5
1052 450.72783859445894 704.6278920101682 5
1053 450.7591236045428 704.6140819635413 5
1054 450.7013174028799 704.6624036235442 5
1055 450.7371274906017 704.6279248596559 5
1056 450.7635435955522 704.645628202997 5
1057 450.7402643311735 704.6301284768873 5
1058 450.7497416335854 704.6326355908844 5
1059 450.72889228389585 704.6396271268098 5
1060 450.7703968497074 704.6392245530823 5
1061 450.7438593124362 704.6190527330532 5
1062 450.7703495979614 704.6337479103515 5
1063 450.72535282712244 704.6158332214848 5
1064 450.7606960748535 704.6204844849259 5
1065 450.7500457247371 704.6341265305085 5
1066 450.74603194721345 704.6290258799552 5
1067 450.7120514803929 704.6321990956113 5
1068 450.7414168091213 704.6285921302323 5
1069 450.7607378717441 704.6386565274895 5
1070 450.7687634162638 704.6428055196167 5
1071 450.8208542498154 704.638702668395 5
1072 450.76630677890284 704.6355119759262 5
1073 450.7483701659584 704.6121277092304 5
1074 450.775364701205 704.6423341386833 5
1075 450.75677533453756 704.6468301546569 5
1076 450.7538175226402 704.6196195216731 5
1077 450.744725777168 704.5961014065228 5
1078 450.7771581577054 704.6369955169788 5
1079 450.77321726184425 704.6278899310989 5
1080 450.7617205169066 704.6078214170711 5
1081 450.7844137635953 704.6531939196907 5
1082 450.7898270668929 704.6281797984253 5
1083 450.7712474962424 704.6334383744771 5
1084 450.7809556192274 704.6244184686495 5
1085 450.7826645826049 704.6199477356395 5
1086 450.7250593877231 704.6427708915363 5
1087 450.7575916186601 704.643378308081 5
1088 450.77110805022437 704.617447990267 5
1089 450.78176952267336 704.601908644539 5
1090 450.75031782468653 704.6400408407129 5
1091 450.75023448275863 704.6168478795086 5
1092 450.8145919022645 704.672933135579 5
1093 450.77870822829726 704.6441427404933 5
1094 450.77769613200866 704.6397605265154 5
1095 450.76994682962174 704.6466846462515 5
1096 450.77489167270613 704.6287901793461 5
1097 450.7497854590985 704.6262339664322 5
1098 450.78478833017783 704.6424814307521 5
1099 450.718610780045 704.6288279671181 5
1100 450.7566401005459 704.6372278974133 5
1101 450.7834410153506 704.621905388931 5
1102 450.7687147216179 704.6359034014474 5
1103 450.76347444278 704.6420780433904 5
1104 450.7700919374904 704.6621728791729 5
1105 450.78178677021975 704.6595385559295 5
1106 450.7740752608686 704.62270833796 5
1107 450.767499926881 704.6237669906369 5
1108 450.79169107944386 704.6260361631776 5
1109 450.7704330477793 704.6280040538473 5
1110 450.7976045567197 704.630711075318 5
1111 450.75225387850156 704.6311425498701 5
1112 450.75906689434584 704.6449398551672 5
1113 450.8031402394441 704.6203126887546 5
1114 450.7557916477502 704.630002749554 5
1115 450.74938780570966 704.6594017291366 5
1116 450.76887716856544 704.6663991004659 5
1117 450.75223475950736 704.6125788743362 5
1118 450.7556521517113 704.647313392823 5
1119 450.77105909064966 704.6233267585446 5
1120 450.7703856266824 704.6338017205462 5
1121 450.79796822952795 704.6463718293684 5
1122 450.7813383043762 704.6328405941115 5
1123 450.7967940491013 704.6386610477923 5
1124 450.73425945348106 704.6266394614901 5
1125 450.76372281200753 704.6527553063192 5
1126 450.7819639500588 704.6207904804112 5
1127 450.77668025371526 704.6375275722214 5
1128 450.78960757510725 704.6380964747708 5
1129 450.7818383638656 704.6555390073806 5
1130 450.7875665823411 704.6327893526337 5
1131 450.76670830295154 704.6438690042164 5
1132 450.7487167897333 704.6198279092852 5
1133 450.7256990535049 704.6360861912514 5
1134 450.7504470860674 704.6472762793891 5
1135 450.7829998455763 704.6353587313964 5
1136 450.76614799130317 704.6501752935496 5
1137 450.7850571892232 704.6269339362445 5
1138 450.7396027513381 704.6406300433338 5
1139 450.7273980025927 704.6411706923524 5
1140 450.7874692882518 704.6361601412628 5
1141 450.74183022093075 704.636697216261 5
1142 450.77804450601894 704.609016123935 5
1143 450.7598063067664 704.6251466243568 5
1144 450.7528883294413 704.6317994789717 5
1145 450.8013764467611 704.6417708419308 5
1146 450.7552704812846 704.6512245409766 5
1147 450.7296950438514 704.6307587675766 5
1148 450.78425049008376 704.6188491305787 5
1149 450.7663723990277 704.648221768009 5
1150 450.7507969985676 704.6278324990751 5
1151 450.7616597402548 704.6172136208851 5
1152 450.78663094151824 704.6258961502979 5
1153 450.7987627555435 704.618425250863 5
1154 450.79516673755415 704.6133428018795 5
1155 450.7596932769657 704.6419139647784 5
1156 450.76987565764983 704.6455390144812 5
1157 450.78474957259544 704.6367903501551 5
1158 450.79192905584284 704.6594103416899 5
1159 450.73783166873505 704.6079330871653 5
1160 450.7530175738898 704.6277199742602 5
1161 450.7245344051553 704.6440070626679 5
1162 450.7507647792837 704.6328739647578 5
1163 450.78546819323407 704.6098146005587 5
1164 450.7734469221844 704.6378615100531 5
1165 450.7595517310184 704.6222712497126 5
1166 450.7764462352148 704.6605866285161 5
1167 450.79697165456065 704.6406441142641 5
1168 450.7527287027766 704.6427673811061 5
1169 450.80194003313096 704.6358154257696 5
1170 450.8041516862467 704.6315956046182 5
1171 450.7985043173314 704.631647964901 5
1172 450.77588795259317 704.6161235059303 5
1173 450.7758408854365 704.6231519559312 5
1174 450.80792486065536 704.6224742002292 5
1175 450.79624287105037 704.5977463330698 5
1176 450.7301316770281 704.6111940407582 5
1177 450.729797753038 704.6291289885614 5
1178 450.7582002504222 704.6291891775612 5
1179 450.7587246713026 704.6438702862389 5
1180 450.7496022845734 704.6295819407502 5
1181 450.7723249698787 704.6296949257942 5
1182 450.75711277553154 704.608929552301 5
1183 450.75247232256646 704.6177598082878 5
1184 450.7608629994382 704.6401667888852 5
1185 450.7563173830523 704.6263164173376 5
1186 450.75212148874226 704.6090459457013 5
1187 450.757311777623 704.638657690195 5
1188 450.72791414714214 704.6459145866144 5
1189 450.7726115302945 704.6192572961762 5
1190 450.7394341342528 704.6194225305264 5
1191 450.75966345443334 704.6271136019651 5
1192 450.7699907253041 704.6208947376127 5
1193 450.788446691024 704.6076005824318 5
1194 450.80255269426095 704.6064472222757 5
1195 450.7541527706516 704.6313308106721 5
1196 450.7680296356921 704.6074449034198 5
1197 450.76337535080626 704.6165247585977 5
1198 450.74163523341656 704.639787683937 5
1199 450.7727349943016 704.6240522199699 5
1200 450.8045504351039 704.6125383821525 5
1201 450.7895264375305 704.6144672959286 5
1202 450.7864842841983 704.6088628783667 5
1203 450.78481599446815 704.614154638173 5
1204 450.80727097009344 704.611622909785 5
1205 450.7836007871073 704.6213171081433 5
1206 450.76991121943826 704.6140918619923 5
1207 450.75416113082895 704.6486446136456 5
1208 450.81617876636477 704.6171253834322 5
1209 450.78192643785013 704.6162909569327 5
1210 450.76733688237476 704.6235200068594 5
1211 450.76945764150224 704.6056991053965 5
1212 450.7678263104769 704.6364143621123 5
1213 450.77926172874066 704.6024888979374 5
1214 450.771722336116 704.6220358583233 5
1215 450.77688800535054 704.6196503406886 5
1216 450.7688708824728 704.6054157618947 5
1217 450.7551236694843 704.6089794131651 5
1218 450.7629624245114 704.6227275306817 5
1219 450.76517454926324 704.6158104871922 5
1220 450.7822107745127 704.6300530663402 5
1221 450.808944906692 704.6204461983729 5
1222 450.79555384925936 704.6032997667115 5
1223 450.7710537619355 704.6187506562347 5
1224 450.7595693328096 704.6242099524586 5
1225 450.7976043501124 704.6216742465423 5
1226 450.78051724370016 704.6213212552971 5
1227 450.7789117211944 704.6255915323133 5
1228 450.7964393949 704.6152080189696 5
1229 450.7802340601726 704.633463495551 5
1230 450.77356647132626 704.6393387012245 5
1231 450.7882373701596 704.6539714459095 5
1232 450.8077048638837 704.6149639706377 5
1233 450.76406397758524 704.6275602431756 5
1234 450.7604908715976 704.6165117401023 5
1235 450.79442100328174 704.6105342436845 5
1236 450.75417944393416 704.6129260773054 5
1237 450.7497212921421 704.6113942981083 5
1238 450.75909571897415 704.6504960784375 5
1239 450.76806798952555 704.6368295503603 5
1240 450.744752702768 704.632969447855 5
1241 450.75464325099074 704.6252760907771 5
1242 450.7675460047493 704.6233474497552 5
1243 450.74355229826983 704.6331023339453 5
1244 450.7443667801563 704.626930571709 5
1245 450.7532229999792 704.6357093313794 5
1246 450.76158057871845 704.6191363557685 5
1247 450.7797381248938 704.6454000014002 5
1248 450.76764770184417 704.6237435376424 5
1249 450.78185586252926 704.6186909656062 5
1250 450.7775093164898 704.6231483854067 5
1251 450.7795672728457 704.6349834507184 5
1252 450.75905133670614 704.5999332288965 5
1253 450.76324274996864 704.6177597528839 5
1254 450.77206101448104 704.6024732097533 5
1255 450.7506477575856 704.5785999000311 5
1256 450.7177631270385 704.5869585884924 5
1257 450.7201505023651 704.5978644624602 5
1258 450.7302170785459 704.6391390339256 5
1259 450.7332631959358 704.6244620858257 5
1260 450.74330914616235 704.621455715996 5
1261 450.7459109574888 704.6221863542701 5
1262 450.7701126053169 704.5970589838902 5
1263 450.7203449030938 704.5952266613323 5
1264 450.7880893576533 704.6064823015568 5
1265 450.7704175463587 704.6016158776995 5
1266 450.8115235236302 704.622356696749 5
1267 450.7914743612577 704.6077052346084 5
1268 450.7695659695465 704.614142869275 5
1269 450.76618555344885 704.5989638210112 5
1270 450.73569972719577 704.6229914395911 5
1271 450.7446951738704 704.6178285451166 5
1272 450.771497796264 704.5946633267667 5
1273 450.7653783132895 704.5738900389478 5
1274 450.746201396319 704.6145359414041 5
1275 450.7719442155228 704.6132171902051 5
1276 450.78932032002393 704.6059450045236 5
1277 450.7706399078838 704.6060264232854 5
1278 450.76091504959305 704.6095639029409 5
1279 450.76658617928723 704.5998304090987 5
1280 450.7682970781555 704.623753533621 5
1281 450.77490519096796 704.645110806085 5
1282 450.7637639581087 704.6319105675732 5
1283 450.7672943877157 704.6142097130773 5
1284 450.77883801805825 704.5950400408385 5
1285 450.76097183880495 704.6189279811337 5
1286 450.7821307550239 704.6197803235052 5
1287 450.76404654987033 704.6135475302005 5
1288 450.7582854944759 704.6163981757974 5
1289 450.7500906430643 704.6112132542017 5
1290 450.76401214648564 704.609505145797 5
1291 450.7371539726523 704.6144315393569 5
1292 450.7579217999666 704.6207021247045 5
1293 450.73853043924566 704.6193492760324 5
1294 450.784662992222 704.6336009450406 5
1295 450.75200691330417 704.605265139766 5
1296 450.76085727912397 704.6398746162472 5
1297 450.7428793955953 704.6344403345739 5
1298 450.7701428634175 704.6356705948855 5
1299 450.7505073109735 704.6282599249608 5
1300 450.77528650268255 704.6380776470287 5
1301 450.76382383773034 704.652923214211 5
1302 450.7726203020269 704.6197932982444 5
1303 450.76631800296303 704.6198919917799 5
1304 450.78797083449047 704.6199882227091 5
1305 450.7956331393309 704.6180267475698 5
1306 450.7438680356972 704.6129247904424 5
1307 450.7417950206398 704.6114344685243 5
1308 450.74791382850185 704.6301188080928 5
1309 450.7673478860183 704.5982197847318 5
1310 450.797153846055 704.6150782785531 5
1311 450.76833538525494 704.6069839950114 5
1312 450.76471813969135 704.6011739081673 5
1313 450.7632055211486 704.6192049018874 5
1314 450.733823555084 704.617778329509 5
1315 450.7189261305001 704.6265098729108 5
1316 450.7794049323909 704.6256180804979 5
1317 450.7674753685056 704.5959584724478 5
1318 450.75543382301856 704.6194963001113 5
1319 450.77662700552014 704.602317911804 5
1320 450.76433434714585 704.6090602555417 5
1321 450.77251771121024 704.6016475753969 5
1322 450.76261272958686 704.6095710745418 5
1323 450.7616956534326 704.6081894180882 5
1324 450.76399528598915 704.619179888958 5
1325 450.77247655323583 704.6030547527503 5
1326 450.72039108371297 704.5916648243169 5
1327 450.7805996337718 704.611428549197 5
1328 450.7825320573439 704.5880943374816 5
1329 450.7611573537301 704.6011354597888 5
1330 450.75498663356575 704.6086185216433 5
1331 450.7818453139783 704.6218748746196 5
1332 450.77657889858176 704.628832021876 5
1333 450.76469898445293 704.6199432160372 5
1334 450.76765814173905 704.6456263248542 5
1335 450.74254372992124 704.6323677602828 5
1336 450.7298495239325 704.6284378478284 5
1337 450.7990401115057 704.6186904240888 5
1338 450.7608316304273 704.6186715036852 5
1339 450.7352882893109 704.609464772763 5
1340 450.7644366467262 704.618470709033 5
1341 450.80236333823945 704.6083294600667 5
1342 450.7532791720051 704.6060020381177 5
1343 450.7459110933534 704.6105773022849 5
1344 450.7558409325289 704.6145205106352 5
1345 450.77700088607725 704.6008376521013 5
1346 450.82239784196275 704.6457207218758 5
1347 450.77771710012456 704.6280285572274 5
1348 450.7772483204974 704.6417997176133 5
1349 450.76790285809415 704.6346097605967 5
1350 450.77422743269256 704.6382508670534 5
1351 450.7805174912187 704.6322279798771 5
1352 450.79687768089593 704.6426859817428 5
1353 450.76812790877085 704.629987236754 5
1354 450.78108694621386 704.6278646964946 5
1355 450.7889092334177 704.6355148493235 5
1356 450.778433029867 704.6431332950506 5
1357 450.7675673908193 704.6400383918016 5
1358 450.7735859003193 704.6432194923043 5
1359 450.7731162546781 704.6099232888821 5
1360 450.78100006994754 704.6491079123487 5
1361 450.8042248848545 704.6247114907986 5
1362 450.80520937268454 704.6566388136597 5
1363 450.8074665338268 704.6138472575186 5
1364 450.81049695564826 704.6283672812638 5
1365 450.7677076688 704.6110711676579 5
1366 450.7810558228906 704.6311750005455 5
1367 450.7838856775153 704.5985491570437 5
1368 450.7593016667228 704.6312624524082 5
1369 450.7835286412258 704.6044503692342 5
1370 450.7797151072386 704.622856157614 5
1371 450.7851961267028 704.6314954801878 5
1372 450.7812599075276 704.6148813814183 5
1373 450.7992009076366 704.608130092857 5
1374 450.77144785150506 704.612482250451 5
1375 450.7870054983361 704.6198167563994 5
1376 450.76941016515684 704.6053735030093 5
1377 450.7775893273984 704.6113645811349 5
1378 450.7798086881178 704.6008418440589 5
1379 450.7551397738384 704.6365944445087 5
1380 450.7754259942412 704.6025829520835 5
1381 450.76943852312843 704.6210776022402 5
1382 450.79277491701083 704.583765319423 5
1383 450.77757685699873 704.6092647024935 5
1384 450.8064269867701 704.6085489242454 5
1385 450.76740334281743 704.6165840668026 5
1386 450.78008025535445 704.6184655079056 5
1387 450.7743740485318 704.6048684181644 5
1388 450.77480599839987 704.6015142343053 5
1389 450.7569785560022 704.5892985996762 5
1390 450.7806995312753 704.6236095037983 5
1391 450.7413710888096 704.5738903941267 5
1392 450.72999915060535 704.6038410520742 5
1393 450.78046908282585 704.5965160697378 5
1394 450.775265221261 704.5841699272185 5
1395 450.76999793702777 704.6150996673457 5
1396 450.7855311112415 704.6004391815208 5
1397 450.7643612300806 704.5785977029234 5
1398 450.776335086209 704.5600730125522 5
1399 450.7645814871376 704.6040102428066 5
1400 450.73366296931084 704.6187219868706 5
1401 450.75455430533515 704.6060143312502 5
1402 450.77141425860555 704.6070007758518 5
1403 450.8053139379355 704.5890561519135 5
1404 450.7906172570763 704.6112823402117 5
1405 450.7790151367851 704.5970299571351 5
1406 450.79102689668326 704.6323219197786 5
1407 450.77451005783223 704.6094655246985 5
1408 450.77534209930127 704.6012903201033 5
1409 450.7938668005719 704.5660192094263 5
1410 450.7559511377898 704.6120718628445 5
1411 450.75074661241905 704.6173407087446 5
1412 450.7662975625499 704.6084457639388 5
1413 450.73364445977717 704.6002651282838 5
1414 450.73649601639573 704.5826057473307 5
1415 450.74178989044765 704.5997667162468 5
1416 450.7475188120139 704.6019092091936 5
1417 450.7713095393318 704.6190466936803 5
1418 450.7626515508576 704.5956613365736 5
1419 450.77177890860463 704.5767040452013 5
1420 450.77094479180863 704.5943932993399 5
1421 450.74833697142475 704.6338997676522 5
1422 450.77461520592885 704.6188163266605 5
1423 450.7370957144821 704.6083012914689 5
1424 450.74229360885636 704.6263687414611 5
1425 450.70282039013125 704.6050960595503 5
1426 450.7529590703195 704.6053227173685 5
1427 450.75511044975275 704.6075562390254 5
1428 450.73121690192346 704.5884604638527 5
1429 450.7682926359105 704.6312268599136 5
1430 450.8102686768126 704.5865211503938 5
1431 450.74120695685957 704.6073286098533 5
1432 450.7611676816207 704.6045689505681 5
1433 450.7528117031442 704.6178690243163 5
1434 450.71438074872276 704.6273629058034 5
1435 450.74441151043595 704.6276729703886 5
1436 450.72602213603255 704.6222413521269 5
1437 450.74597574810963 704.6376440299275 5
1438 450.6930577745448 704.6230756682199 5
1439 450.7222633994749 704.6255858722193 5
1440 450.7062485237662 704.6295605783372 5
1441 450.7093868661143 704.6199905227373 5
1442 450.7302420452669 704.6055225164394 5
1443 450.7338463577162 704.6209096875158 5
1444 450.7396522495666 704.6219256776208 5
1445 450.7537429784282 704.6273817866692 5
1446 450.72693423844953 704.6280496535502 5
1447 450.71509452293395 704.6240723442869 5
1448 450.72418649920024 704.6139552955597 5
1449 450.7303741550908 704.6253402561227 5
1450 450.7167296099234 704.6275228236324 5
1451 450.70404737840846 704.6347948723237 5
1452 450.7397067876867 704.6351467372091 5
1453 450.74370718072583 704.6309674814038 5
1454 450.7709244253076 704.6358744861254 5
1455 450.76981051107026 704.6168061667398 5
1456 450.7412196601364 704.6373049721967 5
1457 450.7490836364427 704.6285617617206 5
1458 450.7451591758529 704.625529903379 5
1459 450.76877303327245 704.6201560812938 5
1460 450.725515428721 704.670752536413 5
1461 450.7641675589478 704.6308035362308 5
1462 450.7436621725477 704.6458527374426 5
1463 450.7494470954617 704.6514181640296 5
1464 450.79075975226596 704.6364541446322 5
1465 450.7511707094509 704.6424772014715 5
1466 450.77490041125924 704.6502451166998 5
1467 450.7368673947518 704.6484482855955 5
1468 450.76223573943895 704.6470744896054 5
1469 450.72716730790546 704.649264871198 5
1470 450.75902885098407 704.6552798548652 5
1471 450.7755134565066 704.6197097963571 5
1472 450.7473072536125 704.6366127979095 5
1473 450.73127582047783 704.6687482390632 5
1474 450.7402077489109 704.6444486460692 5
1475 450.76279852868294 704.6383302846525 5
1476 450.75087870891673 704.6089190803436 5
1477 450.75580670198195 704.64231452514 5
1478 450.7557953756014 704.6472605619499 5
1479 450.75910888948005 704.6488689520463 5
1480 450.77133303831084 704.6375213501697 5
1481 450.7598135401619 704.6198663030686 5
1482 450.79027529308706 704.6453419551568 5
1483 450.7557393278538 704.6346888641876 5
1484 450.7822576649376 704.6446919257145 5
1485 450.7611344403014 704.6652075030479 5
1486 450.7815920701557 704.6362572961299 5
1487 450.78771314782114 704.6447736089809 5
1488 450.74641507442135 704.652423304768 5
1489 450.7843658049737 704.6365479188537 5
1490 450.78123331026575 704.6348180952485 5
1491 450.7956673480483 704.6010247356479 5
1492 450.77184769118895 704.593903125265 5
1493 450.75600343135716 704.6368991515925 5
1494 450.761875700753 704.6249239548723 5
1495 450.73929923211415 704.6408580595992 5
1496 450.7699739340153 704.6223386834723 5
1497 450.7950587615419 704.6183423397953 5
1498 450.7594190197157 704.6301870498074 5
1499 450.77872969227644 704.6405973215273 5
1500 450.74714871858924 704.6221694010426 5
1501 450.75699636809225 704.6388854210882 5
1502 450.7582209164972 704.6422283836663 5
1503 450.7769430694265 704.645717727157 5
1504 450.7597187655875 704.6304198799223 5
1505 450.739266848598 704.6388681955283 5
1506 450.77386266198624 704.6426903805631 5
1507 450.7882438736812 704.6487683559875 5
1508 450.7830437129255 704.6340466769678 5
1509 450.7359298163899 704.6391656739088 5
1510 450.7574544723014 704.6471865964011 5
1511 450.7561362722582 704.6689145610502 5
1512 450.7848413094424 704.6442029812763 5
1513 450.75012546698 704.6351271280009 5
1514 450.7572002443226 704.65413360825 5
1515 450.80199010731536 704.6454857796676 5
1516 450.7358622838949 704.6339515950252 5
1517 450.7975464260411 704.6104895136338 5
1518 450.7644404273821 704.635585544261 5
1519 450.74301810270305 704.6473369776552 5
1520 450.7612279806547 704.6608624490935 5
1521 450.76197478026694 704.6484394052992 5
1522 450.73909501217537 704.6105067739813 5
1523 450.76808752015603 704.6532762697498 5
1524 450.73136720422804 704.6146771170164 5
1525 450.74377592366693 704.6339563852976 5
1526 450.75576997978015 704.6489056480566 5
1527 450.8054937754728 704.6477052563894 5
1528 450.7887597072755 704.6546294957909 5
1529 450.78740059302254 704.6346721613388 5
1530 450.7720393745065 704.6347076448702 5
1531 450.7636604741983 704.650970726102 5
1532 450.7715104789894 704.6320998385049 5
1533 450.7738014819876 704.6159223082358 5
1534 450.79002999783654 704.6189002515426 5
1535 450.8402305133171 704.637356905223 5
1536 450.78842222659244 704.6301215403564 5
1537 450.80803535556447 704.665160948172 5
1538 450.7855954352626 704.6377182473349 5
1539 450.76383813507033 704.6320098769758 5
1540 450.7565734721589 704.6150335082824 5
1541 450.7667755361619 704.6505553116684 5
1542 450.76402827063504 704.6471965252707 5
1543 450.7560068744423 704.6459141050641 5
1544 450.7828010183473 704.6422719105022 5
1545 450.75904552553277 704.6539140022757 5
1546 450.7662030708617 704.631842368378 5
1547 450.7752355454543 704.6491513943328 5
1548 450.7430838506291 704.6311195590388 5
1549 450.7697710326608 704.6417460576511 5
1550 450.72616116959273 704.669542088403 5
1551 450.74107704186093 704.6471790327929 5
1552 450.7813793503256 704.6467616121406 5
1553 450.7494551586511 704.6306215073857 5
1554 450.72340224060605 704.6265085062413 5
1555 450.7680310447469 704.6327054116474 5
1556 450.7672293240778 704.6201619295338 5
1557 450.7341100077126 704.6274947075426 5
1558 450.7372087619422 704.625919405146 5
1559 450.7830663012713 704.6145826171605 5
1560 450.74205832042355 704.6318037345411 5
1561 450.7635246505254 704.6408605111326 5
1562 450.74601637026115 704.6168519590054 5
1563 450.7540979524126 704.6459992324819 5
1564 450.7284203427161 704.6177310483873 5
1565 450.7483858649374 704.6343087875454 5
1566 450.77585319809174 704.6394558391181 5
1567 450.75564879905704 704.6308102437029 5
1568 450.72876060224957 704.6468541432803 5
1569 450.7376215891794 704.6218854470169 5
1570 450.75911067470895 704.6268627500988 5
1571 450.7273414096054 704.6440939291879 5
1572 450.70021628267733 704.6422748223392 5
1573 450.7082010754823 704.6190047952125 5
1574 450.7339608075934 704.6327460289758 5
1575 450.7322791670337 704.6279956030656 5
1576 450.7721608820739 704.6380402013896 5
1577 450.70745756319576 704.6341821226872 5
1578 450.72900797431083 704.6296950938796 5
1579 450.76990273746304 704.6386018438085 5
1580 450.7352563712361 704.620655283662 5
1581 450.7583043930512 704.6276963964045 5
1582 450.7652659221034 704.6074387160994 5
1583 450.7325663358575 704.6168201839637 5
1584 450.72007505247666 704.6420124704365 5
1585 450.7719110820236 704.6524069386563 5
1586 450.73353962061077 704.6324838397622 5
1587 450.72815646061076 704.6310850988359 5
1588 450.7279878234477 704.6140247514511 5
1589 450.7423536764983 704.6092006785241 5
1590 450.73544282261093 704.6248439069958 5
1591 450.70982214889443 704.6325598837243 5
1592 450.7323501105807 704.6028527906487 5
1593 450.7485142434046 704.6395678537281 5
1594 450.7644039956453 704.6352948666527 5
1595 450.71238989414235 704.6506088290198 5
1596 450.72731582125414 704.6423603120847 5
1597 450.71201100170697 704.6472660326111 5
1598 450.7528509873344 704.6349813201846 5
1599 450.7378331717781 704.6370966457059 5
1600 450.7167530038906 704.6482410344788 5
1601 450.73341904052194 704.6307619280578 5
1602 450.71825714930503 704.6282056253596 5
1603 450.72568592211803 704.6184654144446 5
1604 450.74589578508096 704.5909272362742 5
1605 450.7396963480623 704.659885651063 5
1606 450.6972353113734 704.6665188212158 5
1607 450.716085135634 704.6526592156014 5
1608 450.71344469796475 704.6448219175264 5
1609 450.72130831859135 704.6350413503236 5
1610 450.72115224764724 704.6332674087167 5
1611 450.70677685257044 704.6446180452934 5
1612 450.74090102380455 704.6643146320051 5
1613 450.72431550466234 704.6262196377803 5
1614 450.7546930619921 704.6472273025518 5
1615 450.7573187610947 704.6542429101055 5
1616 450.7508946404661 704.6604776315916 5
1617 450.729952196833 704.6478175487005 5
1618 450.75743136859165 704.6360852959209 5
1619 450.75516989455167 704.6223923403923 5
1620 450.72016284141444 704.6248605918934 5
1621 450.729682048389 704.6427967899898 5
1622 450.7100485510554 704.6340779267614 5
1623 450.7295574893843 704.6368337998975 5
1624 450.75223080387485 704.6631728438307 5
1625 450.71422430580236 704.6588172617894 5
1626 450.71156717515936 704.6525273448646 5
1627 450.68849001399315 704.623820124666 5
1628 450.6982567584694 704.6298437778042 5
1629 450.762053803121 704.6294175520821 5
1630 450.7330200162207 704.65219101333 5
1631 450.7189260040815 704.6355477033165 5
1632 450.74817992728003 704.6701416168794 5
1633 450.750426200004 704.6401935123278 5
1634 450.71699667393415 704.632012349412 5
1635 450.73946103948873 704.6239581660267 5
1636 450.7025694429011 704.6365379669875 5
1637 450.72615378575216 704.6285272462577 5
1638 450.7306423038177 704.6329361633144 5
1639 450.7453212322012 704.6237287043065 5
1640 450.7432444248447 704.6230620965473 5
1641 450.7321535767964 704.6735713006235 5
1642 450.7527816496086 704.6399966015902 5
1643 450.7741699041191 704.6289901614753 5
1644 450.7221114384429 704.6206982559509 5
1645 450.71787460486394 704.6266084221562 5
1646 450.7082603052916 704.6357705376876 5
1647 450.7563233903501 704.6267101340065 5
1648 450.75273288365287 704.6422813948966 5
1649 450.748617187405 704.6559381708778 5
1650 450.76570916079106 704.6280469927291 5
1651 450.7551343345384 704.6194747654919 5
1652 450.73372217418705 704.6457245240533 5
1653 450.73753702995765 704.6525442473633 5
1654 450.7553167482139 704.6378685856422 5
1655 450.7538884462001 704.6487288612612 5
1656 450.7466123714313 704.6368955767389 5
1657 450.71326800621944 704.6384134783692 5
1658 450.73845476997406 704.6396241755681 5
1659 450.76416274456517 704.6376689382259 5
1660 450.7355960425079 704.6296572583725 5
1661 450.7196004533519 704.6548976737333 5
1662 450.71541737832126 704.6450966312135 5
1663 450.70125463059156 704.6129078848015 5
1664 450.770848665437 704.6505188478457 5
1665 450.7663650574141 704.6638028913617 5
1666 450.7170913825026 704.6522543583925 5
1667 450.72869208705623 704.6344232925292 5
1668 450.7348966442067 704.6325739008525 5
1669 450.7597859725603 704.6269860132305 5
1670 450.7578286673882 704.622876699646 5
1671 450.7060772872674 704.6251710088962 5
1672 450.728648602271 704.6194055038555 5
1673 450.733364151909 704.6275112224638 5
1674 450.751292580435 704.5852764614972 5
1675 450.74165414966416 704.6198618631016 5
1676 450.7427764365377 704.6209908534946 5
1677 450.7357534122683 704.6118561816115 5
1678 450.72710910003747 704.6353218666457 5
1679 450.704350270852 704.6516710453923 5
1680 450.7142853534875 704.6345197279942 5
1681 450.7637847818875 704.6134197017069 5
1682 450.7428164533125 704.6170470953665 5
1683 450.74682972721126 704.6173791304559 5
1684 450.7315241329536 704.6356013338141 5
1685 450.7400020081817 704.6296738000304 5
1686 450.7585769445041 704.6223050092058 5
1687 450.7660602115417 704.6376097294392 5
1688 450.7583173320832 704.6295208615629 5
1689 450.79482152800443 704.6086026253976 5
1690 450.7520061707855 704.6189958276211 5
1691 450.78584855312147 704.6443909687935 5
1692 450.74694234369986 704.6388319330135 5
1693 450.7577669507074 704.61704830391 5
1694 450.75879939854065 704.6542289950766 5
1695 450.73546947425365 704.6282041794838 5
1696 450.7371901111691 704.6219015910615 5
1697 450.72023021476906 704.6179752411967 5
1698 450.709125219458 704.6425123367135 5
1699 450.75699457995614 704.6213280443683 5
1700 450.7191775847314 704.6202610230614 5
1701 450.731363665047 704.6298636965987 5
1702 450.7421434761386 704.6280582215836 5
1703 450.7407901643978 704.6311056093117 5
1704 450.7366476467641 704.6180346462091 5
1705 450.75281260406496 704.6048796579704 5
1706 450.68016900438175 704.6548645231823 5
1707 450.7013354506882 704.632593751399 5
1708 450.7091774034436 704.6417245231155 5
1709 450.70279794024856 704.6069240537489 5
1710 450.7208869333945 704.6176966278118 5
1711 450.7323216999206 704.6444970915436 5
1712 450.7391922196197 704.6575995701943 5
1713 450.76129445914006 704.6321979841617 5
1714 450.74710935270525 704.628928251368 5
1715 450.7349255084178 704.6233257136028 5
1716 450.746184319261 704.6246670814248 5
1717 450.7521304481174 704.6395752389964 5
1718 450.74885690893257 704.6363997495923 5
1719 450.7025942813047 704.6166523963079 5
1720 450.7138241899667 704.6246322045018 5
1721 450.73342760265666 704.6109612726483 5
1722 450.746246564549 704.6168297235693 5
1723 450.76127448507145 704.6473271430414 5
1724 450.7669857932138 704.6324950097791 5
1725 450.752508589977 704.6320867706437 5
1726 450.7562027464752 704.6231796577678 5
1727 450.71337570460787 704.646325912943 5
1728 450.75465033535426 704.6289064732567 5
1729 450.78001273450195 704.6341128924902 5
1730 450.7536936939199 704.6523119950592 5
1731 450.76807646720795 704.6363146065714 5
1732 450.7428906488177 704.6408332029284 5
1733 450.75774004466876 704.6151779991186 5
1734 450.7836202502202 704.6374107947066 5
1735 450.78918096466896 704.6249738232004 5
1736 450.76823611545893 704.6472088060065 5
1737 450.7674800825609 704.6293169116593 5
1738 450.76619502542076 704.6497015390344 5
1739 450.78185749468213 704.6373333650599 5
1740 450.7689016675242 704.6276982350903 5
1741 450.7865534078543 704.6239796114021 5
1742 450.7714850038233 704.6251993369688 5
1743 450.7485258450385 704.609731609456 5
1744 450.78735910375326 704.5991685016187 5
1745 450.7453121601044 704.6347681064841 5
1746 450.76372060094195 704.628848910443 5
1747 450.7512394474797 704.6527471615191 5
1748 450.7726776229345 704.6430865386278 5
1749 450.745070838385 704.6335310441913 5
1750 450.7341945248567 704.642946544258 5
1751 450.7926548923469 704.6338655539498 5
1752 450.76272400757927 704.6485506085088 5
1753 450.76836907300054 704.6390543231195 5
1754 450.7723696781934 704.656659012809 5
1755 450.76508086479475 704.6402301880937 5
1756 450.7467542190748 704.6308838036853 5
1757 450.73482109048416 704.6451838997735 5
1758 450.7619225832719 704.6279645090577 5
1759 450.7288562923957 704.6492538609763 5
1760 450.77747306489204 704.6547207623122 5
1761 450.76061887480716 704.6316433162395 5
1762 450.7413921432463 704.6251447785589 5
1763 450.72726669659085 704.6449951765818 5
1764 450.7352522706467 704.640520220602 5
1765 450.74777553557703 704.6369084286616 5
1766 450.7472691820913 704.6217023453659 5
1767 450.74581386009714 704.6500510176616 5
1768 450.7500192069977 704.616951252952 5
1769 450.75038505944315 704.6117273453564 5
1770 450.78242352490446 704.6164735881823 5
1771 450.7338395718725 704.6418147299084 5
1772 450.7246958719429 704.6146915841481 5
1773 450.74615021226543 704.626322814649 5
1774 450.7443874349043 704.6272224435879 5
1775 450.7378716883084 704.6120132183872 5
1776 450.742334854032 704.6097878847484 5
1777 450.74748728396645 704.6375173702061 5
1778 450.7026094133861 704.6027675196785 5
1779 450.7145973649745 704.629323680153 5
1780 450.7409429392612 704.6138696134984 5
1781 450.7240871005265 704.6184407810312 5
1782 450.7380488575841 704.6362504816002 5
1783 450.72519609375047 704.6243375766804 5
1784 450.71978057336094 704.651536238833 5
1785 450.7645149713582 704.6395036006276 5
1786 450.7652003387037 704.6133105259372 5
1787 450.7961205995711 704.6265640896256 5
1788 450.768039706284 704.6088993812375 5
1789 450.7805501333844 704.6224296466795 5
1790 450.74682656847244 704.5978728186647 5
1791 450.72901388083795 704.6237027618317 5
1792 450.73708200844294 704.6256684392501 5
1793 450.7578403567288 704.6217733705979 5
1794 450.71667536514707 704.5992458795677 5
1795 450.72042491400094 704.6135557275917 5
1796 450.71586511365183 704.6306524204575 5
1797 450.7328529900774 704.6298211749964 5
1798 450.74135559054884 704.6316554711171 5
1799 450.75236488353653 704.6160024044716 5
1800 450.7614133954129 704.6335657173681 5
1801 450.75727875126273 704.6268812616315 5
1802 450.7597886824634 704.5888319524809 5
1803 450.76989597725003 704.6077574082908 5
1804 450.7332699225945 704.597530091589 5
1805 450.76846398701787 704.6138434652353 5
1806 450.73266461354007 704.5978173143188 5
1807 450.73116448655503 704.5965969795714 5
1808 450.7539156048903 704.6439158878211 5
1809 450.7483832127208 704.6245447549062 5
1810 450.7466314697441 704.631035920586 5
1811 450.7233537177502 704.5812964539114 5
1812 450.7141402692961 704.6123864175324 5
1813 450.74293889110595 704.6254619232324 5
1814 450.7524247167472 704.6039582185252 5
1815 450.7582220756689 704.5957259320601 5
1816 450.7380640027799 704.6280798410633 5
1817 450.7685818188189 704.6124507415208 5
1818 450.72626696810147 704.5965626270439 5
1819 450.7253874552996 704.6094694754178 5
1820 450.7251856095068 704.631764965761 5
1821 450.76402288696096 704.6041421700628 5
1822 450.7318712356649 704.6324561327208 5
1823 450.75212008103796 704.5943725999601 5
1824 450.7532663618563 704.6019551848643 5
1825 450.77116502115655 704.6266754427206 5
1826 450.76014158517745 704.6259998078144 5
1827 450.77232382565 704.6211792574168 5
1828 450.80624732616957 704.6382936557868 5
1829 450.7767744251166 704.6231026379538 5
1830 450.7890508560143 704.6409724961725 5
1831 450.7631738202801 704.6109112456355 5
1832 450.77241759320543 704.6306965903585 5
1833 450.80499373356383 704.5941651825108 5
1834 450.7820097933913 704.6116812618393 5
1835 450.7571285370874 704.6019388187974 5
1836 450.78992901817554 704.6414683090161 5
1837 450.76413026757405 704.6275761389943 5
1838 450.7585388256197 704.6262867840812 5
1839 450.7546136150797 704.6332979377481 5
1840 450.75080315256145 704.6313667354726 5
1841 450.771409821309 704.5950415093344 5
1842 450.7545657781383 704.6058362650815 5
1843 450.7676622246451 704.626942082007 5
1844 450.74206161910837 704.5937291309958 5
1845 450.7990988584956 704.6031002678222 5
1846 450.7527784295408 704.6090861507649 5
1847 450.75560169408743 704.620194781479 5
1848 450.7587948635199 704.6095195633831 5
1849 450.7641966501982 704.6096026560886 5
1850 450.7862332724718 704.6096590752554 5
1851 450.76511982813554 704.5698731422978 5
1852 450.7496029675058 704.6024181526253 5
1853 450.77149948970293 704.60011493345 5
1854 450.7513987871773 704.6014604011644 5
1855 450.77549229717494 704.6117048292142 5
1856 450.7685623210517 704.5878419211983 5
1857 450.7649422753147 704.6212306081135 5
1858 450.7638785195746 704.6256767150012 5
1859 450.76233760014827 704.5970810781901 5
1860 450.8017221858686 704.6147944050168 5
1861 450.76584777111134 704.5853354914088 5
1862 450.7696497615571 704.5898074283888 5
1863 450.8062414169744 704.6255786809353 5
1864 450.75162375601604 704.6009759407912 5
1865 450.7195312948431 704.5748696376725 5
1866 450.7586701228474 704.5945000832452 5
1867 450.7763617001284 704.598541673192 5
1868 450.79270747099264 704.5728782603875 5
1869 450.76786108426126 704.593011337834 5
1870 450.7697372476425 704.5962718867623 5
1871 450.7728369516876 704.5897868099079 5
1872 450.7543246497138 704.6349291974021 5
1873 450.769848401164 704.6092621961698 5
1874 450.78179568709726 704.5901705084893 5
1875 450.77181450589563 704.592267007413 5
1876 450.77445412541084 704.6025426004232 5
1877 450.7984434874107 704.6034053393345 5
1878 450.7672001092504 704.5960631746768 5
1879 450.75666111428944 704.6127630926004 5
1880 450.7426442752554 704.6045762934996 5
1881 450.76074435765406 704.5807989271343 5
1882 450.7714374148583 704.6109988671944 5
1883 450.78668989725077 704.578322525005 5
1884 450.7842652813967 704.5945943548305 5
1885 450.789042000794 704.579232393807 5
1886 450.7537287687559 704.6026476290324 5
1887 450.77681917117127 704.5987481027283 5
1888 450.7931194787198 704.6032160979387 5
1889 450.78169329531596 704.6096057284906 5
1890 450.7681001767602 704.5835042859586 5
1891 450.7972262105825 704.6082327770863 5
1892 450.7819156851299 704.6251158957454 5
1893 450.77626734348775 704.5989835002666 5
1894 450.73310886140837 704.6123290831038 5
1895 450.7779145692214 704.5813208881382 5
1896 450.7249332852873 704.5970393221188 5
1897 450.76306812767984 704.5803531840559 5
1898 450.747465559043 704.5946767655885 5
1899 450.7422917172295 704.581914281826 5
1900 450.7868296106684 704.5785227694976 5
1901 450.76437903437295 704.5942331571348 5
1902 450.75911160968104 704.5956549122004 5
1903 450.7630408862441 704.631318178905 5
1904 450.7369554001107 704.5903501887123 5
1905 450.7424611736916 704.5773098781522 5
1906 450.74148517492 704.5888607519216 5
1907 450.7626639728642 704.6037149581472 5
1908 450.71533805286333 704.6002889636655 5
1909 450.71056029846585 704.605224792499 5
1910 450.70156666206645 704.6061824577456 5
1911 450.7111673166607 704.6082861250529 5
1912 450.7522389801885 704.6005675660241 5
1913 450.7581489068067 704.6076016323977 5
1914 450.7697711706418 704.6079055553304 5
1915 450.7447559824342 704.5886140880444 5
1916 450.7286526344655 704.6099906790225 5
1917 450.7386433155401 704.5897243258088 5
1918 450.7619218098854 704.5890901896498 5
1919 450.7843191881253 704.5924790911745 5
1920 450.74858932910297 704.596767128858 5
1921 450.7285759234157 704.6038800067807 5
1922 450.7555392407673 704.6021451711649 5
1923 450.75812552660165 704.5812451146596 5
1924 450.7369010484701 704.6092898668874 5
1925 450.7692690213389 704.6027614196887 5
1926 450.7307963253249 704.6148167346353 5
1927 450.7531930536158 704.6001440390706 5
1928 450.7143036252179 704.5817356796896 5
1929 450.77723707678376 704.578718034102 5
1930 450.7493709090294 704.6014134736032 5
1931 450.7698162010183 704.6068893496682 5
1932 450.74799828108115 704.6068434456739 5
1933 450.75160672304827 704.5864437354339 5
1934 450.7491838474968 704.6065854803064 5
1935 450.7263095909101 704.6090847648265 5
1936 450.7158446611305 704.5889868685535 5
1937 450.7648300196826 704.6110572229455 5
1938 450.77091973391344 704.6135357066509 5
1939 450.7502869855847 704.6146393124536 5
1940 450.75861196002336 704.6116529737134 5
1941 450.7808402378253 704.6062171049754 5
1942 450.75649765057585 704.6269362619626 5
1943 450.7758953314525 704.608890445836 5
1944 450.76512082571196 704.618639365704 5
1945 450.77766877130324 704.6083065032577 5
1946 450.7518587012909 704.5902926036034 5
1947 450.7441773594185 704.6194815295448 5
1948 450.7740612230431 704.5816340997818 5
1949 450.7443323882856 704.5843717845039 5
1950 450.7330317472338 704.6268691365443 5
1951 450.7441350385038 704.6210989848985 5
1952 450.7707968506981 704.5985574813724 5
1953 450.76812917231143 704.591331459562 5
1954 450.74383787199207 704.5894994039411 5
1955 450.7244957477466 704.6149708731145 5
1956 450.78701775255934 704.6207655535519 5
1957 450.71997273949177 704.5989632172448 5
1958 450.7242706121333 704.6193067817483 5
1959 450.7481702079347 704.5918801086178 5
1960 450.7489685453178 704.6105549488583 5
1961 450.74717722508524 704.6011940358198 5
1962 450.7482914986118 704.6013189175574 5
1963 450.76408141574376 704.6360628650016 5
1964 450.74990065573485 704.6237528690749 5
1965 450.7411215407136 704.576791916501 5
1966 450.77470908235745 704.6173513825456 5
1967 450.7281988007743 704.6044028265214 5
1968 450.75581021222206 704.6204427038242 5
1969 450.7512398808499 704.6175024569651 5
1970 450.77898165594394 704.6290710939693 5
1971 450.7582391650861 704.6397798988161 5
1972 450.74535448102193 704.609770694137 5
1973 450.73623584289817 704.6114619445694 5
1974 450.7623047848414 704.6330577204473 5
1975 450.75640371330945 704.626434088378 5
1976 450.7480593955299 704.6065087170205 5
1977 450.7581809312811 704.6145631720135 5
1978 450.7350499650996 704.6461934694479 5
1979 450.75256019649214 704.6513926902259 5
1980 450.77703927682563 704.6442758659749 5
1981 450.73328834034305 704.659574615156 5
1982 450.7417841848106 704.6472542437949 5
1983 450.7386682393147 704.6312127787733 5
1984 450.75455009579645 704.6395730071921 5
1985 450.7873058884573 704.6081347323718 5
1986 450.78476762243855 704.6439023774352 5
1987 450.7374159868553 704.632316507387 5
1988 450.74244572650247 704.5852168581894 5
1989 450.7474039653114 704.6382501144058 5
1990 450.77591356700947 704.6283908468757 5
1991 450.76606287096064 704.6086593599849 5
1992 450.7504715429084 704.6218578634501 5
1993 450.76993069686995 704.5971038566869 5
1994 450.7648290142152 704.6067792114073 5
1995 450.75316053998284 704.6285852903751 5
1996 450.76216371083063 704.6112866146362 5
1997 450.779261705431 704.6300321247248 5
1998 450.74690778249106 704.619713255913 5
1999 450.73653523469045 704.6452382256434 5
2000 450.7337922607026 704.6350003048731 5
2001 450.7252486943115 704.6416095595513 5
2002 450.7154425312054 704.6041095535172 5
2003 450.75378107723 704.6316502768675 5
2004 450.7371859821902 704.6331789020859 5
2005 450.7736488360627 704.6184490933649 5
2006 450.7520792965325 704.6274162376154 5
2007 450.7517829488571 704.637096155322 5
2008 450.76808909997305 704.6103412856959 5
2009 450.7770377202657 704.6280397034604 5
2010 450.77181726430075 704.6672428872704 5
2011 450.7531694713898 704.6298426150121 5
2012 450.75083023205946 704.6015303918696 5
2013 450.74457056203744 704.6292389188773 5
2014 450.7453573234613 704.6259317693823 5
2015 450.76016457446605 704.6493049034539 5
2016 450.76413793614444 704.6590168570372 5
2017 450.73826578531447 704.6380767749438 5
2018 450.7947237619723 704.6236567993742 5
2019 450.7390686723447 704.6585285816599 5
2020 450.74144866808604 704.6022936594173 5
2021 450.764140436034 704.6130676414928 5
2022 450.7251528145471 704.6029255796753 5
2023 450.7296552472538 704.617173220542 5
2024 450.73557529271864 704.617193554901 5
2025 450.7590199564806 704.6523778282594 5
2026 450.7698597055461 704.6529567600545 5
2027 450.7359681696941 704.6284142347276 5
2028 450.7441729565549 704.6300459138679 5
2029 450.7453889311325 704.6422177640865 5
2030 450.7269776423615 704.6404329264504 5
2031 450.73190875022516 704.6084035095287 5
2032 450.7590456100531 704.6392614909369 5
2033 450.735470542084 704.6497858890766 5
2034 450.7355021072528 704.6282703107189 5
2035 450.76648442842145 704.6059063169148 5
2036 450.7442398735496 704.6192407495539 5
2037 450.7524081468758 704.6275905146451 5
2038 450.76058038296514 704.641706103865 5
2039 450.76138279198284 704.6457118047132 5
2040 450.78226304371043 704.625482576683 5
2041 450.75898630340606 704.6399633682561 5
2042 450.7112764836251 704.627862046882 5
2043 450.7559740923492 704.6473611526271 5
2044 450.76260007445944 704.6481308484312 5
2045 450.750028222084 704.6440749929758 5
2046 450.76490775742343 704.6463964988383 5
2047 450.7298089765883 704.6472581336155 5
2048 450.75691399117875 704.6308517256628 5
2049 450.7498369344821 704.6342770994013 5
2050 450.7526887680148 704.6338516561996 5
2051 450.7858941905646 704.59860213614 5
2052 450.78155483355243 704.6431998687422 5
2053 450.7817575736531 704.6170372077313 5
2054 450.75117662690633 704.633590132077 5
2055 450.7479029934064 704.6289017502196 5
2056 450.75015989866034 704.6218079374441 5
2057 450.7437163554862 704.6241782733986 5
2058 450.7405059822124 704.6340048976589 5
2059 450.71899499289924 704.6291540079384 5
2060 450.76479862003333 704.6496430011472 5
2061 450.74976930145704 704.6433686289796 5
2062 450.75562915254926 704.6335804513496 5
2063 450.76838908733066 704.6105528490784 5
2064 450.77195613892036 704.6161194777022 5
2065 450.7512534685523 704.616281839634 5
2066 450.77112742342104 704.6277026184777 5
2067 450.76874890031814 704.6519949260601 5
2068 450.7323203161385 704.6430205746381 5
2069 450.77491917764826 704.6350298904435 5
2070 450.73946097326893 704.657529539483 5
2071 450.7634065966064 704.639904746351 5
2072 450.7519684288549 704.6579212018191 5
2073 450.7463906616131 704.6646086339554 5
2074 450.77449761149643 704.6667709393846 5
2075 450.80353116787717 704.66242984934 5
2076 450.7927682111685 704.6620414678077 5
2077 450.77194313337753 704.6455142468093 5
2078 450.75612202753524 704.6347523761177 5
2079 450.73309440090924 704.6664303172957 5
2080 450.7567213519784 704.6209354366739 5
2081 450.73428398517285 704.6597895705676 5
2082 450.7702265453373 704.6371868330951 5
2083 450.7870905331168 704.6661823492942 5
2084 450.75065758622566 704.6290600656512 5
2085 450.7782916365561 704.646044743458 5
2086 450.76804075015485 704.6510996239589 5
2087 450.72393796418646 704.6401879657732 5
2088 450.7469682665074 704.6282158982165 5
2089 450.749996517096 704.645324486335 5
2090 450.7567158284527 704.6492416199769 5
2091 450.7407707559337 704.6483987500561 5
2092 450.74797347371407 704.6189345441106 5
2093 450.759966111304 704.636320783262 5
2094 450.77283439053275 704.6576653077902 5
2095 450.76133317232217 704.6497785037403 5
2096 450.75334238774855 704.6756248223335 5
2097 450.77311581371373 704.6454994325825 5
2098 450.74747119039233 704.6458055985004 5
2099 450.72823468559284 704.6428712197505 5
2100 450.75322737439336 704.6516167010373 5
2101 450.72708697463895 704.6326296719586 5
2102 450.7351629371143 704.6384127399679 5
2103 450.6914679579618 704.6424604206505 5
2104 450.72215175749625 704.667311339438 5
2105 450.70770262965436 704.6615262806448 5
2106 450.7280352289891 704.6440235483645 5
2107 450.7414191413831 704.6638578219491 5
2108 450.70678788225314 704.659376578328 5
2109 450.75450250049755 704.6425039642035 5
2110 450.73491040593586 704.6523054223061 5
2111 450.7702739611175 704.6567006524457 5
2112 450.7555139576878 704.6443218490455 5
2113 450.7623304961943 704.6300164737107 5
2114 450.7411631216098 704.6380443500616 5
2115 450.7401437352832 704.6408749346183 5
2116 450.7342110005813 704.6752445038976 5
2117 450.71613430251455 704.6649799935004 5
2118 450.72652799480335 704.6637995851864 5
2119 450.7377594280453 704.6469651837598 5
2120 450.76485867771896 704.6328310190339 5
2121 450.73309767645316 704.6661445333608 5
2122 450.7681798146141 704.6486649599065 5
2123 450.75478709312574 704.6665828166474 5
2124 450.7107145912209 704.6621065471193 5
2125 450.7545318740321 704.6624705813432 5
2126 450.7274373538299 704.6557697124288 5
2127 450.75622127272044 704.6521101260083 5
2128 450.7205429281122 704.6465958425301 5
2129 450.7493325913746 704.6453727086711 5
2130 450.7598787252609 704.65953555206 5
2131 450.7771260678365 704.6430908908424 5
2132 450.77239821860013 704.6667776392588 5
2133 450.75564863944385 704.6646968390028 5
2134 450.76601004819133 704.6351455001785 5
2135 450.7555775602457 704.6377694788661 5
2136 450.76749120354197 704.6450350548993 5
2137 450.7793035739412 704.6316095755877 5
2138 450.7711396267504 704.6515579499127 5
2139 450.72859879445366 704.649471908102 5
2140 450.75816011198185 704.6327735095878 5
2141 450.76468192793965 704.6730142363065 5
2142 450.7562722171767 704.6456961270951 5
2143 450.7932427722424 704.6391890918892 5
2144 450.77493209750475 704.6505437607643 5
2145 450.8047370528327 704.6376959781868 5
2146 450.7758799457031 704.6538546305155 5
2147 450.7526595268256 704.6598978925953 5
2148 450.7829718073948 704.6533598190881 5
2149 450.7861878606128 704.6630394943833 5
2150 450.81093384600837 704.6700551545904 5
2151 450.81543870311623 704.6437253295932 5
2152 450.76179451345064 704.6493487375277 5
2153 450.7508792619319 704.6774345838603 5
2154 450.77675045735583 704.6525714198326 5
2155 450.7690921176941 704.6589894563705 5
2156 450.78939341722474 704.6262379572967 5
2157 450.777593305967 704.6524749180198 5
2158 450.78116125821805 704.6517609035366 5
2159 450.79476811049534 704.6401416452456 5
2160 450.7921314004693 704.6273753498699 5
2161 450.72455527973545 704.6433880852062 5
2162 450.7850264615307 704.6272980870157 5
2163 450.7714323083497 704.6546348388621 5
2164 450.787634653808 704.6762148363161 5
2165 450.7689012652691 704.6400578681664 5
2166 450.7839569651767 704.6670019824397 5
2167 450.7673785018613 704.6497010952957 5
2168 450.7794370488363 704.628033147495 5
2169 450.7736591708581 704.6544372599813 5
2170 450.7685774276956 704.6556168220347 5
2171 450.78782389400965 704.6559048735377 5
2172 450.7672169287523 704.6529027963649 5
2173 450.7718484311334 704.6351702773874 5
2174 450.75659813098304 704.6513703761827 5
2175 450.7745797297263 704.6545496825129 5
2176 450.7865785584924 704.6459532304882 5
2177 450.7933616375154 704.6459620683198 5
2178 450.8344951460733 704.6605712094831 5
2179 450.7747582928262 704.6544681170369 5
2180 450.7824023694365 704.6517786392442 5
2181 450.76556098715065 704.6435956378145 5
2182 450.7590511274017 704.6548700528265 5
2183 450.7511587909619 704.6265090379966 5
2184 450.7688446754146 704.6302307314993 5
2185 450.75625463306153 704.6428572347829 5
2186 450.75216649537776 704.6381642351321 5
2187 450.7697886786798 704.6101702187887 5
2188 450.7556432875453 704.6314060664862 5
2189 450.77423201618234 704.6286964362694 5
2190 450.7988190433596 704.6511274929379 5
2191 450.72108890513806 704.625672563042 5
2192 450.73687534614646 704.6185693854237 5
2193 450.74532230497005 704.6351549388761 5
2194 450.76125181303786 704.6383546463494 5
2195 450.7210786518007 704.6239305822213 5
2196 450.7782077359184 704.650122949823 5
2197 450.7920737711609 704.6667325686997 5
2198 450.7903881595377 704.6249042957081 5
2199 450.76662768243955 704.6355118599411 5
2200 450.79290680803183 704.6260648979485 5
2201 450.7826357950939 704.6489307908331 5
2202 450.7948472942279 704.635192480062 5
2203 450.7881092008797 704.6234525285572 5
2204 450.7661546750214 704.6475998564125 5
2205 450.8240657861773 704.6173817967573 5
2206 450.77505214079883 704.6460712359603 5
2207 450.7799980645492 704.64684031329 5
2208 450.7963235030638 704.6501839757238 5
2209 450.76803112957276 704.6526728602712 5
2210 450.76944581084103 704.6436931037787 5
2211 450.7846017918221 704.6521964808297 5
2212 450.79079984059535 704.6516545844057 5
2213 450.76543111184947 704.6312571157703 5
2214 450.7889110924996 704.6488279455442 5
2215 450.79836312835664 704.6307704144766 5
2216 450.7735865042397 704.6511163112128 5
2217 450.77313866820845 704.6443824458127 5
2218 450.7755767049758 704.6752358307441 5
2219 450.7349932005993 704.6702429040297 5
2220 450.7955945114898 704.6407621791482 5
2221 450.75690315920826 704.6271767746451 5
2222 450.7837283747505 704.6251850859909 5
2223 450.7581596489533 704.5995193701092 5
2224 450.77496204026545 704.6367425946565 5
2225 450.78150304541265 704.6468689509795 5
2226 450.77580762846065 704.6338364383099 5
2227 450.77486902705084 704.6187528183251 5
2228 450.76963740763904 704.6334338002583 5
2229 450.7634016158517 704.6553961297859 5
2230 450.77874150225114 704.6306096647432 5
2231 450.775822963985 704.6501112346342 5
2232 450.81716497626206 704.626544518848 5
2233 450.765773751428 704.6313455809176 5
2234 450.7295449145742 704.6428460273924 5
2235 450.7655569658329 704.6379476766447 5
2236 450.7851299157192 704.6485479560978 5
2237 450.77808941421887 704.6214545789887 5
2238 450.78106263460273 704.6274963413621 5
2239 450.7513395707909 704.6364023954378 5
2240 450.80183188016423 704.6295958584681 5
2241 450.78395654647363 704.6508794821208 5
2242 450.8110106169253 704.6473954791783 5
2243 450.7455648586493 704.6343107055847 5
2244 450.75762303400916 704.6540118436192 5
2245 450.799066880413 704.6416836181895 5
2246 450.77929567163847 704.6365411100944 5
2247 450.75865647166404 704.6233655769236 5
2248 450.74698410774965 704.6254847084788 5
2249 450.72264287289266 704.6377448643291 5
2250 450.7491524766677 704.6321667975021 5
2251 450.7481144958221 704.6379379159866 5
2252 450.7642549527381 704.6184338919518 5
2253 450.7700801299157 704.6409281397559 5
2254 450.7532792625953 704.6195947052566 5
2255 450.7293603110941 704.6304639759551 5
2256 450.72139604478156 704.6317140170672 5
2257 450.7420356239895 704.632556234578 5
2258 450.7365578923211 704.607760014302 5
2259 450.77433053464017 704.630728712329 5
2260 450.78675853973954 704.615591967463 5
2261 450.7552987088292 704.6106383628045 5
2262 450.76678407833964 704.615483040123 5
2263 450.7743998259936 704.6264570782115 5
2264 450.7512030438976 704.6092365137325 5
2265 450.75963803506585 704.6184519466652 5
2266 450.7708444315719 704.6277152972086 5
2267 450.79764883467715 704.6449551838367 5
2268 450.7671933903986 704.6424422325146 5
2269 450.7261434239567 704.6257530331832 5
2270 450.77109844491844 704.6450005807043 5
2271 450.7658818016527 704.6491824482375 5
2272 450.74310650935587 704.6107388954706 5
2273 450.7623533033304 704.6476659551788 5
2274 450.7683246357003 704.6076610995865 5
2275 450.74876456348767 704.6142685521276 5
2276 450.76527432225964 704.6095469514587 5
2277 450.77201269103585 704.6250916078291 5
2278 450.7820556566697 704.6224682962867 5
2279 450.73312701631835 704.6102569211596 5
2280 450.7405346737814 704.6315825884466 5
2281 450.75027962528907 704.6039169701916 5
2282 450.7267993358799 704.6239452191222 5
2283 450.76912231706496 704.6110409353714 5
2284 450.7852940011673 704.6260466420781 5
2285 450.7826413994503 704.6095823069243 5
2286 450.76850474965204 704.6101699489883 5
2287 450.7624866839732 704.615088609755 5
2288 450.78862288807073 704.634666851815 5
2289 450.78590977510726 704.6336914117458 5
2290 450.7852007389601 704.6232578304209 5
2291 450.75960435640565 704.5983277173945 5
2292 450.7912850749559 704.62631690238 5
2293 450.7617004933676 704.6351252786067 5
2294 450.7949961856363 704.6172842913267 5
2295 450.8004094883864 704.6165125672142 5
2296 450.7774927252909 704.6418951489546 5
2297 450.7824329587415 704.6101269616338 5
2298 450.7889204184436 704.5903022859321 5
2299 450.77033015367385 704.6289441373292 5
2300 450.75029709083486 704.6259090333698 5
2301 450.7867413871536 704.6180287145859 5
2302 450.75423922932697 704.6049541428437 5
2303 450.7841324711601 704.6201868792363 5
2304 450.7528299368908 704.6237502218733 5
2305 450.76017634036344 704.6173341403694 5
2306 450.7711181192439 704.6366173649678 5
2307 450.791199299361 704.6292348230785 5
2308 450.75503432813844 704.5955951057012 5
2309 450.69490365724334 704.6135978569101 5
2310 450.7224093244344 704.640700152129 5
2311 450.71699775080936 704.629731998391 5
2312 450.7515242450376 704.6096372817838 5
2313 450.7515521315181 704.5657577853096 5
2314 450.7772541951421 704.598625380712 5
2315 450.7869812066458 704.6403864570296 5
2316 450.7539138788841 704.623361195379 5
2317 450.7577338450076 704.6205763074177 5
2318 450.7450780427565 704.6276052210706 5
2319 450.812439295521 704.6386261581631 5
2320 450.7675467075661 704.6162692144945 5
2321 450.7608263783292 704.6205402113504 5
2322 450.7576833477631 704.6425297190603 5
2323 450.7593774265441 704.6486616163711 5
2324 450.78903404347324 704.6216089347135 5
2325 450.7361791386343 704.6210371676403 5
2326 450.8024968927331 704.6242008975416 5
2327 450.7459687350593 704.6239835618751 5
2328 450.79060360248036 704.6460304778286 5
2329 450.795100434034 704.6423537173074 5
2330 450.7818788574664 704.6266942520077 5
2331 450.76702815968247 704.6180389347315 5
2332 450.79668053777823 704.6342860838324 5
2333 450.80005524360257 704.6242520693972 5
2334 450.8043605154336 704.6424151188456 5
2335 450.7911439340662 704.609242889655 5
2336 450.7903365035616 704.6318846309827 5
2337 450.8010037006722 704.63464853095 5
2338 450.79444038132146 704.6372614762117 5
2339 450.8047674409798 704.6210296571765 5
2340 450.80524728947165 704.6317804310793 5
2341 450.83619172710246 704.6216789633112 5
2342 450.8050140029069 704.6169002161598 5
2343 450.8130127804432 704.6439002315155 5
2344 450.79735828198613 704.6456141495602 5
2345 450.82601930349784 704.6349204943588 5
2346 450.7574337588936 704.6459061183149 5
2347 450.7886866641596 704.6479554389498 5
2348 450.80140174167184 704.6480461853498 5
2349 450.803094369551 704.6181349125774 5
2350 450.75282450681476 704.6250020347218 5
2351 450.7696581439933 704.623630646192 5
2352 450.7753521832253 704.6338537195292 5
2353 450.7756087591204 704.631919903163 5
2354 450.7927597900404 704.6297108560698 5
2355 450.80177766407826 704.6163621218408 5
2356 450.78114550565874 704.6280062976624 5
2357 450.763095924931 704.6354850111213 5
2358 450.74838399266264 704.5988480270239 5
2359 450.7739955046044 704.6303525363255 5
2360 450.8019705229052 704.6077583188605 5
2361 450.7822207458923 704.6295055003964 5
2362 450.7866274106614 704.6314502913045 5
2363 450.7788132383845 704.6179546393998 5
2364 450.741345560644 704.6372682353724 5
2365 450.7932405541522 704.6266757490611 5
2366 450.77096523191375 704.6034521369468 5
2367 450.7911804726091 704.6104966039076 5
2368 450.77219887840687 704.6258327369866 5
2369 450.77592504900076 704.6118827361887 5
2370 450.7975179856786 704.6162263256722 5
2371 450.7719665401807 704.6062463459956 5
2372 450.7944802388916 704.6173886297354 5
2373 450.75991503628006 704.6140877142361 5
2374 450.7683385753885 704.6242556239644 5
2375 450.76706527421385 704.6194020320618 5
2376 450.7934891671467 704.6185509879457 5
2377 450.798818167871 704.6070257266671 5
2378 450.76102294501726 704.6066525907985 5
2379 450.8249117370241 704.6147231324878 5
2380 450.79173674050736 704.6152578336846 5
2381 450.777559398885 704.5990538491053 5
2382 450.8103841343044 704.6041343168305 5
2383 450.78240232242024 704.6200154434923 5
2384 450.7908982456405 704.6251797963629 5
2385 450.76257411317056 704.6101285545835 5
2386 450.77549016146685 704.6062532696153 5
2387 450.7790421761245 704.6165886142221 5
2388 450.8186071741695 704.6202086526514 5
2389 450.78615423357513 704.5890373955231 5
2390 450.7945658533141 704.589667581226 5
2391 450.8068447350995 704.6119564208482 5
2392 450.79485437415076 704.5821296288194 5
2393 450.75282621884156 704.6147556104398 5
2394 450.74074560738956 704.5891017616966 5
2395 450.7541938948555 704.6125948730146 5
2396 450.7908738821565 704.59087274713 5
2397 450.7655169194388 704.5919798848057 5
2398 450.76953711243345 704.6088005010962 5
2399 450.7990167080006 704.6157159867428 5
2400 450.78778709600704 704.6374570227043 5
2401 450.76824753362325 704.6280915555343 5
2402 450.7845169445867 704.602788528842 5
2403 450.7998797028852 704.6054814748808 5
2404 450.7500864570262 704.607462727593 5
2405 450.7870407274181 704.5981359407866 5
2406 450.817101361437 704.6062583274061 5
2407 450.76899720648845 704.5790548598122 5
2408 450.8027347753794 704.6163158986974 5
2409 450.7630906346672 704.5822803362938 5
2410 450.7964034479405 704.5828369550777 5
2411 450.7803704748874 704.6047289504762 5
2412 450.7527278661587 704.5920052622134 5
2413 450.81952197994485 704.5796404801362 5
2414 450.7818025413338 704.6010810160574 5
2415 450.80110477402206 704.5768192711893 5
2416 450.76542715507213 704.5997683128395 5
2417 450.7659576481573 704.5953673531833 5
2418 450.7633432024184 704.6196670180659 5
2419 450.76635975927206 704.6030325238942 5
2420 450.7944041761082 704.6158010686871 5
2421 450.77531675564387 704.6027945427326 5
2422 450.7762973329809 704.5997392371959 5
2423 450.78354132811637 704.6067229383273 5
2424 450.74801680063473 704.5995673247459 5
2425 450.76380150751083 704.6071160697838 5
2426 450.7593413764303 704.5973511193527 5
2427 450.7521817393955 704.5996136608126 5
2428 450.75825045008196 704.6099765427142 5
2429 450.763325198856 704.5988990830244 5
2430 450.7583669237234 704.6201103133155 5
2431 450.73419128436643 704.611592329643 5
2432 450.76012207553566 704.6185919305128 5
2433 450.758358955008 704.6393835654696 5
2434 450.76734697454543 704.6069694625143 5
2435 450.78263119465913 704.6132268424238 5
2436 450.7667639731502 704.5773253029789 5
2437 450.7791823535903 704.5811889082775 5
2438 450.76671130534163 704.620721027807 5
2439 450.7539306365237 704.5908305227262 5
2440 450.7524363644512 704.5947517945934 5
2441 450.772849895263 704.5732772072794 5
2442 450.76287680203575 704.5944678896967 5
2443 450.7480769638675 704.605603848942 5
2444 450.71505231306287 704.5933193931287 5
2445 450.7701509326312 704.5883675942104 5
2446 450.783144910045 704.611640245724 5
2447 450.7950381788401 704.618228983632 5
2448 450.7731046378041 704.6121988152341 5
2449 450.7771806493099 704.5979422883964 5
2450 450.8021497218164 704.6150045913796 5
2451 450.77433286826744 704.6207102676915 5
2452 450.74164476225116 704.6072966389065 5
2453 450.7611706276317 704.5965149537452 5
2454 450.73906630391616 704.6239174833074 5
2455 450.7537720161161 704.5879183515774 5
2456 450.74232497843536 704.5977561592825 5
2457 450.78617992017195 704.5932526865213 5
2458 450.7344177070907 704.6036491931378 5
2459 450.7635974272242 704.6092537934571 5
2460 450.76928591294455 704.5830795336294 5
2461 450.75655999581 704.5936157105696 5
2462 450.7403982337749 704.5999039087346 5
2463 450.7554502719352 704.574911929008 5
2464 450.77133982065527 704.5991005576097 5
2465 450.76946228785584 704.596663805027 5
2466 450.7478038366843 704.5997081700003 5
2467 450.78882405065093 704.5845464995699 5
2468 450.7623636457697 704.6091246477208 5
2469 450.77381056232207 704.6021270609282 5
2470 450.7782020640516 704.6003975709265 5
2471 450.77031375479436 704.6074000117825 5
2472 450.7694387472584 704.6227235745949 5
2473 450.8129688183831 704.6201217830553 5
2474 450.779826077637 704.6097077989649 5
2475 450.7494102090845 704.5891765110549 5
2476 450.80391309529034 704.6124743632361 5
2477 450.77670205867287 704.6006552284139 5
2478 450.76559080550925 704.622637756741 5
2479 450.7536612098389 704.6191247609264 5
2480 450.77164868005144 704.6370647800316 5
2481 450.76011170718374 704.6256511445347 5
2482 450.7762524122566 704.6203536407425 5
2483 450.7477813769475 704.6218999240051 5
2484 450.7869032257663 704.6325391386296 5
2485 450.751590742722 704.6113332207144 5
2486 450.74999340007014 704.6374149394755 5
2487 450.76549469990033 704.6055697084367 5
2488 450.7364204920649 704.6280823038867 5
2489 450.7597546104347 704.6177657292585 5
2490 450.74669331941953 704.6253700052051 5
2491 450.754205914113 704.630269256443 5
2492 450.74401176515926 704.6181016930736 5
2493 450.7435103143718 704.6245986304532 5
2494 450.7461965000563 704.6100093329314 5
2495 450.7657946761533 704.6080435885848 5
2496 450.7429529754243 704.625104954348 5
2497 450.7522680920342 704.6044306530225 5
2498 450.7391392339766 704.6167373937736 5
2499 450.75901218562495 704.6164396732926 5
2500 450.7727934376438 704.6238241840495 5
2501 450.7645082406957 704.6290208481491 5
2502 450.74309230490087 704.6065150880003 5
2503 450.76030289040756 704.6264838355514 5
2504 450.7513351800002 704.6192133896633 5
2505 450.7807734021467 704.6329468815837 5
2506 450.7658630807787 704.6178819111582 5
2507 450.7421203923743 704.5984580812402 5
2508 450.75921999009495 704.6290170120444 5
2509 450.72361087068333 704.6198623010117 5
2510 450.73778889225457 704.5905729448416 5
2511 450.73305682955146 704.5949493341091 5
2512 450.71620210730674 704.6170854504536 5
2513 450.76702322398046 704.6255910472374 5
2514 450.7322807845841 704.6184776200682 5
2515 450.7594527751164 704.6199864332593 5
2516 450.7663410486042 704.6077680074322 5
2517 450.76660586940193 704.6251826593693 5
2518 450.80772006676057 704.6248577829681 5
2519 450.75664668288914 704.6243172974686 5
2520 450.76188073832003 704.5905587849946 5
2521 450.73521384852995 704.6264473600468 5
2522 450.73350640736135 704.6087919763668 5
2523 450.81040768498997 704.6091501616468 5
2524 450.7696034810437 704.6069152855385 5
2525 450.74903733329967 704.6228150746288 5
2526 450.6990936759681 704.6361319182079 5
2527 450.7446198816518 704.6186939186815 5
2528 450.7412331914104 704.6149765755532 5
2529 450.7447851052679 704.6158388176128 5
2530 450.7676890757618 704.6197395815396 5
2531 450.7354319694394 704.6287358629039 5
2532 450.7496769993427 704.6396171909104 5
2533 450.7277575347635 704.6149842929268 5
2534 450.7640932789262 704.6184380906099 5
2535 450.76863288240503 704.5978902517705 5
2536 450.77660085669345 704.6076047497306 5
2537 450.7633513813706 704.6095157379347 5
2538 450.7603682741877 704.6039337232584 5
2539 450.6990268611281 704.6152339899942 5
2540 450.7312819059312 704.6147666653916 5
2541 450.73630569726475 704.6050997717224 5
2542 450.76035564708013 704.6092170223855 5
2543 450.74662510624813 704.6114447412145 5
2544 450.7222865451078 704.6304332575737 5
2545 450.75461765959534 704.6294707688122 5
2546 450.7529093298423 704.597989077209 5
2547 450.7443491399656 704.625421343636 5
2548 450.7637300763923 704.6286690212323 5
2549 450.7678158317534 704.621705543346 5
2550 450.76037587755366 704.6149225109458 5
2551 450.7607138941766 704.5978901103282 5
2552 450.7719967356934 704.613497548362 5
2553 450.7154609843061 704.6105101228804 5
2554 450.74741901289036 704.6070072961586 5
2555 450.7209945764731 704.601548904072 5
2556 450.735916335257 704.6056872888198 5
2557 450.70347174718887 704.6080911680199 5
2558 450.71570540375535 704.5919479435328 5
2559 450.7392035750597 704.6006599936893 5
2560 450.73640972228276 704.5990324561983 5
2561 450.7697949494536 704.6115436562783 5
2562 450.74501553312234 704.5987686216997 5
2563 450.73636167549375 704.5917152614504 5
2564 450.72306813148595 704.6024265663463 5
2565 450.7426698323555 704.6140935298698 5
2566 450.71764176139106 704.6229764950397 5
2567 450.7628112124231 704.610932226183 5
2568 450.74254864861274 704.638792794036 5
2569 450.7435674013647 704.6198730913468 5
2570 450.7581077011971 704.6174467150076 5
2571 450.75880053128213 704.6158320578941 5
2572 450.75682490100854 704.5849426571514 5
2573 450.7854443311122 704.6201398752498 5
2574 450.7508341354776 704.5940815936731 5
2575 450.74477802863066 704.5881871690851 5
2576 450.78989358370103 704.6144119290491 5
2577 450.7651562673785 704.5776315998538 5
2578 450.77372126631843 704.5875082313743 5
2579 450.7906055045872 704.5826974072597 5
2580 450.79724137668126 704.6352140318863 5
2581 450.7802253440957 704.5967609962607 5
2582 450.78480742498317 704.5985663508666 5
2583 450.75165785649267 704.6054949933724 5
2584 450.7487054173981 704.6115080170233 5
2585 450.7677529732223 704.5973438102675 5
2586 450.76192993001075 704.60807907014 5
2587 450.7733772108168 704.6218567866678 5
2588 450.77031982910347 704.6108755313086 5
2589 450.78206065576353 704.6236674184238 5
2590 450.7482208977759 704.6119114318285 5
2591 450.7680765615873 704.6022455864673 5
2592 450.7833922926245 704.6106926265506 5
2593 450.773791159912 704.589697952903 5
2594 450.7524842018719 704.5978018055914 5
2595 450.7432000255542 704.59826806363 5
2596 450.76382467020375 704.5790952158159 5
2597 450.78029958233486 704.5990986630189 5
2598 450.77920987286853 704.5901822836386 5
2599 450.80154840094303 704.5784782999782 5
2600 450.77202592045785 704.5794242096772 5
2601 450.8035853091633 704.5872079191798 5
2602 450.7705109264931 704.605939668342 5
2603 450.79411898628155 704.5983252623471 5
2604 450.7832602954776 704.6250447284041 5
2605 450.77967771097667 704.5912777135054 5
2606 450.77069629487886 704.6165959364649 5
2607 450.7877197291765 704.6132363407337 5
2608 450.78384582707014 704.6193442610588 5
2609 450.7682006682547 704.6206174161883 5
2610 450.77661498157045 704.5808682612434 5
2611 450.78972359148685 704.6032200375907 5
2612 450.77604674670033 704.6133149864012 5
2613 450.77923251702526 704.6030353929592 5
2614 450.7674773641187 704.5800806758773 5
2615 450.76768486468666 704.6100051766233 5
2616 450.77248164137285 704.5931088990226 5
2617 450.77626860553283 704.5942400322166 5
2618 450.7672735729822 704.5807224796803 5
2619 450.7376877944706 704.5831324689178 5
2620 450.77936664592676 704.6015980251226 5
2621 450.79141611858944 704.5868867234063 5
2622 450.76808781769313 704.5934097500974 5
2623 450.7705139214888 704.5972447495005 5
2624 450.7919261079335 704.5851374980932 5
2625 450.80317502039975 704.5728377087742 5
2626 450.7840948567979 704.5919108736907 5
2627 450.7761633068198 704.6093391737516 5
2628 450.7745948250004 704.5835580885023 5
2629 450.76557824253945 704.5866546696257 5
2630 450.79467175510945 704.56542400609 5
2631 450.75745490840353 704.5979604995848 5
2632 450.7609446681936 704.5785428676268 5
2633 450.77640923620214 704.5897950052516 5
2634 450.74831959264986 704.5923321071383 5
2635 450.7261934680506 704.5929756475814 5
2636 450.7278078132939 704.5832339021368 5
2637 450.77696485184026 704.5933030380354 5
2638 450.7798005205837 704.5817866236563 5
2639 450.7667925828945 704.5827789778817 5
2640 450.7749280430892 704.5970038778718 5
2641 450.73522153036816 704.5998645186702 5
2642 450.7509680035995 704.612654072586 5
2643 450.72390267251694 704.6275254886318 5
2644 450.72284132703487 704.6296900592682 5
2645 450.76770546077057 704.618139471746 5
2646 450.77524310180513 704.6033013602232 5
2647 450.7685939241961 704.5723307425316 5
2648 450.77785539028287 704.5950320025726 5
2649 450.7087757891005 704.6251246768903 5
2650 450.7600628361508 704.5773646533451 5
2651 450.7722018665745 704.6053451905855 5
2652 450.78786798433066 704.6095982598985 5
2653 450.7503301185293 704.5963836431674 5
2654 450.7657717160997 704.5992938496297 5
2655 450.8325542061999 704.5844968498593 5
2656 450.73853927417366 704.6015788749555 5
2657 450.7472737006168 704.6203490062532 5
2658 450.7230297191576 704.59889525515 5
2659 450.75656958001116 704.6010894163007 5
2660 450.73159588898227 704.6168087897873 5
2661 450.7402267408589 704.5751345595909 5
2662 450.7069827025946 704.6064696545518 5
2663 450.7149340806816 704.6008464128586 5
2664 450.7620498601237 704.6078670066464 5
2665 450.79845962160294 704.5901758281656 5
2666 450.8028915888142 704.6046664691112 5
2667 450.7845126151982 704.5777613995859 5
2668 450.7586708264182 704.5986382426645 5
2669 450.74864622568094 704.6039059922178 5
2670 450.78705336190694 704.5850831754419 5
2671 450.7962408284501 704.583342134355 5
2672 450.810706056057 704.5907926682358 5
2673 450.7958197052504 704.5937375277556 5
2674 450.75611836456744 704.5949563552388 5
2675 450.78873814303046 704.595955542102 5
2676 450.79618230770274 704.602366498953 5
2677 450.77662766136126 704.5945502464134 5
2678 450.7789421497425 704.6174459383011 5
2679 450.7689739393083 704.617992445157 5
2680 450.7655734512643 704.6168801691573 5
2681 450.78210710604003 704.6030703129506 5
2682 450.73421363941554 704.6098511278412 5
2683 450.78664930172414 704.5836585115675 5
2684 450.7880283451438 704.5999888842573 5
2685 450.7720224089636 704.5848646125116 5
2686 450.75154667051345 704.6282439177616 5
2687 450.7872957508185 704.606153427693 5
2688 450.74996781619643 704.6077753545267 5
2689 450.75633378068017 704.6183682894097 5
2690 450.76858219700705 704.6020283408242 5
2691 450.7689320363946 704.6084525150864 5
2692 450.770766480896 704.6055252415371 5
2693 450.80544513908717 704.5948800989866 5
2694 450.7753720882421 704.6394092690311 5
2695 450.797978661648 704.604641955481 5
2696 450.77772727272725 704.6212893356643 5
2697 450.7816401567946 704.5910035209431 5
2698 450.7438040417788 704.5924246302528 5
2699 450.75444609609104 704.591101971172 5
2700 450.76789961545137 704.5943668386071 5
2701 450.73056284268347 704.6210266306833 5
2702 450.73690029476415 704.5964514234606 5
2703 450.7497159511623 704.6089807966807 5
2704 450.76203674027624 704.6154456400672 5
2705 450.81400522282115 704.5973257453036 5
2706 450.79590897792866 704.603638221537 5
2707 450.7570520895752 704.6006570149355 5
2708 450.7792006160105 704.5975653037601 5
2709 450.80126469464307 704.6162561217204 5
2710 450.77946728487393 704.6246853063864 5
2711 450.75325696344584 704.6258653082326 5
2712 450.76098116143766 704.6023546308203 5
2713 450.78536129834885 704.6190051799832 5
2714 450.77023715457057 704.6269227713308 5
2715 450.75208975199183 704.6157248030775 5
2716 450.7820496700939 704.6192650261606 5
2717 450.7491987938819 704.6053219547966 5
2718 450.7666346159353 704.6209809051034 5
2719 450.7975368385148 704.5992115226032 5
2720 450.75220790719425 704.6238045087554 5
2721 450.7863490780899 704.6248596456123 5
2722 450.823876357953 704.6029041610353 5
2723 450.7854843691629 704.597831871064 5
2724 450.7523867381383 704.6128585497383 5
2725 450.8013365949613 704.6116151363075 5
2726 450.7598613315092 704.6078968612234 5
2727 450.77618589391864 704.6148227462767 5
2728 450.7275073229328 704.6303298888076 5
2729 450.7586263613092 704.6164189653891 5
2730 450.76521337767275 704.613438704393 5
2731 450.7393551491025 704.6135737438965 5
2732 450.7375938581162 704.6145232687553 5
2733 450.7733382879493 704.6184217238914 5
2734 450.7639966038436 704.6116988055763 5
2735 450.77435281625105 704.595132365606 5
2736 450.7440302498616 704.6177646002809 5
2737 450.75349393924785 704.6146735119183 5
2738 450.77490754877437 704.615858372272 5
2739 450.76394404633186 704.6325526186272 5
2740 450.7309687988784 704.6108516132194 5
2741 450.75594324552884 704.6080364581702 5
2742 450.7615718891699 704.6249295216473 5
2743 450.7806826857657 704.6126142497335 5
2744 450.76616385054103 704.6275648518761 5
2745 450.7470422818617 704.6145017308473 5
2746 450.7013652037824 704.6491212210811 5
2747 450.7382231516477 704.6341629961753 5
2748 450.7530202640858 704.5982607450163 5
2749 450.761134144126 704.6232842034028 5
2750 450.76956355546093 704.6078831681036 5
2751 450.76918823935483 704.6243810599642 5
2752 450.7465222420207 704.6483747538216 5
2753 450.7417031632611 704.6327694489338 5
2754 450.7391497714548 704.6220291640839 5
2755 450.7450163838919 704.6306704456093 5
2756 450.79390735915877 704.6291414574785 5
2757 450.7438343428831 704.6266083253744 5
2758 450.75956773746645 704.6144221746349 5
2759 450.7384922691172 704.6359069374945 5
2760 450.773868452544 704.6188381417335 5
2761 450.783395130642 704.6034810877097 5
2762 450.77980672184907 704.6052405013495 5
2763 450.7927560682981 704.5984275295824 5
2764 450.751483557056 704.6042610753277 5
2765 450.76524984863596 704.606440840358 5
2766 450.7774830178317 704.6185663251101 5
2767 450.7670341964528 704.6114541615644 5
2768 450.7598054994653 704.6062186290735 5
2769 450.80037983802583 704.6141682866818 5
2770 450.8204678444278 704.6256260216712 5
2771 450.7730585832358 704.6110104584394 5
2772 450.7697739059239 704.6213158564277 5
2773 450.7617639098941 704.6234249781103 5
2774 450.75554179708405 704.6550306479497 5
2775 450.7509367726809 704.6243248163722 5
2776 450.7427767336818 704.6224943539854 5
2777 450.74970270003143 704.5914446858378 5
2778 450.76554546013773 704.6081150755022 5
2779 450.75670374366223 704.6483959894036 5
2780 450.7830149416164 704.5964439624455 5
2781 450.8104264628228 704.642232014886 5
2782 450.7595152720805 704.6035415610785 5
2783 450.77888288027725 704.6163712890692 5
2784 450.76343632489346 704.6165561544246 5
2785 450.7771433560439 704.6432127454026 5
2786 450.8056850846778 704.6361365439458 5
2787 450.7727218558455 704.6226037248314 5
2788 450.77810629970963 704.6272976896856 5
2789 450.78572519011436 704.6297804143401 5
2790 450.79338149203613 704.6354335703398 5
2791 450.8010519227779 704.6211911843629 5
2792 450.7729781181018 704.6236197254575 5
2793 450.7727406739172 704.635923057927 5
2794 450.78378339980816 704.6562363912981 5
2795 450.7742539974155 704.6341752168024 5
2796 450.75248761287594 704.6318119777831 5
2797 450.76284742006465 704.6434019700123 5
2798 450.7521778219072 704.6142468960486 5
2799 450.7625658312373 704.6101875772212 5
2800 450.7555310721191 704.6218651185987 5
2801 450.770460280686 704.6381384068914 5
2802 450.7925240300831 704.6556239642748 5
2803 450.7923280564113 704.6359600200664 5
2804 450.75296651441437 704.6080371987522 5
2805 450.7812329497291 704.6363691284924 5
2806 450.7662044902038 704.6335827473066 5
2807 450.7920549613054 704.6274404880693 5
2808 450.78719063597345 704.5917634022629 5
2809 450.77345198739715 704.5897675885213 5
2810 450.8100133126206 704.6306300107751 5
2811 450.78260397484996 704.6014744074943 5
2812 450.80755299525595 704.6313964573516 5
2813 450.7566653533382 704.6066690906234 5
2814 450.76489892236293 704.6316205458979 5
2815 450.78384069636024 704.6181244742686 5
2816 450.7931343597401 704.6097528578506 5
2817 450.7760207736162 704.6103731948086 5
2818 450.7863525937789 704.6135838776311 5
2819 450.75756943255345 704.6134893068681 5
2820 450.7957915668263 704.6386159234288 5
2821 450.78212859136175 704.6161777400516 5
2822 450.79011040308654 704.5960160652207 5
2823 450.79347243944017 704.6244612854722 5
2824 450.7848742608193 704.628814548833 5
2825 450.7955917880075 704.6301813231909 5
2826 450.78733569666616 704.6113247339374 5
2827 450.8023997303004 704.6035049770874 5
2828 450.81023323471686 704.6396196714019 5
2829 450.78518633989063 704.6248089455314 5
2830 450.82863160727936 704.6193722116564 5
2831 450.8045107546014 704.6032255818128 5
2832 450.81840854063 704.6072817685776 5
2833 450.7864973031604 704.612735346056 5
2834 450.7853647879788 704.6110340329469 5
2835 450.7960625575208 704.586227186546 5
2836 450.7743709651794 704.5957865380124 5
2837 450.7803626788218 704.6044235121461 5
2838 450.7855675928989 704.6090327689732 5
2839 450.7708528762066 704.6263106333404 5
2840 450.7759436365947 704.6227617766627 5
2841 450.7943114782732 704.616899666136 5
2842 450.7633473662335 704.6127807498418 5
2843 450.7749245888201 704.6130098754015 5
2844 450.78278397473173 704.6090892348756 5
2845 450.77909382921143 704.6185117981067 5
2846 450.79270151789416 704.592125987238 5
2847 450.7634541734563 704.6121964100461 5
2848 450.7822752396322 704.5949484558785 5
2849 450.7844900328962 704.6140423570424 5
2850 450.78050933372816 704.6266489920979 5
2851 450.78976352142354 704.6072988371186 5
2852 450.76530381634285 704.60687514914 5
2853 450.7376579088674 704.6266282315777 5
2854 450.75219933112817 704.5869498674311 5
2855 450.76701740282147 704.6190491051422 5
2856 450.74935556767707 704.6322300319489 5
2857 450.7358352071411 704.6165416274414 5
2858 450.77997324392953 704.6036929133957 5
2859 450.74059181766296 704.6238721533357 5
2860 450.7366671961794 704.6121049144057 5
2861 450.7594025818917 704.6237560303024 5
2862 450.75158838602135 704.6132369116558 5
2863 450.74184477115534 704.5906132732091 5
2864 450.7499441681363 704.6079651385221 5
2865 450.7652689984461 704.6167469279412 5
2866 450.74893305936575 704.6081148926108 5
2867 450.7496522420744 704.591445403872 5
2868 450.7454447384619 704.6041120143159 5
2869 450.77706684265155 704.5997127602952 5
2870 450.7886834161882 704.5786003811301 5
2871 450.7843298526003 704.6250183000811 5
2872 450.816587703127 704.5965555194081 5
2873 450.74328731567863 704.5827891463537 5
2874 450.7564424123394 704.603675927895 5
2875 450.7633534346785 704.5911028315762 5
2876 450.778185705715 704.5952909762506 5
2877 450.7881600871331 704.5949589939721 5
2878 450.76691877479067 704.58776549143 5
2879 450.75405311000037 704.5996979472159 5
2880 450.7748175721144 704.5918956239822 5
2881 450.76654005636925 704.5773292258839 5
2882 450.7612636222945 704.5646554400992 5
2883 450.7396659524615 704.6044932275809 5
2884 450.75730930354337 704.5991341046805 5
2885 450.7825169081825 704.577210818748 5
2886 450.73112872114 704.5861652898228 5
2887 450.7144878066078 704.6174812702453 5
2888 450.7893614493243 704.5700754804295 5
2889 450.7500592524433 704.5893273358454 5
2890 450.76570549609994 704.5942279560121 5
2891 450.75511853767284 704.5774849782894 5
2892 450.7367500149177 704.5746131354921 5
2893 450.7435896624286 704.5686512588976 5
2894 450.7274702090447 704.5894860454457 5
2895 450.78736070790654 704.6041797488595 5
2896 450.7575408824761 704.590838018831 5
2897 450.7402035774409 704.5918056800542 5
2898 450.75425744843295 704.5904884498068 5
2899 450.76710119152807 704.6214100312953 5
2900 450.7540016401073 704.5851674777493 5
2901 450.7748820058623 704.5925674460318 5
2902 450.7631212323254 704.6257257280531 5
2903 450.7566500130349 704.59359765044 5
2904 450.7801317938722 704.6222389108294 5
2905 450.76243166031 704.6054359017686 5
2906 450.74834254420716 704.6213139787966 5
2907 450.77136218897755 704.5970395120637 5
2908 450.76609852584556 704.6078416609413 5
2909 450.75654998546736 704.6141430786522 5
2910 450.78011628750716 704.6086972707454 5
2911 450.7680212525615 704.5903634367138 5
2912 450.7619689375884 704.6200701075819 5
2913 450.7579183331284 704.5898740719887 5
2914 450.7562543458038 704.6072574217064 5
2915 450.761366510956 704.6100983784431 5
2916 450.7595055592939 704.5991619394185 5
2917 450.7502834749552 704.605733320384 5
2918 450.7674672406345 704.5772361882675 5
2919 450.76401210919914 704.5796864034371 5
2920 450.7928698138768 704.5952644801597 5
2921 450.7837752566831 704.5952313299852 5
2922 450.8051991298202 704.5948327274392 5
2923 450.7839126630484 704.6012374395526 5
2924 450.7623063915624 704.6008138646949 5
2925 450.80220460808187 704.617601186913 5
2926 450.7560474604887 704.6039369069393 5
2927 450.7797773902527 704.6231681375963 5
2928 450.78823057919504 704.599815483459 5
2929 450.7298966893446 704.6114724034936 5
2930 450.75404596975363 704.5985202526227 5
2931 450.7865793774564 704.6147142471431 5
2932 450.7902373905187 704.6276436217938 5
2933 450.78377528109525 704.594282154532 5
2934 450.7827928253385 704.6112042062563 5
2935 450.7472170496316 704.5941053999361 5
2936 450.7866663245722 704.5906912332235 5
2937 450.78491357256297 704.5851730497603 5
2938 450.7760349229577 704.5987410199652 5
2939 450.70869938138446 704.607464611424 5
2940 450.7750576446632 704.6001387608419 5
2941 450.749453866723 704.6030255504036 5
2942 450.7282460801939 704.5906320697087 5
2943 450.77935813207205 704.5923435520492 5
2944 450.7493312906169 704.623511790771 5
2945 450.7570422711137 704.6198766166121 5
2946 450.764760186181 704.5953484714097 5
2947 450.74277875549967 704.6222401005657 5
2948 450.7490653128601 704.5958557323949 5
2949 450.74202433578245 704.5867592409438 5
2950 450.7319462831959 704.5970892762778 5
2951 450.71418184437306 704.6063149358814 5
2952 450.7291194913778 704.5936154726653 5
2953 450.75206268457083 704.6249733867352 5
2954 450.81716140908793 704.6138726845002 5
2955 450.7917447839629 704.6004370172037 5
2956 450.77161216616145 704.6047687065316 5
2957 450.79245668657467 704.6155785384595 5
2958 450.7264745908469 704.6088738356692 5
2959 450.7639450382964 704.6050594164695 5
2960 450.7677703940407 704.6056805263293 5
2961 450.7816947057266 704.5995578633174 5
2962 450.7811230213371 704.5740170311647 5
2963 450.7748373045356 704.6026596577369 5
2964 450.75164866193666 704.5803506742641 5
2965 450.7588277375732 704.579643453893 5
2966 450.7579475418692 704.6188385803665 5
2967 450.7444920174665 704.5986440542304 5
2968 450.7724739923452 704.5818692733993 5
2969 450.7771579806345 704.5819481837898 5
2970 450.7862819348366 704.593900194773 5
2971 450.7555333725165 704.6037286164315 5
2972 450.7645421384279 704.6163628131061 5
2973 450.77935700688323 704.5858865547808 5
2974 450.7834823307312 704.5892241806598 5
2975 450.75526488196647 704.606241822129 5
2976 450.7631869348611 704.5932125806767 5
2977 450.7687383579531 704.5883174186681 5
2978 450.7588656313134 704.617055265612 5
2979 450.763353120763 704.6117475495082 5
2980 450.7696327932727 704.6065956488112 5
2981 450.7771094566272 704.5862851080337 5
2982 450.7527269177342 704.5971959164943 5
2983 450.781314772448 704.5889202419235 5
2984 450.7386790168677 704.6020946503846 5
2985 450.75092748923936 704.6105956320976 5
2986 450.7704613733106 704.6080526005829 5
2987 450.8069453965326 704.6056392008276 5
2988 450.771907828237 704.6198371951166 5
2989 450.76372014845754 704.5959607842892 5
2990 450.74843718510624 704.5998754393994 5
2991 450.76509811618917 704.6048773047553 5
2992 450.7694562721607 704.5838959091548 5
2993 450.77228091336224 704.6063248185204 5
2994 450.7602276644294 704.6092052603288 5
2995 450.7806556501385 704.6103534116005 5
2996 450.7637384521109 704.6127065824771 5
2997 450.7468789305171 704.5924595487711 5
2998 450.74253496748725 704.5871882733676 5
2999 450.76608150064925 704.6194019218784 5
3000 450.77744035844546 704.5938800109111 5
3001 450.8061718510549 704.6162061912416 5
3002 450.7524331700721 704.598189677808 5
3003 450.7650722124713 704.5917354515908 5
3004 450.7342603406448 704.5952825507258 5
3005 450.7672985614329 704.5918549000482 5
3006 450.7581428872683 704.6100378006981 5
3007 450.7448183926517 704.63293660414 5
3008 450.7552391012184 704.6203882824593 5
3009 450.7854799421026 704.6312472179848 5
3010 450.7836217703117 704.6282685070751 5
3011 450.79154206194437 704.6036510399551 5
3012 450.7790867150742 704.6159079800907 5
3013 450.7909368157893 704.6000336842211 5
3014 450.7943190744616 704.6247673271371 5
3015 450.7748810202915 704.6180623996448 5
3016 450.755041450116 704.6169279871483 5
3017 450.7517959366231 704.6085020576749 5
3018 450.769919850916 704.6072928776107 5
3019 450.74994425251305 704.602308482904 5
3020 450.7762141912156 704.5930280335256 5
3021 450.78002086838933 704.6156842086534 5
3022 450.7890692619999 704.6189563853993 5
3023 450.7743034934567 704.6114235046838 5
3024 450.75523799753535 704.6033762809236 5
3025 450.78310336343884 704.5884349589297 5
3026 450.74731771705757 704.5971481413169 5
3027 450.73460232578145 704.6011647117703 5
3028 450.7361389530715 704.6098790534619 5
3029 450.7817926335042 704.5946235312528 5
3030 450.7626359397289 704.6079880408829 5
3031 450.76678504655035 704.5832769038193 5
3032 450.76168183628755 704.6147397002329 5
3033 450.76115090144157 704.6297709803417 5
3034 450.7658355175498 704.5993387923107 5
3035 450.723837262437 704.6274581977954 5
3036 450.76073292597044 704.5983105494994 5
3037 450.76312141979713 704.5979124784652 5
3038 450.7554756425373 704.5915722307107 5
3039 450.7385149813997 704.5838196046789 5
3040 450.77267382361543 704.6144069932749 5
3041 450.7517633304542 704.6035282812155 5
3042 450.7825652822681 704.613333747824 5
3043 450.7813255211936 704.6064952432943 5
3044 450.73656722347897 704.6254888765833 5
3045 450.75247546126167 704.6144411261483 5
3046 450.7372545551363 704.6092747219853 5
3047 450.7472682015481 704.6388795901663 5
3048 450.79137833491035 704.6231146747173 5
3049 450.74173842418736 704.6269590364573 5
3050 450.76705678079463 704.6159238848959 5
3051 450.7513487617422 704.6194170870217 5
3052 450.72231308774747 704.6318023114696 5
3053 450.7451876283866 704.6176791043207 5
3054 450.73023353749545 704.6210815430444 5
3055 450.76473187634247 704.6201217373108 5
3056 450.7644324035677 704.6248132097795 5
3057 450.76055258139627 704.6222414381809 5
3058 450.770710224346 704.6128259747086 5
3059 450.72865386756393 704.6153521196452 5
3060 450.73104831335644 704.6218192751292 5
3061 450.7291415516567 704.5937767871918 5
3062 450.72343359668037 704.627716927084 5
3063 450.7710099123689 704.6304240165131 5
3064 450.7790288363419 704.6025737833177 5
3065 450.73969252511483 704.6385666179951 5
3066 450.7526061219857 704.6376155885882 5
3067 450.7509411936926 704.6079122828748 5
3068 450.76216264098576 704.6310217944023 5
3069 450.7244753261486 704.6371342592824 5
3070 450.7387388351409 704.6361033304169 5
3071 450.76038039311965 704.6141699192817 5
3072 450.7290499230343 704.6151525133653 5
3073 450.7250401320175 704.6118378841252 5
3074 450.7421083454796 704.6016673620766 5
3075 450.7289868889748 704.6192272515142 5
3076 450.7211297482223 704.6085070192393 5
3077 450.74017078018176 704.6122206951309 5
3078 450.75188484028354 704.6265222155987 5
3079 450.7222399082955 704.6246343811034 5
3080 450.72696148235457 704.6205164542876 5
3081 450.69176619438855 704.6201639708612 5
3082 450.69858302855357 704.6320718216873 5
3083 450.7492939000752 704.5979910985994 5
3084 450.7124534193307 704.5968956486159 5
3085 450.7092957488019 704.5973880451628 5
3086 450.7483664187959 704.6432582309083 5
3087 450.74022928916384 704.6219874172551 5
3088 450.7498904575136 704.6088940326534 5
3089 450.7391660250133 704.5990631860396 5
3090 450.7231314743435 704.6480378724002 5
3091 450.7113457148458 704.6293064961837 5
3092 450.71558350978955 704.6146892279747 5
3093 450.7312047056944 704.6298430949146 5
3094 450.7365254322669 704.6359552924258 5
3095 450.7156525542073 704.6124236863465 5
3096 450.6982337270962 704.6040771560529 5
3097 450.72751611838765 704.62078891258 5
3098 450.7664658544403 704.636678019122 5
3099 450.76507293752144 704.6211056943674 5
3100 450.74107737398606 704.6116791184068 5
3101 450.7437893979684 704.621105712496 5
3102 450.74006420112823 704.6462453556899 5
3103 450.69422404322614 704.617957248883 5
3104 450.75810056111067 704.6359945813423 5
3105 450.74724926709155 704.6171741877445 5
3106 450.7366691936727 704.6035974797893 5
3107 450.73116105946406 704.6251140895685 5
3108 450.75806534887613 704.6037857618684 5
3109 450.7858546941343 704.6288096880722 5
3110 450.7340740438077 704.6219679849637 5
3111 450.7596270365733 704.6406164578552 5
3112 450.78187130384924 704.5844083580948 5
3113 450.768702565055 704.622677409343 5
3114 450.75231766326135 704.6168911561768 5
3115 450.76421601345703 704.6249200218758 5
3116 450.724747663434 704.612967352436 5
3117 450.73271000064494 704.6434041929684 5
3118 450.73398166898914 704.6224730323111 5
3119 450.7332905312852 704.6421355046799 5
3120 450.72429053633283 704.6291392361368 5
3121 450.7350698129337 704.6328034175099 5
3122 450.7323140275241 704.6311362933245 5
3123 450.72339102246036 704.6173579131058 5
3124 450.7718975451206 704.6193287847434 5
3125 450.72906009325493 704.6420806405569 5
3126 450.75588282335843 704.6114565497438 5
3127 450.73194791180515 704.602191042727 5
3128 450.73333546892314 704.6133089547541 5
3129 450.7316870935144 704.642345700491 5
3130 450.760727764648 704.6480053864647 5
3131 450.7703945655194 704.6415686181672 5
3132 450.74520978762774 704.630450094107 5
3133 450.746659250045 704.6473178385738 5
3134 450.6949121592271 704.6061352989092 5
3135 450.71343699063925 704.6303745911127 5
3136 450.74592291753413 704.6246705653118 5
3137 450.70707484982455 704.6272972383576 5
3138 450.6941780421771 704.6239036615533 5
3139 450.69374308949165 704.5926134257745 5
3140 450.7240772815464 704.6062964054819 5
3141 450.7025289734816 704.6191585923107 5
3142 450.73716714401525 704.6229864765714 5
3143 450.71452508581893 704.5849539456938 5
3144 450.71297323375217 704.6077491699169 5
3145 450.7086693815562 704.583825553451 5
3146 450.71167452243867 704.5736895030975 5
3147 450.7075578226357 704.5812822024907 5
3148 450.7120219093313 704.5981993913938 5
3149 450.7102357438734 704.5963829211792 5
3150 450.7217330742644 704.596759819429 5
3151 450.67932906383726 704.6106069557121 5
3152 450.6819724868146 704.5994658707972 5
3153 450.70539819103936 704.598276427561 5
3154 450.6767653193152 704.5825908761427 5
3155 450.6950008839108 704.5882256922993 5
3156 450.67665816993906 704.5991430226395 5
3157 450.6823427723251 704.6006636394741 5
3158 450.7157313747555 704.5856509346484 5
3159 450.7424057644799 704.5904213073967 5
3160 450.7026953323424 704.5958898553113 5
3161 450.68841891002967 704.5932295739161 5
3162 450.71058475758423 704.6243300934605 5
3163 450.69972239319986 704.584344247384 5
3164 450.7417686873129 704.5994814979998 5
3165 450.6833393062061 704.5988389734317 5
3166 450.6816802883092 704.5731922595777 5
3167 450.6875919652749 704.6140572070069 5
3168 450.72195139844337 704.5965885529514 5
3169 450.69660299208704 704.6014490603363 5
3170 450.7384161056894 704.5795833341062 5
3171 450.75846336501405 704.5880253805798 5
3172 450.7369000978674 704.5905583022945 5
3173 450.70425922605614 704.5646179432804 5
3174 450.71940396760215 704.5870273130247 5
3175 450.7381284872898 704.6004134829677 5
3176 450.7601501796437 704.5870526001715 5
3177 450.7266838797426 704.5603167604543 5
3178 450.6969226351 704.6025278510276 5
3179 450.685424805451 704.5991840262793 5
3180 450.68117984931575 704.5712438550806 5
3181 450.6845917041504 704.5771691801848 5
3182 450.7205867136729 704.5787059487909 5
3183 450.71288827529355 704.5689071863908 5
3184 450.6861206534441 704.5711963208971 5
3185 450.69097509266084 704.5976011201227 5
3186 450.73254204179227 704.570259535455 5
3187 450.6772105014094 704.5796060564953 5
3188 450.6866902792989 704.5716311628938 5
3189 450.7176312897688 704.5721481420468 5
3190 450.6872016778894 704.5830028543044 5
3191 450.6938254390115 704.5713921911065 5
3192 450.7205273999688 704.5853772411334 5
3193 450.689093667842 704.5884069330588 5
3194 450.7023454556053 704.5831853542378 5
3195 450.7021353940834 704.571198677556 5
3196 450.7179083866685 704.5840746719738 5
3197 450.68702681127763 704.5855028646677 5
3198 450.69921376217815 704.5755245774726 5
3199 450.68517469048464 704.5718830423824 5
3200 450.6875705812333 704.6106001566776 5
3201 450.73195658528766 704.587086857714 5
3202 450.6942142384974 704.5958433732673 5
3203 450.69125289363296 704.589967734462 5
3204 450.72034968510417 704.5774755312555 5
3205 450.7190485709583 704.5670662379405 5
3206 450.69788924143205 704.5773313480902 5
3207 450.695451562383 704.606734785949 5
3208 450.66083277832 704.6117296945463 5
3209 450.6584407301572 704.5850114476336 5
3210 450.6820776877831 704.5949836819324 5
3211 450.6581681097115 704.5965819128361 5
3212 450.68795304687154 704.5754738288382 5
3213 450.71176714827254 704.5935368304328 5
3214 450.7003314690158 704.5869262307658 5
3215 450.71118867092406 704.5955675875008 5
3216 450.6947175672505 704.5778927981311 5
3217 450.675580764126 704.5795962478492 5
3218 450.72121895808067 704.5825601838097 5
3219 450.6904991044791 704.6042003867051 5
3220 450.68743414809114 704.5946337077085 5
3221 450.69825824035433 704.5948392260404 5
3222 450.71987183465643 704.5932248654809 5
3223 450.71900160170514 704.5957488521323 5
3224 450.7507974346305 704.6048602964936 5
3225 450.70660493178474 704.5799827707829 5
3226 450.6775790148807 704.5812671217552 5
3227 450.6721470570016 704.5858165178831 5
3228 450.69015310249813 704.6116773579605 5
3229 450.7061254910466 704.6083731321111 5
3230 450.7022669127076 704.6038332342914 5
3231 450.7413723798075 704.5902663938288 5
3232 450.73543730519265 704.6047203889672 5
3233 450.7111233127718 704.5837040895086 5
3234 450.68810556478843 704.5894703364067 5
3235 450.7354600404616 704.6098435946519 5
3236 450.7473341543101 704.580793863416 5
3237 450.74787002528655 704.5976887146898 5
3238 450.72591135957384 704.5995497456174 5
3239 450.74762905502286 704.5688187567815 5
3240 450.73353262524626 704.5780538585359 5
3241 450.7087505963127 704.5905363228476 5
3242 450.7132370956756 704.5846415777011 5
3243 450.74324356385694 704.6131202791107 5
3244 450.72483915548025 704.5570561717361 5
3245 450.72946357427696 704.5834356432149 5
3246 450.74005164856453 704.5829499090612 5
3247 450.73269817527677 704.6004951897274 5
3248 450.7398363890554 704.5987358300233 5
3249 450.72355075990896 704.5791156645228 5
3250 450.7265863232286 704.5753401427099 5
3251 450.7093346756533 704.5926589409244 5
3252 450.6951853744957 704.5991577382872 5
3253 450.73347322559414 704.6043333351805 5
3254 450.725941408351 704.5751842400558 5
3255 450.6875728013755 704.6104316826684 5
3256 450.7425542204531 704.5971510236475 5
3257 450.7612598879036 704.5700447927985 5
3258 450.69470912009166 704.5773511148682 5
3259 450.7391937945715 704.5867094266786 5
3260 450.73196603939937 704.6041133175896 5
3261 450.72838320125544 704.5979375105184 5
3262 450.7279626574583 704.5957441797915 5
3263 450.695949039724 704.5813664873358 5
3264 450.7342699712559 704.5826927668442 5
3265 450.7549953960762 704.6002233812721 5
3266 450.74557421599735 704.6204457503534 5
3267 450.7737341050573 704.5896379498296 5
3268 450.76204174198364 704.5972148503373 5
3269 450.7410686280079 704.573556470475 5
3270 450.7244566341598 704.5869871326782 5
3271 450.738819710723 704.6117042883021 5
3272 450.7385852285938 704.6064243021077 5
3273 450.74140141076055 704.59338277153 5
3274 450.75200527010537 704.5859034653311 5
3275 450.7340071897704 704.6116064327423 5
3276 450.75962684743195 704.570931285259 5
3277 450.72648161091445 704.5876685029448 5
3278 450.7610853929744 704.6090930821341 5
3279 450.7110951116151 704.598277525765 5
3280 450.7205304217632 704.6099618875841 5
3281 450.72374959010136 704.5952804708014 5
3282 450.7604213740534 704.6234548328061 5
3283 450.74798409318635 704.618942259519 5
3284 450.7252708902404 704.6301065451307 5
3285 450.73353986625614 704.6193544212995 5
3286 450.7380638204022 704.6043901049262 5
3287 450.7262215697922 704.6104978338149 5
3288 450.69881395507275 704.6073565752721 5
3289 450.75032665429876 704.6045479337267 5
3290 450.75177589717566 704.6014072512216 5
3291 450.73563061503427 704.6106696686562 5
3292 450.75007582423285 704.5997968848591 5
3293 450.7537200727773 704.6016888739234 5
3294 450.73293100668724 704.5927355004318 5
3295 450.73429272618273 704.5957180146875 5
3296 450.73920696297284 704.6216433566216 5
3297 450.74475588016134 704.6048625892518 5
3298 450.7262896023578 704.608844683747 5
3299 450.7347394071881 704.6214998661803 5
3300 450.7129968819433 704.6102329518226 5
3301 450.7368843217513 704.6004049358122 5
3302 450.72826652654754 704.5960378821999 5
3303 450.72486474159945 704.6067551515972 5
3304 450.7502448300216 704.6237071175098 5
3305 450.7234074471137 704.6056191983208 5
3306 450.70143384567854 704.5958538657604 5
3307 450.732212142031 704.5917751159044 5
3308 450.74128408794115 704.604808185715 5
3309 450.7291424545274 704.6045450150247 5
3310 450.75623193252926 704.6049619376568 5
3311 450.7342098401616 704.6005166000439 5
3312 450.7131365493801 704.5962991051491 5
3313 450.72276161262107 704.5919216225294 5
3314 450.7252554692374 704.6121948951114 5
3315 450.7458872742277 704.5756182930231 5
3316 450.74819674210477 704.60294875645 5
3317 450.7579456760652 704.6137383584211 5
3318 450.72493584834893 704.6082432918158 5
3319 450.69997615220854 704.6151537809928 5
3320 450.7147232676261 704.6070114983077 5
3321 450.76266529644545 704.6208904276162 5
3322 450.75740567605817 704.5832014724346 5
3323 450.75264437831277 704.5961597539348 5
3324 450.72020445005165 704.5980400642892 5
3325 450.71227153201585 704.6056100709292 5
3326 450.7268837459634 704.6180689413472 5
3327 450.6928970814285 704.6132525880123 5
3328 450.750946375571 704.6013401448355 5
3329 450.70002467716137 704.6274368696833 5
3330 450.697338877875 704.6299073706261 5
3331 450.74600598590894 704.5918304116396 5
3332 450.76090179820244 704.6017844038711 5
3333 450.7418867062529 704.585119907039 5
3334 450.76457628375147 704.6161970213009 5
3335 450.76608654118377 704.6302147639282 5
3336 450.7769043772015 704.5971316093738 5
3337 450.7348015859753 704.620864388715 5
3338 450.776018612605 704.6220321445389 5
3339 450.7761898039811 704.6061064923613 5
3340 450.7543091471172 704.6207564261834 5
3341 450.7474533236739 704.6196611836297 5
3342 450.7813464233895 704.6072274319189 5
3343 450.7612401074854 704.6057058420257 5
3344 450.7405035965413 704.6221671685072 5
3345 450.7362966947234 704.6236580195358 5
3346 450.74980669632635 704.6089387113462 5
3347 450.7261789706694 704.5991496612398 5
3348 450.7303953864799 704.6131822189019 5
3349 450.70592852336097 704.5913397609485 5
3350 450.751959043531 704.6073166425413 5
3351 450.7439175565117 704.6103690776785 5
3352 450.7485203100589 704.5881598515804 5
3353 450.7206324989169 704.6154671538804 5
3354 450.7933225932032 704.5884483516153 5
3355 450.785106155337 704.5940210146247 5
3356 450.7395772315839 704.6203784085689 5
3357 450.7291759640879 704.5975457308117 5
3358 450.74505988314235 704.6082578499866 5
3359 450.79180573758015 704.5765122066825 5
3360 450.7224123983138 704.6306925877469 5
3361 450.71386615292624 704.6211305100767 5
3362 450.78985644996453 704.6375833705054 5
3363 450.78239781403 704.6293824134459 5
3364 450.6939281109469 704.6385980691217 5
3365 450.73081268297733 704.632927406692 5
3366 450.7398276447376 704.6146536232291 5
3367 450.73087694329155 704.6178810142994 5
3368 450.8004493748261 704.6047862084046 5
3369 450.7384318120724 704.6067380550987 5
3370 450.75037039426826 704.6138791757766 5
3371 450.76085076607643 704.6011160911589 5
3372 450.7395363336965 704.5997802353827 5
3373 450.7651285815327 704.6134804291412 5
3374 450.764146028211 704.6078647175357 5
3375 450.75638364610114 704.6039126843922 5
3376 450.7463897347875 704.6180647491782 5
3377 450.79214198392214 704.6055173435744 5
3378 450.75907293468583 704.6020466152684 5
3379 450.7400249861428 704.6022215940023 5
3380 450.7544672820206 704.606703267538 5
3381 450.7162374366039 704.6237109198846 5
3382 450.7365648292284 704.6164726566448 5
3383 450.7397450869562 704.6051603571208 5
3384 450.74740405545094 704.6088004472051 5
3385 450.7612678075291 704.6249191164951 5
3386 450.7420681855462 704.6023911684141 5
3387 450.7633578240187 704.5766658742481 5
3388 450.76237760863074 704.6135600889928 5
3389 450.747492141265 704.5892741720256 5
3390 450.73044214675514 704.6149394542086 5
3391 450.77994788837407 704.6016161184723 5
3392 450.7365593937262 704.5988078620695 5
3393 450.765184993551 704.6130925210292 5
3394 450.73004533989445 704.6125206195936 5
3395 450.74320749118374 704.606929332528 5
3396 450.7278541913602 704.5815040233564 5
3397 450.7225396379056 704.6272805093361 5
3398 450.7296396772312 704.6206940741943 5
3399 450.7573670369528 704.6150832043644 5
3400 450.74277395365516 704.6170184619094 5
3401 450.7600547102492 704.6088025325151 5
3402 450.72411411498683 704.6090215614973 5
3403 450.74526163962827 704.5928731077671 5
3404 450.75945615891885 704.6179879633514 5
3405 450.7000211427962 704.6410140309583 5
3406 450.7803289018414 704.623820784941 5
3407 450.76250125045124 704.6122743673338 5
3408 450.75134680921167 704.6324446400558 5
3409 450.7437074060064 704.6295458914431 5
3410 450.70576470793407 704.6140621652191 5
3411 450.7162815332226 704.642978960716 5
3412 450.70148483923475 704.6150154452753 5
3413 450.70433116768703 704.613177201855 5
3414 450.70175922818527 704.6163308064097 5
3415 450.70498038451734 704.6021937519848 5
3416 450.7298346719612 704.606226621226 5
3417 450.7098073085048 704.644718260328 5
3418 450.7076262629715 704.6231239114726 5
3419 450.7429757347482 704.5939101076281 5
3420 450.7260826060199 704.6253229160686 5
3421 450.7522786680095 704.6059682658923 5
3422 450.7452292030247 704.6116598791549 5
3423 450.7423977378778 704.6188491577501 5
3424 450.76535832113274 704.6217258979964 5
3425 450.7567905367019 704.6430602173585 5
3426 450.79200544438646 704.6090225609678 5
3427 450.7910426887324 704.6182424571473 5
3428 450.7831929161093 704.6139076854695 5
3429 450.782260895577 704.6282104529307 5
3430 450.7533430786081 704.6146953193482 5
3431 450.7876566193235 704.6238220098213 5
3432 450.7678976695502 704.6189151248345 5
3433 450.76680938926864 704.6287464683014 5
3434 450.7751458316952 704.6186648598443 5
3435 450.784679706404 704.6236715651102 5
3436 450.789631944241 704.6249936900988 5
3437 450.78704283116735 704.6448752955177 5
3438 450.78204325930204 704.631194296122 5
3439 450.77246580110193 704.6319457026534 5
3440 450.7780223981806 704.6195356874409 5
3441 450.75303969480166 704.6280358353619 5
3442 450.7697543402114 704.6180940537316 5
3443 450.77819643197836 704.6408329350938 5
3444 450.7633495509601 704.6030533369975 5
3445 450.7768390110468 704.6389199494982 5
3446 450.74368755051006 704.6544626591566 5
3447 450.7776443736041 704.6527652030732 5
3448 450.7526429915995 704.662858917492 5
3449 450.7611092799018 704.6403411604258 5
3450 450.74472548883807 704.6627604158687 5
3451 450.75109520649823 704.6117166128519 5
3452 450.780292131398 704.6355703590527 5
3453 450.75545872185245 704.6409548816105 5
3454 450.80792531105027 704.6268405113532 5
3455 450.753605856144 704.6355206728335 5
3456 450.7746869404156 704.6211366755072 5
3457 450.76624811343663 704.6614679998894 5
3458 450.7930136662515 704.6457233413795 5
3459 450.75157893043547 704.6329784864541 5
3460 450.74627331945555 704.6249421503267 5
3461 450.7369458820796 704.6197885173285 5
3462 450.756323671627 704.6228585139372 5
3463 450.79291880675424 704.64977774317 5
3464 450.7986359253069 704.6443152988736 5
3465 450.7650174973801 704.623304799082 5
3466 450.7854564265184 704.6410754788017 5
3467 450.76098373561047 704.6325221575331 5
3468 450.78377808898694 704.6478400040065 5
3469 450.82493936603106 704.6509629885117 5
3470 450.7638696301963 704.6275389291227 5
3471 450.79186364675144 704.6510793499812 5
3472 450.82152406662516 704.6237204299233 5
3473 450.76517373974065 704.6257708085421 5
3474 450.7928402979811 704.6460035313017 5
3475 450.8054051244102 704.6178531785226 5
3476 450.7790265593985 704.6374407914892 5
3477 450.77701450538535 704.6225016334616 5
3478 450.72584839322434 704.6564222597456 5
3479 450.78487980659355 704.6464884550338 5
3480 450.79446080655936 704.6415000395018 5
3481 450.78243866047234 704.653256798291 5
3482 450.7720715875291 704.6237983438853 5
3483 450.76523420876276 704.6393696223213 5
3484 450.73527309687853 704.6110929068508 5
3485 450.7830224890507 704.6318211456129 5
3486 450.7854981852442 704.640630758829 5
3487 450.773505091646 704.6102837241648 5
3488 450.7813945604872 704.6429297836825 5
3489 450.7797320715168 704.6403096431425 5
3490 450.78292555068856 704.6369073725072 5
3491 450.7907983153727 704.6561076849734 5
3492 450.8072937520433 704.6428665885473 5
3493 450.7565273429629 704.6317343749232 5
3494 450.78119438353303 704.6477247570036 5
3495 450.7704293583997 704.6497337424515 5
3496 450.7973950894798 704.6301337539276 5
3497 450.793154072781 704.6234851767382 5
3498 450.76554455519056 704.619015238747 5
3499 450.766891308639 704.6306414455466 5
3500 450.74017120306604 704.6501822454485 5
3501 450.75458475153584 704.627839638714 5
3502 450.74653415185816 704.6693923989169 5
3503 450.71904277934567 704.6404384594825 5
3504 450.7740926111615 704.6567128916533 5
3505 450.7797005757036 704.6523199116062 5
3506 450.79030748499326 704.6194922209971 5
3507 450.75797566761037 704.6474870303772 5
3508 450.7190705084796 704.6411271556022 5
3509 450.7545423166 704.6146806583791 5
3510 450.76800621083703 704.6247040339755 5
3511 450.7458287866041 704.644544137191 5
3512 450.79892699468314 704.6479895320122 5
3513 450.7922068429503 704.6416575503671 5
3514 450.78734945314375 704.6440847919241 5
3515 450.76877193111875 704.6438503114312 5
3516 450.7806036187914 704.6242256967056 5
3517 450.73479351409424 704.6316325602321 5
3518 450.7755791915363 704.6138341821706 5
3519 450.74418718311983 704.6358728954332 5
3520 450.78597703670977 704.632660277013 5
3521 450.7746852927288 704.6425724616323 5
3522 450.7286278666469 704.6393738840425 5
3523 450.77302391562455 704.6435181101876 5
3524 450.76001365160704 704.6439601531354 5
3525 450.74305467741954 704.6563002967315 5
3526 450.7444975874955 704.6310785850028 5
3527 450.76632752676926 704.6506854940046 5
3528 450.7285273655648 704.6204709892927 5
3529 450.71685013783383 704.6150749513619 5
3530 450.7159736540593 704.6286530724724 5
3531 450.7372378401813 704.6340195122851 5
3532 450.75148774407796 704.6186085539845 5
3533 450.7435332357436 704.6358725217228 5
3534 450.7340641324459 704.6229866820372 5
3535 450.7292896286799 704.6585233575895 5
3536 450.73244019636303 704.6256079089911 5
3537 450.75824448195027 704.6173246239653 5
3538 450.7802252680879 704.6345102268816 5
3539 450.7534392794469 704.6362696132379 5
3540 450.77859646035864 704.637674917032 5
3541 450.7709460713358 704.6100174442341 5
3542 450.760792796813 704.6133773122168 5
3543 450.7768409040092 704.6146781144197 5
3544 450.76603324619 704.6395296577017 5
3545 450.74906114783624 704.5975395344178 5
3546 450.73515366659586 704.6127741765953 5
3547 450.75012831771903 704.611846192517 5
3548 450.7781394924656 704.6257380643397 5
3549 450.71594737094557 704.6277427876722 5
3550 450.74277973782563 704.6333179402873 5
3551 450.73829720038 704.6147731059419 5
3552 450.7347250786622 704.624023648568 5
3553 450.79595300816686 704.6371800952691 5
3554 450.75275450499146 704.6203110329034 5
3555 450.7536459176019 704.621346728051 5
3556 450.7578900244383 704.6183057520536 5
3557 450.7874306110115 704.6030707130531 5
3558 450.7858919497192 704.6566352208904 5
3559 450.7787819291665 704.6596435522678 5
3560 450.78792401777196 704.6349153001398 5
3561 450.7711655878186 704.6348420173455 5
3562 450.7642607952385 704.615274209442 5
3563 450.75932240677594 704.6371093272307 5
3564 450.7531568703298 704.6498738234264 5
3565 450.7491149128617 704.6180553454942 5
3566 450.7801864272403 704.6171507862289 5
3567 450.7795742979299 704.5971572698471 5
3568 450.77755908094025 704.6175862656997 5
3569 450.7670866922845 704.619999033674 5
3570 450.7730917313036 704.6366114334131 5
3571 450.77522108528353 704.6414246986265 5
3572 450.76782019499274 704.623628018854 5
3573 450.74983441285406 704.6285675657573 5
3574 450.75622010701096 704.6088733470935 5
3575 450.76268094079 704.594511295087 5
3576 450.75020375276387 704.6253634905989 5
3577 450.73267467201094 704.6226644139684 5
3578 450.7322341811159 704.6116027300977 5
3579 450.73379778348857 704.6056124267186 5
3580 450.7499098616568 704.5961648668685 5
3581 450.73908327677105 704.616891461707 5
3582 450.73771909283636 704.626137492064 5
3583 450.7535059036039 704.5979706420472 5
3584 450.7128385152294 704.6181899259007 5
3585 450.72076278883316 704.6011493820897 5
3586 450.7200512955494 704.6050959982736 5
3587 450.711884733645 704.6011449141314 5
3588 450.7029675958066 704.6175369966187 5
3589 450.7312448244046 704.6163231201584 5
3590 450.74243146937516 704.604370123048 5
3591 450.76830681289135 704.6240943944799 5
3592 450.730270917207 704.6109751576287 5
3593 450.72899527857646 704.6036037496959 5
3594 450.7465930724834 704.6296433583585 5
3595 450.79547619076806 704.6385077202732 5
3596 450.7471302072353 704.6092759788175 5
3597 450.7453003349137 704.6149207453849 5
3598 450.75071233213754 704.632815616259 5
3599 450.7437411771662 704.6304984885701 5
3600 450.75401999828375 704.640296967785 5
3601 450.77979856707293 704.6250786411553 5
3602 450.7529018727903 704.6382758176549 5
3603 450.7469310641283 704.6290670039675 5
3604 450.7401463424226 704.6043801953526 5
3605 450.7091754375039 704.6200741109797 5
3606 450.7435561206024 704.6192029357311 5
3607 450.7451286770955 704.6040112813812 5
3608 450.77546714462704 704.6190074009738 5
3609 450.73363862508455 704.6282702308952 5
3610 450.7485881193126 704.6314017168567 5
3611 450.7509030732277 704.6644612126189 5
3612 450.7200149323424 704.6353960961895 5
3613 450.73187618689616 704.6224522922657 5
3614 450.76162120371976 704.6154132702787 5
3615 450.7543893103777 704.6111118678235 5
3616 450.7921748104661 704.5909185734587 5
3617 450.7586072052328 704.637578079198 5
3618 450.80642145439987 704.6044948099131 5
3619 450.779337173581 704.6349621379965 5
3620 450.80294523728065 704.6320316700063 5
3621 450.75520476708124 704.6405956144673 5
3622 450.80743541795846 704.6238984068705 5
3623 450.81492703882157 704.6452075085773 5
3624 450.81392656668334 704.641568001064 5
3625 450.7633919234805 704.605729088586 5
3626 450.78469369791367 704.6203613331368 5
3627 450.76905642988754 704.6347794052872 5
3628 450.777050534255 704.6216514720699 5
3629 450.76401297240517 704.6177191261218 5
3630 450.749236238612 704.6129297090741 5
3631 450.7420418512239 704.6037338160493 5
3632 450.7694211019739 704.6501685122184 5
3633 450.73435633278507 704.6345974992888 5
3634 450.7553096378736 704.6214325798031 5
3635 450.7385472424139 704.6351442899742 5
3636 450.74312018201897 704.6207454022408 5
3637 450.7625178623171 704.6471440105205 5
3638 450.75073398554764 704.6316510946835 5
3639 450.7630845131505 704.6379034267242 5
3640 450.77731464812064 704.6076864975231 5
3641 450.75465186564475 704.6501391600856 5
3642 450.7584928342766 704.6344351351916 5
3643 450.8134790108135 704.6189810264173 5
3644 450.751553324776 704.6476092596981 5
3645 450.78753424364027 704.6022375062365 5
3646 450.7982117043271 704.6293729925526 5
3647 450.7752239429519 704.6124241705857 5
3648 450.77164284204906 704.6045253117181 5
3649 450.684029948102 704.632283573721 5
3650 450.7203383349205 704.650615042261 5
3651 450.71976202499764 704.612181248202 5
3652 450.753351414421 704.6106748755632 5
3653 450.6934663624576 704.6090408687413 5
3654 450.71456399757403 704.61282502854 5
3655 450.7086709600787 704.6013449391561 5
3656 450.73217039032033 704.6011193488154 5
3657 450.74265848828236 704.620745332589 5
3658 450.76880558477575 704.6137355128684 5
3659 450.7290685080048 704.607910821402 5
3660 450.73514242493786 704.6231124963292 5
3661 450.7725749594501 704.6510728354059 5
3662 450.7996606663747 704.6424857721557 5
3663 450.782724551045 704.6302202355849 5
3664 450.76049832724283 704.6369160496728 5
3665 450.78601931433144 704.6330454912371 5
3666 450.7475575093562 704.623415602592 5
3667 450.7503455129223 704.6310864861646 5
3668 450.76775127154605 704.6422989797102 5
3669 450.7370655583977 704.6195650306116 5
3670 450.779908635831 704.6558741637639 5
3671 450.76638889044625 704.6327828268387 5
3672 450.7568974335088 704.6210802570624 5
3673 450.734173229315 704.6170000522757 5
3674 450.781542377695 704.6498673492788 5
3675 450.7685097686475 704.6325430577339 5
3676 450.71423774947334 704.6369847216614 5
3677 450.7303856746572 704.6290217942471 5
3678 450.7701789408235 704.6381270615177 5
3679 450.7454468518833 704.6244189458404 5
3680 450.7531216019534 704.6433085892636 5
3681 450.74797247642624 704.6035125573329 5
3682 450.7275742042739 704.6346679547378 5
3683 450.7541344683534 704.6295515094191 5
3684 450.74785473896753 704.6250692950025 5
3685 450.72359886115294 704.6383488956691 5
3686 450.7728996845026 704.6131054885857 5
3687 450.78796020017313 704.6277957413469 5
3688 450.7655841448144 704.6276472212475 5
3689 450.7547311218899 704.6395207907176 5
3690 450.76925493452137 704.6379834994439 5
3691 450.7742296818391 704.6257030975835 5
3692 450.7551960683296 704.6289867018868 5
3693 450.7569950089532 704.6094147268033 5
3694 450.7271974194755 704.6313839153538 5
3695 450.7718804554574 704.6220645218925 5
3696 450.7107875587291 704.6154691509539 5
3697 450.6971216742562 704.6200288694813 5
3698 450.7420219908098 704.6102008364663 5
3699 450.76024381417875 704.6179711646421 5
3700 450.7337954233893 704.6207320792403 5
3701 450.75027493876223 704.5911361959805 5
3702 450.720195346517 704.6340047322933 5
3703 450.7269896868284 704.6328029375765 5
3704 450.76731798954023 704.6139796695352 5
3705 450.78628241584624 704.5928127729638 5
3706 450.6892184530647 704.6207013855494 5
3707 450.7764438247964 704.6355487419289 5
3708 450.7451733067679 704.621245731005 5
3709 450.71220017730275 704.6323671165828 5
3710 450.7119419165229 704.6121827799312 5
3711 450.7589913544128 704.6377435774252 5
3712 450.7715033094406 704.6061161609622 5
3713 450.74145213299715 704.588805394072 5
3714 450.7273309866523 704.6300576954695 5
3715 450.70681157375793 704.6014744968596 5
3716 450.6863173952135 704.6172919171204 5
3717 450.7124012741633 704.6346467687742 5
3718 450.7424992489533 704.613778175046 5
3719 450.7512869683114 704.629964351379 5
3720 450.7600388625192 704.6287355135795 5
3721 450.7279802321761 704.6195795292759 5
3722 450.7198937074196 704.6250316790649 5
3723 450.7335820129997 704.6242555929612 5
3724 450.7085107149468 704.6313967629693 5
3725 450.69644424988746 704.6514414766212 5
3726 450.71578041234375 704.6320154800504 5
3727 450.6911227372947 704.6627427254322 5
3728 450.67567026086436 704.645350927343 5
3729 450.6879533059643 704.6237072253576 5
3730 450.6862164163176 704.6302981324683 5
3731 450.7220656174641 704.6302709734738 5
3732 450.7084564498764 704.6352031060079 5
3733 450.7221792152235 704.6417301968582 5
3734 450.6944721051479 704.6101371824483 5
3735 450.7157562064251 704.6321578294674 5
3736 450.7241713196535 704.6184051292275 5
3737 450.7069424254271 704.6310195710785 5
3738 450.68877623735284 704.6276853360934 5
3739 450.66192469880656 704.6450018402604 5
3740 450.6540816230332 704.6166577105704 5
3741 450.6796410763159 704.6294036462631 5
3742 450.65594642743764 704.6432604167834 5
3743 450.660958243345 704.6278834124815 5
3744 450.63624076590924 704.6272818798678 5
3745 450.6478175985294 704.621245751915 5
3746 450.6076137673705 704.611765067269 5
3747 450.6564612231962 704.6289520434029 5
3748 450.6954799592101 704.604828602143 5
3749 450.66900778067605 704.6198971515549 5
3750 450.68064481620246 704.6178742060381 5
3751 450.67342686899894 704.660844065248 5
3752 450.6997936962894 704.6010781839768 5
3753 450.6939726323451 704.6273116377741 5
3754 450.6779512289016 704.6280076213097 5
3755 450.69869599495826 704.6272902004404 5
3756 450.6970431189952 704.6193824033437 5
3757 450.69798243210414 704.6191039838749 5
3758 450.7076209071309 704.619276127397 5
3759 450.7210647265622 704.6104169030115 5
3760 450.70035046062895 704.6289900373393 5
3761 450.6771815047299 704.6183967566338 5
3762 450.72638342666846 704.6031101582424 5
3763 450.7124089352876 704.6186328936703 5
3764 450.7099459163192 704.6157799962959 5
3765 450.72083226647754 704.6115659899096 5
3766 450.7291581036269 704.6149294777491 5
3767 450.70319181718247 704.6057254177871 5
3768 450.6491106793562 704.5949683247586 5
3769 450.71059272871224 704.6146837680243 5
3770 450.7334283735795 704.6118066758788 5
3771 450.6768317090453 704.6250511455655 5
3772 450.66468289227834 704.6046968296844 5
3773 450.71135773654703 704.6305757612647 5
3774 450.70819535482894 704.5961378648379 5
3775 450.6906140853071 704.5976152753236 5
3776 450.689229869251 704.6038995300988 5
3777 450.72016385299065 704.6036359283338 5
3778 450.7008595896049 704.5827346117967 5
3779 450.7399289441204 704.610961369133 5
3780 450.74806778131494 704.5926461926367 5
3781 450.77111688311686 704.6124226390893 5
3782 450.73645586704345 704.5957446536064 5
3783 450.73295681876255 704.6094197122942 5
3784 450.6772019210058 704.6186109912711 5
3785 450.7211504011568 704.605034152979 5
3786 450.7060050262644 704.5847127260749 5
3787 450.74582031485187 704.604258660733 5
3788 450.7182025155586 704.5888508195203 5
3789 450.72742158874416 704.5974257203977 5
3790 450.7028079306574 704.6063739165215 5
3791 450.72900753416866 704.6125306458775 5
3792 450.7309169009775 704.6133239929768 5
3793 450.71529408786404 704.5999145599362 5
3794 450.7053735113447 704.630548131327 5
3795 450.6922736040874 704.6298750923488 5
3796 450.732021013301 704.594982994555 5
3797 450.7224864798584 704.6053964332883 5
3798 450.7262361571244 704.5938854159607 5
3799 450.7135362721732 704.5967854754726 5
3800 450.7222494781295 704.6189758833319 5
3801 450.71235450769103 704.6042712017768 5
3802 450.7638276603094 704.6154537882362 5
3803 450.7327442371926 704.6265680499265 5
3804 450.7265553700398 704.6137389659239 5
3805 450.7360884952183 704.6087203381713 5
3806 450.7539455661892 704.6215376252155 5
3807 450.7396110766765 704.6129661977299 5
3808 450.71910570049715 704.6121900747341 5
3809 450.72891128571547 704.6046720234725 5
3810 450.7477248576589 704.6458200087363 5
3811 450.77455378585864 704.6030789670473 5
3812 450.74764995275507 704.6241806600602 5
3813 450.7307526585418 704.6021656625375 5
3814 450.7173108054709 704.6408286701253 5
3815 450.74802987004324 704.6186881448456 5
3816 450.7425377099639 704.6339479941155 5
3817 450.7315675224961 704.6276584420702 5
3818 450.75348551155247 704.6274707662711 5
3819 450.74182381610206 704.6083531721745 5
3820 450.7262306914788 704.6229063638463 5
3821 450.72307996361013 704.6168779998118 5
3822 450.7140783945331 704.5979001060133 5
3823 450.7329991832211 704.5989885230971 5
3824 450.76645753584063 704.6199201844693 5
3825 450.7290968311097 704.61477308207 5
3826 450.71745579007415 704.6218783498305 5
3827 450.72378795572894 704.6050806347324 5
3828 450.7154956757463 704.626521666914 5
3829 450.7379800947398 704.6175652050263 5
3830 450.7544538774585 704.6340658047671 5
3831 450.7318673469893 704.612787366993 5
3832 450.72205712685275 704.6121849844727 5
3833 450.71552250787624 704.6074854592455 5
3834 450.7277563124617 704.6164808695531 5
3835 450.69737333710725 704.6266830204107 5
3836 450.70822977996295 704.5842197836388 5
3837 450.7219777229999 704.6162992670481 5
3838 450.687881185006 704.6200668591052 5
3839 450.66029212506226 704.628295450579 5
3840 450.692669000808 704.6355038735128 5
3841 450.7466252473554 704.6139358864983 5
3842 450.7353281110346 704.6064529109364 5
3843 450.7359374308749 704.61408478261 5
3844 450.70783726622466 704.6232891703844 5
3845 450.7652388503208 704.6065624712202 5
3846 450.76005741061255 704.6001122387407 5
3847 450.7034505839594 704.5984442345347 5
3848 450.75862658150606 704.6020221997603 5
3849 450.7281303363537 704.5817337019299 5
3850 450.734264751164 704.5995788714127 5
3851 450.7050903848563 704.5939877226432 5
3852 450.701983676128 704.6058459897622 5
3853 450.7512407095196 704.6084638197731 5
3854 450.73037347287084 704.6073619670242 5
3855 450.7396977556463 704.5840026763357 5
3856 450.70492220339133 704.6080457122316 5
3857 450.70478551500645 704.5943311718444 5
3858 450.7187909000409 704.612667453295 5
3859 450.7116091327382 704.5698534329797 5
3860 450.7352588008344 704.5920563572112 5
3861 450.7308399539861 704.6099777315748 5
3862 450.7256823377193 704.5621699360942 5
3863 450.6813432269352 704.5973909212971 5
3864 450.713388176722 704.5846332636424 5
3865 450.7005239256938 704.6153513737121 5
3866 450.7160335446821 704.6131362798923 5
3867 450.7457448760631 704.5805524452218 5
3868 450.7001639132848 704.6126058100438 5
3869 450.7046507874288 704.5828599703487 5
3870 450.72928359132777 704.6167743831702 5
3871 450.6909128896036 704.6291435843215 5
3872 450.7164680929593 704.5990397425494 5
3873 450.7152413471198 704.6055221408205 5
3874 450.7463163772151 704.6094601900932 5
3875 450.73823832843453 704.599247001853 5
3876 450.73340880677614 704.6142407390399 5
3877 450.7002764027503 704.6151758574392 5
3878 450.7181742413838 704.6145808836302 5
3879 450.69045550618057 704.6264853118284 5
3880 450.70205972487685 704.6438371061552 5
3881 450.72572964343476 704.596780584856 5
3882 450.6946115090628 704.6014320003204 5
3883 450.7120919038676 704.6076260416784 5
3884 450.72040367593877 704.5921965301545 5
3885 450.71265813771333 704.6010838375043 5
3886 450.6880030684534 704.6198648786419 5
3887 450.6867916466378 704.6023984341373 5
3888 450.681710779664 704.6226452672148 5
3889 450.709243634602 704.5882741233271 5
3890 450.69453730713076 704.616153310184 5
3891 450.66505079578485 704.622473860448 5
3892 450.69715308669987 704.5907776030368 5
3893 450.7488722940249 704.6031645629372 5
3894 450.73733864784043 704.6112779421172 5
3895 450.70391041995003 704.6320346697283 5
3896 450.7068394272133 704.606268699669 5
3897 450.71564428733956 704.5943401000482 5
3898 450.70840142662814 704.6175663657857 5
3899 450.6850969178959 704.6082094213124 5
3900 450.71861011572213 704.6144241345712 5
3901 450.70070635390385 704.6152339978722 5
3902 450.68802934613507 704.6199956089002 5
3903 450.67901837599624 704.6205043129937 5
3904 450.73258762022795 704.5939512493509 5
3905 450.70663112568155 704.5892960867894 5
3906 450.66696312504183 704.6219928319397 5
3907 450.6787953684082 704.6014076040707 5
3908 450.6972912089527 704.6097634803209 5
3909 450.671112697855 704.5795405746784 5
3910 450.69961140059803 704.6215111217654 5
3911 450.70964405036045 704.5763979344183 5
3912 450.6991507060282 704.6083625496657 5
3913 450.69217527669184 704.6078769757365 5
3914 450.70608089784247 704.6136601532521 5
3915 450.749446380708 704.6127641032435 5
3916 450.7208702384134 704.6130321201239 5
3917 450.6732876016228 704.5960318577523 5
3918 450.68434986942253 704.6286533622996 5
3919 450.68238058924277 704.6096982216102 5
3920 450.72817231529376 704.6185371728557 5
3921 450.6668742479053 704.5924399532539 5
3922 450.647473530424 704.6226738597204 5
3923 450.7008991602883 704.6288751660284 5
3924 450.72016579148294 704.6105776212662 5
3925 450.68123838660637 704.6188454488009 5
3926 450.660644838241 704.6049668065829 5
3927 450.6923250140509 704.6355918683903 5
3928 450.7072532531505 704.6457233926892 5
3929 450.770893369091 704.650164814928 5
3930 450.7456045707636 704.6288006388174 5
3931 450.7527670929064 704.6187665195462 5
3932 450.73812584119895 704.6338446833754 5
3933 450.7089048133299 704.6052592295099 5
3934 450.7098097419377 704.6064948334422 5
3935 450.6842026225093 704.5996975279132 5
3936 450.69719230793555 704.5951485104688 5
3937 450.7157099050476 704.6037007467362 5
3938 450.7291072346752 704.6196367161788 5
3939 450.69274991260386 704.6233797497173 5
3940 450.70354451607886 704.6103617569624 5
3941 450.6987010935541 704.6203854803081 5
3942 450.6989936253357 704.6223733096392 5
3943 450.71131177914737 704.6218411271587 5
3944 450.75009104805525 704.5900057658563 5
3945 450.73627704347246 704.611385514413 5
3946 450.70762616545244 704.6039993917466 5
3947 450.71691554893476 704.6105803697009 5
3948 450.72988222263155 704.6002287171905 5
3949 450.751321395033 704.5962089373445 5
3950 450.7260822192434 704.6041967104525 5
3951 450.7499202598172 704.6036038141388 5
3952 450.7162893841615 704.611310865145 5
3953 450.7344413456792 704.5930267835273 5
3954 450.7290663113017 704.6121639510945 5
3955 450.7201998519015 704.5919411698286 5
3956 450.7279362901939 704.6122421163575 5
3957 450.7350771688832 704.5907105818117 5
3958 450.7270605105107 704.5979498889675 5
3959 450.6964069583672 704.5999209476713 5
3960 450.68058928618643 704.613502366285 5
3961 450.6724365161227 704.5891332590653 5
3962 450.7041976891914 704.6144968623519 5
3963 450.7008306626501 704.5913235333878 5
3964 450.71544291432025 704.5805380529558 5
3965 450.71915719590413 704.581207256542 5
3966 450.7270561888742 704.5834341422205 5
3967 450.73037251848945 704.5798281184751 5
3968 450.7014550618067 704.6111890269033 5
3969 450.7386700831198 704.6050065620899 5
3970 450.7396556600704 704.5866331429372 5
3971 450.72888737632 704.6000635859621 5
3972 450.7239221245249 704.6288290177299 5
3973 450.72427436520593 704.6401703092325 5
3974 450.7284539424167 704.6118874627435 5
3975 450.7425345547754 704.6323383159262 5
3976 450.7414856371954 704.6299701602838 5
3977 450.78995057407843 704.656995888436 5
3978 450.7655289088041 704.6415478829003 5
3979 450.7302168080185 704.6447580570548 5
3980 450.76217390337933 704.627163789846 5
3981 450.75965805499396 704.6391698810572 5
3982 450.7350811624235 704.6437382820209 5
3983 450.75129999701437 704.6394741294374 5
3984 450.7416342320914 704.6310172147269 5
3985 450.72469509497637 704.6401846564888 5
3986 450.7301049296141 704.597528019571 5
3987 450.73372988652545 704.6282891206648 5
3988 450.6885737924346 704.6209633777962 5
3989 450.71686189478197 704.6063557769731 5
3990 450.7283834090394 704.6265481450204 5
3991 450.74210242160865 704.632443878507 5
3992 450.7466092447762 704.6632049364064 5
3993 450.750537843088 704.6347561788236 5
3994 450.7142997230235 704.6383985316728 5
3995 450.71307219861575 704.6280562101448 5
3996 450.6978971601724 704.6502151086189 5
3997 450.727137363331 704.6251843549961 5
3998 450.7137952485814 704.6372232046485 5
3999 450.7743862935083 704.6074421341923 5
4000 450.7465557436962 704.6224296872672 5
4001 450.70857844870034 704.6279672757806 5
4002 450.7582305846313 704.6181193378231 5
4003 450.7065161864569 704.6077925528763 5
4004 450.7448258955972 704.6230644670329 5
4005 450.7470368282154 704.6249101453551 5
4006 450.7219904993628 704.630340410741 5
4007 450.7373848600299 704.622448402566 5
4008 450.71432277832 704.6262969323334 5
4009 450.7245884705426 704.6269102557488 5
4010 450.7499870039086 704.6581183983678 5
4011 450.73240456616645 704.5936375997554 5
4012 450.7751177979426 704.6111653132435 5
4013 450.70713192877156 704.6233334233798 5
4014 450.69253210448795 704.6259051322847 5
4015 450.7396230972917 704.5911996159742 5
4016 450.74009276861455 704.6185312628742 5
4017 450.7857661300053 704.6179420494857 5
4018 450.7258717391398 704.5960297254397 5
4019 450.7524376199144 704.6140589797702 5
4020 450.7545155742544 704.6326143210046 5
4021 450.75060547927114 704.6364427869139 5
4022 450.75723459868476 704.6113286035668 5
4023 450.7545241229255 704.6291397965649 5
4024 450.7644505229443 704.636289384299 5
4025 450.70326442621365 704.6256093355793 5
4026 450.7269537850991 704.6106940770999 5
4027 450.7038584458146 704.6315761261014 5
4028 450.7244391655132 704.6184635816094 5
4029 450.6950235171144 704.6381034876956 5
4030 450.6641186702565 704.6263386881892 5
4031 450.69650836992105 704.6534663419023 5
4032 450.6904865780107 704.6437907850504 5
4033 450.6809026205832 704.6153620649987 5
4034 450.7039340121023 704.6188664169174 5
4035 450.7113676053636 704.6239037136689 5
4036 450.74224478564406 704.6213279989116 5
4037 450.74429716485935 704.6352347456598 5
4038 450.7073987822 704.6092603333765 5
4039 450.75564959151967 704.6241541099539 5
4040 450.73984579922103 704.6436565074068 5
4041 450.7520329887353 704.6183181882323 5
4042 450.72980206392583 704.6338833833611 5
4043 450.6873015534377 704.621708507182 5
4044 450.71921481978626 704.6351741539263 5
4045 450.76153048648086 704.6226257794796 5
4046 450.73126080647825 704.621524704866 5
4047 450.7221341824782 704.6362121400717 5
4048 450.7594800072781 704.6423912829667 5
4049 450.7080490005621 704.6140312059325 5
4050 450.72315289142546 704.6329456488639 5
4051 450.7648060556883 704.6345164623316 5
4052 450.75022645039013 704.6485822236443 5
4053 450.69160749260146 704.6302398475547 5
4054 450.72813044500987 704.6191513262102 5
4055 450.70669722593686 704.6403448586665 5
4056 450.729686179059 704.6550118559503 5
4057 450.7384488031201 704.6254097318332 5
4058 450.75571046548964 704.6443468904037 5
4059 450.69756221463507 704.6369227506494 5
4060 450.7460718128369 704.6275496155259 5
4061 450.7496336230595 704.6114609043656 5
4062 450.76778133795085 704.6131438219486 5
4063 450.7370913503849 704.6339419653472 5
4064 450.71559409651707 704.6334348967658 5
4065 450.723865643785 704.623974881555 5
4066 450.7390859226757 704.6094112285897 5
4067 450.7225842328059 704.6178322060638 5
4068 450.70675068057767 704.6031929367347 5
4069 450.7201760646268 704.6148156589907 5
4070 450.70538022305624 704.6036327402983 5
4071 450.6927285497994 704.5988174879423 5
4072 450.7249754506602 704.6148107618247 5
4073 450.69438902603304 704.6132138954068 5
4074 450.73925731500356 704.6362568527258 5
4075 450.71642914523517 704.6148454746826 5
4076 450.71638142566604 704.62030269184 5
4077 450.7266592636884 704.5967419829299 5
4078 450.707254313597 704.6006429443651 5
4079 450.6959256485764 704.645230654973 5
4080 450.68821754975204 704.642440555201 5
4081 450.6758903882813 704.6214212231897 5
4082 450.6749228982207 704.5934588915577 5
4083 450.69944840592626 704.592438405745 5
4084 450.65667529514496 704.6131159918749 5
4085 450.69441826486053 704.5944711197365 5
4086 450.74445838044966 704.6245858290579 5
4087 450.75571677993594 704.617830296131 5
4088 450.7170007200252 704.5948126934443 5
4089 450.6948662269786 704.6377053260328 5
4090 450.6920437049791 704.5974014785752 5
4091 450.70815103171276 704.6268262633084 5
4092 450.72576360893027 704.6094197723253 5
4093 450.6829617792582 704.5939382231174 5
4094 450.72343547461765 704.6222783646938 5
4095 450.69061798988344 704.6447642087404 5
4096 450.7258335923181 704.6120956007186 5
4097 450.7062160326721 704.6239674025696 5
4098 450.7032164425134 704.6546072634005 5
4099 450.7215229460634 704.6064529513583 5
4100 450.73618576436365 704.6062029187281 5
4101 450.7023450925842 704.6135621766102 5
4102 450.69857791420793 704.6445822405674 5
4103 450.70331362868126 704.6217017827495 5
4104 450.7401484417934 704.6052578280817 5
4105 450.6985386930921 704.5890563563656 5
4106 450.7059893825858 704.6289210622408 5
4107 450.72550929287775 704.6202670843719 5
4108 450.7350383549101 704.6094719141674 5
4109 450.68647437835045 704.6442407536944 5
4110 450.7035675655687 704.6253714095536 5
4111 450.6898041485317 704.6341238883014 5
4112 450.6822807152557 704.6053160088476 5
4113 450.64799009529304 704.6031734094418 5
4114 450.65760416370694 704.6553014252518 5
4115 450.6655030977337 704.6449168309172 5
4116 450.6475776807217 704.5949692895178 5
4117 450.72129407936893 704.5955651150199 5
4118 450.6796085965874 704.6036910671701 5
4119 450.68917468140376 704.6289425491531 5
4120 450.7042335534915 704.5959744631399 5
4121 450.73686139558856 704.6176917236143 5
4122 450.6851041203486 704.6155075109065 5
4123 450.6887270715051 704.6118248004923 5
4124 450.6736055751121 704.6216475461646 5
4125 450.71912547204846 704.6182196818754 5
4126 450.69583013195927 704.6045775695763 5
4127 450.7169700229743 704.6147080191662 5
4128 450.6961345725425 704.6199500920898 5
4129 450.71033842687433 704.6260325225672 5
4130 450.73735922889574 704.5908082902575 5
4131 450.7190734816844 704.5849963918909 5
4132 450.7103141760938 704.6089987474461 5
4133 450.7093955787436 704.606991534755 5
4134 450.70828184480143 704.6182487801418 5
4135 450.7354181452768 704.5884768340593 5
4136 450.72820234507776 704.5839079703211 5
4137 450.7288803394214 704.5924323423096 5
4138 450.72430394731833 704.6172946770113 5
4139 450.7458623395061 704.5702125804804 5
4140 450.7581680410777 704.5983639617122 5
4141 450.71075440848114 704.6073971563695 5
4142 450.71774179050163 704.6279960151286 5
4143 450.7533179072917 704.6074059952226 5
4144 450.72178400349185 704.6217964655608 5
4145 450.72846434590986 704.6108114916683 5
4146 450.6632906684848 704.6155800043388 5
4147 450.69370746040863 704.6125470480009 5
4148 450.70698557708084 704.6150040959777 5
4149 450.6585489307579 704.5929352521721 5
4150 450.6836821774215 704.5768338072276 5
4151 450.7113625038702 704.5817349730495 5
4152 450.70444162404624 704.5944620265107 5
4153 450.69375211233177 704.6002651405082 5
4154 450.69910932840423 704.61044817474 5
4155 450.72781968838535 704.6030614904664 5
4156 450.7183218264721 704.5974113013651 5
4157 450.67671853257434 704.6050044275775 5
4158 450.7036752893099 704.5946110695445 5
4159 450.68444777653906 704.6237524021875 5
4160 450.72093566384314 704.6039325807986 5
4161 450.67204523651367 704.5849887288467 5
4162 450.71109349784894 704.5809169276563 5
4163 450.7119181334221 704.5988736811646 5
4164 450.7254865708621 704.5902608013596 5
4165 450.70952542930405 704.5952324883065 5
4166 450.72412663971295 704.5924973557003 5
4167 450.75114430629344 704.5970110762803 5
4168 450.7415922060946 704.5971553022256 5
4169 450.7079529652927 704.6006262128186 5
4170 450.75048674610696 704.5883774420256 5
4171 450.7134544638991 704.5953169631593 5
4172 450.7353711209386 704.6166122962352 5
4173 450.7445785463328 704.5878671767254 5
4174 450.74563013110077 704.6087772922193 5
4175 450.7615847892404 704.5799812127515 5
4176 450.7239300172968 704.6041811275825 5
4177 450.7534402393407 704.5823390672227 5
4178 450.7555178142656 704.6163880763552 5
4179 450.7360894009839 704.5961343190634 5
4180 450.76746438035855 704.6107585346844 5
4181 450.780551379624 704.6239342613899 5
4182 450.7561497711093 704.6053182816007 5
4183 450.730113870833 704.5757567420887 5
4184 450.7435399937753 704.587813881108 5
4185 450.72519435700417 704.6145551279927 5
4186 450.7507339574342 704.6179130133683 5
4187 450.7336088976804 704.6119550139648 5
4188 450.76514692232496 704.5829324024706 5
4189 450.7528992132688 704.6159058939088 5
4190 450.7261022310068 704.5964709166544 5
4191 450.7442698215609 704.598475707448 5
4192 450.7476066084916 704.5854152578592 5
4193 450.7361690364298 704.5904901193621 5
4194 450.735314030876 704.594565504883 5
4195 450.74543161571125 704.6066271775728 5
4196 450.7262843955129 704.5861033996368 5
4197 450.721206016086 704.6059954095794 5
4198 450.75199655861314 704.5802956670269 5
4199 450.7081592137543 704.6029604343172 5
4200 450.73879184816235 704.6283758194646 5
4201 450.71521164271604 704.6211516494058 5
4202 450.73209753827274 704.6012624851979 5
4203 450.74273751686405 704.589635286432 5
4204 450.7545429713783 704.5962641319833 5
4205 450.7424869961499 704.5992777559519 5
4206 450.7248206030367 704.6022417353544 5
4207 450.7162518926039 704.6006563333273 5
4208 450.7723340104321 704.6083369542665 5
4209 450.72924754174693 704.6010550207822 5
4210 450.7416616349994 704.5942824631242 5
4211 450.77122043731043 704.5948274985445 5
4212 450.7484694344722 704.5852737336327 5
4213 450.7677577161779 704.6064229475822 5
4214 450.70818612188236 704.6134972197323 5
4215 450.7589713962079 704.5949616568101 5
4216 450.75574584462805 704.5792866193146 5
4217 450.7355792908635 704.6049719187168 5
4218 450.7448117322549 704.6180278909575 5
4219 450.7575941951453 704.5994350112206 5
4220 450.7496542360116 704.6015870077405 5
4221 450.75336189961104 704.5873308600662 5
4222 450.7399706237696 704.5939343687415 5
4223 450.7258606405757 704.6037890859802 5
4224 450.7186155330347 704.6147273018654 5
4225 450.7448840191372 704.6191573723411 5
4226 450.7716888101959 704.5954547793621 5
4227 450.7156003083142 704.6111333446356 5
4228 450.7142980624326 704.6321202501914 5
4229 450.73870763226034 704.5975289705068 5
4230 450.7263152453933 704.601474484274 5
4231 450.75960090691586 704.6056957823401 5
4232 450.6874657964611 704.6307753308876 5
4233 450.7239819291231 704.6291567135335 5
4234 450.69764547378406 704.637274036705 5
4235 450.7537222321863 704.6004708037613 5
4236 450.7381357285152 704.6285320529527 5
4237 450.7398651096874 704.6114590599773 5
4238 450.7373386190403 704.6211649558128 5
4239 450.7334383820391 704.6086855585652 5
4240 450.7173697354935 704.6099420962591 5
4241 450.73037057533656 704.5938353053256 5
4242 450.72123588688606 704.6220215561963 5
4243 450.70589711034336 704.6120217918138 5
4244 450.72284396794544 704.6043508029181 5
4245 450.76544728545525 704.6209032266216 5
4246 450.7558644932255 704.6021712431387 5
4247 450.74477065418694 704.6033164016773 5
4248 450.72948381072337 704.6067500986801 5
4249 450.6937731998214 704.5884016837808 5
4250 450.6989823782363 704.6129190113438 5
4251 450.69032121153174 704.6043681686181 5
4252 450.7248106251862 704.5946461245724 5
4253 450.72851275094024 704.6026265242655 5
4254 450.73757456899216 704.6082122750626 5
4255 450.7035698241006 704.611071072895 5
4256 450.7227093010886 704.6223956090716 5
4257 450.72497278668754 704.6263404577162 5
4258 450.7394850638825 704.6216523363169 5
4259 450.73959411543774 704.596848920039 5
4260 450.73552800216873 704.5919356706762 5
4261 450.72368054436726 704.5976616722108 5
4262 450.742161914845 704.616407026701 5
4263 450.6853244419518 704.6054070095709 5
4264 450.75078289433515 704.6355600389297 5
4265 450.73177584375503 704.5980783780263 5
4266 450.72838001517334 704.6148312923058 5
4267 450.7264254132484 704.5982888010777 5
4268 450.72987153041197 704.6053086969334 5
4269 450.73884888682835 704.6184358510977 5
4270 450.74132540150475 704.60563336855 5
4271 450.7495600650715 704.5976592827838 5
4272 450.75194829161927 704.600873101703 5
4273 450.7389219251039 704.6074113294829 5
4274 450.72537842549985 704.6154283812652 5
4275 450.7052221094697 704.6035452876598 5
4276 450.71936996232563 704.6246378740392 5
4277 450.71908270104075 704.6301895461655 5
4278 450.7506648583864 704.604841985744 5
4279 450.75262624639976 704.6238222209854 5
4280 450.76373624300123 704.5791537676786 5
4281 450.71389745757716 704.5993184495322 5
4282 450.752047460054 704.5971309444494 5
4283 450.7974028435305 704.5914257313406 5
4284 450.7497527138195 704.5969156151335 5
4285 450.75560171914276 704.5989088580839 5
4286 450.7608880705835 704.5832465969213 5
4287 450.7567665480644 704.6225903094656 5
4288 450.7377500801883 704.6004658282696 5
4289 450.70280274448 704.601977808555 5
4290 450.73243373192804 704.5896659558621 5
4291 450.72637324242913 704.6055449059953 5
4292 450.73830712968777 704.6278003879895 5
4293 450.7392358276817 704.6147339217646 5
4294 450.7400564919418 704.6208390804452 5
4295 450.75238659489077 704.6048663640787 5
4296 450.7965828149121 704.6175483464591 5
4297 450.7626340969684 704.6222391054537 5
4298 450.7581057509434 704.5836883753138 5
4299 450.7608671925323 704.6172381139244 5
4300 450.7632101759388 704.6082287942968 5
4301 450.7306899888894 704.5950531319141 5
4302 450.7431591241544 704.6120262921443 5
4303 450.74800735628094 704.6012520923791 5
4304 450.7564092891696 704.6312694286273 5
4305 450.72755631517686 704.6216121789108 5
4306 450.74034315555804 704.6163552573028 5
4307 450.7925160677252 704.6045548228858 5
4308 450.77231466034016 704.6145842187728 5
4309 450.75200844981146 704.6186698660441 5
4310 450.7447810327276 704.5974535172628 5
4311 450.73789467301225 704.612387608016 5
4312 450.7162000325303 704.590719692331 5
4313 450.71560139861896 704.6126927929487 5
4314 450.7154290113517 704.6001322105708 5
4315 450.717513781035 704.610645098002 5
4316 450.7226967684602 704.5842985580439 5
4317 450.75583812403625 704.5859329358683 5
4318 450.7503706966813 704.5995206333328 5
4319 450.71926947257344 704.5996166828766 5
4320 450.7225185331494 704.6091246491684 5
4321 450.7747058729982 704.6236942796711 5
4322 450.76326749291843 704.5875658028118 5
4323 450.7168452673287 704.6279060992949 5
4324 450.7168162965493 704.5892564305186 5
4325 450.75075525386495 704.6004674142201 5
4326 450.7149229249322 704.6110166381784 5
4327 450.7484556679788 704.609783013757 5
4328 450.701023983008 704.6147429673828 5
4329 450.73476202917595 704.6047665189521 5
4330 450.7433170334148 704.6040673390384 5
4331 450.77566185942993 704.6049991932448 5
4332 450.69239848763453 704.6045550886658 5
4333 450.73424264946715 704.602123907183 5
4334 450.7489310128052 704.6036859370683 5
4335 450.7539785679691 704.5981728762587 5
4336 450.75073835867704 704.5814903710415 5
4337 450.756300064574 704.5917584615627 5
4338 450.73686478714734 704.5674075718997 5
4339 450.7367099159884 704.5740360513854 5
4340 450.71930349855654 704.55855487813 5
4341 450.71296163771876 704.5805552420507 5
4342 450.7503469935922 704.5745629012752 5
4343 450.6681705189488 704.5856439462698 5
4344 450.7508961430908 704.5775870426586 5
4345 450.7469754037192 704.5942210423958 5
4346 450.7235177015368 704.5968353109192 5
4347 450.67123192095187 704.5929739209142 5
4348 450.7089410696917 704.5968329227583 5
4349 450.73146436871417 704.6086105601635 5
4350 450.73560208758124 704.5826968110073 5
4351 450.7246026182959 704.6093326655249 5
4352 450.7208457835064 704.5781677465576 5
4353 450.7191182074276 704.5852109904762 5
4354 450.7023806366969 704.5934936250759 5
4355 450.7163116204918 704.6107718959089 5
4356 450.7249253494421 704.5967519976601 5
4357 450.7305955619121 704.5522505503387 5
4358 450.71399220350247 704.5869589842149 5
4359 450.70757535062563 704.5888491704308 5
4360 450.7137292358543 704.5847692418868 5
4361 450.7070808059637 704.5876878126301 5
4362 450.7193382195275 704.5925069306628 5
4363 450.7167575963474 704.6108932587509 5
4364 450.6937488754463 704.5852481367255 5
4365 450.7020077719396 704.594094729442 5
4366 450.71717524977424 704.6131550055394 5
4367 450.68556494274765 704.6051051581345 5
4368 450.6959669355038 704.58774133043 5
4369 450.70118209245965 704.6019274156423 5
4370 450.70941445937314 704.6159685878786 5
4371 450.6749563438245 704.5950297278517 5
4372 450.6904130307447 704.600031098139 5
4373 450.67734083630535 704.6017333370974 5
4374 450.6258066732887 704.599903792692 5
4375 450.6499903250957 704.5922598244399 5
4376 450.690053352166 704.5963446880926 5
4377 450.6659981366279 704.6100571526815 5
4378 450.674312805075 704.622416481428 5
4379 450.6763642401558 704.6083728366472 5
4380 450.6661549926793 704.6145093763683 5
4381 450.6595594090065 704.6326569924636 5
4382 450.6561517516104 704.6141011257201 5
4383 450.65902475461087 704.6175986455934 5
4384 450.6947238613357 704.5922877804952 5
4385 450.7076404805682 704.596855401355 5
4386 450.7238935598112 704.5914407805241 5
4387 450.72905027757326 704.5925379356397 5
4388 450.7488778810136 704.5866705443449 5
4389 450.7450119434332 704.5876803848041 5
4390 450.7166938995761 704.5993269941172 5
4391 450.725407314099 704.5840752676941 5
4392 450.7416959048055 704.5814169388111 5
4393 450.73171429719036 704.5862583596088 5
4394 450.72659130393276 704.6173346012429 5
4395 450.7223430574883 704.6072169773829 5
4396 450.6926806051807 704.6084800387324 5
4397 450.715523167272 704.5921089110541 5
4398 450.70673836993114 704.576813091748 5
4399 450.70526082966177 704.5963267241401 5
4400 450.700761656006 704.5943128413868 5
4401 450.69155877226194 704.6002676460282 5
4402 450.69567922119717 704.5649030908229 5
4403 450.7050409779597 704.6065458845983 5
4404 450.66542895767174 704.6185815765646 5
4405 450.70382672942037 704.6028362698206 5
4406 450.7137668708562 704.601783163981 5
4407 450.7120384410553 704.6159516906616 5
4408 450.7393827524359 704.6021444837419 5
4409 450.64799720314534 704.6124949106877 5
4410 450.6691070260204 704.6130083295586 5
4411 450.6917651352014 704.6089894787392 5
4412 450.6870677044423 704.6022059655269 5
4413 450.6940870666456 704.6036738958367 5
4414 450.72099824976203 704.5958581539595 5
4415 450.7372786747881 704.5866376615425 5
4416 450.66326681297437 704.6028678953872 5
4417 450.71496082997555 704.592931138382 5
4418 450.6749440307323 704.5923540808077 5
4419 450.7033841503898 704.5698701857109 5
4420 450.71845354093296 704.588713662296 5
4421 450.70222110388903 704.5927533292166 5
4422 450.68453748471234 704.5847211268464 5
4423 450.69182635951114 704.5810690160109 5
4424 450.6841130348837 704.6155550854014 5
4425 450.6984817630427 704.5723125927235 5
4426 450.7025109398451 704.616673527158 5
4427 450.7124221908408 704.6065290869882 5
4428 450.71971576247233 704.5599572734906 5
4429 450.6932372138086 704.5959098210188 5
4430 450.71704919441794 704.5875043856582 5
4431 450.69563452712555 704.5986487014205 5
4432 450.74858228823854 704.6224788033758 5
4433 450.7666764856219 704.5968734469883 5
4434 450.7560861752821 704.5902786102406 5
4435 450.7348997080824 704.5819458041448 5
4436 450.7195704126108 704.600293133536 5
4437 450.6974898918635 704.5778373966249 5
4438 450.7174713089888 704.5781335160372 5
4439 450.6998235072102 704.6015183598963 5
4440 450.7118354526815 704.5767476324479 5
4441 450.74537679090724 704.6296824728781 5
4442 450.7399563904028 704.5955175011866 5
4443 450.7526053135578 704.6192701187574 5
4444 450.7560619671253 704.6115026870282 5
4445 450.7349169768207 704.6262084323585 5
4446 450.71235958045486 704.6282795177182 5
4447 450.7563104961896 704.6092240754537 5
4448 450.75770193750435 704.6063093502243 5
4449 450.732389336095 704.6041576048581 5
4450 450.76507226986155 704.5856430801355 5
4451 450.76131230588686 704.6359455775087 5
4452 450.7451678160686 704.619620506989 5
4453 450.7222761604384 704.6011419460838 5
4454 450.7316952624371 704.6226723472674 5
4455 450.73472552794846 704.6027946222089 5
4456 450.7298506855446 704.6078289647667 5
4457 450.75147849167183 704.6311698986939 5
4458 450.7492701549517 704.5943463493792 5
4459 450.7869176914243 704.5814800168306 5
4460 450.7392558565794 704.6122031111721 5
4461 450.7179640018403 704.6144286226294 5
4462 450.7428259511428 704.5844580194243 5
4463 450.7493347197011 704.5960219133386 5
4464 450.6957204769797 704.612219388463 5
4465 450.70757964490934 704.6134384891568 5
4466 450.7086588693026 704.612081976628 5
4467 450.75086972765206 704.6224235861781 5
4468 450.73818514530666 704.5847310474516 5
4469 450.7278208202591 704.5976684087758 5
4470 450.7257290063333 704.6003333275313 5
4471 450.75007743161655 704.5897061571014 5
4472 450.70172456551654 704.5857638231669 5
4473 450.7291371406819 704.6116265113275 5
4474 450.72768753365926 704.6078963227147 5
4475 450.7385256194336 704.5771717540681 5
4476 450.7332718781569 704.5883955530686 5
4477 450.72225821616524 704.5755694398279 5
4478 450.6979558079451 704.5799511183761 5
4479 450.67469070923175 704.6052739666144 5
4480 450.70478985160423 704.5987599917952 5
4481 450.66724823132125 704.5728924370121 5
4482 450.7101029562775 704.6034697135334 5
4483 450.71471269180176 704.6001487235086 5
4484 450.7002612473078 704.5836615202753 5
4485 450.67507931476075 704.5966589679143 5
4486 450.7095200522836 704.5807215585726 5
4487 450.6866115489721 704.6136015309957 5
4488 450.71248969027823 704.6216091767908 5
4489 450.7276380879084 704.6058747803809 5
4490 450.6641331146028 704.6193924882529 5
4491 450.6736440493494 704.6205866245782 5
4492 450.6812962858649 704.5993401228235 5
4493 450.65838809042657 704.5982475632989 5
4494 450.6960380300896 704.5903585034065 5
4495 450.714124220407 704.6018609354863 5
4496 450.6799000911119 704.5753444971567 5
4497 450.716050027761 704.5995128915658 5
4498 450.7010091312524 704.5858408725488 5
4499 450.6616100271677 704.5984497454558 5
4500 450.6736820538862 704.5616229325735 5
4501 450.6489397418431 704.6021366440606 5
4502 450.6633208902938 704.600955256816 5
4503 450.70543741461347 704.5742805546396 5
4504 450.70001833873584 704.5861329113964 5
4505 450.746090772563 704.5801794119053 5
4506 450.70818078736073 704.6071658149276 5
4507 450.72801456609704 704.610181089624 5
4508 450.72762377290644 704.6124640422802 5
4509 450.73495983240133 704.5936620084688 5
4510 450.7312960199351 704.5999047220703 5
4511 450.74325962975894 704.5838886059272 5
4512 450.71886519128066 704.576478379999 5
4513 450.74508643847446 704.5977073556471 5
4514 450.75144844198593 704.5964167242548 5
4515 450.7413826139282 704.6042811213737 5
4516 450.7598298672534 704.6085736508278 5
4517 450.7520464569811 704.5980578721984 5
4518 450.74709540580193 704.6209834385552 5
4519 450.72292070126673 704.6213726922939 5
4520 450.75706547077937 704.6035422403655 5
4521 450.74510140855034 704.6105291287406 5
4522 450.72547813016644 704.5910302309865 5
4523 450.7163744367243 704.6016619192565 5
4524 450.7491043473215 704.6110174109834 5
4525 450.7289266651041 704.5910742951654 5
4526 450.74079931638994 704.5928398912232 5
4527 450.7414111448117 704.5909274059643 5
4528 450.75841593304455 704.6267986237389 5
4529 450.744229637761 704.6128784158781 5
4530 450.7192529790167 704.6104717370167 5
4531 450.72562685623694 704.6258766956976 5
4532 450.7414738305063 704.6077235541236 5
4533 450.71040425270945 704.584113088782 5
4534 450.75775082547835 704.6067830680263 5
4535 450.7034930400985 704.6358536698402 5
4536 450.7399828613463 704.5815918725369 5
4537 450.75180214679654 704.6053057972744 5
4538 450.75265961866126 704.59814353952 5
4539 450.7154660299676 704.6025478950766 5
4540 450.7521427459799 704.608685322992 5
4541 450.72873347016844 704.6143772201287 5
4542 450.74340558941924 704.5952808228567 5
4543 450.69121274194225 704.5889081864167 5
4544 450.7226595948824 704.5826716118823 5
4545 450.73105703025254 704.5869721119053 5
4546 450.71640570189925 704.6111772830092 5
4547 450.7145311564558 704.6049734334464 5
4548 450.7085208036386 704.6129528054546 5
4549 450.74224186201553 704.6021911866878 5
4550 450.7368949238178 704.5795171706008 5
4551 450.73519557896014 704.6119139841725 5
4552 450.7591593744152 704.5952735426862 5
4553 450.7205511503638 704.5908178007961 5
4554 450.7189074041142 704.5953980077695 5
4555 450.7020655691996 704.5889660473475 5
4556 450.7460265721698 704.6207926499433 5
4557 450.74988907709 704.5830447036585 5
4558 450.7541534465572 704.6130227380642 5
4559 450.76618528811457 704.6110339140924 5
4560 450.74804006528484 704.6237323271114 5
4561 450.7181229701543 704.6152952344065 5
4562 450.7308812486403 704.602651778326 5
4563 450.7426324785892 704.59199830778 5
4564 450.72587679260744 704.6385580005671 5
4565 450.7112049215423 704.5866709482282 5
4566 450.6798118802271 704.5758005579718 5
4567 450.71107868118486 704.6156334151083 5
4568 450.7061269582428 704.5911226325256 5
4569 450.70857039436726 704.5818922840587 5
4570 450.72614092884754 704.6172078233697 5
4571 450.7115388704668 704.5978031503647 5
4572 450.6891086875472 704.6211278240246 5
4573 450.67272946067715 704.6015746097145 5
4574 450.6987439426729 704.6029374528355 5
4575 450.73162502365193 704.6070931445925 5
4576 450.67460322864815 704.6013850859658 5
4577 450.6715621211015 704.6154618981384 5
4578 450.70638470671787 704.5920417228862 5
4579 450.6742614120994 704.5886036982782 5
4580 450.6680200388814 704.5967642440556 5
4581 450.67981261099305 704.620297562757 5
4582 450.6917485533048 704.6086806715017 5
4583 450.69874900900635 704.6142086330935 5
4584 450.67418596794545 704.6073084031359 5
4585 450.72223521533834 704.6098774489288 5
4586 450.7009393661389 704.6054143160625 5
4587 450.7328062580293 704.6030744592858 5
4588 450.71016219456493 704.6103865837571 5
4589 450.7181581227267 704.6009051686316 5
4590 450.67942882011835 704.6118448136998 5
4591 450.70412407049537 704.6074896243864 5
4592 450.7079108922567 704.639749820458 5
4593 450.7197274094942 704.603465804239 5
4594 450.69171995676294 704.5961008872731 5
4595 450.69076985607694 704.5712219726622 5
4596 450.68353967636517 704.5862094262076 5
4597 450.7142161809224 704.5804213150553 5
4598 450.7322026575153 704.5915818938356 5
4599 450.68128095832844 704.6090540361275 5
4600 450.69984287088175 704.6050823572235 5
4601 450.67612462675 704.6015846558597 5
4602 450.7104592986358 704.5886265298093 5
4603 450.6905732005656 704.5771035515384 5
4604 450.692968937847 704.5746622880073 5
4605 450.6980666805569 704.5557638395903 5
4606 450.69599625692643 704.6021299224287 5
4607 450.6784626063223 704.5756811529772 5
4608 450.7061264226606 704.5813088070106 5
4609 450.7465999288074 704.5852137963767 5
4610 450.75232816462085 704.5937567787926 5
4611 450.74037735660085 704.5712072481713 5
4612 450.73518769969786 704.5664195597979 5
4613 450.7347949194748 704.5895571670809 5
4614 450.74607507434894 704.5712819187193 5
4615 450.7180260690318 704.5664741712001 5
4616 450.7294330127161 704.592393278314 5
4617 450.71613829230864 704.6127660852883 5
4618 450.72097240369493 704.6114467586749 5
4619 450.70188841809215 704.6147510162133 5
4620 450.71085257857266 704.6088650063255 5
4621 450.7103960135303 704.594889640297 5
4622 450.73124131925476 704.5870877328781 5
4623 450.74009877970303 704.5493202575788 5
4624 450.72163455654135 704.562384863311 5
4625 450.72233898445785 704.5899727442983 5
4626 450.6850560165949 704.5920661978744 5
4627 450.72190079655843 704.5913639608419 5
4628 450.7026925087053 704.5966154737392 5
4629 450.6683437667468 704.5967718637385 5
4630 450.6640035958615 704.6148499867085 5
4631 450.6709179731313 704.5955235412875 5
4632 450.646236851639 704.5675554045703 5
4633 450.6600038583354 704.5774729401452 5
4634 450.7221059698365 704.5549430067956 5
4635 450.7027135855877 704.5644442134346 5
4636 450.6681933911969 704.5826249862981 5
4637 450.70187617107996 704.5967024644126 5
4638 450.7113715206781 704.5926212768849 5
4639 450.6991008179867 704.6042279402523 5
4640 450.7044554183745 704.5717078001941 5
4641 450.69821482322465 704.5856742467673 5
4642 450.7225615579042 704.5846084775906 5
4643 450.7142824025633 704.6042296602513 5
4644 450.7151611792587 704.5993067545255 5
4645 450.69607318852894 704.6248313225313 5
4646 450.72003574914686 704.6049968919212 5
4647 450.69377440687856 704.5928739395632 5
4648 450.73238773004306 704.5595197449367 5
4649 450.72456497825124 704.5991113734118 5
4650 450.7283179921249 704.5970332737991 5
4651 450.7130302635578 704.591296203254 5
4652 450.752466718138 704.6000331333869 5
4653 450.72617710335226 704.6031576537341 5
4654 450.7458085778928 704.6123619342126 5
4655 450.72417749638385 704.5803336474563 5
4656 450.71105853449114 704.5956460291246 5
4657 450.77219416474315 704.581566550733 5
4658 450.7622456479245 704.5700430088924 5
4659 450.6998822226889 704.6022329983402 5
4660 450.7162576564314 704.5873050285317 5
4661 450.75891163524807 704.5881986609652 5
4662 450.72599188229015 704.590855598738 5
4663 450.73579498040027 704.5554908239877 5
4664 450.7572884583147 704.5761222299229 5
4665 450.75575593393467 704.6021343735789 5
4666 450.7267571697226 704.6064711310506 5
4667 450.7167018305078 704.6072230008797 5
4668 450.729572944185 704.6121804350581 5
4669 450.72110821193866 704.5915478215846 5
4670 450.7464437542154 704.580747735173 5
4671 450.75735770354737 704.5837484388994 5
4672 450.71763941582424 704.5751482240677 5
4673 450.72126557275226 704.5754812881795 5
4674 450.7208816298731 704.5883854641812 5
4675 450.7285891070619 704.6129294503733 5
4676 450.7295566612098 704.6217654666581 5
4677 450.75853157179876 704.5810675965963 5
4678 450.7602822972457 704.5676995361492 5
4679 450.7326195535743 704.5993399846128 5
4680 450.7101651755418 704.6094298860021 5
4681 450.7525292008299 704.5976625620923 5
4682 450.7587176161934 704.6028160968178 5
4683 450.78872281799835 704.5846672235552 5
4684 450.73892552905977 704.5840140204566 5
4685 450.7399629667113 704.6052325138281 5
4686 450.7421911247707 704.584826602645 5
4687 450.7444203959394 704.5945094782447 5
4688 450.74893649716836 704.58239226607 5
4689 450.7559040916271 704.6106154759252 5
4690 450.78614756383064 704.6175799671769 5
4691 450.7276275501481 704.5993969480598 5
4692 450.7662034019761 704.6090485536911 5
4693 450.7816154646556 704.6073921134182 5
4694 450.7885906718473 704.5924270022282 5
4695 450.7653673819775 704.6066665905292 5
4696 450.80005352339185 704.6006542729718 5
4697 450.808631117277 704.6012551356607 5
4698 450.83054168805114 704.6070961550829 5
4699 450.8025553243663 704.611272441601 5
4700 450.7983278139157 704.6057437046983 5
4701 450.80566484414635 704.5944109376272 5
4702 450.78196109523185 704.5974045813091 5
4703 450.7593009059552 704.5963176466868 5
4704 450.80119366290154 704.6038404483779 5
4705 450.7937133794027 704.6033159921542 5
4706 450.7661174605719 704.6071252385221 5
4707 450.8023653425086 704.5860850797623 5
4708 450.7841264672416 704.6041435850601 5
4709 450.71954273413394 704.5932390967523 5
4710 450.7486615965699 704.6073057711682 5
4711 450.7698165953291 704.5985331630658 5
4712 450.77300600802823 704.607390840359 5
4713 450.77485522412894 704.5909001062128 5
4714 450.8005467582521 704.6121676353109 5
4715 450.7904771083738 704.6015364717733 5
4716 450.761953961797 704.5791268087917 5
4717 450.7857949249938 704.5991544165148 5
4718 450.76272093934637 704.5987172350788 5
4719 450.7815856487749 704.599590288684 5
4720 450.76166922452205 704.5941724128347 5
4721 450.76804822362317 704.6281468264784 5
4722 450.75329616321085 704.5849279207216 5
4723 450.76756517128376 704.5813366679043 5
4724 450.7537809905545 704.5870505666853 5
4725 450.75162893353604 704.5830756103377 5
4726 450.7890992027621 704.5817805873158 5
4727 450.75070748809253 704.6030172898716 5
4728 450.7787929339793 704.6030453018666 5
4729 450.7298249401051 704.5872231000247 5
4730 450.7693548367078 704.5818229546123 5
4731 450.75417754185054 704.6001379836235 5
4732 450.77849510520474 704.5756164724767 5
4733 450.76571745183946 704.6021683176233 5
4734 450.72016815295234 704.5909598699737 5
4735 450.7715009664268 704.5718448069707 5
4736 450.7528490301034 704.5589060928814 5
4737 450.7734829790857 704.601238447606 5
4738 450.78166605224027 704.5850790878119 5
4739 450.74131604916397 704.5514018402115 5
4740 450.7417198452112 704.571033536745 5
4741 450.76119231297747 704.574229186784 5
4742 450.77839818140217 704.5712820965608 5
4743 450.7849553774429 704.5896098899177 5
4744 450.76111581431024 704.5895891061476 5
4745 450.7525958953167 704.5964184332005 5
4746 450.76643107305824 704.5948436998069 5
4747 450.7604464677196 704.5923219078162 5
4748 450.74031580023484 704.5887180567474 5
4749 450.77363071669066 704.5985583957151 5
4750 450.79832341367546 704.5705825623378 5
4751 450.77588851900595 704.600781605636 5
4752 450.79123549775306 704.5921162308756 5
4753 450.7511188261309 704.5887715844539 5
4754 450.7758650084124 704.5848444951068 5
4755 450.7772059105643 704.5990028181495 5
4756 450.75485001640465 704.5931045364497 5
4757 450.7797980996512 704.6023749676042 5
4758 450.76127497438245 704.5998432225402 5
4759 450.78271043087045 704.590326844181 5
4760 450.7768332017076 704.5826950051895 5
4761 450.7449650471503 704.5856564971455 5
4762 450.7663144405197 704.5885179793329 5
4763 450.7685530316138 704.5953506191759 5
4764 450.73866172845624 704.5660359713121 5
4765 450.7534114201681 704.582630778451 5
4766 450.7721912830742 704.5873920323437 5
4767 450.7583600528308 704.595767681416 5
4768 450.7762022442842 704.5742240904992 5
4769 450.7662262019956 704.6028108013926 5
4770 450.7207933171334 704.6052525081323 5
4771 450.75677988958086 704.5798863788906 5
4772 450.73304001516215 704.5760674640134 5
4773 450.79979373365563 704.5512261044951 5
4774 450.7283334398945 704.6020934361567 5
4775 450.7396196283839 704.5877774249539 5
4776 450.7657450549369 704.5666330439042 5
4777 450.76808055692754 704.58176307658 5
4778 450.73682744223277 704.6036633724051 5
4779 450.72617874024786 704.5484080892079 5
4780 450.7613166287981 704.5852160625772 5
4781 450.7199827961986 704.5805108861626 5
4782 450.77710734281857 704.5791954407104 5
4783 450.7470851042676 704.5705186041309 5
4784 450.7275599178099 704.5885229279066 5
4785 450.72209676039944 704.5775709379187 5
4786 450.7601512411639 704.5787075777558 5
4787 450.7772750088166 704.5696050972687 5
4788 450.73940421214274 704.5784452358182 5
4789 450.7499235279044 704.5662459305366 5
4790 450.76754692113263 704.5795347494784 5
4791 450.7410759291514 704.5901633719451 5
4792 450.7682563827101 704.5992649424975 5
4793 450.7525578678314 704.5829572427529 5
4794 450.73623581802343 704.5746641975825 5
4795 450.7621079511904 704.6101050822201 5
4796 450.73789501416553 704.5949919402065 5
4797 450.7679566274532 704.5924182098441 5
4798 450.7758238039666 704.5774545233685 5
4799 450.76256081022234 704.6087541836189 5
4800 450.7895891944349 704.60689842605 5
4801 450.7560016508625 704.618531865319 5
4802 450.76821994531144 704.6122745886579 5
4803 450.7487932601181 704.6219352179439 5
4804 450.78063273343986 704.6294405213881 5
4805 450.75368157856144 704.600713698082 5
4806 450.7193401351184 704.6203772132936 5
4807 450.7111010258004 704.5929337892446 5
4808 450.7257216730322 704.5909374834906 5
4809 450.6994708349544 704.5961180316493 5
4810 450.7022671878882 704.6222359900746 5
4811 450.7158453036477 704.6305954151801 5
4812 450.7248087969437 704.617644447404 5
4813 450.73127478129624 704.617805763788 5
4814 450.71800303374437 704.6125961461946 5
4815 450.6909232336827 704.6071501089791 5
4816 450.7131297998862 704.610930465156 5
4817 450.7383077122077 704.5841816601439 5
4818 450.73994959887864 704.5851059467359 5
4819 450.7141578345653 704.5959464800217 5
4820 450.7266519523794 704.6012204276099 5
4821 450.75261580354294 704.6027781379668 5
4822 450.7841284688959 704.5953673656704 5
4823 450.7735942869162 704.5920597543961 5
4824 450.76922647263626 704.6080826962677 5
4825 450.7530042923804 704.6075020689174 5
4826 450.75836699239414 704.6059702720183 5
4827 450.7302256820472 704.6095837375397 5
4828 450.7249885168537 704.6098550147041 5
4829 450.7461041623949 704.5959556304606 5
4830 450.76273513301106 704.6025881369444 5
4831 450.7633292621839 704.604965926793 5
4832 450.76462005387873 704.6078702109987 5
4833 450.77977511977974 704.5835131024993 5
4834 450.7712368822451 704.5972302470707 5
4835 450.7727422454021 704.6147387268236 5
4836 450.7435932025556 704.610715155603 5
4837 450.7384631074716 704.6221669261148 5
4838 450.78400288213743 704.5937196769897 5
4839 450.7492596757921 704.5748758997738 5
4840 450.7932796714786 704.5803076109138 5
4841 450.7856103035155 704.5800621985427 5
4842 450.77985111382293 704.5777360893693 5
4843 450.7824596674625 704.5588154577376 5
4844 450.7513837015139 704.616973447134 5
4845 450.7523544595865 704.5899576989007 5
4846 450.7320315256284 704.594050212221 5
4847 450.72020109764117 704.5806448562962 5
4848 450.7408645398595 704.5849388487734 5
4849 450.7540398525957 704.5748461313242 5
4850 450.74516199405457 704.5931906202552 5
4851 450.77502785408154 704.5937314084563 5
4852 450.7210787020557 704.6060148853286 5
4853 450.74401904833894 704.5936681910378 5
4854 450.7849706271774 704.5982341612897 5
4855 450.76140918276786 704.5772002331704 5
4856 450.73489692599526 704.6078294787885 5
4857 450.77931280235373 704.5859171186231 5
4858 450.7768310052415 704.5926700185892 5
4859 450.72898898527797 704.5981985377766 5
4860 450.7347199122546 704.6084627035566 5
4861 450.7632054734588 704.5874756862235 5
4862 450.79866622373044 704.5953752487635 5
4863 450.73404043588175 704.5881418160915 5
4864 450.77577531399976 704.611261137863 5
4865 450.75071381698143 704.6167808317259 5
4866 450.7625192861054 704.5858149057741 5
4867 450.7771150486648 704.5823926877963 5
4868 450.78063890767237 704.5734763821897 5
4869 450.749452496247 704.599508297403 5
4870 450.76085799569614 704.5756787400354 5
4871 450.75429581823664 704.5956485497853 5
4872 450.7348499195449 704.6089016089769 5
4873 450.7602179442347 704.5806328257277 5
4874 450.7623874248114 704.5685834728995 5
4875 450.7570475214639 704.5604041641228 5
4876 450.75828493735185 704.5831492096459 5
4877 450.7616143067892 704.5898158119153 5
4878 450.78093471897336 704.585985467245 5
4879 450.74655843135406 704.609390732253 5
4880 450.74757040177417 704.5908231091294 5
4881 450.7400265002353 704.6154500086683 5
4882 450.76589251902857 704.6158329130147 5
4883 450.7608542318302 704.6083164385096 5
4884 450.75174401542137 704.6051972926134 5
4885 450.7315688501083 704.6156340044313 5
4886 450.7335023705715 704.6129735977486 5
4887 450.73976376894154 704.6251131036389 5
4888 450.72452793415994 704.6077486887746 5
4889 450.7547198620921 704.5889592651891 5
4890 450.77181402050735 704.5987758526828 5
4891 450.7561626899035 704.6110368499474 5
4892 450.74804578075396 704.6141258455772 5
4893 450.76745230519276 704.6050856463387 5
4894 450.7518286810069 704.6150628029983 5
4895 450.7431885036705 704.6146398031201 5
4896 450.76039031306675 704.6033889039358 5
4897 450.7286522444281 704.5747672419498 5
4898 450.70011468530424 704.6053373349072 5
4899 450.77726524031493 704.6325417523057 5
4900 450.7483138783628 704.5679397680832 5
4901 450.7641514386421 704.5836299777517 5
4902 450.7121894759054 704.5826171821029 5
4903 450.7300071799142 704.6054574826921 5
4904 450.7801802495859 704.612235996983 5
4905 450.7440643292319 704.5899210568232 5
4906 450.7370808757558 704.5871010707998 5
4907 450.7813120638281 704.5941272514717 5
4908 450.7993546553979 704.5944000584223 5
4909 450.76273835670753 704.5885087859951 5
4910 450.79132813133447 704.6082903529887 5
4911 450.7670403235429 704.6054126867499 5
4912 450.7369328116783 704.6142023032154 5
4913 450.7641082648562 704.5626059066933 5
4914 450.7775637271233 704.6121673003802 5
4915 450.7690733209559 704.6306430418776 5
4916 450.72903349810196 704.6028098242128 5
4917 450.7617207129791 704.5997199692456 5
4918 450.73028976341897 704.6133585296085 5
4919 450.7234954327471 704.6119060984247 5
4920 450.75036391191276 704.5717695411654 5
4921 450.7404682073366 704.5927739880086 5
4922 450.78327722980583 704.6154561093028 5
4923 450.7460640904199 704.614528831514 5
4924 450.7441111357441 704.5791661072201 5
4925 450.7652687217144 704.6037449081233 5
4926 450.74034958871 704.5748995781689 5
4927 450.76957597488564 704.6014796310288 5
4928 450.77450038134486 704.582258964448 5
4929 450.7844279033745 704.5673074573295 5
4930 450.74830653748035 704.5827103518693 5
4931 450.73829828705584 704.5845695265039 5
4932 450.77070955199474 704.5742242198871 5
4933 450.7637008339598 704.5884691836545 5
4934 450.75100310513346 704.5989112555119 5
4935 450.7794699805847 704.5803512008204 5
4936 450.7513708893696 704.5716893946519 5
4937 450.76929288521666 704.5900424505855 5
4938 450.7453617085686 704.5932428710385 5
4939 450.74794271777563 704.6077673754118 5
4940 450.77810869822827 704.5938603856074 5
4941 450.8030831265742 704.5787648668899 5
4942 450.8096758235032 704.607314447542 5
4943 450.7919697884137 704.610545005597 5
4944 450.7890436798186 704.6041133606875 5
4945 450.76697300069173 704.6119269938905 5
4946 450.7961331452622 704.5961723828173 5
4947 450.74741081488446 704.5944486727007 5
4948 450.7817335492515 704.5969132180203 5
4949 450.8055537002615 704.615814876658 5
4950 450.795124001042 704.571115923814 5
4951 450.7858563836174 704.6001902161893 5
4952 450.7757976627242 704.5798525164367 5
4953 450.77357874231996 704.6089543127873 5
4954 450.7828138107671 704.5686413913114 5
4955 450.7752016404648 704.5754349934032 5
4956 450.7720232695288 704.5927813100466 5
4957 450.80373549820354 704.5869367906964 5
4958 450.7808584463967 704.6053718403838 5
4959 450.7553146683328 704.5939976626589 5
4960 450.75973314904707 704.5704761674888 5
4961 450.7765902824601 704.5907446273064 5
4962 450.7856697123069 704.6033387365511 5
4963 450.78340342003133 704.6037838087257 5
4964 450.77556301208136 704.5936713371402 5
4965 450.77914551791883 704.5821531071026 5
4966 450.7536776137207 704.589663830975 5
4967 450.7797979554196 704.5982900011686 5
4968 450.79218861245124 704.6018660338622 5
4969 450.7838539567877 704.5885210313651 5
4970 450.78572917665866 704.6179056754596 5
4971 450.7924961950984 704.6121894160856 5
4972 450.79175083895086 704.6029232463912 5
4973 450.8160515561423 704.5970291742237 5
4974 450.76686521160144 704.593377053842 5
4975 450.7935286364756 704.5919940271369 5
4976 450.80397620992676 704.6101945095525 5
4977 450.7696443911937 704.5964389776706 5
4978 450.8082633184684 704.6067748476913 5
4979 450.7769457359062 704.622845444492 5
4980 450.77740379597503 704.604462690202 5
4981 450.77993350865876 704.5856766251001 5
4982 450.8285670589885 704.6121475316863 5
4983 450.816271498002 704.6248935805758 5
4984 450.7689446142488 704.6003516292068 5
4985 450.80158912596187 704.6074051184653 5
4986 450.79013331871283 704.6062960450652 5
4987 450.79667782822213 704.5733417087342 5
4988 450.78200077333287 704.5847710572882 5
4989 450.7650234968252 704.595122155564 5
4990 450.76839451460523 704.5662390866607 5
4991 450.80276748578393 704.5792078328803 5
4992 450.77021824975935 704.6037990657451 5
4993 450.7641491013329 704.6089680354493 5
4994 450.80465158984197 704.6060446605815 5
4995 450.7613409153503 704.6105598265993 5
4996 450.76466644570803 704.6110691485314 5
4997 450.79736061537915 704.5735172071254 5
4998 450.8026294327235 704.6117381475459 5
4999 450.7805380909742 704.6365052008614 5
5000 450.7821697477291 704.6077047883293 5
5001 450.7815310167585 704.6111667695184 5
5002 450.8032145239177 704.6297159581263 5
5003 450.80449596217886 704.6104999879202 5
5004 450.7964658685483 704.6271117101403 5
5005 450.77831525581337 704.621001343872 5
5006 450.78028183187575 704.5953011248746 5
5007 450.76957479127856 704.6216807247735 5
5008 450.792914956535 704.5977496367298 5
5009 450.78848908972424 704.5848531091873 5
5010 450.8029548730176 704.6030500685051 5
5011 450.7933521939778 704.6243317544207 5
5012 450.7940754093474 704.5964813747496 5
5013 450.8038815860876 704.5922068221429 5
5014 450.81245647494666 704.6069911158871 5
5015 450.80768066673136 704.6020651457645 5
5016 450.82540946671054 704.5872498857487 5
5017 450.80730547283565 704.6133081471685 5
5018 450.8059034086097 704.5923907263808 5
5019 450.80679197920915 704.621034674219 5
5020 450.7700573052392 704.6019715768529 5
5021 450.7841665554857 704.6017788959409 5
5022 450.7796299033635 704.5900858218902 5
5023 450.7990785229621 704.5980290453128 5
5024 450.78084969413675 704.5917573897133 5
5025 450.78961937187574 704.59390350732 5
5026 450.7607909627602 704.5946858466284 5
5027 450.7293605927761 704.6162941085386 5
5028 450.76198748710004 704.5723672075989 5
5029 450.74865228939564 704.5869479460256 5
5030 450.77943157763707 704.5767317380155 5
5031 450.75889905062076 704.5727238144746 5
5032 450.76535719664327 704.6017677275817 5
5033 450.755418915276 704.5983727359196 5
5034 450.79299237920605 704.5908130839101 5
5035 450.7900060903658 704.5938309669724 5
5036 450.8023975157964 704.6110506640771 5
5037 450.83376137423363 704.5991803526971 5
5038 450.7991695690514 704.6097792918815 5
5039 450.7750021097764 704.6155691420956 5
5040 450.7873029669552 704.6214161318873 5
5041 450.7524438749734 704.60479590384 5
5042 450.7762795440268 704.6089862456712 5
5043 450.76795207754145 704.6029497370333 5
5044 450.75847914932024 704.6250818328004 5
5045 450.77910253685565 704.6032002132805 5
5046 450.77889107831896 704.629952036698 5
5047 450.7674461308563 704.607271622058 5
5048 450.7630086423623 704.6094349519905 5
5049 450.811581489827 704.5962721150582 5
5050 450.79805540458204 704.6022361518599 5
5051 450.77342540869216 704.6210466473744 5
5052 450.7740997845421 704.6025548514905 5
5053 450.7822123166414 704.6203502781993 5
5054 450.7544059241038 704.6189099853947 5
5055 450.792714111068 704.5976395345672 5
5056 450.77304407453516 704.6047895857681 5
5057 450.77295976600135 704.6030721354056 5
5058 450.77715659499717 704.6049450243643 5
5059 450.77429748185 704.5976982535411 5
5060 450.7567234192598 704.6123424296994 5
5061 450.7642160632069 704.5996662626176 5
5062 450.8145319418788 704.6207577906675 5
5063 450.7754799408605 704.6118822151834 5
5064 450.75654271884355 704.5987319617809 5
5065 450.78698155328397 704.5964880363553 5
5066 450.77203427304767 704.5944902726288 5
5067 450.7750701218952 704.6034183117144 5
5068 450.7425803282084 704.6033544494035 5
5069 450.76400038602486 704.5803484128536 5
5070 450.77786363198777 704.5854713142787 5
5071 450.73206695214105 704.5977841891801 5
5072 450.75300949642974 704.604771635579 5
5073 450.7849195749853 704.5956937269816 5
5074 450.76116577600857 704.5763454489638 5
5075 450.7606386094794 704.6037383117406 5
5076 450.7410508417153 704.6021542287126 5
5077 450.7404332971849 704.576849655995 5
5078 450.7950746121966 704.57369573847 5
5079 450.72410623830893 704.5591364246992 5
5080 450.7334447375502 704.5772916053085 5
5081 450.7317653864129 704.5753263204133 5
5082 450.757959095336 704.5903989255046 5
5083 450.77909633505516 704.5770791973513 5
5084 450.7602846110516 704.5721682273312 5
5085 450.7583693411496 704.583032043442 5
5086 450.75896910153074 704.5790292960429 5
5087 450.79008114900336 704.5679407081514 5
5088 450.7517596084471 704.5607969983677 5
5089 450.7495390300656 704.5976483185938 5
5090 450.7401988774842 704.5550939249183 5
5091 450.75696890193893 704.586485868042 5
5092 450.7375305864922 704.5886044557684 5
5093 450.7946472121719 704.5812405997323 5
5094 450.7686398437091 704.5698535466769 5
5095 450.74592371268557 704.5826038746801 5
5096 450.7822392935403 704.5685985923316 5
5097 450.77369378386925 704.5720522781959 5
5098 450.7418684063967 704.5641187047498 5
5099 450.78086116864813 704.5729866757625 5
5100 450.7861832930163 704.5754474179332 5
5101 450.7652272409471 704.5592242667881 5
5102 450.77679167535155 704.5826946078981 5
5103 450.78180754939086 704.5561221654419 5
5104 450.76072285071535 704.5481217907325 5
5105 450.7651544864252 704.544745051897 5
5106 450.7806651716623 704.5623997978586 5
5107 450.7692222581202 704.5665260744681 5
5108 450.7700207564897 704.5797577944613 5
5109 450.7683759969747 704.5825858879333 5
5110 450.802265660756 704.5885847567386 5
5111 450.75782257361703 704.5828681677916 5
5112 450.80535115575856 704.5770531003682 5
5113 450.7560765680066 704.5823964259008 5
5114 450.82189752950984 704.5954116284504 5
5115 450.7992921702588 704.5967422899408 5
5116 450.80644239533166 704.6044004686723 5
5117 450.8026655492192 704.5803832699092 5
5118 450.79726231765784 704.5814725084158 5
5119 450.7844351182532 704.5781927847167 5
5120 450.76489580650997 704.5538634944835 5
5121 450.78957320350105 704.5731255403731 5
5122 450.77829737961844 704.576361617264 5
5123 450.7831535362921 704.5823088390711 5
5124 450.7530677614076 704.57324940206 5
5125 450.80957078373814 704.5727830444748 5
5126 450.8179596503857 704.5856896662577 5
5127 450.7885382710942 704.5961274992371 5
5128 450.7869288110158 704.5771799405211 5
5129 450.7744440368365 704.5992827505945 5
5130 450.7971314416198 704.585686545195 5
5131 450.79814266104984 704.590655243685 5
5132 450.80561236089943 704.5407020991901 5
5133 450.8400603181937 704.5778411874763 5
5134 450.8019617069342 704.5714981399897 5
5135 450.7613969641748 704.5565305071656 5
5136 450.8079059219642 704.5830861957128 5
5137 450.7995048094637 704.5883954990966 5
5138 450.8186651212233 704.580934536954 5
5139 450.8071907975348 704.5676692843571 5
5140 450.8060037658961 704.5881298245791 5
5141 450.78561120487393 704.6064427272368 5
5142 450.75090263790173 704.5803803515323 5
5143 450.76631337327086 704.5955941626474 5
5144 450.81398322258855 704.602658751761 5
5145 450.81406657164206 704.6154291491112 5
5146 450.8125585724779 704.5667466629518 5
5147 450.81976472885617 704.5920840402626 5
5148 450.813512649685 704.5773847724993 5
5149 450.80694643070893 704.6096611205262 5
5150 450.80748448336504 704.6159818340602 5
5151 450.81320469640417 704.5827836493028 5
5152 450.82164183678174 704.5915468663419 5
5153 450.7736611203084 704.592301327377 5
5154 450.79585227764204 704.5860498330292 5
5155 450.79822764025056 704.5998869114363 5
5156 450.78678400238425 704.5859865797114 5
5157 450.77702012112337 704.5809885385363 5
5158 450.8237033705981 704.6081056447213 5
5159 450.786819631591 704.6290688814818 5
5160 450.8152572770585 704.5915905312186 5
5161 450.79233625992725 704.5940388900527 5
5162 450.7812622461337 704.6319352620388 5
5163 450.7873206232386 704.602088612988 5
5164 450.7576107389126 704.5897489685597 5
5165 450.82554199438084 704.6103474297558 5
5166 450.8089076946747 704.6152388151078 5
5167 450.8113258420649 704.6078980979623 5
5168 450.7963323029347 704.6112560889627 5
5169 450.76877902229774 704.613936137674 5
5170 450.81864598924795 704.618108388171 5
5171 450.78891882534384 704.6157539894873 5
5172 450.77719421607827 704.6537256727978 5
5173 450.76783026734597 704.6422004179506 5
5174 450.7845765121881 704.6401708329539 5
5175 450.7726599376284 704.6165039743898 5
5176 450.784014157652 704.6188168663916 5
5177 450.7616020851189 704.6210578859537 5
5178 450.7859749882452 704.6315010524123 5
5179 450.75442708250205 704.6346703270394 5
5180 450.78431421890366 704.6060688225158 5
5181 450.77652700958845 704.6240472261574 5
5182 450.7699512207475 704.6303862139259 5
5183 450.77649855077664 704.6371757350731 5
5184 450.80061889532806 704.6132668813906 5
5185 450.7652827167906 704.6055518352601 5
5186 450.775031173612 704.6138176162938 5
5187 450.79954287098695 704.6280321456692 5
5188 450.778054192842 704.622230445676 5
5189 450.7871331584267 704.6510771865841 5
5190 450.78433826138075 704.6242665884532 5
5191 450.83283815661815 704.6191378460102 5
5192 450.8004798656837 704.6436488233558 5
5193 450.8045713781286 704.6502498494598 5
5194 450.78086827601766 704.6405155029428 5
5195 450.79821789841645 704.628720656206 5
5196 450.8004815232731 704.6337996649453 5
5197 450.8049908317946 704.6283270345256 5
5198 450.8435971140119 704.6507666306024 5
5199 450.8235471993454 704.6635860270931 5
5200 450.8112184959111 704.6385176026427 5
5201 450.808347270451 704.6227516581912 5
5202 450.78698993536767 704.636073185633 5
5203 450.78068388449054 704.621262685914 5
5204 450.79067064395855 704.6418680050383 5
5205 450.7715003158761 704.6292080124053 5
5206 450.81368902026895 704.6265752645526 5
5207 450.80279494039763 704.6156782436083 5
5208 450.7859307370434 704.597664804096 5
5209 450.7985974888981 704.6428267467493 5
5210 450.7948942955681 704.6268405800398 5
5211 450.8009314886507 704.6195996035018 5
5212 450.7941343067531 704.6136225366511 5
5213 450.79693669557656 704.6018756252244 5
5214 450.83507027295246 704.6284552608827 5
5215 450.82058623352697 704.6277769182725 5
5216 450.8200373136704 704.6215304972396 5
5217 450.8198388616606 704.631417840507 5
5218 450.7865385841227 704.6313836229426 5
5219 450.8047747492848 704.6435644000126 5
5220 450.7765161549983 704.6208154172992 5
5221 450.78377370788314 704.6033712524204 5
5222 450.8099439278144 704.6243649371138 5
5223 450.8224915511013 704.632112289425 5
5224 450.7751671403187 704.6290994950194 5
5225 450.8068154402507 704.6563161649896 5
5226 450.8262776462062 704.6288225854461 5
5227 450.8146574771033 704.6300559793382 5
5228 450.8050792880588 704.6149098895404 5
5229 450.79219778506683 704.6165257809691 5
5230 450.8201094668816 704.624529357085 5
5231 450.8112112855727 704.6163454517152 5
5232 450.7739182402063 704.6239563203033 5
5233 450.8122175968099 704.6225945826429 5
5234 450.78197909317464 704.6326297961671 5
5235 450.7940132938685 704.609023755454 5
5236 450.7711620047297 704.6452408520172 5
5237 450.8021056032291 704.6537415999187 5
5238 450.8151232885804 704.6080662474297 5
5239 450.7679012361421 704.6209355508958 5
5240 450.8095656146243 704.6232400386891 5
5241 450.7873163280384 704.6082816217056 5
5242 450.81157186100916 704.6172792284566 5
5243 450.7547272599805 704.627011646178 5
5244 450.7861031573609 704.6128078761946 5
5245 450.787099257616 704.6246396025086 5
5246 450.75055429839847 704.6446595078515 5
5247 450.7276825527925 704.6131385166325 5
5248 450.7736735241942 704.6313813694089 5
5249 450.7905659694234 704.5980291461264 5
5250 450.7903520989689 704.6193032591084 5
5251 450.7947722312568 704.6072734615553 5
5252 450.7742982792904 704.622633243074 5
5253 450.7885272405685 704.6234012223441 5
5254 450.7728573472149 704.606003202565 5
5255 450.7671476980603 704.6225683824949 5
5256 450.78153646877564 704.6048886032942 5
5257 450.81337855557445 704.6140019849039 5
5258 450.8042905118308 704.619921623033 5
5259 450.76302888866525 704.636815910951 5
5260 450.80199296443936 704.6085525041885 5
5261 450.7984284078591 704.5943489018425 5
5262 450.7770449616009 704.6161453251159 5
5263 450.75401615024333 704.5928550176582 5
5264 450.77606630227586 704.6012574439436 5
5265 450.79740493311397 704.6306753468004 5
5266 450.75400272812516 704.5883882993743 5
5267 450.7849649408311 704.5948681662493 5
5268 450.8015167621534 704.6234165149568 5
5269 450.80345124054395 704.6133811880936 5
5270 450.81770793645956 704.6106261842714 5
5271 450.7736545628961 704.6114585856044 5
5272 450.7386850824116 704.6069282957382 5
5273 450.7635857662045 704.5708906284123 5
5274 450.79367862314035 704.5997335200428 5
5275 450.8072746405983 704.6061108056398 5
5276 450.7993390340694 704.6084949460952 5
5277 450.8239202109075 704.6050319219896 5
5278 450.8106460991534 704.6185355137154 5
5279 450.7431107759584 704.5769618055444 5
5280 450.79056819488267 704.5641742140695 5
5281 450.7756170797496 704.5901140007124 5
5282 450.7930524764476 704.6186839038985 5
5283 450.78998821487005 704.5884464712219 5
5284 450.77317823180977 704.593270274657 5
5285 450.74583553934235 704.5999078846448 5
5286 450.7496891209896 704.5918089648482 5
5287 450.72831578657326 704.5737677815936 5
5288 450.74835843471556 704.5747187676866 5
5289 450.7883934091539 704.602244268625 5
5290 450.77555052318235 704.6046041568192 5
5291 450.7499709760655 704.5793314633181 5
5292 450.78313183646327 704.5819198816642 5
5293 450.7897237670839 704.5845383254511 5
5294 450.7921831723246 704.5838788348769 5
5295 450.7631819275735 704.5852721377091 5
5296 450.78240467662465 704.5544901319505 5
5297 450.77153806746657 704.586580450704 5
5298 450.8115381182864 704.6003154608076 5
5299 450.7865683085947 704.6238455492866 5
5300 450.81412526522354 704.5875544522762 5
5301 450.8147962156767 704.593781189391 5
5302 450.81802065206267 704.5736846145971 5
5303 450.7863017802367 704.5827864966295 5
5304 450.79836241516693 704.5647833273355 5
5305 450.76325302357014 704.5921460494354 5
5306 450.77986746373074 704.5880918675356 5
5307 450.7857306019604 704.5651250465286 5
5308 450.7852165539149 704.5864758783944 5
5309 450.75671516827566 704.5885904933464 5
5310 450.78085694072934 704.5937664968329 5
5311 450.7920551369243 704.5779367465112 5
5312 450.8002059882088 704.6134735014768 5
5313 450.82653015260126 704.5782011027795 5
5314 450.79419450736304 704.6128850714276 5
5315 450.77078839520266 704.5843808786738 5
5316 450.79152780619563 704.6047073937223 5
5317 450.79186599381137 704.5978628367104 5
5318 450.78489155385904 704.5880064887583 5
5319 450.7952107628981 704.5868381023189 5
5320 450.7813485915313 704.5868155159102 5
5321 450.79343824575506 704.566675274387 5
5322 450.7999162037772 704.6056086335502 5
5323 450.7891342668296 704.5742213707548 5
5324 450.73683698531977 704.5907361216991 5
5325 450.7841319358242 704.5653217247235 5
5326 450.76753356717956 704.5648069630279 5
5327 450.758339350042 704.5824847589149 5
5328 450.7615461831351 704.6030596003556 5
5329 450.7627785387204 704.6019929633675 5
5330 450.74587449341436 704.5754787234042 5
5331 450.7784559340243 704.5762154252293 5
5332 450.7963816116584 704.5860595815116 5
5333 450.75891270424677 704.586247920455 5
5334 450.7711262616025 704.5642047082881 5
5335 450.76367494658325 704.5695593021395 5
5336 450.80700452538133 704.5852405097551 5
5337 450.7959476199236 704.5959297890495 5
5338 450.7918875353501 704.6114401241757 5
5339 450.78026394069417 704.5800512319801 5
5340 450.78514985053954 704.5961167548588 5
5341 450.74466033545707 704.5728882083858 5
5342 450.752730741592 704.5958754808332 5
5343 450.74528289951445 704.5780051668602 5
5344 450.7717643184355 704.6027707870542 5
5345 450.7801147904209 704.5946610194128 5
5346 450.7976463986351 704.5870037318409 5
5347 450.7725927728989 704.5807549877596 5
5348 450.79377069902665 704.5868436354443 5
5349 450.7532901644197 704.6014410439473 5
5350 450.77104513567974 704.594526976864 5
5351 450.78123484419837 704.5827721476782 5
5352 450.7635160649597 704.5702538321531 5
5353 450.765390578593 704.5825908212043 5
5354 450.7739117792921 704.5910704350869 5
5355 450.81794507784696 704.5858396614046 5
5356 450.8001138656123 704.5659847465175 5
5357 450.798914710304 704.5952855376869 5
5358 450.7800420836889 704.5610963862155 5
5359 450.8025654978124 704.5657430882949 5
5360 450.76711783862095 704.5852078044942 5
5361 450.80287156218986 704.5782034419401 5
5362 450.77847549353106 704.5767477170109 5
5363 450.8024115584964 704.6065891668794 5
5364 450.7932938135996 704.5806268252509 5
5365 450.78521630109105 704.5609381529923 5
5366 450.7717377637062 704.6010746914993 5
5367 450.7871223034243 704.5898980071548 5
5368 450.796191816349 704.5823246011188 5
5369 450.75850564739426 704.5652219532438 5
5370 450.77582041277435 704.5845875433 5
5371 450.78426541443616 704.6107216292586 5
5372 450.8007484340139 704.6004823827346 5
5373 450.8023121387283 704.5744453498806 5
5374 450.78562609904117 704.5818856399583 5
5375 450.79515539664453 704.5791147061843 5
5376 450.80764250909294 704.558387912178 5
5377 450.7689608254902 704.5673159624641 5
5378 450.77042474972274 704.5854430299623 5
5379 450.78760700268214 704.5550104128031 5
5380 450.77482780867575 704.5569041007163 5
5381 450.786667764387 704.5681253681057 5
5382 450.78447107802134 704.5758714266559 5
5383 450.80970936737185 704.5770125610252 5
5384 450.8501076481052 704.5852169631019 5
5385 450.7985954806139 704.5641761721283 5
5386 450.8271257977715 704.5864482889348 5
5387 450.7973565151024 704.5754852407667 5
5388 450.72686887186615 704.5986000296755 5
5389 450.71883179387675 704.5813600221829 5
5390 450.76437869042064 704.5647003023355 5
5391 450.78118909953116 704.5905573181069 5
5392 450.79825079971266 704.5607702928072 5
5393 450.80235688023157 704.5809140264414 5
5394 450.76975085958367 704.5807440636976 5
5395 450.79382377315176 704.585388211626 5
5396 450.7821278492215 704.5744795339704 5
5397 450.76160174809434 704.5626640806289 5
5398 450.7618697926697 704.5760308895912 5
5399 450.7700158300341 704.5403419413751 5
5400 450.81464380656496 704.5433509778709 5
5401 450.7510323416251 704.56073292446 5
5402 450.75587928400023 704.5640952837541 5
5403 450.77829639986464 704.5765483646486 5
5404 450.8127513118462 704.5654649357167 5
5405 450.82529088722043 704.5830817199976 5
5406 450.7901220293492 704.541895858685 5
5407 450.76153747292705 704.5558910990442 5
5408 450.7806393898317 704.5712017710954 5
5409 450.7817673287238 704.5900587199774 5
5410 450.78727238402524 704.5595887132606 5
5411 450.7590611193702 704.5960672492635 5
5412 450.7636965750087 704.5574740649538 5
5413 450.79408321043366 704.5552276119379 5
5414 450.7815181581063 704.5494699186372 5
5415 450.7859949382044 704.5872208992705 5
5416 450.80162457798696 704.5533211167597 5
5417 450.76046330174455 704.5667757501383 5
5418 450.77580341082546 704.5626996716176 5
5419 450.7633116502728 704.5544570405424 5
5420 450.74609915794963 704.5926881832011 5
5421 450.7903913076832 704.5844071613471 5
5422 450.7761223129148 704.5463048963136 5
5423 450.76526814510737 704.555880806288 5
5424 450.7822712671345 704.5463122976507 5
5425 450.75589777952354 704.5684685413249 5
5426 450.7403280741583 704.568514412979 5
5427 450.7495770235119 704.568966063102 5
5428 450.771617223536 704.5429287959433 5
5429 450.77971507223714 704.5774059269504 5
5430 450.7267834984548 704.5522648800909 5
5431 450.7392900810436 704.5540354839544 5
5432 450.77452633787107 704.5541451197147 5
5433 450.7886434327545 704.5633027382825 5
5434 450.7935145272369 704.57324833446 5
5435 450.77824519422 704.5321338904146 5
5436 450.7633480129919 704.5615459583523 5
5437 450.7635593719735 704.5826366505936 5
5438 450.74579652742005 704.56492867038 5
5439 450.78725936813976 704.5696435269895 5
5440 450.73877673225525 704.554691612177 5
5441 450.7542093074604 704.5549693961909 5
5442 450.7435961155895 704.5630006187081 5
5443 450.7462558877063 704.5180843414923 5
5444 450.75146468784743 704.5668877322696 5
5445 450.7781264290991 704.5438696245886 5
5446 450.75493965961175 704.5554386312823 5
5447 450.7692849462946 704.538350155499 5
5448 450.7693879017179 704.5684687084565 5
5449 450.73980120485396 704.5446636283987 5
5450 450.7303524552512 704.5521366303298 5
5451 450.7612899398546 704.5511612227076 5
5452 450.75917915161847 704.5589463167872 5
5453 450.74238696069864 704.5894812635165 5
5454 450.7781038210774 704.5638455922358 5
5455 450.74851783850596 704.5857243230907 5
5456 450.737708009663 704.5692604343202 5
5457 450.73296197884446 704.5756543918542 5
5458 450.73015910334317 704.5740244523138 5
5459 450.7492976574925 704.5591683547643 5
5460 450.7546890462642 704.5330069427264 5
5461 450.79530209001706 704.5307409530234 5
5462 450.7755551755028 704.5473675376586 5
5463 450.77674505160303 704.5595005780406 5
5464 450.7928095868813 704.5652756089673 5
5465 450.78198527648857 704.5403464340786 5
5466 450.8058827008078 704.5657279517948 5
5467 450.83878262496256 704.5440614757723 5
5468 450.7889277323584 704.549706261385 5
5469 450.8393391882269 704.5180726323285 5
5470 450.80362907082775 704.5515467073085 5
5471 450.83501162975944 704.5405728851362 5
5472 450.81260503297443 704.5455859724368 5
5473 450.7815935145219 704.5442702062893 5
5474 450.7890506373109 704.532641018626 5
5475 450.7865864330515 704.5636091125191 5
5476 450.7912693794542 704.5310362530782 5
5477 450.75353768018806 704.5493620060857 5
5478 450.7431274635625 704.5446598805153 5
5479 450.7629508263428 704.560403704396 5
5480 450.73534335393424 704.5750552532293 5
5481 450.7640133237432 704.5479360831064 5
5482 450.7446110452823 704.5522526226545 5
5483 450.73314066670935 704.5607543285015 5
5484 450.77081331971567 704.5357748682893 5
5485 450.776753922864 704.5464516508159 5
5486 450.76000430272177 704.5598347248631 5
5487 450.7647459984478 704.5717000801719 5
5488 450.76608448975304 704.5756759765084 5
5489 450.780803515916 704.5719373586167 5
5490 450.767455981334 704.5450759185275 5
5491 450.799401606585 704.5409360645656 5
5492 450.77831012907956 704.5318176837884 5
5493 450.755790597523 704.5659738306778 5
5494 450.78117601817024 704.5469261824601 5
5495 450.7785143541391 704.5566477637868 5
5496 450.7544969657731 704.5763595852865 5
5497 450.75562627642114 704.5659234711137 5
5498 450.7648491699977 704.53401501076 5
5499 450.76310882682355 704.5746441124279 5
5500 450.73765385219053 704.5539685131461 5
5501 450.73353995844803 704.5590860841326 5
5502 450.79077723051915 704.5607443337177 5
5503 450.761568585612 704.5391989506782 5
5504 450.76226615342387 704.5561136909588 5
5505 450.7583539550858 704.5523873028909 5
5506 450.7982170906656 704.5529809874478 5
5507 450.75813702549 704.5507983077963 5
5508 450.7961409164979 704.5595614757484 5
5509 450.80397333236436 704.553079670877 5
5510 450.82466427203667 704.5562896584523 5
5511 450.779515145868 704.5316868909575 5
5512 450.7530997729069 704.5283374961809 5
5513 450.7813616085533 704.5494919559695 5
5514 450.7649597461763 704.5649169115338 5
5515 450.72332732292494 704.5824941321898 5
5516 450.7506429624495 704.5844076582855 5
5517 450.7984467855299 704.5353293723499 5
5518 450.76320132594 704.5309890475565 5
5519 450.77818225912637 704.5479093484923 5
5520 450.7739470755911 704.5622507100793 5
5521 450.74071711553034 704.5505413701626 5
5522 450.75173224952977 704.5396560677793 5
5523 450.7676218251743 704.5440076916914 5
5524 450.77424933479267 704.5126798627539 5
5525 450.75971718956 704.542869925582 5
5526 450.79780160233844 704.5374683510491 5
5527 450.79039461767695 704.5599686562407 5
5528 450.7630058760347 704.5478171954079 5
5529 450.7314561402498 704.5364488003621 5
5530 450.71200115759734 704.5226287019535 5
5531 450.7186749722343 704.5373560609719 5
5532 450.7246122107369 704.557465405804 5
5533 450.7349087331556 704.5240721760708 5
5534 450.7225956129147 704.5398561725675 5
5535 450.67732652891357 704.5385032775708 5
5536 450.73622737365616 704.5307587062617 5
5537 450.7139453691794 704.5369705302776 5
5538 450.72213062736984 704.55876126909 5
5539 450.7543663213353 704.5579509657433 5
5540 450.68802527622256 704.5396200255382 5
5541 450.74147368660465 704.5356032261692 5
5542 450.7431055780543 704.5315741175466 5
5543 450.76641878414296 704.5586560564516 5
5544 450.7511311592917 704.539813357933 5
5545 450.74027364723634 704.5336673474999 5
5546 450.7399349685892 704.5420677463144 5
5547 450.7445308715773 704.5609195807741 5
5548 450.77241788744715 704.5285929472099 5
5549 450.7394975272562 704.5603064112985 5
5550 450.77635177543084 704.536554363978 5
5551 450.76514484841914 704.5467904898546 5
5552 450.7943963529219 704.537126401293 5
5553 450.7710244373582 704.5525174349915 5
5554 450.78713033492386 704.5549981272352 5
5555 450.75539096277214 704.5588382711169 5
5556 450.7685406070332 704.5557467940483 5
5557 450.78065153263253 704.5527129082466 5
5558 450.82246893557107 704.5629646452795 5
5559 450.8123782784464 704.5558521031268 5
5560 450.75788854308746 704.5497922679467 5
5561 450.80948899251337 704.559945728797 5
5562 450.76865679244395 704.547986888703 5
5563 450.768729726619 704.5195371643943 5
5564 450.76635559221245 704.5287648409499 5
5565 450.7715512888485 704.5588515236436 5
5566 450.7336187338375 704.5245484729921 5
5567 450.77301068475845 704.5376387495121 5
5568 450.77787345249004 704.528648449717 5
5569 450.7662362929685 704.5440960346175 5
5570 450.769762007163 704.5317228631202 5
5571 450.738048801685 704.5550559026216 5
5572 450.7284011752456 704.5608015419059 5
5573 450.7578927513624 704.542398845846 5
5574 450.7627345529845 704.5718223649526 5
5575 450.7381807999551 704.5306444493771 5
5576 450.7477899990711 704.5673350439239 5
5577 450.782427954665 704.5509267947006 5
5578 450.7881764905362 704.536865994415 5
5579 450.8087209284016 704.5463794542334 5
5580 450.7313427831856 704.5591731210575 5
5581 450.7582502685082 704.5436195536797 5
5582 450.76208155482715 704.5710577023654 5
5583 450.7971285093696 704.5612331197659 5
5584 450.72069066067604 704.5793843481569 5
5585 450.70743630781885 704.5561022184357 5
5586 450.73070256677914 704.5471176384298 5
5587 450.7447127043099 704.5355674126247 5
5588 450.77547588657114 704.5224990829007 5
5589 450.78369914534267 704.5534431299677 5
5590 450.7775019169662 704.5535952187865 5
5591 450.78138500406766 704.5285081255685 5
5592 450.80307469543646 704.5892197587646 5
5593 450.7744259986785 704.5599985191516 5
5594 450.7719128408963 704.5512994268779 5
5595 450.8218677891798 704.5459226460242 5
5596 450.8042465812888 704.5542240908024 5
5597 450.7751941175204 704.5445871891935 5
5598 450.7880736188277 704.5406637895395 5
5599 450.8188249626072 704.5551843715962 5
5600 450.81335029226966 704.5492140152833 5
5601 450.85483638992514 704.5400309795731 5
5602 450.8266073503804 704.5505065194382 5
5603 450.8210554077088 704.5463054813524 5
5604 450.8538588110133 704.5428836668312 5
5605 450.80440787194857 704.555387264131 5
5606 450.78854485472397 704.5456313717771 5
5607 450.78746818234225 704.5532914883885 5
5608 450.7905191724236 704.5563263304084 5
5609 450.7974051513232 704.5483656064282 5
5610 450.78172846826624 704.5432384893561 5
5611 450.82003602860925 704.5729547920752 5
5612 450.762884812538 704.5527717626952 5
5613 450.7681875792142 704.575638285127 5
5614 450.75014276611415 704.5412889776928 5
5615 450.7469624470538 704.55515273108 5
5616 450.7929972710214 704.5533318024326 5
5617 450.78216355547215 704.5290981107148 5
5618 450.82292481364334 704.5668118676818 5
5619 450.79262156709353 704.5439003455473 5
5620 450.7713090245783 704.5558161109753 5
5621 450.7813248169223 704.5465519840224 5
5622 450.79775848554056 704.6001630489014 5
5623 450.7872522996298 704.5672462299573 5
5624 450.78184697820427 704.5575648409991 5
5625 450.8004937340501 704.571020154021 5
5626 450.780639579069 704.558548093737 5
5627 450.8103714965876 704.5438782478128 5
5628 450.7756959631929 704.5563337850188 5
5629 450.794054358032 704.5582098462612 5
5630 450.7776051430112 704.5607296058569 5
5631 450.79288412724657 704.5456714172295 5
5632 450.74614740545024 704.5678445588509 5
5633 450.7589148278313 704.5367509358828 5
5634 450.7867053052194 704.5293511295378 5
5635 450.798718825624 704.5641101129784 5
5636 450.7572357333862 704.5827882090015 5
5637 450.78021121185225 704.571334111584 5
5638 450.78781808144464 704.5688586132717 5
5639 450.7761576789189 704.562266725554 5
5640 450.769961160721 704.5760245706645 5
5641 450.76401288888053 704.5504713988706 5
5642 450.75130978097144 704.5635531093088 5
5643 450.7389201003642 704.5694090908236 5
5644 450.752615258328 704.5738623988236 5
5645 450.779602131849 704.5573805305778 5
5646 450.7712094863358 704.5496731997243 5
5647 450.7846665281529 704.5578498531651 5
5648 450.7640424686113 704.5546780561992 5
5649 450.78587116507623 704.5465117796208 5
5650 450.8219461362629 704.5498050327933 5
5651 450.8003238996716 704.5695510418606 5
5652 450.8048509705698 704.536024420789 5
5653 450.79461817168686 704.5531248941091 5
5654 450.78473574208004 704.5725801792115 5
5655 450.7972174580746 704.56946819525 5
5656 450.7837225893473 704.5628450709896 5
5657 450.7861409895015 704.551041191536 5
5658 450.79658283632926 704.5402424798513 5
5659 450.78394702070096 704.5452274586296 5
5660 450.73566931310035 704.5541368914027 5
5661 450.7681835781246 704.557921422848 5
5662 450.7688620947615 704.5581908934892 5
5663 450.78439859604515 704.5613845577581 5
5664 450.7820191682452 704.5675276984598 5
5665 450.7808315967577 704.5587954885461 5
5666 450.8007648059855 704.5673264582405 5
5667 450.79276819389247 704.5640860724714 5
5668 450.74754209536604 704.5757255633448 5
5669 450.8122878977537 704.5418988360087 5
5670 450.7820919560059 704.5499624441936 5
5671 450.78187647142755 704.5553740865683 5
5672 450.75759306625133 704.5525881407132 5
5673 450.74767861384123 704.563529135297 5
5674 450.7700042841936 704.5464859946782 5
5675 450.7535154928804 704.5710087751595 5
5676 450.7830749203898 704.5679525474632 5
5677 450.767957991795 704.556651599515 5
5678 450.75074531489554 704.5788726987153 5
5679 450.7279975146892 704.5740535556918 5
5680 450.7253724357506 704.5603827309244 5
5681 450.75375940432315 704.5394050050993 5
5682 450.72676673700545 704.5837513027925 5
5683 450.73296123757916 704.6052462648289 5
5684 450.79185021409285 704.5716057553832 5
5685 450.76264966257213 704.5767345580024 5
5686 450.78719051932364 704.5691154639694 5
5687 450.7942884847264 704.5590875175907 5
5688 450.77444447832806 704.5631187993007 5
5689 450.7544229028129 704.5519821422996 5
5690 450.7718879012162 704.5624533541612 5
5691 450.7619969651403 704.5788623458304 5
5692 450.7835937095324 704.5387250438572 5
5693 450.76242551982074 704.5664159471213 5
5694 450.77076394966514 704.5839737059939 5
5695 450.78686646143876 704.5320025541517 5
5696 450.7718079279489 704.5725456559943 5
5697 450.73753300146933 704.5557524705899 5
5698 450.72832549673427 704.5739493660967 5
5699 450.76538892058426 704.5486317208348 5
5700 450.7407758956235 704.5499313721048 5
5701 450.74160312034087 704.5669697027884 5
5702 450.70627893374484 704.5598418288615 5
5703 450.7268667244153 704.5656354411583 5
5704 450.70549508345107 704.566800970068 5
5705 450.73879306130004 704.5732392544406 5
5706 450.719189584432 704.5612144015698 5
5707 450.7220815778681 704.5466661695438 5
5708 450.72240500354764 704.5717147027659 5
5709 450.72765347646305 704.5606440341871 5
5710 450.79189791338433 704.5777949510561 5
5711 450.7821622925273 704.5786788532416 5
5712 450.76688989982097 704.5573578585986 5
5713 450.76287633770727 704.5787782932528 5
5714 450.7425748601187 704.5584445592868 5
5715 450.7425189487002 704.5575556532117 5
5716 450.7283827162412 704.5834160438775 5
5717 450.741699721866 704.5660532248809 5
5718 450.7317555559862 704.5411952160354 5
5719 450.74153119369186 704.5381404200673 5
5720 450.76640876195785 704.5436343410613 5
5721 450.71646656803574 704.5602730493734 5
5722 450.7358355366036 704.5382138124635 5
5723 450.7387278187753 704.5637861258389 5
5724 450.76249824462855 704.5596631943748 5
5725 450.7158815547609 704.5534477984803 5
5726 450.7450066947428 704.5468410605072 5
5727 450.7238756537656 704.5515278321136 5
5728 450.69622153630473 704.5564681558961 5
5729 450.73279973486825 704.5606935946298 5
5730 450.73709035275954 704.5503557012134 5
5731 450.75259497916176 704.5797614647616 5
5732 450.74845374395494 704.5683602822031 5
5733 450.79450860132926 704.5415658079904 5
5734 450.7857167315921 704.5664577471936 5
5735 450.78269903252493 704.5670508191994 5
5736 450.8032615880232 704.5798611067889 5
5737 450.75131724168034 704.5757845772044 5
5738 450.78480359671056 704.5411915986384 5
5739 450.7479578669125 704.5694812438555 5
5740 450.71789388645857 704.5619154427047 5
5741 450.73727788237375 704.5711960117574 5
5742 450.7477002811713 704.5676274848506 5
5743 450.768379090803 704.5824767507844 5
5744 450.75698654866477 704.5717732677907 5
5745 450.76390854933425 704.5434263112614 5
5746 450.7588424740093 704.5674470142133 5
5747 450.7617390436009 704.5380911961854 5
5748 450.7477668052093 704.5664019105996 5
5749 450.73734501449155 704.5621108449265 5
5750 450.76824953601687 704.5677440295852 5
5751 450.736446643342 704.5727069838942 5
5752 450.7373287879559 704.5623818290841 5
5753 450.7409964979049 704.5539117079529 5
5754 450.7538726722002 704.5827723397379 5
5755 450.75578389186666 704.5450231569596 5
5756 450.7480600407465 704.5495599966742 5
5757 450.75656780033285 704.5790665013317 5
5758 450.7212688673718 704.5770669754496 5
5759 450.7554515534699 704.5465839409162 5
5760 450.7185637230306 704.5556159056698 5
5761 450.76793051871175 704.5696518985955 5
5762 450.74816712221786 704.5535518937915 5
5763 450.8014730819937 704.5700654292143 5
5764 450.75646563253036 704.5536726186107 5
5765 450.7489870750527 704.5653295974045 5
5766 450.7712944647341 704.5669446748668 5
5767 450.7648080731458 704.5756226314202 5
5768 450.766913907202 704.5987838888698 5
5769 450.775981478155 704.5744073458675 5
5770 450.7970678851751 704.5743614971508 5
5771 450.7671899415521 704.5485362870644 5
5772 450.7968472647736 704.5927756106626 5
5773 450.756953918293 704.5910558770468 5
5774 450.74498972953614 704.5860679790313 5
5775 450.7806473952325 704.5765233760702 5
5776 450.773761003165 704.5841057658654 5
5777 450.76061158279236 704.5726111370178 5
5778 450.77608443151234 704.5715084433394 5
5779 450.7491137007874 704.5706614173229 5
5780 450.76052924363034 704.5704103021176 5
5781 450.74027580522403 704.6086432561801 5
5782 450.72448154746627 704.6045000948445 5
5783 450.71499633215143 704.5856339898097 5
5784 450.76375375423805 704.593440674665 5
5785 450.7436055830002 704.5897977688135 5
5786 450.7764920652814 704.5947193727376 5
5787 450.79485052087244 704.5961486166327 5
5788 450.79383011475744 704.5769758523522 5
5789 450.7529455383072 704.6195134201813 5
5790 450.7744886305033 704.6042820198686 5
5791 450.77185952836567 704.5682404602536 5
5792 450.76874206563326 704.5710878429013 5
5793 450.7500542225495 704.5983143092047 5
5794 450.76930535595 704.571228020785 5
5795 450.74473627928353 704.5840465006943 5
5796 450.77371947577586 704.5807547990477 5
5797 450.7888609757323 704.5999623172386 5
5798 450.75619045943546 704.5765744595561 5
5799 450.787797278988 704.5872859185445 5
5800 450.75864788584283 704.5922062460448 5
5801 450.7354033754684 704.5691904278814 5
5802 450.73674959021616 704.5728128278192 5
5803 450.74697652048445 704.5768109333717 5
5804 450.7814477282836 704.5926947985375 5
5805 450.77033905334514 704.6056647974201 5
5806 450.8163911155959 704.6067953366543 5
5807 450.8043081040739 704.5847356504808 5
5808 450.80943587048824 704.5873140787553 5
5809 450.76755243110506 704.576595789073 5
5810 450.7785362058004 704.596666782645 5
5811 450.7657139493938 704.5823709736801 5
5812 450.7692820718933 704.5758653822 5
5813 450.7841525099374 704.6094556361335 5
5814 450.74862651374485 704.5956358839281 5
5815 450.7644780125596 704.5934708094073 5
5816 450.78176525809766 704.5663751661742 5
5817 450.751725753199 704.5895861718122 5
5818 450.7604459736842 704.5977381359525 5
5819 450.76227870858196 704.5897962495942 5
5820 450.8002532216361 704.5822854131902 5
5821 450.7802044120459 704.5848175435297 5
5822 450.78462239869464 704.5907157489006 5
5823 450.7597760494547 704.5678745074435 5
5824 450.76348425381684 704.5774833649447 5
5825 450.7953042586275 704.6098847586128 5
5826 450.7631748074002 704.5829892796243 5
5827 450.7931751888244 704.5970528258339 5
5828 450.76735419918197 704.604382513559 5
5829 450.7771460364726 704.6261443921908 5
5830 450.7758681959698 704.5855586401152 5
5831 450.7929128701916 704.6115765360591 5
5832 450.81132742559714 704.6032943160569 5
5833 450.793125063214 704.5820464730642 5
5834 450.80127053080344 704.606023757298 5
5835 450.80219205665054 704.5950262583582 5
5836 450.79761703020984 704.5977570263653 5
5837 450.80339272890234 704.5829672283713 5
5838 450.8001983707788 704.5794337070919 5
5839 450.7678283400687 704.5970436709771 5
5840 450.7902824830296 704.582553555911 5
5841 450.7884932356553 704.5772172018699 5
5842 450.7497409475924 704.600146650007 5
5843 450.747726358752 704.5869853552775 5
5844 450.74747890940984 704.5883785642624 5
5845 450.7594108868893 704.6167376342324 5
5846 450.7614585937973 704.5721836068764 5
5847 450.7699013758217 704.5853294183017 5
5848 450.79985914978374 704.5933938980864 5
5849 450.77612203647806 704.6031026521233 5
5850 450.79164991497214 704.5795266408129 5
5851 450.77290532232564 704.5974203909564 5
5852 450.7413087318648 704.5763619342346 5
5853 450.73366015740316 704.6059286849362 5
5854 450.7374013450657 704.5818969641894 5
5855 450.7707715602527 704.604467003551 5
5856 450.75727768038047 704.5939776542591 5
5857 450.7448598260239 704.585752639787 5
5858 450.73180807596185 704.5835464115372 5
5859 450.7285263658303 704.5729369127905 5
5860 450.76634449070303 704.593583129695 5
5861 450.79121172564805 704.5839231886092 5
5862 450.76580161411624 704.597264782658 5
5863 450.7461126785033 704.5578185173855 5
5864 450.7634288987938 704.5950681171464 5
5865 450.7700879879065 704.5766171231943 5
5866 450.7312794396411 704.5703661911488 5
5867 450.77467992129004 704.5861973321632 5
5868 450.7240730414953 704.6180190632821 5
5869 450.75534319219037 704.592296827805 5
5870 450.7765846373027 704.5870929255776 5
5871 450.77564256062647 704.6108560456793 5
5872 450.7600481277035 704.6056761423295 5
5873 450.7327917072226 704.6040527013398 5
5874 450.76701934155943 704.5879362797881 5
5875 450.70332650859154 704.5779833256729 5
5876 450.7450780992702 704.5793192177251 5
5877 450.7588154234095 704.6067438655766 5
5878 450.7404190376631 704.5903633171924 5
5879 450.7772923160623 704.5884100311089 5
5880 450.7637685912395 704.569913549986 5
5881 450.7505645725592 704.5988197730276 5
5882 450.784644278964 704.6054227461639 5
5883 450.7443098118917 704.599346714472 5
5884 450.75472514329306 704.5815924472615 5
5885 450.7458071204265 704.6055783003831 5
5886 450.7553993209169 704.5901298203163 5
5887 450.74603833245567 704.5732892214236 5
5888 450.7291701821755 704.6041286965769 5
5889 450.72893568765176 704.6188046001564 5
5890 450.74375988537616 704.5873250094589 5
5891 450.71745397555424 704.6013202464079 5
5892 450.71219874230997 704.6070610365774 5
5893 450.7456438935988 704.6218164278182 5
5894 450.7417943721082 704.585004382569 5
5895 450.74086968603086 704.5933740293292 5
5896 450.7244282032846 704.5958218133931 5
5897 450.749134097604 704.6059221594711 5
5898 450.7183738801633 704.6069742261222 5
5899 450.7427540263049 704.6224430479281 5
5900 450.79610537582 704.5880640063514 5
5901 450.7638054043491 704.5948886479607 5
5902 450.7718456333637 704.5880057427397 5
5903 450.73371363185294 704.6005383861614 5
5904 450.75419694672127 704.6106457552131 5
5905 450.7294142701313 704.6094459419136 5
5906 450.7520708957913 704.6184457143 5
5907 450.7313956738794 704.621694264879 5
5908 450.7399579290408 704.6062422723309 5
5909 450.7433918093533 704.6159601309532 5
5910 450.7653231836986 704.6338766661163 5
5911 450.76527927963105 704.6116422615947 5
5912 450.73379306724263 704.619657686981 5
5913 450.74814498023375 704.601195071137 5
5914 450.77837949531977 704.600779649 5
5915 450.7538011806793 704.6111374467494 5
5916 450.79714396040123 704.6097774317145 5
5917 450.7633126376239 704.6183420897 5
5918 450.7889880766116 704.5909761298328 5
5919 450.76626294124986 704.6226499937633 5
5920 450.79729800826755 704.6055398972817 5
5921 450.7762352433576 704.6038585806439 5
5922 450.8021173947837 704.6031768992515 5
5923 450.78247245622947 704.6010191005528 5
5924 450.74833184171473 704.605446736628 5
5925 450.7645956693206 704.5943045683617 5
5926 450.7404485516448 704.5971434005636 5
5927 450.76572170043556 704.5869911215818 5
5928 450.77682950687466 704.6117387368629 5
5929 450.7515066262862 704.5943895676149 5
5930 450.7494754534684 704.6157773863825 5
5931 450.75453400590277 704.6023111613936 5
5932 450.77629077579564 704.5787422842645 5
5933 450.74966235933726 704.5788071135055 5
5934 450.774208715473 704.5996195531458 5
5935 450.8063929101859 704.586325818589 5
5936 450.7637620469329 704.6085778307545 5
5937 450.7774459252758 704.5835082967329 5
5938 450.774408185101 704.6123333779145 5
5939 450.74275441196977 704.5986377429999 5
5940 450.75616805082706 704.5947436243409 5
5941 450.8210800045666 704.5918466885695 5
5942 450.7722563407747 704.606252769934 5
5943 450.77489610277854 704.6054961756711 5
5944 450.76258489196596 704.5974086173129 5
5945 450.7551431048786 704.6083881398115 5
5946 450.7769236437333 704.6007791751399 5
5947 450.75795024823134 704.5996203372631 5
5948 450.7665291905759 704.6066542765114 5
5949 450.7368120033054 704.5893890960642 5
5950 450.788728124084 704.589108935803 5
5951 450.76493370546905 704.5827830256846 5
5952 450.77026027115033 704.6087496984985 5
5953 450.7905394054063 704.5863365144244 5
5954 450.7764858460053 704.6151697501159 5
5955 450.7517878597888 704.6017918564017 5
5956 450.766651987605 704.6027373862037 5
5957 450.7841492468036 704.6112273576001 5
5958 450.7732415898312 704.6014397577992 5
5959 450.7496100196686 704.625945435409 5
5960 450.76273563007857 704.6191447366343 5
5961 450.80729200954056 704.619770171112 5
5962 450.7488376649358 704.6360232587874 5
5963 450.79623672222914 704.6274398342047 5
5964 450.7806787530372 704.6191646567311 5
5965 450.78976507946186 704.6184419895609 5
5966 450.78508875634054 704.5944224321271 5
5967 450.786528555622 704.5945166692019 5
5968 450.76408005772186 704.6159130407503 5
5969 450.7822654014883 704.6116327152956 5
5970 450.79748169737746 704.6341817916506 5
5971 450.77698555985415 704.6067981722947 5
5972 450.7987377372363 704.5957782718805 5
5973 450.79022783434203 704.6067025861522 5
5974 450.81420439762667 704.6180524796142 5
5975 450.7913017088786 704.6201135443041 5
5976 450.80895980103514 704.613418507917 5
5977 450.79747645763905 704.6055769152373 5
5978 450.7777092631185 704.6154437117182 5
5979 450.78713549535115 704.5964226327476 5
5980 450.8066093353417 704.6102344468648 5
5981 450.78135314417733 704.6244940544086 5
5982 450.77858636729536 704.623897609513 5
5983 450.77791395502413 704.6209224541647 5
5984 450.761055996935 704.6123021852508 5
5985 450.77524629025794 704.5999198234854 5
5986 450.7758702815528 704.6096487792305 5
5987 450.757350852362 704.6295311191949 5
5988 450.7537457242279 704.6147882419334 5
5989 450.7598620571521 704.6163571601306 5
5990 450.8070138925351 704.5879785700323 5
5991 450.78909173823433 704.628363212991 5
5992 450.78053091039567 704.6073717479734 5
5993 450.7787927012016 704.597585936685 5
5994 450.75115457652385 704.61999900791 5
5995 450.7678686770533 704.6252235189119 5
5996 450.7912173480357 704.6161714190936 5
5997 450.7617089922737 704.616470056503 5
5998 450.7839394743489 704.6415809589904 5
5999 450.7702794494807 704.6423763997867 5
6000 450.77377847572353 704.6139767422485 5
6001 450.7661728789952 704.6035205070876 5
6002 450.7680825288902 704.6261736836096 5
6003 450.77326334567886 704.613239542771 5
6004 450.7746753819381 704.6291560215881 5
6005 450.7614883211483 704.6368781587537 5
6006 450.81563882193905 704.6201272466047 5
6007 450.809706407368 704.6502723347556 5
6008 450.7923674621219 704.6470266396298 5
6009 450.76166437900616 704.6288940063295 5
6010 450.7776706402639 704.6293542841058 5
6011 450.80922208544064 704.6234534258705 5
6012 450.7703808282195 704.6518431923969 5
6013 450.7499352332825 704.6043427887514 5
6014 450.7431698137078 704.6259398424897 5
6015 450.7856515758141 704.6225638473389 5
6016 450.77360427723386 704.6338439743117 5
6017 450.7964329382384 704.6334349195173 5
6018 450.76513216028883 704.6280265268688 5
6019 450.79969417121475 704.6206279996633 5
6020 450.76969536214045 704.6429702364154 5
6021 450.78423834725174 704.6210632777858 5
6022 450.7781241132236 704.6507462856738 5
6023 450.766890645828 704.6215241422374 5
6024 450.7679529404633 704.6148888423031 5
6025 450.7703253427705 704.631163576457 5
6026 450.7913650274992 704.6385540955482 5
6027 450.7562725313293 704.6211589448185 5
6028 450.7219634254653 704.6505410343783 5
6029 450.737300766138 704.6302259095455 5
6030 450.7573551241995 704.6562887581083 5
6031 450.74751419929004 704.6394226469265 5
6032 450.7756090238052 704.6495025280836 5
6033 450.7667482490255 704.6248869742169 5
6034 450.79594577896086 704.6305178055179 5
6035 450.78197516424416 704.6441340082545 5
6036 450.80594470240663 704.6389733005951 5
6037 450.76071176839974 704.6371134549089 5
6038 450.7878460151925 704.6328685464143 5
6039 450.7614599684518 704.6269245350677 5
6040 450.7870319058321 704.6141289009985 5
6041 450.8002716559925 704.6051675828098 5
6042 450.79609535275705 704.6507982984189 5
6043 450.78509097986415 704.6025454580262 5
6044 450.8325509700493 704.611086186011 5
6045 450.7950405051987 704.6240651910442 5
6046 450.79565229809367 704.6114519102914 5
6047 450.81967448961177 704.63138302416 5
6048 450.812561174344 704.6281839259883 5
6049 450.795783672335 704.5755778864432 5
6050 450.8119063199257 704.6012946925903 5
6051 450.7860957037121 704.6068811770539 5
6052 450.812455668542 704.5735110766494 5
6053 450.80101563687293 704.5867021313493 5
6054 450.78610170572296 704.6127007811255 5
6055 450.7461133732784 704.6190676421587 5
6056 450.79232167087565 704.6197622320494 5
6057 450.7708359174062 704.5679610641868 5
6058 450.75946743532546 704.5882748624189 5
6059 450.7973001003958 704.628716255244 5
6060 450.80761639315926 704.5871410850822 5
6061 450.8313177717182 704.618062127423 5
6062 450.7900646038029 704.5941481630455 5
6063 450.81407828746256 704.5946683637483 5
6064 450.77290479698524 704.5834702332343 5
6065 450.7879499447638 704.5941930402406 5
6066 450.8006220819988 704.5861886323438 5
6067 450.7739945041061 704.6011639034147 5
6068 450.7592013977815 704.6081026304523 5
6069 450.7933958918821 704.6087646747793 5
6070 450.7429777505172 704.5813805438315 5
6071 450.7721802426387 704.5846231975326 5
6072 450.72893574969515 704.6109688268335 5
6073 450.7588630613783 704.6027282023698 5
6074 450.7644882102264 704.6040205105031 5
6075 450.7637451945352 704.5978636813304 5
6076 450.77950749753774 704.59138994849 5
6077 450.74278600006994 704.6019050853891 5
6078 450.7467560122368 704.5883873824964 5
6079 450.7812170614339 704.5743404062017 5
6080 450.76745026943144 704.6069175836041 5
6081 450.76002378924306 704.6018119938915 5
6082 450.75142562138547 704.616478991125 5
6083 450.79984393486495 704.6204917063521 5
6084 450.79541855383775 704.628323172868 5
6085 450.774540696807 704.6332875103452 5
6086 450.76315451574067 704.6387776143443 5
6087 450.7937328595768 704.6246758757845 5
6088 450.76386135411474 704.6278264630637 5
6089 450.77148060141855 704.6300812645002 5
6090 450.7942505211414 704.6235957650736 5
6091 450.7952921044405 704.6152412992658 5
6092 450.78775348114635 704.6203020011627 5
6093 450.80131606214314 704.6221148174952 5
6094 450.7805819192484 704.6221670848886 5
6095 450.80123974515425 704.6313849525565 5
6096 450.8007302507544 704.6312644369525 5
6097 450.7742198629053 704.6090615542057 5
6098 450.76065367973644 704.6181791533643 5
6099 450.7761325552479 704.6363030744785 5
6100 450.74087034584574 704.6208425495066 5
6101 450.7634540992418 704.6453599991329 5
6102 450.7780307695062 704.6167028250885 5
6103 450.7806729791749 704.6111829059785 5
6104 450.80088890416437 704.619469330706 5
6105 450.7799012055931 704.6332591236705 5
6106 450.79850294024516 704.6052958044634 5
6107 450.7806600073218 704.6137920126129 5
6108 450.753562493374 704.6164511744627 5
6109 450.74755284043084 704.6262580940821 5
6110 450.7629324801735 704.6241365989141 5
6111 450.7918006517525 704.6240571370956 5
6112 450.79840618718185 704.6274157679103 5
6113 450.8061749417859 704.6144600852637 5
6114 450.7625427926103 704.6298097374711 5
6115 450.7925107045249 704.5954624524742 5
6116 450.7638980256892 704.6161174426668 5
6117 450.79340890061656 704.643960114683 5
6118 450.8270331431078 704.6354386421788 5
6119 450.79958906535535 704.636367906474 5
6120 450.7896490424638 704.605679294327 5
6121 450.7813600190758 704.6112301224499 5
6122 450.8052266179208 704.613781842473 5
6123 450.8123358722692 704.6082602524589 5
6124 450.8331215956501 704.6223099062001 5
6125 450.82288118739996 704.6026844027488 5
6126 450.8134194147239 704.6070510323583 5
6127 450.7949928610988 704.6116037630393 5
6128 450.80126499966696 704.595666392816 5
6129 450.83017604807884 704.6189215232565 5
6130 450.78759977240287 704.5895337120261 5
6131 450.83353957282634 704.6034278850655 5
6132 450.8104288464748 704.6154129470494 5
6133 450.7995852318677 704.6073052259261 5
6134 450.758918502958 704.586766785561 5
6135 450.81693525192617 704.575961123028 5
6136 450.81341259416575 704.6115223354257 5
6137 450.8025776193099 704.6054565237833 5
6138 450.82314443779336 704.5920527377335 5
6139 450.80393045118035 704.6018948914682 5
6140 450.8285798672116 704.5838111464859 5
6141 450.81211526633354 704.5948814855104 5
6142 450.803038577462 704.605578913885 5
6143 450.7927445105569 704.5852805814826 5
6144 450.7746559799019 704.6142601097794 5
6145 450.75899524221205 704.6107777841723 5
6146 450.7946894135893 704.6013800444905 5
6147 450.81633418690893 704.6062765102512 5
6148 450.78744336002256 704.5952237588747 5
6149 450.78910857227953 704.579710071769 5
6150 450.77938365779283 704.5887283427599 5
6151 450.79849915386734 704.6130476341107 5
6152 450.77570189218426 704.6047697803693 5
6153 450.78006543004466 704.6050512943091 5
6154 450.76947435565467 704.5956807861613 5
6155 450.7744246108097 704.5747187370782 5
6156 450.7748016059192 704.5890724677934 5
6157 450.7746603912639 704.5901856672265 5
6158 450.76007536792787 704.5640907470591 5
6159 450.76972473743007 704.5790599498391 5
6160 450.74825928512956 704.5846001649846 5
6161 450.79119052971555 704.5780480478778 5
6162 450.81159267613157 704.591788834606 5
6163 450.8111468349208 704.597575686677 5
6164 450.7776313243154 704.5759157386203 5
6165 450.80240098500656 704.5848124265854 5
6166 450.79482065822924 704.5925661227035 5
6167 450.7892782584936 704.5991601332071 5
6168 450.8328088765387 704.5892864892676 5
6169 450.78039029021727 704.5942909803778 5
6170 450.77341702377805 704.5734723347348 5
6171 450.79300687989706 704.5667959390175 5
6172 450.7604684380983 704.5853789414185 5
6173 450.78134107670706 704.5807259915905 5
6174 450.7858769558347 704.5781700390363 5
6175 450.7958870371474 704.6018481763637 5
6176 450.809731016188 704.5972853043644 5
6177 450.7921036803485 704.5906778856198 5
6178 450.814349745142 704.5816785701631 5
6179 450.7630561957762 704.593371553623 5
6180 450.7742255549257 704.5894027014605 5
6181 450.7667335213477 704.5733202682819 5
6182 450.7792324271887 704.5867637866348 5
6183 450.81734381906006 704.6028811579107 5
6184 450.7912524413218 704.5951711362643 5
6185 450.8230173332657 704.620272688052 5
6186 450.8279349535927 704.5973803027545 5
6187 450.7985505547866 704.5907794252265 5
6188 450.7998400434618 704.6063102791298 5
6189 450.83150507987295 704.5886394700303 5
6190 450.8117555079912 704.6023223921152 5
6191 450.8295660563562 704.5953632382292 5
6192 450.8057002270002 704.6099016585364 5
6193 450.83370255036664 704.5928979425381 5
6194 450.83859056620713 704.5901860741432 5
6195 450.7978772688247 704.5990742162815 5
6196 450.7993829830543 704.5696408579716 5
6197 450.79066650150855 704.5687622367634 5
6198 450.79820820895617 704.5788132233876 5
6199 450.7786448547323 704.5809315979925 5
6200 450.76581814970524 704.5604444542568 5
6201 450.7922043498103 704.571809378536 5
6202 450.80723570017153 704.5708217845129 5
6203 450.79061390208267 704.5719594140488 5
6204 450.7830214089764 704.5624084875084 5
6205 450.7605125354782 704.5710775998001 5
6206 450.7438787019189 704.5678130308552 5
6207 450.80410102091867 704.5868258505351 5
6208 450.77364220040573 704.5730669063934 5
6209 450.77223801768014 704.5699955306153 5
6210 450.79761802554935 704.5526857529602 5
6211 450.7672804635039 704.5819419705098 5
6212 450.7555277780892 704.6008284660486 5
6213 450.8085174844499 704.5808972442371 5
6214 450.783196524635 704.5684083377523 5
6215 450.79451555347214 704.5679988414215 5
6216 450.7839358776874 704.5553311571664 5
6217 450.77995954225605 704.5617664816524 5
6218 450.78670920580083 704.5656793116303 5
6219 450.8116458533019 704.5529154832088 5
6220 450.774155344873 704.5783042344195 5
6221 450.7779834555234 704.5582141847768 5
6222 450.78942702430425 704.5797840322377 5
6223 450.8092171887016 704.5835691606409 5
6224 450.8030722151121 704.5955370832647 5
6225 450.8021168192737 704.6035486844311 5
6226 450.76193209295224 704.6161381048131 5
6227 450.7784358523058 704.5954983140537 5
6228 450.8158596863731 704.5858801679772 5
6229 450.8392361191251 704.5632964305039 5
6230 450.84217919834373 704.5866334794562 5
6231 450.810239007846 704.6030312293101 5
6232 450.7754957882282 704.6026220455159 5
6233 450.8129060582229 704.6046656622796 5
6234 450.80034435660036 704.5990756141757 5
6235 450.83712582469667 704.598135247075 5
6236 450.78795952404045 704.6021036697265 5
6237 450.7865908740109 704.6189888183482 5
6238 450.804805800393 704.6046272056012 5
6239 450.7957719851692 704.5836764817459 5
6240 450.8020436773534 704.5863423618429 5
6241 450.79228443634554 704.5923328790263 5
6242 450.77439133814005 704.6159932519929 5
6243 450.77487195811887 704.5979160297404 5
6244 450.78692882819655 704.6178127750965 5
6245 450.7885724673874 704.5785684541071 5
6246 450.82868095850125 704.580526417107 5
6247 450.8116797760668 704.6115530335996 5
6248 450.80375042418024 704.6067263000684 5
6249 450.79968686408137 704.6159652392497 5
6250 450.7930006494885 704.5990272924973 5
6251 450.79486413394426 704.613424109888 5
6252 450.7965417086156 704.6182642485398 5
6253 450.8277265239088 704.632443172264 5
6254 450.82180407334437 704.6052662569346 5
6255 450.8087612446166 704.5993202262939 5
6256 450.79721063346 704.6134296101889 5
6257 450.80055255845207 704.622095669937 5
6258 450.7803857258758 704.5948776925347 5
6259 450.7882370874724 704.6036266863139 5
6260 450.7999043149843 704.5931286118051 5
6261 450.8018422609578 704.5943409607563 5
6262 450.8263674410882 704.6116997218138 5
6263 450.8276515938822 704.5936001688374 5
6264 450.81371222515907 704.6097619257948 5
6265 450.7885241351145 704.6030954971396 5
6266 450.8066438939655 704.6032429657763 5
6267 450.8108691144775 704.6049059033128 5
6268 450.7850050273727 704.6152329074093 5
6269 450.82918716541496 704.5918703188298 5
6270 450.7900965484902 704.6040492515804 5
6271 450.81101108640127 704.6071338306062 5
6272 450.79227296428843 704.6228124739363 5
6273 450.8199652635971 704.6114442707413 5
6274 450.7912910486197 704.6146022059457 5
6275 450.7956031382805 704.5887264016018 5
6276 450.7911087679188 704.5964460925649 5
6277 450.7956480713043 704.5870549953326 5
6278 450.7939246997009 704.6293927548388 5
6279 450.8127650982173 704.6057230321981 5
6280 450.7731982553272 704.6043062471671 5
6281 450.8040430506597 704.6024329263779 5
6282 450.79653506544037 704.6044499570554 5
6283 450.8076054103068 704.6164550904236 5
6284 450.8089846325023 704.5970404325609 5
6285 450.7657033304894 704.589882067256 5
6286 450.80026657160016 704.5922835551016 5
6287 450.82325223267367 704.6224387675819 5
6288 450.7762395935494 704.6101761578758 5
6289 450.81992079494285 704.5971285767214 5
6290 450.82035950135605 704.5748621333132 5
6291 450.7922111291018 704.5681718440351 5
6292 450.78336060018086 704.5992741695138 5
6293 450.7980679516576 704.5928281235646 5
6294 450.7857958539133 704.5884255764973 5
6295 450.7804578806788 704.5612454022938 5
6296 450.80748828671716 704.5660325855157 5
6297 450.8124207666862 704.5765501445919 5
6298 450.7643083837672 704.577947790641 5
6299 450.7932755313319 704.5818154593195 5
6300 450.8058460312718 704.5833059141066 5
6301 450.8095171762958 704.5978096363951 5
6302 450.7907857935725 704.5801696620626 5
6303 450.8100317876255 704.6121928655846 5
6304 450.8163508928919 704.6118076256068 5
6305 450.79416096175686 704.6014986436664 5
6306 450.7767096573394 704.5996930530364 5
6307 450.8040332274378 704.5977509015172 5
6308 450.8192209311374 704.5935800116976 5
6309 450.77174050658823 704.5906080935953 5
6310 450.7825219485862 704.6243930004451 5
6311 450.78646110796194 704.6003277260953 5
6312 450.7901083541642 704.579464143542 5
6313 450.80853494857115 704.5933541975235 5
6314 450.80804652680325 704.5936532473415 5
6315 450.8405621177755 704.5906871777727 5
6316 450.75743984025473 704.5986041199451 5
6317 450.76128307085224 704.6205632200148 5
6318 450.7656382038482 704.593804203214 5
6319 450.7770658483172 704.5685322717541 5
6320 450.78717273582237 704.5822534078958 5
6321 450.74113287885365 704.5873827941718 5
6322 450.7689856045373 704.5910553012883 5
6323 450.74481508208663 704.5999761320049 5
6324 450.7575675251558 704.5879109394257 5
6325 450.7830208560674 704.5856508304969 5
6326 450.77494987235974 704.5924121101626 5
6327 450.7778088251106 704.6105401735816 5
6328 450.78796926801624 704.5962947413868 5
6329 450.7878625669272 704.6002716178284 5
6330 450.75018615040955 704.5806081926441 5
6331 450.78816132444774 704.6083476095637 5
6332 450.7754488839832 704.5838821957843 5
6333 450.77281228485833 704.6005420084703 5
6334 450.7810163513987 704.581216300909 5
6335 450.7953125468783 704.5955335623494 5
6336 450.8104193313549 704.5932708300683 5
6337 450.8017133565598 704.6131973703086 5
6338 450.75883341450464 704.6013591652454 5
6339 450.77487791420026 704.5677787328601 5
6340 450.81715599134674 704.5923247815447 5
6341 450.781836741587 704.6068505334739 5
6342 450.77046256821893 704.5829323928241 5
6343 450.74609215526544 704.609739709711 5
6344 450.7766320008374 704.5813040210566 5
6345 450.7368180217136 704.5738751235143 5
6346 450.7807305711265 704.5803845663631 5
6347 450.77650369554704 704.6139987548917 5
6348 450.7913760339956 704.608913996005 5
6349 450.78880135496496 704.5807976842235 5
6350 450.79357604091524 704.6028341399735 5
6351 450.7778678653915 704.6061475144107 5
6352 450.8041498615643 704.5908601633043 5
6353 450.7725943784142 704.6108341697858 5
6354 450.7460018920553 704.5795154062448 5
6355 450.7792062102456 704.6032201320155 5
6356 450.7484942073365 704.6029280030584 5
6357 450.8042994884761 704.5987069432123 5
6358 450.79147084161013 704.6222605515056 5
6359 450.7522861613352 704.6157553894298 5
6360 450.7698882034992 704.6053029463549 5
6361 450.72159889685685 704.5968804638683 5
6362 450.7517015751582 704.6136281507052 5
6363 450.77540542748096 704.602442217921 5
6364 450.80176350672775 704.6131883272293 5
6365 450.7422078075597 704.5928281592769 5
6366 450.76474972176175 704.6198597109789 5
6367 450.7507417862225 704.6217702201685 5
6368 450.7885245530483 704.5799703470182 5
6369 450.7464800368442 704.5877957758593 5
6370 450.74659202271823 704.5964803378406 5
6371 450.76703281718454 704.6154068226476 5
6372 450.72205241817346 704.5902044845803 5
6373 450.7418401899965 704.5872103622963 5
6374 450.77620259284777 704.6086105519051 5
6375 450.7610148380242 704.6021858541343 5
6376 450.74754659759736 704.6087488050706 5
6377 450.7679276731275 704.6221500106875 5
6378 450.7639080923952 704.5846760739565 5
6379 450.7804767263452 704.6061529747992 5
6380 450.7840482113884 704.5961115660975 5
6381 450.76325571049915 704.5983528059759 5
6382 450.7594344644962 704.6011219769441 5
6383 450.78328526447353 704.6246345386193 5
6384 450.76425856463806 704.6192206113768 5
6385 450.76122798661413 704.6005703222135 5
6386 450.7214179695477 704.6227381171772 5
6387 450.7572426931805 704.5995050444993 5
6388 450.75791413597176 704.6194914527821 5
6389 450.7777597082806 704.622173768695 5
6390 450.773397863445 704.5905220051742 5
6391 450.8063500377466 704.61533680553 5
6392 450.7697939120648 704.6194914352067 5
6393 450.7632595352246 704.5918844474303 5
6394 450.7954381777976 704.6034054521665 5
6395 450.7959912080821 704.5994025064421 5
6396 450.819327400661 704.614403749089 5
6397 450.7447137859509 704.6096634779109 5
6398 450.79684590139976 704.6156629781731 5
6399 450.75687078363353 704.5824809393956 5
6400 450.76722482019665 704.6054258441128 5
6401 450.7702709725571 704.5873511911284 5
6402 450.8089441515274 704.599277575712 5
6403 450.7692339820714 704.5879480593964 5
6404 450.7680910971021 704.5998411531657 5
6405 450.8019792063267 704.6224633136993 5
6406 450.76425814127623 704.6350392496496 5
6407 450.8002936912199 704.6195173194723 5
6408 450.7958064755131 704.6241654696997 5
6409 450.7778260986048 704.6122785298312 5
6410 450.78630389211315 704.6045222410908 5
6411 450.77601098432433 704.6123195528887 5
6412 450.8020006988129 704.6162388224624 5
6413 450.7571720747886 704.6284422708611 5
6414 450.74367262957946 704.6343000213809 5
6415 450.76024887527757 704.5962613227401 5
6416 450.7534758200702 704.5942621442381 5
6417 450.7908102659299 704.5948821271878 5
6418 450.7742332488302 704.6244798996124 5
6419 450.78054179331116 704.6150914957226 5
6420 450.7638955630306 704.6265597706586 5
6421 450.77753580223674 704.6310849685505 5
6422 450.76324766601283 704.618198076624 5
6423 450.7481462097068 704.6283827272416 5
6424 450.7599299206349 704.6102998355041 5
6425 450.776076071655 704.6206177524996 5
6426 450.74969106957747 704.6361496505011 5
6427 450.7483044541633 704.629372297974 5
6428 450.77381443941994 704.6220782784968 5
6429 450.74499466159057 704.6233191120002 5
6430 450.75998293541926 704.6218943552983 5
6431 450.7364212336996 704.6141940807233 5
6432 450.76624479587844 704.613921361052 5
6433 450.7524865337292 704.6230938021063 5
6434 450.7609003315662 704.6139070508711 5
6435 450.7389924245739 704.6319124098884 5
6436 450.7519772459837 704.6219014862428 5
6437 450.78493077023086 704.6125474459649 5
6438 450.76790684257185 704.627110911369 5
6439 450.7730395523353 704.6339491191969 5
6440 450.7794384596557 704.6200627065759 5
6441 450.8030748995232 704.6270037038017 5
6442 450.80942448876175 704.6163094599106 5
6443 450.8072231277344 704.6299016010091 5
6444 450.7676546675822 704.6151699272049 5
6445 450.79907294743305 704.6252284219267 5
6446 450.7870050920366 704.6632967961727 5
6447 450.80581646963265 704.6127891260065 5
6448 450.7999610419193 704.62729679776 5
6449 450.762409463764 704.636315227261 5
6450 450.81322796101284 704.6175894726825 5
6451 450.80623584879527 704.6331932169923 5
6452 450.8006853219461 704.6356768222234 5
6453 450.77409425277057 704.6260062613238 5
6454 450.73955866863486 704.6170840090675 5
6455 450.74097323544476 704.6147881682269 5
6456 450.7623739596861 704.6147471524665 5
6457 450.7840245673352 704.6216171530447 5
6458 450.7515529250163 704.6232653058636 5
6459 450.78659502091034 704.6334525324767 5
6460 450.7824679264362 704.6303065158314 5
6461 450.77147085607317 704.6339350285671 5
6462 450.82584092792047 704.6266789879548 5
6463 450.76778218490983 704.5928436758361 5
6464 450.7689821863919 704.6117118990237 5
6465 450.780254882405 704.5965597999207 5
6466 450.7591407654961 704.611370363389 5
6467 450.75000955806075 704.6172595637956 5
6468 450.75587002348897 704.6403646430831 5
6469 450.7784453118153 704.634032508202 5
6470 450.7671428769679 704.6203631629212 5
6471 450.77214414247203 704.6020051498523 5
6472 450.7878203571476 704.6076467861724 5
6473 450.80320007485557 704.6094752967194 5
6474 450.7633016024026 704.6142606089091 5
6475 450.75332243933576 704.6047592054489 5
6476 450.75329998302504 704.6170334862769 5
6477 450.76010419760814 704.6093508043141 5
6478 450.7827884519814 704.587164450697 5
6479 450.7940919192998 704.6180217567094 5
6480 450.7961974550046 704.6023408105692 5
6481 450.8003722197705 704.5938655145395 5
6482 450.76878394492286 704.6173498783696 5
6483 450.7826068063379 704.6353365945305 5
6484 450.77975748749446 704.6196365478377 5
6485 450.7689469631869 704.6192029091912 5
6486 450.7701689546607 704.6143267084841 5
6487 450.7871408962009 704.6206428974343 5
6488 450.7460148607233 704.5954098390142 5
6489 450.7546256590915 704.6267955556752 5
6490 450.78949839253903 704.6183073300991 5
6491 450.80163166555235 704.6228525791886 5
6492 450.7956691258589 704.6068428347191 5
6493 450.80906104913566 704.5997060713437 5
6494 450.7999949895165 704.6161275900346 5
6495 450.7910756643229 704.5983478532282 5
6496 450.7940698212084 704.6080231452938 5
6497 450.7836136778001 704.611277770921 5
6498 450.8112507697793 704.5897624218067 5
6499 450.7788248773447 704.6165646272655 5
6500 450.7835944654198 704.5918932467748 5
6501 450.78049739475114 704.5934309369306 5
6502 450.76895012425473 704.5970893457963 5
6503 450.7589105708158 704.5898622916129 5
6504 450.7592399856313 704.609386692437 5
6505 450.77800749351525 704.6049591699491 5
6506 450.73567315982615 704.6165473946782 5
6507 450.7484278884872 704.6159110567877 5
6508 450.7496082690579 704.6003826134804 5
6509 450.77692892200866 704.5916694692604 5
6510 450.7526157959666 704.6137829826064 5
6511 450.74542197033577 704.6191536947063 5
6512 450.7773102399306 704.606072143354 5
6513 450.78223191975707 704.6300944584912 5
6514 450.8124765157111 704.6042791888942 5
6515 450.8391093707208 704.6064906287685 5
6516 450.78905290306795 704.6248693861531 5
6517 450.79177062407354 704.6072998669598 5
6518 450.7869138126399 704.6069396525153 5
6519 450.77804066683984 704.5979001260938 5
6520 450.800183717862 704.6081827252032 5
6521 450.83262639204963 704.585242202291 5
6522 450.7860719769892 704.6183603048878 5
6523 450.7958179371053 704.6016855419186 5
6524 450.777074811704 704.6152101003611 5
6525 450.7897835224405 704.6061156052062 5
6526 450.7922168643691 704.5982913893096 5
6527 450.78294009440776 704.6075040983503 5
6528 450.7462803430693 704.5952033893902 5
6529 450.7828030091807 704.5847667935283 5
6530 450.7963465146025 704.6039176460993 5
6531 450.7938458431145 704.6060746369521 5
6532 450.79503246076484 704.61474802755 5
6533 450.759443102019 704.6084662250521 5
6534 450.76021725187127 704.6229751120857 5
6535 450.7415584952667 704.6150656296917 5
6536 450.72903212116523 704.6031468356895 5
6537 450.7863425012895 704.5885949209624 5
6538 450.74321160063874 704.603484511781 5
6539 450.7307297000228 704.599819853429 5
6540 450.7693657127349 704.6133103796984 5
6541 450.7823063788974 704.592545629741 5
6542 450.7823795407161 704.6015502836694 5
6543 450.8100135742209 704.5964619247807 5
6544 450.8268911894574 704.6117368326264 5
6545 450.8061565309347 704.6058564121532 5
6546 450.7784127563599 704.597246740647 5
6547 450.79609349079055 704.5781286279597 5
6548 450.77662207349533 704.5931190570449 5
6549 450.76434723458743 704.5889743615393 5
6550 450.7667803015313 704.5655416877887 5
6551 450.7444068720753 704.5718627835956 5
6552 450.7667229372624 704.5723039515508 5
6553 450.73746174315323 704.5841068204435 5
6554 450.76478654953485 704.5948432006697 5
6555 450.78658886664147 704.5957362004392 5
6556 450.76209632445654 704.6050219635288 5
6557 450.77360691750647 704.5786055179339 5
6558 450.7720217359607 704.5992815695641 5
6559 450.7945794122698 704.6128731180762 5
6560 450.8054241200231 704.6018101653633 5
6561 450.7888296605901 704.6089506718557 5
6562 450.81577760750224 704.6000346857628 5
6563 450.82209854120765 704.594101212414 5
6564 450.7919538356956 704.606872070494 5
6565 450.7919082894568 704.5874601425654 5
6566 450.8020358784345 704.6266849652757 5
6567 450.8053561105493 704.6011733831459 5
6568 450.8068858953338 704.5901167029976 5
6569 450.803266776211 704.6124621930104 5
6570 450.81278868644296 704.6069916309891 5
6571 450.8025001779953 704.600979536163 5
6572 450.79356678493286 704.5797839898507 5
6573 450.83896924735654 704.5973020032077 5
6574 450.8155871245731 704.598896018381 5
6575 450.79438848740494 704.6284944248404 5
6576 450.8003471711988 704.6065753674781 5
6577 450.7848099768607 704.6086934597976 5
6578 450.7661063630161 704.6071192918038 5
6579 450.8060025478666 704.6263992870994 5
6580 450.8007109788881 704.6033645437097 5
6581 450.8024002148697 704.5973270562602 5
6582 450.8226278381489 704.5865271072181 5
6583 450.76405143350786 704.6003698771547 5
6584 450.76186960567964 704.5828240794057 5
6585 450.79266118979245 704.5854965980234 5
6586 450.7726551801213 704.5993143332064 5
6587 450.77757060410477 704.5832611536945 5
6588 450.7813884146307 704.6109993179466 5
6589 450.7809092850981 704.5916583896246 5
6590 450.7847550731477 704.6004983482775 5
6591 450.7879040330409 704.5960616284897 5
6592 450.7671326042314 704.6083920399551 5
6593 450.7885607281179 704.6192608527233 5
6594 450.78795558812186 704.6034089948606 5
6595 450.7565653242137 704.5930057954739 5
6596 450.7866893248536 704.5916358403229 5
6597 450.7694180066467 704.6195436569585 5
6598 450.7750304293592 704.6042012025733 5
6599 450.81345292658443 704.6026063034897 5
6600 450.77504565916075 704.6261905446472 5
6601 450.7638815064255 704.5991522820276 5
6602 450.77934478204423 704.6121789213041 5
6603 450.73836569989277 704.5977886560815 5
6604 450.7623469937659 704.5835281821313 5
6605 450.830123879462 704.6031849481112 5
6606 450.7961434403807 704.5927745219676 5
6607 450.7895552865479 704.6152433831278 5
6608 450.8297370926419 704.6161247057362 5
6609 450.7874745277973 704.605527696896 5
6610 450.785480692026 704.5932161155085 5
6611 450.7664152138821 704.5952350601833 5
6612 450.77530111446674 704.6215516101807 5
6613 450.8101685458415 704.593043134821 5
6614 450.79716638777444 704.5990560926191 5
6615 450.80985387084644 704.604106635782 5
6616 450.79321531856107 704.6003442584179 5
6617 450.78668888283244 704.5889875126979 5
6618 450.7732643050486 704.5995002256185 5
6619 450.7467182065784 704.5902041765539 5
6620 450.7785404965749 704.6121148957551 5
6621 450.7840950404741 704.5990340882391 5
6622 450.7989623076054 704.5816732696746 5
6623 450.78037792949044 704.5882776567903 5
6624 450.7488052921796 704.6039456150309 5
6625 450.7510479140456 704.5842218609463 5
6626 450.7888003632608 704.6018246945783 5
6627 450.77360883413525 704.6065062916956 5
6628 450.77467423175335 704.5890664051534 5
6629 450.79133315154746 704.607908305549 5
6630 450.78919919809465 704.5738191795224 5
6631 450.7951710119025 704.6102592848305 5
6632 450.7760737416556 704.5967181731164 5
6633 450.7942494382594 704.6131205737538 5
6634 450.78316266732656 704.5855150788998 5
6635 450.77111452791524 704.6101357663401 5
6636 450.75814716473826 704.6048564587065 5
6637 450.7668748943333 704.6248212150343 5
6638 450.72105747749134 704.5973922778522 5
6639 450.74147459477746 704.6009835523289 5
6640 450.7687337747297 704.6046804080626 5
6641 450.76925217516896 704.6213749259173 5
6642 450.7926944411661 704.6383589979315 5
6643 450.77103758490455 704.6334315268283 5
6644 450.78275503285454 704.6417151230913 5
6645 450.78224861459955 704.6139308851891 5
6646 450.79753087819984 704.6314665900461 5
6647 450.7930268393466 704.6125498320423 5
6648 450.80536709070736 704.6355570858943 5
6649 450.7734776151335 704.6231403992358 5
6650 450.76739580594267 704.6359054845365 5
6651 450.7802857708332 704.6361388752413 5
6652 450.7694529101035 704.6312063207645 5
6653 450.7863966063048 704.6496624770673 5
6654 450.7830267029255 704.6089063346652 5
6655 450.7663999029567 704.6334872589634 5
6656 450.74754816361843 704.6129378618808 5
6657 450.74935710109224 704.6262113051612 5
6658 450.7673516939746 704.6174538446097 5
6659 450.7764495954273 704.6352272577019 5
6660 450.75591655228106 704.6180666923694 5
6661 450.7581426479388 704.638662433684 5
6662 450.74975401667575 704.6369993000757 5
6663 450.7668655650497 704.6403514306047 5
6664 450.74405458261504 704.6074337078878 5
6665 450.75222850146884 704.6331007803306 5
6666 450.7629531029839 704.6236636033767 5
6667 450.7588601099595 704.633568972936 5
6668 450.8061085262249 704.6063409752431 5
6669 450.783172390303 704.6112798492815 5
6670 450.74270883365574 704.6502160149971 5
6671 450.7888682435828 704.6199867082755 5
6672 450.7774051601051 704.6381262067374 5
6673 450.7725486774785 704.652688190397 5
6674 450.7860017796734 704.6472022707732 5
6675 450.76541217263804 704.6217865396401 5
6676 450.7749311058872 704.6280667958815 5
6677 450.7591860401496 704.656736701962 5
6678 450.76822661825736 704.625325433021 5
6679 450.76924580084807 704.6623740753874 5
6680 450.7955121887772 704.6423057874806 5
6681 450.72670192383134 704.649274102309 5
6682 450.78073537940065 704.6527313949186 5
6683 450.76466130932295 704.6548697562248 5
6684 450.7813986432287 704.6617726375699 5
6685 450.7514785161975 704.6667486773454 5
6686 450.76062545529265 704.6551850909718 5
6687 450.76521780111597 704.6533289346888 5
6688 450.76973004529714 704.6336476886303 5
6689 450.7690015921371 704.6645661739817 5
6690 450.7818157340683 704.6395550602639 5
6691 450.716303977151 704.6276434571465 5
6692 450.75495941105044 704.6297692711681 5
6693 450.76592698728746 704.6531334803387 5
6694 450.7308713271596 704.6338326496158 5
6695 450.78810582450825 704.6384052776054 5
6696 450.7760297532674 704.6492236871253 5
6697 450.76160063098604 704.645946522446 5
6698 450.7389066923713 704.6300841685994 5
6699 450.7379105514116 704.671568171531 5
6700 450.7218088545772 704.6693909799515 5
6701 450.7404083551177 704.6197684383958 5
6702 450.7480964685828 704.6620705199579 5
6703 450.7759984956016 704.6556350221996 5
6704 450.77785148706954 704.6542964407035 5
6705 450.7677734433969 704.6380355170028 5
6706 450.7447993186088 704.637716970515 5
6707 450.7348637100666 704.639958412604 5
6708 450.76674318880754 704.6759134701656 5
6709 450.7479083582177 704.6724097284979 5
6710 450.77387787404354 704.6668835385553 5
6711 450.7880115369216 704.625829185347 5
6712 450.7713940903619 704.6667832361817 5
6713 450.76855741150433 704.6499034065039 5
6714 450.79469013114533 704.6502506646129 5
6715 450.7679489997802 704.6315488003864 5
6716 450.77254515039505 704.649921019002 5
6717 450.78706363883146 704.6641367756251 5
6718 450.78134420841866 704.6485273252727 5
6719 450.77759785818415 704.6558671448333 5
6720 450.79162985844954 704.6246113585195 5
6721 450.7772433049009 704.6395052165675 5
6722 450.7592518538344 704.6510055575673 5
6723 450.75139234722155 704.6691169132291 5
6724 450.7743192096718 704.6687074642803 5
6725 450.7903784682466 704.6365970795364 5
6726 450.81094526743334 704.6191975131754 5
6727 450.8141318461177 704.6471236722025 5
6728 450.77871479764264 704.663520677571 5
6729 450.75901911907795 704.6566810193498 5
6730 450.7729487448603 704.6474940422537 5
6731 450.77713167344194 704.666114459608 5
6732 450.79335737535627 704.6469485822021 5
6733 450.71848134892815 704.6482470825357 5
6734 450.8014108415306 704.6298521383359 5
6735 450.7561810440879 704.657362670968 5
6736 450.77773038366195 704.6540099469524 5
6737 450.7557908915294 704.655397621515 5
6738 450.772016258927 704.630362288059 5
6739 450.7987016746741 704.6591513133606 5
6740 450.79310665629896 704.6270213390544 5
6741 450.7938383260272 704.6263033100837 5
6742 450.756297287106 704.6480272846485 5
6743 450.7622287094638 704.6451443618513 5
6744 450.76382479101176 704.6566962923655 5
6745 450.74983370675835 704.6813431667555 5
6746 450.7811375196797 704.6727626634722 5
6747 450.7842670922627 704.662510340077 5
6748 450.74812922731587 704.6312896774385 5
6749 450.77615691396664 704.624015649326 5
6750 450.764556311596 704.6436106503946 5
6751 450.7460457286648 704.651118314687 5
6752 450.7771642476225 704.646644783886 5
6753 450.7610239998812 704.6586301993709 5
6754 450.8072267460648 704.6319579262081 5
6755 450.77220974581587 704.6423656939252 5
6756 450.79276934762447 704.649009160421 5
6757 450.77164800564617 704.6605647138347 5
6758 450.7408154744047 704.669887201883 5
6759 450.769395595776 704.655656619409 5
6760 450.7683478605143 704.6398791223068 5
6761 450.7458992886841 704.6499561689125 5
6762 450.77465304130124 704.6739196019462 5
6763 450.74281196199223 704.6359512358626 5
6764 450.76013930927894 704.6569958068756 5
6765 450.757954953084 704.6463162598095 5
6766 450.8019490305711 704.661220458102 5
6767 450.7783941883209 704.6546336589936 5
6768 450.79355778023773 704.6351127131975 5
6769 450.776914428686 704.6577806191269 5
6770 450.790355455467 704.6414078077896 5
6771 450.74982156593234 704.6447919950568 5
6772 450.756304244961 704.6305534295994 5
6773 450.7498604089876 704.6427620575058 5
6774 450.7481145575738 704.6662685311876 5
6775 450.75360977128224 704.6563213170206 5
6776 450.7744158838567 704.640323354643 5
6777 450.7512214739508 704.6390049667066 5
6778 450.7282799380893 704.6783137522086 5
6779 450.7470037949935 704.6660966510427 5
6780 450.7536237164957 704.6703573959501 5
6781 450.7556636325215 704.6728100221411 5
6782 450.7730444718646 704.6691426042538 5
6783 450.73717091273164 704.644668155099 5
6784 450.774349818042 704.6676294629295 5
6785 450.78559857665414 704.6759710851768 5
6786 450.79125929739774 704.6541805481161 5
6787 450.78791251487104 704.6354226417558 5
6788 450.77388151162404 704.6442295841068 5
6789 450.7712624950295 704.6570641151005 5
6790 450.7655639253611 704.6557210506992 5
6791 450.78851932272136 704.6445499425752 5
6792 450.7855283176006 704.6497005343804 5
6793 450.80394914302747 704.6692157598642 5
6794 450.8070155081047 704.667197246367 5
6795 450.78314654166564 704.6383563268372 5
6796 450.76709110761016 704.6592181650204 5
6797 450.7919696680121 704.6653130556601 5
6798 450.8133149332314 704.6487036930944 5
6799 450.7757230497356 704.6456905253989 5
6800 450.78966907483294 704.6759088182897 5
6801 450.7778658229568 704.6745329531306 5
6802 450.7995175773847 704.6357230735522 5
6803 450.7726609611158 704.6547705324979 5
6804 450.7866571006799 704.6593712248932 5
6805 450.8120047227645 704.6349174430252 5
6806 450.7813739012966 704.6411619418183 5
6807 450.811159274601 704.6473292785334 5
6808 450.793678981989 704.6530447425722 5
6809 450.77403221694084 704.6505877209687 5
6810 450.7656292961015 704.6349464603277 5
6811 450.7670975056833 704.6323761688648 5
6812 450.7893847204691 704.6476447387887 5
6813 450.7605322063239 704.6391398619882 5
6814 450.76947042442293 704.6495414080541 5
6815 450.8148337512271 704.6347664983143 5
6816 450.8290559936401 704.6449746597076 5
6817 450.7830410878935 704.6353270971354 5
6818 450.7911874564354 704.6243698922124 5
6819 450.8043867439854 704.6400453827315 5
6820 450.8371161295463 704.6525750288657 5
6821 450.77993456347616 704.646368071311 5
6822 450.76846699489056 704.6279092573221 5
6823 450.77785016535574 704.6458419704875 5
6824 450.7832163950722 704.6463759230807 5
6825 450.76470309233235 704.6369952936444 5
6826 450.7923816040573 704.6425729208858 5
6827 450.7791164427861 704.6475080080473 5
6828 450.81599679127225 704.6292738649125 5
6829 450.79351822617593 704.6629034834707 5
6830 450.76964528736767 704.6541485494198 5
6831 450.767905517274 704.6548870212397 5
6832 450.78673742404715 704.6471323946159 5
6833 450.77678505990406 704.6435016917417 5
6834 450.7883721606314 704.6227373213525 5
6835 450.7807677167725 704.637020335487 5
6836 450.8112426882425 704.6652660543401 5
6837 450.79074076066763 704.6424158258162 5
6838 450.8208908736163 704.646659508818 5
6839 450.7830782592882 704.6228064729546 5
6840 450.76986173059487 704.6227886840101 5
6841 450.80476829162893 704.6269259948078 5
6842 450.79914445141225 704.6420978537697 5
6843 450.7869418751433 704.6424492361806 5
6844 450.7941346451589 704.6293866989608 5
6845 450.8342108771833 704.6206821949581 5
6846 450.84231700774853 704.6211588213074 5
6847 450.79855477778887 704.6428212163069 5
6848 450.8032811414862 704.601733695309 5
6849 450.78184204454766 704.6282305373481 5
6850 450.7923330486223 704.6285134921388 5
6851 450.81812441341134 704.6425460777973 5
6852 450.7760618824876 704.6110793088926 5
6853 450.8068133495632 704.625786993043 5
6854 450.79801082888093 704.6650682331954 5
6855 450.7913531174181 704.6402952956133 5
6856 450.79816724799343 704.6034216200176 5
6857 450.80006919520076 704.6328014135412 5
6858 450.78976832657526 704.6336868042583 5
6859 450.79707297263724 704.6335622549801 5
6860 450.82501641497043 704.6243762311228 5
6861 450.7993607559579 704.624704386175 5
6862 450.7908990595754 704.6251736175809 5
6863 450.80358557601994 704.6189356361774 5
6864 450.8183834019951 704.6277596016662 5
6865 450.7779625197138 704.6444095244857 5
6866 450.7877142715099 704.6428765165537 5
6867 450.7939910809015 704.6660439677922 5
6868 450.79797546650843 704.6419414130598 5
6869 450.78533152362644 704.6279537365106 5
6870 450.76851785970626 704.6296421817365 5
6871 450.78466864093764 704.6551948735823 5
6872 450.8081040225993 704.6350876669346 5
6873 450.79038747471697 704.654220857279 5
6874 450.81935719857717 704.6226412512146 5
6875 450.7559246009633 704.6294624198941 5
6876 450.773726500437 704.6509271393534 5
6877 450.7487640519416 704.6537053529723 5
6878 450.76716900398134 704.6495957599432 5
6879 450.7787268017326 704.6459064222032 5
6880 450.7937141484554 704.6470863872097 5
6881 450.78742559528445 704.6469702904204 5
6882 450.7794746297282 704.6290121208159 5
6883 450.77549346032134 704.6423942088915 5
6884 450.8114801135112 704.6200991650254 5
6885 450.8099317591989 704.6665548886341 5
6886 450.8012873042037 704.645368758233 5
6887 450.78112055699586 704.6394833063787 5
6888 450.73901013635384 704.639460326194 5
6889 450.7807237046284 704.6612572323564 5
6890 450.75438887941306 704.6543730910506 5
6891 450.77864069389494 704.637789078467 5
6892 450.74799550720405 704.6251626930973 5
6893 450.7789100478864 704.6360937036151 5
6894 450.7638438682214 704.6367566194648 5
6895 450.7696916080963 704.6418238114989 5
6896 450.77763467165244 704.6222922113592 5
6897 450.79030756760886 704.640125477462 5
6898 450.7508709552998 704.6381000805684 5
6899 450.7467924702951 704.6505734589035 5
6900 450.7732219091986 704.6320045668238 5
6901 450.7631078492537 704.6370752383431 5
6902 450.76458093095647 704.6341518743266 5
6903 450.7749632444955 704.6551516188143 5
6904 450.76465321718 704.638613261844 5
6905 450.7776295249313 704.6470872398901 5
6906 450.7353275197857 704.6345512764138 5
6907 450.751350453132 704.6350741710656 5
6908 450.7664654333254 704.6478353563706 5
6909 450.7422593616881 704.6486572346096 5
6910 450.747266925543 704.6614473586568 5
6911 450.7458726566357 704.6565718694292 5
6912 450.7767760405694 704.6431986787853 5
6913 450.7606960820938 704.6361708715567 5
6914 450.75876481801356 704.619625733735 5
6915 450.7653543287242 704.6368062845038 5
6916 450.7686877786774 704.6387327218428 5
6917 450.7508959654166 704.6461052182267 5
6918 450.7458531769778 704.6567073259538 5
6919 450.78206320786904 704.6470850883892 5
6920 450.75562473307076 704.6370698682358 5
6921 450.78915401824827 704.6255824790308 5
6922 450.77558584303125 704.6464559971868 5
6923 450.75964716284363 704.6449133713871 5
6924 450.7608451986069 704.6672837431671 5
6925 450.8010239798466 704.6296133666882 5
6926 450.7715871389662 704.647001223374 5
6927 450.7298368223881 704.6502060475278 5
6928 450.7512845507486 704.6665642566169 5
6929 450.77264880462707 704.6499354536595 5
6930 450.7678196141002 704.6439679215872 5
6931 450.76749517970245 704.6477986147421 5
6932 450.7428793786146 704.6495151600735 5
6933 450.7589688713371 704.6759285536856 5
6934 450.7905424783804 704.666545183571 5
6935 450.7329815527565 704.6411706947791 5
6936 450.77267724926907 704.6682332398112 5
6937 450.76816723142707 704.6525510275015 5
6938 450.75401293010003 704.6589263179792 5
6939 450.7519473874936 704.6270034359524 5
6940 450.74673294093316 704.6401777653366 5
6941 450.742475321074 704.6321877937318 5
6942 450.78804770288264 704.6188142654478 5
6943 450.7298779546289 704.6553010625443 5
6944 450.77674419476074 704.6323385955511 5
6945 450.7864864576809 704.6490451318684 5
6946 450.75573429290137 704.6704710737649 5
6947 450.74940515540237 704.6444568654103 5
6948 450.75125629077587 704.6301309674589 5
6949 450.75194795920106 704.6440668218419 5
6950 450.7866778623385 704.6346922216039 5
6951 450.7469659159211 704.6506581742312 5
6952 450.785119434629 704.6428306242639 5
6953 450.77755338326585 704.6531734538149 5
6954 450.7798929655883 704.6569998029577 5
6955 450.787831479012 704.6228173724545 5
6956 450.7253212894393 704.6564572688677 5
6957 450.73457604449953 704.6607588502437 5
6958 450.76552338226696 704.6746025389831 5
6959 450.73433375316216 704.6680408627767 5
6960 450.72865776962385 704.6548785507916 5
6961 450.7508939371449 704.6598629959606 5
6962 450.782042164436 704.6537696627022 5
6963 450.7746841647149 704.6311036252094 5
6964 450.7557148304537 704.6342024700978 5
6965 450.7543611435424 704.6564357462612 5
6966 450.7724825591807 704.6326270642907 5
6967 450.76217720500574 704.6540428250823 5
6968 450.77373085837013 704.6189817261111 5
6969 450.7466974034321 704.6322794349743 5
6970 450.7656649470416 704.6357489246003 5
6971 450.75330608624023 704.6249367930805 5
6972 450.73717932861575 704.6287705665102 5
6973 450.74459164324384 704.6431050526174 5
6974 450.7373335664225 704.6560615355276 5
6975 450.740779054344 704.6510609766964 5
6976 450.7372167628823 704.6583415717417 5
6977 450.75452011140925 704.6670023856361 5
6978 450.74172701444945 704.6274881266025 5
6979 450.7404558036291 704.6355220168397 5
6980 450.7356066437641 704.6358731416252 5
6981 450.71736726192563 704.651901312162 5
6982 450.71366362784306 704.6605025735477 5
6983 450.7366791932579 704.6482996979006 5
6984 450.711483921233 704.6446080012262 5
6985 450.75204868390847 704.6477417865564 5
6986 450.72461314878007 704.6604128120258 5
6987 450.7214736981768 704.6455841160471 5
6988 450.7476432517839 704.6513370978087 5
6989 450.69549989871155 704.6577119099144 5
6990 450.7086093516172 704.6651752608688 5
6991 450.74176675018595 704.6543094935279 5
6992 450.74597053552156 704.6715688366326 5
6993 450.72148717140465 704.6548974165419 5
6994 450.74978676979794 704.65499289657 5
6995 450.72491345070387 704.6588039371644 5
6996 450.7597617995566 704.6566274899062 5
6997 450.69875513391935 704.6779534948828 5
6998 450.7418090090913 704.6559482614852 5
6999 450.7458011152475 704.6516790180274 5
7000 450.74762800689507 704.6443104647738 5
7001 450.7259883438593 704.6823560305796 5
7002 450.74470195604067 704.6458373165285 5
7003 450.75094845195883 704.6709427577828 5
7004 450.7466890243978 704.6854688456108 5
7005 450.75530450061297 704.6658951258254 5
7006 450.7469330557991 704.6544459580509 5
7007 450.73289409094275 704.6706567167552 5
7008 450.75027661745077 704.6675070930805 5
7009 450.74347353658385 704.6571841004712 5
7010 450.7743137259874 704.6563672738706 5
7011 450.7507080657146 704.6636789644045 5
7012 450.73525867020385 704.6542072979174 5
7013 450.75194960875405 704.6567849915912 5
7014 450.72687048169803 704.657339728805 5
7015 450.7529727579413 704.651743936551 5
7016 450.72937557836224 704.6662564296364 5
7017 450.7220893692425 704.6433317585189 5
7018 450.7326747992638 704.662748829535 5
7019 450.7605495446724 704.6574749715976 5
7020 450.73049172703605 704.6586190421126 5
7021 450.75333827916836 704.6550930724926 5
7022 450.741546618392 704.6439545203857 5
7023 450.69634443977577 704.6369203536658 5
7024 450.7323972852139 704.6561910731925 5
7025 450.73557042295965 704.6511631153028 5
7026 450.7429019430015 704.6704100505175 5
7027 450.80171983335305 704.654633804839 5
7028 450.75377981578686 704.6440562109842 5
7029 450.7420347655433 704.6259409007247 5
7030 450.766094263134 704.6418871164791 5
7031 450.75615144630956 704.6598840452929 5
7032 450.73418394165435 704.6913380123816 5
7033 450.7390725988561 704.6853505585939 5
7034 450.754549757515 704.6495712217396 5
7035 450.7339474243334 704.6660977488079 5
7036 450.7461076164272 704.6419217537964 5
7037 450.7380300396343 704.6679051193831 5
7038 450.761606378493 704.658553211607 5
7039 450.7310900692337 704.6476399772281 5
7040 450.753672361948 704.6623174380067 5
7041 450.7308467541018 704.6593239005942 5
7042 450.74640098230356 704.6472268416112 5
7043 450.74233984910217 704.6703965924955 5
7044 450.7457806975162 704.6443546764443 5
7045 450.7309444437741 704.6382402273133 5
7046 450.740120834793 704.6500923454984 5
7047 450.7580990672262 704.6306851845893 5
7048 450.7535869238781 704.6356545409236 5
7049 450.7342026469839 704.6544878269207 5
7050 450.77657125860264 704.6552652306734 5
7051 450.7509262369302 704.6402490654617 5
7052 450.7710090828491 704.6316442354159 5
7053 450.73966693297984 704.6268692423528 5
7054 450.75241301964445 704.6384027555442 5
7055 450.7528732239334 704.6360532234382 5
7056 450.78471702505476 704.6300307244782 5
7057 450.78077670139646 704.6192249669696 5
7058 450.78575064560584 704.627507720631 5
7059 450.8112021195216 704.6251585105446 5
7060 450.75504845826293 704.6314037803226 5
7061 450.7873156465586 704.6383281484918 5
7062 450.7641541830236 704.6749853642959 5
7063 450.7574082051701 704.6243551485918 5
7064 450.7457288711413 704.639871450043 5
7065 450.73435991300965 704.6431622650655 5
7066 450.7592028009071 704.6260095644816 5
7067 450.76896468901714 704.6124346504425 5
7068 450.75503507072665 704.6145845129544 5
7069 450.78404781367675 704.6587621714996 5
7070 450.7486895070776 704.6266767669997 5
7071 450.7337154666265 704.6350036534246 5
7072 450.7996203973015 704.6374958340907 5
7073 450.74709160316877 704.6310969314525 5
7074 450.7599585776212 704.6456094488487 5
7075 450.75379564087837 704.6368488678701 5
7076 450.7654462537765 704.6437351292267 5
7077 450.7594478033729 704.6490227977539 5
7078 450.74463573901755 704.6546876914475 5
7079 450.7798147852209 704.6329786274855 5
7080 450.76752482927327 704.6194409475602 5
7081 450.7690504418214 704.6585754096199 5
7082 450.7487810872008 704.6205777868659 5
7083 450.76377085949554 704.6377716966869 5
7084 450.77142486873873 704.6269223655587 5
7085 450.7903264675267 704.6057540295872 5
7086 450.7465391507298 704.6297856945911 5
7087 450.7469108767339 704.6099612594713 5
7088 450.75793772237563 704.6255001119654 5
7089 450.7740242070353 704.6131762364139 5
7090 450.7671656613511 704.6047102994281 5
7091 450.78603252841316 704.6073398794437 5
7092 450.761165295907 704.599341289643 5
7093 450.7568472041491 704.6168448382136 5
7094 450.77070411916765 704.6140918696335 5
7095 450.770526864374 704.6145577705001 5
7096 450.7642458557933 704.5928223525113 5
7097 450.7494590278274 704.6411955854699 5
7098 450.75455908859163 704.6224115752037 5
7099 450.7528187272671 704.6252513445456 5
7100 450.7586406409663 704.6102290885749 5
7101 450.75145673149405 704.6127738831098 5
7102 450.7338789628517 704.6234870045288 5
7103 450.75256418128527 704.6081097676354 5
7104 450.77945364604784 704.6463612866906 5
7105 450.7779531269727 704.5766227370058 5
7106 450.7852934296233 704.6150688461591 5
7107 450.75757890204176 704.6247411252484 5
7108 450.75314602108443 704.6072497590493 5
7109 450.80219582467026 704.6107928169932 5
7110 450.7874136928601 704.6127102001502 5
7111 450.7817236037263 704.6313439303402 5
7112 450.789140578773 704.6261387836829 5
7113 450.81162363335534 704.6297186099066 5
7114 450.741230223471 704.6429449026657 5
7115 450.7571719324844 704.6283886309875 5
7116 450.80779681404505 704.6262315503855 5
7117 450.7817518229633 704.6193439237309 5
7118 450.7658712100026 704.6429826256299 5
7119 450.7752500784262 704.6380952802599 5
7120 450.7591459302771 704.6455152221636 5
7121 450.75568052588625 704.6057089086064 5
7122 450.7497913534874 704.6111470027803 5
7123 450.76712913687925 704.632185791835 5
7124 450.76628832938786 704.6188618126058 5
7125 450.7463397192926 704.632278460332 5
7126 450.775948740396 704.6455843088546 5
7127 450.764302349145 704.6264974825023 5
7128 450.78375238658333 704.5859910631949 5
7129 450.778428982959 704.6250415036483 5
7130 450.78377683304797 704.6074331134856 5
7131 450.75615878630225 704.6018851740605 5
7132 450.7770199791886 704.6000202088921 5
7133 450.75355891597167 704.6145055319191 5
7134 450.7533005634607 704.5965124264204 5
7135 450.7487316990179 704.6093557639971 5
7136 450.77463496971086 704.6098625587999 5
7137 450.7563993782758 704.6180840438843 5
7138 450.7705760953704 704.6209256910598 5
7139 450.75037873243787 704.6141651561153 5
7140 450.74670344016215 704.6387770527905 5
7141 450.7467216692016 704.6622449227352 5
7142 450.7523892704126 704.6386062180891 5
7143 450.74177190065933 704.6557231943794 5
7144 450.7557887040577 704.6523837909377 5
7145 450.74258153352537 704.6308094037637 5
7146 450.78808840716295 704.6540340018798 5
7147 450.74561523538176 704.6696538861657 5
7148 450.7548811967621 704.6655304657568 5
7149 450.7136274464793 704.6455981675214 5
7150 450.7317665847927 704.6341476368494 5
7151 450.7160305314707 704.6284773821974 5
7152 450.7491481735374 704.6248542345957 5
7153 450.7359323569455 704.6206525433686 5
7154 450.75871134157893 704.6513656233474 5
7155 450.7270588160395 704.628414542144 5
7156 450.7605627782904 704.6339030927161 5
7157 450.73146471335514 704.6539996014761 5
7158 450.7298126570134 704.6454003762009 5
7159 450.74298661101676 704.6322355818552 5
7160 450.7376768294149 704.6373217469652 5
7161 450.75643837525956 704.6343341920973 5
7162 450.7370670256972 704.6362647075001 5
7163 450.77046735646667 704.6418666847729 5
7164 450.7502821247992 704.6425714684706 5
7165 450.7378646976702 704.6097747574584 5
7166 450.7841624869605 704.6146261319092 5
7167 450.79565431275483 704.6445100776926 5
7168 450.7405413845709 704.6618534359277 5
7169 450.7879027898026 704.6430818263963 5
7170 450.77138511481286 704.6202489155788 5
7171 450.7441312593785 704.623237226933 5
7172 450.77313070275693 704.6491628098207 5
7173 450.76745488698515 704.6235556585992 5
7174 450.79421121119856 704.6404198198426 5
7175 450.76989049609165 704.6327326998121 5
7176 450.7695802003044 704.6415408532731 5
7177 450.76666603743905 704.6339380210791 5
7178 450.74770938690597 704.638704228766 5
7179 450.72353422931275 704.6295609819177 5
7180 450.7437931222853 704.6455648280952 5
7181 450.7258401677369 704.627328188964 5
7182 450.74888974754305 704.623023674863 5
7183 450.7812834265311 704.6427017075049 5
7184 450.73012430848166 704.6465654029289 5
7185 450.7690602426742 704.6308407661235 5
7186 450.77447295464674 704.6527585912581 5
7187 450.7667765362037 704.6200720234842 5
7188 450.7817351035202 704.6570573264273 5
7189 450.795042524054 704.6493534221378 5
7190 450.76791376789674 704.6265911726155 5
7191 450.7928159370734 704.6369073572947 5
7192 450.7728402707182 704.6393686605604 5
7193 450.7487867200185 704.6327510180905 5
7194 450.78557768084056 704.6381522749012 5
7195 450.78124855287456 704.6359581096434 5
7196 450.76561145663845 704.6338008089901 5
7197 450.7930107237741 704.6551037103917 5
7198 450.73908676001275 704.637354469575 5
7199 450.76977096774806 704.6442696585334 5
7200 450.7997055024247 704.6450226168304 5
7201 450.72801772839983 704.6342484599498 5
7202 450.7329446412327 704.6256111164755 5
7203 450.75562383143944 704.6195208022008 5
7204 450.72448896505733 704.6312664464331 5
7205 450.7714111958514 704.6353406153844 5
7206 450.7390700223226 704.6169646528169 5
7207 450.7757534942371 704.6350212143343 5
7208 450.7653027263078 704.64908436247 5
7209 450.76549907537446 704.6555054937373 5
7210 450.79116628259294 704.6324833664416 5
7211 450.77268075433005 704.6239436001586 5
7212 450.7664508047977 704.6228962451329 5
7213 450.7359666759661 704.6307804788887 5
7214 450.7661772512198 704.6365205591404 5
7215 450.8013792030662 704.645848142309 5
7216 450.7853893724101 704.620820488197 5
7217 450.797716199133 704.6132521610957 5
7218 450.76316335974934 704.6328430857269 5
7219 450.7668026532608 704.6461189908069 5
7220 450.7859259577664 704.6137865511308 5
7221 450.7542039208472 704.6350142250443 5
7222 450.7489615401867 704.646825108521 5
7223 450.77014743653365 704.6100185789123 5
7224 450.79442787275923 704.6484091713909 5
7225 450.7491057393039 704.6273827486284 5
7226 450.7582333099185 704.6304610934277 5
7227 450.7703334570458 704.6302230580063 5
7228 450.7470769523032 704.6329827858194 5
7229 450.78408292803664 704.6302092298337 5
7230 450.79443289195564 704.6375694127606 5
7231 450.7612880188336 704.6136942061272 5
7232 450.76727061325084 704.6204562017477 5
7233 450.7715390725255 704.6297284868969 5
7234 450.77774263996645 704.6120846890261 5
7235 450.76727241446605 704.6276153206175 5
7236 450.76729389789494 704.6384837329618 5
7237 450.75878326509724 704.6266722108495 5
7238 450.74251031548056 704.6253041003032 5
7239 450.7578384621858 704.6175976503404 5
7240 450.77928951566435 704.6590184701531 5
7241 450.77342027914784 704.6415482071413 5
7242 450.73987576715257 704.6276459787282 5
7243 450.7623392929209 704.6324181490901 5
7244 450.74430284804345 704.6258905178607 5
7245 450.7774674886547 704.621844439865 5
7246 450.78297306119634 704.6278559916497 5
7247 450.75272064616547 704.6118786069779 5
7248 450.7817331783186 704.6336983203068 5
7249 450.7897559107866 704.6302453550608 5
7250 450.7941632709542 704.645356188074 5
7251 450.77385378333815 704.6357444999388 5
7252 450.7565708325085 704.5995992528184 5
7253 450.78205215070193 704.6241241420395 5
7254 450.75494801679724 704.5998945295711 5
7255 450.7581803513907 704.6318261775059 5
7256 450.78306622583415 704.6192437282318 5
7257 450.7465210207101 704.6150145455734 5
7258 450.76079792147584 704.628835612355 5
7259 450.7591477230119 704.6353896334886 5
7260 450.7544538414878 704.6281065334417 5
7261 450.74679187835926 704.6148668912463 5
7262 450.7796190933223 704.6275989255147 5
7263 450.765549461147 704.5982245395262 5
7264 450.769757960286 704.5864291668695 5
7265 450.7844196597498 704.6045365419235 5
7266 450.7979622420266 704.6184286506724 5
7267 450.7543410484587 704.5934840319867 5
7268 450.7480826649123 704.6449084031275 5
7269 450.78686543212217 704.6178434011259 5
7270 450.76809970972744 704.6060404486433 5
7271 450.74760906962115 704.6121236463393 5
7272 450.7817562702698 704.6228759030062 5
7273 450.7639691920645 704.6353426685382 5
7274 450.75877759897867 704.630302910851 5
7275 450.7774119177929 704.6246333185255 5
7276 450.78690599212234 704.604178835123 5
7277 450.78708731018156 704.6291829308217 5
7278 450.7840982608005 704.625652783085 5
7279 450.7926566894658 704.6169607378318 5
7280 450.8099741264787 704.63947658625 5
7281 450.80014558218164 704.6373770672388 5
7282 450.73239232309976 704.6038559333307 5
7283 450.77894158946674 704.6044265139085 5
7284 450.7739361617992 704.6106956730255 5
7285 450.77501701881215 704.6230510919981 5
7286 450.80602764545023 704.611235463774 5
7287 450.80864109161735 704.6278796418036 5
7288 450.74070274934957 704.6391930967687 5
7289 450.7750955854701 704.610544619976 5
7290 450.7408417788193 704.6067392657402 5
7291 450.76104048758975 704.6076638455589 5
7292 450.7267630395951 704.6048376248589 5
7293 450.74437194529145 704.6296156618386 5
7294 450.74417161172926 704.6285092876425 5
7295 450.74773452612885 704.6380242423406 5
7296 450.7189991023732 704.6049212173268 5
7297 450.7365783165049 704.6159495127652 5
7298 450.7432169533389 704.608572764155 5
7299 450.7377260353879 704.6035288193561 5
7300 450.7613115202957 704.5965255802474 5
7301 450.77793491789396 704.6116125993509 5
7302 450.76640004016656 704.6017227691082 5
7303 450.7498203781041 704.5860894067987 5
7304 450.7460863506717 704.5970022052671 5
7305 450.7582725151698 704.5903352944537 5
7306 450.74610844702147 704.6221632019641 5
7307 450.74689891101184 704.6198295187897 5
7308 450.7689112040432 704.6096698048119 5
7309 450.77582562723046 704.6107872381837 5
7310 450.78996109558096 704.5935969374086 5
7311 450.77767664307794 704.6209729418148 5
7312 450.77645534502994 704.5984397055013 5
7313 450.780928354329 704.6012551936293 5
7314 450.7538705918558 704.5978134879953 5
7315 450.7611562104939 704.5868041645693 5
7316 450.7554460679518 704.5657471425085 5
7317 450.724971768268 704.562845807896 5
7318 450.7645203568415 704.5665042308034 5
7319 450.74151942526765 704.6000187006186 5
7320 450.74390209910626 704.5905587602953 5
7321 450.7463618688867 704.6082672826959 5
7322 450.7435076059822 704.5881629094748 5
7323 450.7540446918364 704.570812964437 5
7324 450.74494884670383 704.5759376667892 5
7325 450.7377811481814 704.5916847090915 5
7326 450.765653764688 704.5911171678115 5
7327 450.76485047010635 704.5723384518851 5
7328 450.7434955967809 704.5765365393413 5
7329 450.73254007504823 704.5807356637134 5
7330 450.7616085607245 704.5962194486434 5
7331 450.7621872499733 704.5678895294985 5
7332 450.75595740131934 704.5972255703631 5
7333 450.7941071125372 704.570021106224 5
7334 450.777308185596 704.5663219633809 5
7335 450.76681925638303 704.5877330794452 5
7336 450.767211054414 704.5729388264264 5
7337 450.7918007663311 704.5862681116015 5
7338 450.76812985479904 704.5802081740275 5
7339 450.774509138436 704.5579283907985 5
7340 450.76239364081425 704.5628430493052 5
7341 450.71416748654076 704.5479007208098 5
7342 450.757987763003 704.5812698110283 5
7343 450.7345837690297 704.6000730918663 5
7344 450.7756001277248 704.5569435557545 5
7345 450.7579840699127 704.5869939555262 5
7346 450.7291996581533 704.5628815142766 5
7347 450.72001688275816 704.5595762996232 5
7348 450.7164860214894 704.546300453561 5
7349 450.71885287658984 704.5847482010804 5
7350 450.72999238162436 704.5618258081546 5
7351 450.73981718577835 704.5514434253612 5
7352 450.72004154753284 704.5731774089676 5
7353 450.70228942684565 704.5538273373644 5
7354 450.71695740020203 704.562329960891 5
7355 450.7670334295893 704.572027595428 5
7356 450.7231300164387 704.5699317767435 5
7357 450.74187668444875 704.5645562928474 5
7358 450.74163114400017 704.5832666140436 5
7359 450.73589565476186 704.5628107839085 5
7360 450.75134825870646 704.5632263681592 5
7361 450.7755552466025 704.5576380234065 5
7362 450.74809499777643 704.5661610395191 5
7363 450.7391454122314 704.5699421670056 5
7364 450.7512377293669 704.5544429641726 5
7365 450.7356211175864 704.5672417512935 5
7366 450.716421674142 704.5797500100116 5
7367 450.7524237858004 704.5481381222806 5
7368 450.7463896842018 704.5460531192249 5
7369 450.7940662915815 704.5598432502077 5
7370 450.754168754428 704.581119681519 5
7371 450.7427602093192 704.5710934174616 5
7372 450.7475124747113 704.5529978759062 5
7373 450.7407856713613 704.5724846360182 5
7374 450.75229304387017 704.574948041867 5
7375 450.75357933704083 704.58133291763 5
7376 450.77334999097747 704.5861464066079 5
7377 450.7606577720664 704.560344697256 5
7378 450.74101434721035 704.5454099474907 5
7379 450.72868018453516 704.5763819411849 5
7380 450.7490476830689 704.5553501538645 5
7381 450.74993223214756 704.5775590521537 5
7382 450.7639601233648 704.539991385842 5
7383 450.727035357525 704.5813574299799 5
7384 450.7626986696409 704.5479829405633 5
7385 450.7627466883619 704.5599974677737 5
7386 450.75767253914256 704.54747803604 5
7387 450.75319422524706 704.5637736330549 5
7388 450.7353508586099 704.5557385022495 5
7389 450.7615842007459 704.5683419871452 5
7390 450.70403431081974 704.5562208285804 5
7391 450.70020418622437 704.5653467880562 5
7392 450.74114647121263 704.5464077779662 5
7393 450.7013028308859 704.5724889775933 5
7394 450.7140103062297 704.563192036896 5
7395 450.70419702847016 704.5507865722551 5
7396 450.69857476631046 704.5629975718335 5
7397 450.68452211790685 704.559531863417 5
7398 450.67388432811225 704.5617992982206 5
7399 450.7113638353945 704.564248439269 5
7400 450.72761973162636 704.5782501095517 5
7401 450.7352227050686 704.5454452533689 5
7402 450.74312555354055 704.5705964221123 5
7403 450.74218408671993 704.5553953381099 5
7404 450.7098929414171 704.5391118028845 5
7405 450.7432046331558 704.5438608029606 5
7406 450.70221960185455 704.5602231557986 5
7407 450.7132177996098 704.5709886089401 5
7408 450.6984384844636 704.5747973567621 5
7409 450.73565429502895 704.5632389210128 5
7410 450.6937413527007 704.5654227237392 5
7411 450.6935440053709 704.5568723945729 5
7412 450.7189843406578 704.5747903004707 5
7413 450.71036594369315 704.5746499121285 5
7414 450.7168644123761 704.5850843236342 5
7415 450.67619033931675 704.5744078062289 5
7416 450.74230637681103 704.5873490491653 5
7417 450.72483669699625 704.5797339181196 5
7418 450.6795204392615 704.6086750371509 5
7419 450.6862159596074 704.5880117455467 5
7420 450.6726081679618 704.5937165644752 5
7421 450.6708141674333 704.6091237972103 5
7422 450.6644862295435 704.5940170993713 5
7423 450.6897817341415 704.5988747539387 5
7424 450.66267780127566 704.592446649447 5
7425 450.713549203422 704.6088120390078 5
7426 450.69314897538464 704.5803257777209 5
7427 450.68525787774826 704.5695049178456 5
7428 450.70093582913 704.599434604548 5
7429 450.6853340268782 704.5823838770825 5
7430 450.69956451292535 704.5709715259412 5
7431 450.67318496619447 704.5879380166042 5
7432 450.66688566563056 704.5795244945853 5
7433 450.7154102295149 704.5795257976154 5
7434 450.63149685584875 704.5915095736235 5
7435 450.63945081636996 704.5906523573021 5
7436 450.6688636659982 704.5957709573867 5
7437 450.6554267924353 704.5998643185726 5
7438 450.6906689233939 704.589680586616 5
7439 450.67820067485866 704.5898253511475 5
7440 450.69350396769426 704.5998239467114 5
7441 450.6740187890087 704.6161456040105 5
7442 450.6791587256076 704.5824636429113 5
7443 450.6779057987403 704.5913884818311 5
7444 450.6819927030884 704.5777955835266 5
7445 450.6783481695728 704.6156457184176 5
7446 450.6649380778125 704.5904154307814 5
7447 450.70632450308705 704.6118721152029 5
7448 450.68547218147455 704.6120797235877 5
7449 450.7249333485761 704.6071995153291 5
7450 450.71288953211456 704.5834101653327 5
7451 450.70411874983375 704.6202766367903 5
7452 450.68913320546926 704.6056623151643 5
7453 450.6556765347157 704.5931038389521 5
7454 450.6423682834863 704.6038745518715 5
7455 450.6557649031733 704.5881193856853 5
7456 450.6941077308667 704.5830833914965 5
7457 450.75073402816935 704.5613280456905 5
7458 450.7044064103812 704.5733015788363 5
7459 450.7293281386778 704.5612494724569 5
7460 450.7677591619048 704.5671217359866 5
7461 450.71995797449097 704.6027748384189 5
7462 450.70399009259745 704.6023773265017 5
7463 450.7024805836667 704.6069788969953 5
7464 450.7301248738664 704.6148824676396 5
7465 450.71534047528667 704.6156966296076 5
7466 450.7347889237574 704.5921037530835 5
7467 450.7610644551753 704.6010108557384 5
7468 450.73683026357963 704.6073026851099 5
7469 450.7230699787055 704.5922738799453 5
7470 450.7574328714133 704.6003418971495 5
7471 450.7142880487831 704.6086969365379 5
7472 450.74870750174483 704.5832438103257 5
7473 450.77326148709403 704.5647348146175 5
7474 450.7265448142085 704.628190277268 5
7475 450.71915588548507 704.5962662493907 5
7476 450.71282097790566 704.6237974762716 5
7477 450.7090299646488 704.6111830648438 5
7478 450.7042831575922 704.6234315584078 5
7479 450.7210129788453 704.6132136718791 5
7480 450.73533924330474 704.6057189634594 5
7481 450.71463467977685 704.6158751574856 5
7482 450.6637016182852 704.6596483981691 5
7483 450.69605547633427 704.6392508458518 5
7484 450.74811101299605 704.6237693148769 5
7485 450.71745626034993 704.6211278585633 5
7486 450.69155890925697 704.6482908484612 5
7487 450.7019242820036 704.6070599192492 5
7488 450.7475885614652 704.6463075342082 5
7489 450.7061677501964 704.6440051950781 5
7490 450.71522187477166 704.621873789287 5
7491 450.7291363365915 704.6289717175823 5
7492 450.6938921291387 704.6081875220926 5
7493 450.7080364419192 704.6457450909655 5
7494 450.690796127374 704.6453747198897 5
7495 450.74159749266505 704.664581314607 5
7496 450.6926068039224 704.6352125242796 5
7497 450.69479328095235 704.6552083230513 5
7498 450.7093740588954 704.6277944508347 5
7499 450.69081659120775 704.6237321243517 5
7500 450.67076414732037 704.6221084817053 5
7501 450.6897143612997 704.636878742626 5
7502 450.6524725563496 704.609221214928 5
7503 450.67765037435805 704.6261075794831 5
7504 450.68695847902177 704.6073676598934 5
7505 450.68042185545045 704.6157601394126 5
7506 450.6490015138745 704.6158323323949 5
7507 450.64140555445834 704.597467803966 5
7508 450.6724007815809 704.5932009160198 5
7509 450.659233388621 704.6217191279994 5
7510 450.66444828971356 704.6038698513735 5
7511 450.67695440559993 704.6048674910624 5
7512 450.64874409698956 704.6040911438433 5
7513 450.6424218355744 704.5961707697242 5
7514 450.6715153107376 704.6208071887348 5
7515 450.70236130772906 704.6152519843156 5
7516 450.69182963280576 704.6160306481983 5
7517 450.69014992932 704.6211947448911 5
7518 450.7045004373535 704.606908658744 5
7519 450.7587058355378 704.60871592087 5
7520 450.687834501176 704.6193335424506 5
7521 450.71614656210744 704.6138665920402 5
7522 450.69190392477213 704.660371707747 5
7523 450.6912259730939 704.6560774470258 5
7524 450.682607785106 704.6121885715023 5
7525 450.69335037277364 704.6075087571197 5
7526 450.64757068189056 704.6330803920538 5
7527 450.64479972980024 704.643658135929 5
7528 450.63038767434284 704.6524700900823 5
7529 450.63638403924006 704.6577074518525 5
7530 450.65444990366495 704.6580769191191 5
7531 450.61594839044716 704.6387646596972 5
7532 450.63392686314995 704.6445246453748 5
7533 450.6977627074144 704.6447726018813 5
7534 450.6589603932724 704.6262609944465 5
7535 450.67428437786043 704.6091225679045 5
7536 450.6876363051072 704.6327628638232 5
7537 450.69285606207984 704.6113642188604 5
7538 450.67502107302425 704.6173538429757 5
7539 450.7163068593623 704.6214459607629 5
7540 450.67812359854 704.6002416432232 5
7541 450.6981674563023 704.6598343464022 5
7542 450.70666971374925 704.6313501561115 5
7543 450.7116745484943 704.602757134896 5
7544 450.71820147458914 704.6073354708835 5
7545 450.68659002790105 704.6172686151468 5
7546 450.715467405385 704.6252064522458 5
7547 450.6941901864339 704.6286926637114 5
7548 450.6962218827815 704.6265068265486 5
7549 450.6593807035567 704.6131163592777 5
7550 450.6757715242245 704.6304910666922 5
7551 450.66878586248305 704.6267259350319 5
7552 450.6864329475033 704.6436056272437 5
7553 450.65892330497303 704.6491273669504 5
7554 450.7085968123175 704.6191758695653 5
7555 450.67556125753 704.6386139310133 5
7556 450.6783335398867 704.6355702136501 5
7557 450.7190936335986 704.6422602092796 5
7558 450.6953046145388 704.6309942331479 5
7559 450.70339151410207 704.6294326915176 5
7560 450.7007099648416 704.6176366635978 5
7561 450.7475192916456 704.6140556027992 5
7562 450.76597631663213 704.6213967741598 5
7563 450.73791398949186 704.58578326648 5
7564 450.6742599486356 704.6249952108874 5
7565 450.7358061178148 704.6233720683213 5
7566 450.7373961181024 704.5954118854416 5
7567 450.70370975152423 704.5997050825148 5
7568 450.6904666942501 704.6060558055045 5
7569 450.71166732629183 704.6262176268335 5
7570 450.698905534856 704.6325321562344 5
7571 450.72904624499967 704.6175901603501 5
7572 450.7033597726443 704.634963155581 5
7573 450.68502611465317 704.6553304938515 5
7574 450.7288667293534 704.6206581108236 5
7575 450.7843203139864 704.6166155227172 5
7576 450.7466452973824 704.6176642625196 5
7577 450.75296530349004 704.6282397483367 5
7578 450.73352052588046 704.6184568120052 5
7579 450.763695618342 704.6233617225143 5
7580 450.7529392884738 704.6179132554397 5
7581 450.7661344259885 704.6148451663482 5
7582 450.742490380972 704.6113407492522 5
7583 450.7351905002141 704.6430530665541 5
7584 450.7412089906975 704.6425334313723 5
7585 450.7050688247984 704.6363164057636 5
7586 450.7283092382838 704.6066360921213 5
7587 450.7334575529477 704.6100578374427 5
7588 450.71763896764867 704.6448655501353 5
7589 450.7321402300834 704.6119780431923 5
7590 450.7354444748604 704.6084453900165 5
7591 450.72322393261334 704.6224616920592 5
7592 450.7365983926822 704.605273931234 5
7593 450.7258800178281 704.6153512724566 5
7594 450.74300174734066 704.634087857515 5
7595 450.7545725197322 704.6101232351879 5
7596 450.7367111170595 704.652809378384 5
7597 450.72178677793113 704.6543699990913 5
7598 450.7445866731942 704.6308205525293 5
7599 450.7443506721931 704.613914932016 5
7600 450.7172569003026 704.6293099728672 5
7601 450.74322082950596 704.5986123216987 5
7602 450.7276456237689 704.6485928524295 5
7603 450.7009461079309 704.6269961837663 5
7604 450.7279817091898 704.6145690194202 5
7605 450.71572951469807 704.6259785201768 5
7606 450.73529243600456 704.623184128969 5
7607 450.7236245208203 704.6136783305202 5
7608 450.72852082590697 704.645700582308 5
7609 450.6935286172537 704.6652591894897 5
7610 450.6641257500315 704.6358013383016 5
7611 450.73459136318775 704.6062706236676 5
7612 450.73118666725867 704.6304296393429 5
7613 450.7204204780486 704.5923647473446 5
7614 450.73978743543154 704.6092139682509 5
7615 450.7434349708607 704.6337827551139 5
7616 450.78714946666685 704.600767358566 5
7617 450.7621163758794 704.6088612745463 5
7618 450.75957137917436 704.6412862027872 5
7619 450.7614513880009 704.6290569874992 5
7620 450.786586257377 704.622122832164 5
7621 450.7526717435714 704.6386085623166 5
7622 450.7465632875958 704.6393189750388 5
7623 450.781601262619 704.6373271802381 5
7624 450.7752910432936 704.6215767837767 5
7625 450.7653646288489 704.6296746722271 5
7626 450.7371853253788 704.6052987056925 5
7627 450.7588191970382 704.6134635560516 5
7628 450.7672428718865 704.5957707296785 5
7629 450.78905360020667 704.5951388290871 5
7630 450.79180387445115 704.613483198845 5
7631 450.79028413113747 704.6115517931353 5
7632 450.7292599062424 704.6214976746901 5
7633 450.77637868119444 704.6241028254458 5
7634 450.7856411705794 704.6199198805581 5
7635 450.7548484371965 704.6261790016681 5
7636 450.7825250836629 704.6131946122233 5
7637 450.77025373644096 704.6192637857208 5
7638 450.7788221418298 704.6358664337295 5
7639 450.7678857658464 704.6231545704298 5
7640 450.74505456503107 704.630120338611 5
7641 450.7298697208321 704.618459309896 5
7642 450.7624328325225 704.6511480908543 5
7643 450.7582427262506 704.6455288203318 5
7644 450.73540868144767 704.6501282213281 5
7645 450.74387302208777 704.6408371390205 5
7646 450.736109620364 704.6515462699095 5
7647 450.73398688707243 704.6372551230563 5
7648 450.7210356208007 704.6506511034195 5
7649 450.75231357819854 704.6539171445155 5
7650 450.7095926146567 704.6660196045109 5
7651 450.7454642671545 704.6587628153716 5
7652 450.7581699740563 704.6581914430415 5
7653 450.7440399092117 704.6807033920177 5
7654 450.7669379048001 704.641590649228 5
7655 450.7878832154115 704.6433733062058 5
7656 450.772931041657 704.6315582387512 5
7657 450.73161268185225 704.6550497353877 5
7658 450.7599773831997 704.6320465468341 5
7659 450.7614559362818 704.61998685929 5
7660 450.77988205267684 704.6507853441284 5
7661 450.7810352293765 704.662228225832 5
7662 450.71514847427227 704.6482050207591 5
7663 450.75204243277517 704.6209554666104 5
7664 450.7344210793131 704.63447482074 5
7665 450.77246369465337 704.6300234941198 5
7666 450.76109559469216 704.6042638306176 5
7667 450.7494975500424 704.5953978690883 5
7668 450.75050739938337 704.6409079102968 5
7669 450.75251007114235 704.6616646760353 5
7670 450.75513276541477 704.6381876769656 5
7671 450.7534600753921 704.6379300502184 5
7672 450.7532734312382 704.6666691121492 5
7673 450.7560690678044 704.6466073401327 5
7674 450.7922069137691 704.6246053833884 5
7675 450.7646161909463 704.6462296356272 5
7676 450.7730984892567 704.611447167796 5
7677 450.7715525580795 704.6065213293183 5
7678 450.77622534010357 704.629209170629 5
7679 450.8178856653371 704.606560973831 5
7680 450.78893378250353 704.6182154344124 5
7681 450.74238675815315 704.6300184397762 5
7682 450.75039974217407 704.6353754092302 5
7683 450.76133735642526 704.6214985996578 5
7684 450.77584424279405 704.6244351744567 5
7685 450.7859001863056 704.6086183743035 5
7686 450.7782949270354 704.6237408273407 5
7687 450.7778493175777 704.6289005952779 5
7688 450.7386434688885 704.6117593383611 5
7689 450.8049143337063 704.6165007508297 5
7690 450.75792423067736 704.651713574504 5
7691 450.79141474361757 704.6166972345862 5
7692 450.75120634726136 704.6276369317486 5
7693 450.7626178371097 704.6462572405935 5
7694 450.755402323283 704.6405257622013 5
7695 450.7836861763795 704.6372580465476 5
7696 450.7612024577397 704.6416900828485 5
7697 450.78715164209 704.6148431822097 5
7698 450.7694189144539 704.6087674531705 5
7699 450.7987072652761 704.6169777585469 5
7700 450.7564606123806 704.6387654040323 5
7701 450.7575194522969 704.6044700666731 5
7702 450.7183333694103 704.6156081179283 5
7703 450.77528856856463 704.6402157269099 5
7704 450.7444837592692 704.6064992698774 5
7705 450.74950056846114 704.5937458865392 5
7706 450.70204489913857 704.6393511467205 5
7707 450.7358404478085 704.622120747312 5
7708 450.7051793072099 704.648912719399 5
7709 450.73422200512044 704.6291315137695 5
7710 450.75481738723414 704.6259770830869 5
7711 450.74719879756253 704.6200601586536 5
7712 450.7337788669778 704.6405427869481 5
7713 450.7552175661694 704.6363174166531 5
7714 450.7340906299814 704.6413587153398 5
7715 450.74917196494016 704.6302117500826 5
7716 450.72199705674353 704.6279297926857 5
7717 450.6950776317825 704.645084752838 5
7718 450.74860942466063 704.6292114082146 5
7719 450.7287061956464 704.6317124015068 5
7720 450.699482589156 704.6338097386982 5
7721 450.73278888332067 704.6209786488978 5
7722 450.7796687938792 704.6053378874587 5
7723 450.75436687200124 704.6299652348202 5
7724 450.78553858160035 704.6486323999085 5
7725 450.7691193006984 704.6142534722543 5
7726 450.75745960802885 704.6263104964203 5
7727 450.73975040048236 704.6165433042993 5
7728 450.73114148472206 704.636173831454 5
7729 450.72004976334694 704.6110507887921 5
7730 450.72565445155385 704.6101170920887 5
7731 450.764694434233 704.611470725431 5
7732 450.7873165923291 704.6088513238413 5
7733 450.7726676813004 704.6047417160391 5
7734 450.76564711682073 704.613682288972 5
7735 450.7801920388104 704.5913448731751 5
7736 450.75260009209563 704.6205425224298 5
7737 450.7642193371423 704.6200800742932 5
7738 450.7897486171483 704.606117246392 5
7739 450.78221516597654 704.621923879202 5
7740 450.7867477605535 704.6349565754515 5
7741 450.7608193458242 704.6138713723315 5
7742 450.7546005055781 704.5837286726739 5
7743 450.7353637592286 704.5910586990997 5
7744 450.78857833089404 704.5635123699724 5
7745 450.71299717017143 704.6192477675557 5
7746 450.71616282031437 704.6049418653056 5
7747 450.7043609020723 704.6376984209223 5
7748 450.69699257110796 704.5939734914566 5
7749 450.7593651922179 704.6144909317128 5
7750 450.7819769115749 704.5887895139296 5
7751 450.8055907687307 704.6171801452889 5
7752 450.79259853728155 704.6239514360892 5
7753 450.7864203935073 704.6352711923437 5
7754 450.7762207843785 704.6121848561539 5
7755 450.7708748836795 704.609810539635 5
7756 450.75633230955657 704.6224018689056 5
7757 450.78479476086267 704.6260255427222 5
7758 450.81731744217365 704.60875838214 5
7759 450.80785083053007 704.616163510796 5
7760 450.8032220722189 704.5924243129588 5
7761 450.78989543137726 704.6141605224535 5
7762 450.83376040563417 704.6077688390233 5
7763 450.82491312730025 704.6087925571618 5
7764 450.79782082846725 704.6265524902396 5
7765 450.79334244791266 704.6111201982575 5
7766 450.78195623056934 704.6116149851591 5
7767 450.7927748030254 704.5996724896212 5
7768 450.79059043430186 704.6192492344215 5
7769 450.7792589337305 704.6173478043397 5
7770 450.793512036646 704.6147330705307 5
7771 450.8124198922161 704.6258362679058 5
7772 450.7810052089425 704.6210446908526 5
7773 450.8051063746465 704.6220706357758 5
7774 450.78818115099995 704.6062412084888 5
7775 450.77379560704065 704.6140621015793 5
7776 450.78558178146574 704.6293928331895 5
7777 450.73864475451813 704.6475919077526 5
7778 450.75757689672 704.6176184571848 5
7779 450.7700504414785 704.6219945054709 5
7780 450.7721384690127 704.6105615218703 5
7781 450.791619684403 704.6154086559586 5
7782 450.77808825284563 704.6130131297732 5
7783 450.82248333677745 704.6102835713036 5
7784 450.7723082740738 704.6285015518799 5
7785 450.77422958306994 704.614778545724 5
7786 450.7804167468808 704.6068559415002 5
7787 450.76884011876416 704.5907819086954 5
7788 450.78827821785814 704.6011147569083 5
7789 450.7696441416142 704.6272090267719 5
7790 450.7644742538337 704.6244608396086 5
7791 450.7619958760051 704.6265432743145 5
7792 450.7823744996747 704.6159873661692 5
7793 450.813740300699 704.6156632632095 5
7794 450.83641014456595 704.6521639577799 5
7795 450.79349148326685 704.6438940019137 5
7796 450.82706050004253 704.6364688007711 5
7797 450.81480018398105 704.6343254467695 5
7798 450.79224178054955 704.616745823319 5
7799 450.7723639448054 704.6247109253117 5
7800 450.79194837835234 704.6328021491144 5
7801 450.7992423894718 704.6175082691536 5
7802 450.82463785184314 704.6308067851103 5
7803 450.773852830921 704.653681075137 5
7804 450.7758797420241 704.641919247652 5
7805 450.80342859458193 704.6576875404033 5
7806 450.8083938322155 704.6374771459472 5
7807 450.7844918601646 704.6380394255971 5
7808 450.8010671969591 704.599527150418 5
7809 450.82404209185796 704.6130538211946 5
7810 450.7904588978935 704.6179217882858 5
7811 450.79228729437256 704.6193612796243 5
7812 450.8286402959353 704.6144512375989 5
7813 450.8079310208054 704.6173113125514 5
7814 450.8281038371923 704.5990948663284 5
7815 450.818272058891 704.6156709913818 5
7816 450.805726720135 704.6050615241855 5
7817 450.84121538037243 704.5821779832464 5
7818 450.7892586081423 704.6314660540137 5
7819 450.7717879901758 704.6102223177453 5
7820 450.8233149369654 704.6198985740356 5
7821 450.80527884300545 704.6176945574418 5
7822 450.82391688640024 704.6234865542816 5
7823 450.81226183653257 704.6028252553604 5
7824 450.80176519521643 704.6001124848941 5
7825 450.83041742442333 704.6144803473128 5
7826 450.84454049956133 704.6407597049464 5
7827 450.7980784396594 704.6636313312868 5
7828 450.8187877914906 704.6473936321818 5
7829 450.85559825573426 704.608095970274 5
7830 450.8280748088547 704.6394009463446 5
7831 450.8234530042474 704.6207960459305 5
7832 450.7855946071725 704.6311918614758 5
7833 450.801738528057 704.6183795218274 5
7834 450.7924234310892 704.6140605362635 5
7835 450.81083782211584 704.6246223003575 5
7836 450.81005835522956 704.6422746587773 5
7837 450.7854333495609 704.6134372640385 5
7838 450.80814098021244 704.6214171487089 5
7839 450.79436315058297 704.5708401443619 5
7840 450.8239343667196 704.6005032757373 5
7841 450.8001726700268 704.6047988344462 5
7842 450.79729397428736 704.6103080723051 5
7843 450.8088750429638 704.6094937217993 5
7844 450.83782065156913 704.6132052744791 5
7845 450.8559511273604 704.6430119574879 5
7846 450.8116243521402 704.5972168221288 5
7847 450.81209028339464 704.6350194576281 5
7848 450.846962797418 704.6295328588523 5
7849 450.87575467748786 704.6296865785204 5
7850 450.8282018196776 704.6110922717568 5
7851 450.8197787615232 704.5974910607465 5
7852 450.8009886025967 704.5949879343048 5
7853 450.83176873357445 704.6049556210281 5
7854 450.83178390588 704.6070377846484 5
7855 450.8374439069554 704.6240634786927 5
7856 450.79727164040173 704.5964960667247 5
7857 450.81488583972094 704.6227202122059 5
7858 450.7914303479426 704.6019536163351 5
7859 450.7780998143578 704.6128229788736 5
7860 450.81178344425706 704.601921791277 5
7861 450.8015156935885 704.6084763110656 5
7862 450.80665409219387 704.6028542268225 5
7863 450.7821105137657 704.5994986888303 5
7864 450.79960238766955 704.5960586740102 5
7865 450.8178032274857 704.6057255645621 5
7866 450.83364220356793 704.6166733132413 5
7867 450.84044582309383 704.6054890307552 5
7868 450.8776081625118 704.6026164787738 5
7869 450.8458904660894 704.6087122886661 5
7870 450.83126303220405 704.5972994415625 5
7871 450.8583535614864 704.5897724409595 5
7872 450.84127357513205 704.604015176815 5
7873 450.81634125171905 704.5789177388214 5
7874 450.83846330871717 704.5723394820693 5
7875 450.81203967975995 704.618603955059 5
7876 450.79973959364725 704.6238514396609 5
7877 450.8298570759544 704.6097192315602 5
7878 450.8337753685347 704.6158273003193 5
7879 450.8381796182575 704.5933759461775 5
7880 450.7885979078326 704.6164042800344 5
7881 450.8063015476206 704.6011999030205 5
7882 450.7996205374668 704.6006499949615 5
7883 450.77349824783045 704.6081056014278 5
7884 450.7910188040276 704.5998088043713 5
7885 450.80636529457115 704.6207632085348 5
7886 450.80435244820507 704.6184037636422 5
7887 450.8355763528459 704.6241516401983 5
7888 450.8353363098686 704.6190854681105 5
7889 450.8345381110449 704.6102393427986 5
7890 450.7985612359732 704.6234625484121 5
7891 450.7809315825261 704.5959880761625 5
7892 450.80658824872665 704.6081210720704 5
7893 450.786974210611 704.6010290362523 5
7894 450.8304759560344 704.6051098181665 5
7895 450.8036074100155 704.6230639512258 5
7896 450.81511406844106 704.6193356170156 5
7897 450.83982225617706 704.5969642126448 5
7898 450.8227338855642 704.6241806100293 5
7899 450.8511490607345 704.6136318760382 5
7900 450.7949066224428 704.6133599831685 5
7901 450.834300545081 704.615953879466 5
7902 450.83263440176194 704.6410911237955 5
7903 450.83909399064146 704.6128225439986 5
7904 450.7952463796495 704.6211582611271 5
7905 450.7861670368807 704.6114021818496 5
7906 450.8014743033175 704.6161654624029 5
7907 450.8415809428675 704.6228105678315 5
7908 450.81496416047696 704.6074227084661 5
7909 450.8087211815117 704.6018979760685 5
7910 450.7952926377323 704.6160731077902 5
7911 450.78362249781657 704.618518607548 5
7912 450.79186058515216 704.6286494742952 5
7913 450.7829302343131 704.6404254884848 5
7914 450.8211529824096 704.6073682195372 5
7915 450.7694965223787 704.6022720541413 5
7916 450.7886719603971 704.613922659167 5
7917 450.7868127441247 704.5982544560235 5
7918 450.8078998196193 704.6304953064458 5
7919 450.80887624993323 704.5884711019543 5
7920 450.79680505908755 704.607081884988 5
7921 450.8141965420441 704.5992437087623 5
7922 450.82853455092277 704.6228539023092 5
7923 450.7845327287005 704.6029708527464 5
7924 450.78998059969973 704.6173284572425 5
7925 450.78064503662387 704.6131481953598 5
7926 450.79059956861266 704.6059366226931 5
7927 450.803706800307 704.6146822884997 5
7928 450.805626983926 704.6004111309251 5
7929 450.7834131928849 704.6105997324969 5
7930 450.8273505976959 704.5998263206532 5
7931 450.80777958542626 704.6395824682714 5
7932 450.78855593733965 704.6270156438403 5
7933 450.79045347248103 704.5979662069823 5
7934 450.8065922743794 704.6010581543695 5
7935 450.8003590826172 704.5712212879506 5
7936 450.79674349437704 704.5888408562868 5
7937 450.8155306564354 704.6191638269529 5
7938 450.8205369636249 704.5700088850815 5
7939 450.7937406990469 704.5974355123576 5
7940 450.8252278907837 704.5978063032254 5
7941 450.8213222526199 704.6070040433997 5
7942 450.81035251123893 704.6154538923878 5
7943 450.8028014557783 704.6141968970775 5
7944 450.8195342734994 704.6064102459579 5
7945 450.7603013272003 704.6173063420388 5
7946 450.7886051244599 704.5592756363201 5
7947 450.77493727672595 704.5878116519003 5
7948 450.7977733544335 704.6079144206518 5
7949 450.76317657486595 704.5727174955965 5
7950 450.7353968844026 704.6057794981314 5
7951 450.72894613306084 704.6333081205031 5
7952 450.78789539396746 704.612865906747 5
7953 450.7667340540894 704.6014528761891 5
7954 450.77752389354873 704.6158792193969 5
7955 450.756463763927 704.5916419885208 5
7956 450.744548712058 704.60317317778 5
7957 450.77147573559415 704.6206156347429 5
7958 450.75443117668306 704.6027562970329 5
7959 450.7319803048968 704.6214152388425 5
7960 450.7548371122573 704.6158052662546 5
7961 450.7723936252011 704.593393403906 5
7962 450.74622357061025 704.5976786066399 5
7963 450.7510248713875 704.6027087325589 5
7964 450.7549223594916 704.611095461966 5
7965 450.77090699047244 704.5932850079026 5
7966 450.73316853215067 704.5788782960236 5
7967 450.7303860632608 704.6197091484989 5
7968 450.74959440040794 704.6067444165067 5
7969 450.77263841748675 704.6072037207871 5
7970 450.777454370086 704.5999567102033 5
7971 450.7557859394461 704.5835993788703 5
7972 450.7568574191307 704.6066216254276 5
7973 450.74819726949806 704.6309632928524 5
7974 450.77676017536174 704.6107689585103 5
7975 450.7883847719538 704.5969145037521 5
7976 450.76440031225604 704.6254388758782 5
7977 450.75631979101297 704.6079152098338 5
7978 450.7672056322341 704.5994420947536 5
7979 450.7504857337106 704.6117049425877 5
7980 450.79766572773457 704.6268155278228 5
7981 450.76013913369 704.5960605824273 5
7982 450.7500437010634 704.6018823724007 5
7983 450.7892773080697 704.6310243699235 5
7984 450.75737240611016 704.6356450973358 5
7985 450.77427150017553 704.6289188845979 5
7986 450.76211950675633 704.5907605938568 5
7987 450.7791654714221 704.6149696682706 5
7988 450.78454690851385 704.6065549177381 5
7989 450.76176379040305 704.5960741263752 5
7990 450.7813310134625 704.6032715904183 5
7991 450.7701720465878 704.6382044224115 5
7992 450.72708751431145 704.6067393998795 5
7993 450.7417529171274 704.6066144762782 5
7994 450.74484808736577 704.5965834420128 5
7995 450.71030025382436 704.6220980027784 5
7996 450.7506374336901 704.6179274103331 5
7997 450.6850792021648 704.6125583061558 5
7998 450.73123889682046 704.6005091578651 5
7999 450.7824446031619 704.6073924228738 5
8000 450.743270320204 704.6174772429455 5
8001 450.73096968288564 704.616781499463 5
8002 450.8000067878892 704.6023748812905 5
8003 450.76684500644404 704.5781063657932 5
8004 450.7849424862841 704.5969561856906 5
8005 450.78082832939964 704.5903329118837 5
8006 450.7773009371685 704.6040850484017 5
8007 450.75953872889124 704.6188179398971 5
8008 450.77003881316426 704.6270171327797 5
8009 450.7907940541949 704.6131503455873 5
8010 450.78562855639586 704.6184647666768 5
8011 450.77571357970186 704.6111755656271 5
8012 450.76870375945913 704.6198887392591 5
8013 450.77156505155216 704.6267638982714 5
8014 450.80384247818006 704.6100455189131 5
8015 450.7759245902579 704.6293971680238 5
8016 450.7941803668296 704.6139343711488 5
8017 450.78704443991995 704.5878624492857 5
8018 450.7383738050516 704.5923642341867 5
8019 450.73286897881854 704.6150314851437 5
8020 450.74303807007175 704.5973069638917 5
8021 450.7528411636981 704.6243897223025 5
8022 450.75983603464624 704.6067491276892 5
8023 450.7690038752809 704.6446410314492 5
8024 450.75913900317124 704.6410906505739 5
8025 450.76780757413593 704.6184567963793 5
8026 450.72209435204394 704.6541213807495 5
8027 450.73405661491785 704.6072587213459 5
8028 450.75574892238706 704.5875160587888 5
8029 450.74534527616674 704.6204530671778 5
8030 450.72899087710556 704.5975352616994 5
8031 450.72897634325653 704.6172454620408 5
8032 450.730320202724 704.6146583124022 5
8033 450.740200122828 704.604346126885 5
8034 450.7283827151092 704.6107186261509 5
8035 450.71462150430193 704.6180755641303 5
8036 450.6962355625713 704.6130872262945 5
8037 450.75706645291825 704.5933632114284 5
8038 450.7411641133529 704.6346033481929 5
8039 450.6921816243476 704.6125542981879 5
8040 450.73100231146776 704.6047759077014 5
8041 450.69109126527286 704.6129419861524 5
8042 450.70578854123727 704.5945144957408 5
8043 450.7342293360539 704.6171177784275 5
8044 450.7369478942682 704.6403474717317 5
8045 450.75571293743917 704.6263921564228 5
8046 450.80183524598965 704.6015892657698 5
8047 450.7536235505485 704.6017992501146 5
8048 450.74051127353806 704.6233082768298 5
8049 450.75467454471834 704.6029692803919 5
8050 450.76462511676897 704.6087296163709 5
8051 450.7664355835321 704.5804727832624 5
8052 450.7402720928493 704.5843577729903 5
8053 450.748487854038 704.5746684058286 5
8054 450.75582788117464 704.6031909235509 5
8055 450.74054150487717 704.6137876390712 5
8056 450.75905734572234 704.6054473980488 5
8057 450.7734127837718 704.5983111121175 5
8058 450.7166600909656 704.5772270321283 5
8059 450.7193037485366 704.5953757845609 5
8060 450.7306684223806 704.6091500896895 5
8061 450.70817951639447 704.6066704646157 5
8062 450.75053067148434 704.5894157746286 5
8063 450.74379246268904 704.6021154814549 5
8064 450.72128757460524 704.5839696442983 5
8065 450.7239426313571 704.5840122537419 5
8066 450.73245971526364 704.5753029465084 5
8067 450.7338332018883 704.5930184438164 5
8068 450.73030378195125 704.5879428161919 5
8069 450.6837917109832 704.5895659367324 5
8070 450.7116571563129 704.5858466040702 5
8071 450.7149602460813 704.6108096396955 5
8072 450.70156292155275 704.59827959418 5
8073 450.75969854266935 704.599209435385 5
8074 450.72495774050685 704.614291816707 5
8075 450.72180530237375 704.6081636185239 5
8076 450.7383180709282 704.6184104291098 5
8077 450.7016712597506 704.6192492254037 5
8078 450.6708576147742 704.653321063956 5
8079 450.700215504439 704.6190629874341 5
8080 450.70825873275714 704.601672798068 5
8081 450.7437191900977 704.6104280800101 5
8082 450.73986653767577 704.5975421667383 5
8083 450.74064837905235 704.5820740066002 5
8084 450.73251785960394 704.6044052144666 5
8085 450.7525406290422 704.6194231677669 5
8086 450.71394933551204 704.6035468374799 5
8087 450.6810673168925 704.6157560418532 5
8088 450.7419117085963 704.6296369365463 5
8089 450.70143698757494 704.6245300513369 5
8090 450.7273970393982 704.5921755523997 5
8091 450.70045955231114 704.5864781638976 5
8092 450.6996090897536 704.5861198824653 5
8093 450.7100989627704 704.5974538038363 5
8094 450.7250930995089 704.5943105443539 5
8095 450.7562119787712 704.6088414291429 5
8096 450.74930437022147 704.5849716193151 5
8097 450.73814835631026 704.5998444371317 5
8098 450.7316156342813 704.582403910467 5
8099 450.7137831035824 704.5779437819754 5
8100 450.7237176115444 704.5894349537408 5
8101 450.7086315698698 704.6140516965876 5
8102 450.6978956654796 704.6101965773413 5
8103 450.6841204662889 704.6006458900177 5
8104 450.7027330650779 704.5830144217409 5
8105 450.72258301848524 704.5845712039649 5
8106 450.68062400072466 704.5767595466664 5
8107 450.7263069389621 704.5962867435545 5
8108 450.7204684701992 704.581238488306 5
8109 450.72600282755434 704.6119897344208 5
8110 450.70876338958584 704.6096764651371 5
8111 450.7278129684401 704.6212182624537 5
8112 450.7463773723858 704.6004899237965 5
8113 450.7221551970436 704.6047954955753 5
8114 450.72898655679967 704.5895758912936 5
8115 450.6972614368379 704.6249623977733 5
8116 450.7230090820573 704.6087948032801 5
8117 450.71013745251656 704.5821056977601 5
8118 450.73428578780846 704.5751261386052 5
8119 450.69423376727536 704.5951299319762 5
8120 450.74617658721195 704.5706911003699 5
8121 450.7457487324733 704.5832011884901 5
8122 450.7110163289976 704.592897710244 5
8123 450.72283467632303 704.5696553603531 5
8124 450.7144354086939 704.5679987295625 5
8125 450.7327267300122 704.5893594009152 5
8126 450.7299046801148 704.5755584532857 5
8127 450.75318669799657 704.5685651019267 5
8128 450.74154429383873 704.5847521677938 5
8129 450.72604003057626 704.6017523043125 5
8130 450.71335255448327 704.6061833854266 5
8131 450.7517341942897 704.5671102590363 5
8132 450.72901658960905 704.5942786129374 5
8133 450.76243785035416 704.596414806666 5
8134 450.738785772716 704.6027730394364 5
8135 450.7049687229886 704.5816193847522 5
8136 450.74366177207884 704.59709472228 5
8137 450.72200659997003 704.5914782850034 5
8138 450.74734398871044 704.5962480589843 5
8139 450.74350818362876 704.590477356992 5
8140 450.74933964961923 704.6038016866842 5
8141 450.7321420420403 704.5900756156078 5
8142 450.75818565120824 704.5832222603319 5
8143 450.7153111031636 704.5992700156888 5
8144 450.7380066766214 704.597450733197 5
8145 450.74121122343684 704.5874253532007 5
8146 450.75653208570446 704.6086554875736 5
8147 450.7330680797546 704.6098826070059 5
8148 450.7221926991031 704.5906070662393 5
8149 450.726098874884 704.6176786597252 5
8150 450.7308211362557 704.6163598122482 5
8151 450.7365046076534 704.6051692780113 5
8152 450.7330508029891 704.5955286949383 5
8153 450.74302372415633 704.6014948368269 5
8154 450.74581253431836 704.5938956970998 5
8155 450.7347477900923 704.5792402682165 5
8156 450.7410558213656 704.6219509516126 5
8157 450.74639861519864 704.6189776212866 5
8158 450.7354566652395 704.6049154928276 5
8159 450.74167992840836 704.6125718201826 5
8160 450.7475740393804 704.5877795047544 5
8161 450.7347535536877 704.608884187862 5
8162 450.7522551123588 704.6218235631587 5
8163 450.7402188286495 704.5978922156885 5
8164 450.7691756178549 704.6043328551469 5
8165 450.7735328960639 704.6066523408153 5
8166 450.74211396538885 704.6296982264134 5
8167 450.7439970888084 704.6120691888149 5
8168 450.7695550828251 704.6193019319442 5
8169 450.76554806224283 704.6088086306786 5
8170 450.78099160329344 704.6036128240381 5
8171 450.77253072718565 704.6189318438926 5
8172 450.7204219436547 704.6282227319721 5
8173 450.7753639735606 704.574488832384 5
8174 450.7876676946392 704.5974294247736 5
8175 450.7432339348304 704.6099150659417 5
8176 450.77092802201236 704.5873872803452 5
8177 450.75480509800906 704.6071790562193 5
8178 450.7562705412125 704.626572012426 5
8179 450.73470119344637 704.599383566752 5
8180 450.7252454532337 704.6033406734044 5
8181 450.72208110135693 704.5755023787901 5
8182 450.7410987081509 704.6073125105161 5
8183 450.73413491231975 704.5847965463006 5
8184 450.7423177432806 704.6069653795598 5
8185 450.7486883127704 704.6019951076771 5
8186 450.7561001899028 704.6221327674464 5
8187 450.78135828157394 704.6301476441727 5
8188 450.797874633544 704.6159729270292 5
8189 450.77749316843546 704.6206464644185 5
8190 450.7534558581633 704.6093106182163 5
8191 450.7662046726751 704.6123180653021 5
8192 450.7655149666953 704.6347516194427 5
8193 450.7287466966658 704.6275448749227 5
8194 450.7254834607823 704.5932602781477 5
8195 450.7417840317049 704.6056160659235 5
8196 450.7516028916864 704.6301296273215 5
8197 450.75991896263145 704.5926969865403 5
8198 450.725573180067 704.5854913599458 5
8199 450.7576147738366 704.6148091288425 5
8200 450.74083435008816 704.6162925219525 5
8201 450.7084656609766 704.6287598864018 5
8202 450.73882379992375 704.628894684037 5
8203 450.7436152481148 704.6340317156478 5
8204 450.7564567846888 704.5882990005302 5
8205 450.76756538874395 704.6115326412611 5
8206 450.75766225923894 704.6092755181045 5
8207 450.74832596857465 704.6121505699741 5
8208 450.72519627463055 704.5890380432623 5
8209 450.7405766311468 704.6113386756507 5
8210 450.7254942044688 704.623179894701 5
8211 450.74004956718863 704.6226209676918 5
8212 450.7043686622923 704.6027780107994 5
8213 450.71058236501784 704.6271090336386 5
8214 450.7246981201768 704.6143307080758 5
8215 450.7397679417037 704.6000992848293 5
8216 450.7695486533088 704.6009227041326 5
8217 450.74671818168287 704.6404061242414 5
8218 450.7480319013049 704.6140480330174 5
8219 450.7238044874216 704.6043482914054 5
8220 450.70654967039457 704.6087305748473 5
8221 450.72597787315607 704.5971325045332 5
8222 450.7571182621512 704.5960039512447 5
8223 450.7483332493449 704.6075306137875 5
8224 450.74593203505873 704.6250354023405 5
8225 450.7491837233585 704.5791505669562 5
8226 450.7370216671699 704.5975980841156 5
8227 450.75292556392407 704.6148606105139 5
8228 450.729637570035 704.6155965330711 5
8229 450.7524868879536 704.6163961429961 5
8230 450.7223664707256 704.6090791530878 5
8231 450.7409510872821 704.6175452138209 5
8232 450.7426931794557 704.60633300036 5
8233 450.7237860424401 704.6235804230155 5
8234 450.7413349521762 704.6011872495932 5
8235 450.7224583045748 704.6222628822015 5
8236 450.7753389980986 704.6140739107165 5
8237 450.7509991847636 704.6030296782621 5
8238 450.7216826667413 704.6258097219501 5
8239 450.7372949102319 704.6214781179382 5
8240 450.72329808601285 704.613077700407 5
8241 450.70565144801094 704.6077095441935 5
8242 450.72246910998416 704.628109852191 5
8243 450.7288537970148 704.6068632559775 5
8244 450.7176291162038 704.6096442310375 5
8245 450.75738173892313 704.6167892183422 5
8246 450.7251651602713 704.6156140702761 5
8247 450.75365337521714 704.6170006007612 5
8248 450.7336816260524 704.6016637443477 5
8249 450.715140937759 704.6091889898481 5
8250 450.7454740272646 704.6145698860348 5
8251 450.70956558701545 704.6298578836002 5
8252 450.74627683478235 704.6068288574176 5
8253 450.718736946061 704.6170917288995 5
8254 450.71016708158635 704.626071736307 5
8255 450.70276323899276 704.6139983646973 5
8256 450.6862751994669 704.6018228154292 5
8257 450.7077182856518 704.5939542001229 5
8258 450.7196184976944 704.5882422947856 5
8259 450.7399348799044 704.606459883552 5
8260 450.7160622781464 704.6184930990646 5
8261 450.722459685434 704.5738578700633 5
8262 450.71580206017666 704.5717593436187 5
8263 450.7335021825114 704.5901217059445 5
8264 450.72470493485673 704.604693369271 5
8265 450.69588527694987 704.616235199277 5
8266 450.7179100839916 704.6307731726828 5
8267 450.7036028766152 704.6204207328543 5
8268 450.7055774748479 704.6040237125137 5
8269 450.74067283683314 704.6269234138495 5
8270 450.73766602385695 704.5990362196089 5
8271 450.7456383636139 704.6056704980842 5
8272 450.71898275452776 704.6181088586435 5
8273 450.74332324889025 704.605496216945 5
8274 450.74774046559423 704.5926419979211 5
8275 450.7565192030949 704.6113008376735 5
8276 450.7218794655253 704.624777974313 5
8277 450.6468476763083 704.6179468958742 5
8278 450.6858762568626 704.5919209178952 5
8279 450.71857417343836 704.5929526684429 5
8280 450.6939122891268 704.6114312270537 5
8281 450.7189526235811 704.6000633006425 5
8282 450.6985402837735 704.6296269476551 5
8283 450.7398892251075 704.5992812863639 5
8284 450.7368323233024 704.6029066835507 5
8285 450.7272669202332 704.5981024060707 5
8286 450.7341795403136 704.611326660264 5
8287 450.7357836372658 704.6035174620259 5
8288 450.74756252452926 704.6161054163719 5
8289 450.69250686805134 704.6050276665406 5
8290 450.7151986821862 704.6116856516807 5
8291 450.7231437008707 704.6202364678962 5
8292 450.7095271311502 704.6216004125884 5
8293 450.7154255906991 704.6024191587649 5
8294 450.7080850754507 704.5938815212356 5
8295 450.74820099050913 704.5825497606819 5
8296 450.7729046959502 704.6018739577607 5
8297 450.7721216587598 704.5848648150707 5
8298 450.74571956363906 704.6224963008575 5
8299 450.74919256116783 704.6220244610247 5
8300 450.7020310418246 704.6249650395443 5
8301 450.706134628447 704.6518298445159 5
8302 450.68463392812765 704.6067355484865 5
8303 450.6716214393629 704.6179271372484 5
8304 450.69572118237977 704.6090146485104 5
8305 450.6880791087622 704.6397813223645 5
8306 450.6864655597994 704.6074735191969 5
8307 450.69314836824066 704.6323296432904 5
8308 450.70529865148745 704.6350177744054 5
8309 450.68884966162966 704.6123325510696 5
8310 450.70428551115464 704.6156458921054 5
8311 450.6868594107575 704.6448250473727 5
8312 450.68244779646466 704.626480069121 5
8313 450.6908078148713 704.6359134273944 5
8314 450.71995596395567 704.6066521115431 5
8315 450.737600437057 704.6142978148988 5
8316 450.69807168276407 704.6326407003369 5
8317 450.70890180415375 704.6242172117467 5
8318 450.74267095197627 704.6352488128823 5
8319 450.68901238892164 704.6383223911778 5
8320 450.7021184301946 704.6313257651018 5
8321 450.7061325153374 704.6242877300614 5
8322 450.65857070747984 704.629973640097 5
8323 450.73689343069714 704.638310358801 5
8324 450.71063038487955 704.6154709423274 5
8325 450.72351491958295 704.6191140058299 5
8326 450.69692778551655 704.61842574059 5
8327 450.72577477138 704.6465421909596 5
8328 450.75243508616364 704.6162315414803 5
8329 450.7180398023116 704.6502908479677 5
8330 450.72377388739613 704.6434467068327 5
8331 450.73525503661716 704.6243840603183 5
8332 450.7417450949115 704.5908957698828 5
8333 450.7339341177719 704.6235879580631 5
8334 450.7013559903033 704.6220193984173 5
8335 450.7261514185535 704.6270511384937 5
8336 450.73569278135085 704.6031081551735 5
8337 450.6938567906343 704.624585891875 5
8338 450.7386648057229 704.610900823369 5
8339 450.7123690770297 704.6379314494702 5
8340 450.73799307472314 704.6460794046653 5
8341 450.720441738256 704.6174849616453 5
8342 450.69746493659557 704.6355801478426 5
8343 450.69882865923813 704.603640863263 5
8344 450.69270210570625 704.6369062917892 5
8345 450.65922177024606 704.6210759760112 5
8346 450.6148651976754 704.6083515653106 5
8347 450.7030339333575 704.6252608540585 5
8348 450.68019765304047 704.6679895982517 5
8349 450.6778200919893 704.6091894589229 5
8350 450.68453177842275 704.6390964767238 5
8351 450.6924526279741 704.6410689780059 5
8352 450.6638302820307 704.6318417448718 5
8353 450.6755132849317 704.6594084630389 5
8354 450.6802993552057 704.6335491638025 5
8355 450.7033349934484 704.6247925621946 5
8356 450.70330296057375 704.6357875574804 5
8357 450.6991047602388 704.6425200048196 5
8358 450.68080270212675 704.6506799405297 5
8359 450.65723140647697 704.6839309290699 5
8360 450.72295641134826 704.6475824603252 5
8361 450.68323055412736 704.6437656621877 5
8362 450.7028960803014 704.6448998791066 5
8363 450.6880163170077 704.6275968003638 5
8364 450.70484106845686 704.6480677668405 5
8365 450.6769228780268 704.6589870772845 5
8366 450.6812013108985 704.6588049420674 5
8367 450.6874082189877 704.6533095759974 5
8368 450.65475608533643 704.6500162737656 5
8369 450.6855759621113 704.6449517775119 5
8370 450.7105171808899 704.6291269188622 5
8371 450.70497321444475 704.6057158894874 5
8372 450.68729536207496 704.6262124064557 5
8373 450.7044509718546 704.6315927757346 5
8374 450.68226107799154 704.631859135886 5
8375 450.70086657337475 704.6522322545017 5
8376 450.7567145801168 704.6454464171984 5
8377 450.75086482810616 704.6378433749486 5
8378 450.71779472203997 704.6559438768791 5
8379 450.7268491063173 704.6659906269348 5
8380 450.6836011690531 704.6564977470083 5
8381 450.69799722780823 704.6149300381114 5
8382 450.67154016303425 704.6422892852171 5
8383 450.7528506469077 704.650639788335 5
8384 450.75688880745764 704.6238714521107 5
8385 450.70993924840144 704.6345982394031 5
8386 450.72068035893363 704.6587290217391 5
8387 450.7389027182013 704.6281296190739 5
8388 450.7446433993512 704.6321537079089 5
8389 450.7505222068663 704.6569792522183 5
8390 450.7647163318236 704.635902103882 5
8391 450.7314993947732 704.6514508536802 5
8392 450.73387273231486 704.6635667986213 5
8393 450.71027477180303 704.6539166428705 5
8394 450.73744933984267 704.6608848488612 5
8395 450.7383089431094 704.6556336717184 5
8396 450.6998010839343 704.6807756265734 5
8397 450.73666367822125 704.6447490105255 5
8398 450.73051736069505 704.6679331492807 5
8399 450.76347294287484 704.6484100184657 5
8400 450.7583860898085 704.6562055969714 5
8401 450.78061560938534 704.6658544619967 5
8402 450.7595095009228 704.6464530541919 5
8403 450.73099542382596 704.6413960371771 5
8404 450.7275653832572 704.6798148019165 5
8405 450.7095410520962 704.6522338505027 5
8406 450.70823597577487 704.6420770454561 5
8407 450.7434677492653 704.6475177992547 5
8408 450.71466341600524 704.6878002431886 5
8409 450.6950772869279 704.6590610643851 5
8410 450.6931706118895 704.6771927328617 5
8411 450.68149283225233 704.6629784111183 5
8412 450.75114313324934 704.67499113139 5
8413 450.745198431453 704.6572894570048 5
8414 450.6816808838096 704.6840727186352 5
8415 450.72739544578945 704.6512645848289 5
8416 450.74150344191 704.6567186291132 5
8417 450.7272744586436 704.662811778706 5
8418 450.72749103528616 704.664649720653 5
8419 450.72300351287697 704.6646556942483 5
8420 450.73033467616983 704.650953827084 5
8421 450.7152923885236 704.6567950379502 5
8422 450.73916124120143 704.65963982162 5
8423 450.73689508515395 704.650407042611 5
8424 450.7101474521655 704.6442041103727 5
8425 450.71977010827686 704.6537515029887 5
8426 450.6906764398881 704.6682523853161 5
8427 450.6848415283909 704.6691277211144 5
8428 450.7044905303608 704.6834359083839 5
8429 450.72178255746684 704.6689501445056 5
8430 450.7325378110262 704.6629052765417 5
8431 450.7113015598461 704.6745400065689 5
8432 450.7448643810599 704.6602789578945 5
8433 450.76483448713685 704.6806191239154 5
8434 450.75927503609034 704.6724738570991 5
8435 450.7664274648549 704.6699663783512 5
8436 450.774632466693 704.6437333235305 5
8437 450.7619999463062 704.6558028316139 5
8438 450.7506582978351 704.6561029011301 5
8439 450.7005829175906 704.6883633812247 5
8440 450.7163752582542 704.6424171307646 5
8441 450.7749862155906 704.657411883011 5
8442 450.76452667275817 704.6556273724619 5
8443 450.7582208266106 704.6316661821559 5
8444 450.76350509591214 704.6323265346559 5
8445 450.75509311444335 704.6534275593016 5
8446 450.7548680459026 704.6565361454533 5
8447 450.73331804205515 704.6648879190636 5
8448 450.72816908350296 704.6814960573428 5
8449 450.7159924208412 704.6729094545307 5
8450 450.71605696715477 704.6849440412777 5
8451 450.74994411020356 704.6913049063213 5
8452 450.7048345647087 704.6804534559888 5
8453 450.72004198641355 704.6845761531321 5
8454 450.73872423622277 704.6686845246796 5
8455 450.73071623284056 704.6771710893834 5
8456 450.7093519257403 704.6747674154615 5
8457 450.71665240384914 704.6817087060649 5
8458 450.6734365419516 704.6739230037385 5
8459 450.69272430922456 704.6587154797363 5
8460 450.7275833104099 704.6630128305891 5
8461 450.7225251779384 704.6721870720057 5
8462 450.7182225252337 704.6651629789537 5
8463 450.6968847363502 704.6621295351359 5
8464 450.6940412526305 704.6426407620739 5
8465 450.6999737721468 704.6522638225117 5
8466 450.6942098977896 704.6621220562545 5
8467 450.7260879312492 704.6572910698717 5
8468 450.74620716196716 704.649804727621 5
8469 450.7546836080303 704.6407213757733 5
8470 450.7572740266381 704.6564033400009 5
8471 450.7003464099862 704.6541351573106 5
8472 450.6684040749115 704.6502586757766 5
8473 450.6700373042826 704.6526893266652 5
8474 450.6991324664001 704.6387019724916 5
8475 450.72945911147656 704.6700533232234 5
8476 450.70951742224497 704.665475601252 5
8477 450.7306955043359 704.653405476768 5
8478 450.693476578571 704.6758425494191 5
8479 450.7316925274385 704.6674584250297 5
8480 450.69291864448604 704.6547499277212 5
8481 450.70999637155296 704.6494266066369 5
8482 450.7185421881794 704.6517420879507 5
8483 450.7396462765564 704.661170824105 5
8484 450.75050650306355 704.6923094391549 5
8485 450.7098105566327 704.6712209009434 5
8486 450.7349162035445 704.6650407220609 5
8487 450.7488588213495 704.6779004405888 5
8488 450.71895748872345 704.6809200331015 5
8489 450.72873498651916 704.6981134162733 5
8490 450.7346394102634 704.6775835980122 5
8491 450.70584096745034 704.6922479481742 5
8492 450.7646304451888 704.6644668076297 5
8493 450.7600371115391 704.6684327583282 5
8494 450.7425890807466 704.6866996185508 5
8495 450.75649242765473 704.6676438228714 5
8496 450.77317579025555 704.6719315118089 5
8497 450.75322923768755 704.6672013024995 5
8498 450.74344273461116 704.6750718309103 5
8499 450.7605698489209 704.6627164989746 5
8500 450.7406215166526 704.7065584402601 5
8501 450.7213581761088 704.651468609155 5
8502 450.74814145426734 704.6941424658886 5
8503 450.75273322564345 704.6628063658998 5
8504 450.7511218302711 704.6723523440544 5
8505 450.7168752496255 704.6692482823877 5
8506 450.69024776135245 704.6644853069405 5
8507 450.7332123617591 704.6666333082201 5
8508 450.7513226656268 704.660494953843 5
8509 450.767884270321 704.698034913522 5
8510 450.74163937722983 704.6557651676718 5
8511 450.75132776650304 704.6479925420136 5
8512 450.7690706195346 704.6457069844857 5
8513 450.7528759594606 704.649205145628 5
8514 450.7169142581829 704.6726572489237 5
8515 450.72610780102536 704.7086169999847 5
8516 450.7231457075296 704.696392510091 5
8517 450.7073449297105 704.6610856958641 5
8518 450.70518884943556 704.6967833761736 5
8519 450.6791464757269 704.6832773837091 5
8520 450.67613454298464 704.694884921877 5
8521 450.7191649182176 704.6645676946589 5
8522 450.7267277558943 704.6557000637087 5
8523 450.7366175086288 704.6578699003919 5
8524 450.73497873690457 704.6525282418397 5
8525 450.7226736190264 704.6501116001533 5
8526 450.7588621253947 704.6194355342055 5
8527 450.74922054510586 704.6461068509523 5
8528 450.73870180307557 704.6525804055249 5
8529 450.7363626338504 704.6629272356059 5
8530 450.7609701741912 704.6715718912292 5
8531 450.71544166084186 704.6477996158159 5
8532 450.72636101718655 704.6622078889978 5
8533 450.7311488987625 704.6555361926389 5
8534 450.77178175901275 704.6306661092408 5
8535 450.7586239592248 704.6772864327141 5
8536 450.72624520365997 704.6697314049587 5
8537 450.7244064235293 704.663133557549 5
8538 450.74048073179506 704.6626673233303 5
8539 450.7362960738223 704.657455630913 5
8540 450.74491916952127 704.6676059147849 5
8541 450.7541252951542 704.6458261572791 5
8542 450.69453703292197 704.6634007624352 5
8543 450.71666781173576 704.6423138318778 5
8544 450.7430388835566 704.6679895974951 5
8545 450.7139416129314 704.6636114530846 5
8546 450.6984549385902 704.6785433795254 5
8547 450.66417886111833 704.6804088697138 5
8548 450.6462577483679 704.6622806011313 5
8549 450.6834499667946 704.6885373604898 5
8550 450.70677293404964 704.6678003755062 5
8551 450.68729013488365 704.6767984278857 5
8552 450.6874088496248 704.6507604983469 5
8553 450.687386534691 704.674155325777 5
8554 450.68936314467163 704.646392098894 5
8555 450.69863593964743 704.6709640087522 5
8556 450.69343183002803 704.692191417012 5
8557 450.73445107929723 704.6957154852367 5
8558 450.760124835309 704.6825608501231 5
8559 450.7429540351607 704.6634290558901 5
8560 450.73082963761544 704.6890188175337 5
8561 450.73818385494775 704.6778147535939 5
8562 450.723423481135 704.6759933279211 5
8563 450.72091736796847 704.6774684220165 5
8564 450.7298059460717 704.6876357734199 5
8565 450.7452431388459 704.672930622837 5
8566 450.7181083429625 704.6609549853149 5
8567 450.71904324781144 704.6799123647985 5
8568 450.7153439414904 704.6783436696976 5
8569 450.6957601102364 704.6860725575164 5
8570 450.6915969574454 704.6847740455814 5
8571 450.65363595431984 704.7179198164022 5
8572 450.7077640433138 704.6700672174505 5
8573 450.7163669873458 704.6944777970482 5
8574 450.69457752335944 704.6622901250787 5
8575 450.68590476704304 704.667922411884 5
8576 450.7040412245834 704.6481530171211 5
8577 450.6911045949368 704.6687945897695 5
8578 450.69310975154815 704.6514611156706 5
8579 450.6951594115472 704.6305574450739 5
8580 450.6867166950333 704.6470878898743 5
8581 450.69968106520355 704.6229938701892 5
8582 450.72370953892664 704.6721403579662 5
8583 450.7272528161758 704.6577126878487 5
8584 450.71978797722215 704.6535807225107 5
8585 450.6679463290621 704.6653266820842 5
8586 450.7130452611359 704.641262038517 5
8587 450.71269106564176 704.6821161744303 5
8588 450.6875570194814 704.6660701391244 5
8589 450.675211173787 704.6613402529488 5
8590 450.72753616727226 704.6432115002142 5
8591 450.7253311774428 704.667514919686 5
8592 450.71875837660286 704.6801369085773 5
8593 450.75716996785746 704.6714054528022 5
8594 450.7032750608003 704.6751705938345 5
8595 450.70393458926003 704.6789683307574 5
8596 450.75632717577463 704.6683823969859 5
8597 450.7506678370997 704.6814888934093 5
8598 450.7089013632719 704.6849067249558 5
8599 450.74745535057804 704.6567155179469 5
8600 450.75266181723657 704.6233065852912 5
8601 450.72961611414644 704.6532070217445 5
8602 450.74662640878813 704.6864738982908 5
8603 450.70077961500783 704.6932854219926 5
8604 450.7416031655776 704.6631783238166 5
8605 450.70246396280476 704.6810626647639 5
8606 450.69805317662434 704.6747154152897 5
8607 450.7414555446753 704.6829931738027 5
8608 450.7140662419231 704.67676928657 5
8609 450.73077696319064 704.6424882704385 5
8610 450.72764161909674 704.6736837287918 5
8611 450.69840567720314 704.643781783275 5
8612 450.74335877334164 704.6689164633196 5
8613 450.71514315730104 704.649917722127 5
8614 450.73149725797373 704.6413437008013 5
8615 450.7587701164886 704.6505540537944 5
8616 450.714572286431 704.6528998563425 5
8617 450.72949063843055 704.6500685894725 5
8618 450.7339513988811 704.648982393643 5
8619 450.7133619272888 704.6058183076562 5
8620 450.664588445121 704.6430803583779 5
8621 450.6955779573625 704.6551868205788 5
8622 450.68301862826286 704.6261306229009 5
8623 450.6614928544078 704.6593201497054 5
8624 450.6871534682562 704.6456804756914 5
8625 450.7017648455105 704.6309398226215 5
8626 450.70154305464763 704.6354451527917 5
8627 450.7484184497008 704.6495836790062 5
8628 450.73702488125286 704.6425379233556 5
8629 450.7021409905617 704.6510289912995 5
8630 450.7098292650435 704.6349462948563 5
8631 450.70858119796685 704.6432278377238 5
8632 450.7132134833962 704.6406598115619 5
8633 450.7238230310606 704.6542721348316 5
8634 450.6899585420497 704.6366760201361 5
8635 450.6848973555012 704.6366928172195 5
8636 450.6546749986128 704.6726107533478 5
8637 450.65526947195883 704.6434439553458 5
8638 450.63497741612935 704.6690853409253 5
8639 450.70783703905227 704.6379028268988 5
8640 450.6739016798094 704.659734612715 5
8641 450.67398789330554 704.652257580575 5
8642 450.7003043917099 704.6758451971743 5
8643 450.72747014181755 704.6585272562398 5
8644 450.6851985776569 704.6313072019425 5
8645 450.6922768667349 704.6524074267413 5
8646 450.6781223567971 704.6496640947627 5
8647 450.70143921474914 704.6241507559823 5
8648 450.70367277556045 704.6297752467673 5
8649 450.6930925024137 704.6619311575622 5
8650 450.67646602755906 704.6833427611633 5
8651 450.73198561098326 704.6556814432266 5
8652 450.71371843460565 704.6448302221814 5
8653 450.70961340065077 704.6362331616768 5
8654 450.7001813272463 704.6464297801592 5
8655 450.6792680869852 704.6595433698211 5
8656 450.75035813025784 704.6415837364311 5
8657 450.72761179463185 704.6238303119685 5
8658 450.6954504828548 704.6601094325638 5
8659 450.72779036850045 704.6387849542484 5
8660 450.715059725532 704.6202681843414 5
8661 450.7088290467187 704.6405438825602 5
8662 450.6946451173146 704.6345868204398 5
8663 450.69656821819547 704.6687565456665 5
8664 450.68717439825775 704.6312850519249 5
8665 450.68841793229416 704.6433565702442 5
8666 450.7125706415684 704.6421425292249 5
8667 450.72346336360016 704.6416103873902 5
8668 450.6968229880104 704.6481473842981 5
8669 450.6894102082712 704.6589451963328 5
8670 450.7020086786201 704.6258201939388 5
8671 450.6924919261924 704.6459191030951 5
8672 450.69746040330335 704.6420228115982 5
8673 450.69056226264945 704.6261521259557 5
8674 450.6921502380762 704.6441480023608 5
8675 450.69767051658334 704.6311937162548 5
8676 450.7096259174805 704.6323784454156 5
8677 450.7198584917042 704.6102625686676 5
8678 450.7214224512528 704.6520086416882 5
8679 450.7036905510381 704.6472823596404 5
8680 450.696706795147 704.6357651414878 5
8681 450.6839474530985 704.6797083742812 5
8682 450.679414248846 704.6721328289166 5
8683 450.6809156657907 704.67911672629 5
8684 450.66101332475483 704.6496467908182 5
8685 450.67924918435233 704.6739433235316 5
8686 450.68149032224585 704.6720617095542 5
8687 450.6818297742058 704.7008044436768 5
8688 450.6830083678584 704.6484896443214 5
8689 450.6847474217049 704.663410455552 5
8690 450.7202012750176 704.6487534073907 5
8691 450.6970883170231 704.638946354278 5
8692 450.6417690454692 704.6684664921851 5
8693 450.67715804865736 704.682918576946 5
8694 450.69107922450786 704.660993093312 5
8695 450.65778370112724 704.6468579623074 5
8696 450.689805111831 704.6555958800907 5
8697 450.6820062894321 704.6618476007072 5
8698 450.66085253677295 704.6433111264733 5
8699 450.68021183728246 704.6502621087832 5
8700 450.69580434386376 704.6597392650743 5
8701 450.6840289562488 704.6440287304006 5
8702 450.68085069132894 704.645204716281 5
8703 450.69386971845483 704.6542925270668 5
8704 450.6669473031067 704.6406998730881 5
8705 450.68823613422967 704.6465936393705 5
8706 450.69068329038623 704.63022788849 5
8707 450.6693519994508 704.6404345490284 5
8708 450.64943539027445 704.6434761460109 5
8709 450.6306033439852 704.6384637275268 5
8710 450.6300983602444 704.6454778124883 5
8711 450.6748189840802 704.6531426999857 5
8712 450.6442433454031 704.6387094413287 5
8713 450.69405981535715 704.6409014156624 5
8714 450.6919566149202 704.6365679569132 5
8715 450.7240727163091 704.6116767696147 5
8716 450.68999319050204 704.6519974527433 5
8717 450.6958536646871 704.6360271589061 5
8718 450.7101917940825 704.6289973690448 5
8719 450.7012444147883 704.6286692463356 5
8720 450.72876957840145 704.6127517757191 5
8721 450.69646375628605 704.6383579694735 5
8722 450.68954464073596 704.6340226259083 5
8723 450.7034893932653 704.6370791103354 5
8724 450.68818064387614 704.6457230372341 5
8725 450.68880052487003 704.6737712155401 5
8726 450.654833543357 704.6833754415152 5
8727 450.68398929099425 704.6584373796479 5
8728 450.7277518645236 704.6516183818643 5
8729 450.70681882740075 704.6511985086428 5
8730 450.69937991612437 704.687280343378 5
8731 450.7101870743875 704.697495970734 5
8732 450.7233953137223 704.6492227760883 5
8733 450.7042420830816 704.6805283537861 5
8734 450.64104980414373 704.6922030320197 5
8735 450.6670452292325 704.6581786188752 5
8736 450.6704868587433 704.6981813641544 5
8737 450.6703329456013 704.6701132650637 5
8738 450.6613280513111 704.7100680942732 5
8739 450.6468669788039 704.6661085718173 5
8740 450.6549006626576 704.6551470903752 5
8741 450.626855400343 704.6807000200668 5
8742 450.6448357697838 704.6776232747992 5
8743 450.68692391755377 704.6642226710911 5
8744 450.692283416142 704.6745282020573 5
8745 450.6659920854709 704.6416996438712 5
8746 450.6616208671896 704.6797550597194 5
8747 450.6779041298485 704.6633222723488 5
8748 450.6576168797058 704.6468206718863 5
8749 450.651197968788 704.6681384869546 5
8750 450.66665226739207 704.6744507088146 5
8751 450.685325856877 704.678796246288 5
8752 450.6629511313193 704.665912331331 5
8753 450.68187930512323 704.6546047963673 5
8754 450.6641033528145 704.6525705979785 5
8755 450.65706317354625 704.6706614979724 5
8756 450.6413743088217 704.6642484478132 5
8757 450.6390119200332 704.6633206279428 5
8758 450.6689626580519 704.6787010405159 5
8759 450.6603176085597 704.6540498593581 5
8760 450.6267356775766 704.6863507740583 5
8761 450.63817100712413 704.6553109055722 5
8762 450.645568453114 704.6697772623705 5
8763 450.63038577092317 704.6530845835168 5
8764 450.63912975236195 704.6383958399637 5
8765 450.60553314721625 704.6637705016664 5
8766 450.64520265925097 704.642576776564 5
8767 450.6304455107089 704.6604634106927 5
8768 450.6479813809734 704.6474442457362 5
8769 450.6645629567531 704.65539477833 5
8770 450.645925632122 704.6695628529804 5
8771 450.63839693665386 704.6589312703953 5
8772 450.61915129037243 704.6494594343997 5
8773 450.62558276160917 704.6508070724849 5
8774 450.66994452662266 704.6547378515281 5
8775 450.6259800656331 704.6708073357493 5
8776 450.6271565101004 704.6641954029108 5
8777 450.6574311007881 704.6590771528466 5
8778 450.7053918332382 704.635557354201 5
8779 450.66139447207564 704.6540463970362 5
8780 450.68663223955707 704.6275544261831 5
8781 450.6662100229611 704.6554254980271 5
8782 450.6822446733023 704.6477442562123 5
8783 450.6532578220479 704.6848372609729 5
8784 450.64361728995857 704.6889797150372 5
8785 450.616025981919 704.6627172205572 5
8786 450.61897633317994 704.670660523409 5
8787 450.64973744692236 704.6551671076026 5
8788 450.61946157217596 704.7138414009075 5
8789 450.61988636363634 704.6787420576735 5
8790 450.64262804721835 704.7031019056816 5
8791 450.66594482576113 704.6716456295391 5
8792 450.70264284172003 704.6568960571153 5
8793 450.6764708195 704.6828144459034 5
8794 450.65531020081875 704.6714941126892 5
8795 450.60969466682434 704.6702932269422 5
8796 450.65725520970534 704.6659672702108 5
8797 450.671147198876 704.6869629905605 5
8798 450.6543701855487 704.6647353121841 5
8799 450.6456034135481 704.665300969457 5
8800 450.60453380509193 704.6619330820706 5
8801 450.6379780056149 704.6792877417754 5
8802 450.6411342950264 704.6830783810058 5
8803 450.61495933370185 704.724727491517 5
8804 450.65314745650164 704.6805120413159 5
8805 450.62718945517497 704.66702623195 5
8806 450.6370415460014 704.6854731986863 5
8807 450.5826153948362 704.6962356760223 5
8808 450.632326885098 704.6775724372557 5
8809 450.5976637978597 704.6761867552019 5
8810 450.5776832100653 704.7075333894896 5
8811 450.6240468067422 704.6999760795609 5
8812 450.63299539203973 704.6919208791315 5
8813 450.6268492845906 704.7020395183124 5
8814 450.6463858082873 704.6895343785405 5
8815 450.64416959390996 704.6560485589089 5
8816 450.6336893288922 704.7009132447865 5
8817 450.6290397625314 704.6780051174351 5
8818 450.6673196368273 704.6783578654082 5
8819 450.6322868529793 704.7042433800337 5
8820 450.6466721635904 704.679534005076 5
8821 450.63459264028467 704.6912295946944 5
8822 450.65091545910974 704.6681053634536 5
8823 450.6540600491167 704.6763776744526 5
8824 450.66808130282175 704.6948631024618 5
8825 450.66532749276007 704.6709309902957 5
8826 450.651990976895 704.6814250341196 5
8827 450.6187110623716 704.6947183748737 5
8828 450.64821473944534 704.7061352172047 5
8829 450.6896274433195 704.6663527474611 5
8830 450.67620786478165 704.6969408084428 5
8831 450.66599980958347 704.6799175819734 5
8832 450.63194550552873 704.6790640904312 5
8833 450.597495958078 704.6920136420492 5
8834 450.6358590906599 704.6990575478411 5
8835 450.6473478556588 704.7035994052118 5
8836 450.66621637826626 704.7174593181519 5
8837 450.66166972094834 704.6832312388107 5
8838 450.69125808116064 704.6855901903057 5
8839 450.69235785064933 704.6734011441549 5
8840 450.7018609672191 704.6735643194771 5
8841 450.7259888712135 704.6864633121655 5
8842 450.69259965528624 704.6959159974085 5
8843 450.65139206194596 704.7120366664071 5
8844 450.7041725598062 704.6886704767196 5
8845 450.70013470561247 704.6958949210928 5
8846 450.7100221229956 704.7039754132383 5
8847 450.6856471306917 704.6773601000772 5
8848 450.69690494726245 704.6833170455194 5
8849 450.69385313457684 704.6947059508101 5
8850 450.71425863974724 704.7096373653784 5
8851 450.7010217760287 704.6554900237035 5
8852 450.70926199388714 704.6808312442048 5
8853 450.74668967675393 704.6655322101102 5
8854 450.7321994480602 704.6560456891725 5
8855 450.7058552838806 704.6721838333727 5
8856 450.75304921761506 704.6588006176836 5
8857 450.73004958991766 704.6915924175178 5
8858 450.74520347650537 704.6788265186208 5
8859 450.7082359965256 704.6999533518904 5
8860 450.75485639903275 704.6887395161345 5
8861 450.7606781385181 704.6573189906662 5
8862 450.7420123942636 704.6440667016147 5
8863 450.751852168151 704.664339443748 5
8864 450.737625385371 704.6876550752542 5
8865 450.7350569984289 704.7055252193394 5
8866 450.74223111242213 704.7002906726644 5
8867 450.71416635481467 704.6846676275413 5
8868 450.71440958376775 704.6792716474456 5
8869 450.74002047965774 704.6963360881882 5
8870 450.7284553770982 704.679880832605 5
8871 450.70659308998216 704.6989583161289 5
8872 450.7440028932503 704.7236476924662 5
8873 450.6730667863504 704.6935482379429 5
8874 450.6848395603938 704.7145583282382 5
8875 450.72017738826855 704.6912119112413 5
8876 450.738769715198 704.7222895092384 5
8877 450.724271490599 704.6983759367948 5
8878 450.7139318312576 704.6922327533229 5
8879 450.7019508748787 704.728154510157 5
8880 450.73498878634445 704.7191903146972 5
8881 450.6840354165133 704.7276942218275 5
8882 450.6655483855346 704.7168789423345 5
8883 450.7276724975853 704.6931714532006 5
8884 450.68584819289504 704.6953245920865 5
8885 450.704736434142 704.6900311593715 5
8886 450.7178101792382 704.6767663175152 5
8887 450.718312457869 704.7030932304793 5
8888 450.74526037349926 704.7095874592258 5
8889 450.68863565162906 704.6964695674734 5
8890 450.69754298220465 704.7368241140366 5
8891 450.70211243071276 704.7014370847587 5
8892 450.7013751296503 704.7218387378372 5
8893 450.7380335814098 704.6782048507567 5
8894 450.74349335401246 704.7012577092244 5
8895 450.722391001154 704.7153100241245 5
8896 450.7138803448031 704.7416110821088 5
8897 450.71907867576226 704.7270633465705 5
8898 450.71318996252757 704.6789177800737 5
8899 450.6677547402214 704.7214656179368 5
8900 450.7007069908807 704.7203787746871 5
8901 450.7090591157452 704.7175971422395 5
8902 450.6978928149501 704.6960283535603 5
8903 450.7141830792041 704.7265832790026 5
8904 450.748613508537 704.6707586592165 5
8905 450.686691153626 704.7038967256392 5
8906 450.685878718292 704.6907677726995 5
8907 450.7286429074795 704.7261724595215 5
8908 450.69550022482423 704.7284519052789 5
8909 450.7100949515474 704.7062528084948 5
8910 450.7417443905279 704.7024797823383 5
8911 450.74186107557324 704.7091863958128 5
8912 450.70103294491406 704.682940817527 5
8913 450.72828404378356 704.6932847889465 5
8914 450.6704495402234 704.7058315472954 5
8915 450.7216382073356 704.7017519231166 5
8916 450.6527809050626 704.6900268161677 5
8917 450.6871845709613 704.702331299333 5
8918 450.6976048410168 704.7006437548058 5
8919 450.6782732292173 704.697001523664 5
8920 450.730693098199 704.6885489973884 5
8921 450.71928138859005 704.7103629446443 5
8922 450.7169764552571 704.6943278159677 5
8923 450.70538142544996 704.7150289499305 5
8924 450.7465489274466 704.6842273225334 5
8925 450.7263252459818 704.6985143311128 5
8926 450.6813207295803 704.6671659522666 5
8927 450.69341705115687 704.6763053282805 5
8928 450.6985403755863 704.672451966628 5
8929 450.69975628607324 704.6539585808425 5
8930 450.70294128127654 704.6744279203616 5
8931 450.6980016234865 704.6730888508191 5
8932 450.6610675100164 704.6737783878698 5
8933 450.717465583641 704.6714345588848 5
8934 450.6842951722292 704.6592662830041 5
8935 450.67053590416106 704.6593529013476 5
8936 450.6746808135354 704.6724747851636 5
8937 450.6594775132559 704.6798862895814 5
8938 450.6904143438521 704.7166381275573 5
8939 450.69921820854165 704.6783883481747 5
8940 450.680964192344 704.6976302601763 5
8941 450.6660821600327 704.6989439682101 5
8942 450.6613173283447 704.6697160321706 5
8943 450.6704220247081 704.6688342911398 5
8944 450.6568142583296 704.6921919078507 5
8945 450.6639796273341 704.6880398780971 5
8946 450.6738100337724 704.6813248993363 5
8947 450.6549956300422 704.7047426948214 5
8948 450.66612812863974 704.7016482949435 5
8949 450.6948713035232 704.6914545883359 5
8950 450.6495399400952 704.6670022071793 5
8951 450.6837165965755 704.6843470158815 5
8952 450.6777483127211 704.663462572109 5
8953 450.66941295103027 704.6691686822929 5
8954 450.69244954379036 704.6659007032083 5
8955 450.7356476166067 704.6844387163704 5
8956 450.6753409051849 704.6997689652294 5
8957 450.69637465612675 704.6731009405798 5
8958 450.6973399549905 704.7046909263229 5
8959 450.71082117161455 704.6920607980527 5
8960 450.71271755342576 704.6758371837826 5
8961 450.70694189020145 704.6812186209739 5
8962 450.6784171507273 704.6975940676409 5
8963 450.7302748845602 704.6950138138599 5
8964 450.6684798700843 704.6700909959493 5
8965 450.65794717988075 704.704693233371 5
8966 450.6626643161702 704.693086368544 5
8967 450.67022313308195 704.6896419478338 5
8968 450.6749017034829 704.689464262758 5
8969 450.7095723734643 704.6899523518072 5
8970 450.6727845340637 704.7012012879763 5
8971 450.6836985246938 704.7200791002916 5
8972 450.6729695341336 704.6858328455301 5
8973 450.69906229896515 704.71159743917 5
8974 450.6697103926975 704.6589588415463 5
8975 450.6897035717641 704.6780623212138 5
8976 450.67579155915735 704.681452830513 5
8977 450.665473824868 704.6886997243685 5
8978 450.7146197857679 704.6858967146027 5
8979 450.6876433385775 704.6600854775214 5
8980 450.7062148065432 704.6922274775613 5
8981 450.7003424815151 704.6647203538096 5
8982 450.6929093893136 704.6548444541044 5
8983 450.71334935999977 704.6795653909319 5
8984 450.7088401049925 704.6445923042743 5
8985 450.65933821396936 704.6853442903429 5
8986 450.6815210791738 704.6730592038956 5
8987 450.68329315689687 704.661408530028 5
8988 450.6746706319523 704.6643178582632 5
8989 450.68686068910404 704.6950399585538 5
8990 450.70305726351455 704.6582842273965 5
8991 450.6299741295407 704.6994034929096 5
8992 450.6766691901181 704.6574877133878 5
8993 450.71442968228956 704.6577455049259 5
8994 450.6675548335279 704.6603778624865 5
8995 450.69027962246065 704.6792145700615 5
8996 450.64339997583556 704.668304547472 5
8997 450.6327684718012 704.6907614778904 5
8998 450.68874275214546 704.7041139402079 5
8999 450.63712006801444 704.7130743714175 5
9000 450.6410790506461 704.6858749044465 5
9001 450.6749551445182 704.6813801928846 5
9002 450.61799104344095 704.6823917253483 5
9003 450.66158135165824 704.70563409276 5
9004 450.664662990027 704.696761205973 5
9005 450.6889869707311 704.697163354399 5
9006 450.67357646742266 704.6989084485587 5
9007 450.6332153178452 704.6819028689848 5
9008 450.64916664752025 704.728238695658 5
9009 450.67583648816276 704.7044496618067 5
9010 450.6726781438055 704.6919659216387 5
9011 450.61892780123316 704.6819694438539 5
9012 450.6454833942976 704.6969259465614 5
9013 450.69968217857814 704.7203183499231 5
9014 450.6273353261288 704.7081381103037 5
9015 450.6223279461675 704.6899866090107 5
9016 450.64206679364213 704.6698349643673 5
9017 450.70683113440566 704.7003735164769 5
9018 450.66312935018516 704.6943920909941 5
9019 450.7028472504893 704.660098276026 5
9020 450.67335392807274 704.7220035739349 5
9021 450.6961262419018 704.6870425483482 5
9022 450.688774226478 704.6942257831071 5
9023 450.6437788941786 704.6854571575955 5
9024 450.66586531447854 704.7040609408584 5
9025 450.6597085394976 704.690362834991 5
9026 450.6038516951807 704.6658486466436 5
9027 450.6285583103765 704.6625447461282 5
9028 450.6181654023636 704.6785483463062 5
9029 450.651413427135 704.672322509259 5
9030 450.64496350116497 704.6989485879762 5
9031 450.60762529659166 704.6935551963348 5
9032 450.6522324517088 704.6913949494774 5
9033 450.64995573302605 704.6728175415584 5
9034 450.6110116852492 704.6991974080455 5
9035 450.64685471767865 704.6753120922114 5
9036 450.6882626899203 704.6865193986739 5
9037 450.6921536715227 704.6694443790699 5
9038 450.65833866315756 704.6972837500398 5
9039 450.6719567426438 704.6596479414225 5
9040 450.639311027036 704.6807161171065 5
9041 450.70010466415334 704.6694644005042 5
9042 450.6830460212873 704.6840014364591 5
9043 450.67244698059335 704.6888007916557 5
9044 450.6338244364911 704.6902442326057 5
9045 450.62945920888853 704.6903182108564 5
9046 450.64201602141907 704.6692815836966 5
9047 450.6998029154398 704.6669745542475 5
9048 450.69685810411886 704.6710208087202 5
9049 450.676054133206 704.6480531488772 5
9050 450.630717970923 704.657666037962 5
9051 450.65832587029183 704.6807763182261 5
9052 450.68257791685215 704.6775947603276 5
9053 450.62825069481204 704.6321733278149 5
9054 450.5734930547638 704.6882170286473 5
9055 450.59096740660215 704.7219437322054 5
9056 450.6767602254971 704.6719964250159 5
9057 450.6661870956457 704.690538691213 5
9058 450.61373069658254 704.7149207345407 5
9059 450.67490885690717 704.7198477843822 5
9060 450.6805327042625 704.6924270781303 5
9061 450.6578760452134 704.6719006307763 5
9062 450.66770794507977 704.6885792437963 5
9063 450.6522072492956 704.6860004211892 5
9064 450.6704621810368 704.6650437904422 5
9065 450.7033125125639 704.6713523489364 5
9066 450.6710274326888 704.6831923100833 5
9067 450.65359803014826 704.6857015727703 5
9068 450.66159745231596 704.6830188404248 5
9069 450.69418050857337 704.6797591076253 5
9070 450.7064798832705 704.7090262125703 5
9071 450.6895531259874 704.6768114117335 5
9072 450.65387566275956 704.6974605591171 5
9073 450.697352844023 704.7110835039192 5
9074 450.6990307200193 704.6848910616211 5
9075 450.6915713994373 704.694844707003 5
9076 450.72086986095684 704.6910212297402 5
9077 450.67834057963546 704.6988808298072 5
9078 450.668608085723 704.7021521178788 5
9079 450.65686173309246 704.6810979013005 5
9080 450.7226220849292 704.712869630683 5
9081 450.6623944504246 704.6941556033967 5
9082 450.66838349333966 704.6393129955404 5
9083 450.6837305243188 704.6607493872768 5
9084 450.6774936192121 704.6647770771184 5
9085 450.69687331972983 704.6712482668289 5
9086 450.6534173704962 704.6841161964452 5
9087 450.6534729672284 704.6678738562143 5
9088 450.68785881761494 704.6834352921085 5
9089 450.66787230190255 704.6986023299362 5
9090 450.68031650923956 704.6787781904599 5
9091 450.68491520416495 704.6966699485191 5
9092 450.69100508091526 704.6605311605716 5
9093 450.68843813387423 704.694484145044 5
9094 450.6496113924028 704.7048405674988 5
9095 450.6939500417853 704.6933749711568 5
9096 450.7132423380315 704.6522500283531 5
9097 450.7074118843138 704.6796864098238 5
9098 450.6882096406142 704.6734622911724 5
9099 450.66914859468 704.715162296692 5
9100 450.68197041326226 704.7005428127461 5
9101 450.6995784272549 704.6880192718969 5
9102 450.6672284558191 704.6703592872267 5
9103 450.6711742561099 704.7078533196961 5
9104 450.65212702389783 704.6715114776213 5
9105 450.68563570848687 704.670214350711 5
9106 450.6660340988003 704.7085145231197 5
9107 450.6611878951322 704.7070755637563 5
9108 450.6854085360916 704.6852411404178 5
9109 450.6495815354249 704.6836873379154 5
9110 450.715922391954 704.6758271264089 5
9111 450.72143950135813 704.6814050171689 5
9112 450.6651352066524 704.6732386223705 5
9113 450.67691138622314 704.6703754345406 5
9114 450.693540542971 704.6572207407843 5
9115 450.7236987226294 704.6537809375125 5
9116 450.6953788972871 704.6534906937776 5
9117 450.66581790216907 704.6747526371244 5
9118 450.6937101196235 704.644214128443 5
9119 450.6454592761289 704.6829133607602 5
9120 450.6492068221068 704.6832947210587 5
9121 450.6644743983306 704.6801013992709 5
9122 450.71994758480736 704.6870907330689 5
9123 450.66469359058186 704.6991596313947 5
9124 450.6975446838184 704.6821552219816 5
9125 450.7048213134887 704.6900466931747 5
9126 450.66379398801683 704.6871866571057 5
9127 450.66765400923896 704.693316114847 5
9128 450.69180710630224 704.7116813205889 5
9129 450.65419562473124 704.6994422801916 5
9130 450.6658270855347 704.662481101838 5
9131 450.63968101568395 704.6766640302162 5
9132 450.6665403838996 704.6757825906215 5
9133 450.6165061251888 704.6448202108346 5
9134 450.6523130561324 704.6638178538404 5
9135 450.6398554613604 704.66645195523 5
9136 450.64594898234884 704.6767092886882 5
9137 450.6612768282995 704.6644557190174 5
9138 450.6971925609779 704.6778097582551 5
9139 450.6760439571026 704.6686202353916 5
9140 450.6696389656543 704.6811559756501 5
9141 450.6627905592712 704.6514169544139 5
9142 450.6600385028233 704.6833335541985 5
9143 450.69064842104007 704.6431172128534 5
9144 450.6575467688347 704.6592804334161 5
9145 450.6896789811548 704.6700262732563 5
9146 450.6912410518075 704.6960671712383 5
9147 450.6867841743759 704.6580618811305 5
9148 450.68637915847137 704.6557002883931 5
9149 450.6493004522371 704.66831322167 5
9150 450.5877587287698 704.7176226649872 5
9151 450.61082644431775 704.7205013540479 5
9152 450.6249370444238 704.7046076964007 5
9153 450.6278678108611 704.6945791557496 5
9154 450.65405946495207 704.6600111586702 5
9155 450.67784168178383 704.6631673788434 5
9156 450.65278271828737 704.6716704947701 5
9157 450.643383421527 704.6950656875026 5
9158 450.6619276466693 704.6847641966659 5
9159 450.64346815008804 704.6592645281114 5
9160 450.6180979224467 704.6706016030574 5
9161 450.6450915126476 704.6708378897414 5
9162 450.6217443196462 704.669439901339 5
9163 450.6265250173009 704.6895836660424 5
9164 450.6570341919055 704.6643948565815 5
9165 450.6144040524037 704.6571163195107 5
9166 450.645315281591 704.6814125472288 5
9167 450.6687067702737 704.656734476328 5
9168 450.6571167832581 704.6597314958568 5
9169 450.6805530309222 704.6503639741808 5
9170 450.61692576124005 704.6550035515614 5
9171 450.6818190659586 704.6676142994689 5
9172 450.6383644595939 704.6800508884077 5
9173 450.6381594027161 704.6772610577054 5
9174 450.6943476703577 704.6432122361635 5
9175 450.6368405604804 704.6870784602193 5
9176 450.64557019724344 704.6561331195628 5
9177 450.66508483122846 704.6615150953162 5
9178 450.6442736495651 704.6621389948822 5
9179 450.6495596013437 704.6533843705637 5
9180 450.6709742309965 704.6523576826412 5
9181 450.638206793391 704.6777652755768 5
9182 450.65032755567364 704.6857425216436 5
9183 450.6682243980433 704.6632213812248 5
9184 450.63191603175704 704.6792306739159 5
9185 450.64058530354987 704.6701088239182 5
9186 450.64306750904916 704.671855670724 5
9187 450.6753890660355 704.6641021818724 5
9188 450.6041063963642 704.686021176282 5
9189 450.67418214801995 704.6409356142868 5
9190 450.68917998962354 704.6600659175222 5
9191 450.7011316725242 704.6613395851609 5
9192 450.6911106587689 704.689574154251 5
9193 450.6553251393386 704.6679122783087 5
9194 450.6682598538397 704.6558571942015 5
9195 450.63568063152957 704.6756770661345 5
9196 450.6813588178242 704.6939881980331 5
9197 450.6391662348269 704.6981816162827 5
9198 450.67038937267404 704.6782572784972 5
9199 450.6698701884749 704.6637198598096 5
9200 450.6489586767777 704.6985753331709 5
9201 450.62328563823877 704.6745190682249 5
9202 450.5919324145509 704.7018315409274 5
9203 450.6510852384675 704.6602882116703 5
9204 450.64395709052917 704.696482209136 5
9205 450.57515149126823 704.6712813781689 5
9206 450.5587682329174 704.6942500459146 5
9207 450.6245799940528 704.6681956026837 5
9208 450.6035977875248 704.6905091855092 5
9209 450.62717463887816 704.670645078086 5
9210 450.62260220809276 704.7171407726353 5
9211 450.62348019630684 704.6970312120236 5
9212 450.619246606772 704.701803482587 5
9213 450.574485589162 704.6777772684349 5
9214 450.5936629200932 704.6809811109074 5
9215 450.6218052419862 704.6935612364495 5
9216 450.6410751627528 704.70655955248 5
9217 450.64351000952826 704.6726565031704 5
9218 450.6420421656371 704.6819050472886 5
9219 450.65216002429213 704.6751500797085 5
9220 450.6687448259562 704.6820024371141 5
9221 450.67707363658724 704.6396114388243 5
9222 450.71460864956657 704.6544800231222 5
9223 450.6755603291267 704.6503847080876 5
9224 450.67558122501936 704.6494348433076 5
9225 450.63718217227586 704.6678407315807 5
9226 450.62931751210743 704.6770942384089 5
9227 450.62900523484916 704.6573349009118 5
9228 450.62963227080746 704.6854939810443 5
9229 450.6205192455349 704.6720878060084 5
9230 450.64133885639694 704.6507833905359 5
9231 450.64104949357085 704.6644948878194 5
9232 450.6159656198953 704.6517633551837 5
9233 450.6238664656128 704.6617010894918 5
9234 450.63090955677546 704.6863059652254 5
9235 450.61347277053864 704.6981164369364 5
9236 450.6447071071799 704.6926061036723 5
9237 450.65746919443706 704.6818210530205 5
9238 450.61934846649905 704.6857525779549 5
9239 450.62388218001695 704.7192013761963 5
9240 450.6451835774834 704.6914793070736 5
9241 450.6412895410317 704.6730239173555 5
9242 450.649797134742 704.6827218570587 5
9243 450.6370427859341 704.6918490265278 5
9244 450.6184569221628 704.6733404634581 5
9245 450.6381343084559 704.683196736227 5
9246 450.6422559370656 704.7063709224262 5
9247 450.60870044803954 704.7158877617888 5
9248 450.65287680999626 704.7257572971826 5
9249 450.62980358921925 704.6948485169504 5
9250 450.6557455635432 704.67181505942 5
9251 450.6435261419612 704.708745783365 5
9252 450.6220855534142 704.6976539177342 5
9253 450.634710381173 704.7087587461253 5
9254 450.6402185282543 704.6642371205297 5
9255 450.60029439259023 704.700994782252 5
9256 450.6330187482889 704.6879225890866 5
9257 450.6154566027769 704.6804698989729 5
9258 450.6058161558963 704.6878947340323 5
9259 450.58543574826285 704.6897392368406 5
9260 450.57744179965886 704.696416466079 5
9261 450.61350279816526 704.6932377428036 5
9262 450.5915776662755 704.7063645029702 5
9263 450.6121039162818 704.6632500061157 5
9264 450.6346116902838 704.6697521724147 5
9265 450.6163087118306 704.686859178101 5
9266 450.64674086949475 704.6792436865128 5
9267 450.63075336572905 704.6883744075687 5
9268 450.6627462032996 704.6686114712418 5
9269 450.5816965309408 704.6862541780456 5
9270 450.57702042656695 704.6831406123599 5
9271 450.5905088150153 704.6506931663802 5
9272 450.57556350383453 704.6645800933826 5
9273 450.5208141095171 704.6973444046639 5
9274 450.5661199148541 704.7008847250878 5
[truncated: 1,358,429 more chars]
