# Supplementary material for: Topological digestion drives time-varying rheology of entangled DNA fluids
Source: Nat Commun. 2022 Jul 28;13:4389. doi: 10.1038/s41467-022-31828-w (PMC9334285; doi:10.1038/s41467-022-31828-w)
Supplement: Supplementary file 3 — Source Data [file 41467_2022_31828_MOESM3_ESM.zip › SOURCE_DATA/DATA_FIG4/panel_b/digested.track64.dat]

frame x y particle_id
38339 906.0116062036246 413.075207122837 64
38340 906.432114396948 413.8054282933442 64
38341 906.9626290030164 413.98739386457027 64
38342 906.8403336725233 413.79518286483534 64
38343 906.5905622156226 414.7512193042069 64
38344 906.7918599795014 414.987728765767 64
38345 906.6225165361435 415.477281409763 64
38346 906.3808905237739 415.28030621920624 64
38350 905.1288320417735 414.1638500584712 64
38351 905.0593223982158 413.8989207888305 64
38352 905.0207314211848 413.4236191226664 64
38353 904.6530170682486 414.34069523698355 64
38354 904.3764936301807 414.7457248820715 64
38355 903.8586630081543 414.88919833069326 64
38356 903.2118742212318 414.787450809386 64
38357 902.9933502061423 415.2887731366516 64
38367 901.825020987404 413.1249375835062 64
38369 902.0736022938923 412.84915064614415 64
38370 901.7593330672975 412.8298969370944 64
38371 901.6493004575801 413.0407373074505 64
38372 901.9347813111088 412.9028200822283 64
38373 901.4331313565584 412.72699188958006 64
38374 901.9919066024945 412.88435740855107 64
38375 902.4518101774266 413.189174403036 64
38376 902.0831211996551 414.10757950207613 64
38377 902.099480659534 414.02123947511467 64
38378 901.9659289198202 413.67793743638 64
38383 903.7148422541053 412.77165263341294 64
38384 903.6163493071524 413.11557116924513 64
38385 903.0145946951326 412.7444675191964 64
38386 903.3407215388253 412.9736402181974 64
38387 903.7122429708678 414.61132939257715 64
38388 903.4240652734215 415.2815565808165 64
38389 902.7027556807029 414.876229019675 64
38390 902.4234261469385 415.2145245581014 64
38391 901.8915840211441 415.03836984010263 64
38392 902.132723820228 414.60727618866395 64
38393 901.9857496268012 414.2222271237044 64
38394 901.9819390738054 413.85648217143813 64
38395 902.1487004548118 414.08817944150644 64
38396 901.9895352535613 415.43415110578604 64
38397 901.954749638044 415.7734551138451 64
38399 901.1051575597796 415.4442576296457 64
38400 901.9680848234431 415.77387507556296 64
38404 903.6562741090033 415.0922257251628 64
38406 903.0726816247527 415.1828977210783 64
38407 902.6340604314557 415.9053165326166 64
38446 903.9695857778734 415.1299489474757 64
38447 904.0682924389017 416.1994809102233 64
38448 903.7775177829717 415.789439205412 64
38450 902.9946435154566 416.25784353814305 64
38456 901.9183456560241 415.1581671618776 64
38464 900.5562848495691 412.9689065435191 64
38465 900.5181910176577 413.2228864570247 64
38467 900.2679190187008 413.13899603937404 64
38469 900.0847121019469 412.02871848780734 64
38470 899.7854353581124 412.18599622009043 64
38471 899.6116336612249 411.9294730376253 64
38472 899.7898150035292 411.64366586071736 64
38473 899.9166312572696 411.9753614977531 64
38474 899.3004617290118 411.31176074601996 64
38475 897.4175906024375 410.76233565461587 64
38476 896.9948965764129 411.1488199520264 64
38477 897.7247371374896 410.807992898134 64
38478 897.6662430544094 410.8492173118184 64
38479 898.6052304578548 410.8525005288794 64
38480 898.555823986709 410.4040707818482 64
38481 897.8836514039126 410.0213386013381 64
38482 898.2590847031678 409.563355922587 64
38483 898.8678791673162 409.4249924988727 64
38484 898.8640547153656 410.12027755544995 64
38485 898.509717080319 410.57357005211804 64
38486 897.9139133708642 410.67039518291284 64
38487 898.5239081230543 410.54076414536576 64
38488 899.2098241501492 410.82359500092025 64
38489 898.6622771930836 411.3525527182218 64
38490 898.2690642813077 411.29604279007646 64
38491 897.7434950130777 410.91047828943834 64
38492 897.2971588984241 411.1187920594199 64
38493 895.6241828414384 411.03034348445505 64
38494 894.9947265279432 410.7616061143362 64
38495 894.6774250728413 410.7890096637083 64
38496 893.8542201392297 411.49725117064366 64
38497 893.7015974997469 411.3400585220616 64
38498 893.9835271422214 411.41189892382414 64
38499 893.7339206236118 411.95370395205566 64
38500 893.473486460611 412.22972728907024 64
38501 893.0842797314955 412.4377997299553 64
38502 892.6182305023065 412.79766264174003 64
38503 892.3867347143536 412.14358323913234 64
38504 892.1319742304698 412.678977610046 64
38505 891.8009083766472 413.562807940555 64
38506 891.289570962811 413.5596182857828 64
38507 891.2680934558794 413.5579077049348 64
38508 890.8834791863864 413.4857628395345 64
38509 891.0254642365459 413.8228967762976 64
38510 891.5149552271207 413.93909612393725 64
38511 891.8205680029738 414.1217433671032 64
38512 891.4811641478192 414.3013810767065 64
38513 891.0243500815551 415.4085569792665 64
38514 889.9566972457277 416.3742617411109 64
38515 890.2237212515711 416.37451534498115 64
38516 890.3894501734464 416.2485569635377 64
38517 890.5146804785587 416.58679237820047 64
38518 890.1101239602684 416.3559627564285 64
38519 889.707976680711 416.6044234527552 64
38520 888.9736981636044 416.9362405788839 64
38521 888.5047952748189 416.5807311174635 64
38522 888.4601506178608 415.98311119499095 64
38523 888.4759765456727 415.03717757755703 64
38524 888.9887125930886 415.51576756632306 64
38525 889.7254252784743 416.02549297662875 64
38526 889.8042147025117 416.0317039749587 64
38527 889.9918009347551 416.1868078303164 64
38528 889.7557547567162 417.02433420956686 64
38529 889.6355112071487 416.53706646622106 64
38530 889.7108023917642 416.94951985536005 64
38531 889.7206235057183 416.9970613768938 64
38532 890.0717307023988 417.16374113235344 64
38533 889.8198996955787 417.23163039159124 64
38534 889.8270029200601 416.7671141477288 64
38535 890.0401285939128 417.22842185342057 64
38536 888.802824989472 417.4005814930898 64
38537 888.7491177233221 418.23541507413483 64
38538 888.3146669714714 419.29014651563756 64
38539 888.0083099255318 419.3682663834853 64
38540 887.4261903493201 419.64043657520426 64
38541 887.608722891646 419.88610790160806 64
38542 887.4989723992637 419.82428713447206 64
38543 887.6630627299172 419.91436641352936 64
38544 888.1222777567532 420.1931765325669 64
38545 887.9169225182811 420.0063578917493 64
38546 887.0772161589842 419.4224114613744 64
38547 886.9985843027556 419.2667801883829 64
38548 886.7515750136808 419.83479033456166 64
38549 886.2076496491476 419.3562651498788 64
38550 886.4846914275514 419.6914133046387 64
38551 886.318933206493 420.08569187408597 64
38552 886.7035776916564 419.80661171407246 64
38553 886.6079110706888 419.28281923489413 64
38554 886.3551926334898 419.184259682854 64
38555 885.7265398614892 419.35982697958093 64
38556 885.5439629715651 419.0241887800201 64
38557 885.8338645262787 419.3788461794221 64
38558 886.2452262986924 419.95928107853575 64
38559 885.9622829134812 420.6647605636321 64
38560 885.7168419843987 420.7839153695612 64
38561 886.2519845866608 420.68191036482324 64
38562 886.697516071525 420.9209486251418 64
38563 887.0779000598601 421.72201581703916 64
38564 886.4275312342273 421.5613043012314 64
38565 886.6182869660756 421.8684657888937 64
38566 886.394249545712 422.53745965101416 64
38567 887.1604387824013 422.3799590217341 64
38568 886.9202918242238 421.94759172578506 64
38569 887.3601430982624 422.68626336554166 64
38570 887.4901865396934 422.223393895843 64
38571 887.3682666247345 422.66388191306964 64
38572 886.686953021534 422.93278439960375 64
38573 886.6091362282516 423.75347278240184 64
38574 886.3760155973964 424.46913043663346 64
38575 886.1874179682897 424.18142000108065 64
38576 886.5815654869187 423.76764037820203 64
38577 886.4062252377618 423.33088731907503 64
38578 886.2796576852985 423.04805398284446 64
38579 887.0913330926041 422.5300038297826 64
38580 887.1372140818673 423.21669879030543 64
38581 886.9283456416639 423.78263356307286 64
38582 886.9725033276893 424.06994392025246 64
38583 886.1607612505333 423.0125137937056 64
38584 886.01972351662 422.0617654107309 64
38585 886.7867826774873 422.3471193066434 64
38586 887.2013227941425 422.6304198186116 64
38587 887.2462553518557 422.48674879228327 64
38588 887.58864948543 422.17238985746275 64
38589 887.7630936761523 422.29343579679306 64
38590 888.0536598834349 421.8031145094094 64
38591 887.3587112423539 422.2464055464358 64
38592 887.3978947866962 421.73575401592615 64
38593 887.2976480291957 421.9453439208461 64
38594 887.1035195155415 421.286076196088 64
38595 887.8876834597868 421.57206398864224 64
38596 888.4202597661365 421.72576899998586 64
38597 889.0104093711868 422.0277488465621 64
38598 889.7640274886668 422.1235414590583 64
38599 888.9995976671979 421.8677449246445 64
38600 889.4156635052732 421.288899280636 64
38601 888.9704859669469 420.99923069948125 64
38602 888.5894584033184 421.32706543168547 64
38603 888.2757488854362 421.57690330843786 64
38604 887.943396735937 421.9390089790489 64
38605 887.225085273454 421.7405297727849 64
38606 887.1079799423572 420.7523630007078 64
38607 887.3432545746102 420.7614501991328 64
38608 887.8161603393678 419.6223866831989 64
38609 888.3480003580981 418.8968089948952 64
38610 888.5152692385027 419.30150958397206 64
38611 888.5374946602395 419.89637346917283 64
38612 888.3570103410084 420.36465051076 64
38613 887.5610230239333 420.05074029493903 64
38614 886.5974984530686 419.8550314216365 64
38615 886.2141105054194 419.3562957113692 64
38616 886.1482318389852 420.0089456011782 64
38617 885.8956417485874 420.23151374634983 64
38618 886.4901703761589 419.6098626505911 64
38619 886.2580287250202 418.54359792002765 64
38620 886.3870399837199 418.3115582371572 64
38621 886.1530770113408 418.6820261656761 64
38622 886.8820744674296 418.83138354631615 64
38623 886.6895398118218 419.85749217042985 64
38624 887.2979524404403 419.50659776730095 64
38625 888.445070964294 418.9169775627224 64
38626 888.1259248889962 418.3500729465795 64
38627 887.6616199809656 417.641918529379 64
38628 887.8494131755921 417.09874406665045 64
38629 888.2076383592714 416.9124012896902 64
38630 888.5468853331996 416.3046260748689 64
38631 888.1325608252773 415.52076948030884 64
38632 887.6971566023772 416.4167421306979 64
38633 887.7556199938723 417.0626817525277 64
38634 887.6278846858206 416.7843961366598 64
38635 887.4749835766256 416.9672529452149 64
38636 887.0254509647855 417.1233025752167 64
38637 887.4061464714287 416.9057586376881 64
38638 886.8960587214444 417.2584092155104 64
38639 887.202460885645 417.07286327950754 64
38640 887.3768684283536 416.1126594663103 64
38641 887.0362465024745 415.7596693833297 64
38642 887.365642587934 415.85809761914317 64
38643 887.2306711370079 415.6622966505552 64
38644 887.2064192612182 416.0765180917381 64
38645 887.9029545086192 415.5463383955943 64
38646 888.418412530738 415.63499160114986 64
38647 888.7817973571872 416.4340902992098 64
38648 889.3482176901196 416.6635171947824 64
38649 889.5278953587572 417.4988359913037 64
38650 889.701896558149 417.2445565881399 64
38651 890.1465204021902 416.7523967879252 64
38652 889.9556697343148 416.7320336943026 64
38653 889.9414137416007 416.26257295417855 64
38654 890.4680107568112 415.2475621643822 64
38655 889.7688891480533 415.5567301189096 64
38656 889.8887270138239 415.81910981440114 64
38657 889.4699455042265 415.6849856217751 64
38658 889.4905426037669 415.9279739188568 64
38659 888.9029709604881 416.0159288842307 64
38660 889.3360930840203 415.70657558148787 64
38661 889.6657510768209 415.5063119273982 64
38662 889.7519429528314 415.54645207939444 64
38663 889.5374670982121 415.1703521550865 64
38664 889.1159961621823 415.0372842155554 64
38665 889.26760451031 414.33661433974237 64
38666 889.3644000202511 414.6656920069316 64
38667 888.7755576819034 415.59603575245137 64
38668 888.73286594638 416.2792645279619 64
38669 889.2013841585568 415.56542498114464 64
38670 889.1794928521961 415.5948021788332 64
38671 889.1075322586883 415.782463073504 64
38672 889.4603366047245 415.4768030685221 64
38673 890.0164772664475 415.84483579542564 64
38674 890.7783656733139 415.7056029576518 64
38675 892.2312697578783 415.9304939356335 64
38676 892.0402865411818 415.1655942769347 64
38677 892.223709854437 414.5217973481073 64
38678 891.903043636762 414.8348061826616 64
38679 892.3051436253313 415.25390945452637 64
38680 892.6581783575685 414.513168984711 64
38681 893.3476384304993 413.7407993679709 64
38682 893.4627419907232 413.6941815323885 64
38683 892.5392351451484 414.2507249051969 64
38684 892.5381018573273 415.05729691158035 64
38685 892.6224200153182 414.3403286018393 64
38686 892.7015499433061 414.42225860683754 64
38687 893.0201932446491 414.03171542939214 64
38688 893.3835494442302 414.0983918963254 64
38689 893.017421035247 414.27307293728455 64
38690 892.7274936964093 413.9029110113536 64
38691 893.0585732473833 413.8698575391667 64
38692 892.5048341880489 413.66471349196024 64
38693 891.8042197131037 413.23666334187516 64
38694 892.2502289443343 412.3390561402496 64
38695 891.474797303678 412.0732999465872 64
38696 890.6097597309058 412.12601130064695 64
38697 891.5193153514336 411.8408606001926 64
38698 892.0548864579987 412.2604184488018 64
38699 891.6051152875391 412.84374194513543 64
38700 891.0617221913143 412.9396985776358 64
38701 891.13829378608 413.1139841905828 64
38702 890.2196192796622 413.3922199639537 64
38703 890.2772590305617 414.04900890214003 64
38704 889.7128361079705 413.9822755922908 64
38705 890.1909435177078 413.41126005275044 64
38706 891.1164357738186 413.1212851921077 64
38707 891.0738189696054 413.7682729891721 64
38708 891.2540166113462 413.2562575749868 64
38709 891.3616387342928 413.04370879298415 64
38710 891.2267704954833 412.8759906182511 64
38711 891.546236661215 413.08396245422034 64
38712 891.1429759916359 413.8364023791613 64
38713 890.8862040687287 413.5762159931424 64
38714 891.2257383836458 412.91144205930334 64
38715 891.6071880395086 412.4384784424485 64
38716 891.6785095921128 412.13100515495904 64
38717 891.9288091666693 412.57978565191945 64
38718 892.1364314617839 413.5823156778894 64
38719 892.797665771422 414.3147903313571 64
38720 893.9931901846721 415.17104716679074 64
38721 894.2993846180694 414.5909575286122 64
38722 894.1646753252305 415.5496460361877 64
38723 893.8166920548996 415.5072661558511 64
38724 894.4719099354193 414.3397075908426 64
38725 894.7896067129132 413.99784707758045 64
38726 895.0943447326814 413.571691681569 64
38727 894.7992629922029 413.67151848676014 64
38728 895.2993162384622 413.44590500838535 64
38729 895.2504903888334 413.3853206108779 64
38730 895.0823229524422 413.2078959568909 64
38731 895.09900066982 413.5963018579177 64
38732 895.5696220157625 413.1409198177461 64
38733 895.0251847291743 412.9181727455644 64
38734 895.6089674983103 413.46651510319776 64
38735 895.9111000619409 413.89017439162177 64
38736 895.9984574353418 413.9624920091672 64
38737 896.5475829664259 414.36528854441065 64
38738 896.2244441914512 414.3860949364335 64
38739 896.4702416865659 415.2076258065051 64
38740 897.5238390082069 415.0646592835408 64
38741 897.8033625582981 415.71658196151486 64
38742 896.7603115703121 415.52209137798457 64
38743 896.7617773325778 416.20270512509745 64
38744 896.3261945946225 415.6703185154733 64
38745 896.2622977028822 416.1522335457782 64
38746 896.0909516179721 416.28707373996014 64
38747 896.8806899394375 416.2952364838914 64
38748 897.2654901835575 415.91064779550055 64
38749 897.5391111562587 416.56667953373795 64
38750 897.1127124127842 415.81344299620594 64
38751 896.9889799983104 416.2428097087428 64
38752 897.1984887073922 416.48612271087103 64
38753 897.6032703090674 416.1994350220876 64
38754 897.5663290424194 416.63641860045465 64
38755 897.3900673442888 416.64165679635494 64
38756 898.0657494873641 416.20576032135904 64
38757 897.879964145289 416.26405128454564 64
38758 898.3825355187221 415.50304015768387 64
38759 898.1566880758915 414.7599499391686 64
38760 897.9271791206111 414.6177685940922 64
38761 898.7115923038805 414.72163795075096 64
38762 899.3283940443455 415.06524628479565 64
38763 900.0453417266715 415.21056674591244 64
38764 901.006894633971 415.032096488736 64
38765 901.5877562666928 414.621621431874 64
38766 901.1017505438051 414.62194859449966 64
38767 900.2891201132397 414.97682904885863 64
38768 900.1086992241587 415.6903466403518 64
38769 900.6224703519416 416.098113871476 64
38770 900.1717027916976 415.2734942575587 64
38771 899.4394856774254 415.24664673951935 64
38772 898.9021075189471 415.8593229923593 64
38773 898.6911978188913 415.9315817252081 64
38774 898.327853272068 416.48094298607106 64
38775 898.1581502948062 417.1953406857529 64
38776 897.8332552604679 417.07429761240064 64
38777 896.9989038216535 417.42381208830517 64
38778 897.948119274797 417.4244983419939 64
38779 898.5083559704109 416.9774850027321 64
38780 898.2295065060974 417.40679362031767 64
38781 897.9232395890341 418.3182334293246 64
38782 897.8745890822116 418.5727006238803 64
38783 897.766304697562 419.0427651345896 64
38784 897.3864054163515 419.44026928823916 64
38785 897.105438150139 419.57766502787604 64
38786 897.3628977045313 419.9083203720218 64
38787 897.3877655123476 419.5002514822278 64
38788 897.7656329245123 419.2896692473715 64
38789 897.4608432921383 419.2142542468703 64
38790 897.2692747408269 419.19112286064177 64
38791 896.9797234804693 419.86500341148155 64
38792 896.5143086122407 420.0854970964028 64
38793 896.4671378234566 420.4511107918101 64
38794 896.4374788823307 420.82448601049066 64
38795 896.8770747672804 420.88591371957085 64
38796 897.2616823715776 419.35471344537893 64
38797 897.3010210761154 419.41453285656394 64
38798 897.526699034612 419.4375838222352 64
38799 897.5252499626854 419.9516968148835 64
38800 896.3194516200458 420.0912649480026 64
38801 895.2720595951002 419.91919929780033 64
38802 895.4736308078603 420.6702795745863 64
38803 896.021162359635 421.22839664698665 64
38804 895.8454457421947 420.9512407892541 64
38805 895.1805357112231 421.0280608755957 64
38806 895.78240996226 420.6495177220633 64
38807 895.1235608938676 420.5888870793921 64
38808 894.9058606062424 420.00651128717146 64
38809 894.449532702521 420.88593808665877 64
38810 895.1195059736333 420.6610271892142 64
38811 895.785249883663 421.08823847738495 64
38812 896.4451435099633 420.43305826877736 64
38813 897.0327976778696 420.45238762374817 64
38814 896.9699689217288 421.1562036190776 64
38815 895.9066365475849 420.9022011312636 64
38816 895.1181228110775 420.7507464787273 64
38817 895.3178880029799 421.01062666254364 64
38818 895.1089522729998 421.1483685191442 64
38819 894.914506164175 420.0304479365292 64
38820 895.0351148779126 420.08210676883147 64
38821 895.3701114475202 419.8617212286296 64
38822 896.2419987266616 419.66630413729115 64
38823 896.8526728546701 420.08181515164245 64
38824 896.5129856102129 419.75079320350085 64
38825 895.4368000678066 419.9697958407121 64
38826 894.9653016995654 420.4465154465545 64
38827 894.7538147222243 420.52963813513077 64
38828 894.959127260894 419.6496781022705 64
38829 895.5303448659605 420.1824486605168 64
38830 896.2801990014226 420.0854054637965 64
38831 896.5373770507211 419.72543011687526 64
38832 897.5795829353049 419.8084370620982 64
38833 897.6386591974726 419.9770686596054 64
38834 896.9628265180406 419.59883798723354 64
38835 896.5035903622954 418.3444189045083 64
38836 895.51610305996 418.4264379789638 64
38837 896.2639988870162 418.73591802565176 64
38838 896.7752697498491 419.7140912852499 64
38839 897.074627563764 420.5462945498711 64
38840 896.3801640305484 420.28755367730605 64
38841 896.570309353378 420.44196953847825 64
38842 895.6178489997418 420.74380569220983 64
38843 896.0923500897085 421.8750041722034 64
38844 896.7317612678848 422.5152383239894 64
38845 895.6914856334071 421.81354489268864 64
38846 895.8859731295391 422.53435941550055 64
38847 895.7000236481551 423.72740284632374 64
38848 896.2310574756776 424.1165761504251 64
38849 895.7817620281246 424.01837950659194 64
38850 894.7559673668723 424.53589986025463 64
38851 893.7332074147373 424.9626405297145 64
38852 893.4586043255497 424.9667519726718 64
38853 894.2467332782979 425.56852479530716 64
38854 894.8712492980669 426.11847963680316 64
38855 895.0208062523259 426.27761246114875 64
38856 895.0772352988441 426.21163160329525 64
38857 895.0904527179853 425.4836192882138 64
38858 895.0531102045342 426.32152690234017 64
38859 896.3293469240639 425.68970845358376 64
38860 897.1954596936079 426.16557286269335 64
38861 897.1990433052125 427.2147407084833 64
38862 896.1170017961476 426.8992425518545 64
38863 895.509183857285 426.7406773239834 64
38864 895.2129719659057 427.16986511266884 64
38865 895.0646410634074 426.72166884703 64
38866 894.9399610012972 426.53069495357886 64
38867 895.1073217598943 426.21132312172927 64
38868 894.9623466013518 425.54681857754247 64
38869 894.974924698273 425.04727492123084 64
38870 894.0474066320992 425.32841216611695 64
38871 894.562666660589 425.0846774818468 64
38872 894.4790685011832 425.2172856839784 64
38873 894.6212348199072 426.0820657965137 64
38874 895.8262911666185 427.4582609702443 64
38875 895.9679363176155 428.16584560311486 64
38876 896.366512749917 428.0374065171516 64
38877 896.0143351716674 427.99417173450263 64
38878 895.7468831313536 427.9641976846056 64
38879 895.8570849651408 427.09502446999903 64
38880 895.7640935043449 427.8601828159406 64
38881 895.7093793960089 427.68214778709984 64
38882 896.0933104638714 427.81218694692683 64
38883 896.2914032225391 427.6255726642017 64
38884 895.8606956283912 427.3696772640428 64
38885 896.7416996001175 427.1076037479553 64
38886 896.9754733530142 427.1898411035734 64
38887 896.6390278823561 427.19023685650143 64
38888 897.2109010354864 427.54308305678984 64
38889 897.5642312588648 427.1815280720164 64
38890 897.6444512736767 426.7643146192429 64
38891 898.395898391208 427.26766305414986 64
38892 897.9032832932512 426.43681703742675 64
38893 897.3996618614326 425.6068592482963 64
38894 897.6055512225375 425.0375002349227 64
38895 897.3509932976692 425.0318827123445 64
38896 896.9343718726385 425.9079212875028 64
38897 896.7188538839562 426.3819022018339 64
38898 897.3733777217035 426.6629111743802 64
38899 896.9488507020883 426.4686551837035 64
38900 896.2776239340479 427.006420018202 64
38901 895.7469327195261 427.1260665610285 64
38902 895.457966879157 426.93056963101816 64
38903 895.8049410094802 427.2096281132926 64
38904 895.7764026610857 427.20653349635165 64
38905 895.6192440560598 426.5527173259615 64
38906 895.7887466633969 426.6006550807894 64
38907 895.7559392853802 426.73916948747353 64
38908 895.0203758182538 426.4117987988674 64
38909 894.8828465436465 425.2035400579802 64
38910 894.6178621282291 424.872018993781 64
38911 894.2331514977343 424.24037186390285 64
38912 894.0856056862181 423.78692023738415 64
38913 893.5962392368842 424.47721659642065 64
38914 893.091615947605 424.47879722704846 64
38915 893.4684838316889 423.8457717372111 64
38916 892.8785503349789 424.20939042665725 64
38917 893.4002457269285 424.44014597093167 64
38918 893.4611103623575 424.6387433588663 64
38919 892.849255699541 424.9340209976416 64
38920 892.7085976606975 424.86658453778085 64
38921 892.20288406643 424.33503700306034 64
38922 892.4072587853512 424.68864913066614 64
38923 891.8697756557826 424.80700174286716 64
38924 891.646297163128 424.67548451422635 64
38925 891.981027383801 424.93826504596507 64
38926 892.8110443963096 424.5648498366344 64
38927 893.6917207603497 424.08191591878955 64
38928 894.0649243097604 424.54730539881143 64
38929 894.2495246889415 424.89349628091435 64
38930 895.1022807068131 425.61292182856835 64
38931 895.1530951339791 425.408391677203 64
38932 895.265145645751 425.6049615111977 64
38933 894.7507473612408 424.97309753270355 64
38934 893.8622191031292 425.5257593969679 64
38935 894.5414350766264 425.74049864595935 64
38936 894.2436590452547 425.77352207133663 64
38937 893.8311275068501 424.75416217148904 64
38938 892.9841485363299 425.15377805577697 64
38939 892.1112984895205 425.9959209125019 64
38940 893.0809250657851 425.0136453751847 64
38941 892.4707499117454 424.83262231058603 64
38942 892.2656867925614 424.96289436169604 64
38943 893.8025210210152 424.76803579307835 64
38944 894.0378652613568 424.6591425092955 64
38945 893.9443169553233 424.7679042671273 64
38946 893.927863432091 424.6592633944436 64
38947 894.15469874319 424.1665651869033 64
38948 894.0726754557529 423.89856557641303 64
38949 892.9179867023015 424.54390158473547 64
38950 893.627570685519 425.3730912049848 64
38951 894.0037868791837 425.75100972855194 64
38952 893.7465166310942 425.5691747546991 64
38953 894.2421185227208 425.5828680492857 64
38954 894.3164044204586 426.0124409340391 64
38955 894.1518470652912 425.6920930524337 64
38956 894.3497257361311 425.4482588432379 64
38957 894.4302411067176 425.3216054779487 64
38958 893.9292927545308 425.8225605055063 64
38959 894.0648126609796 424.8151749047339 64
38960 894.3468064443624 424.5950344143204 64
38961 894.234955337308 424.6486254629201 64
38962 893.9720346745484 424.5699856381166 64
38963 894.0475264854274 424.3912860117896 64
38964 893.6475142852298 422.98728614544655 64
38965 893.9707952019005 422.97395038416954 64
38966 893.6737349106702 423.05416731211864 64
38967 893.3360335321527 422.8519575528071 64
38968 893.4690208869998 422.719988363223 64
38969 893.9110782081547 422.51948928742104 64
38970 894.4045476821375 422.48961920905634 64
38971 894.4614003760287 422.7530360147491 64
38972 894.3629117943765 422.30892361615736 64
38973 894.5716322142507 422.3062899963809 64
38974 895.1634645091038 422.2071585336001 64
38975 895.0525472231843 422.6507317468307 64
38976 894.8957555823699 422.50657333249603 64
38977 894.9220044187987 422.5337886756485 64
38978 894.6105763693154 422.9175438031872 64
38979 894.5417534354926 422.22574466682687 64
38980 894.7522283772679 421.9100571837331 64
38981 894.6917238788476 421.26721311266175 64
38982 894.3114018457455 421.64405202415855 64
38983 893.7469176843651 422.68563980123434 64
38984 893.7135480924162 422.3707851296779 64
38985 893.6026665048713 422.52283231136835 64
38986 894.0684887260289 422.85233592668243 64
38987 894.337187324176 422.8447042350045 64
38988 894.5376069637744 423.52069420735467 64
38989 894.1360956752942 423.4549679959104 64
38990 894.2595462911975 423.06756669142175 64
38991 895.1139113491413 422.4437926298193 64
38992 895.1101013404748 423.1903325610609 64
38993 895.6179826217714 423.6575346215251 64
38994 896.5061620676511 423.56839530119663 64
38995 896.6953332312119 422.90660702086905 64
38996 896.3676468895078 422.4084821875937 64
38997 896.3398546894227 423.2278855063935 64
38998 897.1614619825078 423.341187638633 64
38999 896.9894484345024 423.71564636808137 64
39000 897.0554675544797 423.3504198099262 64
39001 897.2351942120456 422.7287600866088 64
39002 896.8576358560251 423.4604742344875 64
39003 896.8062277980772 423.6367253243301 64
39004 896.562474659097 423.23104564276866 64
39005 896.3536403016863 423.50590001971165 64
39006 896.1468861426913 423.0222568196894 64
39007 896.5773540439116 422.0169686899942 64
39008 896.3567759743144 421.9477109067513 64
39009 897.2059254817426 421.7393480729433 64
39010 898.3821501316957 421.79162372244974 64
39011 898.5004637450869 422.07496668843106 64
39012 898.8231187528195 421.21767020099986 64
39013 898.5186998783842 421.0911335939041 64
39014 898.4707631737243 420.79409515787586 64
39015 898.3068704561972 420.5502934129283 64
39016 898.7035457767985 420.54965742988776 64
39017 898.7320954746287 420.7001292270076 64
39018 899.1256039569511 421.0351998931023 64
39019 898.8419748492119 421.2168391737655 64
39020 898.2321450748177 421.8490125149842 64
39021 898.1967943718251 422.976180376925 64
39022 898.4078639677723 422.8053443168904 64
39023 898.1080857761698 423.65736941701084 64
39024 898.0036101416479 424.3222025030843 64
39025 897.4140464324613 423.87733151965455 64
39026 896.5428491124674 424.0465937181403 64
39027 896.2076162967994 424.2960786216265 64
39028 895.9934153727377 424.8989896355263 64
39029 896.8117518971864 425.85325110571017 64
39030 896.5151124087163 425.88564473212597 64
39031 896.5416884266785 425.8182430449946 64
39032 896.5910778929308 426.0397612000795 64
39033 895.997106624938 426.57878906034813 64
39034 895.9271825150881 427.07929236152427 64
39035 895.3007139255175 427.05172666115897 64
39036 895.2451480599885 427.4455994862202 64
39037 895.0261123767632 427.74531309054345 64
39038 894.9784127660253 427.8558174849468 64
39039 894.6003109975993 427.77848706058273 64
39040 894.0942381769634 427.86658990201533 64
39041 894.7295469028006 427.3413913569906 64
39042 895.2236050093356 427.0521753622784 64
39043 896.1768292786094 426.4075780109265 64
39044 895.7143186485524 426.20688511769634 64
39045 895.2393231132015 426.778619714707 64
39046 894.2789113585806 427.55220543445705 64
39047 894.9555450939906 428.0001906004679 64
39048 895.5130507495134 428.67739349009946 64
39049 895.5828042765698 428.42637962701656 64
39050 895.4733640618938 428.54752400571186 64
39051 895.6715884832405 428.63432742146995 64
39052 895.4832775618188 428.08273246932566 64
39053 895.6707869568622 428.03150655724863 64
39054 895.7044556857971 428.56931484375576 64
39055 894.9147191767127 427.98243279408405 64
39056 894.9523665174803 427.3354962947258 64
39057 894.6205492708943 428.14728655624083 64
39058 894.7452752608808 429.0005736993939 64
39059 894.1601571367593 429.70726836395636 64
39060 894.1595845204358 429.9638354596659 64
39061 894.7890972172926 430.39498163200113 64
39062 895.1163273404488 429.9338914881903 64
39064 894.5029464572233 429.09468223258887 64
39065 894.7529174014962 429.5506673937997 64
39066 894.6431635229651 429.907545769443 64
39067 894.6285472433048 429.0569079955295 64
39068 893.9991977061588 429.33920202176273 64
39069 893.5608704485941 428.81549702536716 64
39071 894.1653954901972 428.9086916068865 64
39072 893.9982073628903 429.8119170957077 64
39073 893.9227585755862 430.2633582943658 64
39074 893.7329870260603 430.6454275768138 64
39075 894.3425592510573 431.01123059255815 64
39076 894.6460552202958 431.356896133212 64
39077 894.0694910219825 431.57698960833795 64
39078 893.8350106657546 432.7577606030344 64
39086 892.7977937316283 432.82305639053607 64
39087 892.662315284651 433.31554804079536 64
39089 894.4141555845869 432.8214155235396 64
39090 894.5338134815888 432.4869815051518 64
39091 894.9125550148542 432.4305689370877 64
39092 894.8652760566354 431.7873868262193 64
39093 894.9267252318502 431.2582561227204 64
39095 893.8326595795777 431.7608565522664 64
39096 892.4885955445448 431.8131905716316 64
39097 891.6736396008915 431.94196863899145 64
39099 891.8386727459588 432.69823456661095 64
39100 891.0243278004324 431.8836872693571 64
39102 890.8110331508879 431.9957720455449 64
39104 890.4729946328513 431.88817500200463 64
39105 891.4891058495543 431.98281530788967 64
39110 891.018519251542 431.73095868914294 64
39111 891.4503777293025 432.16313899152334 64
39112 891.6020917091739 433.7119386486944 64
39113 892.3656584120749 434.7024407935733 64
39114 892.2342737498017 435.0647409973 64
39115 892.3843770750502 434.61061805994564 64
39116 892.8457699577829 433.64923540383927 64
39117 893.2258936683696 433.9183965955655 64
39118 893.5400904231412 434.24289318026644 64
39119 893.885038864487 433.3133789769689 64
39120 893.688597608072 434.04101275824644 64
39121 894.3229802059403 434.1329661547966 64
39122 893.6133123458013 433.67889160761274 64
39123 894.0899244852965 434.0730164343001 64
39124 894.354040046522 433.88038634158147 64
39125 894.4669832673102 433.88543474716766 64
39126 894.519507362214 434.27587132602713 64
39127 894.600339315369 434.87272166420877 64
39128 894.1882612143805 434.2537191835142 64
39129 894.3577316364997 433.6122975502975 64
39130 893.8894936662929 433.9864241537406 64
39131 894.4518694335454 433.999624610042 64
39132 894.880272196644 433.54691846965443 64
39133 894.8967891777531 433.2700207763266 64
39134 895.0394934294725 433.5807217124359 64
39135 895.5427717330417 434.52031257054284 64
39136 895.5497058907513 434.4264323758686 64
39137 895.28046939065 434.5320593041731 64
39138 896.0818395616728 434.829501753855 64
39139 896.0568471494829 433.6531262710205 64
39140 895.7259868769448 433.0197215679748 64
39141 895.8184921425305 433.3560900346785 64
39142 895.8516352006214 433.3882793218886 64
39143 895.8570002660013 432.922463593719 64
39144 896.1294157821277 433.1233216300187 64
39145 896.1420296812007 432.9384921567377 64
39146 896.0003998847662 432.9540044586105 64
39147 896.1456123384639 432.36610222594476 64
39148 896.3992359450162 432.7216779816452 64
39149 896.3927811921359 433.09769164132535 64
39150 896.6442401846109 432.91628888391307 64
39151 896.8550538066395 434.3947838690937 64
39152 896.8176264852534 434.5312203620963 64
39153 897.4405264226749 435.32953004256353 64
39154 896.913749467167 435.48220942774367 64
39155 896.5029259124656 436.15710170811485 64
39156 896.1574938157485 436.08997886293884 64
39157 896.0882142864572 436.2203017199242 64
39158 895.5235572180667 435.92364506666365 64
39159 895.1130048864817 436.3700768779812 64
39160 895.5282968120202 436.4571667187687 64
39161 895.8167782914218 437.22680770997056 64
39162 894.8258665660594 436.5696235092956 64
39163 895.5187755908564 436.1099792980341 64
39164 895.0186899543539 435.33528138310277 64
39165 894.8031863503708 435.5042193537662 64
39166 894.1932488779182 435.5943054557962 64
39167 894.2089878635796 435.2990044132438 64
39168 894.5870657189323 434.9981380577291 64
39169 895.3516633249615 435.4664325362487 64
39170 895.3654671851887 435.59251709540035 64
39171 894.7385067843003 435.8830869039863 64
39172 894.9076276810592 435.8868668445658 64
39173 895.2334041765182 436.1445230332627 64
39174 894.4624161532709 436.0330424591321 64
39175 894.4407304139798 435.55807174415713 64
39176 894.4222200791224 435.76677352218064 64
39177 894.4761029127649 436.21107259208884 64
39178 894.0321777442106 435.3378658936854 64
39179 893.5048893810495 435.6057458911287 64
39180 893.5991081655823 435.70370843310735 64
39181 893.7478238512155 435.78625021848035 64
39182 893.5980889742708 435.5225975856312 64
39183 893.6233389462237 436.21641844203305 64
39184 893.4291696774344 435.9002575663229 64
39185 893.4522479832551 436.27683699746666 64
39186 893.5782958736711 436.49264977512473 64
39187 894.5804705530325 435.40052033152693 64
39188 894.2948155655203 435.0442060876834 64
39189 894.5859059027451 434.69088395052603 64
39190 895.11208911231 435.2113164170255 64
39191 895.5813866952114 435.1941725378332 64
39192 896.5277105900996 434.2168392515255 64
39193 897.1814100511762 433.3972575586648 64
39194 896.6355076266539 433.6792739680512 64
39195 895.9616581859199 433.2251198457893 64
39196 895.9795921029872 433.1754211348747 64
39197 896.1904827622188 433.8096724952013 64
39198 896.0516924725682 434.23060711998784 64
39199 896.7975050035137 434.2148856828565 64
39200 897.0535357949835 433.72847170227556 64
39201 897.4350119887899 433.17876725641594 64
39202 897.7855112581242 433.5406526703029 64
39203 898.1245820880348 433.10798828376085 64
39204 897.9717382064558 432.7015981558291 64
39205 898.2519630384799 433.20925089183515 64
39206 898.3285239080179 433.76756682356785 64
39207 898.6130112032544 432.92223897425083 64
39208 898.5397394794259 432.25259970108027 64
39209 898.2642906694779 432.60850370860953 64
39210 897.7481152593656 432.3573733580645 64
39211 898.0392883814992 431.8096154918895 64
39212 897.8176340346752 431.902299166896 64
39213 898.1918580752052 432.5900133439215 64
39214 899.0182963575521 433.31566542177166 64
39215 899.3609703073066 433.1176742143231 64
39216 899.1169283227961 432.9918390031298 64
39217 898.5783527383567 434.0424672510388 64
39218 898.0738164101576 434.17118365262667 64
39219 897.5389116978405 433.9240445103733 64
39220 897.8365806915444 434.5522454059173 64
39221 896.8250734022579 435.18605534075164 64
39222 896.3048667905182 435.22829803366994 64
39223 895.6772470981117 434.35380048559745 64
39224 895.3328542648013 433.66796043517564 64
39225 895.983600983284 433.6340637428103 64
39226 895.986353910044 433.26329592126046 64
39227 895.9765694442849 433.4193531641632 64
39228 896.4045868447076 433.4056003992997 64
39229 896.0961489462848 433.3363261558035 64
39230 896.4596523919259 434.0159694969335 64
39231 895.445182854531 433.30354880983907 64
39232 895.4828307892612 432.95705499169355 64
39233 895.5867417490662 433.25057155595033 64
39234 895.9652417696192 433.50891041938775 64
39235 896.0978561090377 433.908692571607 64
39236 896.0797326687228 433.70476966699414 64
39237 896.4228004565434 434.2931339829941 64
39238 896.4055827427403 434.1807686593902 64
39239 896.3180049150428 434.8006473175448 64
39240 896.4645212050345 435.00205084513686 64
39241 896.86701691652 435.0127362934497 64
39242 896.5792539334988 434.66354855324823 64
39243 896.1936757261918 434.4420122582186 64
39244 895.9806899511249 434.0632289821198 64
39245 895.9981667855418 433.64163064941965 64
39246 895.5122091453879 433.14783341125127 64
39247 896.017243428664 433.10237540127105 64
39248 896.3839117056904 432.15046776611956 64
39249 896.2713457723263 431.5138361262872 64
39250 896.3313751072506 431.29574137793776 64
39251 896.623370336833 431.1080621502472 64
39252 897.5392294582064 431.5029714231679 64
39253 897.3930339971566 431.3098704816917 64
39254 897.2560016517274 430.63467671068975 64
39255 897.4419091413832 430.03409168320366 64
39256 896.7456521463822 430.3876593230427 64
39257 896.634076456148 430.248149614492 64
39258 897.2851543225472 431.14269952963974 64
39259 897.2716126500783 431.0900786813277 64
39260 897.2811455046377 430.48073178349995 64
39261 896.7586968358249 429.30913958816217 64
39262 896.3534762949406 429.8056574417821 64
39263 896.7083021239853 430.0294898761249 64
39264 896.4393466144917 430.8332045877029 64
39265 896.1177049345611 430.73667014909546 64
39266 895.4084541504748 430.60953469825114 64
39267 894.9074422335211 430.08075820556724 64
39268 895.2264641021517 429.1548719688575 64
39269 895.6448301026206 428.5456208129102 64
39270 894.9813308157718 427.8232581298053 64
39271 894.3126893002293 428.48402002493395 64
39272 894.6744228485219 427.95765095091116 64
39273 894.9971068563037 427.2517542584828 64
39274 894.5510229109954 426.66979078861914 64
39275 894.1852551675976 427.304996189988 64
39276 893.6392795035385 427.9221777445081 64
39277 893.3126183958805 428.34462006988366 64
39278 893.7499865426495 428.6706820529759 64
39279 893.3736705074958 428.11357398596766 64
39280 894.4085552524215 427.20907453063586 64
39281 894.4011381157028 427.3764940410916 64
39282 894.8070408816911 426.6658045272657 64
39283 895.2525094938817 425.78156640933963 64
39284 894.3586740188523 426.14057270769564 64
39285 894.1040791143658 426.8059901811444 64
39286 894.1591703584511 426.87104163410464 64
39287 893.9430363000371 426.99599437389304 64
39288 893.826750116334 426.7405816105029 64
39289 894.168270156023 427.21345483405634 64
39290 894.1515075762746 428.20473943758105 64
39291 893.9474569565141 428.6599111164353 64
39292 894.317459637285 428.7802738393943 64
39293 894.6267349128386 427.9778967299661 64
39294 893.922713597731 426.33501421749617 64
39295 893.6324334200034 426.09876490997766 64
39296 892.5055917326994 426.33256446039877 64
39297 892.6379663982783 426.53179459806245 64
39298 892.7622570503655 426.4685575123994 64
39299 893.2538282272702 426.2261373375873 64
39300 892.9415046635266 425.8324201356678 64
39301 893.2378227220482 425.4591816189917 64
39302 894.6009023362271 424.2030727302887 64
39303 894.5342255200627 424.28693749043407 64
39304 894.1261036480082 424.0301748342888 64
39305 893.9478567156358 423.49625578072295 64
39306 893.1505932355487 422.948500767168 64
39307 892.4512908446563 423.2105777620502 64
39308 892.5782702578464 422.7270384864303 64
39310 893.1072321689071 422.2978343779649 64
39311 892.4855032335464 421.86305762110334 64
39312 892.1265535055092 422.2249387928357 64
39313 892.7047220634448 422.8562711476294 64
39314 892.258419953554 423.2660508547598 64
39315 891.8172584601359 423.0855425557316 64
39316 892.0084542459786 423.21264701190285 64
39317 891.6639110886841 422.8333211437019 64
39318 892.6181022234836 422.24714871797545 64
39319 892.5947942726032 421.5753575305286 64
39320 892.0651844609389 422.26754625294353 64
39321 892.5556289141674 422.3138117436781 64
39322 891.3475432598676 421.4680778397673 64
39323 891.5553607720431 421.5992122584643 64
39324 891.903494032761 421.24094264897917 64
39325 892.3569473154438 421.4350577034598 64
39326 891.9992620393017 421.460604086452 64
39327 891.813614138394 421.56003077980586 64
39328 892.1827721712493 421.3333720540733 64
39329 892.0481325731337 421.23027143389993 64
39330 891.5458989207652 421.92297761790394 64
39331 891.057609936266 422.65242844734337 64
39332 891.1408553978017 422.69404321582726 64
39333 891.371424493364 421.8134040415677 64
39334 891.267005678022 421.43876722576465 64
39335 891.6450733403843 421.271400265246 64
39336 892.1756200287896 420.7391753598058 64
39337 892.1566829979591 420.4913356807971 64
39338 891.5179684695528 420.09967059002395 64
39339 891.8932530961472 421.12910050447897 64
39340 892.3519564951257 422.86164779866107 64
39341 893.0867365145433 423.1595721392736 64
39342 893.4659520560457 422.0988509353476 64
39343 893.4674518532626 421.3954408959051 64
39344 893.7057280294774 420.12762728729103 64
39345 893.1980942185704 420.0939767070212 64
39346 893.3145192996965 420.2162761592782 64
39347 893.2202246889015 419.9912173021625 64
39348 893.6977882326113 420.1099591223386 64
39349 895.1756664108468 420.2518056621472 64
39350 895.0453626829569 420.079820858468 64
39351 894.7096668222764 419.6212562892266 64
39352 894.1364900313567 420.2887865372558 64
39353 894.2323014581539 419.9709981600247 64
39354 893.3784249143864 420.1691470768582 64
39355 893.6015177078707 421.06667999485063 64
39356 892.7884777024168 421.4108704889325 64
39357 892.9125715511823 421.64855275695913 64
39358 892.7261825762241 421.5424979401193 64
39359 893.2664203398921 421.72007948098815 64
39360 893.0165973387535 421.8576383378858 64
39361 893.3440446307116 421.9427954144882 64
39362 893.6514331888436 421.99930896822235 64
39363 893.5615515216159 423.0483221889936 64
39364 893.6279751326479 423.4056009007072 64
39365 894.3031523292613 424.05964882431005 64
39366 894.4341054128628 424.11132497729614 64
39367 894.4315148509698 424.015472748575 64
39368 893.8283318487057 424.04351923067986 64
39369 893.4060723404812 423.83735798296954 64
39370 892.4649819564767 423.89631619674054 64
39371 891.8868509041691 423.22650412158924 64
39372 891.2729808609322 423.8932171061208 64
39373 890.6479509658038 424.00515160667675 64
39374 889.4061897327967 424.6389398729087 64
39375 888.9490030756133 424.7204032640338 64
39376 888.6037799478082 424.28594793461014 64
39377 888.5074442047503 424.7194097551387 64
39378 889.3071640509589 425.1410108458227 64
39379 889.3630261528289 425.2403777090095 64
39380 888.9916785065299 424.93826908587334 64
39381 889.4755377717592 425.7661454370862 64
39382 888.8916168908568 426.0961232245511 64
39383 888.8453182792645 425.98301059781863 64
39384 888.5282334967515 425.6963490850983 64
39385 887.756482829646 425.2685523174077 64
39386 887.3083726486088 425.13731331385526 64
39387 886.8415735200615 425.1984048579139 64
39388 887.4956352498882 425.0928548624979 64
39389 887.5409899556226 425.32986604048784 64
39390 887.2252061747552 425.7168363783299 64
39391 886.2289639273635 425.7250183415312 64
39392 886.2215091604996 425.86356218331576 64
39393 885.8062904313746 425.5603037562606 64
39394 885.6098475176235 425.1499158495686 64
39395 885.5618230993247 425.56218163798013 64
39396 885.2839060106508 425.7820234474981 64
39397 885.4490681339112 425.69418131947265 64
39398 885.9840703527517 425.5527954375929 64
39399 887.2564131223103 425.7884704970725 64
39400 888.3084473278947 425.60482254245517 64
39401 887.7030836823227 425.7640967705248 64
39402 886.3107914941398 426.3920681656742 64
39403 886.3508230810222 426.20804372002505 64
39404 886.317266215208 426.08254749976686 64
39405 886.3193392945914 425.0753111932888 64
39406 886.1712566332407 424.41479934058816 64
39407 886.2849526380068 423.8231318324888 64
39408 886.1766106582664 423.5678211221684 64
39409 886.9090263390797 423.26270133162126 64
39410 886.7549577791799 423.05888185622564 64
39411 886.4782573053897 422.7572664718011 64
39412 886.7257876156926 422.1713034143191 64
39413 887.5985044182536 421.6678495280483 64
39414 887.6775405769774 421.9712110302324 64
39415 888.4154716276572 421.74395054113984 64
39416 889.3180078079478 421.25423776782594 64
39417 889.2337545826364 420.946020805449 64
39418 888.7525824732055 420.2586477428804 64
39419 888.238095436142 419.36679885295297 64
39420 888.8287380554377 418.80385885249035 64
39421 889.2732596199471 418.5199920943936 64
39422 889.7045258432389 418.3585351545435 64
39423 889.2653358493758 417.6807269447795 64
39424 887.9633705737175 417.04521473161844 64
39425 888.5283307452996 415.89930071036633 64
39426 888.3515867049057 415.8088264867197 64
39427 888.1681937899082 416.33137129510857 64
39428 887.5125674793119 415.50486057720127 64
39429 887.0406399792989 415.9252287652623 64
39430 886.7004883743602 415.5857348584119 64
39431 886.5530310254613 414.8602361633408 64
39432 886.5309017342149 414.3248111219152 64
39433 886.3383142389864 413.74177049887135 64
39434 886.432108661897 412.9481007922608 64
39435 887.643958263548 412.87860796176255 64
39436 887.7958871792173 412.52783191436293 64
39437 888.00607884589 412.46026341112724 64
39438 887.7854590252566 412.958515154102 64
39439 887.8483927708708 413.32245951185774 64
39440 888.2506800466698 413.55548523855896 64
39441 888.5408542099176 413.0433832160656 64
39442 887.8866801319488 412.71844012433314 64
39443 887.5941980809483 412.19509419103474 64
39444 887.7533387597973 411.80137038833027 64
39445 887.5142482898183 411.90083374703715 64
39446 887.5631202067605 411.33655485699245 64
39447 886.9109761330482 411.6103904970809 64
39448 886.5821507525866 411.6065138697367 64
39449 886.8462668743683 410.753836031342 64
39450 887.2621917250941 409.7948438544274 64
39451 887.4061849499989 409.4680015653106 64
39452 887.2446178869227 409.1394937999397 64
39453 887.3240270135109 408.86315244409326 64
39454 887.4943051836525 408.43328572331626 64
39455 887.5678869043597 408.1443375410919 64
39456 887.7814911626612 408.2686083956768 64
39457 887.0647864790974 408.61260836070835 64
39458 887.4060451946805 408.5457252906574 64
39459 887.4829212774192 408.6817207918943 64
39460 887.4988461511299 408.37258995139916 64
39461 887.6438547167361 407.9831465871476 64
39462 887.9110826919301 408.0357546226482 64
39463 887.8778095058015 407.53152620253206 64
39464 887.9846788926842 406.97449522180034 64
39465 887.6152325868838 406.1715135983649 64
39466 887.5843400085126 406.0380989753652 64
39467 888.0403555726986 406.18127188547976 64
39468 888.093645611039 405.91353326298633 64
39469 887.9528475244487 406.0835108021922 64
39470 887.5580104392195 406.0644503948005 64
39471 887.1633249766644 407.0279037888221 64
39472 887.7110305241558 407.9759634223852 64
39473 887.9794365114955 408.229894926001 64
39474 887.8338347453447 408.03903038236126 64
39475 887.4805404519329 408.5402981225435 64
39476 886.968268799825 408.41436070832407 64
39477 886.726917000177 408.1987091711958 64
39478 887.9153090352405 408.18534719042157 64
39479 888.3103659201248 408.3583669430912 64
39480 888.3561173842436 407.6894697784114 64
39481 888.2113524608069 406.96021073785823 64
39482 888.838714479297 406.648648994482 64
39483 888.8305473089868 406.8861026320481 64
39484 889.0179728744882 407.0668207341223 64
39485 888.4717807761044 406.99347052245434 64
39486 887.917151427621 407.7161198061625 64
39487 888.7353454597043 407.43662868029287 64
39488 889.0235220288008 407.1798802383096 64
39489 889.4362604300081 406.8841981745749 64
39490 890.0472815710614 407.16543196451687 64
39491 890.0078569749476 406.3796344398517 64
39492 890.1622295063498 407.00787696396014 64
39493 889.9727867457821 407.2902461015583 64
39494 889.4999082968235 406.7856112573791 64
39495 889.1821726237796 406.5463814654854 64
39496 888.9642942043248 405.6684948758869 64
39497 888.6062155451477 404.67798507609257 64
39498 888.5449328939062 404.0795273951828 64
39499 889.5028633633989 404.35689532412187 64
39500 890.0162863668104 404.7494866894689 64
39501 889.227708701498 404.2850966055326 64
39502 888.2818661554007 403.76032369763635 64
39503 888.6792842430864 403.8013409382578 64
39504 889.3787548555377 403.9703718176937 64
39505 890.0687290984539 404.19626836271954 64
39506 890.3900011236265 404.0544438551842 64
39507 890.3161498774075 404.8975978117961 64
39508 890.285402119528 404.95632676036325 64
39509 890.5649712488618 404.35081658291455 64
39510 889.9253252904058 404.7104078742352 64
39511 890.0662077075357 404.911573752607 64
39512 890.1743150056307 404.26427881059163 64
39513 889.925336269124 404.40880803108445 64
39514 889.7292673644855 405.1800828493172 64
39515 889.9261413923948 405.10828216636264 64
39516 890.4321076085107 404.4681930829295 64
39517 890.229511665742 404.4088833160242 64
39518 890.345515772752 405.0521374358941 64
39519 890.7558437960039 405.7250154879453 64
39520 890.782032113078 406.4175464582566 64
39521 890.7338777649298 406.62771646074293 64
39522 891.4530832480448 406.51986470500924 64
39523 891.616504418557 406.34686974634036 64
39524 891.121267927715 406.42292857227613 64
39525 890.7857602549258 406.00756522719547 64
39526 891.066583469946 406.0369593672325 64
39527 890.4835129022322 406.6483963504539 64
39528 890.2749659325793 406.44819954146925 64
39529 889.4268014381055 406.8517377382052 64
39530 890.1326640865796 406.68202899789856 64
39531 889.8892723378266 406.5737670273679 64
39532 890.1033288291495 406.42832606119623 64
39533 890.3995905956813 406.2385608467357 64
39534 890.1630440768099 406.6216487576291 64
39535 890.3545827074565 405.91980568736346 64
39536 889.7955703676146 405.86656978006715 64
39537 889.1443793067555 406.2995224315603 64
39538 889.4039779422748 405.83358699440674 64
39539 889.7643655936433 405.4761775447178 64
39540 890.3575977832905 405.9984736429056 64
39541 890.0471394528367 406.5155098472432 64
39542 889.5047205702374 406.39450387318664 64
39543 889.6440314940751 406.6034293677557 64
39544 888.9473982343346 406.3086074101965 64
39545 888.696555808812 407.41623509333385 64
39546 888.4897748186136 407.46191966304673 64
39547 888.4527262914073 407.6160560673598 64
39548 888.5673219883945 408.19707526571113 64
39549 888.150083971741 408.60174681485773 64
39550 887.179861203779 408.6566993626894 64
39551 887.0911608914474 408.08625784529966 64
39552 887.1660665164046 408.3806415086756 64
39553 887.529932304747 409.6645993597523 64
39554 887.7396686393947 410.3066125291008 64
39555 888.5091925388805 410.9489807570175 64
39556 889.2606962165239 411.09219994223184 64
39557 889.7614240428339 410.2405839018635 64
39558 889.8144687877493 410.19273165011117 64
39559 889.4770696223 410.3061440829235 64
39560 889.1269153390808 410.35041842521287 64
39561 889.2066527912334 410.71998496430075 64
39562 889.2040817110737 411.47947211008665 64
39563 889.2491067464202 411.3348338768423 64
39564 889.9648388816588 411.27690494995437 64
39565 890.8266960395729 410.5144428088498 64
39566 891.0030243846089 410.36361112121284 64
39567 890.0345176477418 411.3733382399902 64
39568 889.8518137334484 411.4506952246556 64
39569 890.5315912824656 410.9097560462173 64
39570 890.4252522512772 410.6324126952272 64
39571 890.092076967217 410.01562905004766 64
39572 890.3806982284807 409.6494654427741 64
39573 890.0202592835589 409.509283667947 64
39574 890.0241056686369 409.76855956543454 64
39575 890.5211044424982 410.45617776861917 64
39576 890.3694230590261 410.1928845682612 64
39577 890.208433158263 410.0731838480638 64
39578 890.788106903259 410.90783766275746 64
39579 890.9734314530717 410.6502445991848 64
39580 891.4147814940283 410.548572504692 64
39581 892.1073644733722 410.4601499851599 64
39582 892.3260114249524 410.3181943522806 64
39583 892.0480907853979 410.3995408175763 64
39584 892.3360772635083 410.2428469624564 64
39585 891.9264505000592 410.67791199152805 64
39586 892.0939257808323 411.01294094476964 64
39587 892.037572004727 411.2320825244804 64
39588 891.9013437431918 411.6120947504365 64
39589 892.0038701974154 411.08202427067124 64
39590 892.022577715102 411.47724176669414 64
39591 891.5641039306001 410.7425158717067 64
39592 891.252416830447 410.9973274769728 64
39593 890.8499547650429 410.8172763935685 64
39594 891.2263271123227 409.61264177873136 64
39595 891.1571199947068 409.21591520930946 64
39596 891.7804259257798 409.83198227933394 64
39597 891.7991059531449 410.1644186121809 64
39598 890.8502586257921 410.34204083626133 64
39599 890.8362468340392 409.80277715706904 64
39600 890.7975731285732 410.1503561174513 64
39601 889.9581891028093 409.8783923205335 64
39602 888.8681484343336 410.72130074690216 64
39603 888.0723999089294 410.80498842644147 64
39604 888.2882106722659 410.4425572979093 64
39605 888.3581711916983 410.287151484698 64
39606 888.1193915142876 409.99210828824533 64
39607 888.503985711971 409.40907008552915 64
39608 888.3397248881014 409.5510812942345 64
39609 887.8491496864738 409.87283920653556 64
39610 887.945499974059 410.1661818852616 64
39611 888.2897150421203 410.1885737039392 64
39612 888.161391849035 410.4225774628288 64
39613 887.6491997412884 410.1455673953321 64
39614 887.4914566550976 411.0420337856466 64
39615 887.1669220819925 410.9060677050553 64
39616 887.0551163461149 410.26209782227306 64
39617 886.725320625492 410.2733006257494 64
39618 886.7378670898966 410.43090857677583 64
39619 885.982000014273 409.7508837741954 64
39620 886.1707529667038 409.0464900647414 64
39621 885.247217862487 409.2610714204254 64
39622 885.3079333149306 409.69590136690437 64
39623 885.0700678284579 410.0449121320025 64
39624 885.1119988261463 409.45892362720787 64
39625 884.7828821642964 409.711005836894 64
39626 883.7137704621554 409.81499001668385 64
39627 883.2559156526921 408.8858302184523 64
39628 883.8506156664941 409.15540800077906 64
39629 884.0401374348203 410.1446334513427 64
39630 884.5169944543354 410.2622207575488 64
39631 885.3808485764725 409.6068003246442 64
39632 885.2188253116384 409.75350157262477 64
39633 884.580092660345 410.22190605013424 64
39634 883.964336413174 409.73097937471414 64
39635 884.0512362906418 409.7813864942627 64
39636 884.1697425680042 409.766651485669 64
39637 883.4910597512239 409.11335813145797 64
39638 882.9405654576443 408.9690235884766 64
39639 882.8334802454441 408.75217259669273 64
39640 883.0722794826328 409.39132334619177 64
39641 883.4192460579029 410.2905378683014 64
39642 883.1937424973705 410.91159723520366 64
39643 883.4988889740945 410.48247882425915 64
39644 882.6675419018464 409.9025670191626 64
39645 882.8068117324248 409.9949620086639 64
39646 883.547861012449 409.6428890729447 64
39647 884.0027360694901 408.32409784362625 64
39648 883.2386370634157 409.1106070789516 64
39649 881.8209785515561 409.3748634086024 64
39650 881.7774943583562 409.7421492893485 64
39651 882.1833328405429 410.1090155437711 64
39652 882.9443276160766 409.93976993924105 64
39653 883.3683568451643 409.1054906508051 64
39654 883.4054080073323 408.70509924220113 64
39655 883.4734956181375 408.00855289449186 64
39656 883.3683230042872 408.281120095512 64
39657 883.2747259373974 408.412970512188 64
39658 883.6756239964141 408.0416173648359 64
39659 883.9179458702123 408.73712008482363 64
39660 884.3343105461485 409.1855607872584 64
39661 884.0451949491227 409.28227261598886 64
39662 883.4467280509776 409.68068657036105 64
39663 883.1774757351318 409.9509790948827 64
39664 882.810124045193 410.07258333561094 64
39665 883.1342547963704 410.2684968276564 64
39666 883.3454103482682 410.46430105769304 64
39667 883.6390160647655 409.95669446731813 64
39668 883.8032048108815 409.5109612621579 64
39669 883.6736299437063 409.31307466241003 64
39670 883.1571295700945 409.9833992816099 64
39671 883.0421888822414 409.70270358950233 64
39672 883.6530965817037 409.46075250491305 64
39673 884.3000102586649 409.04717980927256 64
39674 883.8514838705352 408.30141539322904 64
39675 884.2386375197457 408.1881831963783 64
39676 883.4473048558879 407.84735244815374 64
39677 882.6372112209823 408.39011065803584 64
39678 883.4261123769289 408.73978316619827 64
39679 883.0946177065186 409.43516645042655 64
39680 883.7173108743989 409.4830933174759 64
39681 883.3703659528936 409.37911471750067 64
39682 883.94424434366 409.31225341426403 64
39683 884.2852435621011 408.7953457417156 64
39684 883.9050124737042 408.68638335636115 64
39685 883.3219301618476 408.97039130254404 64
39686 883.6439214933849 409.2279511164729 64
39687 884.2124336894456 409.0773296187143 64
39688 884.6660433807031 408.6805226252805 64
39689 884.4640560165734 409.18534234234653 64
39690 884.7531858307317 409.24361902088765 64
39691 884.3917224136297 409.04651133771915 64
39692 883.9334783634315 408.64669490937 64
39693 883.7177134940157 410.0839401976657 64
39694 883.8839935458369 411.0614173053406 64
39695 883.6594107730682 411.54572107257724 64
39696 883.2362754548712 411.8689445272998 64
39697 883.021867091361 412.31277402429384 64
39698 883.5236452759528 412.80743137916005 64
39699 884.4463661132637 413.27076156536657 64
39700 885.0558782100004 413.1849164540021 64
39701 884.651801140446 413.74386343484247 64
39702 883.7022052770635 414.5023632518502 64
39703 883.7776698029423 414.01915180953836 64
39704 884.644985266725 414.1205291291258 64
39705 885.398236535137 414.4001084211187 64
39706 885.3555366686427 414.76891191604744 64
39707 884.9878876455207 414.851875435868 64
39708 885.3015961440018 415.53063117880197 64
39709 885.3114879227754 416.24988762840377 64
39710 885.9062915892856 416.3766378100822 64
39711 884.2813269140944 415.990488373016 64
39712 883.7744584500555 415.07028012691313 64
39713 883.663464121477 414.58187406092065 64
39714 884.0365689265769 414.0752749870581 64
39715 884.23017568316 413.27126823723074 64
39716 884.7731650414706 413.20050996366075 64
39717 884.5092476262448 412.72120789735646 64
39718 883.8417653640124 412.47834685712996 64
39719 884.1191326428565 411.7470184448925 64
39720 884.1240328574743 411.8901184734492 64
39721 883.9187048034962 412.3452719555008 64
39722 883.8999397277406 413.46912205786373 64
39723 884.5143046179775 414.261635165866 64
39724 885.4350493730882 415.1509383794897 64
39725 885.1109302694624 414.56766729580187 64
39726 884.8388478032108 414.4920708061098 64
39727 884.3467771824808 414.2117857276665 64
39728 884.107908077776 414.35227583322046 64
39729 883.7164956250342 414.3195275849141 64
39730 884.093791854671 414.32801496148375 64
39731 883.9018090276513 414.8343782694664 64
39732 884.5902775887876 414.77529162904045 64
39733 884.7609414658909 415.06978861598134 64
39734 884.3521639100624 415.5294744117676 64
39735 883.5856738736599 416.2972862403849 64
39736 883.7814243285684 416.7638790483269 64
39737 883.1320491042196 416.7060730847261 64
39738 882.7987925487494 416.7765437207096 64
39739 882.3021508741813 415.9680731108608 64
39740 881.7083825742072 416.1076292608969 64
39741 881.4611755439282 415.6544301549968 64
39742 881.7851006068852 415.9793841705955 64
39743 881.9633832877611 415.9672150194332 64
39744 882.4366969387938 416.15082336413906 64
39745 882.3182684390225 416.26629670509493 64
39746 882.2045641067228 416.6601443516341 64
39747 881.9223567033762 417.33354979194786 64
39748 881.0089306946961 416.92653309178013 64
39749 880.5657192462011 417.50165471465675 64
39750 880.7115863122776 418.7974700276591 64
39751 880.7746690174922 418.45666963031425 64
39752 880.8804342411454 418.2433550857167 64
39753 880.9079968013177 417.533010535206 64
39754 881.4682141664861 417.45790142732403 64
39755 880.7588152378362 417.4439132503909 64
39756 880.9263730799997 417.40019943051306 64
39757 882.3098586645948 417.3116528472992 64
39758 883.4150941759965 417.3452263164575 64
39759 883.616876481632 417.58010719353217 64
39760 883.2128518117594 418.15073638331813 64
39761 883.0275211573717 418.0468495981829 64
39762 883.2895773456938 418.24121980646083 64
39763 884.1895524334632 419.320430716832 64
39764 884.1213132012175 420.31623628355436 64
39765 884.5134538175546 420.7388834316587 64
39766 884.6902018741098 420.74860675793104 64
39767 885.167010876345 420.46687307088774 64
39768 885.3600670290344 420.3026175363908 64
39769 886.1713631090131 420.77324178825955 64
39770 886.1235832963507 421.5577857329262 64
39771 885.5965166052066 421.6412358626898 64
39772 885.7496303404785 420.89505236784936 64
39773 886.0052421737585 420.9373499344728 64
39774 885.834180494639 420.989571467795 64
39775 886.0325466643917 420.5219846442587 64
39776 886.4608204204889 420.76371074143884 64
39777 886.271524318497 420.1942866276706 64
39778 885.7218843943432 420.2215994710324 64
39779 885.0631712130257 420.07246634633754 64
39780 885.8762912521863 419.5811868452438 64
39781 885.7350387958791 419.9699110567849 64
39782 885.6085949201025 419.6416899143174 64
39783 885.5256881057992 419.91235702086107 64
39784 885.2874428624756 420.0781108300187 64
39785 884.8948654028035 419.9300184921161 64
39786 884.5628099965481 419.16157986491095 64
39787 884.2147455467089 419.4914991005315 64
39788 883.5404111269195 419.1717091384203 64
39789 882.6786818784407 418.8267990877901 64
39790 882.5329066881906 419.0106340657083 64
39791 882.0147764909199 419.1204492435353 64
39792 881.1609741126915 419.12886859805866 64
39793 881.6893915367772 418.6881741239745 64
39794 881.8964133286142 418.0401071160893 64
39795 881.6078227518543 417.8046455415673 64
39796 881.9914168762102 417.3389608213556 64
39797 882.1428685487608 417.31728102465837 64
39798 881.9625630400482 416.5479226140462 64
39799 883.1537214903457 415.90378942948615 64
39800 882.9060627773963 415.64621948536524 64
39801 882.6484350862943 415.7736762180497 64
39802 882.6370026794053 416.04631773994333 64
39803 882.458287255694 416.3437243469658 64
39804 882.8197463151807 416.8810471010487 64
39805 883.6704515188165 416.7504797469294 64
39806 884.5718058479434 416.49147848317 64
39807 883.8513090055235 416.3974647157624 64
39808 883.6701750541243 416.8326035867408 64
39809 883.0505996561836 417.000141571443 64
39810 882.6720180607504 417.4621562449181 64
39811 882.0326503309769 417.4410347244891 64
39812 881.9515623571533 417.21406057655304 64
39813 882.2904954121703 417.5769569682421 64
39814 882.595962348535 417.77925081846865 64
39815 882.3990118528843 417.3548679261656 64
39816 882.6156365199279 417.3861780150871 64
39817 882.5777333137223 417.1672388099051 64
39818 882.764493698466 417.4779927812027 64
39819 882.8604634922974 417.21693038487996 64
39820 882.5037733587873 416.9567148231982 64
39821 882.1204996707418 415.73159470050473 64
39822 882.416914269709 415.83102523978476 64
39823 883.6417246597645 416.0418970306877 64
39824 883.3151253594734 415.9624709427415 64
39825 882.8768703324282 415.6594871718264 64
39826 883.2063740456186 416.4287437153415 64
39827 883.3022405813533 417.12829499520814 64
39828 883.853277494136 417.4137532772996 64
39829 884.7338705433704 417.43568980875364 64
39830 884.6468575256383 417.53232938324373 64
39831 884.6848494865338 417.6726831458509 64
39832 885.1672577729714 417.50370662856085 64
39833 884.8882440128052 417.13042184861763 64
39834 883.7521166759561 417.39326821845333 64
39835 883.1481142142566 418.33449743204415 64
39836 882.4579023121997 419.22977829149494 64
39837 882.1195033288207 419.3389851032552 64
39838 882.021488897712 419.0895365118222 64
39839 881.4459590273844 419.2573292150381 64
39840 881.6226152718195 419.25789107738535 64
39841 882.4050441737576 419.2989535469769 64
39842 882.7057915013767 419.86848589838144 64
39843 883.0582454801701 419.86700407432625 64
39844 883.5604726468235 420.0592782753289 64
39845 884.4217585454147 419.90219359078037 64
39846 885.3817487130957 418.92005295294814 64
39847 885.3292122420778 418.5584145448016 64
39848 884.5279231589259 419.88480906978793 64
39849 885.1391842232381 420.3469194461251 64
39850 885.2792648769656 419.81561985305484 64
39851 884.877997765788 419.52131721793893 64
39852 885.2464876425631 419.15891935435747 64
39853 885.088469268376 418.8336017457366 64
39854 884.6544527972724 418.4669521186303 64
39855 884.7219186661298 417.7212317370026 64
39856 884.1210301312913 417.72549162428265 64
39857 884.4633684336127 417.7933643284 64
39858 884.1134807243159 416.5970704420288 64
39859 883.6188275409877 415.52118821707546 64
39860 882.0262312005015 414.4214971693042 64
39861 882.2519553761064 414.5665907148731 64
39862 882.0513276260481 414.4681995054464 64
39863 882.0164335829613 414.02152518451993 64
39864 882.0158792083373 414.6381956221283 64
39865 881.6848176819065 414.6607021150565 64
39866 881.4926746374599 415.1889059836707 64
39867 881.7184498708308 414.94863392081686 64
39868 881.9675545692872 415.6623804964695 64
39869 882.3121662951636 415.356780632026 64
39870 882.4027794222302 415.4034935646174 64
39871 882.2108429716305 415.69700619315057 64
39872 882.8072791370446 415.1715563181504 64
39873 882.6671796467659 415.3539310207149 64
39874 882.6509242555076 415.13224823889504 64
39875 882.8483429201544 415.24342972664147 64
39876 882.6433228783239 415.7666332794275 64
39877 882.1083949645847 415.7498894674317 64
39878 882.1281601294885 415.31189826043556 64
39879 882.0717172311515 414.7902268147116 64
39880 882.430279023505 414.37270560315494 64
39881 881.5011360494507 414.2212607790447 64
39882 881.1093878301325 413.83446455326896 64
39883 881.6571962984275 413.5215040185509 64
39884 880.5678273407926 414.0781531011985 64
39885 880.4030394152351 414.45563098718173 64
39886 880.6422198013223 414.2363332134709 64
39887 881.5266545603508 413.82379424704106 64
39888 881.7981614874794 413.5440163423335 64
39889 881.4413465511727 413.3710976622354 64
39890 881.1471071398862 413.0869595639427 64
39891 881.2582432746151 413.3420151741036 64
39892 881.5230160007727 412.9532513441293 64
39893 881.8546931655083 413.1878662074318 64
39894 881.9296031468825 413.19295017181867 64
39895 881.9293873843699 412.5947731451958 64
39896 881.9973493901213 412.0610864241882 64
39897 882.1200110199406 412.1575456787816 64
39898 882.2785566915172 412.48512007429525 64
39899 882.3865322645382 412.5201122980241 64
39900 881.750189822832 413.0737651525243 64
39901 881.609408351287 414.1301322527669 64
39902 882.0703029350507 414.57977056338234 64
39903 882.1221013109102 414.187998015611 64
39904 881.962331289165 413.1977719457983 64
39905 881.9901469679144 412.86322212694677 64
39906 881.2235126871623 412.4672894855134 64
39907 880.6198164696476 412.91087802508196 64
39908 879.9567202364003 412.49616023849234 64
39909 879.71269381982 412.4314069708972 64
39910 880.0925420069984 412.2653772439737 64
39911 880.2647556596409 412.58280952380954 64
39912 880.0740057914257 412.22596682790834 64
39913 879.8445980679594 411.7761984861228 64
39914 879.9358738206948 412.0664712697739 64
39915 879.4950667468507 412.1335998276256 64
39916 879.7150360302152 411.464888866623 64
39917 879.5120253882576 411.26993011064076 64
39918 879.5099898123084 411.24163844052566 64
39919 879.7555739407567 410.75958606609333 64
39920 880.5400853428567 411.0434112400921 64
39921 880.6538374684054 411.342782465009 64
39922 881.1654901068199 412.3876227525767 64
39923 882.2691391126845 412.5973568342164 64
39924 883.2333496707807 412.95361377365026 64
39925 883.4764382747846 413.44628817758996 64
39926 883.1457953427821 414.2445110681383 64
39927 882.8627861400104 414.4758058684937 64
39929 882.6290271560268 414.28364502202953 64
39931 881.9706714627324 414.1319286842351 64
39932 881.9774221643527 414.11117343711095 64
39994 881.6045196391925 415.4212895528087 64
39996 880.8472290939357 415.28661965644 64
39997 881.32486983209 415.3050488295976 64
39998 881.7247420414691 414.5188175369324 64
39999 882.0698211788947 414.43724519832216 64
