# Supplementary material for: Topological digestion drives time-varying rheology of entangled DNA fluids
Source: Nat Commun. 2022 Jul 28;13:4389. doi: 10.1038/s41467-022-31828-w (PMC9334285; doi:10.1038/s41467-022-31828-w)
Supplement: Supplementary file 3 — Source Data [file 41467_2022_31828_MOESM3_ESM.zip › SOURCE_DATA/DATA_FIG4/panel_l/data.dat]

#time avelength time viscosity error_visc err_length
5	38158	5 0.811365819 0.022566243 5000
10	35409	15 0.594607345 0.031520056 5000
20	30776	25 0.501867232 0.00219411 5000
30	23351	35 0.374038136 0.030672034 5000
60	18202	65 0.221963277 0.008562641 5000
120	16872	130 0.132355932 0.003940071 5000
