# Supplementary material for: Topological digestion drives time-varying rheology of entangled DNA fluids
Source: Nat Commun. 2022 Jul 28;13:4389. doi: 10.1038/s41467-022-31828-w (PMC9334285; doi:10.1038/s41467-022-31828-w)
Supplement: Supplementary file 3 — Source Data [file 41467_2022_31828_MOESM3_ESM.zip › SOURCE_DATA/DATA_FIG4/panel_i/HaeIII/DATA.ETA.HaeIII.dat]

Pos0_002    14    0.313958    0.0530378    0.690017582    0.116566593
Pos0_003    24    0.21495    0.0369136    0.472417582    0.081128791
Pos0_004    34    0.17152    0.0116521    0.376967033    0.025609011
Pos0_005    44    0.128965    0.00899276    0.28343956    0.019764308
Pos0_006    54    0.115519    0.0120274    0.253887912    0.026433846
Pos0_007    64    0.107799    0.00620595    0.236920879    0.013639451
Pos0_008    74    0.0994419    0.00600065    0.218553626    0.013188242
Pos0_009    84    0.083325    0.00275163    0.183131868    0.006047538
Pos0_010    94    0.0673684    0.000947969    0.148062418    0.002083448
Pos0_011    104    0.0671094    0.00342814    0.147493187    0.007534374
Pos0_012    114    0.0545118    0.00244195    0.119806154    0.005366923
Pos0_013    124    0.0526841    0.00496238    0.115789231    0.01090633
Pos0_014    134    0.0428096    0.00170952    0.094087033    0.003757187
Pos0_015    144    0.0421696    0.00174451    0.09268044    0.003834088
Pos0_016    154    0.0344681    0.000118025    0.075754066    0.000259396
Pos0_017    164    0.0302411    0.000500962    0.066463956    0.001101015
Pos0_018    174    0.0260046    9.69505E-05    0.057152967    0.000213078
Pos0_019    184    0.0225635    0.000205894    0.04959011    0.000452514
Pos0_020    194    0.0175979    0.00102529    0.038676703    0.002253385
Pos0_021    204    0.0189551    0.000538582    0.04165956    0.001183697
Pos0_022    214    0.0164145    0.000845847    0.036075824    0.001859004
Pos0_023    224    0.0187084    0.00186027    0.041117363    0.004088505
Pos0_024    234    0.0156955    0.000437889    0.034495604    0.000962393
Pos0_025    244    0.0146253    0.000587242    0.032143516    0.001290642
Pos0_026    254    0.0117953    0.00108688    0.025923736    0.002388747
