# Supplementary material for: Topological digestion drives time-varying rheology of entangled DNA fluids
Source: Nat Commun. 2022 Jul 28;13:4389. doi: 10.1038/s41467-022-31828-w (PMC9334285; doi:10.1038/s41467-022-31828-w)
Supplement: Supplementary file 3 — Source Data [file 41467_2022_31828_MOESM3_ESM.zip › SOURCE_DATA/DATA_FIG4/panel_i/EcoRI/DATA.ETA.EcoRI.dat]

Pos1/BF60x_10fps_2x2001    5    1.26106    0.17132    0.942580799    0.128053338
Pos1/BF60x_10fps_2x2002    15    0.915396    0.146792    0.684213831    0.109719855
Pos1/BF60x_10fps_2x2003    25    0.595466    0.0641203    0.445081771    0.047926795
Pos1/BF60x_10fps_2x2004    35    0.4167    0.0325995    0.311462911    0.024366535
Pos1/BF60x_10fps_2x2005    45    0.354829    0.0311748    0.265217359    0.023301641
Pos1/BF60x_10fps_2x2006    55    0.276477    0.00875714    0.206653063    0.006545535
Pos1/BF60x_10fps_2x2007    65    0.239326    0.00928151    0.178884504    0.006937476
Pos1/BF60x_10fps_2x2008    75    0.223038    0.0133891    0.166710019    0.010007699
Pos1/BF60x_10fps_2x2009    85    0.19533    0.0107764    0.145999641    0.008054833
Pos1/BF60x_10fps_2x2010    95    0.18054    0.00353421    0.134944838    0.002641649
Pos1/BF60x_10fps_2x2011    105    0.148474    0.000671744    0.110977068    0.000502096
Pos1/BF60x_10fps_2x2012    115    0.149305    0.000862304    0.1115982    0.00064453
Pos1/BF60x_10fps_2x2013    125    0.133637    0.00173018    0.099887135    0.001293225
