# Supplementary material for: Topological digestion drives time-varying rheology of entangled DNA fluids
Source: Nat Commun. 2022 Jul 28;13:4389. doi: 10.1038/s41467-022-31828-w (PMC9334285; doi:10.1038/s41467-022-31828-w)
Supplement: Supplementary file 3 — Source Data [file 41467_2022_31828_MOESM3_ESM.zip › SOURCE_DATA/DATA_FIG4/panel_i/smith-welcox/data_smith_welcox.dat]

#50 mg/ml P22 lysate
0. 1.0078
3.2860 0.8930
5.1964 0.9287
9.5167 0.7611
13.8438 0.6824
23.8925 0.6049
33.2484 0.5425
42.6026 0.4753
59.7497 0.3619


#10 mg/ml P22 lysate
0.0000 1.0039
3.1214 1.0041
5.0275 0.9848
9.3613 0.9660
14.0410 0.9366
23.7485 0.8942
33.2794 0.8178
42.9898 0.8120
59.6296 0.7343
