# Supplementary material for: Topological digestion drives time-varying rheology of entangled DNA fluids
Source: Nat Commun. 2022 Jul 28;13:4389. doi: 10.1038/s41467-022-31828-w (PMC9334285; doi:10.1038/s41467-022-31828-w)
Supplement: Supplementary file 3 — Source Data [file 41467_2022_31828_MOESM3_ESM.zip › SOURCE_DATA/DATA_FIG4/panel_i/ScaI/DATA.ETA.scai.dat]

BF20x_10fps_1x1_Pos0_1	5	0.0737147	0.00288327	1	0.039113908	0.686113297	0.026836572
BF20x_10fps_1x1_Pos0_2	15	0.0693845	0.00310463	0.941257307	0.042116837	0.645809154	0.028896922
BF20x_10fps_1x1_Pos0_3	25	0.0558257	0.0036132	0.757321131	0.049016004	0.519608099	0.033630532
BF20x_10fps_1x1_Pos0_4	35	0.0431082	0.000996027	0.584797876	0.013511918	0.401237599	0.009270707
BF20x_10fps_1x1_Pos0_5	45	0.0323819	0.00163521	0.439286872	0.022182957	0.301400564	0.015220022
BF20x_10fps_1x1_Pos0_6	55	0.0239841	0.00144791	0.325363869	0.01964208	0.223236477	0.013476692
BF20x_10fps_1x1_Pos0_7	70	0.0178867	0.000293695	0.242647667	0.003984212	0.166483791	0.002733621
BF20x_10fps_1x1_Pos0_8	90	0.0117451	6.41E-05	0.159331856	0.000869021	0.109319705	0.000596247
BF20x_10fps_1x1_Pos0_9	110	0.0107343	0.000162659	0.14561953	0.002206602	0.099911496	0.001513979
BF20x_10fps_1x1_Pos0_10	130	0.00944412	0.000361968	0.128117187	0.004910391	0.087902906	0.003369085
BF20x_10fps_1x1_Pos0_11	150	0.00880633	0.000236987	0.119465046	0.003214922	0.081966556	0.002205801
BF20x_10fps_1x1_Pos0_12	180	0.0084935	0.000627447	0.115221252	0.00851183	0.079054833	0.00584008
BF20x_10fps_1x1_Pos0_13	210	0.00889447	0.000278474	0.120660737	0.003777727	0.082786936	0.002591949
BF20x_10fps_1x1_Pos0_14	240	0.00937764	0.000354006	0.127215332	0.00480238	0.087284131	0.003294977
BF20x_10fps_1x1_Pos0_15	250	0.00859581	0.000204813	0.11660917	0.002778455	0.080007102	0.001906335
