# Supplementary material for: Topological digestion drives time-varying rheology of entangled DNA fluids
Source: Nat Commun. 2022 Jul 28;13:4389. doi: 10.1038/s41467-022-31828-w (PMC9334285; doi:10.1038/s41467-022-31828-w)
Supplement: Supplementary file 3 — Source Data [file 41467_2022_31828_MOESM3_ESM.zip › SOURCE_DATA/DATA_FIG4/panel_i/HindIII/DATA.ETA.hindiii.dat]

BF20x_10fps_1x1_Pos2_1	5	0.0574447	0.00159769	1	0.027812662	0.811365819	0.022566243
BF20x_10fps_1x1_Pos2_2	15	0.0420982	0.00223162	0.732847417	0.038848144	0.594607345	0.031520056
BF20x_10fps_1x1_Pos2_3	25	0.0355322	0.000155343	0.618546184	0.002704218	0.501867232	0.00219411
BF20x_10fps_1x1_Pos2_4	35	0.0264819	0.00217158	0.460998143	0.037802965	0.374038136	0.030672034
BF20x_10fps_1x1_Pos2_5	45	0.022996	0.000825813	0.400315434	0.014375791	0.32480226	0.011664025
BF20x_10fps_1x1_Pos2_6	55	0.0181326	0.000120702	0.315653141	0.002101186	0.256110169	0.001704831
BF20x_10fps_1x1_Pos2_7	65	0.015715	0.000606235	0.273567448	0.010553367	0.221963277	0.008562641
BF20x_10fps_1x1_Pos2_8	75	0.0130215	9.89E-06	0.226678876	0.00017214	0.183919492	0.000139668
BF20x_10fps_1x1_Pos2_9	85	0.0130244	0.000535698	0.226729359	0.009325456	0.183960452	0.007566356
BF20x_10fps_1x1_Pos2_10	95	0.0110119	0.000160348	0.191695666	0.002791345	0.155535311	0.002264802
BF20x_10fps_1x1_Pos2_11	110	0.00998943	0.000192309	0.17389646	0.003347724	0.141093644	0.002716229
BF20x_10fps_1x1_Pos2_12	130	0.0093708	0.000278957	0.163127321	0.004856096	0.132355932	0.003940071
