# Supplementary material for: Topological digestion drives time-varying rheology of entangled DNA fluids
Source: Nat Commun. 2022 Jul 28;13:4389. doi: 10.1038/s41467-022-31828-w (PMC9334285; doi:10.1038/s41467-022-31828-w)
Supplement: Supplementary file 3 — Source Data [file 41467_2022_31828_MOESM3_ESM.zip › SOURCE_DATA/DATA_FIG4/panel_g/data.rate_vs_conc.dat]

0    0    			0			0


5    0.277777778    0.001266   0.0001
#10    0.555555556    0.0068    0.00011


20    1.111111111    0.00826    0.001


50    2.777777778    0.0203    0.002


100    5.555555556    0.0309002    0.004


##DIFFERENT RE
#HindIII
20  1.111111    0.01 0.003


#BamhI
20  1.111111    0.0102 0.003


#EcoRI
20  1.111111    0.012 0.003


#ScaI
20  1.111111    0.009 0.002
