# Supplementary material for: Topological digestion drives time-varying rheology of entangled DNA fluids
Source: Nat Commun. 2022 Jul 28;13:4389. doi: 10.1038/s41467-022-31828-w (PMC9334285; doi:10.1038/s41467-022-31828-w)
Supplement: Supplementary file 3 — Source Data [file 41467_2022_31828_MOESM3_ESM.zip › SOURCE_DATA/DATA_FIG3/panel_c/eta.dat]

    3mg/mL, 0.05u/ug                        3mg/mL, 0.10u/ug                        3mg/mL, 0.50u/ug                        1.5mg/mL, 0.05u/ug                        6mg/mL, 0.05u/ug
time    c*    err    c/c*    err    n/n0    err    c*    err    c/c*    err    n/n0    err    c*    err    c/c*    err    n/n0    err    c*    err    c/c*    err    n/n0    err    c*    err    c/c*    err    n/n0    err
0    0.8934666165    0.03171869025    3.357707993    0.1192009839    1    2.37E-02    0.8934666165    0.03171869025    3.357707993    0.1192009839    1    2.37E-02    0.8934666165    0.03171869025    3.357707993    0.1192009839    1    2.37E-02    0.8934666165    0.03171869025    1.678853997    0.05960049197    1    3.64E-03    0.8934666165    0.03171869025    6.715415987    0.03171869025    1    0.1102
1    0.8075820355    0.1471045491    3.714792886    0.6766655378    -    -    0.7060622519    0.01568711194    4.248917134    0.09440136267    -    -    0.7197527462    0.007330084882    4.168098025    0.04244862209    -    -    0.7355516051    0.03345264058    2.039285877    0.09274603849    -    -    0.7347698346    0.01052499197    8.165822435    0.01092472283    -    -
10    0.7977804973    0.1535642523    3.760432863    0.7238432914    1.043887147    0.06700846395    0.6966203388    0.0180478562    4.306506475    0.1115718351    1.294670846    0.1543366771    0.4684544495    0.02675203994    6.404037795    0.3657155461    1.868338558    0.4639498433    0.7052082475    0.05488918582    2.127031278    0.1655553738    1    0.05369329897    0.7386393379    0.04784282748    8.123044214    0.04765683616    1.054773484    0.2023910038
20    0.7725202871    0.1357790536    3.883393161    0.6825496457    1.150470219    0.07281724138    0.585596232    0.01186478504    5.122983783    0.1037969475    1.373040752    0.1252206897    0.3633620157    0.04286523971    8.256228968    0.9739742144    2.131661442    0.3699059561    0.7061940198    0.05601888415    2.124062167    0.1684913624    1.025773196    0.03377020619    0.7103952739    0.02242891428    8.446002135    0.02457252427    1.390160338    0.2227784669
30    0.744322376    0.1268273834    4.030511639    0.686771299    1.24137931    0.03502758621    0.6192367222    0.01300334888    4.844673922    0.1017332838    1.448275862    0.07908369906    0.2840479562    0.003628181376    10.56159685    0.1349046461    2.959247649    0.5517241379    0.6759391349    0.05063777125    2.219134716    0.1662457909    1.030927835    0.04147804124    0.6834050762    0.03581282787    8.779566042    0.03777078915    1.646071549    0.1053208022
40    0.7251999266    0.1067466932    4.13679027    0.6089199206    1.373040752    0.09737335423    0.5389281628    0.007800469875    5.566604618    0.0805712795    1.413793103    0.04582257053    0.2730205838    0.09290596067    10.9881825    3.739160017    3.260188088    0.5862068966    0.6426999679    0.05575420862    2.33390396    0.2024661192    1.041237113    0.04018963918    0.6740129736    0.02778974428    8.901905802    0.02994894129    1.845390162    0.09399781087
50    0.6889876923    0.09044765809    4.35421421    0.5716045185    1.429467085    0.08114702194    0.5375217646    0.007500902095    5.581169355    0.07788299501    1.592476489    0.1489949843    0.256518702    0.1264916936    11.69505372    5.766936837    3.94984326    0.1372978056    0.6153000103    0.03916617018    2.437835161    0.1551774179    1.092783505    0.02288319588    0.652080221    0.02510675573    9.201321872    0.02936658237    1.920873192    0.08624405314
60    0.66769818    0.08236263559    4.493048041    0.5542313722    1.451410658    0.06131567398    0.5047463869    0.005698800978    5.943578949    0.06710552944    1.78369906    0.144069279    0.2067993259    0.04613272617    14.50681711    3.236176029    4.313479624    0.4043887147    0.6148744236    0.04913582445    2.439522515    0.1949470419    1.082474227    0.02040773196    0.6578215689    0.03870099966    9.121014396    0.03805134928    1.977407192    0.0324453382
70    0.645533169    0.08403792802    4.647321229    0.6050057002    1.426332288    0.03803416928    0.4120782549    0.00454865815    7.280170609    0.08036096782    2.188087774    0.2643526646    0.1936273519    0.02915755857    15.49367881    2.33313033    5.319749216    0.7429467085    0.5755063283    0.03669364599    2.606400532    0.1661812107    1.118556701    0.01995123711    0.6113157724    0.02008593361    9.814894807    0.0126629551    1.89652437    0.05538072337
80    0.6150111227    0.07947022204    4.877960559    0.6303180453    1.504702194    0.09233667712    0.4429924542    0.005192908148    6.772124381    0.07938514425    2.260188088    0.2308780564    0.1905045655    0.04711911608    15.74765409    3.895001358    5.470219436    0.6332288401    0.5791588837    0.04693796151    2.589962862    0.2099036733    1.108247423    0.02192051546    0.6139414079    0.02708789669    9.77291957    0.02323117593    1.995813599    0.1449113002
90    0.6143762736    0.07813823206    4.883001068    0.6210348396    1.526645768    0.07631786834    0.3486511068    0.002065552271    8.604590496    0.05097712613    2.304075235    0.2054376176    0.1898151296    0.06846151293    15.80485184    5.700410031    5.796238245    0.6175548589    0.5397741441    0.03254394363    2.778940074    0.1675472419    1.097938144    0.02900118557    0.5877964635    0.03776278117    10.207615    0.02765944289    2.150709812    0.182764613
100    0.6057242307    0.07388867362    4.952748871    0.6041561925    1.655172414    0.1323253918    0.3989594611    0.002972834473    7.51956099    0.05603178346    2.10031348    0.001305119122    0.1890356069    0.072368027    15.87002602    6.075482234    6.188087774    0.9435736677    0.52424692    0.01773566789    2.861247139    0.09679814431    1.092783505    0.0247607732    0.5788663929    0.03709643482    10.3650861    0.02280329948    2.340813447    0.03331989977
110    0.5760343716    0.06947560133    5.208022556    0.6281404664    1.680250784    0.1359087774    0.3641185088    0.001900326456    8.239075816    0.04299955472    2.225705329    0.1289451411    0.1705404204    0.0204392985    17.59113759    2.108300843    6.858934169    0.539184953    0.5014013185    0.02305453682    2.991615587    0.1375551063    1.118556701    0.03250829897    0.5619485286    0.04426856829    10.67713446    0.02802335056    2.476414516    0.1032940001
120    0.5504852381    0.06847614761    5.449737418    0.6779055969    1.774294671    0.05313761755    0.3494213656    0.1244641582    8.585622675    3.058205375    2.407523511    0.1608059561    0.1679029608    0.023795512    17.86746336    2.5322093    7.968652038    0.7962382445    0.5053568927    0.03330009069    2.968199349    0.1955871364    1.154639175    0.008339948454    0.5506820663    0.04098502307    10.89557908    0.02025166972    2.620907537    0.1357859033
130    0.5179074945    0.07997586734    5.792540235    0.8944906847    1.815047022    0.09442507837    0.3233340568    0.0769918232    9.278329756    2.209342039    2.736677116    0.1799645768    0.159290779    0.004707738943    18.83348187    0.5566117297    7.470219436    0.9623824451    0.4910606741    0.03110664647    3.05461235    0.1934969577    1.134020619    0.03048365979    0.5124581755    0.07117912776    11.70827257    0.023165498    2.74436589    0.03997465802
140    0.5031788115    0.07737742321    5.962095246    0.9168342477    1.833855799    0.08924075235    0.3405837839    0.0563928527    8.808405279    1.458469619    2.952978056    0.1571940439    0.1588177022    0.001745910272    18.88958195    0.207656418    7.285266458    1.056426332    0.4798191717    0.01943548077    3.126177711    0.1266284683    1.149484536    0.0418228866    0.50845148    0.06811528409    11.80053601    0.02497309133    3.006832153    0.2329206754
150    0.4838401138    0.07822147197    6.200395368    1.002405627    1.993730408    0.1107507837    0.274397362    0.05839911801    10.93304971    2.326846205    2.993730408    0.1143730408    0.1588031714    0.001893450864    18.89131038    0.2252459297    6.902821317    0.6771159875    0.4695744394    0.03155210573    3.194381709    0.214640025    1.164948454    0.04691572165    0.4766078823    0.06472924252    12.58896511    0.02336072267    3.05998742    0.2170296507
160    0.4778042278    0.07677479619    6.278722175    1.008881017    2.006269592    0.1116711599    0.2472393254    0.004058287648    12.13399202    0.1991723195    3.021943574    0.1276021944    0.1586153377    0.0008743245141    18.91368163    0.104256598    7.432601881    0.6802507837    0.4460518477    0.02808291993    3.362837768    0.2117204631    1.206185567    0.007101030928    0.4855758457    0.06942963982    12.35646306    0.02230037319    2.999342556    0.265904863
170    0.4708318889    0.107680854    6.371700963    1.457229676    2.009404389    0.1080087774    0.2383546424    0.01781395115    12.58628727    0.9406634765    3.043887147    0.1384940439    0.158603117    0.001138099171    18.91513897    0.1357306489    7.902821317    0.2228630094    0.4595969988    0.03769995061    3.263728884    0.2677180618    1.180412371    0.0217114433    0.4596126691    0.09439169694    13.05447043    0.01766848513    2.984747767    0.2530821112
180    0.4555463865    0.1093971756    6.585498402    1.581474349    2.147335423    0.2335159875    0.2258684316    0.01427041337    13.28206858    0.83916379    3.451410658    0.2697996865    0.1584134234    0.0008441924669    18.93778908    0.1009203548    7.780564263    0.1510166144    0.4199025535    0.02912115554    3.57225739    0.247743821    1.226804124    0.06481082474    0.4587909577    0.09776375838    13.07785147    0.01551987559    2.917181448    0.2627342047
190    0.4250461608    0.0910068198    7.058056928    1.511203663    2.460815047    0.34169279    0.2405958355    0.04516101535    12.46904375    2.340500513    3.473354232    0.2597934169    0.1580560648    0.002268999603    18.98060668    0.2724791933    7.990595611    0.329153605    0.4425047948    0.04377788944    3.389793778    0.335359117    1.231958763    0.06385154639    0.441175605    0.08284787584    13.60002668    0.02042821853    3.309298348    0.2803682948
200    0.4137572873    0.0901073767    7.250627583    1.579029666    2.702194357    0.1373623824    0.2478996639    0.01986384768    12.1016703    0.9696896389    3.451410658    0.2713868339    0.157705209    0.0009403425695    19.02283392    0.1134266943    8.423197492    0.2744673981    0.4089705024    0.02149186563    3.667746185    0.1927442388    1.31443299    0.05742371134    0.4381069857    0.08385380532    13.69528493    0.01429330916    3.453321438    0.3408445683
210    0.4124844962    0.08762764151    7.273000628    1.545066294    2.686520376    0.1446476489    0.2262520383    0.01693628435    13.25954905    0.9925545635    3.404388715    0.225876489    0.1575300171    0.0002769077225    19.04398955    0.03347570115    7.902821317    0.789968652    0.4187897526    0.05124659224    3.581749531    0.4382926197    1.304123711    0.05498195876    0.4282072725    0.07927359609    14.01190588    0.02336338588    4.130789421    0.3409195361
220    0.3951142143    0.09351442536    7.592741267    1.797026811    2.463949843    0.07560407524    0.2123386201    0.0153688918    14.12837664    1.02260009    3.849529781    0.4106583072    0.1578793071    0.001599635262    19.00185689    0.1925270695    7.605015674    0.7115987461    0.390054718    0.02451751114    3.845614296    0.2417222174    1.319587629    0.0446593299    0.4121258057    0.08873461426    14.55866126    0.0185736857    4.330465233    0.2742951576
230    0.3855830571    0.09945447655    7.780424852    2.00682594    2.510971787    0.1061981191    0.2056447498    0.004554531432    14.58826448    0.3230946045    4.636363636    0.4764890282    0.157578142    0.0004591519954    19.03817346    0.05547352711    7.018808777    0.4012539185    0.4066686434    0.05583359938    3.688506661    0.5064137759    1.309278351    0.03668979381    0.3929798305    0.09180305628    15.26795915    0.02039881279    4.631369289    0.1538615115
240    0.3863407103    0.1194756226    7.765166652    2.401372922    -    -    0.2033070228    0.0008196848008    14.75600773    0.05949265837    -    -    0.1575698545    0.000427768094    19.03917478    0.05168724394    -    -    0.3718038263    0.02830326591    4.034385593    0.3071143441    -    -    0.387075478    0.1083774665    15.50085278    0.01450587003    -    -
