# Supplementary material for: Topological digestion drives time-varying rheology of entangled DNA fluids
Source: Nat Commun. 2022 Jul 28;13:4389. doi: 10.1038/s41467-022-31828-w (PMC9334285; doi:10.1038/s41467-022-31828-w)
Supplement: Supplementary file 3 — Source Data [file 41467_2022_31828_MOESM3_ESM.zip › SOURCE_DATA/DATA_FIG3/panel_a-b/data.d.vs.rg.3mgml.005.dat]

#time %L err %SC %RC <Rg> c*	#Time[min] 3mgml,0.05uug
0	0	0	55.37576439	44.62423561	1.17279755E-07	8.93466616E-01	0 0.1424
10	0.5634803712	0.2282758156	43.40826189	56.02825774	1.21548871E-07	7.97780497E-01	10 0.1326
20	1.131832714	0.2758786816	41.84164672	57.02652057	1.22493503E-07	7.72520287E-01	20 0.11486
30	1.633279476	0.09529011617	39.0267289	59.33999162	1.23785405E-07	7.44322376E-01	30 0.10644
40	2.224739809	0.5251575831	38.20046953	59.57479066	1.24511147E-07	7.25199927E-01	40 0.10466
50	3.19572297	0.198938859	35.25122032	61.55305671	1.26212273E-07	6.88987692E-01	50 0.0859
60	3.695474784	0.7449569474	32.73461623	63.56990899	1.27407393E-07	6.67698180E-01	60 0.09371
70	4.482898025	1.083586493	31.16056243	64.35653955	1.28525280E-07	6.45533169E-01	70 0.09923
80	5.641493807	1.523615228	28.70934399	65.64916221	1.30213375E-07	6.15011123E-01	80 0.0905
90	5.470325516	2.301021574	27.62089301	66.90878147	1.30428168E-07	6.14376274E-01	90 0.08037
100	5.775067854	2.009290904	26.63929406	67.58563808	1.30979979E-07	6.05724231E-01	100 0.09481
110	7.050909785	2.860909785	23.8920167	69.05707351	1.32854264E-07	5.76034372E-01	110 0.0717
120	8.250345863	2.768864382	21.24515635	70.50449779	1.34636820E-07	5.50485238E-01	120 0.07713
130	10.51490172	5.214519635	20.45923774	69.02586054	1.36654667E-07	5.17907495E-01	130 0.07918
140	11.39845228	4.985128757	18.82473879	69.77680894	1.37866876E-07	5.03178811E-01	140 0.06719
150	12.71921162	5.171535014	16.9435097	70.33727868	1.39499062E-07	4.83840114E-01	150 0.07481
160	13.18916063	5.380596403	16.5138754	70.29696396	1.40003105E-07	4.77804228E-01	160 0.06167
170	13.75278244	8.006308135	16.03422637	70.21299119	1.40596218E-07	4.70831889E-01	170 0.06613
180	15.07075462	8.383803979	15.04701348	69.8822319	1.41940144E-07	4.55546386E-01	180 0.07432
190	17.94940731	7.306589326	12.68339821	69.36719448	1.44941850E-07	4.25046161E-01	190 0.05184
200	19.21268488	7.484542802	12.19532328	68.59199184	1.46083391E-07	4.13757287E-01	200 0.04524
210	19.23035508	7.196772987	11.45867287	69.31097205	1.46332902E-07	4.12484496E-01	210 0.05307
220	21.08339065	8.403855981	9.360605017	69.55600433	1.48449651E-07	3.95114214E-01	220 0.05286
230	22.41046811	9.190295102	9.389795451	68.19973644	1.49475431E-07	3.85583057E-01	230 0.05815
240	22.1521467	11.0117032	8.595109622	69.25274368	1.49528239E-07	3.86340710E-01	240 0.05026
