# Supplementary material for: Topological digestion drives time-varying rheology of entangled DNA fluids
Source: Nat Commun. 2022 Jul 28;13:4389. doi: 10.1038/s41467-022-31828-w (PMC9334285; doi:10.1038/s41467-022-31828-w)
Supplement: Supplementary file 3 — Source Data [file 41467_2022_31828_MOESM3_ESM.zip › SOURCE_DATA/DATA_FIG3/panel_a-b/data.d.vs.rg.6mgml.005.dat]

#time %L err %SC %RC <Rg> c*	#Time[min] 6mgml,0.05uug
0	0	0	55.37576439	44.62423561	1.17279755E-07	8.93466616E-01	0 0.02916
10	1.332621587	0.0291263742	36.29316265	62.37421577	1.24425633E-07	7.38639338E-01	10 0.02211
20	1.695853938	0.6248701276	32.2177211	66.08642496	1.26013095E-07	7.10395274E-01	20 0.01513
30	2.597912721	0.7034239613	30.78354296	66.61854432	1.27175638E-07	6.83405076E-01	30 0.01241
40	2.718481314	0.8413623193	29.15004229	68.1314764	1.27792402E-07	6.74012974E-01	40 0.0124
50	3.435928118	0.9480813927	27.37673308	69.1873388	1.28919469E-07	6.52080221E-01	50 0.01069
60	3.310180508	0.6111690617	28.20356103	68.48625846	1.28556801E-07	6.57821569E-01	60 0.01099
70	5.058292982	0.3871839239	24.54416571	70.39754131	1.31091335E-07	6.11315772E-01	70 0.01132
80	4.770383683	1.229107886	23.80612301	71.4234933	1.31102940E-07	6.13941408E-01	80 0.01214
90	6.178090829	1.51076213	23.15986832	70.66204085	1.32407753E-07	5.87796463E-01	90 0.00954
100	6.707173194	0.1190864755	23.02652328	70.26630352	1.32863108E-07	5.78866393E-01	100 0.00911
110	7.571913464	1.52611807	21.79475146	70.63333508	1.33931772E-07	5.61948529E-01	110 0.0092
120	8.017852216	1.036459013	20.09288113	71.88926665	1.34824203E-07	5.50682066E-01	120 0.0081
130	10.67739479	0.1772485481	19.03074301	70.2918622	1.37238530E-07	5.12458176E-01	130 0.00771
140	10.87723692	0.6255326687	18.37246427	70.75029882	1.37605056E-07	5.08451480E-01	140 0.00795
150	13.46064489	1.218457933	17.35926467	69.18009045	1.39944338E-07	4.76607882E-01	150 0.00626
160	12.64714806	0.2839469698	17.38591888	69.96693306	1.39301281E-07	4.85575846E-01	160 0.0073
170	14.82804092	0.126716606	15.9293955	69.24256357	1.41468465E-07	4.59612669E-01	170 0.00852
180	14.65323497	0.7700562333	14.57516613	70.7715989	1.41765470E-07	4.58790958E-01	180 0.00634
190	16.49956435	1.11156561	14.61695845	68.88347719	1.43192233E-07	4.41175605E-01	190 0.00783
200	16.54512652	0.107150627	13.09057539	70.36429809	1.43716215E-07	4.38106986E-01	200 0.00583
210	17.59775568	1.586205753	12.76360119	69.63864313	1.44641897E-07	4.28207273E-01	210 0.00564
220	19.45529493	0.9103667723	12.40864988	68.13605519	1.46204362E-07	4.12125806E-01	220 0.00452
230	21.78667304	1.666123417	11.53535481	66.67797215	1.48302291E-07	3.92979831E-01	230 0.00502
240	22.34055456	0.176375459	10.13407994	67.5253655	1.49182727E-07	3.87075478E-01	240 0.00457
