# Supplementary material for: Topological digestion drives time-varying rheology of entangled DNA fluids
Source: Nat Commun. 2022 Jul 28;13:4389. doi: 10.1038/s41467-022-31828-w (PMC9334285; doi:10.1038/s41467-022-31828-w)
Supplement: Supplementary file 3 — Source Data [file 41467_2022_31828_MOESM3_ESM.zip › SOURCE_DATA/DATA_FIG3/panel_a-b/data.d.vs.rg.1.5mgml.005.dat]

#time %L err %SC %RC <Rg> c*	#Time[min] 1.5mgml,0.05uug
0	0	0	55.37576439	44.62423561	1.17279755E-07	8.93466616E-01	0 0.24515
10	1.357404299	0.0007822877722	29.28321854	69.35937716	1.26688145E-07	7.05208248E-01	10 0.20345
20	0.9819621012	0.1717953021	27.52603621	71.49200168	1.26957599E-07	7.06194020E-01	20 0.21881
30	1.890185707	0.4555941168	25.25789199	72.8519223	1.28391819E-07	6.75939135E-01	30 0.22741
40	2.936452755	0.2395990841	22.25587823	74.80766902	1.30168552E-07	6.42699968E-01	40 0.19901
50	3.824508709	0.06511021311	19.22445733	76.95103396	1.31831290E-07	6.15300010E-01	50 0.21164
60	3.747798589	0.5331425223	18.69528232	77.55691909	1.31940793E-07	6.14874424E-01	60 0.19829
70	5.475908063	0.1580850467	15.4194763	79.10461564	1.34336976E-07	5.75506328E-01	70 0.20424
80	5.510662269	1.014454251	16.82172267	77.66761506	1.33915365E-07	5.79158884E-01	80 0.19197
90	7.258744162	0.07592517647	12.01198643	80.7292694	1.36817985E-07	5.39774144E-01	90 0.20283
100	8.351499854	0.05757479015	11.66257877	79.98592138	1.37782145E-07	5.24246920E-01	100 0.21014
110	10.07706765	0.2042800398	11.08134205	78.8415903	1.39314083E-07	5.01401319E-01	110 0.19431
120	9.776363773	0.05123679348	11.23438315	78.98925308	1.39030561E-07	5.05356893E-01	120 0.19084
130	10.86577971	1.061858137	10.56284349	78.5713768	1.40095198E-07	4.91060674E-01	130 0.18963
140	11.78259938	0.9187796596	10.08352834	78.13387227	1.40963698E-07	4.79819172E-01	140 0.20646
150	12.57921243	1.044108299	9.22041679	78.20037078	1.41861252E-07	4.69574439E-01	150 0.18228
160	14.72578527	0.1667353447	8.031557036	77.2426577	1.43916014E-07	4.46051848E-01	160 0.18275
170	13.51644618	2.095919314	9.013145192	77.47040863	1.42658622E-07	4.59596999E-01	170 0.1857
180	17.45013761	0.04901456299	6.847472113	75.70239028	1.46419916E-07	4.19902554E-01	180 0.19438
190	15.16509627	3.520869893	8.345992544	76.48891118	1.44158057E-07	4.42504795E-01	190 0.16342
200	18.69446035	0.8973527162	6.318644338	74.98689531	1.47559713E-07	4.08970502E-01	200 0.18397
210	17.68393414	4.586297207	7.374804785	74.94126108	1.46433531E-07	4.18789753E-01	210 0.15912
220	21.09490368	1.742483291	5.768784494	73.13631182	1.49608014E-07	3.90054718E-01	220 0.16699
230	19.05661002	5.176074612	6.686210968	74.25717901	1.47724568E-07	4.06668643E-01	230 0.17901
240	23.59057032	2.759426972	4.911751733	71.49767795	1.51828884E-07	3.71803826E-01	240 0.16275
