# Supplementary material for: Topological digestion drives time-varying rheology of entangled DNA fluids
Source: Nat Commun. 2022 Jul 28;13:4389. doi: 10.1038/s41467-022-31828-w (PMC9334285; doi:10.1038/s41467-022-31828-w)
Supplement: Supplementary file 3 — Source Data [file 41467_2022_31828_MOESM3_ESM.zip › SOURCE_DATA/DATA_FIG3/panel_a-b/data.d.vs.rg.3mgml.05.dat]

#time %L err %SC %RC <Rg> c*	#Time[min] 3mgml,0.5uug
0	0	0	55.37576439	44.62423561	1.17279755E-07	8.93466616E-01	0 0.10279
10	13.76917288	2.143183438	14.92132294	71.30950418	1.40965132E-07	4.68454450E-01	10 0.08923
20	25.88340489	4.397461114	10.03583179	64.08076332	1.51977590E-07	3.63362016E-01	20 0.04821
30	41.15803554	0.3629610468	4.98942979	53.85253467	1.65506650E-07	2.84047956E-01	30 0.06411
40	44.1556387	12.43845264	4.95724135	50.88711995	1.67855081E-07	2.73020584E-01	40 0.03376
50	49.03012511	18.01951483	4.415800742	46.55407415	1.71830441E-07	2.56518702E-01	50 0.03641
60	68.26673716	7.995121046	1.456669683	30.27659315	1.87781921E-07	2.06799326E-01	60 0.03229
70	75.1052339	5.37830819	0.8758078163	24.01895828	1.93301824E-07	1.93627352E-01	70 0.0265
80	76.86374113	8.774222419	0.7188172279	22.41744165	1.94723697E-07	1.90504565E-01	80 0.02005
90	77.33533333	12.95095787	1.081420404	21.58324627	1.94975505E-07	1.89815130E-01	90 0.02911
100	77.82035734	13.77737883	1.218956804	20.96068585	1.95309813E-07	1.89035607E-01	100 0.02221
110	89.75560572	4.267139586	0.251943551	9.992450729	2.04928751E-07	1.70540420E-01	110 0.01706
120	91.66719551	5.035251064	0.07233796296	8.260466529	2.06477264E-07	1.67902961E-01	120 0.02029
130	98.45548072	1.047006842	0	1.544519279	2.11795275E-07	1.59290779E-01	130 0.01433
140	98.85049779	0.3894491817	0	1.149502209	2.12103388E-07	1.58817702E-01	140 0.02107
150	98.86266819	0.422398777	0	1.137331815	2.12112881E-07	1.58803171E-01	150 0.02213
160	99.02019074	0.1952788724	0	0.9798092592	2.12235749E-07	1.58615338E-01	160 0.01632
170	99.03045231	0.2542120734	0	0.9695476932	2.12243753E-07	1.58603117E-01	170 0.01687
180	99.18993838	0.1887892569	0	0.8100616227	2.12368152E-07	1.58413423E-01	180 0.01798
190	99.49142965	0.5085703522	0	0.5085703522	2.12603315E-07	1.58056065E-01	190 0.01707
200	99.78876404	0.2112359551	0	0.2112359551	2.12835236E-07	1.57705209E-01	200 0.01563
210	99.93772704	0.06227296316	0	0.06227296316	2.12951427E-07	1.57530017E-01	210 0.01533
220	99.64105861	0.3589413908	0	0.3589413908	2.12720026E-07	1.57879307E-01	220 0.02128
230	99.89677419	0.1032258065	0	0.1032258065	2.12919484E-07	1.57578142E-01	230 0.01745
240	99.90382481	0.0961751868	0	0.0961751868	2.12924983E-07	1.57569855E-01	240 0.01915
