# Supplementary material for: Topological digestion drives time-varying rheology of entangled DNA fluids
Source: Nat Commun. 2022 Jul 28;13:4389. doi: 10.1038/s41467-022-31828-w (PMC9334285; doi:10.1038/s41467-022-31828-w)
Supplement: Supplementary file 3 — Source Data [file 41467_2022_31828_MOESM3_ESM.zip › SOURCE_DATA/DATA_FIG3/panel_a-b/data.d.vs.rg.3mgml.01.dat]

#time %L err %SC %RC <Rg> c*	#Time[min] 3mgml,0.1uug
0	0	0	55.37576439	44.62423561	1.17279755E-07	8.93466616E-01	0 0.12099
10	1.242853863	0.5533748024	26.73498408	72.02216206	1.27414231E-07	6.96620339E-01	10 0.11489
20	5.610217117	0.270496372	19.457789	74.93199388	1.33149477E-07	5.85596232E-01	20 0.084
30	4.072975442	0.1148490572	21.68261795	74.24440661	1.31238483E-07	6.19236722E-01	30 0.10027
40	8.087992938	0.3826318674	16.0559787	75.85602837	1.36170721E-07	5.38928163E-01	40 0.09632
50	8.198105171	0.3149855581	16.09578383	75.706111	1.36243871E-07	5.37521765E-01	50 0.08979
60	10.47614883	0.0680235996	14.65377526	74.8700759	1.38482188E-07	5.04746387E-01	60 0.07135
70	18.97096705	0.3716762672	9.826607482	71.20242547	1.46652840E-07	4.12078255E-01	70 0.06849
80	15.68710757	0.2686319329	11.37213338	72.94075905	1.43596861E-07	4.42992454E-01	80 0.04955
90	27.7506406	0.2015372671	6.951132298	65.2982271	1.54421137E-07	3.48651107E-01	90 0.06403
100	20.44630466	0.2342791783	8.719088886	70.83460645	1.48158009E-07	3.98959461E-01	100 0.06417
110	25.24120836	0.1938957209	7.289601526	67.46919011	1.52355470E-07	3.64118509E-01	110 0.06413
120	27.80211195	13.31561755	7.925657503	64.27223055	1.54149437E-07	3.49421366E-01	120 0.05416
130	32.31107897	8.837281028	5.984359641	61.70456138	1.58287646E-07	3.23334057E-01	130 0.05099
140	29.08434911	6.127642322	6.417013052	64.49863784	1.55632348E-07	3.40583784E-01	140 0.04362
150	43.53347395	7.786594919	3.725011882	52.74151416	1.67764106E-07	2.74397362E-01	150 0.04295
160	51.72369826	0.565000695	2.324221186	45.95208055	1.74600734E-07	2.47239325E-01	160 0.04861
170	54.8482212	2.738872562	2.007047246	43.14473156	1.77139357E-07	2.38354642E-01	170 0.04249
180	59.64252833	2.229737635	1.454588344	38.90288332	1.81055704E-07	2.25868432E-01	180 0.04207
190	54.02255207	6.822762749	2.006398475	43.97104945	1.76495543E-07	2.40595835E-01	190 0.03371
200	51.57225063	2.886663393	2.7252355	45.70251387	1.74354280E-07	2.47899664E-01	200 0.0417
210	59.49607078	2.731322476	1.518365267	38.98556395	1.80921058E-07	2.26252038E-01	210 0.04291
220	65.53531053	2.609820902	1.105283906	33.35940556	1.85763851E-07	2.12338620E-01	220 0.03491
230	68.77231042	0.8389731504	1.098935668	30.12875391	1.88290743E-07	2.05644750E-01	230 0.02953
240	69.86842411	0.148290181	0.6511691822	29.48040671	1.89288997E-07	2.03307023E-01	240 0.02449
